# Supplementary material for: Transcriptome analysis of mulberry (Morus alba L.) leaves to identify differentially expressed genes associated with post-harvest shelf-life elongation
Source: Sci Rep. 2022 Oct 28;12:18195. doi: 10.1038/s41598-022-21828-7 (PMC9616847; doi:10.1038/s41598-022-21828-7)
Supplement: Supplementary file 21 — Supplementary Information 1. [file 41598_2022_21828_MOESM21_ESM.xlsx]

## Sheet: NCBI Plant Nr  Annotation
qseqid_NCBI_plantnr	sseqid_NCBI_plantnr	pident_NCBI_plantnr	length_NCBI_plantnr	mismatch_NCBI_plantnr	gapopen_NCBI_plantnr	qstart_NCBI_plantnr	qend_NCBI_plantnr	sstart_NCBI_plantnr	send_NCBI_plantnr	evalue_NCBI_plantnr	bitscore_NCBI_plantnr	Description_NCBI_plantnr	Definition_NCBI_plantnr	Organism_NCBI_plantnr	Uniprot_ID	Uniprot_Entry name	Uniprot_Protein names	Uniprot_Gene names	Uniprot_Gene ontology (biological process)	Uniprot_Gene ontology (cellular component)	Uniprot_Gene ontology (molecular function)	Uniprot_Gene ontology IDs	Uniprot_Gene ontology (GO)	Uniprot_Pathway	Uniprot_Cross-reference (KEGG)	Uniprot_Cross-reference (GeneID)	Uniprot_Gene names (primary )	Uniprot_Cross-reference (eggNOG)	PMN_Protein-id	PMN_description
TRINITY_DN69561_c0_g1	POE53266.1	54.878	82	35	1	2	241	270	351	1.38e-24	101	POE53266.1 cleft lip and palate transmembrane protein 1 like [Quercus suber]	cleft lip and palate transmembrane protein 1 like	Quercus suber	NA	NA	NA	NA	NA	NA	NA	NA	NA	NA	NA	NA	NA	NA	NA	NA
TRINITY_DN69520_c0_g1	PNY17012.1	83.333	66	11	0	199	2	33	98	2.22e-38	131	PNY17012.1 serine/threonine protein phosphatase PP2A catalytic subunit-like protein [Trifolium pratense]	serine/threonine protein phosphatase PP2A catalytic subunit-like protein	Trifolium pratense	NA	NA	NA	NA	NA	NA	NA	NA	NA	NA	NA	NA	NA	NA	NA	NA
TRINITY_DN69601_c0_g1	XP_024030607.1	96.491	57	2	0	254	84	1205	1261	6.05e-29	114	XP_024030607.1 ABC transporter B family member 19 [Morus notabilis]	ABC transporter B family member 19	Morus notabilis	NA	NA	NA	NA	NA	NA	NA	NA	NA	NA	NA	NA	NA	NA	G37-12231-MONOMER	| PHYTOZOME: Potri.015G000200.1 | Xenobiotic-transporting ATPase | Species: Populus trichocarpa | Gene: G37-12231
TRINITY_DN69542_c0_g1	XP_023902447.1	63.158	38	14	0	1	114	76	113	5.43e-09	55.5	XP_023902447.1 probable steroid-binding protein 3 [Quercus suber]	probable steroid-binding protein 3	Quercus suber	NA	NA	NA	NA	NA	NA	NA	NA	NA	NA	NA	NA	NA	NA	NA	NA
TRINITY_DN69557_c0_g1	OMO68553.1	72.222	72	20	0	221	6	774	845	4.34e-28	111	OMO68553.1 Alpha-L-arabinofuranosidase B [Corchorus capsularis]	Alpha-L-arabinofuranosidase B	Corchorus capsularis	NA	NA	NA	NA	NA	NA	NA	NA	NA	NA	NA	NA	NA	NA	G37-15031-MONOMER	| PHYTOZOME: Potri.001G018200.1 | beta-L-arabinofuranosidase | Species: Populus trichocarpa | Gene: G37-15031
TRINITY_DN69570_c0_g1	YP_654227.1	59.091	44	17	1	170	298	16	59	3.42e-07	50.4	YP_654227.1 cytochrome b6/f complex subunit V (chloroplast) [Oryza sativa Indica Group]	cytochrome b6/f complex subunit V (chloroplast)	Oryza sativa subsp. indica	P0C391	PETG_ORYSI	Cytochrome b6-f complex subunit 5 (Cytochrome b6-f complex subunit PetG) (Cytochrome b6-f complex subunit V)	petG petE 9311080	cytochrome complex assembly [GO:0017004]; photosynthesis [GO:0015979]	chloroplast thylakoid membrane [GO:0009535]; cytochrome b6f complex [GO:0009512]; integral component of membrane [GO:0016021]	electron transporter, transferring electrons within cytochrome b6/f complex of photosystem II activity [GO:0045158]	GO:0009512; GO:0009535; GO:0015979; GO:0016021; GO:0017004; GO:0045158	chloroplast thylakoid membrane [GO:0009535]; cytochrome b6f complex [GO:0009512]; integral component of membrane [GO:0016021]; electron transporter, transferring electrons within cytochrome b6/f complex of photosystem II activity [GO:0045158]; cytochrome complex assembly [GO:0017004]; photosynthesis [GO:0015979]			4126891;	petG	NA	NA	NA
TRINITY_DN69581_c0_g1	PON73767.1	56.25	64	28	0	88	279	1	64	3.9e-14	68.2	PON73767.1 hypothetical protein PanWU01x14_056550 [Parasponia andersonii]	hypothetical protein PanWU01x14_056550	Parasponia andersonii	NA	NA	NA	NA	NA	NA	NA	NA	NA	NA	NA	NA	NA	NA	NA	NA
TRINITY_DN69587_c0_g1	XP_020168066.1	99.187	123	1	0	1	369	52	174	3.73e-85	252	XP_020168066.1 ubiquitin-conjugating enzyme E2 28-like isoform X1 [Aegilops tauschii subsp. tauschii]	ubiquitin-conjugating enzyme E2 28-like isoform X1	Aegilops tauschii subsp. tauschii	NA	NA	NA	NA	NA	NA	NA	NA	NA	NA	NA	NA	NA	NA	G33-10181-MONOMER	| PHYTOZOME: GSVIVT01025431001 | Glucan endo-1,3-beta-D-glucosidase | Species: Vitis vinifera | Gene: G33-10181
TRINITY_DN69547_c0_g1	XP_024019802.1	89.831	59	6	0	178	2	1	59	3.62e-19	87	XP_024019802.1 probable pectate lyase 9 [Morus notabilis]	probable pectate lyase 9	Morus notabilis	NA	NA	NA	NA	NA	NA	NA	NA	NA	NA	NA	NA	NA	NA	GN7V-47767-MONOMER	| PHYTOZOME: Glyma.16G142400.1 | pectate lyase | Species: Glycine max | Gene: GN7V-47767
TRINITY_DN69568_c0_g1	EXB55167.1	97.333	75	2	0	3	227	295	369	1.74e-36	133	EXB55167.1 Endoglucanase 13 [Morus notabilis]	Endoglucanase 13	Morus notabilis	NA	NA	NA	NA	NA	NA	NA	NA	NA	NA	NA	NA	NA	NA	AT2G44550-MONOMER	| AraPort: AT2G44550.1 | cellulase | Species: Arabidopsis thaliana col | Gene: AT2G44550
TRINITY_DN69535_c0_g1	XP_024019874.1	95.238	21	1	0	65	3	681	701	0.000132	45.1	XP_024019874.1 LOW QUALITY PROTEIN: uncharacterized protein LOC112091165 [Morus notabilis]	LOW QUALITY PROTEIN: uncharacterized protein LOC112091165	Morus notabilis	NA	NA	NA	NA	NA	NA	NA	NA	NA	NA	NA	NA	NA	NA	NA	NA
TRINITY_DN69566_c0_g1	XP_010108116.1	98.305	59	1	0	177	1	1	59	9.59e-32	113	XP_010108116.1 uncharacterized protein At4g22758 [Morus notabilis]	uncharacterized protein At4g22758	Morus notabilis	W9RYS0	W9RYS0_9ROSA	Uncharacterized protein	L484_023204								21405976;		NA	NA	NA
TRINITY_DN69536_c0_g1	XP_024024969.1	35	100	52	2	261	1	69	168	1.21e-05	48.1	XP_024024969.1 uncharacterized protein LOC112092625 isoform X2 [Morus notabilis]	uncharacterized protein LOC112092625 isoform X2	Morus notabilis	NA	NA	NA	NA	NA	NA	NA	NA	NA	NA	NA	NA	NA	NA	NA	NA
TRINITY_DN69556_c0_g1	XP_010088299.1	97.619	84	2	0	3	254	257	340	7.01e-49	168	XP_010088299.1 probable pectinesterase/pectinesterase inhibitor 41 [Morus notabilis]	probable pectinesterase/pectinesterase inhibitor 41	Morus notabilis	W9QFI1	W9QFI1_9ROSA	Pectinesterase (EC 3.1.1.11)	L484_011115	cell wall modification [GO:0042545]; pectin catabolic process [GO:0045490]	cell wall [GO:0005618]	aspartyl esterase activity [GO:0045330]; enzyme inhibitor activity [GO:0004857]; pectinesterase activity [GO:0030599]	GO:0004857; GO:0005618; GO:0030599; GO:0042545; GO:0045330; GO:0045490	cell wall [GO:0005618]; aspartyl esterase activity [GO:0045330]; enzyme inhibitor activity [GO:0004857]; pectinesterase activity [GO:0030599]; cell wall modification [GO:0042545]; pectin catabolic process [GO:0045490]	PATHWAY: Glycan metabolism; pectin degradation; 2-dehydro-3-deoxy-D-gluconate from pectin: step 1/5. {ECO:0000256|RuleBase:RU000589, ECO:0000256|SAAS:SAAS00560367}.		21394388;		NA	G37-13430-MONOMER	| PHYTOZOME: Potri.014G127000.1 | pectin methylesterase | Species: Populus trichocarpa | Gene: G37-13430
TRINITY_DN69549_c0_g1	POE71947.1	70.37	27	8	0	2	82	24	50	6.78e-09	44.7	POE71947.1 hypothetical protein CFP56_11823 [Quercus suber]	hypothetical protein CFP56_11823	Quercus suber	NA	NA	NA	NA	NA	NA	NA	NA	NA	NA	NA	NA	NA	NA	NA	NA
TRINITY_DN69506_c0_g1	EXB32792.1	72.727	33	8	1	133	228	1	33	0.000179	42.4	EXB32792.1 hypothetical protein L484_012523 [Morus notabilis]	hypothetical protein L484_012523	Morus notabilis	NA	NA	NA	NA	NA	NA	NA	NA	NA	NA	NA	NA	NA	NA	NA	NA
TRINITY_DN69573_c0_g1	ANA57062.1	50.685	73	36	0	220	2	6	78	1.2e-13	70.1	ANA57062.1 cytochrome oxidase subunit 3 (mitochondrion) [Pyramimonas parkeae]	cytochrome oxidase subunit 3 (mitochondrion)	Pyramimonas parkeae	NA	NA	NA	NA	NA	NA	NA	NA	NA	NA	NA	NA	NA	NA	GN7V-58965-MONOMER	| PHYTOZOME: Glyma.12G155300.1 | cytochrome-c oxidase | Species: Glycine max | Gene: GN7V-58965
TRINITY_DN69594_c0_g1	PHT35189.1	100	71	0	0	213	1	455	525	1.88e-42	150	PHT35189.1 hypothetical protein CQW23_26989 [Capsicum baccatum]	hypothetical protein CQW23_26989	Capsicum baccatum	NA	NA	NA	NA	NA	NA	NA	NA	NA	NA	NA	NA	NA	NA	GSP-7319-MONOMER	| PHYTOZOME: 31522107 | ATPase | Species: Spirodela polyrhiza | Gene: GSP-7319
TRINITY_DN69518_c0_g1	XP_002502493.1	47.727	44	22	1	180	311	5	47	1.46e-06	50.4	XP_002502493.1 predicted protein [Micromonas commoda]	predicted protein	Micromonas commoda	C1E655	C1E655_MICCC	Uncharacterized protein	MICPUN_108256			ATP binding [GO:0005524]; transferase activity [GO:0016740]	GO:0005524; GO:0016740	ATP binding [GO:0005524]; transferase activity [GO:0016740]		mis:MICPUN_108256;	8243779;		NA	NA	NA
TRINITY_DN69585_c0_g1	KYP77945.1	58.333	36	15	0	109	2	3	38	0.000107	42.4	KYP77945.1 50S ribosomal protein L28, partial [Cajanus cajan]	50S ribosomal protein L28, partial	Cajanus cajan	NA	NA	NA	NA	NA	NA	NA	NA	NA	NA	NA	NA	NA	NA	NA	NA
TRINITY_DN69514_c0_g1	XP_023925457.1	64.286	70	20	1	16	210	627	696	3.64e-26	105	XP_023925457.1 uncharacterized protein LOC112036865 [Quercus suber]	uncharacterized protein LOC112036865	Quercus suber	NA	NA	NA	NA	NA	NA	NA	NA	NA	NA	NA	NA	NA	NA	NA	NA
TRINITY_DN69526_c0_g1	EXB36907.1	96.429	28	1	0	239	322	343	370	5.03e-11	65.1	EXB36907.1 hypothetical protein L484_016512 [Morus notabilis]	hypothetical protein L484_016512	Morus notabilis	NA	NA	NA	NA	NA	NA	NA	NA	NA	NA	NA	NA	NA	NA	NA	NA
TRINITY_DN69579_c0_g1	XP_024024028.1	95.556	45	2	0	218	84	254	298	1.04e-20	89.7	XP_024024028.1 probable serine/threonine-protein kinase PBL28 isoform X1 [Morus notabilis]	probable serine/threonine-protein kinase PBL28 isoform X1	Morus notabilis	NA	NA	NA	NA	NA	NA	NA	NA	NA	NA	NA	NA	NA	NA	G3F-7517-MONOMER	| PHYTOZOME: | Solyc09g007170.3.1 | Species: Solanum lycopersicum | Gene: G3F-7517
TRINITY_DN69565_c0_g1	EXB94631.1	61.905	42	16	0	74	199	339	380	3.67e-07	52	EXB94631.1 14-3-3-like protein B [Morus notabilis]	14-3-3-like protein B	Morus notabilis	NA	NA	NA	NA	NA	NA	NA	NA	NA	NA	NA	NA	NA	NA	NA	NA
TRINITY_DN28078_c0_g1	YP_717185.1	42.69	513	267	9	4544	3045	229	727	8.44e-114	386	YP_717185.1 hypothetical protein MapooMp69, partial (mitochondrion) [Marchantia paleacea]	hypothetical protein MapooMp69, partial (mitochondrion)	Marchantia paleacea	NA	NA	NA	NA	NA	NA	NA	NA	NA	NA	NA	NA	NA	NA	G4B-8391-MONOMER	| PHYTOZOME: evm_27.model.AmTr_v1.0_scaffold00110.117 | nicotine dehydrogenase | Species: Amborella trichopoda | Gene: G4B-8391
TRINITY_DN28078_c0_g2	PIM97021.1	67.857	28	9	0	1147	1064	1	28	0.000114	49.3	PIM97021.1 hypothetical protein CDL12_30517 [Handroanthus impetiginosus]	hypothetical protein CDL12_30517	Handroanthus impetiginosus	NA	NA	NA	NA	NA	NA	NA	NA	NA	NA	NA	NA	NA	NA	NA	NA
TRINITY_DN28078_c0_g3	YP_717185.1	54.545	88	37	1	715	452	647	731	2.39e-21	99	YP_717185.1 hypothetical protein MapooMp69, partial (mitochondrion) [Marchantia paleacea]	hypothetical protein MapooMp69, partial (mitochondrion)	Marchantia paleacea	NA	NA	NA	NA	NA	NA	NA	NA	NA	NA	NA	NA	NA	NA	G34-8914-MONOMER	| PHYTOZOME: Phpat.011G088300.1 | nicotine dehydrogenase | Species: Physcomitrella patens | Gene: G34-8914
TRINITY_DN28078_c0_g4	YP_008816097.1	41.026	351	189	9	1122	94	193	533	6.91e-71	251	YP_008816097.1 hypothetical protein (mitochondrion) [Microspora stagnorum]	hypothetical protein (mitochondrion)	Microspora stagnorum	U5YF56	U5YF56_MICSG	Uncharacterized protein	orf786	mRNA processing [GO:0006397]	mitochondrion [GO:0005739]		GO:0005739; GO:0006397	mitochondrion [GO:0005739]; mRNA processing [GO:0006397]			17675419;	orf786	NA	G5X-6090-MONOMER	| The Beta vulgaris Resource: Sp_012680_xqaa.t1 | nicotine dehydrogenase | Species: Spinacia oleracea | Gene: G5X-6090
TRINITY_DN28056_c0_g1	XP_010086759.1	100	82	0	0	303	58	178	259	1.2e-46	165	XP_010086759.1 ABC transporter G family member 20 [Morus notabilis]	ABC transporter G family member 20	Morus notabilis	W9QBT3	W9QBT3_9ROSA	ABC transporter G family member 2	L484_005728		integral component of membrane [GO:0016021]	ATPase activity [GO:0016887]; ATP binding [GO:0005524]	GO:0005524; GO:0016021; GO:0016887	integral component of membrane [GO:0016021]; ATP binding [GO:0005524]; ATPase activity [GO:0016887]			21389183;		NA	G37-13070-MONOMER	| PHYTOZOME: Potri.002G156900.1 | transport of L-glutamine | Species: Populus trichocarpa | Gene: G37-13070
TRINITY_DN28060_c0_g1	XP_024022083.1	67.5	40	13	0	500	381	374	413	5.74e-08	57.8	XP_024022083.1 clathrin interactor EPSIN 2 isoform X1 [Morus notabilis]	clathrin interactor EPSIN 2 isoform X1	Morus notabilis	NA	NA	NA	NA	NA	NA	NA	NA	NA	NA	NA	NA	NA	NA	NA	NA
TRINITY_DN28022_c0_g1	XP_024024262.1	70.312	64	18	1	2	193	43	105	2.05e-38	102	XP_024024262.1 uncharacterized protein LOC112092399 [Morus notabilis]	uncharacterized protein LOC112092399	Morus notabilis	NA	NA	NA	NA	NA	NA	NA	NA	NA	NA	NA	NA	NA	NA	GN7F-33168-MONOMER	| PHYTOZOME: LOC_Os02g35820.1 | succinate:quinone oxidoreductase | Species: Oryza sativa Japonica Group | Gene: GN7F-33168
TRINITY_DN28015_c0_g1	EXB63946.1	90	20	2	0	783	842	727	746	9.87e-08	42	EXB63946.1 tRNA wybutosine-synthesizing protein 1-like protein [Morus notabilis]	tRNA wybutosine-synthesizing protein 1-like protein	Morus notabilis	NA	NA	NA	NA	NA	NA	NA	NA	NA	NA	NA	NA	NA	NA	NA	NA
TRINITY_DN28041_c0_g1	XP_023883590.1	32.258	93	58	2	271	5	59	150	2.25e-06	52.8	XP_023883590.1 dehydrogenase mpl7-like [Quercus suber]	dehydrogenase mpl7-like	Quercus suber	NA	NA	NA	NA	NA	NA	NA	NA	NA	NA	NA	NA	NA	NA	G2Z-8969-MONOMER	| PHYTOZOME: Manes.04G139700.1 | Manes.04G139700.1.p; 16-hydroxypalmitate dehydrogenase | Species: Manihot esculenta | Gene: G2Z-8969
TRINITY_DN28088_c0_g1	XP_010104964.1	95	20	1	0	320	261	806	825	0.000393	44.7	XP_010104964.1 lysine-specific demethylase JMJ25 [Morus notabilis]	lysine-specific demethylase JMJ25	Morus notabilis	W9SEJ9	W9SEJ9_9ROSA	Lysine-specific demethylase 3B	L484_000701			methyltransferase activity [GO:0008168]	GO:0008168	methyltransferase activity [GO:0008168]			21384327;		NA	NA	NA
TRINITY_DN28088_c0_g2	XP_010104964.1	100	18	0	0	56	3	825	842	0.000101	46.6	XP_010104964.1 lysine-specific demethylase JMJ25 [Morus notabilis]	lysine-specific demethylase JMJ25	Morus notabilis	W9SEJ9	W9SEJ9_9ROSA	Lysine-specific demethylase 3B	L484_000701			methyltransferase activity [GO:0008168]	GO:0008168	methyltransferase activity [GO:0008168]			21384327;		NA	NA	NA
TRINITY_DN28068_c0_g1	EXC34683.1	69.231	52	16	0	33	188	17	68	1.04e-18	80.5	EXC34683.1 hypothetical protein L484_020452 [Morus notabilis]	hypothetical protein L484_020452	Morus notabilis	NA	NA	NA	NA	NA	NA	NA	NA	NA	NA	NA	NA	NA	NA	NA	NA
TRINITY_DN28016_c0_g1	XP_024031271.1	94.286	70	4	0	3	212	510	579	3.74e-40	144	XP_024031271.1 G-type lectin S-receptor-like serine/threonine-protein kinase At4g27290 isoform X2 [Morus notabilis]	G-type lectin S-receptor-like serine/threonine-protein kinase At4g27290 isoform X2	Morus notabilis	NA	NA	NA	NA	NA	NA	NA	NA	NA	NA	NA	NA	NA	NA	GDQC-13306-MONOMER	| ENSEMBL: Zm00001d021726_T003.1 | hyaluronidase | Species: Zea mays mays | Gene: GDQC-13306
TRINITY_DN28016_c1_g1	XP_024020579.1	97.71	131	2	1	41	433	7	136	4.03e-87	262	XP_024020579.1 G-type lectin S-receptor-like serine/threonine-protein kinase At4g03230, partial [Morus notabilis]	G-type lectin S-receptor-like serine/threonine-protein kinase At4g03230, partial	Morus notabilis	NA	NA	NA	NA	NA	NA	NA	NA	NA	NA	NA	NA	NA	NA	GDQC-13306-MONOMER	| ENSEMBL: Zm00001d021726_T003.1 | hyaluronidase | Species: Zea mays mays | Gene: GDQC-13306
TRINITY_DN28087_c0_g1	XP_006481138.2	61.25	80	31	0	336	97	120	199	5.46e-29	85.1	XP_006481138.2 PREDICTED: uncharacterized protein LOC102612481 [Citrus sinensis]	PREDICTED: uncharacterized protein LOC102612481	Citrus sinensis	NA	NA	NA	NA	NA	NA	NA	NA	NA	NA	NA	NA	NA	NA	G3P-5026-MONOMER	| PHYTOZOME: evm.model.supercontig_35.41 | Alpha-N-acetylglucosaminidase | Species: Carica papaya | Gene: G3P-5026
TRINITY_DN28087_c0_g2	XP_006481138.2	52.055	146	52	3	385	2	107	252	1.22e-37	136	XP_006481138.2 PREDICTED: uncharacterized protein LOC102612481 [Citrus sinensis]	PREDICTED: uncharacterized protein LOC102612481	Citrus sinensis	NA	NA	NA	NA	NA	NA	NA	NA	NA	NA	NA	NA	NA	NA	G3P-5026-MONOMER	| PHYTOZOME: evm.model.supercontig_35.41 | Alpha-N-acetylglucosaminidase | Species: Carica papaya | Gene: G3P-5026
TRINITY_DN28047_c0_g1	XP_023908593.1	40.909	66	39	0	30	227	1548	1613	1.45e-11	64.3	XP_023908593.1 LOW QUALITY PROTEIN: uncharacterized AAA domain-containing protein C31G5.19-like [Quercus suber]	LOW QUALITY PROTEIN: uncharacterized AAA domain-containing protein C31G5	Quercus suber	NA	NA	NA	NA	NA	NA	NA	NA	NA	NA	NA	NA	NA	NA	NA	NA
TRINITY_DN28063_c0_g1	XP_024027336.1	92.208	77	6	0	233	3	120	196	6.37e-37	136	XP_024027336.1 uncharacterized protein LOC112093355 isoform X1 [Morus notabilis]	uncharacterized protein LOC112093355 isoform X1	Morus notabilis	NA	NA	NA	NA	NA	NA	NA	NA	NA	NA	NA	NA	NA	NA	NA	NA
TRINITY_DN28044_c0_g1	EXB53902.1	79.31	58	12	0	117	290	106	163	6.09e-19	87.4	EXB53902.1 hypothetical protein L484_002941 [Morus notabilis]	hypothetical protein L484_002941	Morus notabilis	NA	NA	NA	NA	NA	NA	NA	NA	NA	NA	NA	NA	NA	NA	G2Z-6647-MONOMER	| PHYTOZOME: Manes.18G140900.1 | succinate:quinone oxidoreductase | Species: Manihot esculenta | Gene: G2Z-6647
TRINITY_DN28044_c0_g3	PON63520.1	55.172	87	39	0	120	380	1	87	1.18e-25	98.6	PON63520.1 Endonuclease/exonuclease/phosphatase [Trema orientalis]	Endonuclease/exonuclease/phosphatase	Trema orientalis	NA	NA	NA	NA	NA	NA	NA	NA	NA	NA	NA	NA	NA	NA	G3N-10757-MONOMER	| ENSEMBL: EMT24879 | alpha-xylosyltransferase | Species: Aegilops tauschii | Gene: G3N-10757
TRINITY_DN28044_c0_g2	EXB60975.1	82.812	64	11	0	284	93	438	501	3.61e-21	81.3	EXB60975.1 Phospholipase D p2 [Morus notabilis]	Phospholipase D p2	Morus notabilis	NA	NA	NA	NA	NA	NA	NA	NA	NA	NA	NA	NA	NA	NA	NA	NA
TRINITY_DN28044_c0_g4	CAN68674.1	38.824	85	50	2	246	497	828	911	7.06e-15	53.9	CAN68674.1 hypothetical protein VITISV_012344 [Vitis vinifera]	hypothetical protein VITISV_012344	Vitis vinifera	NA	NA	NA	NA	NA	NA	NA	NA	NA	NA	NA	NA	NA	NA	NA	NA
TRINITY_DN28044_c0_g5	XP_010269625.1	40.845	71	33	1	186	1	58	128	1.8e-10	45.4	XP_010269625.1 PREDICTED: uncharacterized protein LOC104606223 [Nelumbo nucifera]	PREDICTED: uncharacterized protein LOC104606223	Nelumbo nucifera	A0A1U8B190	A0A1U8B190_NELNU	uncharacterized protein LOC104606223	LOC104606223	DNA repair [GO:0006281]		DNA binding [GO:0003677]; endonuclease activity [GO:0004519]	GO:0003677; GO:0004519; GO:0006281	DNA binding [GO:0003677]; endonuclease activity [GO:0004519]; DNA repair [GO:0006281]		nnu:104606223;	104606223;	LOC104606223	NA	NA	NA
TRINITY_DN28044_c1_g1	EXB77882.1	76.667	30	7	0	627	716	669	698	0.000226	48.9	EXB77882.1 DNA-directed RNA polymerase III subunit RPC5 [Morus notabilis]	DNA-directed RNA polymerase III subunit RPC5	Morus notabilis	NA	NA	NA	NA	NA	NA	NA	NA	NA	NA	NA	NA	NA	NA	NA	NA
TRINITY_DN28044_c1_g2	EXB77882.1	85	40	6	0	3	122	682	721	9.03e-14	70.9	EXB77882.1 DNA-directed RNA polymerase III subunit RPC5 [Morus notabilis]	DNA-directed RNA polymerase III subunit RPC5	Morus notabilis	NA	NA	NA	NA	NA	NA	NA	NA	NA	NA	NA	NA	NA	NA	NA	NA
TRINITY_DN28044_c1_g3	EXB53902.1	73.239	71	19	0	2	214	93	163	3.39e-23	95.5	EXB53902.1 hypothetical protein L484_002941 [Morus notabilis]	hypothetical protein L484_002941	Morus notabilis	NA	NA	NA	NA	NA	NA	NA	NA	NA	NA	NA	NA	NA	NA	NA	NA
TRINITY_DN28044_c2_g1	EXB60975.1	78.788	33	7	0	232	134	208	240	2.24e-08	55.5	EXB60975.1 Phospholipase D p2 [Morus notabilis]	Phospholipase D p2	Morus notabilis	NA	NA	NA	NA	NA	NA	NA	NA	NA	NA	NA	NA	NA	NA	NA	NA
TRINITY_DN28049_c0_g1	XP_024027181.1	91.429	140	12	0	3	422	257	396	4.27e-85	260	XP_024027181.1 LOW QUALITY PROTEIN: leucine-rich repeat receptor-like protein kinase PXL1 [Morus notabilis]	LOW QUALITY PROTEIN: leucine-rich repeat receptor-like protein kinase PXL1	Morus notabilis	NA	NA	NA	NA	NA	NA	NA	NA	NA	NA	NA	NA	NA	NA	G3M-10866-MONOMER	| PHYTOZOME: PGSC0003DMT400009511 | endopolygalacturonase | Species: Solanum tuberosum | Gene: G3M-10866
TRINITY_DN28054_c0_g1	XP_020521102.1	95.833	24	1	0	294	223	458	481	1e-07	54.7	XP_020521102.1 putative GTP diphosphokinase RSH1, chloroplastic isoform X2 [Amborella trichopoda]	putative GTP diphosphokinase RSH1, chloroplastic isoform X2	Amborella trichopoda	NA	NA	NA	NA	NA	NA	NA	NA	NA	NA	NA	NA	NA	NA	G4B-4900-MONOMER	| PHYTOZOME: evm_27.model.AmTr_v1.0_scaffold00003.96 | GTP pyrophosphokinase | Species: Amborella trichopoda | Gene: G4B-4900
TRINITY_DN28020_c0_g1	EXC36161.1	61.538	52	20	0	48	203	6	57	2.93e-09	53.9	EXC36161.1 hypothetical protein L484_002977 [Morus notabilis]	hypothetical protein L484_002977	Morus notabilis	NA	NA	NA	NA	NA	NA	NA	NA	NA	NA	NA	NA	NA	NA	NA	NA
TRINITY_DN28050_c0_g1	XP_010090626.1	100	66	0	0	384	187	745	810	2.61e-42	154	XP_010090626.1 pentatricopeptide repeat-containing protein At2g03880, mitochondrial [Morus notabilis]	pentatricopeptide repeat-containing protein At2g03880, mitochondrial	Morus notabilis	W9QTQ4	W9QTQ4_9ROSA	Uncharacterized protein	L484_003942			zinc ion binding [GO:0008270]	GO:0008270	zinc ion binding [GO:0008270]			21387458;		NA	G3F-12188-MONOMER	| PHYTOZOME: | Solyc08g078080.3.1 | Species: Solanum lycopersicum | Gene: G3F-12188
TRINITY_DN28055_c0_g1	XP_010097902.1	98.026	152	3	0	33	488	1	152	3.05e-107	310	XP_010097902.1 uncharacterized protein LOC21385522 [Morus notabilis]	uncharacterized protein LOC21385522	Morus notabilis	W9RDZ0	W9RDZ0_9ROSA	Major allergen Api g 2	L484_001939	defense response [GO:0006952]			GO:0006952	defense response [GO:0006952]			21385522;		NA	G3A-7446-MONOMER	| PHYTOZOME: 407623 | thioredoxin reductase | Species: Selaginella moellendorffii | Gene: G3A-7446
TRINITY_DN28093_c0_g1	XP_024020634.1	55.814	43	6	1	662	534	260	289	6.99e-09	44.7	XP_024020634.1 zinc finger BED domain-containing protein RICESLEEPER 2-like [Morus notabilis]	zinc finger BED domain-containing protein RICESLEEPER 2-like	Morus notabilis	NA	NA	NA	NA	NA	NA	NA	NA	NA	NA	NA	NA	NA	NA	NA	NA
TRINITY_DN28069_c0_g1	POE44839.1	83.117	77	13	0	231	1	11	87	5e-34	119	POE44839.1 hypothetical protein CFP56_76973 [Quercus suber]	hypothetical protein CFP56_76973	Quercus suber	NA	NA	NA	NA	NA	NA	NA	NA	NA	NA	NA	NA	NA	NA	NA	NA
TRINITY_DN28084_c0_g1	XP_010093261.1	99.429	350	2	0	213	1262	1	350	0	636	XP_010093261.1 UNC93-like protein 1 [Morus notabilis]	UNC93-like protein 1	Morus notabilis	W9R0Z2	W9R0Z2_9ROSA	Uncharacterized protein	L484_002014		integral component of membrane [GO:0016021]		GO:0016021	integral component of membrane [GO:0016021]			21385595;		NA	G33-8279-MONOMER	| PHYTOZOME: GSVIVT01027551001 | geraniol 10-hydroxylase | Species: Vitis vinifera | Gene: G33-8279
TRINITY_DN30107_c0_g1	XP_010093993.1	97.514	523	13	0	147	1715	1	523	0	1028	XP_010093993.1 glucose-1-phosphate adenylyltransferase large subunit 3, chloroplastic/amyloplastic [Morus notabilis]	glucose-1-phosphate adenylyltransferase large subunit 3, chloroplastic/amyloplastic	Morus notabilis	W9R328	W9R328_9ROSA	Glucose-1-phosphate adenylyltransferase (EC 2.7.7.27) (ADP-glucose pyrophosphorylase)	L484_007339	glycogen biosynthetic process [GO:0005978]; starch biosynthetic process [GO:0019252]	chloroplast [GO:0009507]	ATP binding [GO:0005524]; glucose-1-phosphate adenylyltransferase activity [GO:0008878]	GO:0005524; GO:0005978; GO:0008878; GO:0009507; GO:0019252	chloroplast [GO:0009507]; ATP binding [GO:0005524]; glucose-1-phosphate adenylyltransferase activity [GO:0008878]; glycogen biosynthetic process [GO:0005978]; starch biosynthetic process [GO:0019252]	PATHWAY: Glycan biosynthesis; starch biosynthesis. {ECO:0000256|RuleBase:RU362093}.		21390743;		NA	G3P-5530-MONOMER	| PHYTOZOME: evm.model.supercontig_147.24 | glucose-1-phosphate adenylyltransferase | Species: Carica papaya | Gene: G3P-5530
TRINITY_DN30147_c0_g1	XP_010111364.2	94.427	646	35	1	2187	250	21	665	0	1188	XP_010111364.2 probable L-type lectin-domain containing receptor kinase S.5 [Morus notabilis]	probable L-type lectin-domain containing receptor kinase S	Morus notabilis	NA	NA	NA	NA	NA	NA	NA	NA	NA	NA	NA	NA	NA	NA	G3G-8006-MONOMER	| ENSEMBL: TRIUR3_01762-P1 | endochitinase | Species: Triticum urartu | Gene: G3G-8006
TRINITY_DN30152_c0_g1	XP_024017606.1	84	50	8	0	42	191	309	358	3.84e-20	88.6	XP_024017606.1 uncharacterized protein LOC112090477 [Morus notabilis]	uncharacterized protein LOC112090477	Morus notabilis	NA	NA	NA	NA	NA	NA	NA	NA	NA	NA	NA	NA	NA	NA	NA	NA
TRINITY_DN30126_c0_g1	XP_024023996.1	96.729	214	7	0	3	644	181	394	1.35e-144	424	XP_024023996.1 protein SIEVE ELEMENT OCCLUSION C [Morus notabilis]	protein SIEVE ELEMENT OCCLUSION C	Morus notabilis	NA	NA	NA	NA	NA	NA	NA	NA	NA	NA	NA	NA	NA	NA	NA	NA
TRINITY_DN30157_c0_g1	XP_010113468.1	96.175	183	6	1	27	575	206	387	5.75e-106	317	XP_010113468.1 dof zinc finger protein DOF5.7 [Morus notabilis]	dof zinc finger protein DOF5	Morus notabilis	W9T134	W9T134_9ROSA	Dof zinc finger protein	L484_026802	regulation of transcription, DNA-templated [GO:0006355]	nucleus [GO:0005634]	DNA binding [GO:0003677]	GO:0003677; GO:0005634; GO:0006355	nucleus [GO:0005634]; DNA binding [GO:0003677]; regulation of transcription, DNA-templated [GO:0006355]			21409445;		NA	NA	NA
TRINITY_DN30140_c0_g1	CAN74319.1	49.231	130	65	1	53	439	1507	1636	5.01e-29	117	CAN74319.1 hypothetical protein VITISV_035345 [Vitis vinifera]	hypothetical protein VITISV_035345	Vitis vinifera	NA	NA	NA	NA	NA	NA	NA	NA	NA	NA	NA	NA	NA	NA	G3F-10169-MONOMER	| PHYTOZOME: | Solyc00g304030.2.1 | Species: Solanum lycopersicum | Gene: G3F-10169
TRINITY_DN30139_c0_g1	XP_024032542.1	91.304	92	8	0	277	2	171	262	2.38e-53	173	XP_024032542.1 probable pectinesterase/pectinesterase inhibitor 41, partial [Morus notabilis]	probable pectinesterase/pectinesterase inhibitor 41, partial	Morus notabilis	NA	NA	NA	NA	NA	NA	NA	NA	NA	NA	NA	NA	NA	NA	G3P-8402-MONOMER	| PHYTOZOME: evm.model.supercontig_151.18 | pectin methylesterase; pectinesterase | Species: Carica papaya | Gene: G3P-8402
TRINITY_DN30117_c0_g1	EXC29146.1	100	60	0	0	210	31	334	393	4.73e-35	127	EXC29146.1 Omega-hydroxypalmitate O-feruloyl transferase [Morus notabilis]	Omega-hydroxypalmitate O-feruloyl transferase	Morus notabilis	NA	NA	NA	NA	NA	NA	NA	NA	NA	NA	NA	NA	NA	NA	G2Z-10901-MONOMER	| PHYTOZOME: Manes.04G088000.1 | omega-hydroxypalmitate O-feruloyl transferase | Species: Manihot esculenta | Gene: G2Z-10901
TRINITY_DN30117_c0_g2	EXC29146.1	98.649	74	1	0	222	1	232	305	3.93e-44	151	EXC29146.1 Omega-hydroxypalmitate O-feruloyl transferase [Morus notabilis]	Omega-hydroxypalmitate O-feruloyl transferase	Morus notabilis	NA	NA	NA	NA	NA	NA	NA	NA	NA	NA	NA	NA	NA	NA	G37-13824-MONOMER	| PHYTOZOME: Potri.001G326300.1 | omega-hydroxypalmitate O-feruloyl transferase | Species: Populus trichocarpa | Gene: G37-13824
TRINITY_DN30160_c0_g1	XP_023909693.1	51.724	87	30	3	1	261	149	223	2.99e-16	78.2	XP_023909693.1 phosphoserine aminotransferase-like [Quercus suber]	phosphoserine aminotransferase-like	Quercus suber	NA	NA	NA	NA	NA	NA	NA	NA	NA	NA	NA	NA	NA	NA	GDQC-11795-MONOMER	| ENSEMBL: Zm00001d027727_T001.1 | phosphohydroxythreonine aminotransferase; 3-phosphoserine aminotransferase | Species: Zea mays mays | Gene: GDQC-11795
TRINITY_DN30151_c1_g1	PON57673.1	65.625	32	11	0	139	234	210	241	0.000163	44.3	PON57673.1 Glycosyl hydrolase [Parasponia andersonii]	Glycosyl hydrolase	Parasponia andersonii	NA	NA	NA	NA	NA	NA	NA	NA	NA	NA	NA	NA	NA	NA	NA	NA
TRINITY_DN30111_c0_g1	XP_010104142.1	98.084	522	10	0	1622	57	1	522	0	850	XP_010104142.1 interactor of constitutive active ROPs 3 [Morus notabilis]	interactor of constitutive active ROPs 3	Morus notabilis	W9RVZ4	W9RVZ4_9ROSA	Uncharacterized protein	L484_014428								21397568;		NA	NA	NA
TRINITY_DN30124_c0_g1	XP_010100514.1	86.667	75	10	0	279	55	252	326	6.53e-29	99.4	XP_010100514.1 cyclin-D1-1 [Morus notabilis]	cyclin-D1-1	Morus notabilis	W9RD69	W9RD69_9ROSA	Uncharacterized protein	L484_027829		nucleus [GO:0005634]		GO:0005634	nucleus [GO:0005634]			21410435;		NA	NA	NA
TRINITY_DN30136_c0_g1	EXB51024.1	94.286	105	6	0	2	316	104	208	1.89e-63	197	EXB51024.1 Cellulose synthase-like protein E6 [Morus notabilis]	Cellulose synthase-like protein E6	Morus notabilis	NA	NA	NA	NA	NA	NA	NA	NA	NA	NA	NA	NA	NA	NA	GN7V-45179-MONOMER	| PHYTOZOME: Glyma.02G301200.1 | cellulose synthase (UDP-forming) | Species: Glycine max | Gene: GN7V-45179
TRINITY_DN30185_c0_g1	XP_024022226.1	71.429	35	10	0	208	104	54	88	4.29e-12	53.1	XP_024022226.1 uncharacterized protein LOC21406593 isoform X2 [Morus notabilis]	uncharacterized protein LOC21406593 isoform X2	Morus notabilis	NA	NA	NA	NA	NA	NA	NA	NA	NA	NA	NA	NA	NA	NA	NA	NA
TRINITY_DN30182_c0_g1	XP_021893315.1	82.474	97	15	1	6	290	172	268	8.47e-47	156	XP_021893315.1 RNA-binding protein CP29B, chloroplastic [Carica papaya]	RNA-binding protein CP29B, chloroplastic	Carica papaya	NA	NA	NA	NA	NA	NA	NA	NA	NA	NA	NA	NA	NA	NA	G3F-12016-MONOMER	| PHYTOZOME: | Solyc07g049280.3.1 | Species: Solanum lycopersicum | Gene: G3F-12016
TRINITY_DN30165_c0_g2	XP_010093835.1	97.79	181	4	0	3	545	199	379	1.68e-130	377	XP_010093835.1 GDSL esterase/lipase At1g71250 [Morus notabilis]	GDSL esterase/lipase At1g71250	Morus notabilis	W9RH15	W9RH15_9ROSA	GDSL esterase/lipase	L484_022549		integral component of membrane [GO:0016021]		GO:0016021	integral component of membrane [GO:0016021]			21405361;		NA	G37-13456-MONOMER	| PHYTOZOME: Potri.009G157800.1 | TGL1 | Species: Populus trichocarpa | Gene: G37-13456
TRINITY_DN30181_c0_g1	XP_010110411.1	98.876	89	1	0	3	269	91	179	3.26e-53	179	XP_010110411.1 4-coumarate--CoA ligase-like 6 [Morus notabilis]	4-coumarate--CoA ligase-like 6	Morus notabilis	W9SFR0	W9SFR0_9ROSA	4-coumarate--CoA ligase-like 6	L484_022816		integral component of membrane [GO:0016021]	ligase activity [GO:0016874]	GO:0016021; GO:0016874	integral component of membrane [GO:0016021]; ligase activity [GO:0016874]			21405618;		NA	G2Z-11383-MONOMER	| PHYTOZOME: Manes.17G006400.1 | 3-oxo-2-(2'-[Z]-pentenyl)cyclopentane-1-octanoate CoA ligase | Species: Manihot esculenta | Gene: G2Z-11383
TRINITY_DN30196_c0_g1	XP_024027157.1	97.59	83	2	0	133	381	1	83	6.57e-36	130	XP_024027157.1 cycloeucalenol cycloisomerase [Morus notabilis]	cycloeucalenol cycloisomerase	Morus notabilis	NA	NA	NA	NA	NA	NA	NA	NA	NA	NA	NA	NA	NA	NA	G2Z-11229-MONOMER	| PHYTOZOME: Manes.06G118100.1 | cycloeucalenol cycloisomerase | Species: Manihot esculenta | Gene: G2Z-11229
TRINITY_DN30176_c0_g1	POE63693.1	33.803	71	42	2	9	218	666	732	7.79e-05	45.4	POE63693.1 lipase a [Quercus suber]	lipase a	Quercus suber	NA	NA	NA	NA	NA	NA	NA	NA	NA	NA	NA	NA	NA	NA	NA	NA
TRINITY_DN30193_c0_g1	EXB33255.1	80	120	23	1	372	728	1	120	7.93e-55	177	EXB33255.1 hypothetical protein L484_005147 [Morus notabilis]	hypothetical protein L484_005147	Morus notabilis	NA	NA	NA	NA	NA	NA	NA	NA	NA	NA	NA	NA	NA	NA	NA	NA
TRINITY_DN30150_c0_g1	XP_024021351.1	92.593	54	4	0	249	88	386	439	7.5e-24	99.8	XP_024021351.1 protein PTST homolog 2, chloroplastic [Morus notabilis]	protein PTST homolog 2, chloroplastic	Morus notabilis	NA	NA	NA	NA	NA	NA	NA	NA	NA	NA	NA	NA	NA	NA	NA	NA
TRINITY_DN30113_c0_g1	EPS59216.1	37.5	104	65	0	2	313	862	965	7.07e-12	67.4	EPS59216.1 hypothetical protein M569_15593 [Genlisea aurea]	hypothetical protein M569_15593	Genlisea aurea	NA	NA	NA	NA	NA	NA	NA	NA	NA	NA	NA	NA	NA	NA	NA	NA
TRINITY_DN30125_c0_g1	EXC33359.1	96.875	64	2	0	201	10	349	412	1.71e-36	131	EXC33359.1 MADS-box protein [Morus notabilis]	MADS-box protein	Morus notabilis	NA	NA	NA	NA	NA	NA	NA	NA	NA	NA	NA	NA	NA	NA	NA	NA
TRINITY_DN30194_c0_g1	XP_023899622.1	70.94	117	32	1	1	345	240	356	9.8e-50	172	XP_023899622.1 efflux pump atB-like [Quercus suber]	efflux pump atB-like	Quercus suber	NA	NA	NA	NA	NA	NA	NA	NA	NA	NA	NA	NA	NA	NA	NA	NA
TRINITY_DN30194_c0_g2	XP_023899622.1	76.65	197	42	1	75	653	62	258	1.97e-73	239	XP_023899622.1 efflux pump atB-like [Quercus suber]	efflux pump atB-like	Quercus suber	NA	NA	NA	NA	NA	NA	NA	NA	NA	NA	NA	NA	NA	NA	NA	NA
TRINITY_DN30128_c0_g1	POE82366.1	43.023	86	41	2	2	259	100	177	1.52e-11	63.2	POE82366.1 hypothetical protein CFP56_72514 [Quercus suber]	hypothetical protein CFP56_72514	Quercus suber	NA	NA	NA	NA	NA	NA	NA	NA	NA	NA	NA	NA	NA	NA	NA	NA
TRINITY_DN30103_c0_g1	EXB95577.1	69.444	36	11	0	234	127	23	58	1.48e-05	46.2	EXB95577.1 hypothetical protein L484_016881 [Morus notabilis]	hypothetical protein L484_016881	Morus notabilis	NA	NA	NA	NA	NA	NA	NA	NA	NA	NA	NA	NA	NA	NA	NA	NA
TRINITY_DN144_c0_g1	XP_010113073.1	100	242	0	0	767	1492	1	242	2.55e-117	374	XP_010113073.1 nuclear transcription factor Y subunit C-3 [Morus notabilis]	nuclear transcription factor Y subunit C-3	Morus notabilis	W9T316	W9T316_9ROSA	Nuclear transcription factor Y subunit C-9	L484_000023		nucleus [GO:0005634]	protein heterodimerization activity [GO:0046982]	GO:0005634; GO:0046982	nucleus [GO:0005634]; protein heterodimerization activity [GO:0046982]			21383669;		NA	NA	NA
TRINITY_DN144_c0_g2	XP_010094005.1	97.51	241	6	0	417	1139	1	241	9.65e-148	429	XP_010094005.1 nuclear transcription factor Y subunit C-9 [Morus notabilis]	nuclear transcription factor Y subunit C-9	Morus notabilis	W9QV28	W9QV28_9ROSA	Nuclear transcription factor Y subunit C-9	L484_007351		nucleus [GO:0005634]	protein heterodimerization activity [GO:0046982]	GO:0005634; GO:0046982	nucleus [GO:0005634]; protein heterodimerization activity [GO:0046982]			21390755;		NA	NA	NA
TRINITY_DN144_c1_g1	XP_024023777.1	94.714	227	10	1	2139	1459	121	345	1.49e-119	380	XP_024023777.1 aspartic proteinase-like protein 2 [Morus notabilis]	aspartic proteinase-like protein 2	Morus notabilis	NA	NA	NA	NA	NA	NA	NA	NA	NA	NA	NA	NA	NA	NA	G30-11482-MONOMER	| ENSEMBL: Bra021415.1-P | [thyroglobulin]-3,5,3'-triiodo-L-thyronine hydrolase | Species: Brassica rapa ssp. Pekinensis | Gene: G30-11482
TRINITY_DN179_c0_g1	XP_010102365.1	98.171	328	6	0	1233	250	1	328	0	612	XP_010102365.1 cinnamoyl-CoA reductase 1 [Morus notabilis]	cinnamoyl-CoA reductase 1	Morus notabilis	W9RIC3	W9RIC3_9ROSA	Uncharacterized protein	L484_015314			catalytic activity [GO:0003824]; coenzyme binding [GO:0050662]	GO:0003824; GO:0050662	catalytic activity [GO:0003824]; coenzyme binding [GO:0050662]			21398417;		NA	G37-10658-MONOMER	| PHYTOZOME: Potri.009G052000.1 | Cinnamyl-alcohol dehydrogenase | Species: Populus trichocarpa | Gene: G37-10658
TRINITY_DN179_c0_g2	XP_010102364.1	98.438	128	2	0	2168	1785	71	198	5.72e-107	262	XP_010102364.1 cinnamoyl-CoA reductase 1 [Morus notabilis]	cinnamoyl-CoA reductase 1	Morus notabilis	W9RHX9	W9RHX9_9ROSA	Uncharacterized protein	L484_015313			catalytic activity [GO:0003824]; coenzyme binding [GO:0050662]	GO:0003824; GO:0050662	catalytic activity [GO:0003824]; coenzyme binding [GO:0050662]			21398416;		NA	G30-11418-MONOMER	| ENSEMBL: Bra002236.1-P | Cinnamyl-alcohol dehydrogenase | Species: Brassica rapa ssp. Pekinensis | Gene: G30-11418
TRINITY_DN179_c1_g1	XP_010091091.1	70.807	161	14	2	2046	2519	77	207	2.31e-59	216	XP_010091091.1 serine/threonine-protein kinase STY13 [Morus notabilis]	serine/threonine-protein kinase STY13	Morus notabilis	W9QMK1	W9QMK1_9ROSA	Serine/threonine-protein kinase HT1	L484_021974			ATP binding [GO:0005524]; protein serine/threonine kinase activity [GO:0004674]	GO:0004674; GO:0005524	ATP binding [GO:0005524]; protein serine/threonine kinase activity [GO:0004674]			21404810;		NA	G3B-12458-MONOMER	| PHYTOZOME: Seita.6G003200.1 | phosphatidylcholine 2-acylhydrolase | Species: Setaria italica | Gene: G3B-12458
TRINITY_DN159_c0_g1	XP_010089962.1	97.89	711	15	0	2680	548	8	718	0	1389	XP_010089962.1 uncharacterized protein LOC21391425 [Morus notabilis]	uncharacterized protein LOC21391425	Morus notabilis	W9QUG0	W9QUG0_9ROSA	Uncharacterized protein	L484_008040								21391425;		NA	G30-10257-MONOMER	| ENSEMBL: Bra007275.1-P | L-2-hydroxyglutarate dehydrogenase | Species: Brassica rapa ssp. Pekinensis | Gene: G30-10257
TRINITY_DN159_c0_g2	XP_024021364.1	97.376	343	9	0	1904	2932	232	574	0	624	XP_024021364.1 alpha-amylase 3, chloroplastic isoform X2 [Morus notabilis]	alpha-amylase 3, chloroplastic isoform X2	Morus notabilis	NA	NA	NA	NA	NA	NA	NA	NA	NA	NA	NA	NA	NA	NA	G2Z-8919-MONOMER	| PHYTOZOME: Manes.05G097100.1 | Alpha-amylase; starch glucanohydrolase; 1,4-alpha-D-glucan glucanohydrolase; alpha-amylase; maltooligosyl-trehalose trehalohydrolase | Species: Manihot esculenta | Gene: G2Z-8919
TRINITY_DN159_c0_g4	EXB51806.1	92.982	57	4	0	560	390	1	57	1.49e-19	85.1	EXB51806.1 hypothetical protein L484_006379 [Morus notabilis]	hypothetical protein L484_006379	Morus notabilis	NA	NA	NA	NA	NA	NA	NA	NA	NA	NA	NA	NA	NA	NA	NA	NA
TRINITY_DN159_c1_g1	XP_024028634.1	99.444	180	1	0	2610	3149	251	430	3.87e-116	372	XP_024028634.1 E3 ubiquitin-protein ligase XBAT33 isoform X3 [Morus notabilis]	E3 ubiquitin-protein ligase XBAT33 isoform X3	Morus notabilis	NA	NA	NA	NA	NA	NA	NA	NA	NA	NA	NA	NA	NA	NA	G33-11443-MONOMER	| PHYTOZOME: GSVIVT01010599001 | 3,5-dihydroxyanisole O-methyltransferase; 3,5-dimethoxyphenol O-methyltransferase | Species: Vitis vinifera | Gene: G33-11443
TRINITY_DN159_c2_g1	XP_024023967.1	100	109	0	0	1595	1921	252	360	2.17e-138	222	XP_024023967.1 WAT1-related protein At3g28050 isoform X2 [Morus notabilis]	WAT1-related protein At3g28050 isoform X2	Morus notabilis	NA	NA	NA	NA	NA	NA	NA	NA	NA	NA	NA	NA	NA	NA	G33-6667-MONOMER	| PHYTOZOME: GSVIVT01010463001 | Flavonoid 3',5'-methyltransferase | Species: Vitis vinifera | Gene: G33-6667
TRINITY_DN159_c3_g1	EXC18113.1	70.455	44	12	1	112	240	1	44	1.05e-09	60.5	EXC18113.1 Callose synthase 11 [Morus notabilis]	Callose synthase 11	Morus notabilis	NA	NA	NA	NA	NA	NA	NA	NA	NA	NA	NA	NA	NA	NA	NA	NA
TRINITY_DN153_c0_g1	PON50609.1	95.735	211	9	0	1091	1723	49	259	1.06e-139	429	PON50609.1 Rab GDI protein [Trema orientalis]	Rab GDI protein	Trema orientalis	NA	NA	NA	NA	NA	NA	NA	NA	NA	NA	NA	NA	NA	NA	G30-13990-MONOMER	| ENSEMBL: Bra040276.1-P | N-acetylneuraminate 7-O(or 9-O)-acetyltransferase | Species: Brassica rapa ssp. Pekinensis | Gene: G30-13990
TRINITY_DN153_c1_g1	XP_024022110.1	67.925	106	1	1	1093	776	68	140	3.42e-32	128	XP_024022110.1 vesicle transport protein GOT1 [Morus notabilis]	vesicle transport protein GOT1	Morus notabilis	NA	NA	NA	NA	NA	NA	NA	NA	NA	NA	NA	NA	NA	NA	NA	NA
TRINITY_DN153_c2_g1	XP_024017754.1	100	46	0	0	282	419	45	90	5.28e-57	97.8	XP_024017754.1 ras-related protein RABC1 [Morus notabilis]	ras-related protein RABC1	Morus notabilis	NA	NA	NA	NA	NA	NA	NA	NA	NA	NA	NA	NA	NA	NA	GSP-5490-MONOMER	| PHYTOZOME: 31504022 | Glucuronoxylan 4-O-methyltransferase | Species: Spirodela polyrhiza | Gene: GSP-5490
TRINITY_DN130_c0_g1	XP_010092741.1	95.135	185	9	0	1428	874	1	185	1.8e-124	368	XP_010092741.1 BON1-associated protein 2 [Morus notabilis]	BON1-associated protein 2	Morus notabilis	W9RDU3	W9RDU3_9ROSA	BON1-associated protein 2	L484_024636								21407370;		NA	NA	NA
TRINITY_DN130_c1_g1	XP_010111169.1	95.467	353	12	2	1543	2592	1	352	0	631	XP_010111169.1 NAC domain-containing protein 73 [Morus notabilis]	NAC domain-containing protein 73	Morus notabilis	W9SVR4	W9SVR4_9ROSA	NAC domain-containing protein 8	L484_015051	regulation of transcription, DNA-templated [GO:0006355]	nucleus [GO:0005634]	DNA binding [GO:0003677]	GO:0003677; GO:0005634; GO:0006355	nucleus [GO:0005634]; DNA binding [GO:0003677]; regulation of transcription, DNA-templated [GO:0006355]			21398166;		NA	G3F-9467-MONOMER	| PHYTOZOME: | Solyc06g073050.3.1 | Species: Solanum lycopersicum | Gene: G3F-9467
TRINITY_DN130_c1_g2	XP_010111169.1	94.196	224	9	2	1167	505	130	352	1.14e-123	389	XP_010111169.1 NAC domain-containing protein 73 [Morus notabilis]	NAC domain-containing protein 73	Morus notabilis	W9SVR4	W9SVR4_9ROSA	NAC domain-containing protein 8	L484_015051	regulation of transcription, DNA-templated [GO:0006355]	nucleus [GO:0005634]	DNA binding [GO:0003677]	GO:0003677; GO:0005634; GO:0006355	nucleus [GO:0005634]; DNA binding [GO:0003677]; regulation of transcription, DNA-templated [GO:0006355]			21398166;		NA	NA	NA
TRINITY_DN130_c2_g1	XP_024022472.1	78.998	619	38	4	4606	2750	203	729	0	935	XP_024022472.1 regulator of telomere elongation helicase 1 homolog isoform X1 [Morus notabilis]	regulator of telomere elongation helicase 1 homolog isoform X1	Morus notabilis	NA	NA	NA	NA	NA	NA	NA	NA	NA	NA	NA	NA	NA	NA	NA	NA
TRINITY_DN130_c3_g1	XP_024017085.1	97.959	245	5	0	813	79	138	382	0	495	XP_024017085.1 uncharacterized protein LOC112090314 isoform X1 [Morus notabilis]	uncharacterized protein LOC112090314 isoform X1	Morus notabilis	NA	NA	NA	NA	NA	NA	NA	NA	NA	NA	NA	NA	NA	NA	NA	NA
TRINITY_DN106_c0_g1	OAY85339.1	83.843	229	25	1	1576	2262	442	658	1.44e-168	398	OAY85339.1 Exosome complex exonuclease RRP44 [Ananas comosus]	Exosome complex exonuclease RRP44	Ananas comosus	NA	NA	NA	NA	NA	NA	NA	NA	NA	NA	NA	NA	NA	NA	NA	NA
TRINITY_DN106_c0_g2	XP_022739622.1	88.43	121	14	0	3451	3089	510	630	2.2e-71	227	XP_022739622.1 exosome complex exonuclease RRP44 homolog A isoform X1 [Durio zibethinus]	exosome complex exonuclease RRP44 homolog A isoform X1	Durio zibethinus	NA	NA	NA	NA	NA	NA	NA	NA	NA	NA	NA	NA	NA	NA	NA	NA
TRINITY_DN106_c1_g1	XP_010110045.1	96	125	5	0	433	807	1	125	1.59e-61	204	XP_010110045.1 uncharacterized protein LOC21404772 [Morus notabilis]	uncharacterized protein LOC21404772	Morus notabilis	W9S447	W9S447_9ROSA	Uncharacterized protein	L484_021935	snRNA export from nucleus [GO:0006408]	cell [GO:0005623]		GO:0005623; GO:0006408	cell [GO:0005623]; snRNA export from nucleus [GO:0006408]			21404772;		NA	NA	NA
TRINITY_DN154_c0_g1	XP_010107104.1	86	250	30	1	4135	3401	1	250	2.83e-86	288	XP_010107104.1 protein FATTY ACID EXPORT 2, chloroplastic [Morus notabilis]	protein FATTY ACID EXPORT 2, chloroplastic	Morus notabilis	W9S3X9	W9S3X9_9ROSA	UPF0136 membrane protein	L484_019582		integral component of membrane [GO:0016021]		GO:0016021	integral component of membrane [GO:0016021]			21402521;		NA	NA	NA
TRINITY_DN154_c0_g2	XP_024026855.1	98.529	408	6	0	211	1434	1	408	0	833	XP_024026855.1 E3 ubiquitin-protein ligase HOS1 [Morus notabilis]	E3 ubiquitin-protein ligase HOS1	Morus notabilis	NA	NA	NA	NA	NA	NA	NA	NA	NA	NA	NA	NA	NA	NA	NA	NA
TRINITY_DN154_c0_g3	XP_010110967.1	99.005	201	2	0	775	1377	134	334	0	411	XP_010110967.1 gibberellin 2-beta-dioxygenase [Morus notabilis]	gibberellin 2-beta-dioxygenase	Morus notabilis	W9SV91	W9SV91_9ROSA	Gibberellin 2-beta-dioxygenase	L484_021661			dioxygenase activity [GO:0051213]; metal ion binding [GO:0046872]	GO:0046872; GO:0051213	dioxygenase activity [GO:0051213]; metal ion binding [GO:0046872]			21404511;		NA	G2Z-10419-MONOMER	| PHYTOZOME: Manes.15G121600.1 | gibberellin A29,2-oxoglutarate:oxygen oxidoreductase; gibberellin 2-oxidase; gibberellin A51,2-oxoglutarate:oxygen oxidoreductase; gibberellin A53,2-oxoglutarate:oxygen oxidoreductase; GA4 2beta-hydroxylase; gibberellin A9,2-oxoglutarate:oxygen oxidoreductase; gibberellin A20,2-oxoglutarate:oxygen oxidoreductase; gibberellin A34,2-oxoglutarate:oxygen oxidoreductas…
TRINITY_DN154_c0_g4	PNY06846.1	81.481	54	10	0	237	398	129	182	2.21e-22	98.2	PNY06846.1 E3 ubiquitin-protein ligase hos1-like protein [Trifolium pratense]	E3 ubiquitin-protein ligase hos1-like protein	Trifolium pratense	NA	NA	NA	NA	NA	NA	NA	NA	NA	NA	NA	NA	NA	NA	NA	NA
TRINITY_DN194_c0_g1	XP_010096927.1	97.512	603	15	0	2492	4300	1	603	0	1173	XP_010096927.1 inactive poly [ADP-ribose] polymerase RCD1 isoform X2 [Morus notabilis]	inactive poly	Morus notabilis	W9RBC9	W9RBC9_9ROSA	Inactive poly [ADP-ribose] polymerase RCD1	L484_017741			NAD+ ADP-ribosyltransferase activity [GO:0003950]	GO:0003950	NAD+ ADP-ribosyltransferase activity [GO:0003950]			21400728;		NA	G3P-7390-MONOMER	| PHYTOZOME: evm.TU.contig_40297.1 | photosystem II | Species: Carica papaya | Gene: G3P-7390
TRINITY_DN194_c0_g2	XP_024031240.1	96.711	152	5	0	2388	1933	163	314	3.09e-108	314	XP_024031240.1 oxysterol-binding protein-related protein 3A [Morus notabilis]	oxysterol-binding protein-related protein 3A	Morus notabilis	NA	NA	NA	NA	NA	NA	NA	NA	NA	NA	NA	NA	NA	NA	NA	NA
TRINITY_DN177_c0_g1	XP_010090277.1	59.223	309	13	4	1258	2178	71	268	7.43e-84	282	XP_010090277.1 cysteine synthase [Morus notabilis]	cysteine synthase	Morus notabilis	W9QVD8	W9QVD8_9ROSA	Cysteine synthase (EC 2.5.1.47)	L484_006184	cysteine biosynthetic process from serine [GO:0006535]		cysteine synthase activity [GO:0004124]	GO:0004124; GO:0006535	cysteine synthase activity [GO:0004124]; cysteine biosynthetic process from serine [GO:0006535]			21389623;		NA	GN7V-50667-MONOMER	| PHYTOZOME: Glyma.19G242300.1 | cysteine synthase | Species: Glycine max | Gene: GN7V-50667
TRINITY_DN184_c0_g1	XP_024019651.1	96.835	158	5	0	2151	1678	288	445	0	316	XP_024019651.1 mediator of RNA polymerase II transcription subunit 17 [Morus notabilis]	mediator of RNA polymerase II transcription subunit 17	Morus notabilis	NA	NA	NA	NA	NA	NA	NA	NA	NA	NA	NA	NA	NA	NA	NA	NA
TRINITY_DN167_c0_g1	XP_010093071.1	86.982	169	21	1	2268	1765	321	489	2.91e-82	286	XP_010093071.1 glutathione gamma-glutamylcysteinyltransferase 3 isoform X1 [Morus notabilis]	glutathione gamma-glutamylcysteinyltransferase 3 isoform X1	Morus notabilis	W9QSW3	W9QSW3_9ROSA	Glutathione gamma-glutamylcysteinyltransferase 3 (Phytochelatin synthase 2)	PCS2 L484_005929	phytochelatin biosynthetic process [GO:0046938]; response to metal ion [GO:0010038]		glutathione gamma-glutamylcysteinyltransferase activity [GO:0016756]; metal ion binding [GO:0046872]	GO:0010038; GO:0016756; GO:0046872; GO:0046938	glutathione gamma-glutamylcysteinyltransferase activity [GO:0016756]; metal ion binding [GO:0046872]; phytochelatin biosynthetic process [GO:0046938]; response to metal ion [GO:0010038]			21389379;	PCS2	NA	G3P-6285-MONOMER	| PHYTOZOME: evm.model.supercontig_165.32 | glutathione gamma-glutamylcysteinyltransferase | Species: Carica papaya | Gene: G3P-6285
TRINITY_DN167_c1_g1	XP_010099092.1	90.037	271	4	1	169	981	1	248	1.5e-148	426	XP_010099092.1 protein MARD1 [Morus notabilis]	protein MARD1	Morus notabilis	W9R921	W9R921_9ROSA	Uncharacterized protein	L484_002533								21386101;		NA	NA	NA
TRINITY_DN151_c0_g1	XP_022732756.1	95.543	516	18	1	4910	3378	1	516	0	949	XP_022732756.1 uncharacterized protein LOC111286849 [Durio zibethinus]	uncharacterized protein LOC111286849	Durio zibethinus	NA	NA	NA	NA	NA	NA	NA	NA	NA	NA	NA	NA	NA	NA	G3M-10722-MONOMER	| PHYTOZOME: PGSC0003DMT400096732 | photosystem II | Species: Solanum tuberosum | Gene: G3M-10722
TRINITY_DN151_c0_g2	XP_022732756.1	95.218	481	18	1	6132	7559	36	516	0	876	XP_022732756.1 uncharacterized protein LOC111286849 [Durio zibethinus]	uncharacterized protein LOC111286849	Durio zibethinus	NA	NA	NA	NA	NA	NA	NA	NA	NA	NA	NA	NA	NA	NA	G3G-6572-MONOMER	| ENSEMBL: TRIUR3_00326-P1 | photosystem II | Species: Triticum urartu | Gene: G3G-6572
TRINITY_DN151_c0_g3	YP_009123103.1	99.029	103	1	0	309	1	1	103	4.31e-65	208	YP_009123103.1 cytochrome b6/f complex subunit IV (chloroplast) [Cannabis sativa]	cytochrome b6/f complex subunit IV (chloroplast)	Cannabis sativa	A0A0C5AS08	A0A0C5AS08_CANSA	Cytochrome b6-f complex subunit 4 (17 kDa polypeptide)	petD	photosynthetic electron transport chain [GO:0009767]	chloroplast thylakoid membrane [GO:0009535]; integral component of membrane [GO:0016021]	electron transporter, transferring electrons within cytochrome b6/f complex of photosystem II activity [GO:0045158]; electron transporter, transferring electrons within the cyclic electron transport pathway of photosynthesis activity [GO:0045156]	GO:0009535; GO:0009767; GO:0016021; GO:0045156; GO:0045158	chloroplast thylakoid membrane [GO:0009535]; integral component of membrane [GO:0016021]; electron transporter, transferring electrons within cytochrome b6/f complex of photosystem II activity [GO:0045158]; electron transporter, transferring electrons within the cyclic electron transport pathway of photosynthesis activity [GO:0045156]; photosynthetic electron transport chain [GO:0009767]			23630736;	petD	NA	G3G-9128-MONOMER	| ENSEMBL: TRIUR3_03087-P1 | ubiquinol-cytochrome C oxidoreductase | Species: Triticum urartu | Gene: G3G-9128
TRINITY_DN151_c1_g1	XP_010098021.1	95.055	364	7	1	1865	774	1	353	0	707	XP_010098021.1 serine/threonine-protein kinase AtPK2/AtPK19 [Morus notabilis]	serine/threonine-protein kinase AtPK2/AtPK19	Morus notabilis	W9RUQ7	W9RUQ7_9ROSA	Serine/threonine-protein kinase	L484_004224			ATP binding [GO:0005524]; protein serine/threonine kinase activity [GO:0004674]	GO:0004674; GO:0005524	ATP binding [GO:0005524]; protein serine/threonine kinase activity [GO:0004674]			21387728;		NA	GN7V-55577-MONOMER	| PHYTOZOME: Glyma.03G251400.1 | phosphoenolpyruvate carboxykinase (ATP) | Species: Glycine max | Gene: GN7V-55577
TRINITY_DN151_c3_g1	XP_010112365.1	94.098	305	15	1	1869	955	1	302	0	560	XP_010112365.1 B2 protein [Morus notabilis]	B2 protein	Morus notabilis	W9SYU1	W9SYU1_9ROSA	Uncharacterized protein	L484_010769								21394054;		NA	G3G-10346-MONOMER	| ENSEMBL: TRIUR3_15713-P1 | sphingolipid 4-monooxygenase; dihydrospingosine C-4 hydroxylase | Species: Triticum urartu | Gene: G3G-10346
TRINITY_DN143_c0_g1	XP_024029337.1	60.256	156	28	4	2315	2782	135	256	1.28e-47	162	XP_024029337.1 probable transcription factor At1g61730 [Morus notabilis]	probable transcription factor At1g61730	Morus notabilis	NA	NA	NA	NA	NA	NA	NA	NA	NA	NA	NA	NA	NA	NA	G33-9712-MONOMER	| PHYTOZOME: GSVIVT01033612001 | strictosidine synthase | Species: Vitis vinifera | Gene: G33-9712
TRINITY_DN122_c0_g1	XP_024024101.1	98.68	303	4	0	613	1521	37	339	0	610	XP_024024101.1 vacuolar-sorting receptor 6 [Morus notabilis]	vacuolar-sorting receptor 6	Morus notabilis	NA	NA	NA	NA	NA	NA	NA	NA	NA	NA	NA	NA	NA	NA	NA	NA
TRINITY_DN122_c1_g1	XP_010095790.1	99.265	136	1	0	2236	2643	207	342	2.14e-86	286	XP_010095790.1 putative anthocyanidin reductase [Morus notabilis]	putative anthocyanidin reductase	Morus notabilis	W9R828	W9R828_9ROSA	Uncharacterized protein	L484_017597			catalytic activity [GO:0003824]; coenzyme binding [GO:0050662]	GO:0003824; GO:0050662	catalytic activity [GO:0003824]; coenzyme binding [GO:0050662]			21400588;		NA	G33-9738-MONOMER	| PHYTOZOME: GSVIVT01027066001 | anthocyanidin reductase | Species: Vitis vinifera | Gene: G33-9738
TRINITY_DN122_c2_g1	XP_024019377.1	98.706	309	4	0	3236	2310	210	518	0	576	XP_024019377.1 uncharacterized protein LOC21405714 isoform X2 [Morus notabilis]	uncharacterized protein LOC21405714 isoform X2	Morus notabilis	NA	NA	NA	NA	NA	NA	NA	NA	NA	NA	NA	NA	NA	NA	G33-9463-MONOMER	| PHYTOZOME: GSVIVT01011746001 | uridine kinase | Species: Vitis vinifera | Gene: G33-9463
TRINITY_DN186_c0_g1	XP_010105169.1	98.186	441	8	0	972	2294	1	441	0	835	XP_010105169.1 transcription factor GTE10 [Morus notabilis]	transcription factor GTE10	Morus notabilis	W9SF96	W9SF96_9ROSA	Transcription factor GTE10	L484_006907								21390322;		NA	G30-12724-MONOMER	| ENSEMBL: Bra035848.1-P | GDP kinase; UDP kinase; nucleoside diphosphate kinase; CDP kinase | Species: Brassica rapa ssp. Pekinensis | Gene: G30-12724
TRINITY_DN186_c2_g1	XP_010089131.1	96.674	451	15	0	70	1422	1	451	0	736	XP_010089131.1 RNA-binding protein NOB1 [Morus notabilis]	RNA-binding protein NOB1	Morus notabilis	W9QSA3	W9QSA3_9ROSA	Uncharacterized protein	L484_024306	cleavage involved in rRNA processing [GO:0000469]; ribosomal small subunit biogenesis [GO:0042274]		endoribonuclease activity [GO:0004521]; metal ion binding [GO:0046872]	GO:0000469; GO:0004521; GO:0042274; GO:0046872	endoribonuclease activity [GO:0004521]; metal ion binding [GO:0046872]; cleavage involved in rRNA processing [GO:0000469]; ribosomal small subunit biogenesis [GO:0042274]			21407051;		NA	NA	NA
TRINITY_DN139_c0_g1	XP_024024165.1	64.444	225	3	2	439	1113	1	148	1.27e-94	270	XP_024024165.1 LOW QUALITY PROTEIN: probable LRR receptor-like serine/threonine-protein kinase At5g45780 [Morus notabilis]	LOW QUALITY PROTEIN: probable LRR receptor-like serine/threonine-protein kinase At5g45780	Morus notabilis	NA	NA	NA	NA	NA	NA	NA	NA	NA	NA	NA	NA	NA	NA	G3N-8400-MONOMER	| ENSEMBL: EMT15153 | (E)-heptaprenyl-diphosphate:isopentenyl-diphosphate octaprenyltranstransferase | Species: Aegilops tauschii | Gene: G3N-8400
TRINITY_DN139_c0_g2	PIA40592.1	89.062	64	7	0	2220	2411	285	348	4.9e-84	128	PIA40592.1 hypothetical protein AQUCO_02500356v1 [Aquilegia coerulea]	hypothetical protein AQUCO_02500356v1	Aquilegia coerulea	NA	NA	NA	NA	NA	NA	NA	NA	NA	NA	NA	NA	NA	NA	G3N-8400-MONOMER	| ENSEMBL: EMT15153 | (E)-heptaprenyl-diphosphate:isopentenyl-diphosphate octaprenyltranstransferase | Species: Aegilops tauschii | Gene: G3N-8400
TRINITY_DN141_c0_g1	XP_004296712.1	65.556	90	21	2	3188	2919	2	81	9.88e-36	103	XP_004296712.1 PREDICTED: mitochondrial import inner membrane translocase subunit tim16 [Fragaria vesca subsp. vesca]	PREDICTED: mitochondrial import inner membrane translocase subunit tim16	Fragaria vesca subsp. vesca	NA	NA	NA	NA	NA	NA	NA	NA	NA	NA	NA	NA	NA	NA	NA	NA
TRINITY_DN141_c1_g1	XP_010097001.1	83.019	159	1	1	352	828	1	133	1.43e-77	253	XP_010097001.1 uncharacterized protein LOC21407644 [Morus notabilis]	uncharacterized protein LOC21407644	Morus notabilis	W9RRT3	W9RRT3_9ROSA	Uncharacterized protein	L484_024924								21407644;		NA	GDQC-14860-MONOMER	| ENSEMBL: Zm00001d014199_T003.1 | inorganic pyrophosphatase | Species: Zea mays mays | Gene: GDQC-14860
TRINITY_DN141_c2_g1	XP_024018827.1	100	66	0	0	1420	1223	1	66	1.18e-38	143	XP_024018827.1 uncharacterized protein LOC21402178 [Morus notabilis]	uncharacterized protein LOC21402178	Morus notabilis	NA	NA	NA	NA	NA	NA	NA	NA	NA	NA	NA	NA	NA	NA	NA	NA
TRINITY_DN138_c0_g1	XP_010087688.1	79.487	390	3	3	3769	4938	340	652	2.47e-165	529	XP_010087688.1 polyadenylate-binding protein-interacting protein 3 [Morus notabilis]	polyadenylate-binding protein-interacting protein 3	Morus notabilis	W9QDV1	W9QDV1_9ROSA	Uncharacterized protein	L484_013450								21396622;		NA	NA	NA
TRINITY_DN149_c0_g1	XP_024024067.1	95.946	74	3	0	2	223	80	153	3.57e-33	117	XP_024024067.1 major allergen Pru av 1-like [Morus notabilis]	major allergen Pru av 1-like	Morus notabilis	NA	NA	NA	NA	NA	NA	NA	NA	NA	NA	NA	NA	NA	NA	NA	NA
TRINITY_DN149_c0_g2	XP_024024978.1	91.489	47	4	0	140	280	81	127	5.92e-21	90.1	XP_024024978.1 major allergen Pru ar 1 [Morus notabilis]	major allergen Pru ar 1	Morus notabilis	NA	NA	NA	NA	NA	NA	NA	NA	NA	NA	NA	NA	NA	NA	NA	NA
TRINITY_DN198_c0_g1	XP_010090731.1	95.204	417	19	1	3321	2071	1	416	0	802	XP_010090731.1 probable L-type lectin-domain containing receptor kinase S.5 [Morus notabilis]	probable L-type lectin-domain containing receptor kinase S	Morus notabilis	W9QLM8	W9QLM8_9ROSA	Putative L-type lectin-domain containing receptor kinase S.5	L484_013753		integral component of membrane [GO:0016021]	ATP binding [GO:0005524]; carbohydrate binding [GO:0030246]; protein kinase activity [GO:0004672]	GO:0004672; GO:0005524; GO:0016021; GO:0030246	integral component of membrane [GO:0016021]; ATP binding [GO:0005524]; carbohydrate binding [GO:0030246]; protein kinase activity [GO:0004672]			21396919;		NA	G3N-7694-MONOMER	| ENSEMBL: EMT10681 | endochitinase | Species: Aegilops tauschii | Gene: G3N-7694
TRINITY_DN198_c1_g1	OAY72492.1	96.104	77	3	0	286	516	58	134	6.46e-47	161	OAY72492.1 Cyclin-dependent kinases regulatory subunit 2, partial [Ananas comosus]	Cyclin-dependent kinases regulatory subunit 2, partial	Ananas comosus	NA	NA	NA	NA	NA	NA	NA	NA	NA	NA	NA	NA	NA	NA	NA	NA
TRINITY_DN100_c0_g1	PIM97131.1	48.571	70	35	1	9678	9887	127	195	1.16e-07	63.5	PIM97131.1 NADH:ubiquinone reductase (H(+)-translocating) [Handroanthus impetiginosus]	NADH:ubiquinone reductase (H(+)-translocating)	Handroanthus impetiginosus	NA	NA	NA	NA	NA	NA	NA	NA	NA	NA	NA	NA	NA	NA	NA	NA
TRINITY_DN125_c0_g1	XP_024029992.1	95.825	1533	26	1	9276	4678	1	1495	0	2889	XP_024029992.1 histone-lysine N-methyltransferase ATXR3 isoform X3 [Morus notabilis]	histone-lysine N-methyltransferase ATXR3 isoform X3	Morus notabilis	NA	NA	NA	NA	NA	NA	NA	NA	NA	NA	NA	NA	NA	NA	NA	NA
TRINITY_DN125_c1_g1	PON63647.1	62.271	273	78	5	1719	925	76	331	7.91e-97	311	PON63647.1 Coatomer, epsilon subunit [Parasponia andersonii]	Coatomer, epsilon subunit	Parasponia andersonii	NA	NA	NA	NA	NA	NA	NA	NA	NA	NA	NA	NA	NA	NA	G3F-12058-MONOMER	| PHYTOZOME: | Solyc02g069600.3.1 | Species: Solanum lycopersicum | Gene: G3F-12058
TRINITY_DN129_c0_g1	XP_024025192.1	94.18	189	11	0	3669	3103	1	189	5.42e-97	325	XP_024025192.1 protein PHR1-LIKE 1 isoform X3 [Morus notabilis]	protein PHR1-LIKE 1 isoform X3	Morus notabilis	NA	NA	NA	NA	NA	NA	NA	NA	NA	NA	NA	NA	NA	NA	G4B-6080-MONOMER	| PHYTOZOME: evm_27.model.AmTr_v1.0_scaffold00026.77 | obtusifoliol-14alpha-demethylase | Species: Amborella trichopoda | Gene: G4B-6080
TRINITY_DN129_c0_g2	XP_024029412.1	98.182	220	4	0	4757	4098	1	220	7.1e-145	449	XP_024029412.1 citrate-binding protein [Morus notabilis]	citrate-binding protein	Morus notabilis	NA	NA	NA	NA	NA	NA	NA	NA	NA	NA	NA	NA	NA	NA	GN7V-58060-MONOMER	| PHYTOZOME: Glyma.19G009100.1 | formate dehydrogenase | Species: Glycine max | Gene: GN7V-58060
TRINITY_DN132_c0_g1	XP_010111487.1	98.821	509	6	0	299	1825	1	509	0	941	XP_010111487.1 uncharacterized protein LOC21404171 [Morus notabilis]	uncharacterized protein LOC21404171	Morus notabilis	W9S831	W9S831_9ROSA	Uncharacterized protein	L484_021312								21404171;		NA	NA	NA
TRINITY_DN132_c0_g2	XP_010095021.1	90.588	425	34	2	1786	3042	1	425	0	775	XP_010095021.1 uncharacterized protein LOC21408989 [Morus notabilis]	uncharacterized protein LOC21408989	Morus notabilis	W9RL28	W9RL28_9ROSA	Uncharacterized protein	L484_026326								21408989;		NA	NA	NA
TRINITY_DN164_c0_g1	XP_024022922.1	100	211	0	0	4201	3569	497	707	0	448	XP_024022922.1 uncharacterized protein LOC21408752 [Morus notabilis]	uncharacterized protein LOC21408752	Morus notabilis	NA	NA	NA	NA	NA	NA	NA	NA	NA	NA	NA	NA	NA	NA	GDQC-10262-MONOMER	| ENSEMBL: Zm00001d036552_T001.1 | fructose-1,6-bisphosphatase | Species: Zea mays mays | Gene: GDQC-10262
TRINITY_DN164_c0_g2	XP_024022922.1	100	63	0	0	824	636	359	421	1.2e-34	139	XP_024022922.1 uncharacterized protein LOC21408752 [Morus notabilis]	uncharacterized protein LOC21408752	Morus notabilis	NA	NA	NA	NA	NA	NA	NA	NA	NA	NA	NA	NA	NA	NA	NA	NA
TRINITY_DN164_c0_g3	XP_010101665.1	100	165	0	0	1249	755	162	326	1.83e-106	337	XP_010101665.1 probable isoaspartyl peptidase/L-asparaginase 2 [Morus notabilis]	probable isoaspartyl peptidase/L-asparaginase 2	Morus notabilis	W9RRK6	W9RRK6_9ROSA	Putative isoaspartyl peptidase/L-asparaginase 2	L484_006785			hydrolase activity [GO:0016787]	GO:0016787	hydrolase activity [GO:0016787]			21390203;		NA	G3M-8161-MONOMER	| PHYTOZOME: PGSC0003DMT400020647 | asparaginase | Species: Solanum tuberosum | Gene: G3M-8161
TRINITY_DN164_c3_g1	CAN81881.1	78.571	42	9	0	280	155	525	566	6.28e-15	76.3	CAN81881.1 hypothetical protein VITISV_010825 [Vitis vinifera]	hypothetical protein VITISV_010825	Vitis vinifera	NA	NA	NA	NA	NA	NA	NA	NA	NA	NA	NA	NA	NA	NA	G33-9005-MONOMER	| PHYTOZOME: GSVIVT01015960001 | Xenobiotic-transporting ATPase | Species: Vitis vinifera | Gene: G33-9005
TRINITY_DN190_c0_g1	EXB63816.1	78	100	16	1	3318	3037	56	155	1.79e-38	154	EXB63816.1 hypothetical protein L484_021088 [Morus notabilis]	hypothetical protein L484_021088	Morus notabilis	NA	NA	NA	NA	NA	NA	NA	NA	NA	NA	NA	NA	NA	NA	G30-12894-MONOMER	| ENSEMBL: Bra034573.1-P | carbonic anhydrase | Species: Brassica rapa ssp. Pekinensis | Gene: G30-12894
TRINITY_DN152_c0_g1	EXB40844.1	100	56	0	0	1397	1564	198	253	3.35e-33	117	EXB40844.1 Dol-P-Man:Man(5)GlcNAc(2)-PP-Dol alpha-1,3-mannosyltransferase [Morus notabilis]	Dol-P-Man:Man(5)GlcNAc(2)-PP-Dol alpha-1,3-mannosyltransferase	Morus notabilis	NA	NA	NA	NA	NA	NA	NA	NA	NA	NA	NA	NA	NA	NA	GQT-5046-MONOMER	| AraPort: AT2G47760.5 | dolichyl-P-Man:Man5GlcNAc2-PP-dolichol alpha-1,3-mannosyltransferase | Species: Arabidopsis thaliana col | Gene: GQT-5046
TRINITY_DN152_c1_g1	XP_024028677.1	61.506	239	35	5	3019	2303	169	350	1.3e-60	223	XP_024028677.1 protein IWS1 homolog 1 [Morus notabilis]	protein IWS1 homolog 1	Morus notabilis	NA	NA	NA	NA	NA	NA	NA	NA	NA	NA	NA	NA	NA	NA	NA	NA
TRINITY_DN135_c0_g1	XP_008779985.1	87.5	24	3	0	73	2	5	28	3.29e-05	47.8	XP_008779985.1 PREDICTED: CBS domain-containing protein CBSX1, chloroplastic-like [Phoenix dactylifera]	PREDICTED: CBS domain-containing protein CBSX1, chloroplastic-like	Phoenix dactylifera	A0A2H3X8J9	A0A2H3X8J9_PHODC	CBS domain-containing protein CBSX1, chloroplastic-like	LOC103699759							pda:103699759;	103699759;	LOC103699759	NA	NA	NA
TRINITY_DN135_c0_g2	EXB97669.1	91.781	73	6	0	2637	2419	260	332	7.72e-53	142	EXB97669.1 Uridine kinase-like protein 3 [Morus notabilis]	Uridine kinase-like protein 3	Morus notabilis	NA	NA	NA	NA	NA	NA	NA	NA	NA	NA	NA	NA	NA	NA	G3F-11332-MONOMER	| PHYTOZOME: | Solyc07g065900.3.1 | Species: Solanum lycopersicum | Gene: G3F-11332
TRINITY_DN135_c2_g1	XP_010103577.1	97.4	423	7	1	2087	831	15	437	0	758	XP_010103577.1 uncharacterized protein LOC21405851 [Morus notabilis]	uncharacterized protein LOC21405851	Morus notabilis	W9SAN6	W9SAN6_9ROSA	Uncharacterized protein	L484_023073								21405851;		NA	NA	NA
TRINITY_DN140_c0_g1	EXB74650.1	98.485	66	1	0	1821	1624	2	67	8.43e-25	106	EXB74650.1 hypothetical protein L484_007656 [Morus notabilis]	hypothetical protein L484_007656	Morus notabilis	NA	NA	NA	NA	NA	NA	NA	NA	NA	NA	NA	NA	NA	NA	NA	NA
TRINITY_DN140_c1_g2	EXB55979.1	73.171	41	11	0	298	176	50	90	5.17e-12	67	EXB55979.1 putative pre-mRNA-splicing factor ATP-dependent RNA helicase [Morus notabilis]	putative pre-mRNA-splicing factor ATP-dependent RNA helicase	Morus notabilis	NA	NA	NA	NA	NA	NA	NA	NA	NA	NA	NA	NA	NA	NA	NA	NA
TRINITY_DN178_c0_g1	XP_024028806.1	96.644	298	10	0	3727	4620	417	714	2.96e-169	535	XP_024028806.1 mechanosensitive ion channel protein 3, chloroplastic isoform X1 [Morus notabilis]	mechanosensitive ion channel protein 3, chloroplastic isoform X1	Morus notabilis	NA	NA	NA	NA	NA	NA	NA	NA	NA	NA	NA	NA	NA	NA	NA	NA
TRINITY_DN178_c1_g1	XP_010110355.1	90.49	347	28	1	327	1352	1	347	1.62e-161	486	XP_010110355.1 protein OVEREXPRESSOR OF CATIONIC PEROXIDASE 3 [Morus notabilis]	protein OVEREXPRESSOR OF CATIONIC PEROXIDASE 3	Morus notabilis	W9SFM3	W9SFM3_9ROSA	Uncharacterized protein	L484_005624		nucleus [GO:0005634]	DNA binding [GO:0003677]	GO:0003677; GO:0005634	nucleus [GO:0005634]; DNA binding [GO:0003677]			21389085;		NA	NA	NA
TRINITY_DN178_c1_g2	EXC01181.1	96.774	62	2	0	3469	3654	122	183	2.58e-31	128	EXC01181.1 Agamous-like MADS-box protein AGL16 [Morus notabilis]	Agamous-like MADS-box protein AGL16	Morus notabilis	NA	NA	NA	NA	NA	NA	NA	NA	NA	NA	NA	NA	NA	NA	NA	NA
TRINITY_DN178_c2_g1	XP_024022814.1	98.051	513	10	0	1681	143	24	536	0	1032	XP_024022814.1 berberine bridge enzyme-like 17 [Morus notabilis]	berberine bridge enzyme-like 17	Morus notabilis	NA	NA	NA	NA	NA	NA	NA	NA	NA	NA	NA	NA	NA	NA	G37-12370-MONOMER	| PHYTOZOME: Potri.001G459100.1 | (S)-tetrahydroberberine oxidase | Species: Populus trichocarpa | Gene: G37-12370
TRINITY_DN189_c0_g1	XP_010112394.1	93.539	712	9	2	102	2237	1	675	0	1298	XP_010112394.1 probable metal-nicotianamine transporter YSL6 [Morus notabilis]	probable metal-nicotianamine transporter YSL6	Morus notabilis	W9SAS9	W9SAS9_9ROSA	Putative metal-nicotianamine transporter YSL6	L484_010799	transmembrane transport [GO:0055085]	integral component of membrane [GO:0016021]		GO:0016021; GO:0055085	integral component of membrane [GO:0016021]; transmembrane transport [GO:0055085]			21394084;		NA	MONOMER-14005	| UniProt: Q2PGC4 | Fe(III)-phytosiderophore transporter | Species: Hordeum vulgare | Gene: G-10697
TRINITY_DN189_c0_g2	XP_010112419.1	98.312	474	8	0	1317	2738	219	692	0	846	XP_010112419.1 probable metal-nicotianamine transporter YSL7 [Morus notabilis]	probable metal-nicotianamine transporter YSL7	Morus notabilis	W9SAV5	W9SAV5_9ROSA	Putative metal-nicotianamine transporter YSL7	L484_006104	transmembrane transport [GO:0055085]	integral component of membrane [GO:0016021]		GO:0016021; GO:0055085	integral component of membrane [GO:0016021]; transmembrane transport [GO:0055085]			21389545;		NA	G3N-8849-MONOMER	| ENSEMBL: EMT18668 | Fe(III)-phytosiderophore transporter | Species: Aegilops tauschii | Gene: G3N-8849
TRINITY_DN189_c0_g3	XP_016162219.1	82.5	40	7	0	179	298	174	213	8.87e-12	70.5	XP_016162219.1 probable metal-nicotianamine transporter YSL6 [Arachis ipaensis]	probable metal-nicotianamine transporter YSL6	Arachis ipaensis	NA	NA	NA	NA	NA	NA	NA	NA	NA	NA	NA	NA	NA	NA	G3C-6982-MONOMER	| PHYTOZOME: Sobic.004G299500.1 | Fe(III)-phytosiderophore transporter | Species: Sorghum bicolor | Gene: G3C-6982
TRINITY_DN121_c0_g1	XP_024031420.1	97.619	378	9	0	497	1630	1	378	0	719	XP_024031420.1 uncharacterized protein LOC21392129 isoform X1 [Morus notabilis]	uncharacterized protein LOC21392129 isoform X1	Morus notabilis	NA	NA	NA	NA	NA	NA	NA	NA	NA	NA	NA	NA	NA	NA	NA	NA
TRINITY_DN121_c0_g2	XP_010103014.1	96.429	560	20	0	1391	3070	80	639	0	1126	XP_010103014.1 calmodulin-binding protein 60 B [Morus notabilis]	calmodulin-binding protein 60 B	Morus notabilis	W9RSV9	W9RSV9_9ROSA	Uncharacterized protein	L484_022898			calmodulin binding [GO:0005516]	GO:0005516	calmodulin binding [GO:0005516]			21405691;		NA	NA	NA
TRINITY_DN182_c0_g1	XP_021812033.1	75.763	590	141	2	815	2581	65	653	0	952	XP_021812033.1 pentatricopeptide repeat-containing protein At3g14330 [Prunus avium]	pentatricopeptide repeat-containing protein At3g14330	Prunus avium	NA	NA	NA	NA	NA	NA	NA	NA	NA	NA	NA	NA	NA	NA	G33-6437-MONOMER	| PHYTOZOME: GSVIVT01033348001 | NADH:ubiquinone oxidoreductase (H+-transporting) | Species: Vitis vinifera | Gene: G33-6437
TRINITY_DN172_c0_g1	XP_024018845.1	89.157	83	9	0	2874	2626	487	569	4.84e-76	146	XP_024018845.1 K(+) efflux antiporter 3, chloroplastic isoform X1 [Morus notabilis]	K(+) efflux antiporter 3, chloroplastic isoform X1	Morus notabilis	NA	NA	NA	NA	NA	NA	NA	NA	NA	NA	NA	NA	NA	NA	NA	NA
TRINITY_DN172_c1_g1	XP_024025193.1	98.473	393	6	0	24	1202	1	393	0	776	XP_024025193.1 peroxisome biogenesis protein 12 [Morus notabilis]	peroxisome biogenesis protein 12	Morus notabilis	NA	NA	NA	NA	NA	NA	NA	NA	NA	NA	NA	NA	NA	NA	NA	NA
TRINITY_DN176_c0_g1	XP_024030485.1	78.661	239	3	1	2958	2242	749	939	0	325	XP_024030485.1 coatomer subunit beta'-2 isoform X1 [Morus notabilis]	coatomer subunit beta'-2 isoform X1	Morus notabilis	NA	NA	NA	NA	NA	NA	NA	NA	NA	NA	NA	NA	NA	NA	G3G-11225-MONOMER	| ENSEMBL: TRIUR3_01167-P1 | phosphatidylcholine phosphohydrolase | Species: Triticum urartu | Gene: G3G-11225
TRINITY_DN187_c0_g2	XP_024024202.1	97.658	427	9	1	2198	918	92	517	0	769	XP_024024202.1 peptidyl-prolyl cis-trans isomerase FKBP62 isoform X3 [Morus notabilis]	peptidyl-prolyl cis-trans isomerase FKBP62 isoform X3	Morus notabilis	NA	NA	NA	NA	NA	NA	NA	NA	NA	NA	NA	NA	NA	NA	G3F-11493-MONOMER	| PHYTOZOME: | Solyc07g006180.3.1 | Species: Solanum lycopersicum | Gene: G3F-11493
TRINITY_DN187_c1_g1	CBI33878.3	81.496	254	42	3	1382	633	9	261	4.72e-131	387	CBI33878.3 unnamed protein product, partial [Vitis vinifera]	unnamed protein product, partial	Vitis vinifera	NA	NA	NA	NA	NA	NA	NA	NA	NA	NA	NA	NA	NA	NA	G3B-8609-MONOMER	| PHYTOZOME: Seita.5G187400.1 | histidine decarboxylase | Species: Setaria italica | Gene: G3B-8609
TRINITY_DN187_c2_g1	XP_010112374.1	100	31	0	0	2664	2572	1	31	1.01e-12	70.5	XP_010112374.1 protein transport protein Sec61 subunit gamma-1 [Morus notabilis]	protein transport protein Sec61 subunit gamma-1	Morus notabilis	W9SAQ9	W9SAQ9_9ROSA	Protein transport protein Sec61 subunit gamma-1	L484_010779	protein targeting [GO:0006605]	cell [GO:0005623]; integral component of membrane [GO:0016021]	P-P-bond-hydrolysis-driven protein transmembrane transporter activity [GO:0015450]	GO:0005623; GO:0006605; GO:0015450; GO:0016021	cell [GO:0005623]; integral component of membrane [GO:0016021]; P-P-bond-hydrolysis-driven protein transmembrane transporter activity [GO:0015450]; protein targeting [GO:0006605]			21394064;		NA	NA	NA
TRINITY_DN187_c3_g1	XP_024031767.1	97.906	191	4	0	955	383	34	224	1.88e-76	241	XP_024031767.1 vacuolar protein sorting-associated protein 20 homolog 1 [Morus notabilis]	vacuolar protein sorting-associated protein 20 homolog 1	Morus notabilis	NA	NA	NA	NA	NA	NA	NA	NA	NA	NA	NA	NA	NA	NA	NA	NA
TRINITY_DN115_c0_g1	XP_010109694.1	94.295	1227	42	1	322	4002	1	1199	0	2281	XP_010109694.1 uncharacterized protein LOC21398289 [Morus notabilis]	uncharacterized protein LOC21398289	Morus notabilis	W9S323	W9S323_9ROSA	Serine/threonine-protein kinase	L484_015181			ATP binding [GO:0005524]; protein kinase activity [GO:0004672]	GO:0004672; GO:0005524	ATP binding [GO:0005524]; protein kinase activity [GO:0004672]			21398289;		NA	G3F-9942-MONOMER	| PHYTOZOME: | Solyc09g091460.3.1 | Species: Solanum lycopersicum | Gene: G3F-9942
TRINITY_DN115_c0_g2	XP_010109854.1	97.535	1014	25	0	350	3391	1	1014	0	1982	XP_010109854.1 uncharacterized protein LOC21401480 [Morus notabilis]	uncharacterized protein LOC21401480	Morus notabilis	W9S3J9	W9S3J9_9ROSA	Mitogen-activated protein kinase kinase kinase 13-A	L484_018511			ATP binding [GO:0005524]; protein kinase activity [GO:0004672]	GO:0004672; GO:0005524	ATP binding [GO:0005524]; protein kinase activity [GO:0004672]			21401480;		NA	G3F-9942-MONOMER	| PHYTOZOME: | Solyc09g091460.3.1 | Species: Solanum lycopersicum | Gene: G3F-9942
TRINITY_DN115_c1_g1	XP_010103011.2	96.97	66	2	0	798	601	1051	1116	1.91e-35	140	XP_010103011.2 uncharacterized protein LOC21405688 isoform X2 [Morus notabilis]	uncharacterized protein LOC21405688 isoform X2	Morus notabilis	NA	NA	NA	NA	NA	NA	NA	NA	NA	NA	NA	NA	NA	NA	G3F-9942-MONOMER	| PHYTOZOME: | Solyc09g091460.3.1 | Species: Solanum lycopersicum | Gene: G3F-9942
TRINITY_DN115_c1_g2	XP_010103011.2	93.379	1012	30	2	3036	1	1	975	0	1849	XP_010103011.2 uncharacterized protein LOC21405688 isoform X2 [Morus notabilis]	uncharacterized protein LOC21405688 isoform X2	Morus notabilis	NA	NA	NA	NA	NA	NA	NA	NA	NA	NA	NA	NA	NA	NA	G3F-9942-MONOMER	| PHYTOZOME: | Solyc09g091460.3.1 | Species: Solanum lycopersicum | Gene: G3F-9942
TRINITY_DN115_c1_g3	PKI79554.1	97.727	88	2	0	264	1	42	129	7.53e-59	184	PKI79554.1 hypothetical protein CRG98_000029 [Punica granatum]	hypothetical protein CRG98_000029	Punica granatum	NA	NA	NA	NA	NA	NA	NA	NA	NA	NA	NA	NA	NA	NA	G3F-9942-MONOMER	| PHYTOZOME: | Solyc09g091460.3.1 | Species: Solanum lycopersicum | Gene: G3F-9942
TRINITY_DN119_c0_g1	XP_024023239.1	97.674	129	3	0	907	1293	5	133	2.8e-80	265	XP_024023239.1 ubiquitin-conjugating enzyme E2 10-like [Morus notabilis]	ubiquitin-conjugating enzyme E2 10-like	Morus notabilis	NA	NA	NA	NA	NA	NA	NA	NA	NA	NA	NA	NA	NA	NA	G33-10181-MONOMER	| PHYTOZOME: GSVIVT01025431001 | Glucan endo-1,3-beta-D-glucosidase | Species: Vitis vinifera | Gene: G33-10181
TRINITY_DN119_c1_g1	AQK89649.1	93.443	183	12	0	1363	1911	89	271	2.78e-167	361	AQK89649.1 Glycogen synthase kinase-3 MsK-3 [Zea mays]	Glycogen synthase kinase-3 MsK-3	Zea mays	NA	NA	NA	NA	NA	NA	NA	NA	NA	NA	NA	NA	NA	NA	G3N-8400-MONOMER	| ENSEMBL: EMT15153 | (E)-heptaprenyl-diphosphate:isopentenyl-diphosphate octaprenyltranstransferase | Species: Aegilops tauschii | Gene: G3N-8400
TRINITY_DN133_c0_g1	XP_010091424.1	92.244	722	20	3	3298	5460	619	1305	0	1241	XP_010091424.1 ABC transporter B family member 11 [Morus notabilis]	ABC transporter B family member 11	Morus notabilis	W9QNI7	W9QNI7_9ROSA	ABC transporter B family member 11	L484_013879		integral component of membrane [GO:0016021]	ATPase activity, coupled to transmembrane movement of substances [GO:0042626]; ATP binding [GO:0005524]	GO:0005524; GO:0016021; GO:0042626	integral component of membrane [GO:0016021]; ATP binding [GO:0005524]; ATPase activity, coupled to transmembrane movement of substances [GO:0042626]			21397042;		NA	GN7V-44254-MONOMER	| PHYTOZOME: Glyma.03G224100.1 | xenobiotic-transporting ATPase | Species: Glycine max | Gene: GN7V-44254
TRINITY_DN133_c0_g3	EXB75647.1	97.423	582	15	0	412	2157	1	582	0	1078	EXB75647.1 ABC transporter B family member 11 [Morus notabilis]	ABC transporter B family member 11	Morus notabilis	NA	NA	NA	NA	NA	NA	NA	NA	NA	NA	NA	NA	NA	NA	G2Z-10538-MONOMER	| PHYTOZOME: Manes.05G009400.1 | Xenobiotic-transporting ATPase | Species: Manihot esculenta | Gene: G2Z-10538
TRINITY_DN133_c1_g1	XP_024022964.1	96.447	760	12	1	2	2281	478	1222	0	1335	XP_024022964.1 ABC transporter B family member 11 [Morus notabilis]	ABC transporter B family member 11	Morus notabilis	NA	NA	NA	NA	NA	NA	NA	NA	NA	NA	NA	NA	NA	NA	G37-10953-MONOMER	| PHYTOZOME: Potri.014G113500.2 | Xenobiotic-transporting ATPase | Species: Populus trichocarpa | Gene: G37-10953
TRINITY_DN165_c0_g1	EXC20661.1	98.109	423	8	0	6165	7433	354	776	0	815	EXC20661.1 Protease Do-like 7 [Morus notabilis]	Protease Do-like 7	Morus notabilis	NA	NA	NA	NA	NA	NA	NA	NA	NA	NA	NA	NA	NA	NA	GQT-5162-MONOMER	| AraPort: AT3G03370.1 | 1-lysophosphatidylcholine acylhydrolase | Species: Arabidopsis thaliana col | Gene: GQT-5162
TRINITY_DN104_c0_g1	OMO75884.1	89.806	206	21	0	759	1376	167	372	9.77e-118	378	OMO75884.1 hypothetical protein COLO4_25839 [Corchorus olitorius]	hypothetical protein COLO4_25839	Corchorus olitorius	NA	NA	NA	NA	NA	NA	NA	NA	NA	NA	NA	NA	NA	NA	G33-7480-MONOMER	| PHYTOZOME: GSVIVT01024544001 | Proteasome ATPase | Species: Vitis vinifera | Gene: G33-7480
TRINITY_DN131_c0_g1	XP_024025699.1	90.58	138	11	1	2571	2164	283	420	3.44e-72	258	XP_024025699.1 AFG1-like ATPase [Morus notabilis]	AFG1-like ATPase	Morus notabilis	NA	NA	NA	NA	NA	NA	NA	NA	NA	NA	NA	NA	NA	NA	G5X-6190-MONOMER	| The Beta vulgaris Resource: Sp_113200_cqda.t1 | hexokinase | Species: Spinacia oleracea | Gene: G5X-6190
TRINITY_DN131_c0_g2	EXB94882.1	89.189	74	8	0	524	303	404	477	5.22e-34	135	EXB94882.1 Lactation elevated protein 1 [Morus notabilis]	Lactation elevated protein 1	Morus notabilis	NA	NA	NA	NA	NA	NA	NA	NA	NA	NA	NA	NA	NA	NA	G3P-6198-MONOMER	| PHYTOZOME: evm.model.supercontig_199.4 | hexokinase | Species: Carica papaya | Gene: G3P-6198
TRINITY_DN114_c0_g1	PHT27117.1	58.621	58	22	1	1832	2005	178	233	4.69e-11	58.5	PHT27117.1 hypothetical protein CQW23_33278 [Capsicum baccatum]	hypothetical protein CQW23_33278	Capsicum baccatum	NA	NA	NA	NA	NA	NA	NA	NA	NA	NA	NA	NA	NA	NA	NA	NA
TRINITY_DN114_c0_g2	PHT27117.1	48.837	86	44	0	216	473	61	146	7.78e-24	70.5	PHT27117.1 hypothetical protein CQW23_33278 [Capsicum baccatum]	hypothetical protein CQW23_33278	Capsicum baccatum	NA	NA	NA	NA	NA	NA	NA	NA	NA	NA	NA	NA	NA	NA	NA	NA
TRINITY_DN114_c0_g3	PHT97282.1	76.923	39	9	0	262	378	248	286	1.01e-10	65.5	PHT97282.1 Protein TAR1 [Capsicum chinense]	Protein TAR1	Capsicum chinense	NA	NA	NA	NA	NA	NA	NA	NA	NA	NA	NA	NA	NA	NA	NA	NA
TRINITY_DN114_c1_g1	PHT25674.1	62.295	61	13	3	153	1	26	86	1.1e-10	61.6	PHT25674.1 hypothetical protein CQW23_34703 [Capsicum baccatum]	hypothetical protein CQW23_34703	Capsicum baccatum	NA	NA	NA	NA	NA	NA	NA	NA	NA	NA	NA	NA	NA	NA	NA	NA
TRINITY_DN105_c0_g1	EXC32620.1	97.959	98	2	0	874	581	168	265	6.82e-56	203	EXC32620.1 2-aminoethanethiol dioxygenase [Morus notabilis]	2-aminoethanethiol dioxygenase	Morus notabilis	NA	NA	NA	NA	NA	NA	NA	NA	NA	NA	NA	NA	NA	NA	G2Z-6637-MONOMER	| PHYTOZOME: Manes.15G179300.1 | cysteamine dioxygenase | Species: Manihot esculenta | Gene: G2Z-6637
TRINITY_DN105_c1_g1	XP_010092907.1	100	28	0	0	434	351	50	77	4.43e-09	58.5	XP_010092907.1 uncharacterized protein LOC21385873 [Morus notabilis]	uncharacterized protein LOC21385873	Morus notabilis	W9R032	W9R032_9ROSA	Uncharacterized protein	L484_002296		integral component of membrane [GO:0016021]		GO:0016021	integral component of membrane [GO:0016021]			21385873;		NA	NA	NA
TRINITY_DN105_c2_g1	EXB30993.1	77.333	75	17	0	226	2	192	266	7.61e-33	120	EXB30993.1 hypothetical protein L484_016854 [Morus notabilis]	hypothetical protein L484_016854	Morus notabilis	NA	NA	NA	NA	NA	NA	NA	NA	NA	NA	NA	NA	NA	NA	NA	NA
TRINITY_DN150_c0_g1	EXC32922.1	80.159	252	6	1	825	1580	1	208	1.52e-125	400	EXC32922.1 hypothetical protein L484_013037 [Morus notabilis]	hypothetical protein L484_013037	Morus notabilis	NA	NA	NA	NA	NA	NA	NA	NA	NA	NA	NA	NA	NA	NA	NA	NA
TRINITY_DN150_c1_g1	XP_010098415.2	98.333	120	2	0	2962	2603	1	120	2.22e-73	250	XP_010098415.2 mannose-6-phosphate isomerase 1, partial [Morus notabilis]	mannose-6-phosphate isomerase 1, partial	Morus notabilis	NA	NA	NA	NA	NA	NA	NA	NA	NA	NA	NA	NA	NA	NA	G3P-4687-MONOMER	| PHYTOZOME: evm.model.supercontig_282.4 | mannose-6-phosphate isomerase | Species: Carica papaya | Gene: G3P-4687
TRINITY_DN150_c3_g1	BAH91263.1	95.455	22	1	0	886	951	1	22	0.000181	46.2	BAH91263.1 Os01g0708400, partial [Oryza sativa Japonica Group]	Os01g0708400, partial	Oryza sativa Japonica Group	NA	NA	NA	NA	NA	NA	NA	NA	NA	NA	NA	NA	NA	NA	NA	NA
TRINITY_DN180_c0_g2	XP_024025711.1	87.955	357	15	1	344	1414	57	385	0	598	XP_024025711.1 WAT1-related protein At4g30420 [Morus notabilis]	WAT1-related protein At4g30420	Morus notabilis	NA	NA	NA	NA	NA	NA	NA	NA	NA	NA	NA	NA	NA	NA	G33-6667-MONOMER	| PHYTOZOME: GSVIVT01010463001 | Flavonoid 3',5'-methyltransferase | Species: Vitis vinifera | Gene: G33-6667
TRINITY_DN180_c0_g3	EXB55979.1	79.07	43	9	0	245	373	46	88	6.62e-13	73.9	EXB55979.1 putative pre-mRNA-splicing factor ATP-dependent RNA helicase [Morus notabilis]	putative pre-mRNA-splicing factor ATP-dependent RNA helicase	Morus notabilis	NA	NA	NA	NA	NA	NA	NA	NA	NA	NA	NA	NA	NA	NA	NA	NA
TRINITY_DN180_c0_g1	XP_024030353.1	58.333	336	6	3	1093	86	206	407	4.96e-94	313	XP_024030353.1 uncharacterized protein LOC21396449 isoform X4 [Morus notabilis]	uncharacterized protein LOC21396449 isoform X4	Morus notabilis	NA	NA	NA	NA	NA	NA	NA	NA	NA	NA	NA	NA	NA	NA	G5X-6330-MONOMER	| The Beta vulgaris Resource: Sp_018000_xgtu.t1 | TGL1 | Species: Spinacia oleracea | Gene: G5X-6330
TRINITY_DN180_c1_g1	AKU89565.1	99.33	448	3	0	213	1556	1	448	0	793	AKU89565.1 transcription factor GTE4 [Morus alba]	transcription factor GTE4	Morus alba	NA	NA	NA	NA	NA	NA	NA	NA	NA	NA	NA	NA	NA	NA	G30-12724-MONOMER	| ENSEMBL: Bra035848.1-P | GDP kinase; UDP kinase; nucleoside diphosphate kinase; CDP kinase | Species: Brassica rapa ssp. Pekinensis | Gene: G30-12724
TRINITY_DN180_c1_g2	XP_010107420.1	96.121	232	9	0	477	1172	81	312	1.74e-154	403	XP_010107420.1 heat stress transcription factor B-2a [Morus notabilis]	heat stress transcription factor B-2a	Morus notabilis	W9RWR0	W9RWR0_9ROSA	Heat stress transcription factor B-2a	L484_015761		nucleus [GO:0005634]	DNA-binding transcription factor activity [GO:0003700]; sequence-specific DNA binding [GO:0043565]	GO:0003700; GO:0005634; GO:0043565	nucleus [GO:0005634]; DNA-binding transcription factor activity [GO:0003700]; sequence-specific DNA binding [GO:0043565]			21398843;		NA	G3N-11083-MONOMER	| ENSEMBL: EMT15360 | 1,2-dihydroxy-5-(methylthio)pent-1-en-3-one:oxygen oxidoreductase (formate-forming); 1,2-dihydroxy-5-(methylthio)pent-1-en-3-one:oxygen oxidoreductase (formate- and CO-forming) | Species: Aegilops tauschii | Gene: G3N-11083
TRINITY_DN180_c3_g1	EXC35359.1	76.991	113	26	0	943	1281	1028	1140	6.74e-96	189	EXC35359.1 Retrovirus-related Pol polyprotein from transposon TNT 1-94 [Morus notabilis]	Retrovirus-related Pol polyprotein from transposon TNT 1-94	Morus notabilis	NA	NA	NA	NA	NA	NA	NA	NA	NA	NA	NA	NA	NA	NA	G3N-11463-MONOMER	| ENSEMBL: EMT21953 | Xenobiotic-transporting ATPase | Species: Aegilops tauschii | Gene: G3N-11463
TRINITY_DN180_c3_g2	CAN61540.1	59.162	191	76	2	711	1283	31	219	1.8e-70	239	CAN61540.1 hypothetical protein VITISV_025242 [Vitis vinifera]	hypothetical protein VITISV_025242	Vitis vinifera	NA	NA	NA	NA	NA	NA	NA	NA	NA	NA	NA	NA	NA	NA	G3N-11463-MONOMER	| ENSEMBL: EMT21953 | Xenobiotic-transporting ATPase | Species: Aegilops tauschii | Gene: G3N-11463
TRINITY_DN185_c0_g1	XP_010105645.1	61.719	128	14	1	1416	1033	89	181	6.39e-40	151	XP_010105645.1 nudix hydrolase 18, mitochondrial [Morus notabilis]	nudix hydrolase 18, mitochondrial	Morus notabilis	W9SGK6	W9SGK6_9ROSA	Nudix hydrolase 17	L484_005026			hydrolase activity [GO:0016787]	GO:0016787	hydrolase activity [GO:0016787]			21388511;		NA	G2Z-7599-MONOMER	| PHYTOZOME: Manes.02G077800.1 | ADP-ribose pyrophosphatase; NADH pyrophosphatase; NAD pyrophosphatase | Species: Manihot esculenta | Gene: G2Z-7599
TRINITY_DN185_c1_g2	XP_024028063.1	70.992	131	0	1	1430	1822	180	272	5.06e-44	166	XP_024028063.1 pyrroline-5-carboxylate reductase [Morus notabilis]	pyrroline-5-carboxylate reductase	Morus notabilis	NA	NA	NA	NA	NA	NA	NA	NA	NA	NA	NA	NA	NA	NA	G2Z-12351-MONOMER	| PHYTOZOME: Manes.09G008100.1 | pyrroline-5-carboxylate reductase | Species: Manihot esculenta | Gene: G2Z-12351
TRINITY_DN185_c1_g4	OAY40257.1	96.667	60	2	0	1	180	76	135	4.22e-31	118	OAY40257.1 hypothetical protein MANES_09G008100 [Manihot esculenta]	hypothetical protein MANES_09G008100	Manihot esculenta	NA	NA	NA	NA	NA	NA	NA	NA	NA	NA	NA	NA	NA	NA	G2Z-12351-MONOMER	| PHYTOZOME: Manes.09G008100.1 | pyrroline-5-carboxylate reductase | Species: Manihot esculenta | Gene: G2Z-12351
TRINITY_DN185_c3_g1	XP_024019621.1	68.421	418	29	4	1575	322	278	592	0	555	XP_024019621.1 LOW QUALITY PROTEIN: zinc finger BED domain-containing protein RICESLEEPER 1 [Morus notabilis]	LOW QUALITY PROTEIN: zinc finger BED domain-containing protein RICESLEEPER 1	Morus notabilis	NA	NA	NA	NA	NA	NA	NA	NA	NA	NA	NA	NA	NA	NA	NA	NA
TRINITY_DN169_c0_g1	EXB37971.1	96.296	270	10	0	1794	985	855	1124	6.25e-151	506	EXB37971.1 Ubiquitin-activating enzyme E1 1 [Morus notabilis]	Ubiquitin-activating enzyme E1 1	Morus notabilis	NA	NA	NA	NA	NA	NA	NA	NA	NA	NA	NA	NA	NA	NA	G3N-10863-MONOMER	| ENSEMBL: EMT09227 | dolichyl-P-Man:Man5GlcNAc2-PP-dolichol alpha-1,3-mannosyltransferase | Species: Aegilops tauschii | Gene: G3N-10863
TRINITY_DN126_c0_g1	XP_024022897.1	72.165	194	16	3	1503	928	125	282	2.1e-72	253	XP_024022897.1 major facilitator superfamily domain-containing protein 12 isoform X2 [Morus notabilis]	major facilitator superfamily domain-containing protein 12 isoform X2	Morus notabilis	NA	NA	NA	NA	NA	NA	NA	NA	NA	NA	NA	NA	NA	NA	NA	NA
TRINITY_DN126_c0_g2	XP_024020533.1	92.131	610	6	1	1156	2985	225	792	0	1067	XP_024020533.1 ABC transporter B family member 9 isoform X2 [Morus notabilis]	ABC transporter B family member 9 isoform X2	Morus notabilis	NA	NA	NA	NA	NA	NA	NA	NA	NA	NA	NA	NA	NA	NA	G37-9382-MONOMER	| PHYTOZOME: Potri.001G354900.3 | Xenobiotic-transporting ATPase | Species: Populus trichocarpa | Gene: G37-9382
TRINITY_DN126_c1_g1	GAV61473.1	84.868	152	20	1	852	1307	75	223	6.68e-137	265	GAV61473.1 LOW QUALITY PROTEIN: ADH_zinc_N domain-containing protein/ADH_N domain-containing protein [Cephalotus follicularis]	LOW QUALITY PROTEIN: ADH_zinc_N domain-containing protein/ADH_N domain-containing protein	Cephalotus follicularis	NA	NA	NA	NA	NA	NA	NA	NA	NA	NA	NA	NA	NA	NA	G37-8281-MONOMER	| PHYTOZOME: Potri.005G060200.1 | alcohol dehydrogenase | Species: Populus trichocarpa | Gene: G37-8281
TRINITY_DN126_c2_g1	XP_010092073.1	91.124	338	1	1	1048	35	1	309	0	566	XP_010092073.1 26S proteasome non-ATPase regulatory subunit 14 homolog [Morus notabilis]	26S proteasome non-ATPase regulatory subunit 14 homolog	Morus notabilis	W9R085	W9R085_9ROSA	26S proteasome non-ATPase regulatory subunit 14	L484_003377		proteasome complex [GO:0000502]	Lys63-specific deubiquitinase activity [GO:0061578]	GO:0000502; GO:0061578	proteasome complex [GO:0000502]; Lys63-specific deubiquitinase activity [GO:0061578]			21386916;		NA	NA	NA
TRINITY_DN145_c0_g1	GAY36310.1	58.647	133	14	2	1437	1042	312	404	2.44e-143	135	GAY36310.1 hypothetical protein CUMW_021350 [Citrus unshiu]	hypothetical protein CUMW_021350	Citrus unshiu	NA	NA	NA	NA	NA	NA	NA	NA	NA	NA	NA	NA	NA	NA	GDQC-12592-MONOMER	| ENSEMBL: Zm00001d048627_T001.1 | ATP-citrate synthase | Species: Zea mays mays | Gene: GDQC-12592
TRINITY_DN163_c0_g1	OAE21141.1	71.053	38	11	0	247	134	1143	1180	7.59e-13	55.1	OAE21141.1 hypothetical protein AXG93_872s1100 [Marchantia polymorpha subsp. ruderalis]	hypothetical protein AXG93_872s1100	Marchantia polymorpha subsp. ruderalis	NA	NA	NA	NA	NA	NA	NA	NA	NA	NA	NA	NA	NA	NA	G3G-12737-MONOMER	| ENSEMBL: TRIUR3_30911-P1 | homoserine dehydrogenase | Species: Triticum urartu | Gene: G3G-12737
TRINITY_DN163_c0_g2	XP_016705456.1	77.241	145	24	3	1551	1120	73	209	1.34e-62	214	XP_016705456.1 PREDICTED: ADP-ribosylation factor 2-B isoform X1 [Gossypium hirsutum]	PREDICTED: ADP-ribosylation factor 2-B isoform X1	Gossypium hirsutum	A0A1U8KSL3	A0A1U8KSL3_GOSHI	ADP-ribosylation factor 2-B isoform X1	LOC107920316			GTP binding [GO:0005525]	GO:0005525	GTP binding [GO:0005525]		ghi:107920316;	107920316;	LOC107920316	NA	G3G-12737-MONOMER	| ENSEMBL: TRIUR3_30911-P1 | homoserine dehydrogenase | Species: Triticum urartu | Gene: G3G-12737
TRINITY_DN163_c0_g3	XP_015879095.1	99.448	181	1	0	1565	1023	1	181	6.51e-127	375	XP_015879095.1 PREDICTED: ADP-ribosylation factor isoform X1 [Ziziphus jujuba]	PREDICTED: ADP-ribosylation factor isoform X1	Ziziphus jujuba	NA	NA	NA	NA	NA	NA	NA	NA	NA	NA	NA	NA	NA	NA	G3N-8529-MONOMER	| ENSEMBL: EMT07036 | homoserine dehydrogenase | Species: Aegilops tauschii | Gene: G3N-8529
TRINITY_DN163_c1_g1	EOY06920.1	84.177	158	25	0	168	641	25	182	0	280	EOY06920.1 CBL-interacting serine/threonine-protein kinase 1 isoform 1 [Theobroma cacao]	CBL-interacting serine/threonine-protein kinase 1 isoform 1	Theobroma cacao	NA	NA	NA	NA	NA	NA	NA	NA	NA	NA	NA	NA	NA	NA	G30-13150-MONOMER	| ENSEMBL: Bra021727.1-P | NADH:ubiquinone oxidoreductase (H+-transporting) | Species: Brassica rapa ssp. Pekinensis | Gene: G30-13150
TRINITY_DN163_c1_g2	XP_010098740.1	87.593	403	3	1	2582	1374	1	356	0	676	XP_010098740.1 CBL-interacting serine/threonine-protein kinase 1 [Morus notabilis]	CBL-interacting serine/threonine-protein kinase 1	Morus notabilis	W9RWV1	W9RWV1_9ROSA	Non-specific serine/threonine protein kinase (EC 2.7.11.1)	L484_026120	signal transduction [GO:0007165]		ATP binding [GO:0005524]; protein serine/threonine kinase activity [GO:0004674]	GO:0004674; GO:0005524; GO:0007165	ATP binding [GO:0005524]; protein serine/threonine kinase activity [GO:0004674]; signal transduction [GO:0007165]			21408788;		NA	G30-13150-MONOMER	| ENSEMBL: Bra021727.1-P | NADH:ubiquinone oxidoreductase (H+-transporting) | Species: Brassica rapa ssp. Pekinensis | Gene: G30-13150
TRINITY_DN163_c2_g1	XP_024023027.1	94.141	256	14	1	318	1085	1	255	3.09e-171	486	XP_024023027.1 auxin-responsive protein IAA14 [Morus notabilis]	auxin-responsive protein IAA14	Morus notabilis	NA	NA	NA	NA	NA	NA	NA	NA	NA	NA	NA	NA	NA	NA	GDQC-12072-MONOMER	| ENSEMBL: Zm00001d050972_T005.1 | hydroxymethylglutaryl-CoA reductase | Species: Zea mays mays | Gene: GDQC-12072
TRINITY_DN163_c2_g2	XP_010102292.1	93.75	160	8	1	499	972	98	257	8.67e-108	298	XP_010102292.1 auxin-responsive protein IAA16 [Morus notabilis]	auxin-responsive protein IAA16	Morus notabilis	W9RTC2	W9RTC2_9ROSA	Auxin-responsive protein	L484_024574	auxin-activated signaling pathway [GO:0009734]; regulation of transcription, DNA-templated [GO:0006355]; transcription, DNA-templated [GO:0006351]	nucleus [GO:0005634]		GO:0005634; GO:0006351; GO:0006355; GO:0009734	nucleus [GO:0005634]; auxin-activated signaling pathway [GO:0009734]; regulation of transcription, DNA-templated [GO:0006355]; transcription, DNA-templated [GO:0006351]			21407313;		NA	GDQC-12072-MONOMER	| ENSEMBL: Zm00001d050972_T005.1 | hydroxymethylglutaryl-CoA reductase | Species: Zea mays mays | Gene: GDQC-12072
TRINITY_DN147_c0_g1	EXB81621.1	90.617	405	8	2	1336	2547	1	376	0	725	EXB81621.1 SMARCA3-like protein 2 [Morus notabilis]	SMARCA3-like protein 2	Morus notabilis	NA	NA	NA	NA	NA	NA	NA	NA	NA	NA	NA	NA	NA	NA	G37-12568-MONOMER	| PHYTOZOME: Potri.014G078100.1 | arsenite-translocating ATPase | Species: Populus trichocarpa | Gene: G37-12568
TRINITY_DN112_c0_g1	XP_010101209.1	91.954	87	7	0	4847	5107	170	256	3.22e-43	166	XP_010101209.1 carbonic anhydrase 2 [Morus notabilis]	carbonic anhydrase 2	Morus notabilis	W9S3U4	W9S3U4_9ROSA	Carbonic anhydrase (EC 4.2.1.1) (Carbonate dehydratase)	L484_015014	carbon utilization [GO:0015976]		carbonate dehydratase activity [GO:0004089]; zinc ion binding [GO:0008270]	GO:0004089; GO:0008270; GO:0015976	carbonate dehydratase activity [GO:0004089]; zinc ion binding [GO:0008270]; carbon utilization [GO:0015976]			21398129;		NA	G37-15266-MONOMER	| PHYTOZOME: Potri.015G076000.1 | carbonic anhydrase | Species: Populus trichocarpa | Gene: G37-15266
TRINITY_DN112_c0_g2	XP_024020480.1	51.244	201	91	3	61	663	230	423	5.45e-62	208	XP_024020480.1 uncharacterized protein LOC112091333 [Morus notabilis]	uncharacterized protein LOC112091333	Morus notabilis	NA	NA	NA	NA	NA	NA	NA	NA	NA	NA	NA	NA	NA	NA	NA	NA
TRINITY_DN112_c1_g1	XP_024031678.1	73.358	274	7	2	1892	1071	1	208	2.17e-127	385	XP_024031678.1 ribonuclease H2 subunit B [Morus notabilis]	ribonuclease H2 subunit B	Morus notabilis	NA	NA	NA	NA	NA	NA	NA	NA	NA	NA	NA	NA	NA	NA	NA	NA
TRINITY_DN120_c0_g1	XP_010094570.1	80.952	630	37	5	590	2470	1	550	0	841	XP_010094570.1 epidermal growth factor receptor substrate 15-like 1 [Morus notabilis]	epidermal growth factor receptor substrate 15-like 1	Morus notabilis	W9QWW3	W9QWW3_9ROSA	Uncharacterized calcium-binding protein	L484_024866			calcium ion binding [GO:0005509]	GO:0005509	calcium ion binding [GO:0005509]			21407588;		NA	NA	NA
TRINITY_DN192_c0_g1	EXB65340.1	68.308	325	2	2	5533	6507	454	677	1.68e-124	416	EXB65340.1 putative sulfate transporter 4.2 [Morus notabilis]	putative sulfate transporter 4	Morus notabilis	NA	NA	NA	NA	NA	NA	NA	NA	NA	NA	NA	NA	NA	NA	G30-9625-MONOMER	| ENSEMBL: Bra001454.1-P | endochitinase | Species: Brassica rapa ssp. Pekinensis | Gene: G30-9625
TRINITY_DN170_c0_g1	XP_024030495.1	90.093	323	16	2	1296	2222	13	333	3.36e-175	523	XP_024030495.1 ATG8-interacting protein 1 isoform X1 [Morus notabilis]	ATG8-interacting protein 1 isoform X1	Morus notabilis	NA	NA	NA	NA	NA	NA	NA	NA	NA	NA	NA	NA	NA	NA	NA	NA
TRINITY_DN175_c0_g1	XP_024023161.1	100	64	0	0	1592	1401	397	460	1.21e-30	134	XP_024023161.1 3-ketoacyl-CoA thiolase 2, peroxisomal [Morus notabilis]	3-ketoacyl-CoA thiolase 2, peroxisomal	Morus notabilis	NA	NA	NA	NA	NA	NA	NA	NA	NA	NA	NA	NA	NA	NA	G2Z-10885-MONOMER	| PHYTOZOME: Manes.03G150200.1 | 3-oxoacyl CoA thiolase; 3-ketoacyl-CoA thiolase | Species: Manihot esculenta | Gene: G2Z-10885
TRINITY_DN137_c0_g1	XP_024032983.1	93.284	134	9	0	1861	1460	45	178	3.98e-73	248	XP_024032983.1 uncharacterized protein LOC21393484 [Morus notabilis]	uncharacterized protein LOC21393484	Morus notabilis	NA	NA	NA	NA	NA	NA	NA	NA	NA	NA	NA	NA	NA	NA	GN7V-67346-MONOMER	| PHYTOZOME: Glyma.01G030500.2 | carbonic anhydrase | Species: Glycine max | Gene: GN7V-67346
TRINITY_DN160_c0_g1	XP_024027267.1	93.581	592	36	2	927	2696	10	601	0	1058	XP_024027267.1 uncharacterized protein LOC21410848 isoform X1 [Morus notabilis]	uncharacterized protein LOC21410848 isoform X1	Morus notabilis	NA	NA	NA	NA	NA	NA	NA	NA	NA	NA	NA	NA	NA	NA	NA	NA
TRINITY_DN160_c0_g2	XP_024027271.1	96.234	478	18	0	1	1434	611	1088	0	830	XP_024027271.1 uncharacterized protein LOC21410848 isoform X2 [Morus notabilis]	uncharacterized protein LOC21410848 isoform X2	Morus notabilis	NA	NA	NA	NA	NA	NA	NA	NA	NA	NA	NA	NA	NA	NA	NA	NA
TRINITY_DN102_c0_g1	XP_013709039.1	66.286	175	59	0	8430	7906	574	748	9.35e-154	244	XP_013709039.1 uncharacterized protein LOC106412673 [Brassica napus]	uncharacterized protein LOC106412673	Brassica napus	NA	NA	NA	NA	NA	NA	NA	NA	NA	NA	NA	NA	NA	NA	G3G-12806-MONOMER	| ENSEMBL: TRIUR3_23005-P1 | phosphoglycerate mutase; TRIUR3_23005-P1; 2,3-bisphosphoglycerate-independent phosphoglycerate mutase | Species: Triticum urartu | Gene: G3G-12806
TRINITY_DN102_c0_g2	EXB68717.1	61.284	514	198	1	1920	382	41	554	0	622	EXB68717.1 hypothetical protein L484_024737 [Morus notabilis]	hypothetical protein L484_024737	Morus notabilis	NA	NA	NA	NA	NA	NA	NA	NA	NA	NA	NA	NA	NA	NA	G2Z-6647-MONOMER	| PHYTOZOME: Manes.18G140900.1 | succinate:quinone oxidoreductase | Species: Manihot esculenta | Gene: G2Z-6647
TRINITY_DN102_c2_g1	XP_024022962.1	60.123	163	33	1	529	41	252	382	1.18e-73	199	XP_024022962.1 uncharacterized protein LOC112092044 [Morus notabilis]	uncharacterized protein LOC112092044	Morus notabilis	NA	NA	NA	NA	NA	NA	NA	NA	NA	NA	NA	NA	NA	NA	G3G-12806-MONOMER	| ENSEMBL: TRIUR3_23005-P1 | phosphoglycerate mutase; TRIUR3_23005-P1; 2,3-bisphosphoglycerate-independent phosphoglycerate mutase | Species: Triticum urartu | Gene: G3G-12806
TRINITY_DN166_c0_g1	XP_024031844.1	70.172	523	149	5	4769	3213	299	818	0	707	XP_024031844.1 disease resistance-like protein DSC1 [Morus notabilis]	disease resistance-like protein DSC1	Morus notabilis	NA	NA	NA	NA	NA	NA	NA	NA	NA	NA	NA	NA	NA	NA	GQT-4131-MONOMER	| AraPort: AT4G16900.1 | estradiol 17beta-dehydrogenase | Species: Arabidopsis thaliana col | Gene: GQT-4131
TRINITY_DN166_c1_g1	EXB68710.1	94.595	37	2	0	555	445	29	65	3.28e-12	70.9	EXB68710.1 TMV resistance protein N [Morus notabilis]	TMV resistance protein N	Morus notabilis	NA	NA	NA	NA	NA	NA	NA	NA	NA	NA	NA	NA	NA	NA	NA	NA
TRINITY_DN166_c2_g1	XP_010093908.1	49.498	996	435	19	3897	985	282	1234	0	834	XP_010093908.1 disease resistance protein RPS6 [Morus notabilis]	disease resistance protein RPS6	Morus notabilis	W9R2V7	W9R2V7_9ROSA	TMV resistance protein N	L484_005335	signal transduction [GO:0007165]		ADP binding [GO:0043531]	GO:0007165; GO:0043531	ADP binding [GO:0043531]; signal transduction [GO:0007165]			21388808;		NA	GQT-4131-MONOMER	| AraPort: AT4G16900.1 | estradiol 17beta-dehydrogenase | Species: Arabidopsis thaliana col | Gene: GQT-4131
TRINITY_DN166_c5_g1	EXC24971.1	80.822	73	14	0	419	201	114	186	4.73e-54	117	EXC24971.1 TMV resistance protein N [Morus notabilis]	TMV resistance protein N	Morus notabilis	NA	NA	NA	NA	NA	NA	NA	NA	NA	NA	NA	NA	NA	NA	G30-15550-MONOMER	| ENSEMBL: Bra023671.1-P | estradiol-17beta dehydrogenase / estrone reductase | Species: Brassica rapa ssp. Pekinensis | Gene: G30-15550
TRINITY_DN166_c5_g3	EXC24971.1	86.364	110	15	0	331	2	114	223	4.18e-57	196	EXC24971.1 TMV resistance protein N [Morus notabilis]	TMV resistance protein N	Morus notabilis	NA	NA	NA	NA	NA	NA	NA	NA	NA	NA	NA	NA	NA	NA	G30-15550-MONOMER	| ENSEMBL: Bra023671.1-P | estradiol-17beta dehydrogenase / estrone reductase | Species: Brassica rapa ssp. Pekinensis | Gene: G30-15550
TRINITY_DN166_c5_g2	XP_010093908.1	97.89	237	5	0	711	1	64	300	6.71e-147	449	XP_010093908.1 disease resistance protein RPS6 [Morus notabilis]	disease resistance protein RPS6	Morus notabilis	W9R2V7	W9R2V7_9ROSA	TMV resistance protein N	L484_005335	signal transduction [GO:0007165]		ADP binding [GO:0043531]	GO:0007165; GO:0043531	ADP binding [GO:0043531]; signal transduction [GO:0007165]			21388808;		NA	G30-15550-MONOMER	| ENSEMBL: Bra023671.1-P | estradiol-17beta dehydrogenase / estrone reductase | Species: Brassica rapa ssp. Pekinensis | Gene: G30-15550
TRINITY_DN181_c0_g1	XP_010088730.1	66.802	247	29	1	3687	4427	225	418	1.44e-98	331	XP_010088730.1 monooxygenase 2 [Morus notabilis]	monooxygenase 2	Morus notabilis	W9QGL6	W9QGL6_9ROSA	Zeaxanthin epoxidase	L484_016516			FAD binding [GO:0071949]	GO:0071949	FAD binding [GO:0071949]			21399562;		NA	G37-10343-MONOMER	| PHYTOZOME: Potri.019G003200.1 | trimethylurate monooxygenase | Species: Populus trichocarpa | Gene: G37-10343
TRINITY_DN181_c0_g2	YP_762318.1	100	1545	0	0	15979	20613	335	1879	0	2810	YP_762318.1 hypothetical chloroplast RF1 [Morus indica]	hypothetical chloroplast RF1	Morus indica	Q09WW0	TI214_MORIN	Protein TIC 214 (Translocon at the inner envelope membrane of chloroplasts 214) (AtTIC214)	TIC214 ycf1 MoinCp079	protein transport [GO:0015031]	chloroplast inner membrane [GO:0009706]; integral component of membrane [GO:0016021]		GO:0009706; GO:0015031; GO:0016021	chloroplast inner membrane [GO:0009706]; integral component of membrane [GO:0016021]; protein transport [GO:0015031]			4290615;	TIC214	NA	ATCG01010-MONOMER	| AraPort: ATCG01010.1 | NADH dehydrogenase | Species: Arabidopsis thaliana col | Gene: ATCG01010
TRINITY_DN181_c0_g3	YP_762308.1	100	52	0	0	410	255	1	52	4.45e-11	63.2	YP_762308.1 ribosomal protein L32 [Morus indica]	ribosomal protein L32	Morus indica	Q09WX0	RK32_MORIN	50S ribosomal protein L32, chloroplastic	rpl32 MoinCp069	translation [GO:0006412]	chloroplast [GO:0009507]; large ribosomal subunit [GO:0015934]	structural constituent of ribosome [GO:0003735]	GO:0003735; GO:0006412; GO:0009507; GO:0015934	chloroplast [GO:0009507]; large ribosomal subunit [GO:0015934]; structural constituent of ribosome [GO:0003735]; translation [GO:0006412]			4290604;	rpl32	NA	NA	NA
TRINITY_DN181_c0_g4	XP_010100228.1	94.845	97	5	0	200	490	1	97	2.72e-39	144	XP_010100228.1 uncharacterized protein LOC21384964 [Morus notabilis]	uncharacterized protein LOC21384964	Morus notabilis	W9RCB8	W9RCB8_9ROSA	Uncharacterized protein	L484_001360		integral component of membrane [GO:0016021]		GO:0016021	integral component of membrane [GO:0016021]			21384964;		NA	G33-8214-MONOMER	| PHYTOZOME: GSVIVT01026627001 | trimethylurate monooxygenase | Species: Vitis vinifera | Gene: G33-8214
TRINITY_DN181_c1_g1	EXB80871.1	71.93	57	16	0	760	590	526	582	7.42e-14	79	EXB80871.1 hypothetical protein L484_020130 [Morus notabilis]	hypothetical protein L484_020130	Morus notabilis	NA	NA	NA	NA	NA	NA	NA	NA	NA	NA	NA	NA	NA	NA	NA	NA
TRINITY_DN181_c2_g1	EXC31555.1	97.794	136	3	0	200	607	28	163	3.15e-90	273	EXC31555.1 hypothetical protein L484_006587 [Morus notabilis]	hypothetical protein L484_006587	Morus notabilis	NA	NA	NA	NA	NA	NA	NA	NA	NA	NA	NA	NA	NA	NA	NA	NA
TRINITY_DN181_c3_g1	XP_024019287.1	96.703	637	11	1	6693	4783	1	627	0	1204	XP_024019287.1 disease resistance protein At4g27190 [Morus notabilis]	disease resistance protein At4g27190	Morus notabilis	NA	NA	NA	NA	NA	NA	NA	NA	NA	NA	NA	NA	NA	NA	G2Z-8559-MONOMER	| PHYTOZOME: Manes.09G159500.1 | adenylate cyclase | Species: Manihot esculenta | Gene: G2Z-8559
TRINITY_DN181_c4_g1	EXC35274.1	92.857	28	2	0	301	218	225	252	1.09e-08	58.2	EXC35274.1 hypothetical protein L484_026596 [Morus notabilis]	hypothetical protein L484_026596	Morus notabilis	NA	NA	NA	NA	NA	NA	NA	NA	NA	NA	NA	NA	NA	NA	NA	NA
TRINITY_DN168_c0_g2	EXB75366.1	91.429	35	3	0	629	525	330	364	3.88e-12	72.4	EXB75366.1 Serine/threonine-protein kinase SAPK2 [Morus notabilis]	Serine/threonine-protein kinase SAPK2	Morus notabilis	NA	NA	NA	NA	NA	NA	NA	NA	NA	NA	NA	NA	NA	NA	NA	NA
TRINITY_DN168_c0_g1	EOX98737.1	72.33	206	37	3	1909	1304	12	201	1.2e-67	229	EOX98737.1 Ribosomal protein S6e [Theobroma cacao]	Ribosomal protein S6e	Theobroma cacao	NA	NA	NA	NA	NA	NA	NA	NA	NA	NA	NA	NA	NA	NA	NA	NA
TRINITY_DN168_c0_g3	XP_022948606.1	95.531	179	4	1	1751	1227	1	179	1.96e-100	311	XP_022948606.1 40S ribosomal protein S6 [Cucurbita moschata]	40S ribosomal protein S6	Cucurbita moschata	NA	NA	NA	NA	NA	NA	NA	NA	NA	NA	NA	NA	NA	NA	NA	NA
TRINITY_DN195_c0_g1	XP_024026342.1	90.551	508	16	2	6011	7534	401	876	0	824	XP_024026342.1 E3 SUMO-protein ligase SIZ1 [Morus notabilis]	E3 SUMO-protein ligase SIZ1	Morus notabilis	NA	NA	NA	NA	NA	NA	NA	NA	NA	NA	NA	NA	NA	NA	G33-10009-MONOMER	| PHYTOZOME: GSVIVT01001909001 | Alcohol dehydrogenase (NAD(P)(+)) | Species: Vitis vinifera | Gene: G33-10009
TRINITY_DN116_c0_g1	XP_024026250.1	97.661	171	4	0	828	1340	1	171	1.17e-83	282	XP_024026250.1 E3 ubiquitin-protein ligase At4g11680 [Morus notabilis]	E3 ubiquitin-protein ligase At4g11680	Morus notabilis	NA	NA	NA	NA	NA	NA	NA	NA	NA	NA	NA	NA	NA	NA	G3M-8900-MONOMER	| PHYTOZOME: PGSC0003DMT400069796 | sn-2-glycerol-3-phosphate C16:0-DCA-CoA acyl transferase; sn-2-glycerol-3-phosphate C22:0-DCA-CoA acyl transferase; sn-2-glycerol-3-phosphate omega-OH-C22:0-CoA acyl transferase; sn-2-glycerol-3-phosphate C16:0-CoA acyl transferase; Glycerol-3-phosphate 2-O-acyltransferase; acyl-CoA:sn-glycerol-3-phosphate 1-O-acyltransferase; sn-1-glycerol-3-phosphate C16:0-DC…
TRINITY_DN116_c1_g1	KQL03743.1	97.419	155	4	0	117	581	71	225	9.9e-98	306	KQL03743.1 hypothetical protein SETIT_002816mg [Setaria italica]	hypothetical protein SETIT_002816mg	Setaria italica	NA	NA	NA	NA	NA	NA	NA	NA	NA	NA	NA	NA	NA	NA	G3F-7392-MONOMER	| PHYTOZOME: | Solyc01g105650.3.1 | Species: Solanum lycopersicum | Gene: G3F-7392
TRINITY_DN116_c1_g2	AAB31257.1	89.655	29	3	0	135	221	1	29	4.31e-08	55.5	AAB31257.1 calmodulin homolog {EST} [Brassica napus, Naehan, root, Peptide Partial, 53 aa]	calmodulin homolog {EST}	Brassica napus, Naehan, root, Peptide Partial, 53 aa	NA	NA	NA	NA	NA	NA	NA	NA	NA	NA	NA	NA	NA	NA	NA	NA
TRINITY_DN116_c2_g1	XP_010090450.1	95.652	161	7	0	1306	824	85	245	7.39e-103	324	XP_010090450.1 uncharacterized protein LOC21394684 [Morus notabilis]	uncharacterized protein LOC21394684	Morus notabilis	W9QKW8	W9QKW8_9ROSA	Uncharacterized protein	L484_011425								21394684;		NA	NA	NA
TRINITY_DN183_c0_g1	XP_024019800.1	92.486	173	12	1	3608	4123	429	601	2.58e-100	280	XP_024019800.1 MLO-like protein 12 [Morus notabilis]	MLO-like protein 12	Morus notabilis	NA	NA	NA	NA	NA	NA	NA	NA	NA	NA	NA	NA	NA	NA	G33-6705-MONOMER	| PHYTOZOME: GSVIVT01003497001 | dimethylallyl-diphosphate:NAD(P)+ oxidoreductase; isopentenyl-diphosphate:NAD(P)+ oxidoreductase | Species: Vitis vinifera | Gene: G33-6705
TRINITY_DN183_c1_g1	XP_024030343.1	90.526	190	11	1	81	629	1	190	1.75e-113	351	XP_024030343.1 probable protein phosphatase 2C 8 isoform X2 [Morus notabilis]	probable protein phosphatase 2C 8 isoform X2	Morus notabilis	NA	NA	NA	NA	NA	NA	NA	NA	NA	NA	NA	NA	NA	NA	G3F-8072-MONOMER	| PHYTOZOME: | Solyc12g096520.2.1 | Species: Solanum lycopersicum | Gene: G3F-8072
TRINITY_DN174_c0_g1	XP_010106370.1	58.602	186	32	3	2263	1706	49	189	4.43e-55	192	XP_010106370.1 uncharacterized protein LOC21387900 [Morus notabilis]	uncharacterized protein LOC21387900	Morus notabilis	W9S1Y1	W9S1Y1_9ROSA	Kunitz-type serine protease inhibitor	L484_004398			endopeptidase inhibitor activity [GO:0004866]; peptidase activity [GO:0008233]	GO:0004866; GO:0008233	endopeptidase inhibitor activity [GO:0004866]; peptidase activity [GO:0008233]			21387900;		NA	NA	NA
TRINITY_DN107_c0_g2	AOV62756.1	99.314	583	4	0	1	1749	140	722	0	1197	AOV62756.1 phenylalanine ammonia lyase [Morus alba]	phenylalanine ammonia lyase	Morus alba	NA	NA	NA	NA	NA	NA	NA	NA	NA	NA	NA	NA	NA	NA	G3P-8174-MONOMER	| PHYTOZOME: evm.model.supercontig_390.3 | phenylalanine ammonia-lyase | Species: Carica papaya | Gene: G3P-8174
TRINITY_DN107_c0_g3	AOV62756.1	99.27	137	1	0	211	621	1	137	1.47e-86	279	AOV62756.1 phenylalanine ammonia lyase [Morus alba]	phenylalanine ammonia lyase	Morus alba	NA	NA	NA	NA	NA	NA	NA	NA	NA	NA	NA	NA	NA	NA	G2Z-12080-MONOMER	| PHYTOZOME: Manes.10G047500.1 | phenylalanine ammonia-lyase | Species: Manihot esculenta | Gene: G2Z-12080
TRINITY_DN107_c0_g1	AID16077.1	99.549	443	2	0	2056	3384	283	725	0	918	AID16077.1 phenylalanine ammonium lyase [Morus alba]	phenylalanine ammonium lyase	Morus alba	NA	NA	NA	NA	NA	NA	NA	NA	NA	NA	NA	NA	NA	NA	G2Z-9030-MONOMER	| PHYTOZOME: Manes.08G008400.1 | phenylalanine ammonia-lyase | Species: Manihot esculenta | Gene: G2Z-9030
TRINITY_DN107_c2_g1	XP_024030768.1	89.753	527	17	2	2715	1135	110	599	0	963	XP_024030768.1 DEAD-box ATP-dependent RNA helicase 51 [Morus notabilis]	DEAD-box ATP-dependent RNA helicase 51	Morus notabilis	NA	NA	NA	NA	NA	NA	NA	NA	NA	NA	NA	NA	NA	NA	AT1G35250-MONOMER	| UniProt: Q9C718 | acyl-lipid thioesterase | Species: Arabidopsis thaliana col | Gene: AT1G35250
TRINITY_DN188_c0_g1	EXC35001.1	94.444	36	2	0	823	716	61	96	1.35e-13	75.1	EXC35001.1 hypothetical protein L484_017702 [Morus notabilis]	hypothetical protein L484_017702	Morus notabilis	NA	NA	NA	NA	NA	NA	NA	NA	NA	NA	NA	NA	NA	NA	NA	NA
TRINITY_DN173_c0_g1	XP_010087409.1	93.322	614	24	1	2966	1176	343	956	0	1129	XP_010087409.1 putative disease resistance protein At1g50180 [Morus notabilis]	putative disease resistance protein At1g50180	Morus notabilis	W9QDB7	W9QDB7_9ROSA	Putative disease resistance RPP8-like protein 2	L484_018436			ADP binding [GO:0043531]	GO:0043531	ADP binding [GO:0043531]			21401405;		NA	GN7F-31849-MONOMER	| PHYTOZOME: LOC_Os11g11960.1 | phloroisovalerophenone synthase | Species: Oryza sativa Japonica Group | Gene: GN7F-31849
TRINITY_DN108_c0_g1	XP_006583386.1	61.809	199	56	4	2231	2809	204	388	7.57e-83	228	XP_006583386.1 PREDICTED: probable plastidic glucose transporter 2 isoform X1 [Glycine max]	PREDICTED: probable plastidic glucose transporter 2 isoform X1	Glycine max	NA	NA	NA	NA	NA	NA	NA	NA	NA	NA	NA	NA	NA	NA	G3M-11648-MONOMER	| PHYTOZOME: PGSC0003DMT400067883 | glucose transporter | Species: Solanum tuberosum | Gene: G3M-11648
TRINITY_DN108_c1_g1	XP_010103424.1	91.186	295	1	2	2040	1156	93	362	5.18e-172	504	XP_010103424.1 probable E3 ubiquitin-protein ligase LUL4 [Morus notabilis]	probable E3 ubiquitin-protein ligase LUL4	Morus notabilis	W9RTZ2	W9RTZ2_9ROSA	RING finger protein 157	L484_010024								21393335;		NA	NA	NA
TRINITY_DN108_c3_g1	XP_024017014.1	92.857	322	18	2	124	1080	1	320	5.07e-153	457	XP_024017014.1 rho GTPase-activating protein 1 [Morus notabilis]	rho GTPase-activating protein 1	Morus notabilis	NA	NA	NA	NA	NA	NA	NA	NA	NA	NA	NA	NA	NA	NA	GDQC-11274-MONOMER	| ENSEMBL: Zm00001d016045_T001.1 | Isoamylase | Species: Zea mays mays | Gene: GDQC-11274
TRINITY_DN108_c3_g2	XP_024025165.1	82.55	149	3	1	836	390	199	324	1.27e-54	199	XP_024025165.1 transcription factor UNE12-like isoform X1 [Morus notabilis]	transcription factor UNE12-like isoform X1	Morus notabilis	NA	NA	NA	NA	NA	NA	NA	NA	NA	NA	NA	NA	NA	NA	NA	NA
TRINITY_DN156_c0_g1	XP_010099713.1	94.737	399	21	0	5233	4037	353	751	0	788	XP_010099713.1 pleiotropic drug resistance protein 3 [Morus notabilis]	pleiotropic drug resistance protein 3	Morus notabilis	W9RZM1	W9RZM1_9ROSA	Pleiotropic drug resistance protein 3	L484_025146		integral component of membrane [GO:0016021]	ATPase activity [GO:0016887]; ATP binding [GO:0005524]	GO:0005524; GO:0016021; GO:0016887	integral component of membrane [GO:0016021]; ATP binding [GO:0005524]; ATPase activity [GO:0016887]			21407855;		NA	GN7V-67754-MONOMER	| PHYTOZOME: Glyma.17G039300.2 | transport of ferric dicitrate; Glyma.17G039300.2.p | Species: Glycine max | Gene: GN7V-67754
TRINITY_DN156_c0_g2	GAY37841.1	90.4	125	11	1	1126	755	30	154	1.14e-71	228	GAY37841.1 hypothetical protein CUMW_032110, partial [Citrus unshiu]	hypothetical protein CUMW_032110, partial	Citrus unshiu	NA	NA	NA	NA	NA	NA	NA	NA	NA	NA	NA	NA	NA	NA	GDQC-12396-MONOMER	| ENSEMBL: Zm00001d018936_T001.1 | ribose-5-phosphate isomerase | Species: Zea mays mays | Gene: GDQC-12396
TRINITY_DN156_c1_g1	XP_010102920.1	98.507	134	2	0	2017	2418	203	336	1.99e-81	273	XP_010102920.1 BTB/POZ and TAZ domain-containing protein 1 [Morus notabilis]	BTB/POZ and TAZ domain-containing protein 1	Morus notabilis	W9RV47	W9RV47_9ROSA	BTB/POZ and TAZ domain-containing protein 1	L484_018937	regulation of transcription, DNA-templated [GO:0006355]	nucleus [GO:0005634]	histone acetyltransferase activity [GO:0004402]; transcription coregulator activity [GO:0003712]; zinc ion binding [GO:0008270]	GO:0003712; GO:0004402; GO:0005634; GO:0006355; GO:0008270	nucleus [GO:0005634]; histone acetyltransferase activity [GO:0004402]; transcription coregulator activity [GO:0003712]; zinc ion binding [GO:0008270]; regulation of transcription, DNA-templated [GO:0006355]			21401894;		NA	G3F-10245-MONOMER	| PHYTOZOME: | Solyc02g092450.3.1 | Species: Solanum lycopersicum | Gene: G3F-10245
TRINITY_DN156_c1_g2	XP_010102920.1	98.333	120	2	0	2597	2238	74	193	1.36e-71	248	XP_010102920.1 BTB/POZ and TAZ domain-containing protein 1 [Morus notabilis]	BTB/POZ and TAZ domain-containing protein 1	Morus notabilis	W9RV47	W9RV47_9ROSA	BTB/POZ and TAZ domain-containing protein 1	L484_018937	regulation of transcription, DNA-templated [GO:0006355]	nucleus [GO:0005634]	histone acetyltransferase activity [GO:0004402]; transcription coregulator activity [GO:0003712]; zinc ion binding [GO:0008270]	GO:0003712; GO:0004402; GO:0005634; GO:0006355; GO:0008270	nucleus [GO:0005634]; histone acetyltransferase activity [GO:0004402]; transcription coregulator activity [GO:0003712]; zinc ion binding [GO:0008270]; regulation of transcription, DNA-templated [GO:0006355]			21401894;		NA	G3F-10245-MONOMER	| PHYTOZOME: | Solyc02g092450.3.1 | Species: Solanum lycopersicum | Gene: G3F-10245
TRINITY_DN118_c0_g1	EXB36049.1	72.632	95	17	1	358	615	20	114	8.15e-33	133	EXB36049.1 RPM1-interacting protein 4 [Morus notabilis]	RPM1-interacting protein 4	Morus notabilis	NA	NA	NA	NA	NA	NA	NA	NA	NA	NA	NA	NA	NA	NA	NA	NA
TRINITY_DN118_c0_g2	XP_010106425.1	95.3	383	18	0	1193	2341	35	417	0	703	XP_010106425.1 uncharacterized protein LOC21391991 [Morus notabilis]	uncharacterized protein LOC21391991	Morus notabilis	W9S231	W9S231_9ROSA	Uncharacterized protein	L484_008631								21391991;		NA	NA	NA
TRINITY_DN118_c1_g1	ALC74585.1	100	349	0	0	1306	2352	1	349	0	642	ALC74585.1 nuclear transcription factor Y subunit A-1-like protein [Morus alba]	nuclear transcription factor Y subunit A-1-like protein	Morus alba	NA	NA	NA	NA	NA	NA	NA	NA	NA	NA	NA	NA	NA	NA	NA	NA
TRINITY_DN118_c2_g1	XP_010112697.1	98.551	345	5	0	1485	451	1	345	0	707	XP_010112697.1 gibberellin receptor GID1B [Morus notabilis]	gibberellin receptor GID1B	Morus notabilis	W9SLS0	W9SLS0_9ROSA	Gibberellin receptor GID1B	L484_020423			hydrolase activity [GO:0016787]	GO:0016787	hydrolase activity [GO:0016787]			21403322;		NA	G37-16134-MONOMER	| PHYTOZOME: Potri.002G213100.1 | carboxylesterase | Species: Populus trichocarpa | Gene: G37-16134
TRINITY_DN118_c3_g1	XP_010646149.1	78.409	176	31	1	1208	681	1	169	5.36e-85	268	XP_010646149.1 PREDICTED: cytokinin riboside 5'-monophosphate phosphoribohydrolase LOG5 isoform X1 [Vitis vinifera]	PREDICTED: cytokinin riboside 5'-monophosphate phosphoribohydrolase LOG5 isoform X1	Vitis vinifera	NA	NA	NA	NA	NA	NA	NA	NA	NA	NA	NA	NA	NA	NA	G33-10903-MONOMER	| PHYTOZOME: GSVIVT01023920001 | trans-zeatin riboside monophosphate phosphoribohydrolase; N6-(Delta2-isopentenyl)-adenosine 5'-monophosphate phosphoribohydrolase | Species: Vitis vinifera | Gene: G33-10903
TRINITY_DN118_c5_g1	XP_024030053.1	63.366	101	19	3	636	364	19	111	1.48e-15	79.3	XP_024030053.1 uncharacterized protein LOC21389531 [Morus notabilis]	uncharacterized protein LOC21389531	Morus notabilis	NA	NA	NA	NA	NA	NA	NA	NA	NA	NA	NA	NA	NA	NA	NA	NA
TRINITY_DN197_c0_g1	EXC29906.1	97.688	346	8	0	1119	82	1	346	0	700	EXC29906.1 putative UDP-arabinopyranose mutase 5 [Morus notabilis]	putative UDP-arabinopyranose mutase 5	Morus notabilis	NA	NA	NA	NA	NA	NA	NA	NA	NA	NA	NA	NA	NA	NA	G37-8477-MONOMER	| PHYTOZOME: Potri.019G051700.1 | UDP-beta-L-arabinose mutase | Species: Populus trichocarpa | Gene: G37-8477
TRINITY_DN197_c0_g2	EXB80401.1	94.413	358	20	0	3035	1962	262	619	0	671	EXB80401.1 Auxin response factor 1 [Morus notabilis]	Auxin response factor 1	Morus notabilis	NA	NA	NA	NA	NA	NA	NA	NA	NA	NA	NA	NA	NA	NA	NA	NA
TRINITY_DN197_c2_g1	XP_010088880.1	97.006	167	5	0	552	1052	1	167	1.12e-111	335	XP_010088880.1 auxin-responsive protein SAUR36 [Morus notabilis]	auxin-responsive protein SAUR36	Morus notabilis	W9R2M9	W9R2M9_9ROSA	Uncharacterized protein	L484_020868	response to auxin [GO:0009733]			GO:0009733	response to auxin [GO:0009733]			21403743;		NA	NA	NA
TRINITY_DN148_c0_g1	PON49956.1	57.692	182	14	4	1864	1328	73	194	9.96e-47	186	PON49956.1 Splicing factor-like protein [Parasponia andersonii]	Splicing factor-like protein	Parasponia andersonii	NA	NA	NA	NA	NA	NA	NA	NA	NA	NA	NA	NA	NA	NA	NA	NA
TRINITY_DN148_c1_g1	EXB54168.1	57.407	162	48	4	573	139	1	158	5.58e-42	149	EXB54168.1 hypothetical protein L484_007217 [Morus notabilis]	hypothetical protein L484_007217	Morus notabilis	NA	NA	NA	NA	NA	NA	NA	NA	NA	NA	NA	NA	NA	NA	NA	NA
TRINITY_DN128_c0_g1	CAN76332.1	68.103	232	55	4	1	669	481	702	2.39e-95	307	CAN76332.1 hypothetical protein VITISV_006269 [Vitis vinifera]	hypothetical protein VITISV_006269	Vitis vinifera	NA	NA	NA	NA	NA	NA	NA	NA	NA	NA	NA	NA	NA	NA	G30-13877-MONOMER	| ENSEMBL: Bra039006.1-P | 1-aminocyclopropane-1-carboxylate oxidase | Species: Brassica rapa ssp. Pekinensis | Gene: G30-13877
TRINITY_DN128_c0_g2	CAN76196.1	65.756	1244	366	12	1876	5469	276	1505	0	1643	CAN76196.1 hypothetical protein VITISV_041073 [Vitis vinifera]	hypothetical protein VITISV_041073	Vitis vinifera	NA	NA	NA	NA	NA	NA	NA	NA	NA	NA	NA	NA	NA	NA	G3N-11463-MONOMER	| ENSEMBL: EMT21953 | Xenobiotic-transporting ATPase | Species: Aegilops tauschii | Gene: G3N-11463
TRINITY_DN128_c0_g3	CAN83937.1	89.744	156	16	0	17	484	405	560	1.94e-88	276	CAN83937.1 hypothetical protein VITISV_042335 [Vitis vinifera]	hypothetical protein VITISV_042335	Vitis vinifera	NA	NA	NA	NA	NA	NA	NA	NA	NA	NA	NA	NA	NA	NA	G30-13877-MONOMER	| ENSEMBL: Bra039006.1-P | 1-aminocyclopropane-1-carboxylate oxidase | Species: Brassica rapa ssp. Pekinensis | Gene: G30-13877
TRINITY_DN128_c1_g1	PKA63925.1	73.455	275	46	2	384	1208	66	313	5.78e-130	414	PKA63925.1 Retrovirus-related Pol polyprotein from transposon TNT 1-94 [Apostasia shenzhenica]	Retrovirus-related Pol polyprotein from transposon TNT 1-94	Apostasia shenzhenica	NA	NA	NA	NA	NA	NA	NA	NA	NA	NA	NA	NA	NA	NA	G30-13877-MONOMER	| ENSEMBL: Bra039006.1-P | 1-aminocyclopropane-1-carboxylate oxidase | Species: Brassica rapa ssp. Pekinensis | Gene: G30-13877
TRINITY_DN128_c1_g2	PKA63925.1	68.551	283	46	3	1	849	76	315	1.58e-108	345	PKA63925.1 Retrovirus-related Pol polyprotein from transposon TNT 1-94 [Apostasia shenzhenica]	Retrovirus-related Pol polyprotein from transposon TNT 1-94	Apostasia shenzhenica	NA	NA	NA	NA	NA	NA	NA	NA	NA	NA	NA	NA	NA	NA	G3P-5026-MONOMER	| PHYTOZOME: evm.model.supercontig_35.41 | Alpha-N-acetylglucosaminidase | Species: Carica papaya | Gene: G3P-5026
TRINITY_DN128_c1_g3	CAN67362.1	51.908	131	57	1	2	376	408	538	5.27e-34	130	CAN67362.1 hypothetical protein VITISV_001157 [Vitis vinifera]	hypothetical protein VITISV_001157	Vitis vinifera	NA	NA	NA	NA	NA	NA	NA	NA	NA	NA	NA	NA	NA	NA	G30-13877-MONOMER	| ENSEMBL: Bra039006.1-P | 1-aminocyclopropane-1-carboxylate oxidase | Species: Brassica rapa ssp. Pekinensis | Gene: G30-13877
TRINITY_DN128_c2_g1	XP_010099193.1	98.323	656	11	0	91	2058	1	656	0	1286	XP_010099193.1 U3 small nucleolar RNA-associated protein 6 homolog [Morus notabilis]	U3 small nucleolar RNA-associated protein 6 homolog	Morus notabilis	W9R9F9	W9R9F9_9ROSA	U3 small nucleolar RNA-associated protein 6-like protein	L484_014192	maturation of SSU-rRNA from tricistronic rRNA transcript (SSU-rRNA, 5.8S rRNA, LSU-rRNA) [GO:0000462]		snoRNA binding [GO:0030515]	GO:0000462; GO:0030515	snoRNA binding [GO:0030515]; maturation of SSU-rRNA from tricistronic rRNA transcript (SSU-rRNA, 5.8S rRNA, LSU-rRNA) [GO:0000462]			21397341;		NA	NA	NA
TRINITY_DN128_c2_g2	CAN76196.1	60.973	1089	367	10	4316	1158	37	1103	0	1297	CAN76196.1 hypothetical protein VITISV_041073 [Vitis vinifera]	hypothetical protein VITISV_041073	Vitis vinifera	NA	NA	NA	NA	NA	NA	NA	NA	NA	NA	NA	NA	NA	NA	G3N-11463-MONOMER	| ENSEMBL: EMT21953 | Xenobiotic-transporting ATPase | Species: Aegilops tauschii | Gene: G3N-11463
TRINITY_DN128_c2_g3	CAN76196.1	60.652	798	286	9	7490	5118	22	798	0	1004	CAN76196.1 hypothetical protein VITISV_041073 [Vitis vinifera]	hypothetical protein VITISV_041073	Vitis vinifera	NA	NA	NA	NA	NA	NA	NA	NA	NA	NA	NA	NA	NA	NA	G3N-11463-MONOMER	| ENSEMBL: EMT21953 | Xenobiotic-transporting ATPase | Species: Aegilops tauschii | Gene: G3N-11463
TRINITY_DN128_c2_g4	PNX73271.1	49.351	154	56	4	473	874	462	613	2.55e-44	129	PNX73271.1 pentatricopeptide repeat-containing protein mitochondrial-like [Trifolium pratense]	pentatricopeptide repeat-containing protein mitochondrial-like	Trifolium pratense	NA	NA	NA	NA	NA	NA	NA	NA	NA	NA	NA	NA	NA	NA	G33-9005-MONOMER	| PHYTOZOME: GSVIVT01015960001 | Xenobiotic-transporting ATPase | Species: Vitis vinifera | Gene: G33-9005
TRINITY_DN128_c2_g5	PNX94213.1	79.032	62	13	0	201	16	134	195	3.19e-27	107	PNX94213.1 putative copia-type protein [Trifolium pratense]	putative copia-type protein	Trifolium pratense	NA	NA	NA	NA	NA	NA	NA	NA	NA	NA	NA	NA	NA	NA	GSP-7224-MONOMER	| PHYTOZOME: 31511778 | glutamate synthase (ferredoxin); glutaminase; glutamate dehydrogenase (ferredoxin) | Species: Spirodela polyrhiza | Gene: GSP-7224
TRINITY_DN128_c2_g6	XP_016670097.1	65.056	269	87	3	1335	550	37	305	2.14e-116	348	XP_016670097.1 PREDICTED: uncharacterized protein LOC107890097 [Gossypium hirsutum]	PREDICTED: uncharacterized protein LOC107890097	Gossypium hirsutum	A0A1U8HVP7	A0A1U8HVP7_GOSHI	uncharacterized protein LOC107890097	LOC107890097							ghi:107890097;	107890097;	LOC107890097	NA	G3P-5026-MONOMER	| PHYTOZOME: evm.model.supercontig_35.41 | Alpha-N-acetylglucosaminidase | Species: Carica papaya | Gene: G3P-5026
TRINITY_DN128_c3_g1	PKU85169.1	58.884	1362	546	9	4695	625	131	1483	0	1635	PKU85169.1 RNA-directed DNA polymerase [Dendrobium catenatum]	RNA-directed DNA polymerase	Dendrobium catenatum	NA	NA	NA	NA	NA	NA	NA	NA	NA	NA	NA	NA	NA	NA	G33-11495-MONOMER	| PHYTOZOME: GSVIVT01018780001 | Flavanone 3-dioxygenase | Species: Vitis vinifera | Gene: G33-11495
TRINITY_DN128_c4_g1	GAU34835.1	83.838	99	16	0	630	334	437	535	1.77e-104	184	GAU34835.1 hypothetical protein TSUD_259150 [Trifolium subterraneum]	hypothetical protein TSUD_259150	Trifolium subterraneum	NA	NA	NA	NA	NA	NA	NA	NA	NA	NA	NA	NA	NA	NA	G3F-8748-MONOMER	| PHYTOZOME: | Solyc02g094756.1.1 | Species: Solanum lycopersicum | Gene: G3F-8748
TRINITY_DN128_c5_g1	EXC28017.1	83.673	49	8	0	381	235	42	90	9.2e-19	86.7	EXC28017.1 putative tRNA(His) guanylyltransferase [Morus notabilis]	putative tRNA(His) guanylyltransferase	Morus notabilis	NA	NA	NA	NA	NA	NA	NA	NA	NA	NA	NA	NA	NA	NA	G33-9005-MONOMER	| PHYTOZOME: GSVIVT01015960001 | Xenobiotic-transporting ATPase | Species: Vitis vinifera | Gene: G33-9005
TRINITY_DN128_c6_g1	CAN82505.1	64.737	190	67	0	609	40	17	206	4.34e-87	271	CAN82505.1 hypothetical protein VITISV_039312 [Vitis vinifera]	hypothetical protein VITISV_039312	Vitis vinifera	NA	NA	NA	NA	NA	NA	NA	NA	NA	NA	NA	NA	NA	NA	G30-13877-MONOMER	| ENSEMBL: Bra039006.1-P | 1-aminocyclopropane-1-carboxylate oxidase | Species: Brassica rapa ssp. Pekinensis | Gene: G30-13877
TRINITY_DN128_c6_g2	XP_024019688.1	90	90	9	0	307	38	1	90	3.81e-53	175	XP_024019688.1 uncharacterized protein LOC112091089 [Morus notabilis]	uncharacterized protein LOC112091089	Morus notabilis	NA	NA	NA	NA	NA	NA	NA	NA	NA	NA	NA	NA	NA	NA	G3N-11463-MONOMER	| ENSEMBL: EMT21953 | Xenobiotic-transporting ATPase | Species: Aegilops tauschii | Gene: G3N-11463
TRINITY_DN128_c7_g1	KZV57626.1	61.146	157	37	1	471	1	54	186	6.14e-50	165	KZV57626.1 Cysteine-rich RLK (receptor-like protein kinase) 8 [Dorcoceras hygrometricum]	Cysteine-rich RLK (receptor-like protein kinase) 8	Dorcoceras hygrometricum	NA	NA	NA	NA	NA	NA	NA	NA	NA	NA	NA	NA	NA	NA	G3N-11463-MONOMER	| ENSEMBL: EMT21953 | Xenobiotic-transporting ATPase | Species: Aegilops tauschii | Gene: G3N-11463
TRINITY_DN128_c8_g1	EXB89646.1	96.154	26	1	0	161	84	308	333	7.06e-08	54.3	EXB89646.1 Cytochrome c-type biogenesis ccda-like chloroplastic protein 2 [Morus notabilis]	Cytochrome c-type biogenesis ccda-like chloroplastic protein 2	Morus notabilis	NA	NA	NA	NA	NA	NA	NA	NA	NA	NA	NA	NA	NA	NA	NA	NA
TRINITY_DN191_c0_g1	XP_010104963.1	98.077	104	2	0	1619	1308	89	192	3.5e-51	187	XP_010104963.1 60S ribosomal protein L7-2 [Morus notabilis]	60S ribosomal protein L7-2	Morus notabilis	W9RQ76	W9RQ76_9ROSA	60S ribosomal protein L7-2	L484_002318		ribosome [GO:0005840]		GO:0005840	ribosome [GO:0005840]			21385894;		NA	G3F-6394-MONOMER	| PHYTOZOME: | Solyc07g008360.2.1 | Species: Solanum lycopersicum | Gene: G3F-6394
TRINITY_DN136_c0_g1	XP_010112831.2	98.182	165	3	0	1602	1108	222	386	9.74e-99	327	XP_010112831.2 hydroxymethylglutaryl-CoA lyase, mitochondrial [Morus notabilis]	hydroxymethylglutaryl-CoA lyase, mitochondrial	Morus notabilis	NA	NA	NA	NA	NA	NA	NA	NA	NA	NA	NA	NA	NA	NA	G37-11234-MONOMER	| PHYTOZOME: Potri.006G036800.1 | hydroxymethylglutaryl-CoA lyase | Species: Populus trichocarpa | Gene: G37-11234
TRINITY_DN136_c0_g3	EEF45568.1	68.571	35	7	1	229	321	3	37	2.89e-05	45.8	EEF45568.1 epoxide hydrolase, putative [Ricinus communis]	epoxide hydrolase, putative	Ricinus communis	NA	NA	NA	NA	NA	NA	NA	NA	NA	NA	NA	NA	NA	NA	GSP-4312-MONOMER	| PHYTOZOME: 31512710 | Soluble epoxide hydrolase | Species: Spirodela polyrhiza | Gene: GSP-4312
TRINITY_DN136_c1_g1	XP_010100970.1	98.684	76	1	0	141	368	14	89	2.53e-34	132	XP_010100970.1 uncharacterized protein At4g28440 [Morus notabilis]	uncharacterized protein At4g28440	Morus notabilis	W9RPM9	W9RPM9_9ROSA	Uncharacterized protein	L484_001332								21384938;		NA	NA	NA
TRINITY_DN136_c3_g1	OMO69372.1	76.667	30	4	1	271	191	633	662	2.6e-05	47.4	OMO69372.1 hypothetical protein COLO4_29094 [Corchorus olitorius]	hypothetical protein COLO4_29094	Corchorus olitorius	NA	NA	NA	NA	NA	NA	NA	NA	NA	NA	NA	NA	NA	NA	NA	NA
TRINITY_DN162_c0_g1	XP_024025678.1	97.826	276	6	0	3239	2412	34	309	0	399	XP_024025678.1 uncharacterized protein LOC21388556 isoform X1 [Morus notabilis]	uncharacterized protein LOC21388556 isoform X1	Morus notabilis	NA	NA	NA	NA	NA	NA	NA	NA	NA	NA	NA	NA	NA	NA	G3G-6526-MONOMER	| ENSEMBL: TRIUR3_04315-P1 | Maleylacetoacetate isomerase | Species: Triticum urartu | Gene: G3G-6526
TRINITY_DN162_c0_g2	XP_024025147.1	75.909	220	2	1	319	978	3	171	3.69e-132	330	XP_024025147.1 GDP-mannose 3,5-epimerase 2 isoform X1 [Morus notabilis]	GDP-mannose 3,5-epimerase 2 isoform X1	Morus notabilis	NA	NA	NA	NA	NA	NA	NA	NA	NA	NA	NA	NA	NA	NA	G2Z-6705-MONOMER	| PHYTOZOME: Manes.08G134400.1 | GDP-L-gulose-3''-epimerase; GDP-D-mannose-5''-epimerase; GDP-D-mannose 3'',5''-epimerase | Species: Manihot esculenta | Gene: G2Z-6705
TRINITY_DN162_c1_g2	XP_024031833.1	91.667	72	6	0	739	524	56	127	1.69e-32	139	XP_024031833.1 LOW QUALITY PROTEIN: probable LRR receptor-like serine/threonine-protein kinase At1g29720 [Morus notabilis]	LOW QUALITY PROTEIN: probable LRR receptor-like serine/threonine-protein kinase At1g29720	Morus notabilis	NA	NA	NA	NA	NA	NA	NA	NA	NA	NA	NA	NA	NA	NA	G33-8154-MONOMER	| PHYTOZOME: GSVIVT01021296001 | endopolygalacturonase | Species: Vitis vinifera | Gene: G33-8154
TRINITY_DN127_c0_g1	EXB29476.1	98.148	324	5	1	801	1769	174	497	0	662	EXB29476.1 UDP-glycosyltransferase 85A1 [Morus notabilis]	UDP-glycosyltransferase 85A1	Morus notabilis	NA	NA	NA	NA	NA	NA	NA	NA	NA	NA	NA	NA	NA	NA	G2Z-11432-MONOMER	| PHYTOZOME: Manes.15G098300.1 | UDP-glucose:p-hydroxymandelonitrile-O-glucosyltransferase | Species: Manihot esculenta | Gene: G2Z-11432
TRINITY_DN127_c0_g2	XP_024026297.1	97.132	523	15	0	2500	932	1	523	0	930	XP_024026297.1 SWI/SNF complex component SNF12 homolog isoform X1 [Morus notabilis]	SWI/SNF complex component SNF12 homolog isoform X1	Morus notabilis	NA	NA	NA	NA	NA	NA	NA	NA	NA	NA	NA	NA	NA	NA	NA	NA
TRINITY_DN127_c0_g3	KOM53443.1	91.275	149	13	0	1286	1732	242	390	1.96e-98	240	KOM53443.1 hypothetical protein LR48_Vigan09g210200 [Vigna angularis]	hypothetical protein LR48_Vigan09g210200	Vigna angularis	NA	NA	NA	NA	NA	NA	NA	NA	NA	NA	NA	NA	NA	NA	GN7V-43202-MONOMER	| PHYTOZOME: Glyma.07G258600.1 | beta-glucosidase | Species: Glycine max | Gene: GN7V-43202
TRINITY_DN127_c1_g1	XP_010088627.1	97.771	673	15	0	2194	176	1	673	0	1355	XP_010088627.1 dynamin-related protein 4C [Morus notabilis]	dynamin-related protein 4C	Morus notabilis	W9QQY9	W9QQY9_9ROSA	Dynamin-related protein 4C	L484_005086 L484_005088			GTPase activity [GO:0003924]; GTP binding [GO:0005525]	GO:0003924; GO:0005525	GTP binding [GO:0005525]; GTPase activity [GO:0003924]			21388569;21388571;		NA	G2Z-9317-MONOMER	| PHYTOZOME: Manes.09G183900.1 | Heterotrimeric G-protein GTPase | Species: Manihot esculenta | Gene: G2Z-9317
TRINITY_DN155_c0_g1	EXB94464.1	71.681	113	1	1	1690	1352	336	417	6.4e-65	151	EXB94464.1 Serine/threonine-protein kinase AFC2 [Morus notabilis]	Serine/threonine-protein kinase AFC2	Morus notabilis	NA	NA	NA	NA	NA	NA	NA	NA	NA	NA	NA	NA	NA	NA	G30-11854-MONOMER	| ENSEMBL: Bra013829.1-P | CDP-glycerol diphosphatase; Mn(2+)-dependent ADP-ribose/CDP-alcohol diphosphatase; ADP-ribose pyrophosphatase | Species: Brassica rapa ssp. Pekinensis | Gene: G30-11854
TRINITY_DN155_c1_g1	XP_024030558.1	95.14	535	22	1	2652	1060	1	535	0	916	XP_024030558.1 DEAD-box ATP-dependent RNA helicase 5 [Morus notabilis]	DEAD-box ATP-dependent RNA helicase 5	Morus notabilis	NA	NA	NA	NA	NA	NA	NA	NA	NA	NA	NA	NA	NA	NA	AT1G35250-MONOMER	| UniProt: Q9C718 | acyl-lipid thioesterase | Species: Arabidopsis thaliana col | Gene: AT1G35250
TRINITY_DN155_c2_g1	XP_010103294.1	98.321	417	7	0	1574	324	1	417	0	766	XP_010103294.1 F-box protein SKIP23 [Morus notabilis]	F-box protein SKIP23	Morus notabilis	W9RTM3	W9RTM3_9ROSA	F-box protein SKIP23	L484_014334								21397477;		NA	NA	NA
TRINITY_DN109_c0_g1	KFK28310.1	43.212	523	270	7	12325	10802	451	961	0	382	KFK28310.1 hypothetical protein AALP_AA8G499800 [Arabis alpina]	hypothetical protein AALP_AA8G499800	Arabis alpina	NA	NA	NA	NA	NA	NA	NA	NA	NA	NA	NA	NA	NA	NA	G2Z-8139-MONOMER	| PHYTOZOME: Manes.15G123600.1 | ornithine aminotransferase | Species: Manihot esculenta | Gene: G2Z-8139
TRINITY_DN109_c0_g2	PON75651.1	59.574	47	18	1	2	142	210	255	5.35e-10	60.8	PON75651.1 Ribonuclease H-like domain containing protein, partial [Trema orientalis]	Ribonuclease H-like domain containing protein, partial	Trema orientalis	NA	NA	NA	NA	NA	NA	NA	NA	NA	NA	NA	NA	NA	NA	NA	NA
TRINITY_DN109_c0_g3	XP_024024262.1	55.521	643	260	3	707	2635	51	667	0	684	XP_024024262.1 uncharacterized protein LOC112092399 [Morus notabilis]	uncharacterized protein LOC112092399	Morus notabilis	NA	NA	NA	NA	NA	NA	NA	NA	NA	NA	NA	NA	NA	NA	G3G-12806-MONOMER	| ENSEMBL: TRIUR3_23005-P1 | phosphoglycerate mutase; TRIUR3_23005-P1; 2,3-bisphosphoglycerate-independent phosphoglycerate mutase | Species: Triticum urartu | Gene: G3G-12806
TRINITY_DN109_c1_g1	XP_010103320.1	96.923	195	6	0	1928	1344	1	195	8.98e-100	315	XP_010103320.1 endochitinase 2 [Morus notabilis]	endochitinase 2	Morus notabilis	W9RW85	W9RW85_9ROSA	Endochitinase 1	L484_014360	carbohydrate metabolic process [GO:0005975]; cell wall macromolecule catabolic process [GO:0016998]; chitin catabolic process [GO:0006032]		chitinase activity [GO:0004568]; chitin binding [GO:0008061]	GO:0004568; GO:0005975; GO:0006032; GO:0008061; GO:0016998	chitin binding [GO:0008061]; chitinase activity [GO:0004568]; carbohydrate metabolic process [GO:0005975]; cell wall macromolecule catabolic process [GO:0016998]; chitin catabolic process [GO:0006032]			21397503;		NA	G2Z-11738-MONOMER	| PHYTOZOME: Manes.11G106100.1 | endochitinase | Species: Manihot esculenta | Gene: G2Z-11738
TRINITY_DN109_c2_g1	EXB87217.1	60.804	199	15	3	2039	2632	52	188	3.59e-56	199	EXB87217.1 hypothetical protein L484_000808 [Morus notabilis]	hypothetical protein L484_000808	Morus notabilis	NA	NA	NA	NA	NA	NA	NA	NA	NA	NA	NA	NA	NA	NA	NA	NA
TRINITY_DN109_c3_g1	KUM48026.1	95.69	116	5	0	4612	4265	1	116	1.26e-65	225	KUM48026.1 hypothetical protein ABT39_MTgene5022 (mitochondrion) [Picea glauca]	hypothetical protein ABT39_MTgene5022 (mitochondrion)	Picea glauca	NA	NA	NA	NA	NA	NA	NA	NA	NA	NA	NA	NA	NA	NA	G3M-10637-MONOMER	| PHYTOZOME: PGSC0003DMT400080385 | cytochrome c oxidase | Species: Solanum tuberosum | Gene: G3M-10637
TRINITY_DN109_c3_g2	CAN76196.1	43.704	270	125	4	189	953	73	330	4.62e-84	180	CAN76196.1 hypothetical protein VITISV_041073 [Vitis vinifera]	hypothetical protein VITISV_041073	Vitis vinifera	NA	NA	NA	NA	NA	NA	NA	NA	NA	NA	NA	NA	NA	NA	G30-13877-MONOMER	| ENSEMBL: Bra039006.1-P | 1-aminocyclopropane-1-carboxylate oxidase | Species: Brassica rapa ssp. Pekinensis | Gene: G30-13877
TRINITY_DN109_c4_g1	XP_024025948.1	98.743	557	7	0	2324	3994	471	1027	0	1123	XP_024025948.1 exocyst complex component SEC8 [Morus notabilis]	exocyst complex component SEC8	Morus notabilis	NA	NA	NA	NA	NA	NA	NA	NA	NA	NA	NA	NA	NA	NA	NA	NA
TRINITY_DN109_c5_g1	EOY17116.1	59.77	87	35	0	262	2	110	196	9.13e-33	115	EOY17116.1 Cysteine-rich RLK (RECEPTOR-like protein kinase) 8 [Theobroma cacao]	Cysteine-rich RLK (RECEPTOR-like protein kinase) 8	Theobroma cacao	NA	NA	NA	NA	NA	NA	NA	NA	NA	NA	NA	NA	NA	NA	GN7V-65738-MONOMER	| PHYTOZOME: Glyma.06G293000.1 | chitin synthase | Species: Glycine max | Gene: GN7V-65738
TRINITY_DN109_c5_g2	PON86228.1	76.119	67	16	0	236	36	33	99	2.55e-32	113	PON86228.1 hypothetical protein TorRG33x02_179470 [Trema orientalis]	hypothetical protein TorRG33x02_179470	Trema orientalis	NA	NA	NA	NA	NA	NA	NA	NA	NA	NA	NA	NA	NA	NA	G33-9005-MONOMER	| PHYTOZOME: GSVIVT01015960001 | Xenobiotic-transporting ATPase | Species: Vitis vinifera | Gene: G33-9005
TRINITY_DN109_c5_g3	EOY16636.1	43.478	115	40	1	345	1	19	108	8.15e-17	88.6	EOY16636.1 Cysteine-rich RLK (RECEPTOR-like protein kinase) 8 [Theobroma cacao]	Cysteine-rich RLK (RECEPTOR-like protein kinase) 8	Theobroma cacao	NA	NA	NA	NA	NA	NA	NA	NA	NA	NA	NA	NA	NA	NA	NA	NA
TRINITY_DN109_c6_g1	XP_022897442.1	42.941	340	144	9	1729	764	154	461	2.07e-104	257	XP_022897442.1 uncharacterized protein LOC111411108 [Olea europaea var. sylvestris]	uncharacterized protein LOC111411108	Olea europaea var. sylvestris	NA	NA	NA	NA	NA	NA	NA	NA	NA	NA	NA	NA	NA	NA	G2Z-7080-MONOMER	| PHYTOZOME: Manes.16G061500.1 | succinate:quinone oxidoreductase | Species: Manihot esculenta | Gene: G2Z-7080
TRINITY_DN109_c7_g1	PKU67907.1	58.075	904	302	5	2736	25	482	1308	0	1042	PKU67907.1 putative mitochondrial protein [Dendrobium catenatum]	putative mitochondrial protein	Dendrobium catenatum	NA	NA	NA	NA	NA	NA	NA	NA	NA	NA	NA	NA	NA	NA	G33-11495-MONOMER	| PHYTOZOME: GSVIVT01018780001 | Flavanone 3-dioxygenase | Species: Vitis vinifera | Gene: G33-11495
TRINITY_DN109_c8_g1	EXB73704.1	82.609	23	4	0	139	207	401	423	0.00013	44.3	EXB73704.1 Selenium-binding protein 2 [Morus notabilis]	Selenium-binding protein 2	Morus notabilis	NA	NA	NA	NA	NA	NA	NA	NA	NA	NA	NA	NA	NA	NA	NA	NA
TRINITY_DN109_c8_g2	EXB50416.1	51.765	85	8	1	672	418	1	52	2.85e-17	86.3	EXB50416.1 hypothetical protein L484_013508 [Morus notabilis]	hypothetical protein L484_013508	Morus notabilis	NA	NA	NA	NA	NA	NA	NA	NA	NA	NA	NA	NA	NA	NA	NA	NA
TRINITY_DN109_c9_g1	XP_010096407.1	98.039	153	3	0	186	644	1	153	4.47e-102	299	XP_010096407.1 acyl-coenzyme A thioesterase 13 [Morus notabilis]	acyl-coenzyme A thioesterase 13	Morus notabilis	W9R1W5	W9R1W5_9ROSA	Uncharacterized protein	L484_013088			acyl-CoA hydrolase activity [GO:0047617]	GO:0047617	acyl-CoA hydrolase activity [GO:0047617]			21396275;		NA	G2Z-9695-MONOMER	| PHYTOZOME: Manes.13G153200.1 | acyl-CoA thioesterase | Species: Manihot esculenta | Gene: G2Z-9695
TRINITY_DN109_c10_g1	CAN76196.1	83.333	36	6	0	108	1	721	756	5.04e-15	73.9	CAN76196.1 hypothetical protein VITISV_041073 [Vitis vinifera]	hypothetical protein VITISV_041073	Vitis vinifera	NA	NA	NA	NA	NA	NA	NA	NA	NA	NA	NA	NA	NA	NA	NA	NA
TRINITY_DN109_c12_g1	EXB75570.1	65.6	125	39	1	191	565	352	472	1.32e-35	142	EXB75570.1 NAD(P)H-hydrate epimerase [Morus notabilis]	NAD(P)H-hydrate epimerase	Morus notabilis	NA	NA	NA	NA	NA	NA	NA	NA	NA	NA	NA	NA	NA	NA	NA	NA
TRINITY_DN142_c0_g1	XP_024026413.1	97.619	84	2	0	2368	2117	19	102	5.44e-49	176	XP_024026413.1 ubiquitin-conjugating enzyme E2 10-like, partial [Morus notabilis]	ubiquitin-conjugating enzyme E2 10-like, partial	Morus notabilis	NA	NA	NA	NA	NA	NA	NA	NA	NA	NA	NA	NA	NA	NA	G33-10181-MONOMER	| PHYTOZOME: GSVIVT01025431001 | Glucan endo-1,3-beta-D-glucosidase | Species: Vitis vinifera | Gene: G33-10181
TRINITY_DN142_c1_g1	XP_024024794.1	82.686	283	2	1	547	1395	90	325	3.3e-146	418	XP_024024794.1 uncharacterized protein LOC21398481 [Morus notabilis]	uncharacterized protein LOC21398481	Morus notabilis	NA	NA	NA	NA	NA	NA	NA	NA	NA	NA	NA	NA	NA	NA	GN7F-31572-MONOMER	| PHYTOZOME: LOC_Os08g44400.1 | glutathione transferase | Species: Oryza sativa Japonica Group | Gene: GN7F-31572
TRINITY_DN158_c0_g1	EXC20541.1	74.648	71	18	0	358	570	1	71	6.98e-25	103	EXC20541.1 hypothetical protein L484_027095 [Morus notabilis]	hypothetical protein L484_027095	Morus notabilis	NA	NA	NA	NA	NA	NA	NA	NA	NA	NA	NA	NA	NA	NA	NA	NA
TRINITY_DN158_c0_g2	XP_010103840.1	97.623	631	15	0	2282	390	1	631	0	1133	XP_010103840.1 uncharacterized protein LOC21406890 [Morus notabilis]	uncharacterized protein LOC21406890	Morus notabilis	W9RLV9	W9RLV9_9ROSA	Uncharacterized protein	L484_024142								21406890;		NA	NA	NA
TRINITY_DN158_c1_g1	XP_002985739.1	80.247	81	16	0	2456	2214	88	168	3.57e-44	142	XP_002985739.1 hypothetical protein SELMODRAFT_234860 [Selaginella moellendorffii]	hypothetical protein SELMODRAFT_234860	Selaginella moellendorffii	D8SQT0	D8SQT0_SELML	Inositol-1-monophosphatase (EC 3.1.3.25)	SELMODRAFT_234860	inositol biosynthetic process [GO:0006021]; inositol phosphate dephosphorylation [GO:0046855]; phosphatidylinositol phosphorylation [GO:0046854]		inositol monophosphate 1-phosphatase activity [GO:0008934]; inositol monophosphate 3-phosphatase activity [GO:0052832]; inositol monophosphate 4-phosphatase activity [GO:0052833]; metal ion binding [GO:0046872]	GO:0006021; GO:0008934; GO:0046854; GO:0046855; GO:0046872; GO:0052832; GO:0052833	inositol monophosphate 1-phosphatase activity [GO:0008934]; inositol monophosphate 3-phosphatase activity [GO:0052832]; inositol monophosphate 4-phosphatase activity [GO:0052833]; metal ion binding [GO:0046872]; inositol biosynthetic process [GO:0006021]; inositol phosphate dephosphorylation [GO:0046855]; phosphatidylinositol phosphorylation [GO:0046854]	PATHWAY: Polyol metabolism; myo-inositol biosynthesis; myo-inositol from D-glucose 6-phosphate: step 2/2. {ECO:0000256|RuleBase:RU364068}.	smo:SELMODRAFT_234860;			KOG2951;COGNA483	G3A-8330-MONOMER	| PHYTOZOME: 234860 | L-galactose-1-phosphate phosphatase; myo-inositol-monophosphate monophosphatase | Species: Selaginella moellendorffii | Gene: G3A-8330
TRINITY_DN171_c0_g1	XP_019078691.1	44.828	174	56	5	2061	1546	75	210	4.6e-37	138	XP_019078691.1 PREDICTED: putative glucose-6-phosphate 1-epimerase isoform X1 [Vitis vinifera]	PREDICTED: putative glucose-6-phosphate 1-epimerase isoform X1	Vitis vinifera	NA	NA	NA	NA	NA	NA	NA	NA	NA	NA	NA	NA	NA	NA	G2Z-8560-MONOMER	| PHYTOZOME: Manes.05G026500.1 | D-galactose 6-phosphate 1-epimerase; D-mannose 6-phosphate 1-epimerase; D-glucose 6-phosphate 1-epimerase | Species: Manihot esculenta | Gene: G2Z-8560
TRINITY_DN161_c0_g1	XP_018849705.1	50.15	333	24	5	2842	1844	154	344	5.9e-103	275	XP_018849705.1 PREDICTED: chaperone protein dnaJ 15-like [Juglans regia]	PREDICTED: chaperone protein dnaJ 15-like	Juglans regia	A0A2I4H0M2	A0A2I4H0M2_JUGRE	chaperone protein dnaJ 15-like	LOC109012488							jre:109012488;	109012488;	LOC109012488	NA	G30-11155-MONOMER	| ENSEMBL: Bra027370.1-P | (S)-2-hydroxy-acid oxidase | Species: Brassica rapa ssp. Pekinensis | Gene: G30-11155
TRINITY_DN161_c0_g2	XP_024023241.1	100	44	0	0	444	313	1	44	2.09e-20	92.4	XP_024023241.1 chaperone protein dnaJ 15 [Morus notabilis]	chaperone protein dnaJ 15	Morus notabilis	NA	NA	NA	NA	NA	NA	NA	NA	NA	NA	NA	NA	NA	NA	NA	NA
TRINITY_DN161_c1_g1	XP_010090685.1	99.273	275	2	0	1241	417	1	275	0	534	XP_010090685.1 delta(3,5)-Delta(2,4)-dienoyl-CoA isomerase, peroxisomal isoform X1 [Morus notabilis]	delta(3,5)-Delta(2,4)-dienoyl-CoA isomerase, peroxisomal isoform X1	Morus notabilis	W9QLC1	W9QLC1_9ROSA	Delta(3,5)-Delta(2,4)-dienoyl-CoA isomerase	L484_017491			isomerase activity [GO:0016853]	GO:0016853	isomerase activity [GO:0016853]			21400486;		NA	G2Z-11914-MONOMER	| PHYTOZOME: Manes.12G006600.1 | Delta3,5-Delta2,4-dienoyl-CoA isomerase | Species: Manihot esculenta | Gene: G2Z-11914
TRINITY_DN101_c0_g1	XP_024022082.1	96.517	201	6	1	2147	1548	1	201	2.37e-117	360	XP_024022082.1 probable glutathione peroxidase 2 [Morus notabilis]	probable glutathione peroxidase 2	Morus notabilis	NA	NA	NA	NA	NA	NA	NA	NA	NA	NA	NA	NA	NA	NA	G2Z-9474-MONOMER	| PHYTOZOME: Manes.11G117500.1 | glutathione peroxidase | Species: Manihot esculenta | Gene: G2Z-9474
TRINITY_DN101_c0_g2	XP_010089118.1	78.286	175	38	0	878	354	51	225	6.86e-96	290	XP_010089118.1 probable phospholipid hydroperoxide glutathione peroxidase [Morus notabilis]	probable phospholipid hydroperoxide glutathione peroxidase	Morus notabilis	W9QH65	W9QH65_9ROSA	Glutathione peroxidase	L484_024293	response to oxidative stress [GO:0006979]		glutathione peroxidase activity [GO:0004602]	GO:0004602; GO:0006979	glutathione peroxidase activity [GO:0004602]; response to oxidative stress [GO:0006979]			21407038;		NA	GN7V-63426-MONOMER	| PHYTOZOME: Glyma.01G219400.1 | phospholipid-hydroperoxide glutathione peroxidase | Species: Glycine max | Gene: GN7V-63426
TRINITY_DN101_c0_g3	XP_010089118.1	95.763	236	10	0	991	284	2	237	2.55e-139	400	XP_010089118.1 probable phospholipid hydroperoxide glutathione peroxidase [Morus notabilis]	probable phospholipid hydroperoxide glutathione peroxidase	Morus notabilis	W9QH65	W9QH65_9ROSA	Glutathione peroxidase	L484_024293	response to oxidative stress [GO:0006979]		glutathione peroxidase activity [GO:0004602]	GO:0004602; GO:0006979	glutathione peroxidase activity [GO:0004602]; response to oxidative stress [GO:0006979]			21407038;		NA	G3P-5540-MONOMER	| PHYTOZOME: evm.model.supercontig_74.21 | glutathione peroxidase | Species: Carica papaya | Gene: G3P-5540
TRINITY_DN123_c0_g1	XP_010105499.1	95.8	619	26	0	2521	665	1	619	0	1120	XP_010105499.1 exocyst complex component EXO70E2 [Morus notabilis]	exocyst complex component EXO70E2	Morus notabilis	W9RZM0	W9RZM0_9ROSA	Exocyst subunit Exo70 family protein	L484_007117	exocytosis [GO:0006887]; protein transport [GO:0015031]	exocyst [GO:0000145]		GO:0000145; GO:0006887; GO:0015031	exocyst [GO:0000145]; exocytosis [GO:0006887]; protein transport [GO:0015031]			21390525;		NA	GDQC-12072-MONOMER	| ENSEMBL: Zm00001d050972_T005.1 | hydroxymethylglutaryl-CoA reductase | Species: Zea mays mays | Gene: GDQC-12072
TRINITY_DN123_c1_g1	XP_010111350.1	97.255	255	7	0	2721	3485	86	340	1.72e-160	492	XP_010111350.1 phosphatidylinositol transfer protein 3 [Morus notabilis]	phosphatidylinositol transfer protein 3	Morus notabilis	W9SFV7	W9SFV7_9ROSA	Uncharacterized protein	L484_028007								21410608;		NA	G3F-11104-MONOMER	| PHYTOZOME: | Solyc09g098590.3.1 | Species: Solanum lycopersicum | Gene: G3F-11104
TRINITY_DN123_c1_g2	XP_010103629.2	98.267	577	10	0	276	2006	1	577	0	1078	XP_010103629.2 adenine/guanine permease AZG1 [Morus notabilis]	adenine/guanine permease AZG1	Morus notabilis	NA	NA	NA	NA	NA	NA	NA	NA	NA	NA	NA	NA	NA	NA	NA	NA
TRINITY_DN146_c0_g1	PNX73896.1	43.719	398	155	7	10735	9542	327	655	2.05e-87	316	PNX73896.1 transposon Tf2-1 polyprotein, partial [Trifolium pratense]	transposon Tf2-1 polyprotein, partial	Trifolium pratense	NA	NA	NA	NA	NA	NA	NA	NA	NA	NA	NA	NA	NA	NA	G3P-8809-MONOMER	| PHYTOZOME: evm.model.supercontig_190.3 | photosystem II | Species: Carica papaya | Gene: G3P-8809
TRINITY_DN146_c0_g2	PKU67907.1	49.051	316	129	1	1773	922	756	1071	1.43e-149	321	PKU67907.1 putative mitochondrial protein [Dendrobium catenatum]	putative mitochondrial protein	Dendrobium catenatum	NA	NA	NA	NA	NA	NA	NA	NA	NA	NA	NA	NA	NA	NA	G3N-12690-MONOMER	| ENSEMBL: EMT23862 | alpha fucosidase; 1,2-alpha-L-fucosidase | Species: Aegilops tauschii | Gene: G3N-12690
TRINITY_DN124_c0_g1	XP_021814778.1	91.803	122	9	1	4469	4104	160	280	4.49e-138	233	XP_021814778.1 serine/threonine-protein kinase 38-like [Prunus avium]	serine/threonine-protein kinase 38-like	Prunus avium	NA	NA	NA	NA	NA	NA	NA	NA	NA	NA	NA	NA	NA	NA	G3C-7182-MONOMER	| PHYTOZOME: Sobic.004G338000.1 | phosphoenolpyruvate carboxykinase (ATP) | Species: Sorghum bicolor | Gene: G3C-7182
TRINITY_DN124_c0_g2	XP_024027376.1	100	56	0	0	389	222	1	56	7.84e-34	119	XP_024027376.1 40S ribosomal protein S29 [Morus notabilis]	40S ribosomal protein S29	Morus notabilis	NA	NA	NA	NA	NA	NA	NA	NA	NA	NA	NA	NA	NA	NA	NA	NA
TRINITY_DN124_c0_g3	EXB38977.1	100	54	0	0	135	296	1	54	1.65e-40	117	EXB38977.1 40S ribosomal protein S29 [Morus notabilis]	40S ribosomal protein S29	Morus notabilis	NA	NA	NA	NA	NA	NA	NA	NA	NA	NA	NA	NA	NA	NA	NA	NA
TRINITY_DN124_c1_g1	XP_018827642.1	78.571	56	10	1	169	2	22	75	1.81e-24	92.8	XP_018827642.1 PREDICTED: 40S ribosomal protein S29-like [Juglans regia]	PREDICTED: 40S ribosomal protein S29-like	Juglans regia	A0A2I4F7M1	A0A2I4F7M1_JUGRE	40S ribosomal protein S29-like	LOC108996289	translation [GO:0006412]	ribosome [GO:0005840]	structural constituent of ribosome [GO:0003735]; zinc ion binding [GO:0008270]	GO:0003735; GO:0005840; GO:0006412; GO:0008270	ribosome [GO:0005840]; structural constituent of ribosome [GO:0003735]; zinc ion binding [GO:0008270]; translation [GO:0006412]		jre:108996289;	108996289;	LOC108996289	NA	NA	NA
TRINITY_DN110_c0_g1	XP_010110440.1	86.096	187	0	1	3123	3683	3	163	4.35e-101	330	XP_010110440.1 cyclin-dependent kinase F-4 [Morus notabilis]	cyclin-dependent kinase F-4	Morus notabilis	W9SD89	W9SD89_9ROSA	Cyclin-dependent kinase F-4	L484_022846			ATP binding [GO:0005524]; protein serine/threonine kinase activity [GO:0004674]	GO:0004674; GO:0005524	ATP binding [GO:0005524]; protein serine/threonine kinase activity [GO:0004674]			21405647;		NA	G3N-8400-MONOMER	| ENSEMBL: EMT15153 | (E)-heptaprenyl-diphosphate:isopentenyl-diphosphate octaprenyltranstransferase | Species: Aegilops tauschii | Gene: G3N-8400
TRINITY_DN110_c0_g2	XP_024022083.1	96.185	734	27	1	2212	4410	158	891	0	975	XP_024022083.1 clathrin interactor EPSIN 2 isoform X1 [Morus notabilis]	clathrin interactor EPSIN 2 isoform X1	Morus notabilis	NA	NA	NA	NA	NA	NA	NA	NA	NA	NA	NA	NA	NA	NA	NA	NA
TRINITY_DN117_c0_g1	XP_010102538.2	98.007	301	6	0	101	1003	49	349	0	607	XP_010102538.2 pentatricopeptide repeat-containing protein At4g21065 [Morus notabilis]	pentatricopeptide repeat-containing protein At4g21065	Morus notabilis	NA	NA	NA	NA	NA	NA	NA	NA	NA	NA	NA	NA	NA	NA	G37-9432-MONOMER	| PHYTOZOME: Potri.006G052800.1 | raffinose synthase; alkaline alpha- galactosidase | Species: Populus trichocarpa | Gene: G37-9432
TRINITY_DN117_c1_g1	XP_024030125.1	93.506	154	8	1	2482	2943	336	487	9.16e-88	299	XP_024030125.1 UDP-N-acetylglucosamine diphosphorylase 1 [Morus notabilis]	UDP-N-acetylglucosamine diphosphorylase 1	Morus notabilis	NA	NA	NA	NA	NA	NA	NA	NA	NA	NA	NA	NA	NA	NA	G3P-4789-MONOMER	| PHYTOZOME: evm.model.supercontig_30.136 | N-acetylglucosamine-1-phosphate uridyltransferase; UTP:glucose-1-phosphate uridylyltransferase; UDP-N-acetylgalactosamine diphosphorylase; evm.model.supercontig_30.136 | Species: Carica papaya | Gene: G3P-4789
TRINITY_DN117_c2_g1	ALD84319.1	99.569	464	2	0	328	1719	1	464	0	922	ALD84319.1 hydroxymethylglutaryl-CoA synthase [Morus alba]	hydroxymethylglutaryl-CoA synthase	Morus alba	NA	NA	NA	NA	NA	NA	NA	NA	NA	NA	NA	NA	NA	NA	G2Z-7374-MONOMER	| PHYTOZOME: Manes.02G030900.1 | hydroxymethyl glutaryl-CoA synthase | Species: Manihot esculenta | Gene: G2Z-7374
TRINITY_DN117_c3_g1	XP_010109522.1	99.165	479	4	0	1437	1	4	482	0	872	XP_010109522.1 UDP-N-acetylglucosamine diphosphorylase 2 [Morus notabilis]	UDP-N-acetylglucosamine diphosphorylase 2	Morus notabilis	W9SD62	W9SD62_9ROSA	Putative UDP-N-acetylglucosamine pyrophosphorylase	L484_018257			uridylyltransferase activity [GO:0070569]	GO:0070569	uridylyltransferase activity [GO:0070569]			21401232;		NA	G33-10239-MONOMER	| PHYTOZOME: GSVIVT01012124001 | UDP-N-acetylgalactosamine diphosphorylase; N-acetylglucosamine-1-phosphate uridyltransferase; GSVIVT01012124001 | Species: Vitis vinifera | Gene: G33-10239
TRINITY_DN113_c0_g1	KCW58094.1	100	90	0	0	5562	5293	142	231	2.92e-48	182	KCW58094.1 hypothetical protein EUGRSUZ_H00817 [Eucalyptus grandis]	hypothetical protein EUGRSUZ_H00817	Eucalyptus grandis	NA	NA	NA	NA	NA	NA	NA	NA	NA	NA	NA	NA	NA	NA	G5X-5458-MONOMER	| The Beta vulgaris Resource: Sp_145430_gtrw.t1 | dimethylallyl-diphosphate:ATP dimethylallyltransferase; dimethylallyl-diphosphate:AMP dimethylallyltransferase; dimethylallyl-diphosphate:ADP dimethylallyltransferase | Species: Spinacia oleracea | Gene: G5X-5458
TRINITY_DN113_c1_g1	XP_024024244.1	96.223	503	19	0	1311	2819	300	802	0	992	XP_024024244.1 TBC1 domain family member 8B [Morus notabilis]	TBC1 domain family member 8B	Morus notabilis	NA	NA	NA	NA	NA	NA	NA	NA	NA	NA	NA	NA	NA	NA	G3F-7517-MONOMER	| PHYTOZOME: | Solyc09g007170.3.1 | Species: Solanum lycopersicum | Gene: G3F-7517
TRINITY_DN113_c1_g2	XP_024018183.1	86.986	146	7	1	87	524	3	136	1.01e-75	235	XP_024018183.1 uncharacterized protein LOC21397035 isoform X1 [Morus notabilis]	uncharacterized protein LOC21397035 isoform X1	Morus notabilis	NA	NA	NA	NA	NA	NA	NA	NA	NA	NA	NA	NA	NA	NA	NA	NA
TRINITY_DN199_c0_g1	XP_010108566.1	78.71	310	52	4	968	1870	98	402	4.38e-148	447	XP_010108566.1 UBP1-associated protein 2A [Morus notabilis]	UBP1-associated protein 2A	Morus notabilis	W9S003	W9S003_9ROSA	Uncharacterized RNA-binding protein	L484_008334			RNA binding [GO:0003723]	GO:0003723	RNA binding [GO:0003723]			21391705;		NA	G3F-9373-MONOMER	| PHYTOZOME: | Solyc03g121720.3.1 | Species: Solanum lycopersicum | Gene: G3F-9373
TRINITY_DN199_c0_g2	PON85677.1	76.667	30	7	0	61	150	38	67	2.89e-07	51.2	PON85677.1 hypothetical protein TorRG33x02_185330, partial [Trema orientalis]	hypothetical protein TorRG33x02_185330, partial	Trema orientalis	NA	NA	NA	NA	NA	NA	NA	NA	NA	NA	NA	NA	NA	NA	NA	NA
TRINITY_DN199_c0_g3	XP_010108564.1	71.55	471	35	5	232	1632	1	376	1.37e-169	509	XP_010108564.1 UBP1-associated protein 2A [Morus notabilis]	UBP1-associated protein 2A	Morus notabilis	W9SAJ2	W9SAJ2_9ROSA	Heterogeneous nuclear ribonucleoprotein	L484_008332			RNA binding [GO:0003723]	GO:0003723	RNA binding [GO:0003723]			21391703;		NA	G30-10072-MONOMER	| ENSEMBL: Bra035024.1-P | 2-dehydro-3-deoxyphosphoheptonate aldolase | Species: Brassica rapa ssp. Pekinensis | Gene: G30-10072
TRINITY_DN199_c0_g4	XP_010102234.1	98.965	966	10	0	3351	454	1	966	0	1786	XP_010102234.1 cell division cycle 5-like protein [Morus notabilis]	cell division cycle 5-like protein	Morus notabilis	W9RI03	W9RI03_9ROSA	Cell division cycle 5-like protein	L484_024515	cell division [GO:0051301]	nucleus [GO:0005634]	DNA binding [GO:0003677]	GO:0003677; GO:0005634; GO:0051301	nucleus [GO:0005634]; DNA binding [GO:0003677]; cell division [GO:0051301]			21407254;		NA	NA	NA
TRINITY_DN199_c1_g1	XP_024024538.1	89.189	185	8	1	1063	509	205	377	2.19e-106	341	XP_024024538.1 GDSL esterase/lipase 1 isoform X2 [Morus notabilis]	GDSL esterase/lipase 1 isoform X2	Morus notabilis	NA	NA	NA	NA	NA	NA	NA	NA	NA	NA	NA	NA	NA	NA	G33-11148-MONOMER	| PHYTOZOME: GSVIVT01016689001 | carboxylesterase | Species: Vitis vinifera | Gene: G33-11148
TRINITY_DN111_c0_g1	XP_024022741.1	88.235	221	24	2	5432	4773	113	332	3.67e-159	340	XP_024022741.1 casein kinase 1-like protein 2 isoform X1 [Morus notabilis]	casein kinase 1-like protein 2 isoform X1	Morus notabilis	NA	NA	NA	NA	NA	NA	NA	NA	NA	NA	NA	NA	NA	NA	GDQC-14202-MONOMER	| ENSEMBL: Zm00001d048974_T001.1 | glycine decarboxylase; gcv system; H-Gcv-protein-(dihydrolipoyl)lysine:NAD+ oxidoreductase; aminomethyltransferase | Species: Zea mays mays | Gene: GDQC-14202
TRINITY_DN134_c0_g1	XP_010108478.1	96.915	389	12	0	3710	2544	115	503	0	787	XP_010108478.1 nardilysin-like [Morus notabilis]	nardilysin-like	Morus notabilis	W9RZP1	W9RZP1_9ROSA	Insulin-degrading enzyme	L484_010671			metal ion binding [GO:0046872]; metalloendopeptidase activity [GO:0004222]	GO:0004222; GO:0046872	metal ion binding [GO:0046872]; metalloendopeptidase activity [GO:0004222]			21393960;		NA	GN7F-32515-MONOMER	| PHYTOZOME: LOC_Os04g15550.1 | LOC_Os04g15550.1 | Species: Oryza sativa Japonica Group | Gene: GN7F-32515
TRINITY_DN134_c1_g1	XP_010094868.1	95.261	844	40	0	3920	1389	1	844	0	1267	XP_010094868.1 leucine-rich repeat receptor protein kinase EMS1 [Morus notabilis]	leucine-rich repeat receptor protein kinase EMS1	Morus notabilis	W9QXS4	W9QXS4_9ROSA	Leucine-rich repeat receptor-like tyrosine-protein kinase	L484_016450		integral component of membrane [GO:0016021]	ATP binding [GO:0005524]; protein kinase activity [GO:0004672]	GO:0004672; GO:0005524; GO:0016021	integral component of membrane [GO:0016021]; ATP binding [GO:0005524]; protein kinase activity [GO:0004672]			21399497;		NA	G3N-10833-MONOMER	| ENSEMBL: EMT01483 | arginase | Species: Aegilops tauschii | Gene: G3N-10833
TRINITY_DN134_c1_g2	EXB89997.1	85.904	376	22	2	468	1595	1	345	1.71e-165	490	EXB89997.1 hypothetical protein L484_023650 [Morus notabilis]	hypothetical protein L484_023650	Morus notabilis	NA	NA	NA	NA	NA	NA	NA	NA	NA	NA	NA	NA	NA	NA	NA	NA
TRINITY_DN134_c2_g1	XP_024028697.1	98.443	899	14	0	256	2952	24	922	0	1833	XP_024028697.1 probable LRR receptor-like serine/threonine-protein kinase At1g67720 [Morus notabilis]	probable LRR receptor-like serine/threonine-protein kinase At1g67720	Morus notabilis	NA	NA	NA	NA	NA	NA	NA	NA	NA	NA	NA	NA	NA	NA	G3F-7517-MONOMER	| PHYTOZOME: | Solyc09g007170.3.1 | Species: Solanum lycopersicum | Gene: G3F-7517
TRINITY_DN103_c0_g1	XP_010100109.1	97.537	203	5	0	727	119	170	372	4.12e-136	415	XP_010100109.1 putative 12-oxophytodienoate reductase 11 [Morus notabilis]	putative 12-oxophytodienoate reductase 11	Morus notabilis	W9S0R4	W9S0R4_9ROSA	Putative 12-oxophytodienoate reductase 11	L484_014299			FMN binding [GO:0010181]; oxidoreductase activity [GO:0016491]	GO:0010181; GO:0016491	FMN binding [GO:0010181]; oxidoreductase activity [GO:0016491]			21397443;		NA	G2Z-11654-MONOMER	| PHYTOZOME: Manes.18G120300.1 | 12-oxophytodienoate reductase | Species: Manihot esculenta | Gene: G2Z-11654
TRINITY_DN103_c0_g2	EXB81494.1	91.509	106	7	1	313	2	12	117	3.18e-62	197	EXB81494.1 Putative 12-oxophytodienoate reductase 11 [Morus notabilis]	Putative 12-oxophytodienoate reductase 11	Morus notabilis	NA	NA	NA	NA	NA	NA	NA	NA	NA	NA	NA	NA	NA	NA	G2Z-9161-MONOMER	| PHYTOZOME: Manes.18G120400.1 | 12-oxophytodienoate reductase | Species: Manihot esculenta | Gene: G2Z-9161
TRINITY_DN103_c0_g3	XP_010100109.1	100	24	0	0	205	276	1	24	5.77e-08	55.1	XP_010100109.1 putative 12-oxophytodienoate reductase 11 [Morus notabilis]	putative 12-oxophytodienoate reductase 11	Morus notabilis	W9S0R4	W9S0R4_9ROSA	Putative 12-oxophytodienoate reductase 11	L484_014299			FMN binding [GO:0010181]; oxidoreductase activity [GO:0016491]	GO:0010181; GO:0016491	FMN binding [GO:0010181]; oxidoreductase activity [GO:0016491]			21397443;		NA	G2Z-9890-MONOMER	| PHYTOZOME: Manes.18G120700.1 | 12-oxophytodienoate reductase | Species: Manihot esculenta | Gene: G2Z-9890
TRINITY_DN103_c0_g4	XP_024029296.1	97.84	324	7	0	157	1128	1	324	0	655	XP_024029296.1 Golgi to ER traffic protein 4 homolog isoform X1 [Morus notabilis]	Golgi to ER traffic protein 4 homolog isoform X1	Morus notabilis	NA	NA	NA	NA	NA	NA	NA	NA	NA	NA	NA	NA	NA	NA	NA	NA
TRINITY_DN103_c1_g1	XP_010090135.1	69.295	241	40	2	2453	1731	49	255	9.15e-101	333	XP_010090135.1 12-oxophytodienoate reductase 3 [Morus notabilis]	12-oxophytodienoate reductase 3	Morus notabilis	W9R693	W9R693_9ROSA	12-oxophytodienoate reductase 3	L484_027367			FMN binding [GO:0010181]; oxidoreductase activity [GO:0016491]	GO:0010181; GO:0016491	FMN binding [GO:0010181]; oxidoreductase activity [GO:0016491]			21409989;		NA	G2Z-6764-MONOMER	| PHYTOZOME: Manes.03G039700.1 | 12-oxophytodienoate reductase | Species: Manihot esculenta | Gene: G2Z-6764
TRINITY_DN103_c2_g1	XP_010090137.2	97.368	76	2	0	228	1	27	102	3.98e-44	151	XP_010090137.2 LOW QUALITY PROTEIN: 12-oxophytodienoate reductase 3 [Morus notabilis]	LOW QUALITY PROTEIN: 12-oxophytodienoate reductase 3	Morus notabilis	NA	NA	NA	NA	NA	NA	NA	NA	NA	NA	NA	NA	NA	NA	GN7V-67762-MONOMER	| PHYTOZOME: Glyma.13G109700.2 | 12-oxophytodienoate reductase | Species: Glycine max | Gene: GN7V-67762
TRINITY_DN157_c0_g1	XP_024017161.1	67.089	158	9	1	1782	2255	1	115	7.54e-46	174	XP_024017161.1 uncharacterized protein LOC21410006 [Morus notabilis]	uncharacterized protein LOC21410006	Morus notabilis	NA	NA	NA	NA	NA	NA	NA	NA	NA	NA	NA	NA	NA	NA	GSP-5933-MONOMER	| PHYTOZOME: 31515480 | diamine N-acetyltransferase | Species: Spirodela polyrhiza | Gene: GSP-5933
TRINITY_DN57084_c0_g1	XP_024025335.1	88.596	114	6	1	343	2	100	206	3.56e-59	199	XP_024025335.1 LOW QUALITY PROTEIN: CSC1-like protein HYP1 [Morus notabilis]	LOW QUALITY PROTEIN: CSC1-like protein HYP1	Morus notabilis	NA	NA	NA	NA	NA	NA	NA	NA	NA	NA	NA	NA	NA	NA	NA	NA
TRINITY_DN57058_c0_g1	PNX92270.1	82.353	68	12	0	3	206	497	564	7.65e-36	133	PNX92270.1 retrovirus-related Pol polyprotein from transposon TNT 1-94 [Trifolium pratense]	retrovirus-related Pol polyprotein from transposon TNT 1-94	Trifolium pratense	NA	NA	NA	NA	NA	NA	NA	NA	NA	NA	NA	NA	NA	NA	G30-13877-MONOMER	| ENSEMBL: Bra039006.1-P | 1-aminocyclopropane-1-carboxylate oxidase | Species: Brassica rapa ssp. Pekinensis | Gene: G30-13877
TRINITY_DN57075_c0_g1	XP_024021620.1	96	175	4	1	3	527	614	785	6.5e-112	342	XP_024021620.1 putative pentatricopeptide repeat-containing protein At5g08310, mitochondrial [Morus notabilis]	putative pentatricopeptide repeat-containing protein At5g08310, mitochondrial	Morus notabilis	NA	NA	NA	NA	NA	NA	NA	NA	NA	NA	NA	NA	NA	NA	G2U-9580-MONOMER	| PHYTOZOME: Bradi2g38119.1 | 3,5-dimethoxyphenol O-methyltransferase; 3,5-dihydroxyanisole O-methyltransferase | Species: Brachypodium distachyon | Gene: G2U-9580
TRINITY_DN57025_c0_g1	XP_010108884.2	96.154	78	3	0	234	1	1	78	1.46e-37	136	XP_010108884.2 L-Ala-D/L-amino acid epimerase [Morus notabilis]	L-Ala-D/L-amino acid epimerase	Morus notabilis	NA	NA	NA	NA	NA	NA	NA	NA	NA	NA	NA	NA	NA	NA	NA	NA
TRINITY_DN57078_c0_g1	XP_013892607.1	36.923	65	40	1	14	208	262	325	0.000274	44.7	XP_013892607.1 hypothetical protein MNEG_14375 [Monoraphidium neglectum]	hypothetical protein MNEG_14375	Monoraphidium neglectum	A0A0D2J0L1	A0A0D2J0L1_9CHLO	Uncharacterized protein	MNEG_14375							mng:MNEG_14375;	25731931;		NA	NA	NA
TRINITY_DN57096_c0_g1	XP_023918326.1	47.222	72	37	1	3	215	97	168	2.86e-05	46.2	XP_023918326.1 uncharacterized protein LOC112029876 [Quercus suber]	uncharacterized protein LOC112029876	Quercus suber	NA	NA	NA	NA	NA	NA	NA	NA	NA	NA	NA	NA	NA	NA	NA	NA
TRINITY_DN57018_c0_g1	PON71050.1	82.051	39	7	0	6	122	32	70	3.12e-12	66.2	PON71050.1 Multi antimicrobial extrusion protein [Trema orientalis]	Multi antimicrobial extrusion protein	Trema orientalis	NA	NA	NA	NA	NA	NA	NA	NA	NA	NA	NA	NA	NA	NA	NA	NA
TRINITY_DN57022_c0_g1	XP_023925500.1	43.243	74	37	1	18	224	81	154	2.89e-11	63.5	XP_023925500.1 uncharacterized protein LOC112036909 [Quercus suber]	uncharacterized protein LOC112036909	Quercus suber	NA	NA	NA	NA	NA	NA	NA	NA	NA	NA	NA	NA	NA	NA	NA	NA
TRINITY_DN57019_c0_g1	XP_010100626.1	100	116	0	0	114	461	1	116	2.51e-58	200	XP_010100626.1 pentatricopeptide repeat-containing protein At3g57430, chloroplastic [Morus notabilis]	pentatricopeptide repeat-containing protein At3g57430, chloroplastic	Morus notabilis	W9S277	W9S277_9ROSA	Uncharacterized protein	L484_011557			zinc ion binding [GO:0008270]	GO:0008270	zinc ion binding [GO:0008270]			21394809;		NA	G4B-6912-MONOMER	| PHYTOZOME: evm_27.model.AmTr_v1.0_scaffold00029.268 | N-acylsphingosine amidohydrolase; ceramidase | Species: Amborella trichopoda | Gene: G4B-6912
TRINITY_DN57092_c0_g1	XP_023904973.1	59.016	61	25	0	187	5	1	61	5.98e-19	83.2	XP_023904973.1 peroxisomal membrane protein PMP30B-like [Quercus suber]	peroxisomal membrane protein PMP30B-like	Quercus suber	NA	NA	NA	NA	NA	NA	NA	NA	NA	NA	NA	NA	NA	NA	NA	NA
TRINITY_DN57016_c0_g1	XP_024026569.1	86.957	23	3	0	314	246	560	582	6.7e-05	47	XP_024026569.1 5'-3' exoribonuclease 3 isoform X3 [Morus notabilis]	5'-3' exoribonuclease 3 isoform X3	Morus notabilis	NA	NA	NA	NA	NA	NA	NA	NA	NA	NA	NA	NA	NA	NA	NA	NA
TRINITY_DN57005_c0_g1	XP_021897495.1	67.105	152	50	0	9	464	15	166	1.69e-87	218	XP_021897495.1 uncharacterized protein LOC110814369 [Carica papaya]	uncharacterized protein LOC110814369	Carica papaya	NA	NA	NA	NA	NA	NA	NA	NA	NA	NA	NA	NA	NA	NA	G3F-8748-MONOMER	| PHYTOZOME: | Solyc02g094756.1.1 | Species: Solanum lycopersicum | Gene: G3F-8748
TRINITY_DN57010_c0_g1	XP_024031685.1	95.614	114	2	1	561	220	74	184	3.57e-61	194	XP_024031685.1 RING-H2 finger protein ATL79 [Morus notabilis]	RING-H2 finger protein ATL79	Morus notabilis	NA	NA	NA	NA	NA	NA	NA	NA	NA	NA	NA	NA	NA	NA	GDQC-8851-MONOMER	| ENSEMBL: Zm00001d028508_T001.1 | sucrose synthase | Species: Zea mays mays | Gene: GDQC-8851
TRINITY_DN57044_c0_g1	XP_024032176.1	100	92	0	0	277	2	55	146	7.72e-62	192	XP_024032176.1 very-long-chain (3R)-3-hydroxyacyl-CoA dehydratase 2 [Morus notabilis]	very-long-chain (3R)-3-hydroxyacyl-CoA dehydratase 2	Morus notabilis	NA	NA	NA	NA	NA	NA	NA	NA	NA	NA	NA	NA	NA	NA	GN7V-65007-MONOMER	| PHYTOZOME: Glyma.11G143000.1 | Glyma.11G143000.1.p | Species: Glycine max | Gene: GN7V-65007
TRINITY_DN57057_c0_g1	XP_023907138.1	52.846	123	58	0	375	7	86	208	1.93e-38	140	XP_023907138.1 serine/threonine-protein phosphatase T-like [Quercus suber]	serine/threonine-protein phosphatase T-like	Quercus suber	NA	NA	NA	NA	NA	NA	NA	NA	NA	NA	NA	NA	NA	NA	NA	NA
TRINITY_DN57065_c0_g1	EXC23299.1	95.181	83	4	0	231	479	1	83	6.96e-34	122	EXC23299.1 hypothetical protein L484_005249 [Morus notabilis]	hypothetical protein L484_005249	Morus notabilis	NA	NA	NA	NA	NA	NA	NA	NA	NA	NA	NA	NA	NA	NA	NA	NA
TRINITY_DN57046_c0_g1	PHU26655.1	100	68	0	0	264	61	624	691	1.15e-39	144	PHU26655.1 hypothetical protein BC332_04987 [Capsicum chinense]	hypothetical protein BC332_04987	Capsicum chinense	NA	NA	NA	NA	NA	NA	NA	NA	NA	NA	NA	NA	NA	NA	NA	NA
TRINITY_DN57020_c0_g1	XP_023914687.1	59.375	64	26	0	268	77	557	620	1.82e-16	79	XP_023914687.1 protein SKT5-like [Quercus suber]	protein SKT5-like	Quercus suber	NA	NA	NA	NA	NA	NA	NA	NA	NA	NA	NA	NA	NA	NA	NA	NA
TRINITY_DN57073_c0_g1	XP_018681139.1	82.143	28	5	0	508	425	250	277	2.71e-08	58.9	XP_018681139.1 PREDICTED: myosin-12-like isoform X1 [Musa acuminata subsp. malaccensis]	PREDICTED: myosin-12-like isoform X1	Musa acuminata subsp. malaccensis	NA	NA	NA	NA	NA	NA	NA	NA	NA	NA	NA	NA	NA	NA	G3P-5078-MONOMER	| PHYTOZOME: evm.model.supercontig_28.105 | Myosin ATPase | Species: Carica papaya | Gene: G3P-5078
TRINITY_DN57074_c0_g1	EXB57367.1	100	45	0	0	258	124	164	208	5.4e-23	93.2	EXB57367.1 hypothetical protein L484_016419 [Morus notabilis]	hypothetical protein L484_016419	Morus notabilis	NA	NA	NA	NA	NA	NA	NA	NA	NA	NA	NA	NA	NA	NA	NA	NA
TRINITY_DN57081_c0_g1	XP_024030391.1	98.78	82	1	0	246	1	251	332	3.44e-51	173	XP_024030391.1 glucomannan 4-beta-mannosyltransferase 9 isoform X2 [Morus notabilis]	glucomannan 4-beta-mannosyltransferase 9 isoform X2	Morus notabilis	NA	NA	NA	NA	NA	NA	NA	NA	NA	NA	NA	NA	NA	NA	G2T-6049-MONOMER	| ENSEMBL: MLOC_58561.1 | Glucomannan 4-beta-mannosyltransferase | Species: Hordeum vulgare subsp. vulgare | Gene: G2T-6049
TRINITY_DN57006_c0_g1	XP_023902803.1	36.667	120	51	6	3	290	73	191	1.05e-08	56.6	XP_023902803.1 30 kDa heat shock protein-like [Quercus suber]	30 kDa heat shock protein-like	Quercus suber	NA	NA	NA	NA	NA	NA	NA	NA	NA	NA	NA	NA	NA	NA	NA	NA
TRINITY_DN57002_c0_g1	POE50136.1	44.737	76	35	2	8	223	34	106	1.6e-15	75.5	POE50136.1 mitochondrial import inner membrane translocase subunit tim54 [Quercus suber]	mitochondrial import inner membrane translocase subunit tim54	Quercus suber	NA	NA	NA	NA	NA	NA	NA	NA	NA	NA	NA	NA	NA	NA	NA	NA
TRINITY_DN57037_c0_g1	XP_024018842.1	66.667	66	20	1	40	237	166	229	1.11e-19	87.8	XP_024018842.1 uncharacterized protein LOC112090833 [Morus notabilis]	uncharacterized protein LOC112090833	Morus notabilis	NA	NA	NA	NA	NA	NA	NA	NA	NA	NA	NA	NA	NA	NA	NA	NA
TRINITY_DN57030_c0_g1	EXC05936.1	78.481	79	17	0	66	302	1	79	7.81e-25	99.8	EXC05936.1 Reticulon-like protein [Morus notabilis]	Reticulon-like protein	Morus notabilis	NA	NA	NA	NA	NA	NA	NA	NA	NA	NA	NA	NA	NA	NA	G3F-8225-MONOMER	| PHYTOZOME: | Solyc06g082740.3.1 | Species: Solanum lycopersicum | Gene: G3F-8225
TRINITY_DN57036_c0_g1	EXB44481.1	98.936	94	1	0	458	177	58	151	1.73e-22	99.4	EXB44481.1 Protein phosphatase 2C 32 [Morus notabilis]	Protein phosphatase 2C 32	Morus notabilis	NA	NA	NA	NA	NA	NA	NA	NA	NA	NA	NA	NA	NA	NA	NA	NA
TRINITY_DN57054_c0_g1	XP_010651333.1	82.609	23	4	0	3	71	1701	1723	4.75e-05	47.4	XP_010651333.1 PREDICTED: callose synthase 9 isoform X2 [Vitis vinifera]	PREDICTED: callose synthase 9 isoform X2	Vitis vinifera	NA	NA	NA	NA	NA	NA	NA	NA	NA	NA	NA	NA	NA	NA	G3N-13299-MONOMER	| ENSEMBL: EMT21982 | callose synthase | Species: Aegilops tauschii | Gene: G3N-13299
TRINITY_DN57033_c0_g1	XP_018816741.1	95.789	95	4	0	2	286	70	164	4.4e-62	198	XP_018816741.1 PREDICTED: serine carboxypeptidase-like 25 isoform X3 [Juglans regia]	PREDICTED: serine carboxypeptidase-like 25 isoform X3	Juglans regia	A0A2I4EBH1	A0A2I4EBH1_JUGRE	Carboxypeptidase (EC 3.4.16.-)	LOC108988086			serine-type carboxypeptidase activity [GO:0004185]	GO:0004185	serine-type carboxypeptidase activity [GO:0004185]			108988086;	LOC108988086	NA	G3C-11120-MONOMER	| PHYTOZOME: Sobic.005G186700.1 | hydroxynitrile lyase | Species: Sorghum bicolor | Gene: G3C-11120
TRINITY_DN57042_c0_g1	EXB55628.1	48.387	31	16	0	2	94	18	48	0.000155	44.3	EXB55628.1 hypothetical protein L484_003485 [Morus notabilis]	hypothetical protein L484_003485	Morus notabilis	NA	NA	NA	NA	NA	NA	NA	NA	NA	NA	NA	NA	NA	NA	NA	NA
TRINITY_DN57009_c0_g1	XP_021678558.1	87.879	66	8	0	2	199	157	222	1.13e-34	128	XP_021678558.1 gallate 1-beta-glucosyltransferase-like isoform X2 [Hevea brasiliensis]	gallate 1-beta-glucosyltransferase-like isoform X2	Hevea brasiliensis	NA	NA	NA	NA	NA	NA	NA	NA	NA	NA	NA	NA	NA	NA	G33-11315-MONOMER	| PHYTOZOME: GSVIVT01003157001 | Limonoid glucosyltransferase | Species: Vitis vinifera | Gene: G33-11315
TRINITY_DN57003_c0_g1	POF07884.1	85.333	75	11	0	225	1	986	1060	1.21e-40	147	POF07884.1 chitin synthase d [Quercus suber]	chitin synthase d	Quercus suber	NA	NA	NA	NA	NA	NA	NA	NA	NA	NA	NA	NA	NA	NA	NA	NA
TRINITY_DN57031_c0_g1	EXC25012.1	59.091	66	24	2	12	203	51	115	6.89e-13	67.8	EXC25012.1 hypothetical protein L484_021882 [Morus notabilis]	hypothetical protein L484_021882	Morus notabilis	NA	NA	NA	NA	NA	NA	NA	NA	NA	NA	NA	NA	NA	NA	NA	NA
TRINITY_DN57040_c0_g1	XP_024025545.1	93.846	65	4	0	37	231	104	168	1.76e-18	89.4	XP_024025545.1 protein IQ-DOMAIN 31 isoform X2 [Morus notabilis]	protein IQ-DOMAIN 31 isoform X2	Morus notabilis	NA	NA	NA	NA	NA	NA	NA	NA	NA	NA	NA	NA	NA	NA	G3N-7059-MONOMER	| ENSEMBL: EMT03316 | N6-(Delta2-isopentenyl)-adenosine 5'-monophosphate phosphoribohydrolase; trans-zeatin riboside monophosphate phosphoribohydrolase | Species: Aegilops tauschii | Gene: G3N-7059
TRINITY_DN57049_c0_g1	XP_010100333.1	95.89	73	3	0	220	2	191	263	2.6e-39	143	XP_010100333.1 oxysterol-binding protein-related protein 1D [Morus notabilis]	oxysterol-binding protein-related protein 1D	Morus notabilis	W9RCD2	W9RCD2_9ROSA	Oxysterol-binding protein-related protein 1D	L484_027642								21410253;		NA	G5X-7537-MONOMER	| The Beta vulgaris Resource: Sp_083700_yahi.t1 | D-cysteine desulfhydrase, PLP-dependent | Species: Spinacia oleracea | Gene: G5X-7537
TRINITY_DN57024_c0_g1	GAY37550.1	73.913	23	6	0	255	187	427	449	8.61e-05	38.1	GAY37550.1 hypothetical protein CUMW_029880 [Citrus unshiu]	hypothetical protein CUMW_029880	Citrus unshiu	NA	NA	NA	NA	NA	NA	NA	NA	NA	NA	NA	NA	NA	NA	NA	NA
TRINITY_DN57050_c0_g1	XP_001787118.1	36.885	122	71	3	274	627	19	138	8.91e-14	75.5	XP_001787118.1 predicted protein [Physcomitrella patens]	predicted protein	Physcomitrella patens	A9U8D5	A9U8D5_PHYPA	Predicted protein (Fragment)	PHYPADRAFT_104348										KOG2195;COG2234	G4B-8486-MONOMER	| PHYTOZOME: evm_27.model.AmTr_v1.0_scaffold00056.141 | Glutamate carboxypeptidase | Species: Amborella trichopoda | Gene: G4B-8486
TRINITY_DN57088_c0_g1	EXC45604.1	89.474	95	9	1	2	286	30	123	7.21e-42	139	EXC45604.1 hypothetical protein L484_000304 [Morus notabilis]	hypothetical protein L484_000304	Morus notabilis	NA	NA	NA	NA	NA	NA	NA	NA	NA	NA	NA	NA	NA	NA	NA	NA
TRINITY_DN57056_c0_g1	POO01241.1	51.613	93	45	0	424	702	134	226	2.06e-40	110	POO01241.1 Endonuclease/exonuclease/phosphatase [Trema orientalis]	Endonuclease/exonuclease/phosphatase	Trema orientalis	NA	NA	NA	NA	NA	NA	NA	NA	NA	NA	NA	NA	NA	NA	NA	NA
TRINITY_DN57100_c0_g1	EXC01932.1	100	62	0	0	233	48	144	205	2.23e-40	137	EXC01932.1 hypothetical protein L484_018846 [Morus notabilis]	hypothetical protein L484_018846	Morus notabilis	NA	NA	NA	NA	NA	NA	NA	NA	NA	NA	NA	NA	NA	NA	NA	NA
TRINITY_DN57041_c0_g1	XP_024032640.1	100	23	0	0	335	267	144	166	1.69e-06	50.4	XP_024032640.1 squamous cell carcinoma antigen recognized by T-cells 3-like, partial [Morus notabilis]	squamous cell carcinoma antigen recognized by T-cells 3-like, partial	Morus notabilis	NA	NA	NA	NA	NA	NA	NA	NA	NA	NA	NA	NA	NA	NA	NA	NA
TRINITY_DN59522_c0_g1	XP_024021121.1	98.107	317	6	0	1267	317	1	317	0	565	XP_024021121.1 annexin D4 [Morus notabilis]	annexin D4	Morus notabilis	NA	NA	NA	NA	NA	NA	NA	NA	NA	NA	NA	NA	NA	NA	G37-14901-MONOMER	| PHYTOZOME: Potri.002G095600.1 | alkaline peroxidase | Species: Populus trichocarpa | Gene: G37-14901
TRINITY_DN59539_c0_g1	EXB60105.1	89.362	47	5	0	124	264	1	47	6.29e-22	86.7	EXB60105.1 hypothetical protein L484_013370 [Morus notabilis]	hypothetical protein L484_013370	Morus notabilis	NA	NA	NA	NA	NA	NA	NA	NA	NA	NA	NA	NA	NA	NA	NA	NA
TRINITY_DN59599_c0_g1	EXB62645.1	78.947	95	17	1	286	2	77	168	3.59e-43	148	EXB62645.1 hypothetical protein L484_023940 [Morus notabilis]	hypothetical protein L484_023940	Morus notabilis	NA	NA	NA	NA	NA	NA	NA	NA	NA	NA	NA	NA	NA	NA	NA	NA
TRINITY_DN59536_c0_g1	XP_010090899.1	95.152	165	8	0	497	3	1	165	1.04e-109	332	XP_010090899.1 pentatricopeptide repeat-containing protein At2g35030, mitochondrial [Morus notabilis]	pentatricopeptide repeat-containing protein At2g35030, mitochondrial	Morus notabilis	W9QLY9	W9QLY9_9ROSA	Uncharacterized protein	L484_005223			zinc ion binding [GO:0008270]	GO:0008270	zinc ion binding [GO:0008270]			21388700;		NA	G3F-12188-MONOMER	| PHYTOZOME: | Solyc08g078080.3.1 | Species: Solanum lycopersicum | Gene: G3F-12188
TRINITY_DN59531_c0_g1	EXB59796.1	97.297	148	4	0	602	159	522	669	1.63e-99	307	EXB59796.1 putative glycosyltransferase [Morus notabilis]	putative glycosyltransferase	Morus notabilis	NA	NA	NA	NA	NA	NA	NA	NA	NA	NA	NA	NA	NA	NA	G2Z-9591-MONOMER	| PHYTOZOME: Manes.03G025100.1 | xylogalacturonan beta-1,3-xylosyltransferase | Species: Manihot esculenta | Gene: G2Z-9591
TRINITY_DN59513_c0_g1	XP_010109484.2	96.011	376	15	0	277	1404	82	457	0	738	XP_010109484.2 lysM domain receptor-like kinase 3 [Morus notabilis]	lysM domain receptor-like kinase 3	Morus notabilis	NA	NA	NA	NA	NA	NA	NA	NA	NA	NA	NA	NA	NA	NA	GN7V-58232-MONOMER	| PHYTOZOME: Glyma.20G035400.1 | chitinase | Species: Glycine max | Gene: GN7V-58232
TRINITY_DN59571_c0_g1	XP_024022841.1	89.062	64	6	1	204	16	142	205	5.54e-19	82	XP_024022841.1 CASP-like protein 1B2 [Morus notabilis]	CASP-like protein 1B2	Morus notabilis	NA	NA	NA	NA	NA	NA	NA	NA	NA	NA	NA	NA	NA	NA	NA	NA
TRINITY_DN59523_c0_g1	EXC10841.1	76	25	6	0	77	3	314	338	1.8e-08	41.6	EXC10841.1 Calcium-dependent protein kinase 3 [Morus notabilis]	Calcium-dependent protein kinase 3	Morus notabilis	NA	NA	NA	NA	NA	NA	NA	NA	NA	NA	NA	NA	NA	NA	NA	NA
TRINITY_DN59587_c0_g1	PNX85856.1	58.468	248	100	1	747	4	129	373	1.56e-97	298	PNX85856.1 retrotransposon-related protein, partial [Trifolium pratense]	retrotransposon-related protein, partial	Trifolium pratense	NA	NA	NA	NA	NA	NA	NA	NA	NA	NA	NA	NA	NA	NA	G33-11495-MONOMER	| PHYTOZOME: GSVIVT01018780001 | Flavanone 3-dioxygenase | Species: Vitis vinifera | Gene: G33-11495
TRINITY_DN59547_c0_g1	EXB51060.1	92.857	42	3	0	146	271	399	440	6.58e-18	85.5	EXB51060.1 Vacuolar cation/proton exchanger 5 [Morus notabilis]	Vacuolar cation/proton exchanger 5	Morus notabilis	NA	NA	NA	NA	NA	NA	NA	NA	NA	NA	NA	NA	NA	NA	NA	NA
TRINITY_DN59554_c0_g1	XP_023929747.1	73.404	94	25	0	328	47	151	244	1.88e-45	152	XP_023929747.1 thymidylate synthase-like, partial [Quercus suber]	thymidylate synthase-like, partial	Quercus suber	NA	NA	NA	NA	NA	NA	NA	NA	NA	NA	NA	NA	NA	NA	G3P-7497-MONOMER	| PHYTOZOME: evm.model.supercontig_106.15 | dihydrofolate reductase; thymidylate synthase | Species: Carica papaya | Gene: G3P-7497
TRINITY_DN59580_c0_g1	XP_010102493.1	95.775	71	3	0	1	213	183	253	3.48e-42	144	XP_010102493.1 uncharacterized protein LOC21397683 [Morus notabilis]	uncharacterized protein LOC21397683	Morus notabilis	W9RTY1	W9RTY1_9ROSA	Uncharacterized protein	L484_014548								21397683;		NA	G2Z-9971-MONOMER	| PHYTOZOME: Manes.14G061900.1 | spermidine synthase | Species: Manihot esculenta | Gene: G2Z-9971
TRINITY_DN59528_c0_g1	XP_010102181.2	97.642	509	12	0	2	1528	596	1104	0	914	XP_010102181.2 probable leucine-rich repeat receptor-like protein kinase At5g63930 [Morus notabilis]	probable leucine-rich repeat receptor-like protein kinase At5g63930	Morus notabilis	NA	NA	NA	NA	NA	NA	NA	NA	NA	NA	NA	NA	NA	NA	G3N-10833-MONOMER	| ENSEMBL: EMT01483 | arginase | Species: Aegilops tauschii | Gene: G3N-10833
TRINITY_DN59524_c0_g1	XP_010096302.1	96.575	146	5	0	2	439	3	148	1.96e-82	260	XP_010096302.1 LRR receptor-like serine/threonine-protein kinase FLS2 [Morus notabilis]	LRR receptor-like serine/threonine-protein kinase FLS2	Morus notabilis	W9RPR9	W9RPR9_9ROSA	LRR receptor-like serine/threonine-protein kinase FLS2	L484_021048			kinase activity [GO:0016301]	GO:0016301	kinase activity [GO:0016301]			21403915;		NA	G3F-10021-MONOMER	| PHYTOZOME: | Solyc01g011050.3.1 | Species: Solanum lycopersicum | Gene: G3F-10021
TRINITY_DN59506_c0_g1	XP_010112447.1	97.887	142	3	0	571	146	51	192	7.66e-87	259	XP_010112447.1 cell wall / vacuolar inhibitor of fructosidase 2 [Morus notabilis]	cell wall / vacuolar inhibitor of fructosidase 2	Morus notabilis	W9SL32	W9SL32_9ROSA	Pectinesterase inhibitor	L484_013831			enzyme inhibitor activity [GO:0004857]	GO:0004857	enzyme inhibitor activity [GO:0004857]			21396995;		NA	GN7V-65971-MONOMER	| PHYTOZOME: Glyma.06G152400.1 | pectinesterase | Species: Glycine max | Gene: GN7V-65971
TRINITY_DN59601_c0_g1	BAK04269.1	100	52	0	0	156	1	272	323	8.35e-28	108	BAK04269.1 predicted protein [Hordeum vulgare subsp. vulgare]	predicted protein	Hordeum vulgare subsp. vulgare	NA	NA	NA	NA	NA	NA	NA	NA	NA	NA	NA	NA	NA	NA	G30-10072-MONOMER	| ENSEMBL: Bra035024.1-P | 2-dehydro-3-deoxyphosphoheptonate aldolase | Species: Brassica rapa ssp. Pekinensis | Gene: G30-10072
TRINITY_DN59527_c0_g1	XP_023888474.1	39.13	115	57	2	1	321	131	240	4.94e-06	51.2	XP_023888474.1 uncharacterized protein LOC112000556 [Quercus suber]	uncharacterized protein LOC112000556	Quercus suber	NA	NA	NA	NA	NA	NA	NA	NA	NA	NA	NA	NA	NA	NA	NA	NA
TRINITY_DN59562_c0_g1	PON73820.1	69.231	78	24	0	413	180	25	102	1.31e-36	127	PON73820.1 hypothetical protein TorRG33x02_248720, partial [Trema orientalis]	hypothetical protein TorRG33x02_248720, partial	Trema orientalis	NA	NA	NA	NA	NA	NA	NA	NA	NA	NA	NA	NA	NA	NA	NA	NA
TRINITY_DN59549_c0_g1	EXC14226.1	83.333	30	5	0	139	228	9	38	6.28e-08	52	EXC14226.1 hypothetical protein L484_021723 [Morus notabilis]	hypothetical protein L484_021723	Morus notabilis	NA	NA	NA	NA	NA	NA	NA	NA	NA	NA	NA	NA	NA	NA	NA	NA
TRINITY_DN59590_c0_g1	XP_010101813.1	96.296	81	3	0	244	2	1	81	2.44e-49	171	XP_010101813.1 pentatricopeptide repeat-containing protein At3g09060 [Morus notabilis]	pentatricopeptide repeat-containing protein At3g09060	Morus notabilis	W9RGR7	W9RGR7_9ROSA	Uncharacterized protein	L484_023602								21406361;		NA	NA	NA
TRINITY_DN59512_c0_g1	XP_010093121.1	98.039	408	8	0	1	1224	344	751	0	829	XP_010093121.1 pentatricopeptide repeat-containing protein At3g22150, chloroplastic [Morus notabilis]	pentatricopeptide repeat-containing protein At3g22150, chloroplastic	Morus notabilis	W9QT14	W9QT14_9ROSA	Uncharacterized protein	L484_009313			zinc ion binding [GO:0008270]	GO:0008270	zinc ion binding [GO:0008270]			21392649;		NA	G33-6437-MONOMER	| PHYTOZOME: GSVIVT01033348001 | NADH:ubiquinone oxidoreductase (H+-transporting) | Species: Vitis vinifera | Gene: G33-6437
TRINITY_DN59514_c0_g1	EXB68329.1	84.615	26	3	1	313	387	496	521	1.99e-05	49.3	EXB68329.1 Polyamine oxidase 1 [Morus notabilis]	Polyamine oxidase 1	Morus notabilis	NA	NA	NA	NA	NA	NA	NA	NA	NA	NA	NA	NA	NA	NA	NA	NA
TRINITY_DN59583_c0_g1	XP_017181625.1	34.81	158	99	2	12	482	93	247	1.51e-20	94	XP_017181625.1 PREDICTED: uncharacterized protein LOC108170764 [Malus domestica]	PREDICTED: uncharacterized protein LOC108170764	Malus domestica	NA	NA	NA	NA	NA	NA	NA	NA	NA	NA	NA	NA	NA	NA	NA	NA
TRINITY_DN59553_c0_g1	KQL10131.1	97.297	37	1	0	219	109	54	90	2.86e-19	80.1	KQL10131.1 hypothetical protein SETIT_007645mg [Setaria italica]	hypothetical protein SETIT_007645mg	Setaria italica	NA	NA	NA	NA	NA	NA	NA	NA	NA	NA	NA	NA	NA	NA	NA	NA
TRINITY_DN59517_c0_g1	EXC17829.1	95.502	289	13	0	55	921	1	289	0	579	EXC17829.1 E3 ubiquitin-protein ligase RING1-like protein [Morus notabilis]	E3 ubiquitin-protein ligase RING1-like protein	Morus notabilis	NA	NA	NA	NA	NA	NA	NA	NA	NA	NA	NA	NA	NA	NA	G3B-11284-MONOMER	| PHYTOZOME: Seita.7G303700.1 | gibberellin C13 oxidase | Species: Setaria italica | Gene: G3B-11284
TRINITY_DN59504_c0_g1	KZV39348.1	66.165	133	44	1	5	400	782	914	1.6e-54	191	KZV39348.1 hypothetical protein F511_17540 [Dorcoceras hygrometricum]	hypothetical protein F511_17540	Dorcoceras hygrometricum	NA	NA	NA	NA	NA	NA	NA	NA	NA	NA	NA	NA	NA	NA	G3N-11463-MONOMER	| ENSEMBL: EMT21953 | Xenobiotic-transporting ATPase | Species: Aegilops tauschii | Gene: G3N-11463
TRINITY_DN59505_c0_g1	ONI31931.1	84	50	8	0	253	104	408	457	6.69e-24	99.4	ONI31931.1 hypothetical protein PRUPE_1G340000 [Prunus persica]	hypothetical protein PRUPE_1G340000	Prunus persica	NA	NA	NA	NA	NA	NA	NA	NA	NA	NA	NA	NA	NA	NA	G5X-7590-MONOMER	| The Beta vulgaris Resource: Sp_162380_oisd.t1 | Nitrate-transporting ATPase | Species: Spinacia oleracea | Gene: G5X-7590
TRINITY_DN59529_c0_g1	XP_008775677.1	80.769	26	3	1	1217	1146	129	154	0.000387	47.8	XP_008775677.1 PREDICTED: uncharacterized protein LOC103695991 [Phoenix dactylifera]	PREDICTED: uncharacterized protein LOC103695991	Phoenix dactylifera	A0A2H3WYN9	A0A2H3WYN9_PHODC	uncharacterized protein LOC103695991	LOC103695991							pda:103695991;	103695991;	LOC103695991	NA	NA	NA
TRINITY_DN59543_c0_g1	XP_024023977.1	96.61	236	8	0	2	709	14	249	1.53e-165	473	XP_024023977.1 pentatricopeptide repeat-containing protein At1g13040, mitochondrial [Morus notabilis]	pentatricopeptide repeat-containing protein At1g13040, mitochondrial	Morus notabilis	NA	NA	NA	NA	NA	NA	NA	NA	NA	NA	NA	NA	NA	NA	G3N-10519-MONOMER	| ENSEMBL: EMT32081 | 3,5-dimethoxyphenol O-methyltransferase; 3,5-dihydroxyanisole O-methyltransferase | Species: Aegilops tauschii | Gene: G3N-10519
TRINITY_DN59577_c0_g1	AQL07950.1	94.444	72	4	0	217	2	84	155	1.24e-42	141	AQL07950.1 phosphoenolpyruvate carboxykinase homolog2 [Zea mays]	phosphoenolpyruvate carboxykinase homolog2	Zea mays	NA	NA	NA	NA	NA	NA	NA	NA	NA	NA	NA	NA	NA	NA	G3B-10832-MONOMER	| PHYTOZOME: Seita.9G465500.1 | phosphoenolpyruvate carboxykinase (GTP); phosphoenolpyruvate carboxykinase (ATP) | Species: Setaria italica | Gene: G3B-10832
TRINITY_DN59510_c0_g1	XP_010108187.1	82.203	118	15	1	337	2	11	128	7.05e-44	159	XP_010108187.1 uncharacterized protein LOC21397648 [Morus notabilis]	uncharacterized protein LOC21397648	Morus notabilis	W9RYY6	W9RYY6_9ROSA	Uncharacterized protein	L484_014513		integral component of membrane [GO:0016021]		GO:0016021	integral component of membrane [GO:0016021]			21397648;		NA	NA	NA
TRINITY_DN59535_c0_g1	POE53910.1	75.362	69	15	1	33	239	33	99	2.48e-26	100	POE53910.1 hypothetical protein CFP56_43376 [Quercus suber]	hypothetical protein CFP56_43376	Quercus suber	NA	NA	NA	NA	NA	NA	NA	NA	NA	NA	NA	NA	NA	NA	NA	NA
TRINITY_DN59533_c0_g1	XP_010110255.1	98.744	637	8	0	2109	199	1	637	0	1281	XP_010110255.1 BTB/POZ domain-containing protein At1g30440 [Morus notabilis]	BTB/POZ domain-containing protein At1g30440	Morus notabilis	W9SF94	W9SF94_9ROSA	BTB/POZ domain-containing protein	L484_009939								21393254;		NA	G33-8530-MONOMER	| PHYTOZOME: GSVIVT01000120001 | adenylylsulfate kinase | Species: Vitis vinifera | Gene: G33-8530
TRINITY_DN59593_c0_g1	XP_021838584.1	28.788	132	92	2	583	188	844	973	6.73e-19	49.7	XP_021838584.1 uncharacterized protein LOC110778326 [Spinacia oleracea]	uncharacterized protein LOC110778326	Spinacia oleracea	NA	NA	NA	NA	NA	NA	NA	NA	NA	NA	NA	NA	NA	NA	G3G-10382-MONOMER	| ENSEMBL: TRIUR3_26891-P1 | laccase | Species: Triticum urartu | Gene: G3G-10382
TRINITY_DN59579_c0_g1	XP_010102794.1	100	86	0	0	258	1	66	151	2.51e-56	183	XP_010102794.1 gibberellin 2-beta-dioxygenase 8 [Morus notabilis]	gibberellin 2-beta-dioxygenase 8	Morus notabilis	W9RJ14	W9RJ14_9ROSA	Gibberellin 2-beta-dioxygenase 8	L484_007601			dioxygenase activity [GO:0051213]; metal ion binding [GO:0046872]	GO:0046872; GO:0051213	dioxygenase activity [GO:0051213]; metal ion binding [GO:0046872]			21390996;		NA	G33-10198-MONOMER	| PHYTOZOME: GSVIVT01024718001 | gibberellin A53,2-oxoglutarate:oxygen oxidoreductase; gibberellin A12,2-oxoglutarate:oxygen oxidoreductase | Species: Vitis vinifera | Gene: G33-10198
TRINITY_DN59556_c0_g1	XP_010097259.2	97.99	199	4	0	51	647	1	199	1.87e-143	405	XP_010097259.2 probable DNA replication complex GINS protein PSF1 [Morus notabilis]	probable DNA replication complex GINS protein PSF1	Morus notabilis	NA	NA	NA	NA	NA	NA	NA	NA	NA	NA	NA	NA	NA	NA	NA	NA
TRINITY_DN59502_c0_g1	EXC04633.1	90.385	52	5	0	156	1	194	245	1.97e-24	97.8	EXC04633.1 hypothetical protein L484_008564 [Morus notabilis]	hypothetical protein L484_008564	Morus notabilis	NA	NA	NA	NA	NA	NA	NA	NA	NA	NA	NA	NA	NA	NA	NA	NA
TRINITY_DN59576_c0_g1	XP_010099277.1	93.103	174	7	1	1	522	95	263	7.12e-108	317	XP_010099277.1 2-hydroxyisoflavanone dehydratase [Morus notabilis]	2-hydroxyisoflavanone dehydratase	Morus notabilis	W9T229	W9T229_9ROSA	Putative carboxylesterase 2	L484_000582			hydrolase activity [GO:0016787]	GO:0016787	hydrolase activity [GO:0016787]			21384209;		NA	G3P-7537-MONOMER	| PHYTOZOME: evm.model.supercontig_2506.1 | 2-hydroxyisoflavanone dehydratase; 2-hydroxyisoflavanone naringenin hydro-lyase (genistein-forming); carboxylesterase; 2,7-dihydroxy-4'-methoxyisoflavanone dehydratase; 2,7,5-trihydroxy-4'-methoxyisoflavanone dehydratase | Species: Carica papaya | Gene: G3P-7537
TRINITY_DN59530_c0_g1	PKA45634.1	80	145	29	0	435	1	329	473	6.87e-80	251	PKA45634.1 Retrovirus-related Pol polyprotein from transposon TNT 1-94 [Apostasia shenzhenica]	Retrovirus-related Pol polyprotein from transposon TNT 1-94	Apostasia shenzhenica	NA	NA	NA	NA	NA	NA	NA	NA	NA	NA	NA	NA	NA	NA	G33-9930-MONOMER	| PHYTOZOME: GSVIVT01037342001 | hydroxymethylglutaryl-CoA lyase | Species: Vitis vinifera | Gene: G33-9930
TRINITY_DN59530_c1_g1	XP_016733413.1	69.784	139	42	0	720	304	226	364	4.42e-108	218	XP_016733413.1 PREDICTED: uncharacterized protein LOC107944102 [Gossypium hirsutum]	PREDICTED: uncharacterized protein LOC107944102	Gossypium hirsutum	A0A1U8N6D0	A0A1U8N6D0_GOSHI	uncharacterized protein LOC107907847 (uncharacterized protein LOC107944102)	LOC107944102 LOC107907847	DNA integration [GO:0015074]	retrotransposon nucleocapsid [GO:0000943]	nucleic acid binding [GO:0003676]	GO:0000943; GO:0003676; GO:0015074	retrotransposon nucleocapsid [GO:0000943]; nucleic acid binding [GO:0003676]; DNA integration [GO:0015074]		ghi:107907847;ghi:107944102;	107907847;107944102;	LOC107944102	NA	G30-13877-MONOMER	| ENSEMBL: Bra039006.1-P | 1-aminocyclopropane-1-carboxylate oxidase | Species: Brassica rapa ssp. Pekinensis | Gene: G30-13877
TRINITY_DN59565_c0_g1	XP_010105477.1	98.165	327	6	0	1199	219	1	327	0	665	XP_010105477.1 protein arginine N-methyltransferase 2 isoform X1 [Morus notabilis]	protein arginine N-methyltransferase 2 isoform X1	Morus notabilis	W9RRM7	W9RRM7_9ROSA	Arginine N-methyltransferase 2	L484_010261			protein-arginine N-methyltransferase activity [GO:0016274]	GO:0016274	protein-arginine N-methyltransferase activity [GO:0016274]			21393556;		NA	G3M-12812-MONOMER	| PHYTOZOME: PGSC0003DMT400055457 | guanidinoacetate N-methyltransferase | Species: Solanum tuberosum | Gene: G3M-12812
TRINITY_DN59568_c0_g1	POF02584.1	72.937	303	80	2	130	1035	33	334	1.68e-156	455	POF02584.1 aldehyde dehydrogenase [Quercus suber]	aldehyde dehydrogenase	Quercus suber	NA	NA	NA	NA	NA	NA	NA	NA	NA	NA	NA	NA	NA	NA	G3M-7505-MONOMER	| PHYTOZOME: PGSC0003DMT400010555 | phenylacetaldehyde dehydrogenase; acetaldehyde dehydrogenase; benzaldehyde dehydrogenase | Species: Solanum tuberosum | Gene: G3M-7505
TRINITY_DN59581_c0_g1	PON87267.1	31.818	110	62	2	1	315	14	115	1.99e-05	48.5	PON87267.1 Ribonuclease H-like domain containing protein [Trema orientalis]	Ribonuclease H-like domain containing protein	Trema orientalis	NA	NA	NA	NA	NA	NA	NA	NA	NA	NA	NA	NA	NA	NA	NA	NA
TRINITY_DN59558_c0_g1	AEB40018.1	78.049	82	18	0	247	2	3	84	5.78e-42	142	AEB40018.1 cytochrome b, partial (mitochondrion) [Funaria hygrometrica]	cytochrome b, partial (mitochondrion)	Funaria hygrometrica	NA	NA	NA	NA	NA	NA	NA	NA	NA	NA	NA	NA	NA	NA	GDQC-11343-MONOMER	| ENSEMBL: GRMZM5G884707_P01.1 | ubiquinol-cytochrome C oxidoreductase; Quinol--cytochrome-c reductase | Species: Zea mays mays | Gene: GDQC-11343
TRINITY_DN59507_c0_g1	XP_010097434.1	97.153	281	8	0	843	1	1	281	7.08e-161	473	XP_010097434.1 uncharacterized protein LOC21386749 [Morus notabilis]	uncharacterized protein LOC21386749	Morus notabilis	W9RF73	W9RF73_9ROSA	Uncharacterized protein	L484_003205		integral component of membrane [GO:0016021]		GO:0016021	integral component of membrane [GO:0016021]			21386749;		NA	G3B-12309-MONOMER	| PHYTOZOME: Seita.7G018600.1 | NAD(P)H oxidase (H(2)O(2)-forming) | Species: Setaria italica | Gene: G3B-12309
TRINITY_DN59538_c0_g1	ADX97325.1	100	97	0	0	1	291	230	326	2.91e-59	191	ADX97325.1 glycolate oxidase [Mangifera indica]	glycolate oxidase	Mangifera indica	NA	NA	NA	NA	NA	NA	NA	NA	NA	NA	NA	NA	NA	NA	G3P-4886-MONOMER	| PHYTOZOME: evm.model.supercontig_77.100 | (S)-2-hydroxy-acid oxidase | Species: Carica papaya | Gene: G3P-4886
TRINITY_DN59555_c0_g1	XP_010089765.1	96.522	345	12	0	1	1035	183	527	0	577	XP_010089765.1 probable dolichyl pyrophosphate Glc1Man9GlcNAc2 alpha-1,3-glucosyltransferase isoform X1 [Morus notabilis]	probable dolichyl pyrophosphate Glc1Man9GlcNAc2 alpha-1,3-glucosyltransferase isoform X1	Morus notabilis	W9QU05	W9QU05_9ROSA	Alpha-1,3-glucosyltransferase (EC 2.4.1.-)	L484_008015	oligosaccharide-lipid intermediate biosynthetic process [GO:0006490]; protein glycosylation [GO:0006486]	endoplasmic reticulum membrane [GO:0005789]; integral component of membrane [GO:0016021]	dolichyl pyrophosphate Glc1Man9GlcNAc2 alpha-1,3-glucosyltransferase activity [GO:0042283]	GO:0005789; GO:0006486; GO:0006490; GO:0016021; GO:0042283	endoplasmic reticulum membrane [GO:0005789]; integral component of membrane [GO:0016021]; dolichyl pyrophosphate Glc1Man9GlcNAc2 alpha-1,3-glucosyltransferase activity [GO:0042283]; oligosaccharide-lipid intermediate biosynthetic process [GO:0006490]; protein glycosylation [GO:0006486]	PATHWAY: Protein modification; protein glycosylation. {ECO:0000256|RuleBase:RU363110}.		21391400;		NA	G37-11431-MONOMER	| PHYTOZOME: Potri.014G053200.1 | dolichyl-P-Glc:Glc1Man2GlcNAc2-PPdolichol alpha-1,3-glucosyltransferase | Species: Populus trichocarpa | Gene: G37-11431
TRINITY_DN59534_c0_g1	XP_023886476.1	78.4	125	27	0	377	3	1080	1204	5.6e-64	216	XP_023886476.1 acetyl-CoA carboxylase-like [Quercus suber]	acetyl-CoA carboxylase-like	Quercus suber	NA	NA	NA	NA	NA	NA	NA	NA	NA	NA	NA	NA	NA	NA	NA	NA
TRINITY_DN18701_c0_g1	EXB28746.1	53.191	47	22	0	638	778	22	68	0.000236	45.4	EXB28746.1 hypothetical protein L484_009432 [Morus notabilis]	hypothetical protein L484_009432	Morus notabilis	NA	NA	NA	NA	NA	NA	NA	NA	NA	NA	NA	NA	NA	NA	NA	NA
TRINITY_DN18736_c0_g1	EXB88535.1	76.667	30	7	0	286	197	23	52	6.2e-10	56.6	EXB88535.1 hypothetical protein L484_008854 [Morus notabilis]	hypothetical protein L484_008854	Morus notabilis	NA	NA	NA	NA	NA	NA	NA	NA	NA	NA	NA	NA	NA	NA	NA	NA
TRINITY_DN18790_c0_g1	OVA14233.1	50.98	51	22	1	73	216	295	345	4.58e-05	45.8	OVA14233.1 Multi antimicrobial extrusion protein [Macleaya cordata]	Multi antimicrobial extrusion protein	Macleaya cordata	NA	NA	NA	NA	NA	NA	NA	NA	NA	NA	NA	NA	NA	NA	NA	NA
TRINITY_DN18716_c0_g1	EXB93289.1	92.424	66	5	0	706	509	1	66	4.33e-35	125	EXB93289.1 hypothetical protein L484_015276 [Morus notabilis]	hypothetical protein L484_015276	Morus notabilis	NA	NA	NA	NA	NA	NA	NA	NA	NA	NA	NA	NA	NA	NA	NA	NA
TRINITY_DN18775_c0_g1	XP_010105146.1	98.551	69	1	0	211	5	236	304	7.44e-38	139	XP_010105146.1 Fanconi anemia group I protein homolog isoform X1 [Morus notabilis]	Fanconi anemia group I protein homolog isoform X1	Morus notabilis	W9S1D8	W9S1D8_9ROSA	Uncharacterized protein	L484_007211	DNA repair [GO:0006281]			GO:0006281	DNA repair [GO:0006281]			21390617;		NA	NA	NA
TRINITY_DN18775_c0_g2	XP_024027059.1	97.143	70	2	0	212	3	162	231	6.38e-39	142	XP_024027059.1 Fanconi anemia group I protein homolog isoform X2 [Morus notabilis]	Fanconi anemia group I protein homolog isoform X2	Morus notabilis	NA	NA	NA	NA	NA	NA	NA	NA	NA	NA	NA	NA	NA	NA	NA	NA
TRINITY_DN18751_c0_g1	XP_010093271.1	91.667	60	5	0	1	180	362	421	1.42e-29	115	XP_010093271.1 glutamate receptor 2.7 [Morus notabilis]	glutamate receptor 2	Morus notabilis	W9SE49	W9SE49_9ROSA	Glutamate receptor	L484_000564 L484_004358 L484_004361		integral component of membrane [GO:0016021]	ionotropic glutamate receptor activity [GO:0004970]	GO:0004970; GO:0016021	integral component of membrane [GO:0016021]; ionotropic glutamate receptor activity [GO:0004970]			21384193;21387860;21387863;		NA	NA	NA
TRINITY_DN18742_c0_g1	NP_054552.1	73.529	34	9	0	192	293	2	35	1.58e-06	48.1	NP_054552.1 hypothetical protein NitaCp078 [Nicotiana tabacum]	hypothetical protein NitaCp078	Nicotiana tabacum	Q37113	Q37113_TOBAC	Uncharacterized protein	NitaCp078 NitaCp091		chloroplast [GO:0009507]	translation initiation factor activity [GO:0003743]	GO:0003743; GO:0009507	chloroplast [GO:0009507]; translation initiation factor activity [GO:0003743]		nta:1466306;nta:1466308;	1466306;1466308;		NA	NA	NA
TRINITY_DN18758_c0_g1	EXB44934.1	47.273	55	20	1	166	2	699	744	5.08e-05	46.6	EXB44934.1 hypothetical protein L484_026522 [Morus notabilis]	hypothetical protein L484_026522	Morus notabilis	NA	NA	NA	NA	NA	NA	NA	NA	NA	NA	NA	NA	NA	NA	NA	NA
TRINITY_DN18758_c0_g2	XP_024018271.1	97.619	42	1	0	1	126	1555	1596	5.84e-22	94.4	XP_024018271.1 protein PHYLLO, chloroplastic [Morus notabilis]	protein PHYLLO, chloroplastic	Morus notabilis	NA	NA	NA	NA	NA	NA	NA	NA	NA	NA	NA	NA	NA	NA	G37-9292-MONOMER	| PHYTOZOME: Potri.010G135500.1 | 2-succinyl-5-enolpyruvyl-6-hydroxy-3-cyclohexene-1-carboxylate synthase; (1R,6R)-2-succinyl-6-hydroxy-2,4-cyclohexadiene-1-carboxylate synthase; o-succinylbenzoate synthase | Species: Populus trichocarpa | Gene: G37-9292
TRINITY_DN18715_c0_g1	BAT89905.1	70.769	65	19	0	122	316	14	78	2.86e-26	101	BAT89905.1 hypothetical protein VIGAN_06103300, partial [Vigna angularis var. angularis]	hypothetical protein VIGAN_06103300, partial	Vigna angularis var. angularis	NA	NA	NA	NA	NA	NA	NA	NA	NA	NA	NA	NA	NA	NA	G33-9005-MONOMER	| PHYTOZOME: GSVIVT01015960001 | Xenobiotic-transporting ATPase | Species: Vitis vinifera | Gene: G33-9005
TRINITY_DN18722_c0_g1	XP_024028113.1	88.614	202	19	1	126	719	531	732	1.52e-105	330	XP_024028113.1 subtilisin-like protease SBT4.3 [Morus notabilis]	subtilisin-like protease SBT4	Morus notabilis	NA	NA	NA	NA	NA	NA	NA	NA	NA	NA	NA	NA	NA	NA	G5X-6996-MONOMER	| The Beta vulgaris Resource: Sp_046050_etyy.t1 | plasma membrane H+-ATPase | Species: Spinacia oleracea | Gene: G5X-6996
TRINITY_DN18722_c1_g1	XP_024028113.1	95.89	73	3	0	357	139	482	554	1.41e-50	147	XP_024028113.1 subtilisin-like protease SBT4.3 [Morus notabilis]	subtilisin-like protease SBT4	Morus notabilis	NA	NA	NA	NA	NA	NA	NA	NA	NA	NA	NA	NA	NA	NA	GN7V-40588-MONOMER	| PHYTOZOME: Glyma.03G167600.1 | Glyma.03G167600.1.p | Species: Glycine max | Gene: GN7V-40588
TRINITY_DN18778_c0_g1	PON55733.1	96.296	27	1	0	1	81	42	68	1.74e-09	54.7	PON55733.1 Small heat shock protein HSP [Trema orientalis]	Small heat shock protein HSP	Trema orientalis	NA	NA	NA	NA	NA	NA	NA	NA	NA	NA	NA	NA	NA	NA	GDQC-9359-MONOMER	| ENSEMBL: Zm00001d042842_T003.1 | maltodextrin phosphorylase; Zm00001d042842_T003.1 | Species: Zea mays mays | Gene: GDQC-9359
TRINITY_DN18795_c0_g2	XP_010108989.1	95.238	84	4	0	830	579	209	292	4.27e-77	170	XP_010108989.1 GDSL esterase/lipase At5g37690 [Morus notabilis]	GDSL esterase/lipase At5g37690	Morus notabilis	W9S179	W9S179_9ROSA	GDSL esterase/lipase	L484_027186			hydrolase activity, acting on ester bonds [GO:0016788]	GO:0016788	hydrolase activity, acting on ester bonds [GO:0016788]			21409811;		NA	G37-15422-MONOMER	| PHYTOZOME: Potri.017G130100.1 | TGL1 | Species: Populus trichocarpa | Gene: G37-15422
TRINITY_DN18800_c0_g1	XP_010113494.1	91.892	74	6	0	192	413	41	114	9.46e-40	141	XP_010113494.1 uncharacterized protein LOC21409471 [Morus notabilis]	uncharacterized protein LOC21409471	Morus notabilis	W9SL14	W9SL14_9ROSA	Uncharacterized protein	L484_026829								21409471;		NA	NA	NA
TRINITY_DN18713_c0_g2	XP_024024455.1	87.5	48	6	0	639	496	1328	1375	6.53e-18	89	XP_024024455.1 uncharacterized protein LOC112092461 [Morus notabilis]	uncharacterized protein LOC112092461	Morus notabilis	NA	NA	NA	NA	NA	NA	NA	NA	NA	NA	NA	NA	NA	NA	NA	NA
TRINITY_DN18728_c0_g1	CAN80166.1	46.087	230	113	2	298	954	473	702	2.67e-70	197	CAN80166.1 hypothetical protein VITISV_033619 [Vitis vinifera]	hypothetical protein VITISV_033619	Vitis vinifera	NA	NA	NA	NA	NA	NA	NA	NA	NA	NA	NA	NA	NA	NA	G3N-12426-MONOMER	| ENSEMBL: EMT10353 | Zn2+-exporting ATPase | Species: Aegilops tauschii | Gene: G3N-12426
TRINITY_DN18744_c0_g1	XP_024031967.1	96.491	114	4	0	348	7	41	154	8.71e-72	220	XP_024031967.1 (-)-isopiperitenol/(-)-carveol dehydrogenase, mitochondrial [Morus notabilis]	(-)-isopiperitenol/(-)-carveol dehydrogenase, mitochondrial	Morus notabilis	NA	NA	NA	NA	NA	NA	NA	NA	NA	NA	NA	NA	NA	NA	G33-7688-MONOMER	| PHYTOZOME: GSVIVT01008068001 | (-)-carveol dehydrogenase; (-)-isopiperitenol dehydrogenase | Species: Vitis vinifera | Gene: G33-7688
TRINITY_DN18746_c0_g1	XP_024024005.1	91.589	107	9	0	2	322	606	712	2.63e-62	209	XP_024024005.1 uncharacterized protein LOC112092314 [Morus notabilis]	uncharacterized protein LOC112092314	Morus notabilis	NA	NA	NA	NA	NA	NA	NA	NA	NA	NA	NA	NA	NA	NA	G3G-12806-MONOMER	| ENSEMBL: TRIUR3_23005-P1 | phosphoglycerate mutase; TRIUR3_23005-P1; 2,3-bisphosphoglycerate-independent phosphoglycerate mutase | Species: Triticum urartu | Gene: G3G-12806
TRINITY_DN18730_c0_g1	XP_010091432.2	97.917	288	6	0	13	876	1	288	0	518	XP_010091432.2 chitinase 10 [Morus notabilis]	chitinase 10	Morus notabilis	NA	NA	NA	NA	NA	NA	NA	NA	NA	NA	NA	NA	NA	NA	G2Z-8200-MONOMER	| PHYTOZOME: Manes.05G008400.1 | endochitinase | Species: Manihot esculenta | Gene: G2Z-8200
TRINITY_DN18773_c0_g1	YP_009443326.1	100	88	0	0	2	265	78	165	7.81e-61	188	YP_009443326.1 photosystem I assembly protein ycf3 (chloroplast) [Littledalea racemosa]	photosystem I assembly protein ycf3 (chloroplast)	Littledalea racemosa	NA	NA	NA	NA	NA	NA	NA	NA	NA	NA	NA	NA	NA	NA	G3F-9393-MONOMER	| PHYTOZOME: | Solyc10g017890.1.1 | Species: Solanum lycopersicum | Gene: G3F-9393
TRINITY_DN18773_c0_g2	ERN02875.1	89.394	66	7	0	2	199	5	70	6.43e-37	123	ERN02875.1 hypothetical protein AMTR_s00334p00015220 [Amborella trichopoda]	hypothetical protein AMTR_s00334p00015220	Amborella trichopoda	NA	NA	NA	NA	NA	NA	NA	NA	NA	NA	NA	NA	NA	NA	NA	NA
TRINITY_DN18773_c0_g3	XP_020404612.1	86.066	122	10	1	709	1074	22	136	1.32e-63	208	XP_020404612.1 uncharacterized protein LOC109944309 [Zea mays]	uncharacterized protein LOC109944309	Zea mays	NA	NA	NA	NA	NA	NA	NA	NA	NA	NA	NA	NA	NA	NA	NA	NA
TRINITY_DN18764_c0_g1	EXB85442.1	66.667	69	15	2	305	111	336	400	1.86e-08	57	EXB85442.1 hypothetical protein L484_023674 [Morus notabilis]	hypothetical protein L484_023674	Morus notabilis	NA	NA	NA	NA	NA	NA	NA	NA	NA	NA	NA	NA	NA	NA	NA	NA
TRINITY_DN18779_c1_g1	EXB55979.1	63.83	47	17	0	226	86	51	97	4.91e-12	69.7	EXB55979.1 putative pre-mRNA-splicing factor ATP-dependent RNA helicase [Morus notabilis]	putative pre-mRNA-splicing factor ATP-dependent RNA helicase	Morus notabilis	NA	NA	NA	NA	NA	NA	NA	NA	NA	NA	NA	NA	NA	NA	NA	NA
TRINITY_DN18779_c2_g1	EXB65600.1	68.75	32	10	0	119	214	90	121	1.68e-05	45.4	EXB65600.1 hypothetical protein L484_025866 [Morus notabilis]	hypothetical protein L484_025866	Morus notabilis	NA	NA	NA	NA	NA	NA	NA	NA	NA	NA	NA	NA	NA	NA	NA	NA
TRINITY_DN18796_c0_g1	XP_024017731.1	54.545	44	19	1	32	160	54	97	7.5e-05	46.6	XP_024017731.1 DNA polymerase delta catalytic subunit [Morus notabilis]	DNA polymerase delta catalytic subunit	Morus notabilis	NA	NA	NA	NA	NA	NA	NA	NA	NA	NA	NA	NA	NA	NA	NA	NA
TRINITY_DN18788_c0_g1	CAN64124.1	35.664	143	51	4	111	536	110	212	1.14e-09	65.9	CAN64124.1 hypothetical protein VITISV_016137 [Vitis vinifera]	hypothetical protein VITISV_016137	Vitis vinifera	NA	NA	NA	NA	NA	NA	NA	NA	NA	NA	NA	NA	NA	NA	NA	NA
TRINITY_DN18721_c0_g1	PON75651.1	49.682	157	78	1	2	472	100	255	2.58e-43	149	PON75651.1 Ribonuclease H-like domain containing protein, partial [Trema orientalis]	Ribonuclease H-like domain containing protein, partial	Trema orientalis	NA	NA	NA	NA	NA	NA	NA	NA	NA	NA	NA	NA	NA	NA	G3N-7924-MONOMER	| ENSEMBL: EMT19177 | 3,5-dimethoxyphenol O-methyltransferase; 3,5-dihydroxyanisole O-methyltransferase | Species: Aegilops tauschii | Gene: G3N-7924
TRINITY_DN18717_c0_g1	XP_002513761.1	82.182	275	42	2	6	809	1	275	7.66e-107	318	XP_002513761.1 PREDICTED: photosystem II 22 kDa protein, chloroplastic [Ricinus communis]	PREDICTED: photosystem II 22 kDa protein, chloroplastic	Ricinus communis	B9RJ42	B9RJ42_RICCO	Photosystem II 22 kDa protein, chloroplast, putative	RCOM_1030930		chloroplast [GO:0009507]		GO:0009507	chloroplast [GO:0009507]		rcu:8274074;	8274074;		NA	GSP-3978-MONOMER	| PHYTOZOME: 31519436 | photosystem II | Species: Spirodela polyrhiza | Gene: GSP-3978
TRINITY_DN18708_c0_g1	PNY17486.1	59.055	127	39	2	251	631	462	575	6.8e-31	125	PNY17486.1 Ty3/gypsy retrotransposon protein [Trifolium pratense]	Ty3/gypsy retrotransposon protein	Trifolium pratense	NA	NA	NA	NA	NA	NA	NA	NA	NA	NA	NA	NA	NA	NA	G3G-12806-MONOMER	| ENSEMBL: TRIUR3_23005-P1 | phosphoglycerate mutase; TRIUR3_23005-P1; 2,3-bisphosphoglycerate-independent phosphoglycerate mutase | Species: Triticum urartu | Gene: G3G-12806
TRINITY_DN18708_c0_g2	GAU48361.1	65.333	75	26	0	4	228	723	797	1.87e-17	81.3	GAU48361.1 hypothetical protein TSUD_282420 [Trifolium subterraneum]	hypothetical protein TSUD_282420	Trifolium subterraneum	NA	NA	NA	NA	NA	NA	NA	NA	NA	NA	NA	NA	NA	NA	G3G-12806-MONOMER	| ENSEMBL: TRIUR3_23005-P1 | phosphoglycerate mutase; TRIUR3_23005-P1; 2,3-bisphosphoglycerate-independent phosphoglycerate mutase | Species: Triticum urartu | Gene: G3G-12806
TRINITY_DN18708_c0_g3	XP_024024005.1	66.667	48	16	0	1	144	586	633	4.94e-29	70.5	XP_024024005.1 uncharacterized protein LOC112092314 [Morus notabilis]	uncharacterized protein LOC112092314	Morus notabilis	NA	NA	NA	NA	NA	NA	NA	NA	NA	NA	NA	NA	NA	NA	G3G-12806-MONOMER	| ENSEMBL: TRIUR3_23005-P1 | phosphoglycerate mutase; TRIUR3_23005-P1; 2,3-bisphosphoglycerate-independent phosphoglycerate mutase | Species: Triticum urartu | Gene: G3G-12806
TRINITY_DN18705_c0_g1	EXB69099.1	87.879	33	4	0	57	155	191	223	3.94e-13	70.9	EXB69099.1 hypothetical protein L484_017377 [Morus notabilis]	hypothetical protein L484_017377	Morus notabilis	NA	NA	NA	NA	NA	NA	NA	NA	NA	NA	NA	NA	NA	NA	NA	NA
TRINITY_DN18705_c1_g1	EXB50056.1	63.014	73	18	3	332	138	48	119	8.65e-20	89.4	EXB50056.1 hypothetical protein L484_007358 [Morus notabilis]	hypothetical protein L484_007358	Morus notabilis	NA	NA	NA	NA	NA	NA	NA	NA	NA	NA	NA	NA	NA	NA	NA	NA
TRINITY_DN18787_c0_g1	XP_010105524.2	91.906	766	16	1	146	2443	2	721	0	1321	XP_010105524.2 probable potassium transporter 17 [Morus notabilis]	probable potassium transporter 17	Morus notabilis	NA	NA	NA	NA	NA	NA	NA	NA	NA	NA	NA	NA	NA	NA	G33-9356-MONOMER	| PHYTOZOME: GSVIVT01013617001 | potassium transporter | Species: Vitis vinifera | Gene: G33-9356
TRINITY_DN18723_c0_g1	XP_024032006.1	61.972	71	3	1	9	221	112	158	1.51e-20	89.4	XP_024032006.1 beta-amyrin synthase-like [Morus notabilis]	beta-amyrin synthase-like	Morus notabilis	NA	NA	NA	NA	NA	NA	NA	NA	NA	NA	NA	NA	NA	NA	G2Z-7757-MONOMER	| PHYTOZOME: Manes.06G178100.1 | beta-amyrin synthase; germanicol synthase | Species: Manihot esculenta | Gene: G2Z-7757
TRINITY_DN18770_c0_g1	KYP51535.1	41.538	130	34	4	312	701	1	88	1.93e-17	83.2	KYP51535.1 Copia protein [Cajanus cajan]	Copia protein	Cajanus cajan	NA	NA	NA	NA	NA	NA	NA	NA	NA	NA	NA	NA	NA	NA	G33-9005-MONOMER	| PHYTOZOME: GSVIVT01015960001 | Xenobiotic-transporting ATPase | Species: Vitis vinifera | Gene: G33-9005
TRINITY_DN18738_c0_g1	YP_009129745.1	74.194	62	15	1	118	303	1	61	4.86e-24	93.6	YP_009129745.1 photosystem I subunit VII (chloroplast) [Masdevallia picturata]	photosystem I subunit VII (chloroplast)	Masdevallia picturata	A0A0D3M9C4	A0A0D3M9C4_9ASPA	Photosystem I iron-sulfur center (EC 1.97.1.12) (9 kDa polypeptide) (PSI-C) (Photosystem I subunit VII) (PsaC)	psaC	photosynthetic electron transport in photosystem I [GO:0009773]	chloroplast thylakoid membrane [GO:0009535]; photosystem I [GO:0009522]	4 iron, 4 sulfur cluster binding [GO:0051539]; electron transfer activity [GO:0009055]; metal ion binding [GO:0046872]	GO:0009055; GO:0009522; GO:0009535; GO:0009773; GO:0046872; GO:0051539	chloroplast thylakoid membrane [GO:0009535]; photosystem I [GO:0009522]; 4 iron, 4 sulfur cluster binding [GO:0051539]; electron transfer activity [GO:0009055]; metal ion binding [GO:0046872]; photosynthetic electron transport in photosystem I [GO:0009773]			24019281;	psaC	NA	G33-11564-MONOMER	| PHYTOZOME: GSVIVT01034636001 | photosystem I | Species: Vitis vinifera | Gene: G33-11564
TRINITY_DN18765_c0_g1	XP_010089223.1	98.571	70	1	0	211	2	398	467	1.02e-40	146	XP_010089223.1 peroxisomal fatty acid beta-oxidation multifunctional protein AIM1 [Morus notabilis]	peroxisomal fatty acid beta-oxidation multifunctional protein AIM1	Morus notabilis	W9QQ13	W9QQ13_9ROSA	Peroxisomal fatty acid beta-oxidation multifunctional protein AIM1	L484_002498	fatty acid beta-oxidation [GO:0006635]	peroxisome [GO:0005777]	3-hydroxyacyl-CoA dehydrogenase activity [GO:0003857]	GO:0003857; GO:0005777; GO:0006635	peroxisome [GO:0005777]; 3-hydroxyacyl-CoA dehydrogenase activity [GO:0003857]; fatty acid beta-oxidation [GO:0006635]			21386066;		NA	G5X-6894-MONOMER	| The Beta vulgaris Resource: Sp_133270_isad.t1 | crotonyl-CoA hydratase; enoyl-CoA hydratase; 3-hydroxybutyryl-CoA epimerase; 3-hydroxyacyl-CoA dehydrogenase; Delta3,Delta2-enoyl-CoA isomerase; Enoyl-CoA hydratase; Acetoacetyl-CoA reductase | Species: Spinacia oleracea | Gene: G5X-6894
TRINITY_DN18735_c0_g1	XP_010094424.1	93.665	221	12	2	826	164	1	219	3.43e-148	419	XP_010094424.1 probable glutathione S-transferase parA [Morus notabilis]	probable glutathione S-transferase parA	Morus notabilis	W9QWI9	W9QWI9_9ROSA	Putative glutathione S-transferase parA	L484_018793			transferase activity [GO:0016740]	GO:0016740	transferase activity [GO:0016740]			21401755;		NA	G37-13720-MONOMER	| PHYTOZOME: Potri.T178900.1 | Maleylacetoacetate isomerase | Species: Populus trichocarpa | Gene: G37-13720
TRINITY_DN18755_c0_g1	XP_010096605.1	98.726	471	6	0	1413	1	1	471	0	893	XP_010096605.1 L-type lectin-domain containing receptor kinase S.4 [Morus notabilis]	L-type lectin-domain containing receptor kinase S	Morus notabilis	W9RQN5	W9RQN5_9ROSA	L-type lectin-domain containing receptor kinase S.4	L484_025352		integral component of membrane [GO:0016021]	ATP binding [GO:0005524]; carbohydrate binding [GO:0030246]; protein kinase activity [GO:0004672]	GO:0004672; GO:0005524; GO:0016021; GO:0030246	integral component of membrane [GO:0016021]; ATP binding [GO:0005524]; carbohydrate binding [GO:0030246]; protein kinase activity [GO:0004672]			21408055;		NA	GDQC-8259-MONOMER	| ENSEMBL: Zm00001d033237_T001.1 | triosephosphate isomerase | Species: Zea mays mays | Gene: GDQC-8259
TRINITY_DN18755_c0_g2	XP_010088604.2	98.802	167	2	0	501	1	39	205	4.14e-99	307	XP_010088604.2 L-type lectin-domain containing receptor kinase S.4 [Morus notabilis]	L-type lectin-domain containing receptor kinase S	Morus notabilis	NA	NA	NA	NA	NA	NA	NA	NA	NA	NA	NA	NA	NA	NA	GN7F-18547-MONOMER	| PHYTOZOME: LOC_Os03g56130.1 | licheninase | Species: Oryza sativa Japonica Group | Gene: GN7F-18547
TRINITY_DN18755_c0_g3	XP_010096605.1	97.073	205	4	1	2	610	470	674	7e-136	402	XP_010096605.1 L-type lectin-domain containing receptor kinase S.4 [Morus notabilis]	L-type lectin-domain containing receptor kinase S	Morus notabilis	W9RQN5	W9RQN5_9ROSA	L-type lectin-domain containing receptor kinase S.4	L484_025352		integral component of membrane [GO:0016021]	ATP binding [GO:0005524]; carbohydrate binding [GO:0030246]; protein kinase activity [GO:0004672]	GO:0004672; GO:0005524; GO:0016021; GO:0030246	integral component of membrane [GO:0016021]; ATP binding [GO:0005524]; carbohydrate binding [GO:0030246]; protein kinase activity [GO:0004672]			21408055;		NA	G3G-8006-MONOMER	| ENSEMBL: TRIUR3_01762-P1 | endochitinase | Species: Triticum urartu | Gene: G3G-8006
TRINITY_DN18732_c0_g1	OUS44599.1	41.615	161	86	3	477	1	339	493	4.26e-25	107	OUS44599.1 OMP85 family outer membrane protein [Ostreococcus tauri]	OMP85 family outer membrane protein	Ostreococcus tauri	NA	NA	NA	NA	NA	NA	NA	NA	NA	NA	NA	NA	NA	NA	NA	NA
TRINITY_DN18756_c0_g1	XP_010087744.1	95.982	224	9	0	44	715	1	224	2.63e-136	389	XP_010087744.1 germin-like protein subfamily T member 2 [Morus notabilis]	germin-like protein subfamily T member 2	Morus notabilis	W9QZH2	W9QZH2_9ROSA	Germin-like protein subfamily T member 2	L484_008941		extracellular region [GO:0005576]	manganese ion binding [GO:0030145]; nutrient reservoir activity [GO:0045735]	GO:0005576; GO:0030145; GO:0045735	extracellular region [GO:0005576]; manganese ion binding [GO:0030145]; nutrient reservoir activity [GO:0045735]			21392290;		NA	GSP-4488-MONOMER	| PHYTOZOME: 31509419 | superoxide dismutase | Species: Spirodela polyrhiza | Gene: GSP-4488
TRINITY_DN18734_c0_g1	XP_024031270.1	94.737	19	1	0	228	172	566	584	5.88e-10	44.3	XP_024031270.1 G-type lectin S-receptor-like serine/threonine-protein kinase At4g27290 isoform X1 [Morus notabilis]	G-type lectin S-receptor-like serine/threonine-protein kinase At4g27290 isoform X1	Morus notabilis	NA	NA	NA	NA	NA	NA	NA	NA	NA	NA	NA	NA	NA	NA	GDQC-13306-MONOMER	| ENSEMBL: Zm00001d021726_T003.1 | hyaluronidase | Species: Zea mays mays | Gene: GDQC-13306
TRINITY_DN18704_c0_g1	CAN77372.1	79.412	68	14	0	205	2	159	226	1.41e-31	120	CAN77372.1 hypothetical protein VITISV_026174 [Vitis vinifera]	hypothetical protein VITISV_026174	Vitis vinifera	NA	NA	NA	NA	NA	NA	NA	NA	NA	NA	NA	NA	NA	NA	G3N-11463-MONOMER	| ENSEMBL: EMT21953 | Xenobiotic-transporting ATPase | Species: Aegilops tauschii | Gene: G3N-11463
TRINITY_DN18739_c0_g1	EXC05115.1	97.087	103	3	0	345	37	1213	1315	1.35e-65	220	EXC05115.1 ABC transporter C family member 3 [Morus notabilis]	ABC transporter C family member 3	Morus notabilis	NA	NA	NA	NA	NA	NA	NA	NA	NA	NA	NA	NA	NA	NA	G2Z-8591-MONOMER	| PHYTOZOME: Manes.03G138700.1 | Xenobiotic-transporting ATPase | Species: Manihot esculenta | Gene: G2Z-8591
TRINITY_DN18724_c0_g1	EXB38412.1	90.909	22	2	0	55	120	316	337	4.3e-05	46.6	EXB38412.1 Methyl-CpG-binding domain-containing protein 11 [Morus notabilis]	Methyl-CpG-binding domain-containing protein 11	Morus notabilis	NA	NA	NA	NA	NA	NA	NA	NA	NA	NA	NA	NA	NA	NA	NA	NA
TRINITY_DN18720_c0_g1	CAN82483.1	65.686	306	97	3	3	896	296	601	2.67e-134	419	CAN82483.1 hypothetical protein VITISV_006799 [Vitis vinifera]	hypothetical protein VITISV_006799	Vitis vinifera	NA	NA	NA	NA	NA	NA	NA	NA	NA	NA	NA	NA	NA	NA	G30-13877-MONOMER	| ENSEMBL: Bra039006.1-P | 1-aminocyclopropane-1-carboxylate oxidase | Species: Brassica rapa ssp. Pekinensis | Gene: G30-13877
TRINITY_DN18720_c0_g2	CAN62623.1	74.638	138	34	1	109	519	688	825	1.43e-67	213	CAN62623.1 hypothetical protein VITISV_001656 [Vitis vinifera]	hypothetical protein VITISV_001656	Vitis vinifera	NA	NA	NA	NA	NA	NA	NA	NA	NA	NA	NA	NA	NA	NA	G30-13877-MONOMER	| ENSEMBL: Bra039006.1-P | 1-aminocyclopropane-1-carboxylate oxidase | Species: Brassica rapa ssp. Pekinensis | Gene: G30-13877
TRINITY_DN18720_c1_g1	PKA47469.1	62.832	113	37	1	44	367	559	671	6.99e-40	147	PKA47469.1 Retrovirus-related Pol polyprotein from transposon TNT 1-94 [Apostasia shenzhenica]	Retrovirus-related Pol polyprotein from transposon TNT 1-94	Apostasia shenzhenica	NA	NA	NA	NA	NA	NA	NA	NA	NA	NA	NA	NA	NA	NA	G30-13877-MONOMER	| ENSEMBL: Bra039006.1-P | 1-aminocyclopropane-1-carboxylate oxidase | Species: Brassica rapa ssp. Pekinensis | Gene: G30-13877
TRINITY_DN18769_c0_g1	XP_010101026.1	81.481	270	45	2	91	900	34	298	2.62e-148	432	XP_010101026.1 phospholipase D Z [Morus notabilis]	phospholipase D Z	Morus notabilis	W9REC9	W9REC9_9ROSA	Phospholipase D Y	L484_013205			catalytic activity [GO:0003824]	GO:0003824	catalytic activity [GO:0003824]			21396388;		NA	G2Z-9647-MONOMER	| PHYTOZOME: Manes.03G008700.1 | phosphatidylcholine cholineesterase | Species: Manihot esculenta | Gene: G2Z-9647
TRINITY_DN18710_c1_g1	EXB51210.1	100	19	0	0	243	187	161	179	2.38e-10	44.7	EXB51210.1 Isocitrate dehydrogenase [NADP] [Morus notabilis]	Isocitrate dehydrogenase	Morus notabilis	NA	NA	NA	NA	NA	NA	NA	NA	NA	NA	NA	NA	NA	NA	GSP-6476-MONOMER	| PHYTOZOME: 31516143 | isocitrate dehydrogenase; isocitrate dehydrogenase (NADP+); NADP-dependent isocitrate dehydrogenase | Species: Spirodela polyrhiza | Gene: GSP-6476
TRINITY_DN18726_c0_g1	XP_012850053.1	54.369	206	90	2	6	623	181	382	1.69e-83	215	XP_012850053.1 PREDICTED: uncharacterized protein LOC105969822 [Erythranthe guttata]	PREDICTED: uncharacterized protein LOC105969822	Erythranthe guttata	NA	NA	NA	NA	NA	NA	NA	NA	NA	NA	NA	NA	NA	NA	G3P-8578-MONOMER	| PHYTOZOME: evm.model.supercontig_303.9 | succinate:quinone oxidoreductase | Species: Carica papaya | Gene: G3P-8578
TRINITY_DN18726_c0_g2	PON41011.1	64.198	81	29	0	40	282	61	141	2.37e-31	114	PON41011.1 Zinc finger, CCHC-type [Parasponia andersonii]	Zinc finger, CCHC-type	Parasponia andersonii	NA	NA	NA	NA	NA	NA	NA	NA	NA	NA	NA	NA	NA	NA	G3N-7018-MONOMER	| ENSEMBL: EMT21281 | Myosin ATPase | Species: Aegilops tauschii | Gene: G3N-7018
TRINITY_DN18726_c1_g1	PKI60872.1	95.652	23	1	0	488	556	57	79	2.01e-07	53.9	PKI60872.1 hypothetical protein CRG98_018745 [Punica granatum]	hypothetical protein CRG98_018745	Punica granatum	NA	NA	NA	NA	NA	NA	NA	NA	NA	NA	NA	NA	NA	NA	NA	NA
TRINITY_DN18726_c1_g2	PKI60872.1	95.652	23	1	0	70	2	57	79	3.14e-07	53.9	PKI60872.1 hypothetical protein CRG98_018745 [Punica granatum]	hypothetical protein CRG98_018745	Punica granatum	NA	NA	NA	NA	NA	NA	NA	NA	NA	NA	NA	NA	NA	NA	NA	NA
TRINITY_DN18747_c1_g1	OVA01435.1	65.625	32	11	0	571	476	175	206	9.97e-13	49.3	OVA01435.1 EGF-like [Macleaya cordata]	EGF-like	Macleaya cordata	NA	NA	NA	NA	NA	NA	NA	NA	NA	NA	NA	NA	NA	NA	G37-12024-MONOMER	| PHYTOZOME: Potri.002G064000.1 | isoalliin lyase; ethiin lyase | Species: Populus trichocarpa | Gene: G37-12024
TRINITY_DN18763_c0_g1	EXB67320.1	97.104	518	12	1	32	1576	1	518	0	1031	EXB67320.1 hypothetical protein L484_025802 [Morus notabilis]	hypothetical protein L484_025802	Morus notabilis	NA	NA	NA	NA	NA	NA	NA	NA	NA	NA	NA	NA	NA	NA	G3G-8070-MONOMER	| ENSEMBL: TRIUR3_01814-P1 | 3,5-dihydroxyanisole O-methyltransferase; 3,5-dimethoxyphenol O-methyltransferase | Species: Triticum urartu | Gene: G3G-8070
TRINITY_DN22892_c0_g1	XP_024025481.1	98.854	349	4	0	455	1501	164	512	0	705	XP_024025481.1 internal alternative NAD(P)H-ubiquinone oxidoreductase A2, mitochondrial [Morus notabilis]	internal alternative NAD(P)H-ubiquinone oxidoreductase A2, mitochondrial	Morus notabilis	NA	NA	NA	NA	NA	NA	NA	NA	NA	NA	NA	NA	NA	NA	G2Z-8821-MONOMER	| PHYTOZOME: Manes.02G118500.1 | NADH dehydrogenase; NADH:ubiquinone oxidoreductase | Species: Manihot esculenta | Gene: G2Z-8821
TRINITY_DN22883_c0_g1	XP_024028338.1	94.545	55	3	0	383	219	3	57	5.64e-28	110	XP_024028338.1 tropinone reductase homolog isoform X2 [Morus notabilis]	tropinone reductase homolog isoform X2	Morus notabilis	NA	NA	NA	NA	NA	NA	NA	NA	NA	NA	NA	NA	NA	NA	G3M-7035-MONOMER	| PHYTOZOME: PGSC0003DMT400022974 | tropinone reductase | Species: Solanum tuberosum | Gene: G3M-7035
TRINITY_DN22877_c0_g1	XP_024017820.1	92	25	2	0	2	76	338	362	1.91e-06	55.1	XP_024017820.1 UPF0496 protein At3g19330 isoform X2 [Morus notabilis]	UPF0496 protein At3g19330 isoform X2	Morus notabilis	NA	NA	NA	NA	NA	NA	NA	NA	NA	NA	NA	NA	NA	NA	NA	NA
TRINITY_DN22802_c0_g1	XP_023902814.1	86.154	65	9	0	196	2	67	131	7.51e-33	124	XP_023902814.1 uncharacterized RNA-binding protein C328.05-like [Quercus suber]	uncharacterized RNA-binding protein C328	Quercus suber	NA	NA	NA	NA	NA	NA	NA	NA	NA	NA	NA	NA	NA	NA	NA	NA
TRINITY_DN22840_c0_g1	XP_023890731.1	59.459	111	35	1	3	335	328	428	7.06e-36	135	XP_023890731.1 3-hydroxy-3-methylglutaryl-coenzyme A reductase-like [Quercus suber]	3-hydroxy-3-methylglutaryl-coenzyme A reductase-like	Quercus suber	NA	NA	NA	NA	NA	NA	NA	NA	NA	NA	NA	NA	NA	NA	NA	NA
TRINITY_DN22891_c0_g1	XP_024018303.1	100	162	0	0	913	428	1	162	3.79e-131	332	XP_024018303.1 truncated transcription factor CAULIFLOWER A isoform X1 [Morus notabilis]	truncated transcription factor CAULIFLOWER A isoform X1	Morus notabilis	NA	NA	NA	NA	NA	NA	NA	NA	NA	NA	NA	NA	NA	NA	G3F-8394-MONOMER	| PHYTOZOME: | Solyc03g019720.3.1 | Species: Solanum lycopersicum | Gene: G3F-8394
TRINITY_DN22889_c0_g1	XP_024025446.1	75.294	85	21	0	256	2	29	113	3.32e-39	139	XP_024025446.1 protein IQ-DOMAIN 14-like [Morus notabilis]	protein IQ-DOMAIN 14-like	Morus notabilis	NA	NA	NA	NA	NA	NA	NA	NA	NA	NA	NA	NA	NA	NA	G33-9005-MONOMER	| PHYTOZOME: GSVIVT01015960001 | Xenobiotic-transporting ATPase | Species: Vitis vinifera | Gene: G33-9005
TRINITY_DN22810_c0_g1	XP_010091060.2	96.335	191	7	0	1	573	128	318	9.39e-122	352	XP_010091060.2 pentatricopeptide repeat-containing protein At2g34400, partial [Morus notabilis]	pentatricopeptide repeat-containing protein At2g34400, partial	Morus notabilis	NA	NA	NA	NA	NA	NA	NA	NA	NA	NA	NA	NA	NA	NA	G33-6437-MONOMER	| PHYTOZOME: GSVIVT01033348001 | NADH:ubiquinone oxidoreductase (H+-transporting) | Species: Vitis vinifera | Gene: G33-6437
TRINITY_DN22810_c0_g2	XP_010113166.2	93.023	86	6	0	2	259	11	96	2.12e-50	166	XP_010113166.2 pentatricopeptide repeat-containing protein At2g34400, partial [Morus notabilis]	pentatricopeptide repeat-containing protein At2g34400, partial	Morus notabilis	NA	NA	NA	NA	NA	NA	NA	NA	NA	NA	NA	NA	NA	NA	G3B-10344-MONOMER	| PHYTOZOME: Seita.6G095800.1 | diacylglycerol kinase | Species: Setaria italica | Gene: G3B-10344
TRINITY_DN22832_c0_g1	EXB75136.1	100	20	0	0	2	61	189	208	0.000118	45.1	EXB75136.1 putative LRR receptor-like serine/threonine-protein kinase [Morus notabilis]	putative LRR receptor-like serine/threonine-protein kinase	Morus notabilis	NA	NA	NA	NA	NA	NA	NA	NA	NA	NA	NA	NA	NA	NA	NA	NA
TRINITY_DN22871_c0_g1	XP_024017273.1	93.003	586	9	2	4396	2639	506	1059	0	853	XP_024017273.1 LOW QUALITY PROTEIN: uncharacterized protein LOC21388955 [Morus notabilis]	LOW QUALITY PROTEIN: uncharacterized protein LOC21388955	Morus notabilis	NA	NA	NA	NA	NA	NA	NA	NA	NA	NA	NA	NA	NA	NA	GN7V-45532-MONOMER	| PHYTOZOME: Glyma.09G087500.1 | isoamylase | Species: Glycine max | Gene: GN7V-45532
TRINITY_DN22886_c0_g1	POE56554.1	58.462	65	26	1	2	196	531	594	1.1e-16	79	POE56554.1 homoserine kinase [Quercus suber]	homoserine kinase	Quercus suber	NA	NA	NA	NA	NA	NA	NA	NA	NA	NA	NA	NA	NA	NA	GIO2-4091-MONOMER	| PHYTOZOME: Cre07.g318750.t1.2 | | Species: Chlamydomonas reinhardtii | Gene: GIO2-4091
TRINITY_DN22831_c0_g1	EXB38034.1	75.283	619	19	5	1948	92	198	682	0	906	EXB38034.1 putative serine/threonine-protein kinase [Morus notabilis]	putative serine/threonine-protein kinase	Morus notabilis	NA	NA	NA	NA	NA	NA	NA	NA	NA	NA	NA	NA	NA	NA	G3N-8400-MONOMER	| ENSEMBL: EMT15153 | (E)-heptaprenyl-diphosphate:isopentenyl-diphosphate octaprenyltranstransferase | Species: Aegilops tauschii | Gene: G3N-8400
TRINITY_DN22874_c0_g1	YP_009105280.1	56.944	72	31	0	236	21	47	118	1.85e-20	84	YP_009105280.1 ribosomal protein L19 (chloroplast) [Pedinomonas tuberculata]	ribosomal protein L19 (chloroplast)	Pedinomonas tuberculata	A0A097KL71	A0A097KL71_9CHLO	50S ribosomal protein L19, chloroplastic	rpl19	translation [GO:0006412]	chloroplast [GO:0009507]; ribosome [GO:0005840]	structural constituent of ribosome [GO:0003735]	GO:0003735; GO:0005840; GO:0006412; GO:0009507	chloroplast [GO:0009507]; ribosome [GO:0005840]; structural constituent of ribosome [GO:0003735]; translation [GO:0006412]			22159110;	rpl19	NA	NA	NA
TRINITY_DN22874_c0_g2	KMS65206.1	60	85	34	0	311	57	37	121	6.05e-28	104	KMS65206.1 hypothetical protein BVRB_038340 [Beta vulgaris subsp. vulgaris]	hypothetical protein BVRB_038340	Beta vulgaris subsp. vulgaris	NA	NA	NA	NA	NA	NA	NA	NA	NA	NA	NA	NA	NA	NA	NA	NA
TRINITY_DN22895_c0_g2	XP_010092180.1	95.614	114	5	0	81	422	1	114	5.94e-46	159	XP_010092180.1 uncharacterized protein LOC21396670 [Morus notabilis]	uncharacterized protein LOC21396670	Morus notabilis	W9QQI4	W9QQI4_9ROSA	Uncharacterized protein	L484_013498		integral component of membrane [GO:0016021]		GO:0016021	integral component of membrane [GO:0016021]			21396670;		NA	NA	NA
TRINITY_DN22814_c0_g1	XP_024022575.1	97.458	236	6	0	363	1070	30	265	6.1e-162	466	XP_024022575.1 yrdC domain-containing protein, mitochondrial [Morus notabilis]	yrdC domain-containing protein, mitochondrial	Morus notabilis	NA	NA	NA	NA	NA	NA	NA	NA	NA	NA	NA	NA	NA	NA	G5X-4909-MONOMER	| The Beta vulgaris Resource: Sp_123970_zyci.t2 | TGL1 | Species: Spinacia oleracea | Gene: G5X-4909
TRINITY_DN22862_c0_g1	PON42358.1	60	35	14	0	19	123	34	68	0.000125	43.1	PON42358.1 hypothetical protein PanWU01x14_282210, partial [Parasponia andersonii]	hypothetical protein PanWU01x14_282210, partial	Parasponia andersonii	NA	NA	NA	NA	NA	NA	NA	NA	NA	NA	NA	NA	NA	NA	NA	NA
TRINITY_DN22862_c0_g2	XP_010100714.1	95.871	557	23	0	42	1712	1	557	0	1056	XP_010100714.1 protein KINESIN LIGHT CHAIN-RELATED 1 [Morus notabilis]	protein KINESIN LIGHT CHAIN-RELATED 1	Morus notabilis	W9S2G5	W9S2G5_9ROSA	Uncharacterized protein	L484_023483								21406244;		NA	NA	NA
TRINITY_DN22830_c0_g1	POE65179.1	53.933	89	25	3	3	266	75	148	2.06e-20	87	POE65179.1 purine nucleoside phosphorylase [Quercus suber]	purine nucleoside phosphorylase	Quercus suber	NA	NA	NA	NA	NA	NA	NA	NA	NA	NA	NA	NA	NA	NA	NA	NA
TRINITY_DN22860_c0_g2	XP_024028033.1	100	40	0	0	1095	1214	27	66	1.16e-26	84	XP_024028033.1 outer envelope pore protein 16-4, chloroplastic [Morus notabilis]	outer envelope pore protein 16-4, chloroplastic	Morus notabilis	NA	NA	NA	NA	NA	NA	NA	NA	NA	NA	NA	NA	NA	NA	G3P-7634-MONOMER	| PHYTOZOME: evm.model.supercontig_9.260 | 2-acylglycerol O-acyltransferase | Species: Carica papaya | Gene: G3P-7634
TRINITY_DN22860_c0_g3	EXC04356.1	95.455	44	2	0	28	159	1263	1306	3.16e-19	91.3	EXC04356.1 DNA-directed RNA polymerase I subunit rpa1 [Morus notabilis]	DNA-directed RNA polymerase I subunit rpa1	Morus notabilis	NA	NA	NA	NA	NA	NA	NA	NA	NA	NA	NA	NA	NA	NA	NA	NA
TRINITY_DN22876_c0_g1	XP_023917653.1	78.704	108	23	0	324	1	93	200	1.22e-56	190	XP_023917653.1 serine/threonine-protein kinase SRPK-like [Quercus suber]	serine/threonine-protein kinase SRPK-like	Quercus suber	NA	NA	NA	NA	NA	NA	NA	NA	NA	NA	NA	NA	NA	NA	NA	NA
TRINITY_DN22875_c0_g1	KYP33644.1	83.582	67	11	0	1	201	5	71	5.06e-32	116	KYP33644.1 Enolase [Cajanus cajan]	Enolase	Cajanus cajan	NA	NA	NA	NA	NA	NA	NA	NA	NA	NA	NA	NA	NA	NA	G3F-10640-MONOMER	| PHYTOZOME: | Solyc10g085555.1.1 | Species: Solanum lycopersicum | Gene: G3F-10640
TRINITY_DN22869_c0_g1	PNY15440.1	62.069	29	11	0	661	575	63	91	0.000612	45.1	PNY15440.1 protein arginine N-methyltransferase PRMT10-like [Trifolium pratense]	protein arginine N-methyltransferase PRMT10-like	Trifolium pratense	NA	NA	NA	NA	NA	NA	NA	NA	NA	NA	NA	NA	NA	NA	NA	NA
TRINITY_DN22880_c0_g1	PHT26546.1	50	40	20	0	125	6	204	243	2.19e-09	43.5	PHT26546.1 Regulator of rDNA transcription protein 15 [Capsicum baccatum]	Regulator of rDNA transcription protein 15	Capsicum baccatum	NA	NA	NA	NA	NA	NA	NA	NA	NA	NA	NA	NA	NA	NA	NA	NA
TRINITY_DN22841_c0_g1	XP_023877614.1	54.167	72	29	2	204	1	58	129	1.14e-20	85.9	XP_023877614.1 UPF0658 Golgi apparatus membrane protein C23H3.04-like [Quercus suber]	UPF0658 Golgi apparatus membrane protein C23H3	Quercus suber	NA	NA	NA	NA	NA	NA	NA	NA	NA	NA	NA	NA	NA	NA	NA	NA
TRINITY_DN22820_c0_g1	XP_024021182.1	88.696	115	13	0	422	78	516	630	4.73e-76	221	XP_024021182.1 G-type lectin S-receptor-like serine/threonine-protein kinase At4g27290 [Morus notabilis]	G-type lectin S-receptor-like serine/threonine-protein kinase At4g27290	Morus notabilis	NA	NA	NA	NA	NA	NA	NA	NA	NA	NA	NA	NA	NA	NA	GDQC-13306-MONOMER	| ENSEMBL: Zm00001d021726_T003.1 | hyaluronidase | Species: Zea mays mays | Gene: GDQC-13306
TRINITY_DN22820_c0_g2	XP_024027464.1	94	50	3	0	150	1	513	562	2.63e-27	99	XP_024027464.1 G-type lectin S-receptor-like serine/threonine-protein kinase At4g27290 [Morus notabilis]	G-type lectin S-receptor-like serine/threonine-protein kinase At4g27290	Morus notabilis	NA	NA	NA	NA	NA	NA	NA	NA	NA	NA	NA	NA	NA	NA	G30-9337-MONOMER	| ENSEMBL: Bra017016.1-P | phosphatidylglycerophosphate synthase; CDP-diacylglycerol--glycerol-3-phosphate 1-phosphatidyltransferase | Species: Brassica rapa ssp. Pekinensis | Gene: G30-9337
TRINITY_DN22815_c0_g1	POE59147.1	48.214	112	58	0	6	341	28	139	3.61e-30	112	POE59147.1 60s ribosomal protein l14-a [Quercus suber]	60s ribosomal protein l14-a	Quercus suber	NA	NA	NA	NA	NA	NA	NA	NA	NA	NA	NA	NA	NA	NA	NA	NA
TRINITY_DN22813_c0_g1	CAN62192.1	74.615	130	33	0	3	392	185	314	1.48e-65	214	CAN62192.1 hypothetical protein VITISV_023983 [Vitis vinifera]	hypothetical protein VITISV_023983	Vitis vinifera	NA	NA	NA	NA	NA	NA	NA	NA	NA	NA	NA	NA	NA	NA	GDQC-10955-MONOMER	| ENSEMBL: Zm00001d006296_T007.1 | valine-tRNA ligase | Species: Zea mays mays | Gene: GDQC-10955
TRINITY_DN22813_c1_g1	KYP54918.1	45.122	328	121	4	18	968	26	305	1.37e-74	243	KYP54918.1 Retrovirus-related Pol polyprotein from transposon TNT 1-94 [Cajanus cajan]	Retrovirus-related Pol polyprotein from transposon TNT 1-94	Cajanus cajan	NA	NA	NA	NA	NA	NA	NA	NA	NA	NA	NA	NA	NA	NA	G3N-11463-MONOMER	| ENSEMBL: EMT21953 | Xenobiotic-transporting ATPase | Species: Aegilops tauschii | Gene: G3N-11463
TRINITY_DN22896_c0_g1	XP_024024005.1	47.297	74	39	0	256	35	382	455	1.43e-15	79.3	XP_024024005.1 uncharacterized protein LOC112092314 [Morus notabilis]	uncharacterized protein LOC112092314	Morus notabilis	NA	NA	NA	NA	NA	NA	NA	NA	NA	NA	NA	NA	NA	NA	G2Z-6647-MONOMER	| PHYTOZOME: Manes.18G140900.1 | succinate:quinone oxidoreductase | Species: Manihot esculenta | Gene: G2Z-6647
TRINITY_DN22827_c0_g1	XP_023907718.1	80.469	128	24	1	2	382	60	187	1.68e-67	219	XP_023907718.1 calnexin homolog [Quercus suber]	calnexin homolog	Quercus suber	NA	NA	NA	NA	NA	NA	NA	NA	NA	NA	NA	NA	NA	NA	NA	NA
TRINITY_DN22807_c0_g1	XP_015082175.1	57.143	42	18	0	134	9	469	510	5.07e-07	53.1	XP_015082175.1 PREDICTED: DNA topoisomerase 1 isoform X1 [Solanum pennellii]	PREDICTED: DNA topoisomerase 1 isoform X1	Solanum pennellii	NA	NA	NA	NA	NA	NA	NA	NA	NA	NA	NA	NA	NA	NA	NA	NA
TRINITY_DN22859_c0_g1	XP_024026617.1	99.16	119	1	0	358	2	43	161	2.04e-61	200	XP_024026617.1 protein DETOXIFICATION 12 isoform X2 [Morus notabilis]	protein DETOXIFICATION 12 isoform X2	Morus notabilis	NA	NA	NA	NA	NA	NA	NA	NA	NA	NA	NA	NA	NA	NA	G5X-4299-MONOMER	| The Beta vulgaris Resource: Sp_155400_huch.t1 | cinnamate:CoA ligase; 4-coumarate--CoA ligase | Species: Spinacia oleracea | Gene: G5X-4299
TRINITY_DN22819_c0_g1	CAN60342.1	73.548	155	10	1	712	248	106	229	5.84e-74	230	CAN60342.1 hypothetical protein VITISV_031321, partial [Vitis vinifera]	hypothetical protein VITISV_031321, partial	Vitis vinifera	NA	NA	NA	NA	NA	NA	NA	NA	NA	NA	NA	NA	NA	NA	GSP-7224-MONOMER	| PHYTOZOME: 31511778 | glutamate synthase (ferredoxin); glutaminase; glutamate dehydrogenase (ferredoxin) | Species: Spirodela polyrhiza | Gene: GSP-7224
TRINITY_DN22845_c0_g1	EXC09704.1	79.167	24	5	0	363	434	613	636	0.000136	47.4	EXC09704.1 mRNA-capping enzyme [Morus notabilis]	mRNA-capping enzyme	Morus notabilis	NA	NA	NA	NA	NA	NA	NA	NA	NA	NA	NA	NA	NA	NA	NA	NA
TRINITY_DN22842_c0_g1	XP_024021639.1	96.275	1020	27	1	48	3074	1	1020	0	1779	XP_024021639.1 putative receptor-like protein kinase At3g47110 [Morus notabilis]	putative receptor-like protein kinase At3g47110	Morus notabilis	NA	NA	NA	NA	NA	NA	NA	NA	NA	NA	NA	NA	NA	NA	G3N-10833-MONOMER	| ENSEMBL: EMT01483 | arginase | Species: Aegilops tauschii | Gene: G3N-10833
TRINITY_DN22853_c0_g1	KCW63675.1	71.875	32	9	0	402	307	145	176	0.000162	46.6	KCW63675.1 hypothetical protein EUGRSUZ_G01323 [Eucalyptus grandis]	hypothetical protein EUGRSUZ_G01323	Eucalyptus grandis	NA	NA	NA	NA	NA	NA	NA	NA	NA	NA	NA	NA	NA	NA	NA	NA
TRINITY_DN22811_c0_g1	XP_021288238.1	46	50	26	1	111	257	97	146	0.000573	43.5	XP_021288238.1 trigger factor-like protein TIG, Chloroplastic [Herrania umbratica]	trigger factor-like protein TIG, Chloroplastic	Herrania umbratica	NA	NA	NA	NA	NA	NA	NA	NA	NA	NA	NA	NA	NA	NA	NA	NA
TRINITY_DN22879_c0_g1	XP_024021376.1	98.63	73	1	0	2	220	66	138	5.56e-44	149	XP_024021376.1 uncharacterized protein LOC21403919 [Morus notabilis]	uncharacterized protein LOC21403919	Morus notabilis	NA	NA	NA	NA	NA	NA	NA	NA	NA	NA	NA	NA	NA	NA	GN7V-67186-MONOMER	| PHYTOZOME: Glyma.02G024900.1 | methylthioribulose 1-phosphate dehydratase | Species: Glycine max | Gene: GN7V-67186
TRINITY_DN22838_c0_g2	OMO50471.1	85.714	21	3	0	245	183	879	899	1.76e-05	47.4	OMO50471.1 Patched [Corchorus capsularis]	Patched	Corchorus capsularis	NA	NA	NA	NA	NA	NA	NA	NA	NA	NA	NA	NA	NA	NA	NA	NA
TRINITY_DN22894_c0_g1	PON34238.1	73.077	26	7	0	78	1	168	193	0.000185	44.7	PON34238.1 Cdk-activating kinase assembly factor [Trema orientalis]	Cdk-activating kinase assembly factor	Trema orientalis	NA	NA	NA	NA	NA	NA	NA	NA	NA	NA	NA	NA	NA	NA	NA	NA
TRINITY_DN22872_c0_g1	XP_023763053.1	75.385	65	16	0	196	2	25	89	1.4e-26	106	XP_023763053.1 uncharacterized protein LOC111911516 [Lactuca sativa]	uncharacterized protein LOC111911516	Lactuca sativa	NA	NA	NA	NA	NA	NA	NA	NA	NA	NA	NA	NA	NA	NA	NA	NA
TRINITY_DN22872_c0_g2	XP_023763053.1	53.333	75	8	1	343	119	23	70	7.17e-14	76.6	XP_023763053.1 uncharacterized protein LOC111911516 [Lactuca sativa]	uncharacterized protein LOC111911516	Lactuca sativa	NA	NA	NA	NA	NA	NA	NA	NA	NA	NA	NA	NA	NA	NA	NA	NA
TRINITY_DN60454_c0_g1	XP_020148593.1	96.774	217	7	0	742	92	3	219	1.89e-111	327	XP_020148593.1 23.2 kDa heat shock protein-like [Aegilops tauschii subsp. tauschii]	23	Aegilops tauschii subsp. tauschii	NA	NA	NA	NA	NA	NA	NA	NA	NA	NA	NA	NA	NA	NA	NA	NA
TRINITY_DN60499_c0_g1	XP_005648727.1	59.615	104	42	0	316	5	66	169	3.13e-35	130	XP_005648727.1 serine glyoxylate aminotransferase [Coccomyxa subellipsoidea C-169]	serine glyoxylate aminotransferase	Coccomyxa subellipsoidea	I0Z0L4	I0Z0L4_COCSC	Serine glyoxylate aminotransferase	COCSUDRAFT_53254			transaminase activity [GO:0008483]	GO:0008483	transaminase activity [GO:0008483]		csl:COCSUDRAFT_53254;	17042181;		NA	G2T-8308-MONOMER	| ENSEMBL: MLOC_69030.3 | serine--pyruvate aminotransferase; glycine transaminase; serine:glyoxylate aminotransferase | Species: Hordeum vulgare subsp. vulgare | Gene: G2T-8308
TRINITY_DN60479_c0_g1	AFG65005.1	32.877	73	44	1	206	3	4	76	5.89e-07	49.7	AFG65005.1 hypothetical protein 2_378_01, partial [Pinus taeda]	hypothetical protein 2_378_01, partial	Pinus taeda	NA	NA	NA	NA	NA	NA	NA	NA	NA	NA	NA	NA	NA	NA	GN7V-41635-MONOMER	| PHYTOZOME: Glyma.05G058100.1 | L-lactate dehydrogenase | Species: Glycine max | Gene: GN7V-41635
TRINITY_DN60429_c0_g1	XP_023902743.1	60.294	68	27	0	1	204	349	416	6.63e-18	82	XP_023902743.1 uncharacterized transporter C22E12.01-like [Quercus suber]	uncharacterized transporter C22E12	Quercus suber	NA	NA	NA	NA	NA	NA	NA	NA	NA	NA	NA	NA	NA	NA	NA	NA
TRINITY_DN60440_c0_g1	POE88118.1	45.783	83	45	0	251	3	331	413	1.08e-16	79.3	POE88118.1 f-box/lrr-repeat protein 2 [Quercus suber]	f-box/lrr-repeat protein 2	Quercus suber	NA	NA	NA	NA	NA	NA	NA	NA	NA	NA	NA	NA	NA	NA	NA	NA
TRINITY_DN60436_c0_g1	EXB54299.1	68.966	29	9	0	3	89	716	744	0.000557	43.5	EXB54299.1 Microtubule-associated protein 70-2 [Morus notabilis]	Microtubule-associated protein 70-2	Morus notabilis	NA	NA	NA	NA	NA	NA	NA	NA	NA	NA	NA	NA	NA	NA	NA	NA
TRINITY_DN60489_c0_g1	XP_010111440.1	100	98	0	0	89	382	1	98	1.51e-65	204	XP_010111440.1 uncharacterized protein LOC21410698 [Morus notabilis]	uncharacterized protein LOC21410698	Morus notabilis	W9SG25	W9SG25_9ROSA	Uncharacterized protein	L484_028100								21410698;		NA	G37-9316-MONOMER	| PHYTOZOME: Potri.016G051400.1 | NADH:ubiquinone oxidoreductase (H+-transporting) | Species: Populus trichocarpa | Gene: G37-9316
TRINITY_DN60478_c0_g1	XP_023748159.1	56.842	95	39	2	289	5	202	294	4.4e-26	106	XP_023748159.1 uncharacterized protein LOC111896397 [Lactuca sativa]	uncharacterized protein LOC111896397	Lactuca sativa	NA	NA	NA	NA	NA	NA	NA	NA	NA	NA	NA	NA	NA	NA	NA	NA
TRINITY_DN60488_c0_g1	EXB95291.1	95.402	87	4	0	52	312	255	341	3.44e-35	132	EXB95291.1 LRR receptor-like serine/threonine-protein kinase FLS2 [Morus notabilis]	LRR receptor-like serine/threonine-protein kinase FLS2	Morus notabilis	NA	NA	NA	NA	NA	NA	NA	NA	NA	NA	NA	NA	NA	NA	G2T-8109-MONOMER	| ENSEMBL: MLOC_55246.2 | endopolygalacturonase | Species: Hordeum vulgare subsp. vulgare | Gene: G2T-8109
TRINITY_DN60475_c0_g1	POE47858.1	56.25	96	36	2	1	270	432	527	5.96e-27	108	POE47858.1 cytosolic fe-s cluster assembly factor nar1 [Quercus suber]	cytosolic fe-s cluster assembly factor nar1	Quercus suber	NA	NA	NA	NA	NA	NA	NA	NA	NA	NA	NA	NA	NA	NA	GIO2-741-MONOMER	| PHYTOZOME: Cre09.g396600.t1.1 | | Species: Chlamydomonas reinhardtii | Gene: GIO2-741
TRINITY_DN60486_c0_g1	XP_010107026.1	96.127	284	11	0	852	1	91	374	0	561	XP_010107026.1 pentatricopeptide repeat-containing protein At1g09190 [Morus notabilis]	pentatricopeptide repeat-containing protein At1g09190	Morus notabilis	W9RVU5	W9RVU5_9ROSA	Uncharacterized protein	L484_012766								21395962;		NA	AT4G37830-MONOMER	| UniProt: Q9SZT8 | | Species: Arabidopsis thaliana col | Gene: AT4G37830
TRINITY_DN60444_c0_g1	AAT84169.1	53.279	122	57	0	24	389	1	122	3.23e-42	141	AAT84169.1 60S ribosomal protein L27 [Chara globularis]	60S ribosomal protein L27	Chara globularis	NA	NA	NA	NA	NA	NA	NA	NA	NA	NA	NA	NA	NA	NA	NA	NA
TRINITY_DN60484_c0_g1	BAK01187.1	84.507	71	11	0	214	2	289	359	2.08e-34	127	BAK01187.1 predicted protein [Hordeum vulgare subsp. vulgare]	predicted protein	Hordeum vulgare subsp. vulgare	NA	NA	NA	NA	NA	NA	NA	NA	NA	NA	NA	NA	NA	NA	GIO2-3695-MONOMER	| PHYTOZOME: Cre18.g749847.t1.1 | dihydrolipoyl dehydrogenase | Species: Chlamydomonas reinhardtii | Gene: GIO2-3695
TRINITY_DN60485_c0_g1	XP_023902861.1	64.535	172	59	2	147	659	4	174	4.54e-67	227	XP_023902861.1 V-type proton ATPase subunit a-like [Quercus suber]	V-type proton ATPase subunit a-like	Quercus suber	NA	NA	NA	NA	NA	NA	NA	NA	NA	NA	NA	NA	NA	NA	CHLREDRAFT_438-MONOMER	| PHYTOZOME: Cre09.g402500.t1.2 | V-type H+-transporting ATPase subunit | Species: Chlamydomonas reinhardtii | Gene: CHLREDRAFT_438
TRINITY_DN60453_c0_g1	XP_010092099.1	100	122	0	0	1	366	425	546	1.79e-77	245	XP_010092099.1 4-coumarate--CoA ligase 1 [Morus notabilis]	4-coumarate--CoA ligase 1	Morus notabilis	W9SE26	W9SE26_9ROSA	4-coumarate--CoA ligase 1	L484_001358			ligase activity [GO:0016874]	GO:0016874	ligase activity [GO:0016874]			21384962;		NA	G3M-9041-MONOMER	| PHYTOZOME: PGSC0003DMT400074444 | 4-coumarate--CoA ligase; feruloyl-CoA synthetase | Species: Solanum tuberosum | Gene: G3M-9041
TRINITY_DN60431_c0_g1	XP_024029135.1	90.476	147	12	1	445	879	1	147	2.67e-57	187	XP_024029135.1 early nodulin-like protein 3, partial [Morus notabilis]	early nodulin-like protein 3, partial	Morus notabilis	NA	NA	NA	NA	NA	NA	NA	NA	NA	NA	NA	NA	NA	NA	NA	NA
TRINITY_DN60483_c0_g1	XP_007009096.2	89.286	252	27	0	756	1	1	252	8.99e-140	404	XP_007009096.2 PREDICTED: sedoheptulose-1,7-bisphosphatase, chloroplastic [Theobroma cacao]	PREDICTED: sedoheptulose-1,7-bisphosphatase, chloroplastic	Theobroma cacao	NA	NA	NA	NA	NA	NA	NA	NA	NA	NA	NA	NA	NA	NA	G33-10778-MONOMER	| PHYTOZOME: GSVIVT01016373001 | sedoheptulose bisphosphatase | Species: Vitis vinifera | Gene: G33-10778
TRINITY_DN60491_c0_g1	XP_011075382.1	74.699	83	21	0	250	2	1	83	1.01e-40	138	XP_011075382.1 protein EARLY RESPONSIVE TO DEHYDRATION 15-like [Sesamum indicum]	protein EARLY RESPONSIVE TO DEHYDRATION 15-like	Sesamum indicum	NA	NA	NA	NA	NA	NA	NA	NA	NA	NA	NA	NA	NA	NA	NA	NA
TRINITY_DN60433_c0_g1	EXC07281.1	98.795	83	0	1	3	251	793	874	1.24e-47	167	EXC07281.1 hypothetical protein L484_021188 [Morus notabilis]	hypothetical protein L484_021188	Morus notabilis	NA	NA	NA	NA	NA	NA	NA	NA	NA	NA	NA	NA	NA	NA	NA	NA
TRINITY_DN60408_c0_g1	XP_023919744.1	60.256	78	28	1	242	9	312	386	6.42e-24	99.8	XP_023919744.1 uncharacterized protein LOC112031293 [Quercus suber]	uncharacterized protein LOC112031293	Quercus suber	NA	NA	NA	NA	NA	NA	NA	NA	NA	NA	NA	NA	NA	NA	G34-8253-MONOMER	| PHYTOZOME: Phpat.024G014400.1 | Oxalate--CoA ligase | Species: Physcomitrella patens | Gene: G34-8253
TRINITY_DN60417_c0_g1	EXB55987.1	94.575	424	23	0	70	1341	1	424	0	765	EXB55987.1 Patatin group A-3 [Morus notabilis]	Patatin group A-3	Morus notabilis	NA	NA	NA	NA	NA	NA	NA	NA	NA	NA	NA	NA	NA	NA	G33-11752-MONOMER	| PHYTOZOME: GSVIVT01028166001 | Galactolipase | Species: Vitis vinifera | Gene: G33-11752
TRINITY_DN60422_c0_g1	EXB42737.1	64.407	118	40	2	59	409	29	145	5.66e-35	131	EXB42737.1 putative dimethyladenosine transferase [Morus notabilis]	putative dimethyladenosine transferase	Morus notabilis	NA	NA	NA	NA	NA	NA	NA	NA	NA	NA	NA	NA	NA	NA	NA	NA
TRINITY_DN60416_c0_g1	XP_023911574.1	85.572	201	29	0	1	603	50	250	3.24e-123	357	XP_023911574.1 glyceraldehyde-3-phosphate dehydrogenase [Quercus suber]	glyceraldehyde-3-phosphate dehydrogenase	Quercus suber	NA	NA	NA	NA	NA	NA	NA	NA	NA	NA	NA	NA	NA	NA	G30-9362-MONOMER	| ENSEMBL: Bra026068.1-P | glyceraldehyde 3-phosphate dehydrogenase | Species: Brassica rapa ssp. Pekinensis | Gene: G30-9362
TRINITY_DN60466_c0_g1	XP_023878878.1	61.947	113	40	2	1	336	325	435	2.46e-41	147	XP_023878878.1 3-phytase A-like [Quercus suber]	3-phytase A-like	Quercus suber	NA	NA	NA	NA	NA	NA	NA	NA	NA	NA	NA	NA	NA	NA	NA	NA
TRINITY_DN60493_c0_g1	XP_010104782.1	95.413	218	10	0	2	655	256	473	1.82e-149	431	XP_010104782.1 probable aspartyl protease At4g16563 [Morus notabilis]	probable aspartyl protease At4g16563	Morus notabilis	W9RXM8	W9RXM8_9ROSA	Aspartic proteinase nepenthesin-2	L484_018836			aspartic-type endopeptidase activity [GO:0004190]	GO:0004190	aspartic-type endopeptidase activity [GO:0004190]			21401795;		NA	NA	NA
TRINITY_DN60456_c0_g1	POE72870.1	72.678	183	46	1	646	98	12	190	1.4e-94	280	POE72870.1 nucleoside diphosphate kinase [Quercus suber]	nucleoside diphosphate kinase	Quercus suber	NA	NA	NA	NA	NA	NA	NA	NA	NA	NA	NA	NA	NA	NA	G2U-6777-MONOMER	| PHYTOZOME: Bradi3g33570.1 | CDP kinase; dUDP kinase; nucleoside diphosphate kinase; dGDP kinase; dADP kinase; UDP kinase; dTDP kinase; dCDP kinase | Species: Brachypodium distachyon | Gene: G2U-6777
TRINITY_DN60407_c0_g1	EXB44948.1	97.015	67	2	0	202	2	62	128	3.7e-37	131	EXB44948.1 Peroxidase 11 [Morus notabilis]	Peroxidase 11	Morus notabilis	NA	NA	NA	NA	NA	NA	NA	NA	NA	NA	NA	NA	NA	NA	GN7V-41541-MONOMER	| PHYTOZOME: Glyma.02G127300.1 | peroxidase | Species: Glycine max | Gene: GN7V-41541
TRINITY_DN60435_c0_g1	XP_024022263.1	97.701	87	2	0	261	1	34	120	1.68e-41	150	XP_024022263.1 pentatricopeptide repeat-containing protein At4g39530-like [Morus notabilis]	pentatricopeptide repeat-containing protein At4g39530-like	Morus notabilis	NA	NA	NA	NA	NA	NA	NA	NA	NA	NA	NA	NA	NA	NA	G33-6437-MONOMER	| PHYTOZOME: GSVIVT01033348001 | NADH:ubiquinone oxidoreductase (H+-transporting) | Species: Vitis vinifera | Gene: G33-6437
TRINITY_DN60495_c0_g1	EXC18514.1	97.727	44	1	0	182	51	342	385	4.96e-22	95.1	EXC18514.1 hypothetical protein L484_018695 [Morus notabilis]	hypothetical protein L484_018695	Morus notabilis	NA	NA	NA	NA	NA	NA	NA	NA	NA	NA	NA	NA	NA	NA	NA	NA
TRINITY_DN60427_c0_g1	XP_010095892.1	96.386	83	3	0	335	87	403	485	5.21e-40	144	XP_010095892.1 uncharacterized protein LOC21391660 [Morus notabilis]	uncharacterized protein LOC21391660	Morus notabilis	W9RNN9	W9RNN9_9ROSA	Uncharacterized protein	L484_008289		integral component of membrane [GO:0016021]		GO:0016021	integral component of membrane [GO:0016021]			21391660;		NA	NA	NA
TRINITY_DN60406_c0_g1	POE61067.1	51.515	66	32	0	198	1	138	203	7.53e-07	51.6	POE61067.1 hypothetical protein CFP56_64776 [Quercus suber]	hypothetical protein CFP56_64776	Quercus suber	NA	NA	NA	NA	NA	NA	NA	NA	NA	NA	NA	NA	NA	NA	NA	NA
TRINITY_DN60451_c0_g1	PON44535.1	57.692	104	31	4	283	5	1	102	6.43e-27	107	PON44535.1 hypothetical protein PanWU01x14_266130 [Parasponia andersonii]	hypothetical protein PanWU01x14_266130	Parasponia andersonii	NA	NA	NA	NA	NA	NA	NA	NA	NA	NA	NA	NA	NA	NA	NA	NA
TRINITY_DN60419_c0_g1	XP_024016969.1	81.034	58	10	1	1	171	52	109	2.69e-24	94.4	XP_024016969.1 uncharacterized protein LOC112090283 [Morus notabilis]	uncharacterized protein LOC112090283	Morus notabilis	NA	NA	NA	NA	NA	NA	NA	NA	NA	NA	NA	NA	NA	NA	NA	NA
TRINITY_DN60496_c0_g1	XP_024024455.1	39.024	82	47	2	247	2	169	247	0.000322	43.9	XP_024024455.1 uncharacterized protein LOC112092461 [Morus notabilis]	uncharacterized protein LOC112092461	Morus notabilis	NA	NA	NA	NA	NA	NA	NA	NA	NA	NA	NA	NA	NA	NA	NA	NA
TRINITY_DN60492_c0_g1	POE96447.1	69.333	75	23	0	2	226	904	978	1.05e-30	119	POE96447.1 uncharacterized protein CFP56_56497 [Quercus suber]	uncharacterized protein CFP56_56497	Quercus suber	NA	NA	NA	NA	NA	NA	NA	NA	NA	NA	NA	NA	NA	NA	NA	NA
TRINITY_DN60490_c0_g1	XP_010095274.1	96.721	122	4	0	368	3	137	258	6.78e-66	209	XP_010095274.1 uncharacterized protein LOC21397748 [Morus notabilis]	uncharacterized protein LOC21397748	Morus notabilis	W9QYG5	W9QYG5_9ROSA	Uncharacterized protein	L484_014615								21397748;		NA	G30-14713-MONOMER	| ENSEMBL: Bra031821.1-P | succinate dehydrogenase | Species: Brassica rapa ssp. Pekinensis | Gene: G30-14713
TRINITY_DN60471_c0_g1	XP_010110992.1	98.256	516	9	0	1874	327	1	516	0	988	XP_010110992.1 cytochrome P450 710A11 [Morus notabilis]	cytochrome P450 710A11	Morus notabilis	W9SVB3	W9SVB3_9ROSA	Cytochrome P450 710A1	L484_021687		integral component of membrane [GO:0016021]	heme binding [GO:0020037]; iron ion binding [GO:0005506]; monooxygenase activity [GO:0004497]; oxidoreductase activity, acting on paired donors, with incorporation or reduction of molecular oxygen [GO:0016705]	GO:0004497; GO:0005506; GO:0016021; GO:0016705; GO:0020037	integral component of membrane [GO:0016021]; heme binding [GO:0020037]; iron ion binding [GO:0005506]; monooxygenase activity [GO:0004497]; oxidoreductase activity, acting on paired donors, with incorporation or reduction of molecular oxygen [GO:0016705]			21404536;		NA	G2Z-6503-MONOMER	| PHYTOZOME: Manes.01G172800.1 | C-22 sterol desaturase; 24-epi-campsterol desaturase | Species: Manihot esculenta | Gene: G2Z-6503
TRINITY_DN60482_c0_g1	XP_023882603.1	48.837	43	22	0	10	138	453	495	2.25e-07	52.4	XP_023882603.1 protein MSS51, mitochondrial-like [Quercus suber]	protein MSS51, mitochondrial-like	Quercus suber	NA	NA	NA	NA	NA	NA	NA	NA	NA	NA	NA	NA	NA	NA	NA	NA
TRINITY_DN60476_c0_g1	POF20597.1	47.17	106	48	3	2	304	96	198	6.86e-18	81.6	POF20597.1 60s ribosomal protein l13 [Quercus suber]	60s ribosomal protein l13	Quercus suber	NA	NA	NA	NA	NA	NA	NA	NA	NA	NA	NA	NA	NA	NA	NA	NA
TRINITY_DN60412_c0_g1	XP_023880492.1	51.087	92	43	2	314	42	714	804	1.86e-25	105	XP_023880492.1 uncharacterized protein LOC111992874 [Quercus suber]	uncharacterized protein LOC111992874	Quercus suber	NA	NA	NA	NA	NA	NA	NA	NA	NA	NA	NA	NA	NA	NA	NA	NA
TRINITY_DN60442_c0_g1	XP_010098422.1	84.146	82	11	1	2	247	372	451	6.53e-34	128	XP_010098422.1 X-linked retinitis pigmentosa GTPase regulator [Morus notabilis]	X-linked retinitis pigmentosa GTPase regulator	Morus notabilis	W9R7B9	W9R7B9_9ROSA	Uncharacterized protein	L484_012137								21395366;		NA	NA	NA
TRINITY_DN60458_c0_g1	XP_024032604.1	97.727	88	2	0	2	265	151	238	1.69e-53	175	XP_024032604.1 uncharacterized protein LOC112095157, partial [Morus notabilis]	uncharacterized protein LOC112095157, partial	Morus notabilis	NA	NA	NA	NA	NA	NA	NA	NA	NA	NA	NA	NA	NA	NA	G3M-7981-MONOMER	| PHYTOZOME: PGSC0003DMT400014442 | pyrrolizidine alkaloid N-oxygenase | Species: Solanum tuberosum | Gene: G3M-7981
TRINITY_DN3070_c0_g1	EXB53667.1	97.931	145	3	0	147	581	238	382	7.31e-95	288	EXB53667.1 Phytoene synthase [Morus notabilis]	Phytoene synthase	Morus notabilis	NA	NA	NA	NA	NA	NA	NA	NA	NA	NA	NA	NA	NA	NA	G37-8954-MONOMER	| PHYTOZOME: Potri.005G205800.1 | phytoene synthase; prephytoene diphosphate synthase; 15-cis-phytoene synthase | Species: Populus trichocarpa | Gene: G37-8954
TRINITY_DN3008_c0_g1	EXB29325.1	85.455	110	0	1	1305	976	69	162	4.14e-49	176	EXB29325.1 Putative mediator of RNA polymerase II transcription subunit 7 [Morus notabilis]	Putative mediator of RNA polymerase II transcription subunit 7	Morus notabilis	NA	NA	NA	NA	NA	NA	NA	NA	NA	NA	NA	NA	NA	NA	NA	NA
TRINITY_DN3036_c0_g2	PPR84446.1	57.224	353	151	0	1061	3	1353	1705	6.71e-110	397	PPR84446.1 hypothetical protein GOBAR_AA36262 [Gossypium barbadense]	hypothetical protein GOBAR_AA36262	Gossypium barbadense	NA	NA	NA	NA	NA	NA	NA	NA	NA	NA	NA	NA	NA	NA	G3N-11463-MONOMER	| ENSEMBL: EMT21953 | Xenobiotic-transporting ATPase | Species: Aegilops tauschii | Gene: G3N-11463
TRINITY_DN3036_c2_g1	XP_024019185.1	91.724	145	7	1	914	480	24	163	1.37e-60	199	XP_024019185.1 uncharacterized protein LOC21391308 [Morus notabilis]	uncharacterized protein LOC21391308	Morus notabilis	NA	NA	NA	NA	NA	NA	NA	NA	NA	NA	NA	NA	NA	NA	NA	NA
TRINITY_DN3063_c0_g1	XP_010094485.1	93.495	661	30	4	2218	236	22	669	0	1213	XP_010094485.1 protein LYK5 [Morus notabilis]	protein LYK5	Morus notabilis	W9QWN9	W9QWN9_9ROSA	Proline-rich receptor-like protein kinase PERK9	L484_024776		integral component of membrane [GO:0016021]	ATP binding [GO:0005524]; protein kinase activity [GO:0004672]	GO:0004672; GO:0005524; GO:0016021	integral component of membrane [GO:0016021]; ATP binding [GO:0005524]; protein kinase activity [GO:0004672]			21407502;		NA	GDQC-13306-MONOMER	| ENSEMBL: Zm00001d021726_T003.1 | hyaluronidase | Species: Zea mays mays | Gene: GDQC-13306
TRINITY_DN3023_c0_g1	XP_010089591.1	99.194	248	2	0	2983	2240	1	248	7.08e-158	475	XP_010089591.1 EID1-like F-box protein 2 [Morus notabilis]	EID1-like F-box protein 2	Morus notabilis	W9QIB5	W9QIB5_9ROSA	Uncharacterized protein	L484_020983								21403851;		NA	NA	NA
TRINITY_DN3051_c0_g1	EXB69095.1	97.696	217	5	0	2975	2325	11	227	5.62e-150	444	EXB69095.1 hypothetical protein L484_017373 [Morus notabilis]	hypothetical protein L484_017373	Morus notabilis	NA	NA	NA	NA	NA	NA	NA	NA	NA	NA	NA	NA	NA	NA	GDQC-14133-MONOMER	| ENSEMBL: Zm00001d043771_T002.1 | phosphoethanolamine N-methyltransferase; S-adenosyl-L-methionine:N-dimethylethanolamine-phosphate N-methyltransferase | Species: Zea mays mays | Gene: GDQC-14133
TRINITY_DN3051_c1_g1	YP_009234263.1	53.125	64	28	2	411	223	57	119	4.29e-11	62.4	YP_009234263.1 ycf68 (chloroplast) [Boswellia sacra]	ycf68 (chloroplast)	Boswellia sacra	A0A109R0E0	A0A109R0E0_9ROSI	Ycf68	ycf68 BosaCp070 BosaCp088		chloroplast [GO:0009507]		GO:0009507	chloroplast [GO:0009507]			26894451;26894459;	ycf68	NA	NA	NA
TRINITY_DN3051_c2_g1	PKU59083.1	56	50	21	1	161	310	20	68	1.51e-12	67.4	PKU59083.1 hypothetical protein MA16_Dca027937 [Dendrobium catenatum]	hypothetical protein MA16_Dca027937	Dendrobium catenatum	NA	NA	NA	NA	NA	NA	NA	NA	NA	NA	NA	NA	NA	NA	NA	NA
TRINITY_DN3059_c0_g1	EXC25050.1	59.756	164	3	2	2945	3436	391	491	1.93e-60	169	EXC25050.1 AP-4 complex subunit mu-1 [Morus notabilis]	AP-4 complex subunit mu-1	Morus notabilis	NA	NA	NA	NA	NA	NA	NA	NA	NA	NA	NA	NA	NA	NA	NA	NA
TRINITY_DN3030_c0_g1	XP_010110010.2	90.503	358	5	1	2592	1519	513	841	0	661	XP_010110010.2 beta-galactosidase 3 isoform X1 [Morus notabilis]	beta-galactosidase 3 isoform X1	Morus notabilis	NA	NA	NA	NA	NA	NA	NA	NA	NA	NA	NA	NA	NA	NA	G2Z-10922-MONOMER	| PHYTOZOME: Manes.18G022000.1 | beta-galactosidase | Species: Manihot esculenta | Gene: G2Z-10922
TRINITY_DN3089_c0_g1	XP_010094539.1	97.203	143	4	0	714	286	21	163	1.69e-72	233	XP_010094539.1 uncharacterized protein LOC21407557 [Morus notabilis]	uncharacterized protein LOC21407557	Morus notabilis	W9QWH0	W9QWH0_9ROSA	Uncharacterized protein	L484_024832		integral component of membrane [GO:0016021]		GO:0016021	integral component of membrane [GO:0016021]			21407557;		NA	NA	NA
TRINITY_DN3089_c1_g1	EXB32794.1	96.91	356	6	2	118	1173	250	604	0	695	EXB32794.1 hypothetical protein L484_012525 [Morus notabilis]	hypothetical protein L484_012525	Morus notabilis	NA	NA	NA	NA	NA	NA	NA	NA	NA	NA	NA	NA	NA	NA	NA	NA
TRINITY_DN3038_c0_g1	XP_010108510.1	52.427	103	8	1	1363	1055	123	184	1.12e-15	85.9	XP_010108510.1 protein STRICTOSIDINE SYNTHASE-LIKE 2 isoform X1 [Morus notabilis]	protein STRICTOSIDINE SYNTHASE-LIKE 2 isoform X1	Morus notabilis	W9RZV7	W9RZV7_9ROSA	Strictosidine synthase 1	L484_019356	biosynthetic process [GO:0009058]		strictosidine synthase activity [GO:0016844]	GO:0009058; GO:0016844	strictosidine synthase activity [GO:0016844]; biosynthetic process [GO:0009058]			21402301;		NA	G37-11559-MONOMER	| PHYTOZOME: Potri.006G040900.1 | strictosidine synthase | Species: Populus trichocarpa | Gene: G37-11559
TRINITY_DN3038_c0_g2	XP_024024283.1	90.3	433	32	3	2323	1043	1	429	0	659	XP_024024283.1 double-stranded RNA-binding protein 1 [Morus notabilis]	double-stranded RNA-binding protein 1	Morus notabilis	NA	NA	NA	NA	NA	NA	NA	NA	NA	NA	NA	NA	NA	NA	GDQC-13816-MONOMER	| ENSEMBL: Zm00001d043309_T004.1 | glucan 1,3-beta-glucosidase | Species: Zea mays mays | Gene: GDQC-13816
TRINITY_DN3010_c0_g1	XP_024029957.1	66.667	141	2	1	2053	1631	1	96	5.41e-46	169	XP_024029957.1 rRNA-processing protein FCF1 homolog [Morus notabilis]	rRNA-processing protein FCF1 homolog	Morus notabilis	NA	NA	NA	NA	NA	NA	NA	NA	NA	NA	NA	NA	NA	NA	G4B-7530-MONOMER	| PHYTOZOME: evm_27.model.AmTr_v1.0_scaffold00019.245 | 7,8-diaminopelargonic acid synthase; dethiobiotin synthetase | Species: Amborella trichopoda | Gene: G4B-7530
TRINITY_DN3010_c0_g3	XP_010089571.1	99.669	302	1	0	1235	330	1	302	0	568	XP_010089571.1 uncharacterized protein LOC21403831 [Morus notabilis]	uncharacterized protein LOC21403831	Morus notabilis	W9QI97	W9QI97_9ROSA	Uncharacterized protein	L484_020961								21403831;		NA	NA	NA
TRINITY_DN3010_c1_g1	XP_024024928.1	98.553	760	11	0	408	2687	1	760	0	1406	XP_024024928.1 acetyl-coenzyme A carboxylase carboxyl transferase subunit alpha, chloroplastic [Morus notabilis]	acetyl-coenzyme A carboxylase carboxyl transferase subunit alpha, chloroplastic	Morus notabilis	NA	NA	NA	NA	NA	NA	NA	NA	NA	NA	NA	NA	NA	NA	G2Z-8620-MONOMER	| PHYTOZOME: Manes.08G087100.1 | acetyl-CoA carboxylase | Species: Manihot esculenta | Gene: G2Z-8620
TRINITY_DN3010_c2_g2	XP_010095379.1	96.61	413	13	1	5069	3834	1	413	0	767	XP_010095379.1 CRS2-associated factor 1, chloroplastic [Morus notabilis]	CRS2-associated factor 1, chloroplastic	Morus notabilis	W9RM70	W9RM70_9ROSA	CRS2-associated factor 1	L484_010909			RNA binding [GO:0003723]	GO:0003723	RNA binding [GO:0003723]			21394192;		NA	G3M-11632-MONOMER	| PHYTOZOME: PGSC0003DMT400057709 | 3beta-hydroxy sterol glucosyltransferase | Species: Solanum tuberosum | Gene: G3M-11632
TRINITY_DN3010_c2_g3	XP_010095379.1	100	43	0	0	487	359	286	328	6.6e-23	102	XP_010095379.1 CRS2-associated factor 1, chloroplastic [Morus notabilis]	CRS2-associated factor 1, chloroplastic	Morus notabilis	W9RM70	W9RM70_9ROSA	CRS2-associated factor 1	L484_010909			RNA binding [GO:0003723]	GO:0003723	RNA binding [GO:0003723]			21394192;		NA	G3P-4752-MONOMER	| PHYTOZOME: evm.model.supercontig_69.74 | ATP-citrate synthase | Species: Carica papaya | Gene: G3P-4752
TRINITY_DN3054_c0_g1	EXB89953.1	78.799	566	29	3	5713	4016	1	475	0	813	EXB89953.1 Mitogen-activated protein kinase-binding protein 1 [Morus notabilis]	Mitogen-activated protein kinase-binding protein 1	Morus notabilis	NA	NA	NA	NA	NA	NA	NA	NA	NA	NA	NA	NA	NA	NA	NA	NA
TRINITY_DN3054_c1_g1	EXB56511.1	100	22	0	0	2	67	40	61	1.51e-05	45.8	EXB56511.1 hypothetical protein L484_008892 [Morus notabilis]	hypothetical protein L484_008892	Morus notabilis	NA	NA	NA	NA	NA	NA	NA	NA	NA	NA	NA	NA	NA	NA	NA	NA
TRINITY_DN3072_c0_g1	EXB57578.1	76.705	176	6	2	442	969	204	344	1.66e-72	254	EXB57578.1 CBS domain-containing protein CBSX3 [Morus notabilis]	CBS domain-containing protein CBSX3	Morus notabilis	NA	NA	NA	NA	NA	NA	NA	NA	NA	NA	NA	NA	NA	NA	NA	NA
TRINITY_DN3085_c0_g1	XP_010239583.1	41.497	147	60	5	437	24	83	212	1.02e-15	81.6	XP_010239583.1 PREDICTED: uncharacterized protein LOC104585233 [Brachypodium distachyon]	PREDICTED: uncharacterized protein LOC104585233	Brachypodium distachyon	NA	NA	NA	NA	NA	NA	NA	NA	NA	NA	NA	NA	NA	NA	NA	NA
TRINITY_DN3085_c0_g2	XP_012702825.1	59.677	62	25	0	188	3	73	134	1.1e-15	73.9	XP_012702825.1 uncharacterized protein LOC105914727 [Setaria italica]	uncharacterized protein LOC105914727	Setaria italica	NA	NA	NA	NA	NA	NA	NA	NA	NA	NA	NA	NA	NA	NA	NA	NA
TRINITY_DN3085_c0_g3	PHU10125.1	54.217	83	34	1	258	10	45	123	2.88e-15	77.8	PHU10125.1 hypothetical protein BC332_21985 [Capsicum chinense]	hypothetical protein BC332_21985	Capsicum chinense	NA	NA	NA	NA	NA	NA	NA	NA	NA	NA	NA	NA	NA	NA	NA	NA
TRINITY_DN3092_c0_g1	XP_016647350.1	81.667	60	11	0	422	601	7	66	1.36e-27	106	XP_016647350.1 PREDICTED: putative 12-oxophytodienoate reductase 11 [Prunus mume]	PREDICTED: putative 12-oxophytodienoate reductase 11	Prunus mume	NA	NA	NA	NA	NA	NA	NA	NA	NA	NA	NA	NA	NA	NA	G5X-6133-MONOMER	| The Beta vulgaris Resource: Sp_094210_akrt.t1 | 12-oxophytodienoate reductase | Species: Spinacia oleracea | Gene: G5X-6133
TRINITY_DN3071_c0_g1	XP_024023066.1	94.07	860	31	2	2518	5094	176	1016	0	1633	XP_024023066.1 uncharacterized protein LOC112092093 [Morus notabilis]	uncharacterized protein LOC112092093	Morus notabilis	NA	NA	NA	NA	NA	NA	NA	NA	NA	NA	NA	NA	NA	NA	G2Z-6520-MONOMER	| PHYTOZOME: Manes.15G037000.1 | germacrene C synthase | Species: Manihot esculenta | Gene: G2Z-6520
TRINITY_DN3025_c0_g1	EXC34887.1	98.833	771	9	0	519	2831	73	843	0	1576	EXC34887.1 Vacuolar protein sorting-associated protein 11-like protein [Morus notabilis]	Vacuolar protein sorting-associated protein 11-like protein	Morus notabilis	NA	NA	NA	NA	NA	NA	NA	NA	NA	NA	NA	NA	NA	NA	NA	NA
TRINITY_DN3041_c0_g1	XP_024023086.1	83.436	163	27	0	161	649	1	163	8.03e-82	277	XP_024023086.1 uncharacterized protein LOC21408316 [Morus notabilis]	uncharacterized protein LOC21408316	Morus notabilis	NA	NA	NA	NA	NA	NA	NA	NA	NA	NA	NA	NA	NA	NA	G3F-7074-MONOMER	| PHYTOZOME: | Solyc12g006820.2.1 | Species: Solanum lycopersicum | Gene: G3F-7074
TRINITY_DN3079_c0_g1	XP_024023958.1	52.038	319	50	6	2415	1459	290	505	6.84e-82	281	XP_024023958.1 ubiquitin-like-specific protease 1D isoform X2 [Morus notabilis]	ubiquitin-like-specific protease 1D isoform X2	Morus notabilis	NA	NA	NA	NA	NA	NA	NA	NA	NA	NA	NA	NA	NA	NA	NA	NA
TRINITY_DN3099_c0_g1	XP_024022694.1	94.286	175	10	0	2153	1629	467	641	1.01e-90	287	XP_024022694.1 E3 ubiquitin ligase PARAQUAT TOLERANCE 3 isoform X1 [Morus notabilis]	E3 ubiquitin ligase PARAQUAT TOLERANCE 3 isoform X1	Morus notabilis	NA	NA	NA	NA	NA	NA	NA	NA	NA	NA	NA	NA	NA	NA	NA	NA
TRINITY_DN3099_c1_g1	XP_024019393.1	97.749	622	14	0	1893	3758	1	622	0	1150	XP_024019393.1 DEAD-box ATP-dependent RNA helicase 24 isoform X1 [Morus notabilis]	DEAD-box ATP-dependent RNA helicase 24 isoform X1	Morus notabilis	NA	NA	NA	NA	NA	NA	NA	NA	NA	NA	NA	NA	NA	NA	AT1G35250-MONOMER	| UniProt: Q9C718 | acyl-lipid thioesterase | Species: Arabidopsis thaliana col | Gene: AT1G35250
TRINITY_DN3062_c0_g1	XP_024030721.1	63.978	186	45	2	3845	3291	8	172	1.43e-70	216	XP_024030721.1 probable plastidic glucose transporter 1 isoform X1 [Morus notabilis]	probable plastidic glucose transporter 1 isoform X1	Morus notabilis	NA	NA	NA	NA	NA	NA	NA	NA	NA	NA	NA	NA	NA	NA	G3A-9687-MONOMER	| PHYTOZOME: 229912 | glucose transporter | Species: Selaginella moellendorffii | Gene: G3A-9687
TRINITY_DN3016_c0_g1	XP_010109024.2	86.889	450	9	2	1885	536	83	482	0	661	XP_010109024.2 U-box domain-containing protein 4 [Morus notabilis]	U-box domain-containing protein 4	Morus notabilis	NA	NA	NA	NA	NA	NA	NA	NA	NA	NA	NA	NA	NA	NA	NA	NA
TRINITY_DN3016_c1_g1	EXB92411.1	91.928	223	15	2	3191	3859	200	419	1.11e-122	394	EXB92411.1 Mitogen-activated protein kinase 10 [Morus notabilis]	Mitogen-activated protein kinase 10	Morus notabilis	NA	NA	NA	NA	NA	NA	NA	NA	NA	NA	NA	NA	NA	NA	G3N-8400-MONOMER	| ENSEMBL: EMT15153 | (E)-heptaprenyl-diphosphate:isopentenyl-diphosphate octaprenyltranstransferase | Species: Aegilops tauschii | Gene: G3N-8400
TRINITY_DN3016_c1_g2	EXB59013.1	98.684	228	3	0	896	1579	40	267	2.02e-121	372	EXB59013.1 PHD finger protein ALFIN-LIKE 1 [Morus notabilis]	PHD finger protein ALFIN-LIKE 1	Morus notabilis	NA	NA	NA	NA	NA	NA	NA	NA	NA	NA	NA	NA	NA	NA	G33-10373-MONOMER	| PHYTOZOME: GSVIVT01015123001 | phenylalanine ammonia-lyase | Species: Vitis vinifera | Gene: G33-10373
TRINITY_DN3017_c0_g1	PKA59461.1	40.645	155	73	4	750	1202	793	932	7.28e-55	108	PKA59461.1 Retrovirus-related Pol polyprotein from transposon TNT 1-94 [Apostasia shenzhenica]	Retrovirus-related Pol polyprotein from transposon TNT 1-94	Apostasia shenzhenica	NA	NA	NA	NA	NA	NA	NA	NA	NA	NA	NA	NA	NA	NA	G3N-11463-MONOMER	| ENSEMBL: EMT21953 | Xenobiotic-transporting ATPase | Species: Aegilops tauschii | Gene: G3N-11463
TRINITY_DN3017_c0_g2	EXB44934.1	91.667	24	2	0	2	73	170	193	5.64e-06	50.1	EXB44934.1 hypothetical protein L484_026522 [Morus notabilis]	hypothetical protein L484_026522	Morus notabilis	NA	NA	NA	NA	NA	NA	NA	NA	NA	NA	NA	NA	NA	NA	NA	NA
TRINITY_DN3017_c1_g1	KZV20042.1	48.148	189	88	1	3165	3731	430	608	8.93e-93	170	KZV20042.1 hypothetical protein F511_15285 [Dorcoceras hygrometricum]	hypothetical protein F511_15285	Dorcoceras hygrometricum	NA	NA	NA	NA	NA	NA	NA	NA	NA	NA	NA	NA	NA	NA	G30-13877-MONOMER	| ENSEMBL: Bra039006.1-P | 1-aminocyclopropane-1-carboxylate oxidase | Species: Brassica rapa ssp. Pekinensis | Gene: G30-13877
TRINITY_DN3077_c0_g1	XP_024028225.1	98.462	65	1	0	1985	2179	20	84	1.45e-34	132	XP_024028225.1 MADS-box protein SOC1 isoform X1 [Morus notabilis]	MADS-box protein SOC1 isoform X1	Morus notabilis	NA	NA	NA	NA	NA	NA	NA	NA	NA	NA	NA	NA	NA	NA	G3F-8394-MONOMER	| PHYTOZOME: | Solyc03g019720.3.1 | Species: Solanum lycopersicum | Gene: G3F-8394
TRINITY_DN3077_c1_g1	XP_010092542.1	95.515	379	15	1	1224	2354	168	546	0	687	XP_010092542.1 glutamyl-tRNA reductase 2, chloroplastic [Morus notabilis]	glutamyl-tRNA reductase 2, chloroplastic	Morus notabilis	W9QRH5	W9QRH5_9ROSA	Glutamyl-tRNA reductase (EC 1.2.1.70)	L484_010430	protoporphyrinogen IX biosynthetic process [GO:0006782]		glutamyl-tRNA reductase activity [GO:0008883]; NADP binding [GO:0050661]	GO:0006782; GO:0008883; GO:0050661	glutamyl-tRNA reductase activity [GO:0008883]; NADP binding [GO:0050661]; protoporphyrinogen IX biosynthetic process [GO:0006782]	PATHWAY: Porphyrin-containing compound metabolism; protoporphyrin-IX biosynthesis; 5-aminolevulinate from L-glutamyl-tRNA(Glu): step 1/2. {ECO:0000256|RuleBase:RU000584}.		21393722;		NA	GN7V-58039-MONOMER	| PHYTOZOME: Glyma.04G089800.1 | glutamyl-tRNA reductase | Species: Glycine max | Gene: GN7V-58039
TRINITY_DN3001_c0_g1	XP_024023616.1	98.997	698	7	0	3801	1708	497	1194	0	1298	XP_024023616.1 regulator of nonsense transcripts UPF2 [Morus notabilis]	regulator of nonsense transcripts UPF2	Morus notabilis	NA	NA	NA	NA	NA	NA	NA	NA	NA	NA	NA	NA	NA	NA	NA	NA
TRINITY_DN3001_c0_g3	XP_024023616.1	100	43	0	0	404	276	270	312	2.63e-19	89.4	XP_024023616.1 regulator of nonsense transcripts UPF2 [Morus notabilis]	regulator of nonsense transcripts UPF2	Morus notabilis	NA	NA	NA	NA	NA	NA	NA	NA	NA	NA	NA	NA	NA	NA	NA	NA
TRINITY_DN3046_c0_g1	PKA65082.1	52.459	61	29	0	223	41	14	74	1.47e-10	57.4	PKA65082.1 hypothetical protein AXF42_Ash013203 [Apostasia shenzhenica]	hypothetical protein AXF42_Ash013203	Apostasia shenzhenica	NA	NA	NA	NA	NA	NA	NA	NA	NA	NA	NA	NA	NA	NA	NA	NA
TRINITY_DN3009_c0_g1	XP_010090441.1	98.316	297	5	0	1836	946	186	482	0	549	XP_010090441.1 NAC domain containing protein 50 isoform X1 [Morus notabilis]	NAC domain containing protein 50 isoform X1	Morus notabilis	W9R765	W9R765_9ROSA	NAC domain-containing protein 78	L484_008004	regulation of transcription, DNA-templated [GO:0006355]	nucleus [GO:0005634]	DNA binding [GO:0003677]	GO:0003677; GO:0005634; GO:0006355	nucleus [GO:0005634]; DNA binding [GO:0003677]; regulation of transcription, DNA-templated [GO:0006355]			21391390;		NA	G3F-9467-MONOMER	| PHYTOZOME: | Solyc06g073050.3.1 | Species: Solanum lycopersicum | Gene: G3F-9467
TRINITY_DN3009_c0_g2	XP_010102873.1	93.636	220	14	0	909	250	145	364	9.11e-139	419	XP_010102873.1 aldose 1-epimerase [Morus notabilis]	aldose 1-epimerase	Morus notabilis	W9RUZ9	W9RUZ9_9ROSA	Aldose 1-epimerase (EC 5.1.3.3) (Galactose mutarotase)	L484_002001	hexose metabolic process [GO:0019318]		aldose 1-epimerase activity [GO:0004034]; carbohydrate binding [GO:0030246]	GO:0004034; GO:0019318; GO:0030246	aldose 1-epimerase activity [GO:0004034]; carbohydrate binding [GO:0030246]; hexose metabolic process [GO:0019318]	PATHWAY: Carbohydrate metabolism; hexose metabolism. {ECO:0000256|PIRNR:PIRNR005096}.		21385582;		NA	G33-6328-MONOMER	| PHYTOZOME: GSVIVT01011365001 | aldose 1-epimerase | Species: Vitis vinifera | Gene: G33-6328
TRINITY_DN3009_c0_g3	XP_010100577.1	73.645	406	46	6	2730	1513	1	345	6.63e-176	519	XP_010100577.1 NAC transcription factor 25 [Morus notabilis]	NAC transcription factor 25	Morus notabilis	W9RNN4	W9RNN4_9ROSA	NAC domain-containing protein 29	L484_012134	regulation of transcription, DNA-templated [GO:0006355]	nucleus [GO:0005634]	DNA binding [GO:0003677]	GO:0003677; GO:0005634; GO:0006355	nucleus [GO:0005634]; DNA binding [GO:0003677]; regulation of transcription, DNA-templated [GO:0006355]			21395363;		NA	G3F-9467-MONOMER	| PHYTOZOME: | Solyc06g073050.3.1 | Species: Solanum lycopersicum | Gene: G3F-9467
TRINITY_DN3057_c0_g1	XP_010112334.1	95.652	276	12	0	1197	370	294	569	4.48e-176	549	XP_010112334.1 protein NRT1/ PTR FAMILY 2.3 [Morus notabilis]	protein NRT1/ PTR FAMILY 2	Morus notabilis	W9SYR9	W9SYR9_9ROSA	Nitrate excretion transporter 1	L484_011200		integral component of membrane [GO:0016021]	transmembrane transporter activity [GO:0022857]	GO:0016021; GO:0022857	integral component of membrane [GO:0016021]; transmembrane transporter activity [GO:0022857]			21394470;		NA	G3P-5061-MONOMER	| PHYTOZOME: evm.model.supercontig_139.49 | Nitrate-transporting ATPase | Species: Carica papaya | Gene: G3P-5061
TRINITY_DN3057_c0_g2	EXC29374.1	57.895	38	15	1	217	107	151	188	4.05e-05	48.9	EXC29374.1 Phospho-N-acetylmuramoyl-pentapeptide-transferase-like protein [Morus notabilis]	Phospho-N-acetylmuramoyl-pentapeptide-transferase-like protein	Morus notabilis	NA	NA	NA	NA	NA	NA	NA	NA	NA	NA	NA	NA	NA	NA	NA	NA
TRINITY_DN3069_c0_g1	XP_024023829.1	98.425	254	4	0	282	1043	19	272	0	515	XP_024023829.1 chlorophyll a-b binding protein, chloroplastic [Morus notabilis]	chlorophyll a-b binding protein, chloroplastic	Morus notabilis	NA	NA	NA	NA	NA	NA	NA	NA	NA	NA	NA	NA	NA	NA	GIO2-5153-MONOMER	| PHYTOZOME: Cre01.g066917.t1.1 | photosystem II | Species: Chlamydomonas reinhardtii | Gene: GIO2-5153
TRINITY_DN3047_c0_g1	EXB77534.1	93.103	29	2	0	409	495	635	663	2.8e-06	56.6	EXB77534.1 putative serine/threonine-protein kinase [Morus notabilis]	putative serine/threonine-protein kinase	Morus notabilis	NA	NA	NA	NA	NA	NA	NA	NA	NA	NA	NA	NA	NA	NA	NA	NA
TRINITY_DN3031_c0_g2	XP_024026609.1	100	104	0	0	1457	1146	190	293	1.9e-61	221	XP_024026609.1 probable protein phosphatase 2C 60 [Morus notabilis]	probable protein phosphatase 2C 60	Morus notabilis	NA	NA	NA	NA	NA	NA	NA	NA	NA	NA	NA	NA	NA	NA	G3F-8072-MONOMER	| PHYTOZOME: | Solyc12g096520.2.1 | Species: Solanum lycopersicum | Gene: G3F-8072
TRINITY_DN3031_c0_g3	XP_024030026.1	97.297	148	4	0	1475	1032	95	242	3.31e-94	300	XP_024030026.1 uncharacterized protein LOC21398658 [Morus notabilis]	uncharacterized protein LOC21398658	Morus notabilis	NA	NA	NA	NA	NA	NA	NA	NA	NA	NA	NA	NA	NA	NA	NA	NA
TRINITY_DN3019_c0_g1	EXB98165.1	97.893	617	11	1	3407	1557	1	615	0	1134	EXB98165.1 Ethylene receptor 2 [Morus notabilis]	Ethylene receptor 2	Morus notabilis	NA	NA	NA	NA	NA	NA	NA	NA	NA	NA	NA	NA	NA	NA	G3N-11442-MONOMER	| ENSEMBL: EMT32112 | Iron-chelate-transporting ATPase; iron (III) hydroxamate ABC transporter | Species: Aegilops tauschii | Gene: G3N-11442
TRINITY_DN3019_c0_g2	EXB98165.1	97.893	617	11	1	495	2345	1	615	0	1134	EXB98165.1 Ethylene receptor 2 [Morus notabilis]	Ethylene receptor 2	Morus notabilis	NA	NA	NA	NA	NA	NA	NA	NA	NA	NA	NA	NA	NA	NA	G3N-11442-MONOMER	| ENSEMBL: EMT32112 | Iron-chelate-transporting ATPase; iron (III) hydroxamate ABC transporter | Species: Aegilops tauschii | Gene: G3N-11442
TRINITY_DN3052_c0_g1	EXC19904.1	99.2	250	2	0	697	1446	1	250	6.53e-138	421	EXC19904.1 Polyadenylate-binding protein RBP47B' [Morus notabilis]	Polyadenylate-binding protein RBP47B'	Morus notabilis	NA	NA	NA	NA	NA	NA	NA	NA	NA	NA	NA	NA	NA	NA	G3F-9373-MONOMER	| PHYTOZOME: | Solyc03g121720.3.1 | Species: Solanum lycopersicum | Gene: G3F-9373
TRINITY_DN3052_c0_g2	XP_010093521.1	87.465	359	12	2	185	1261	1	326	7.91e-176	505	XP_010093521.1 probable WRKY transcription factor 15 isoform X2 [Morus notabilis]	probable WRKY transcription factor 15 isoform X2	Morus notabilis	W9R1R1	W9R1R1_9ROSA	Putative WRKY transcription factor 15	L484_007236		nucleus [GO:0005634]	DNA-binding transcription factor activity [GO:0003700]; sequence-specific DNA binding [GO:0043565]	GO:0003700; GO:0005634; GO:0043565	nucleus [GO:0005634]; DNA-binding transcription factor activity [GO:0003700]; sequence-specific DNA binding [GO:0043565]			21390641;		NA	G30-10209-MONOMER	| ENSEMBL: Bra033956.1-P | biotin-[acetyl-CoA-carboxylase] ligase; biotin--[3-methylcrotonyl-CoA carboxylase] synthetase | Species: Brassica rapa ssp. Pekinensis | Gene: G30-10209
TRINITY_DN3052_c0_g3	XP_010092262.2	90.491	326	24	2	327	1304	1	319	0	561	XP_010092262.2 LOW QUALITY PROTEIN: uncharacterized protein LOC21389014 [Morus notabilis]	LOW QUALITY PROTEIN: uncharacterized protein LOC21389014	Morus notabilis	NA	NA	NA	NA	NA	NA	NA	NA	NA	NA	NA	NA	NA	NA	GIO2-544-MONOMER	| PHYTOZOME: Cre02.g103000.t1.2 | Cre02.g103000.t1.2 | Species: Chlamydomonas reinhardtii | Gene: GIO2-544
TRINITY_DN3052_c1_g1	EXC16647.1	96	25	1	0	77	3	1	25	7.35e-06	53.1	EXC16647.1 hypothetical protein L484_007692 [Morus notabilis]	hypothetical protein L484_007692	Morus notabilis	NA	NA	NA	NA	NA	NA	NA	NA	NA	NA	NA	NA	NA	NA	NA	NA
TRINITY_DN3052_c2_g1	PON71271.1	73.978	269	41	1	943	137	162	401	1.75e-153	369	PON71271.1 Mitochondrial carrier domain containing protein [Parasponia andersonii]	Mitochondrial carrier domain containing protein	Parasponia andersonii	NA	NA	NA	NA	NA	NA	NA	NA	NA	NA	NA	NA	NA	NA	NA	NA
TRINITY_DN3087_c0_g1	XP_021639263.1	81.176	595	41	3	251	2020	1	529	0	885	XP_021639263.1 coatomer subunit gamma-2-like isoform X1 [Hevea brasiliensis]	coatomer subunit gamma-2-like isoform X1	Hevea brasiliensis	NA	NA	NA	NA	NA	NA	NA	NA	NA	NA	NA	NA	NA	NA	NA	NA
TRINITY_DN3049_c0_g1	EXB87217.1	96.721	61	2	0	205	23	1	61	3.48e-24	96.3	EXB87217.1 hypothetical protein L484_000808 [Morus notabilis]	hypothetical protein L484_000808	Morus notabilis	NA	NA	NA	NA	NA	NA	NA	NA	NA	NA	NA	NA	NA	NA	NA	NA
TRINITY_DN3058_c0_g1	XP_010096725.1	98.547	344	5	0	865	1896	47	390	0	699	XP_010096725.1 fructose-bisphosphate aldolase 3, chloroplastic [Morus notabilis]	fructose-bisphosphate aldolase 3, chloroplastic	Morus notabilis	W9R2N5	W9R2N5_9ROSA	Fructose-bisphosphate aldolase (EC 4.1.2.13)	L484_025843	glycolytic process [GO:0006096]		fructose-bisphosphate aldolase activity [GO:0004332]	GO:0004332; GO:0006096	fructose-bisphosphate aldolase activity [GO:0004332]; glycolytic process [GO:0006096]	PATHWAY: Carbohydrate degradation; glycolysis; D-glyceraldehyde 3-phosphate and glycerone phosphate from D-glucose: step 4/4. {ECO:0000256|SAAS:SAAS00336717}.		21408525;		NA	G3P-6305-MONOMER	| PHYTOZOME: evm.model.supercontig_65.85 | fructose bisphosphate aldolase | Species: Carica papaya | Gene: G3P-6305
TRINITY_DN3043_c0_g1	XP_024026226.1	97.297	370	10	0	2907	1798	338	707	0	613	XP_024026226.1 formin-binding protein 4 [Morus notabilis]	formin-binding protein 4	Morus notabilis	NA	NA	NA	NA	NA	NA	NA	NA	NA	NA	NA	NA	NA	NA	NA	NA
TRINITY_DN3043_c0_g3	OAP04501.1	93.103	29	2	0	657	571	1	29	6.25e-09	57.8	OAP04501.1 hypothetical protein AXX17_AT3G13430 [Arabidopsis thaliana]	hypothetical protein AXX17_AT3G13430	Arabidopsis thaliana	NA	NA	NA	NA	NA	NA	NA	NA	NA	NA	NA	NA	NA	NA	NA	NA
TRINITY_DN3097_c0_g1	XP_010103406.1	94.937	79	4	0	2313	2549	237	315	1.72e-42	164	XP_010103406.1 nicotinamide adenine dinucleotide transporter 1, chloroplastic [Morus notabilis]	nicotinamide adenine dinucleotide transporter 1, chloroplastic	Morus notabilis	W9RL34	W9RL34_9ROSA	Mitochondrial substrate carrier family protein W	L484_007475		integral component of membrane [GO:0016021]	transmembrane transporter activity [GO:0022857]	GO:0016021; GO:0022857	integral component of membrane [GO:0016021]; transmembrane transporter activity [GO:0022857]			21390873;		NA	GN7F-21674-MONOMER	| PHYTOZOME: LOC_Os01g12520.1 | ; LOC_Os01g12520.1 | Species: Oryza sativa Japonica Group | Gene: GN7F-21674
TRINITY_DN3045_c0_g1	EXB96334.1	97.059	68	2	0	823	620	1	68	8.62e-26	103	EXB96334.1 hypothetical protein L484_023051 [Morus notabilis]	hypothetical protein L484_023051	Morus notabilis	NA	NA	NA	NA	NA	NA	NA	NA	NA	NA	NA	NA	NA	NA	NA	NA
TRINITY_DN3013_c0_g1	XP_010099779.1	96.203	395	15	0	2497	1313	1	395	0	736	XP_010099779.1 uncharacterized protein LOC21394243 [Morus notabilis]	uncharacterized protein LOC21394243	Morus notabilis	W9RJ51	W9RJ51_9ROSA	Uncharacterized protein	L484_010966		integral component of membrane [GO:0016021]	acetylglucosaminyltransferase activity [GO:0008375]	GO:0008375; GO:0016021	integral component of membrane [GO:0016021]; acetylglucosaminyltransferase activity [GO:0008375]			21394243;		NA	G3B-10583-MONOMER	| PHYTOZOME: Seita.4G187600.1 | plasma membrane H+-ATPase | Species: Setaria italica | Gene: G3B-10583
TRINITY_DN3022_c0_g1	XP_024025092.1	91.304	23	2	0	347	415	182	204	0.000138	47	XP_024025092.1 2-acylphloroglucinol 4-prenyltransferase-like [Morus notabilis]	2-acylphloroglucinol 4-prenyltransferase-like	Morus notabilis	NA	NA	NA	NA	NA	NA	NA	NA	NA	NA	NA	NA	NA	NA	NA	NA
TRINITY_DN3022_c0_g2	XP_024025092.1	96.629	89	3	0	1	267	166	254	3.03e-55	178	XP_024025092.1 2-acylphloroglucinol 4-prenyltransferase-like [Morus notabilis]	2-acylphloroglucinol 4-prenyltransferase-like	Morus notabilis	NA	NA	NA	NA	NA	NA	NA	NA	NA	NA	NA	NA	NA	NA	G30-14603-MONOMER	| ENSEMBL: Bra034798.1-P | homogentisate solanyltransferase | Species: Brassica rapa ssp. Pekinensis | Gene: G30-14603
TRINITY_DN3007_c0_g1	XP_024031558.1	97.781	631	14	0	2328	436	190	820	0	1199	XP_024031558.1 U-box domain-containing protein 44 [Morus notabilis]	U-box domain-containing protein 44	Morus notabilis	NA	NA	NA	NA	NA	NA	NA	NA	NA	NA	NA	NA	NA	NA	G3G-11501-MONOMER	| ENSEMBL: TRIUR3_28334-P1 | protoporphyrinogen oxidase | Species: Triticum urartu | Gene: G3G-11501
TRINITY_DN3076_c0_g1	XP_010104404.1	97.468	158	4	0	3468	3941	82	239	1.23e-96	317	XP_010104404.1 plant cysteine oxidase 5 [Morus notabilis]	plant cysteine oxidase 5	Morus notabilis	W9RND9	W9RND9_9ROSA	2-aminoethanethiol dioxygenase	L484_010356			oxidoreductase activity, acting on single donors with incorporation of molecular oxygen, incorporation of two atoms of oxygen [GO:0016702]	GO:0016702	oxidoreductase activity, acting on single donors with incorporation of molecular oxygen, incorporation of two atoms of oxygen [GO:0016702]			21393651;		NA	G3P-7908-MONOMER	| PHYTOZOME: evm.model.supercontig_912.2 | cysteamine dioxygenase | Species: Carica papaya | Gene: G3P-7908
TRINITY_DN3056_c0_g1	XP_024025957.1	100	317	0	0	1	951	290	606	0	662	XP_024025957.1 protein FLOWERING LOCUS D isoform X1 [Morus notabilis]	protein FLOWERING LOCUS D isoform X1	Morus notabilis	NA	NA	NA	NA	NA	NA	NA	NA	NA	NA	NA	NA	NA	NA	G33-6367-MONOMER	| PHYTOZOME: GSVIVT01016218001 | spermine oxidase | Species: Vitis vinifera | Gene: G33-6367
TRINITY_DN3014_c0_g1	XP_024024240.1	97.143	280	6	1	3868	3029	100	377	6.09e-157	489	XP_024024240.1 uncharacterized protein LOC21399898 isoform X2 [Morus notabilis]	uncharacterized protein LOC21399898 isoform X2	Morus notabilis	NA	NA	NA	NA	NA	NA	NA	NA	NA	NA	NA	NA	NA	NA	NA	NA
TRINITY_DN3015_c0_g1	XP_010101651.1	95.023	221	5	1	303	965	1	215	2.94e-114	352	XP_010101651.1 ADP,ATP carrier protein ER-ANT1 [Morus notabilis]	ADP,ATP carrier protein ER-ANT1	Morus notabilis	W9RG10	W9RG10_9ROSA	ADP,ATP carrier protein ER-ANT1	L484_016681		integral component of membrane [GO:0016021]; mitochondrial inner membrane [GO:0005743]	transmembrane transporter activity [GO:0022857]	GO:0005743; GO:0016021; GO:0022857	integral component of membrane [GO:0016021]; mitochondrial inner membrane [GO:0005743]; transmembrane transporter activity [GO:0022857]			21399720;		NA	G30-10736-MONOMER	| ENSEMBL: Bra023417.1-P | hydroxyproline O-arbinofuranose transferase | Species: Brassica rapa ssp. Pekinensis | Gene: G30-10736
TRINITY_DN3086_c0_g1	XP_010088068.1	100	37	0	0	2668	2558	84	120	1.71e-24	79.3	XP_010088068.1 chaperone protein dnaJ 50 [Morus notabilis]	chaperone protein dnaJ 50	Morus notabilis	W9QLZ9	W9QLZ9_9ROSA	DnaJ homolog subfamily C member 25	L484_014814								21397936;		NA	NA	NA
TRINITY_DN3073_c0_g1	XP_009355231.1	77.673	318	39	1	4945	3992	268	553	0	457	XP_009355231.1 PREDICTED: importin-4-like [Pyrus x bretschneideri]	PREDICTED: importin-4-like	Pyrus x bretschneideri	NA	NA	NA	NA	NA	NA	NA	NA	NA	NA	NA	NA	NA	NA	NA	NA
TRINITY_DN3042_c0_g1	EXC01329.1	94.118	85	5	0	1335	1081	83	167	1.05e-48	172	EXC01329.1 hypothetical protein L484_005028 [Morus notabilis]	hypothetical protein L484_005028	Morus notabilis	NA	NA	NA	NA	NA	NA	NA	NA	NA	NA	NA	NA	NA	NA	NA	NA
TRINITY_DN3032_c0_g1	XP_010105675.2	96.825	189	6	0	119	685	1	189	1.28e-107	330	XP_010105675.2 probable prolyl 4-hydroxylase 4 [Morus notabilis]	probable prolyl 4-hydroxylase 4	Morus notabilis	NA	NA	NA	NA	NA	NA	NA	NA	NA	NA	NA	NA	NA	NA	G37-12364-MONOMER	| PHYTOZOME: Potri.008G197700.1 | Procollagen-proline dioxygenase | Species: Populus trichocarpa | Gene: G37-12364
TRINITY_DN3027_c0_g1	XP_010087250.1	88.636	44	5	0	806	937	101	144	2.8e-42	83.2	XP_010087250.1 universal stress protein PHOS34 [Morus notabilis]	universal stress protein PHOS34	Morus notabilis	W9QCU2	W9QCU2_9ROSA	Universal stress protein A-like protein	L484_009759								21393078;		NA	NA	NA
TRINITY_DN3053_c0_g1	XP_010088737.1	72.727	550	13	4	5443	3794	92	504	0	650	XP_010088737.1 cellulose synthase A catalytic subunit 2 [UDP-forming] [Morus notabilis]	cellulose synthase A catalytic subunit 2	Morus notabilis	W9R2B7	W9R2B7_9ROSA	Cellulose synthase (EC 2.4.1.12)	L484_016523	cellulose biosynthetic process [GO:0030244]; cell wall organization [GO:0071555]	integral component of membrane [GO:0016021]; plasma membrane [GO:0005886]	cellulose synthase (UDP-forming) activity [GO:0016760]; metal ion binding [GO:0046872]	GO:0005886; GO:0016021; GO:0016760; GO:0030244; GO:0046872; GO:0071555	integral component of membrane [GO:0016021]; plasma membrane [GO:0005886]; cellulose synthase (UDP-forming) activity [GO:0016760]; metal ion binding [GO:0046872]; cell wall organization [GO:0071555]; cellulose biosynthetic process [GO:0030244]	PATHWAY: Glycan metabolism; plant cellulose biosynthesis. {ECO:0000256|RuleBase:RU361116}.		21399569;		NA	G2Z-7816-MONOMER	| PHYTOZOME: Manes.12G148100.1 | Cellulose synthase (GDP-forming); cellulose synthase | Species: Manihot esculenta | Gene: G2Z-7816
TRINITY_DN3053_c0_g2	EXC12321.1	94.754	610	4	1	2384	555	540	1121	0	1087	EXC12321.1 Isoxaben-resistant protein 2 [Morus notabilis]	Isoxaben-resistant protein 2	Morus notabilis	NA	NA	NA	NA	NA	NA	NA	NA	NA	NA	NA	NA	NA	NA	G37-12093-MONOMER	| PHYTOZOME: Potri.005G194200.1 | Cellulose synthase (GDP-forming); cellulose synthase | Species: Populus trichocarpa | Gene: G37-12093
TRINITY_DN3091_c0_g1	XP_010104585.1	92.708	96	7	0	574	287	1	96	2.51e-45	155	XP_010104585.1 uncharacterized protein LOC21408255 [Morus notabilis]	uncharacterized protein LOC21408255	Morus notabilis	W9SDI1	W9SDI1_9ROSA	Uncharacterized protein	L484_025564								21408255;		NA	NA	NA
TRINITY_DN3068_c0_g1	EXC17332.1	76.779	534	49	7	2652	1051	1	459	0	619	EXC17332.1 ABSCISIC ACID-INSENSITIVE 5-like protein 6 [Morus notabilis]	ABSCISIC ACID-INSENSITIVE 5-like protein 6	Morus notabilis	NA	NA	NA	NA	NA	NA	NA	NA	NA	NA	NA	NA	NA	NA	NA	NA
TRINITY_DN3012_c0_g1	CAN83392.1	49	500	184	9	5611	4130	802	1236	2.82e-121	422	CAN83392.1 hypothetical protein VITISV_041406 [Vitis vinifera]	hypothetical protein VITISV_041406	Vitis vinifera	NA	NA	NA	NA	NA	NA	NA	NA	NA	NA	NA	NA	NA	NA	G3N-11463-MONOMER	| ENSEMBL: EMT21953 | Xenobiotic-transporting ATPase | Species: Aegilops tauschii | Gene: G3N-11463
TRINITY_DN3012_c3_g1	CAN60188.1	47.368	76	40	0	228	1	33	108	1.75e-18	84	CAN60188.1 hypothetical protein VITISV_002117 [Vitis vinifera]	hypothetical protein VITISV_002117	Vitis vinifera	NA	NA	NA	NA	NA	NA	NA	NA	NA	NA	NA	NA	NA	NA	G33-6016-MONOMER	| PHYTOZOME: GSVIVT01034817001 | laccase | Species: Vitis vinifera | Gene: G33-6016
TRINITY_DN3084_c0_g1	XP_024019390.1	100	67	0	0	1806	2006	99	165	2.9e-55	133	XP_024019390.1 uncharacterized protein LOC21405705 isoform X2 [Morus notabilis]	uncharacterized protein LOC21405705 isoform X2	Morus notabilis	NA	NA	NA	NA	NA	NA	NA	NA	NA	NA	NA	NA	NA	NA	NA	NA
TRINITY_DN3037_c0_g1	XP_024018919.1	97.674	215	5	0	445	1089	1	215	1.32e-125	384	XP_024018919.1 CBBY-like protein [Morus notabilis]	CBBY-like protein	Morus notabilis	NA	NA	NA	NA	NA	NA	NA	NA	NA	NA	NA	NA	NA	NA	G34-6240-MONOMER	| PHYTOZOME: Phpat.010G009600.1 | glucose-6-phosphate phosphatase | Species: Physcomitrella patens | Gene: G34-6240
TRINITY_DN3037_c2_g1	EXB75021.1	65.789	38	6	2	11	121	363	394	0.000769	43.5	EXB75021.1 (+)-neomenthol dehydrogenase [Morus notabilis]	(+)-neomenthol dehydrogenase	Morus notabilis	NA	NA	NA	NA	NA	NA	NA	NA	NA	NA	NA	NA	NA	NA	NA	NA
TRINITY_DN3090_c0_g1	XP_010112233.1	74.866	187	29	4	3042	2521	1	182	2.16e-73	252	XP_010112233.1 GATA transcription factor 28 [Morus notabilis]	GATA transcription factor 28	Morus notabilis	W9SKI1	W9SKI1_9ROSA	GATA transcription factor 28	L484_014769		nucleus [GO:0005634]	DNA-binding transcription factor activity [GO:0003700]; sequence-specific DNA binding [GO:0043565]; zinc ion binding [GO:0008270]	GO:0003700; GO:0005634; GO:0008270; GO:0043565	nucleus [GO:0005634]; DNA-binding transcription factor activity [GO:0003700]; sequence-specific DNA binding [GO:0043565]; zinc ion binding [GO:0008270]			21397892;		NA	NA	NA
TRINITY_DN3048_c0_g2	XP_024018018.1	92.801	764	21	1	1774	4065	345	1074	0	1323	XP_024018018.1 uncharacterized protein LOC21388734 [Morus notabilis]	uncharacterized protein LOC21388734	Morus notabilis	NA	NA	NA	NA	NA	NA	NA	NA	NA	NA	NA	NA	NA	NA	NA	NA
TRINITY_DN3082_c0_g1	XP_010113464.2	96.471	595	21	0	3491	1707	23	617	0	1102	XP_010113464.2 uncharacterized protein LOC21409441 [Morus notabilis]	uncharacterized protein LOC21409441	Morus notabilis	NA	NA	NA	NA	NA	NA	NA	NA	NA	NA	NA	NA	NA	NA	NA	NA
TRINITY_DN3003_c0_g1	XP_024022398.1	97.122	278	8	0	5207	4374	1	278	8e-178	559	XP_024022398.1 probable acyl-activating enzyme 16, chloroplastic isoform X2 [Morus notabilis]	probable acyl-activating enzyme 16, chloroplastic isoform X2	Morus notabilis	NA	NA	NA	NA	NA	NA	NA	NA	NA	NA	NA	NA	NA	NA	G33-6456-MONOMER	| PHYTOZOME: GSVIVT01022434001 | acyl-ACP synthetase; long-chain-fatty-acidmdash[acyl-carrier-protein] ligase | Species: Vitis vinifera | Gene: G33-6456
TRINITY_DN3003_c0_g2	PON54883.1	58.088	136	48	3	91	480	41	173	1.78e-48	144	PON54883.1 histone H3-K9 methyltransferase, partial [Trema orientalis]	histone H3-K9 methyltransferase, partial	Trema orientalis	NA	NA	NA	NA	NA	NA	NA	NA	NA	NA	NA	NA	NA	NA	G3F-6534-MONOMER	| PHYTOZOME: | Solyc09g092450.3.1 | Species: Solanum lycopersicum | Gene: G3F-6534
TRINITY_DN3033_c0_g2	EXB43113.1	93.309	269	6	1	1706	2476	173	441	1.48e-179	461	EXB43113.1 hypothetical protein L484_002581 [Morus notabilis]	hypothetical protein L484_002581	Morus notabilis	NA	NA	NA	NA	NA	NA	NA	NA	NA	NA	NA	NA	NA	NA	G30-14392-MONOMER	| ENSEMBL: Bra029052.1-P | long-chain-alcohol O-fatty-acyltransferase | Species: Brassica rapa ssp. Pekinensis | Gene: G30-14392
TRINITY_DN3033_c0_g1	XP_010102642.1	100	42	0	0	540	665	32	73	3.58e-09	60.1	XP_010102642.1 protein DELETION OF SUV3 SUPPRESSOR 1(I) [Morus notabilis]	protein DELETION OF SUV3 SUPPRESSOR 1(I)	Morus notabilis	W9RJ80	W9RJ80_9ROSA	Uncharacterized protein	L484_010934	mRNA export from nucleus [GO:0006406]; proteasome assembly [GO:0043248]	proteasome regulatory particle, lid subcomplex [GO:0008541]		GO:0006406; GO:0008541; GO:0043248	proteasome regulatory particle, lid subcomplex [GO:0008541]; mRNA export from nucleus [GO:0006406]; proteasome assembly [GO:0043248]			21394214;		NA	NA	NA
TRINITY_DN3029_c0_g1	XP_024025608.1	89.542	306	11	2	1302	385	231	515	0	557	XP_024025608.1 cytochrome P450 71A24 [Morus notabilis]	cytochrome P450 71A24	Morus notabilis	NA	NA	NA	NA	NA	NA	NA	NA	NA	NA	NA	NA	NA	NA	G33-7951-MONOMER	| PHYTOZOME: GSVIVT01007618001 | parthenolide 3-hydroxylase; costunolide 3-hydroxylase | Species: Vitis vinifera | Gene: G33-7951
TRINITY_DN3061_c0_g1	PHT80895.1	67.01	97	5	1	779	1069	17	86	2.54e-23	103	PHT80895.1 Ubiquitin-conjugating enzyme E2 7 [Capsicum annuum]	Ubiquitin-conjugating enzyme E2 7	Capsicum annuum	NA	NA	NA	NA	NA	NA	NA	NA	NA	NA	NA	NA	NA	NA	NA	NA
TRINITY_DN3060_c0_g1	XP_024031149.1	98.901	273	3	0	2150	1332	87	359	0	541	XP_024031149.1 SWI/SNF complex subunit SWI3B [Morus notabilis]	SWI/SNF complex subunit SWI3B	Morus notabilis	NA	NA	NA	NA	NA	NA	NA	NA	NA	NA	NA	NA	NA	NA	NA	NA
TRINITY_DN3020_c0_g1	XP_015388299.1	80.87	115	11	1	453	797	243	346	1.54e-56	191	XP_015388299.1 PREDICTED: uncharacterized mitochondrial protein AtMg00810-like [Citrus sinensis]	PREDICTED: uncharacterized mitochondrial protein AtMg00810-like	Citrus sinensis	NA	NA	NA	NA	NA	NA	NA	NA	NA	NA	NA	NA	NA	NA	GSP-7224-MONOMER	| PHYTOZOME: 31511778 | glutamate synthase (ferredoxin); glutaminase; glutamate dehydrogenase (ferredoxin) | Species: Spirodela polyrhiza | Gene: GSP-7224
TRINITY_DN3020_c0_g2	XP_020272118.1	79.412	68	14	0	1	204	67	134	2.8e-36	126	XP_020272118.1 uncharacterized protein LOC109847293 [Asparagus officinalis]	uncharacterized protein LOC109847293	Asparagus officinalis	NA	NA	NA	NA	NA	NA	NA	NA	NA	NA	NA	NA	NA	NA	G3F-6889-MONOMER	| PHYTOZOME: | Solyc04g054250.3.1 | Species: Solanum lycopersicum | Gene: G3F-6889
TRINITY_DN3020_c1_g1	XP_015388299.1	75.556	135	23	1	718	314	264	388	8.13e-107	212	XP_015388299.1 PREDICTED: uncharacterized mitochondrial protein AtMg00810-like [Citrus sinensis]	PREDICTED: uncharacterized mitochondrial protein AtMg00810-like	Citrus sinensis	NA	NA	NA	NA	NA	NA	NA	NA	NA	NA	NA	NA	NA	NA	G33-9005-MONOMER	| PHYTOZOME: GSVIVT01015960001 | Xenobiotic-transporting ATPase | Species: Vitis vinifera | Gene: G33-9005
TRINITY_DN3020_c2_g1	XP_020245146.1	70.27	37	11	0	9	119	124	160	4.84e-08	52.8	XP_020245146.1 uncharacterized protein LOC109823273 [Asparagus officinalis]	uncharacterized protein LOC109823273	Asparagus officinalis	NA	NA	NA	NA	NA	NA	NA	NA	NA	NA	NA	NA	NA	NA	NA	NA
TRINITY_DN3078_c0_g1	GAY38571.1	91.703	229	19	0	524	1210	48	276	0	411	GAY38571.1 hypothetical protein CUMW_037660 [Citrus unshiu]	hypothetical protein CUMW_037660	Citrus unshiu	NA	NA	NA	NA	NA	NA	NA	NA	NA	NA	NA	NA	NA	NA	AT1G35250-MONOMER	| UniProt: Q9C718 | acyl-lipid thioesterase | Species: Arabidopsis thaliana col | Gene: AT1G35250
TRINITY_DN3006_c0_g1	XP_010104942.1	98.017	353	7	0	1429	2487	139	491	0	657	XP_010104942.1 uncharacterized protein LOC21387793 isoform X1 [Morus notabilis]	uncharacterized protein LOC21387793 isoform X1	Morus notabilis	W9RPV8	W9RPV8_9ROSA	Uncharacterized protein	L484_004290	lipid transport [GO:0006869]	integral component of membrane [GO:0016021]	lipid binding [GO:0008289]	GO:0006869; GO:0008289; GO:0016021	integral component of membrane [GO:0016021]; lipid binding [GO:0008289]; lipid transport [GO:0006869]			21387793;		NA	NA	NA
TRINITY_DN3080_c0_g1	EXC24782.1	98.387	62	1	0	2347	2162	67	128	1.01e-30	125	EXC24782.1 hypothetical protein L484_018496 [Morus notabilis]	hypothetical protein L484_018496	Morus notabilis	NA	NA	NA	NA	NA	NA	NA	NA	NA	NA	NA	NA	NA	NA	G30-15736-MONOMER	| ENSEMBL: Bra014904.1-P | adenylylsulfate sulfohydrolase | Species: Brassica rapa ssp. Pekinensis | Gene: G30-15736
TRINITY_DN3080_c0_g2	PON78895.1	72.727	55	15	0	128	292	432	486	1.52e-16	87.8	PON78895.1 Exostosin-like [Trema orientalis]	Exostosin-like	Trema orientalis	NA	NA	NA	NA	NA	NA	NA	NA	NA	NA	NA	NA	NA	NA	G37-13695-MONOMER	| PHYTOZOME: Potri.015G124800.1 | xylogalacturonan beta-1,3-xylosyltransferase | Species: Populus trichocarpa | Gene: G37-13695
TRINITY_DN3044_c0_g1	XP_024023681.1	100	68	0	0	1117	1320	72	139	5.02e-67	138	XP_024023681.1 syntaxin-52 [Morus notabilis]	syntaxin-52	Morus notabilis	NA	NA	NA	NA	NA	NA	NA	NA	NA	NA	NA	NA	NA	NA	GDQC-9473-MONOMER	| ENSEMBL: Zm00001d002188_T001.1 | trehalose-6-phosphate synthase | Species: Zea mays mays | Gene: GDQC-9473
TRINITY_DN3044_c0_g2	EXB43772.1	90.196	51	5	0	286	134	45	95	2.41e-23	95.9	EXB43772.1 hypothetical protein L484_004625 [Morus notabilis]	hypothetical protein L484_004625	Morus notabilis	NA	NA	NA	NA	NA	NA	NA	NA	NA	NA	NA	NA	NA	NA	NA	NA
TRINITY_DN3044_c1_g1	XP_024032045.1	99.138	116	1	0	1174	827	201	316	1.27e-97	235	XP_024032045.1 RNA-binding protein BRN1 isoform X2 [Morus notabilis]	RNA-binding protein BRN1 isoform X2	Morus notabilis	NA	NA	NA	NA	NA	NA	NA	NA	NA	NA	NA	NA	NA	NA	NA	NA
TRINITY_DN3044_c1_g2	XP_010102734.2	98.707	232	3	0	214	909	1	232	1.49e-141	410	XP_010102734.2 probable calcium-binding protein CML36 isoform X1 [Morus notabilis]	probable calcium-binding protein CML36 isoform X1	Morus notabilis	NA	NA	NA	NA	NA	NA	NA	NA	NA	NA	NA	NA	NA	NA	G3F-7392-MONOMER	| PHYTOZOME: | Solyc01g105650.3.1 | Species: Solanum lycopersicum | Gene: G3F-7392
TRINITY_DN3021_c0_g1	XP_024032989.1	96.5	200	7	0	1110	511	235	434	1.63e-124	390	XP_024032989.1 monodehydroascorbate reductase isoform X1 [Morus notabilis]	monodehydroascorbate reductase isoform X1	Morus notabilis	NA	NA	NA	NA	NA	NA	NA	NA	NA	NA	NA	NA	NA	NA	GSP-5164-MONOMER	| PHYTOZOME: 31507771 | NADH-monodehydroascorbate reductase; monodehydroascorbate reductase (NADPH) | Species: Spirodela polyrhiza | Gene: GSP-5164
TRINITY_DN3034_c0_g1	XP_010097349.1	95.868	121	5	0	387	749	23	143	2.66e-46	165	XP_010097349.1 acyl carrier protein 1, chloroplastic [Morus notabilis]	acyl carrier protein 1, chloroplastic	Morus notabilis	W9REU6	W9REU6_9ROSA	Acyl carrier protein	L484_010227	fatty acid biosynthetic process [GO:0006633]			GO:0006633	fatty acid biosynthetic process [GO:0006633]			21393527;		NA	G3M-11702-MONOMER	| PHYTOZOME: PGSC0003DMT400079040 | fatty acid synthase | Species: Solanum tuberosum | Gene: G3M-11702
TRINITY_DN3034_c0_g2	XP_010097349.1	91.304	46	4	0	155	292	56	101	2.15e-17	81.6	XP_010097349.1 acyl carrier protein 1, chloroplastic [Morus notabilis]	acyl carrier protein 1, chloroplastic	Morus notabilis	W9REU6	W9REU6_9ROSA	Acyl carrier protein	L484_010227	fatty acid biosynthetic process [GO:0006633]			GO:0006633	fatty acid biosynthetic process [GO:0006633]			21393527;		NA	G3M-11702-MONOMER	| PHYTOZOME: PGSC0003DMT400079040 | fatty acid synthase | Species: Solanum tuberosum | Gene: G3M-11702
TRINITY_DN3034_c1_g1	XP_010096406.1	99.482	193	1	0	263	841	1	193	2.34e-106	342	XP_010096406.1 calcium-dependent protein kinase SK5 [Morus notabilis]	calcium-dependent protein kinase SK5	Morus notabilis	W9R1N9	W9R1N9_9ROSA	Calcium-dependent protein kinase SK5	L484_013087			ATP binding [GO:0005524]; calcium ion binding [GO:0005509]; protein kinase activity [GO:0004672]	GO:0004672; GO:0005509; GO:0005524	ATP binding [GO:0005524]; calcium ion binding [GO:0005509]; protein kinase activity [GO:0004672]			21396274;		NA	G30-13150-MONOMER	| ENSEMBL: Bra021727.1-P | NADH:ubiquinone oxidoreductase (H+-transporting) | Species: Brassica rapa ssp. Pekinensis | Gene: G30-13150
TRINITY_DN3034_c2_g2	XP_010096494.1	98.01	201	4	0	386	988	36	236	3.29e-145	417	XP_010096494.1 uncharacterized protein At4g26485 [Morus notabilis]	uncharacterized protein At4g26485	Morus notabilis	W9RA43	W9RA43_9ROSA	Uncharacterized protein	L484_017946								21400929;		NA	G33-9877-MONOMER	| PHYTOZOME: GSVIVT01030133001 | xylogalacturonan beta-1,3-xylosyltransferase | Species: Vitis vinifera | Gene: G33-9877
TRINITY_DN3034_c2_g1	EXB97699.1	92.476	319	20	1	1130	2074	1	319	2.54e-156	476	EXB97699.1 hypothetical protein L484_020250 [Morus notabilis]	hypothetical protein L484_020250	Morus notabilis	NA	NA	NA	NA	NA	NA	NA	NA	NA	NA	NA	NA	NA	NA	NA	NA
TRINITY_DN3065_c0_g1	XP_010105766.1	93.39	590	8	2	4734	6503	1025	1583	0	1105	XP_010105766.1 putative 1-phosphatidylinositol-3-phosphate 5-kinase FAB1C isoform X2 [Morus notabilis]	putative 1-phosphatidylinositol-3-phosphate 5-kinase FAB1C isoform X2	Morus notabilis	W9S0D4	W9S0D4_9ROSA	1-phosphatidylinositol-3-phosphate 5-kinase	L484_009962			ATP binding [GO:0005524]; metal ion binding [GO:0046872]; phosphatidylinositol phosphate kinase activity [GO:0016307]	GO:0005524; GO:0016307; GO:0046872	ATP binding [GO:0005524]; metal ion binding [GO:0046872]; phosphatidylinositol phosphate kinase activity [GO:0016307]			21393275;		NA	G2Z-10161-MONOMER	| PHYTOZOME: Manes.15G127100.1 | phosphatidylinositol-3-phosphate 5-kinase | Species: Manihot esculenta | Gene: G2Z-10161
TRINITY_DN3065_c0_g2	XP_010092187.1	99.639	277	1	0	1260	430	1	277	0	572	XP_010092187.1 probable CCR4-associated factor 1 homolog 6 [Morus notabilis]	probable CCR4-associated factor 1 homolog 6	Morus notabilis	W9QXY1	W9QXY1_9ROSA	Putative CCR4-associated factor 1-7-like protein	L484_013505		CCR4-NOT complex [GO:0030014]	nucleic acid binding [GO:0003676]; poly(A)-specific ribonuclease activity [GO:0004535]	GO:0003676; GO:0004535; GO:0030014	CCR4-NOT complex [GO:0030014]; nucleic acid binding [GO:0003676]; poly(A)-specific ribonuclease activity [GO:0004535]			21396677;		NA	NA	NA
TRINITY_DN3088_c0_g1	XP_010087648.1	92.123	749	9	2	38	2284	1	699	0	1319	XP_010087648.1 pentatricopeptide repeat-containing protein At4g16390, chloroplastic [Morus notabilis]	pentatricopeptide repeat-containing protein At4g16390, chloroplastic	Morus notabilis	W9QZ91	W9QZ91_9ROSA	Uncharacterized protein	L484_010599								21412368;		NA	G30-10589-MONOMER	| ENSEMBL: Bra021733.1-P | manno(fructo)kinase | Species: Brassica rapa ssp. Pekinensis | Gene: G30-10589
TRINITY_DN3088_c1_g1	GAY49819.1	86.364	22	3	0	574	509	49	70	0.000236	44.7	GAY49819.1 hypothetical protein CUMW_121990 [Citrus unshiu]	hypothetical protein CUMW_121990	Citrus unshiu	NA	NA	NA	NA	NA	NA	NA	NA	NA	NA	NA	NA	NA	NA	NA	NA
TRINITY_DN3074_c0_g1	XP_024022928.1	96.24	3404	88	4	4449	14654	897	4262	0	6331	XP_024022928.1 uncharacterized protein LOC21408809 [Morus notabilis]	uncharacterized protein LOC21408809	Morus notabilis	NA	NA	NA	NA	NA	NA	NA	NA	NA	NA	NA	NA	NA	NA	G3P-8856-MONOMER	| PHYTOZOME: evm.model.supercontig_146.60 | Xenobiotic-transporting ATPase | Species: Carica papaya | Gene: G3P-8856
TRINITY_DN3074_c1_g1	XP_010091257.1	88.235	442	33	2	219	1490	1	441	0	613	XP_010091257.1 centriolin [Morus notabilis]	centriolin	Morus notabilis	W9QY16	W9QY16_9ROSA	Uncharacterized protein	L484_010284								21393579;		NA	NA	NA
TRINITY_DN3067_c0_g1	OVA04311.1	58.846	260	36	3	1475	2254	163	351	4.19e-86	285	OVA04311.1 Electron transfer flavoprotein [Macleaya cordata]	Electron transfer flavoprotein	Macleaya cordata	NA	NA	NA	NA	NA	NA	NA	NA	NA	NA	NA	NA	NA	NA	GQT-4126-MONOMER	| AraPort: AT1G50940.1 | acrylyl-CoA reductase (NADH) | Species: Arabidopsis thaliana col | Gene: GQT-4126
TRINITY_DN3075_c0_g1	XP_010099832.1	77.222	180	2	1	4760	4221	49	189	6.62e-111	235	XP_010099832.1 G-box-binding factor 1 isoform X1 [Morus notabilis]	G-box-binding factor 1 isoform X1	Morus notabilis	W9RZX4	W9RZX4_9ROSA	G-box-binding factor 1	L484_009046			DNA-binding transcription factor activity [GO:0003700]	GO:0003700	DNA-binding transcription factor activity [GO:0003700]			21392393;		NA	NA	NA
TRINITY_DN3095_c0_g1	XP_010104696.2	98.214	168	3	0	995	492	4	171	1.27e-100	301	XP_010104696.2 uncharacterized protein LOC21404908 [Morus notabilis]	uncharacterized protein LOC21404908	Morus notabilis	NA	NA	NA	NA	NA	NA	NA	NA	NA	NA	NA	NA	NA	NA	NA	NA
TRINITY_DN3028_c0_g1	EXB29763.1	84	50	8	0	150	1	339	388	3.8e-17	90.5	EXB29763.1 CCR4-NOT transcription complex subunit 4 [Morus notabilis]	CCR4-NOT transcription complex subunit 4	Morus notabilis	NA	NA	NA	NA	NA	NA	NA	NA	NA	NA	NA	NA	NA	NA	NA	NA
TRINITY_DN3028_c0_g2	XP_010092063.1	95.122	164	8	0	740	249	245	408	5.14e-102	329	XP_010092063.1 uncharacterized protein LOC21386906 [Morus notabilis]	uncharacterized protein LOC21386906	Morus notabilis	W9R077	W9R077_9ROSA	Uncharacterized protein	L484_003367								21386906;		NA	NA	NA
TRINITY_DN3028_c0_g3	EXB29763.1	80.769	26	5	0	192	115	339	364	1.63e-06	51.2	EXB29763.1 CCR4-NOT transcription complex subunit 4 [Morus notabilis]	CCR4-NOT transcription complex subunit 4	Morus notabilis	NA	NA	NA	NA	NA	NA	NA	NA	NA	NA	NA	NA	NA	NA	NA	NA
TRINITY_DN3028_c1_g1	EXB96200.1	51.923	156	21	4	408	872	1	103	3.55e-34	127	EXB96200.1 hypothetical protein L484_017049 [Morus notabilis]	hypothetical protein L484_017049	Morus notabilis	NA	NA	NA	NA	NA	NA	NA	NA	NA	NA	NA	NA	NA	NA	NA	NA
TRINITY_DN3018_c0_g1	XP_010091529.1	96.117	103	4	0	459	767	23	125	4.87e-57	205	XP_010091529.1 ribulose-phosphate 3-epimerase, chloroplastic [Morus notabilis]	ribulose-phosphate 3-epimerase, chloroplastic	Morus notabilis	W9QNH5	W9QNH5_9ROSA	Ribulose-phosphate 3-epimerase	L484_015956	carbohydrate metabolic process [GO:0005975]		racemase and epimerase activity, acting on carbohydrates and derivatives [GO:0016857]	GO:0005975; GO:0016857	racemase and epimerase activity, acting on carbohydrates and derivatives [GO:0016857]; carbohydrate metabolic process [GO:0005975]			21399034;		NA	G2Z-12529-MONOMER	| PHYTOZOME: Manes.06G090100.1 | ribulose-5-phosphate 3-epimerase | Species: Manihot esculenta | Gene: G2Z-12529
TRINITY_DN3094_c0_g1	XP_024025320.1	95.61	205	9	0	2175	2789	195	399	4.97e-131	407	XP_024025320.1 jmjC domain-containing protein 4 isoform X2 [Morus notabilis]	jmjC domain-containing protein 4 isoform X2	Morus notabilis	NA	NA	NA	NA	NA	NA	NA	NA	NA	NA	NA	NA	NA	NA	NA	NA
TRINITY_DN3098_c0_g2	PON73769.1	70.968	62	18	0	4	189	15	76	1.08e-24	99.4	PON73769.1 hypothetical protein PanWU01x14_056570, partial [Parasponia andersonii]	hypothetical protein PanWU01x14_056570, partial	Parasponia andersonii	NA	NA	NA	NA	NA	NA	NA	NA	NA	NA	NA	NA	NA	NA	G33-9005-MONOMER	| PHYTOZOME: GSVIVT01015960001 | Xenobiotic-transporting ATPase | Species: Vitis vinifera | Gene: G33-9005
TRINITY_DN3098_c0_g3	BAB09923.1	60.51	157	60	1	1304	840	1183	1339	3.49e-51	193	BAB09923.1 copia-like retrotransposable element [Arabidopsis thaliana]	copia-like retrotransposable element	Arabidopsis thaliana	NA	NA	NA	NA	NA	NA	NA	NA	NA	NA	NA	NA	NA	NA	G3N-11463-MONOMER	| ENSEMBL: EMT21953 | Xenobiotic-transporting ATPase | Species: Aegilops tauschii | Gene: G3N-11463
TRINITY_DN3098_c0_g4	EXB62181.1	86.207	29	4	0	117	203	307	335	1.12e-30	60.1	EXB62181.1 hypothetical protein L484_017568 [Morus notabilis]	hypothetical protein L484_017568	Morus notabilis	NA	NA	NA	NA	NA	NA	NA	NA	NA	NA	NA	NA	NA	NA	G33-9005-MONOMER	| PHYTOZOME: GSVIVT01015960001 | Xenobiotic-transporting ATPase | Species: Vitis vinifera | Gene: G33-9005
TRINITY_DN3083_c0_g1	XP_024029695.1	80.423	189	10	1	1244	678	19	180	3.36e-88	277	XP_024029695.1 acid phosphatase 1 [Morus notabilis]	acid phosphatase 1	Morus notabilis	NA	NA	NA	NA	NA	NA	NA	NA	NA	NA	NA	NA	NA	NA	G3P-6335-MONOMER	| PHYTOZOME: evm.model.supercontig_13.267 | acid phosphatase / phosphotransferase | Species: Carica papaya | Gene: G3P-6335
TRINITY_DN3064_c0_g1	XP_010112607.1	91.667	228	19	0	1620	2303	1	228	3.55e-108	345	XP_010112607.1 uncharacterized protein LOC21390109 [Morus notabilis]	uncharacterized protein LOC21390109	Morus notabilis	W9SLI7	W9SLI7_9ROSA	Uncharacterized protein	L484_006687		integral component of membrane [GO:0016021]		GO:0016021	integral component of membrane [GO:0016021]			21390109;		NA	G3F-8394-MONOMER	| PHYTOZOME: | Solyc03g019720.3.1 | Species: Solanum lycopersicum | Gene: G3F-8394
TRINITY_DN3064_c1_g1	XP_024023635.1	97.79	181	4	0	2050	1508	50	230	6.7e-104	333	XP_024023635.1 protein HEAT INTOLERANT 4 [Morus notabilis]	protein HEAT INTOLERANT 4	Morus notabilis	NA	NA	NA	NA	NA	NA	NA	NA	NA	NA	NA	NA	NA	NA	NA	NA
TRINITY_DN3064_c2_g1	ANK58714.1	99.115	113	1	0	1653	1315	116	228	5.77e-116	232	ANK58714.1 regulator of G-protein signaling 1 [Morus alba var. atropurpurea]	regulator of G-protein signaling 1	Morus alba var. atropurpurea	NA	NA	NA	NA	NA	NA	NA	NA	NA	NA	NA	NA	NA	NA	NA	NA
TRINITY_DN3064_c4_g1	EXB55979.1	69.048	42	13	0	145	20	50	91	1.46e-10	62	EXB55979.1 putative pre-mRNA-splicing factor ATP-dependent RNA helicase [Morus notabilis]	putative pre-mRNA-splicing factor ATP-dependent RNA helicase	Morus notabilis	NA	NA	NA	NA	NA	NA	NA	NA	NA	NA	NA	NA	NA	NA	NA	NA
TRINITY_DN3064_c7_g1	XP_024028270.1	72.727	33	9	0	100	2	57	89	8.08e-06	50.4	XP_024028270.1 MADS-box protein AGL42-like isoform X1 [Morus notabilis]	MADS-box protein AGL42-like isoform X1	Morus notabilis	NA	NA	NA	NA	NA	NA	NA	NA	NA	NA	NA	NA	NA	NA	NA	NA
TRINITY_DN3000_c0_g1	XP_024023501.1	87.805	533	13	1	2438	4036	484	964	0	887	XP_024023501.1 uncharacterized protein LOC21407839 isoform X2 [Morus notabilis]	uncharacterized protein LOC21407839 isoform X2	Morus notabilis	NA	NA	NA	NA	NA	NA	NA	NA	NA	NA	NA	NA	NA	NA	NA	NA
TRINITY_DN3066_c0_g1	XP_010088657.1	87.273	110	10	1	2909	3238	197	302	9.56e-40	159	XP_010088657.1 bZIP transcription factor 16 [Morus notabilis]	bZIP transcription factor 16	Morus notabilis	W9R1Z8	W9R1Z8_9ROSA	Transcription factor HBP-1a	L484_007879			DNA-binding transcription factor activity [GO:0003700]	GO:0003700	DNA-binding transcription factor activity [GO:0003700]			21391270;		NA	NA	NA
TRINITY_DN3066_c0_g2	XP_010088657.1	96.875	32	1	0	727	822	370	401	4.21e-10	67.4	XP_010088657.1 bZIP transcription factor 16 [Morus notabilis]	bZIP transcription factor 16	Morus notabilis	W9R1Z8	W9R1Z8_9ROSA	Transcription factor HBP-1a	L484_007879			DNA-binding transcription factor activity [GO:0003700]	GO:0003700	DNA-binding transcription factor activity [GO:0003700]			21391270;		NA	NA	NA
TRINITY_DN3066_c1_g1	XP_024022067.1	98.565	209	3	0	323	949	1	209	3.54e-138	416	XP_024022067.1 solute carrier family 35 member F1-like, partial [Morus notabilis]	solute carrier family 35 member F1-like, partial	Morus notabilis	NA	NA	NA	NA	NA	NA	NA	NA	NA	NA	NA	NA	NA	NA	NA	NA
TRINITY_DN3055_c0_g2	EXC29929.1	96.429	196	7	0	989	402	215	410	6.89e-120	385	EXC29929.1 Zinc finger CCCH domain-containing protein ZFN-like protein [Morus notabilis]	Zinc finger CCCH domain-containing protein ZFN-like protein	Morus notabilis	NA	NA	NA	NA	NA	NA	NA	NA	NA	NA	NA	NA	NA	NA	NA	NA
TRINITY_DN3024_c0_g1	XP_024023811.1	91.339	127	11	0	3606	3986	224	350	4.91e-69	243	XP_024023811.1 autophagy protein 5 isoform X4 [Morus notabilis]	autophagy protein 5 isoform X4	Morus notabilis	NA	NA	NA	NA	NA	NA	NA	NA	NA	NA	NA	NA	NA	NA	NA	NA
TRINITY_DN3024_c0_g2	XP_008357679.1	96.154	26	1	0	3	80	78	103	6.02e-09	55.8	XP_008357679.1 PREDICTED: autophagy protein 5-like [Malus domestica]	PREDICTED: autophagy protein 5-like	Malus domestica	NA	NA	NA	NA	NA	NA	NA	NA	NA	NA	NA	NA	NA	NA	NA	NA
TRINITY_DN3004_c0_g1	XP_024028176.1	97.049	915	27	0	5065	2321	18	932	0	1770	XP_024028176.1 ABC transporter C family member 8, partial [Morus notabilis]	ABC transporter C family member 8, partial	Morus notabilis	NA	NA	NA	NA	NA	NA	NA	NA	NA	NA	NA	NA	NA	NA	G37-8707-MONOMER	| PHYTOZOME: Potri.003G034700.1 | Xenobiotic-transporting ATPase | Species: Populus trichocarpa | Gene: G37-8707
TRINITY_DN3011_c0_g1	XP_024019764.1	96.842	95	3	0	5	289	691	785	9.67e-55	195	XP_024019764.1 G-type lectin S-receptor-like serine/threonine-protein kinase At4g27290 isoform X1 [Morus notabilis]	G-type lectin S-receptor-like serine/threonine-protein kinase At4g27290 isoform X1	Morus notabilis	NA	NA	NA	NA	NA	NA	NA	NA	NA	NA	NA	NA	NA	NA	G30-9337-MONOMER	| ENSEMBL: Bra017016.1-P | phosphatidylglycerophosphate synthase; CDP-diacylglycerol--glycerol-3-phosphate 1-phosphatidyltransferase | Species: Brassica rapa ssp. Pekinensis | Gene: G30-9337
TRINITY_DN3011_c0_g2	XP_024019764.1	84.043	94	15	0	5	286	691	784	1.79e-50	180	XP_024019764.1 G-type lectin S-receptor-like serine/threonine-protein kinase At4g27290 isoform X1 [Morus notabilis]	G-type lectin S-receptor-like serine/threonine-protein kinase At4g27290 isoform X1	Morus notabilis	NA	NA	NA	NA	NA	NA	NA	NA	NA	NA	NA	NA	NA	NA	G30-9337-MONOMER	| ENSEMBL: Bra017016.1-P | phosphatidylglycerophosphate synthase; CDP-diacylglycerol--glycerol-3-phosphate 1-phosphatidyltransferase | Species: Brassica rapa ssp. Pekinensis | Gene: G30-9337
TRINITY_DN3026_c0_g3	XP_010105332.1	98.837	516	5	1	159	1706	1	515	0	1041	XP_010105332.1 carboxyl-terminal-processing peptidase 3, chloroplastic [Morus notabilis]	carboxyl-terminal-processing peptidase 3, chloroplastic	Morus notabilis	W9S1S9	W9S1S9_9ROSA	Carboxyl-terminal-processing protease	L484_015980			serine-type peptidase activity [GO:0008236]	GO:0008236	serine-type peptidase activity [GO:0008236]			21399056;		NA	G30-13702-MONOMER	| ENSEMBL: Bra027585.1-P | beta-ring hydroxylase | Species: Brassica rapa ssp. Pekinensis | Gene: G30-13702
TRINITY_DN3035_c0_g1	XP_024029315.1	87.162	148	3	1	816	1259	101	232	6.51e-79	255	XP_024029315.1 superoxide dismutase [Mn], mitochondrial [Morus notabilis]	superoxide dismutase	Morus notabilis	NA	NA	NA	NA	NA	NA	NA	NA	NA	NA	NA	NA	NA	NA	G3N-10845-MONOMER	| ENSEMBL: EMT31727 | superoxide dismutase | Species: Aegilops tauschii | Gene: G3N-10845
TRINITY_DN3035_c0_g2	XP_010103633.1	97.08	137	4	0	119	529	21	157	6.66e-88	276	XP_010103633.1 superoxide dismutase [Mn], mitochondrial [Morus notabilis]	superoxide dismutase	Morus notabilis	W9RUJ9	W9RUJ9_9ROSA	Superoxide dismutase (EC 1.15.1.1)	L484_011225			metal ion binding [GO:0046872]; superoxide dismutase activity [GO:0004784]	GO:0004784; GO:0046872	metal ion binding [GO:0046872]; superoxide dismutase activity [GO:0004784]			21394493;		NA	G5X-5895-MONOMER	| The Beta vulgaris Resource: Sp_172260_ueis.t1 | superoxide dismutase | Species: Spinacia oleracea | Gene: G5X-5895
TRINITY_DN3035_c0_g3	AQK85007.1	82.353	34	6	0	249	350	180	213	1.06e-08	60.1	AQK85007.1 Superoxide dismutase [Zea mays]	Superoxide dismutase	Zea mays	NA	NA	NA	NA	NA	NA	NA	NA	NA	NA	NA	NA	NA	NA	G4B-9042-MONOMER	| PHYTOZOME: evm_27.model.AmTr_v1.0_scaffold00077.26 | superoxide dismutase | Species: Amborella trichopoda | Gene: G4B-9042
TRINITY_DN3040_c0_g1	XP_015892750.1	67.914	187	29	1	2453	1893	161	316	8.19e-97	249	XP_015892750.1 PREDICTED: RNA pseudouridine synthase 4, mitochondrial [Ziziphus jujuba]	PREDICTED: RNA pseudouridine synthase 4, mitochondrial	Ziziphus jujuba	NA	NA	NA	NA	NA	NA	NA	NA	NA	NA	NA	NA	NA	NA	G33-9265-MONOMER	| PHYTOZOME: GSVIVT01003148001 | 23S rRNA pseudouridine955/2504/2580 synthase | Species: Vitis vinifera | Gene: G33-9265
TRINITY_DN3093_c0_g1	XP_010099617.1	97.273	110	3	0	102	431	1	110	1.25e-40	143	XP_010099617.1 V-type proton ATPase subunit G [Morus notabilis]	V-type proton ATPase subunit G	Morus notabilis	W9RAP0	W9RAP0_9ROSA	V-type proton ATPase subunit G	L484_013409	proton transmembrane transport [GO:1902600]	vacuolar proton-transporting V-type ATPase complex [GO:0016471]	ATPase activity, coupled to transmembrane movement of substances [GO:0042626]	GO:0016471; GO:0042626; GO:1902600	vacuolar proton-transporting V-type ATPase complex [GO:0016471]; ATPase activity, coupled to transmembrane movement of substances [GO:0042626]; proton transmembrane transport [GO:1902600]			21396581;		NA	G37-8299-MONOMER	| PHYTOZOME: Potri.010G222000.1 | ATP synthase | Species: Populus trichocarpa | Gene: G37-8299
TRINITY_DN3039_c0_g1	XP_024025394.1	93.548	155	10	0	209	673	1	155	8.17e-99	301	XP_024025394.1 probable peroxygenase 4 [Morus notabilis]	probable peroxygenase 4	Morus notabilis	NA	NA	NA	NA	NA	NA	NA	NA	NA	NA	NA	NA	NA	NA	GN7V-66447-MONOMER	| PHYTOZOME: Glyma.09G124200.1 | plant seed peroxygenase | Species: Glycine max | Gene: GN7V-66447
TRINITY_DN3039_c0_g2	EXC27870.1	37.662	77	38	3	591	815	26	94	0.000147	46.6	EXC27870.1 hypothetical protein L484_009192 [Morus notabilis]	hypothetical protein L484_009192	Morus notabilis	NA	NA	NA	NA	NA	NA	NA	NA	NA	NA	NA	NA	NA	NA	NA	NA
TRINITY_DN3039_c1_g1	ESR50919.1	86.364	22	3	0	319	384	38	59	0.000256	44.3	ESR50919.1 hypothetical protein CICLE_v10033991mg [Citrus clementina]	hypothetical protein CICLE_v10033991mg	Citrus clementina	NA	NA	NA	NA	NA	NA	NA	NA	NA	NA	NA	NA	NA	NA	NA	NA
TRINITY_DN3002_c0_g1	XP_024031925.1	95.567	203	7	1	199	801	1	203	2.81e-62	218	XP_024031925.1 E3 ubiquitin ligase BIG BROTHER-related [Morus notabilis]	E3 ubiquitin ligase BIG BROTHER-related	Morus notabilis	NA	NA	NA	NA	NA	NA	NA	NA	NA	NA	NA	NA	NA	NA	GDQC-8063-MONOMER	| ENSEMBL: Zm00001d038121_T001.1 | Isoamylase | Species: Zea mays mays | Gene: GDQC-8063
TRINITY_DN3096_c0_g1	XP_022019086.1	63.043	46	17	0	248	385	1187	1232	1.25e-12	63.9	XP_022019086.1 uncharacterized protein LOC110919115 [Helianthus annuus]	uncharacterized protein LOC110919115	Helianthus annuus	NA	NA	NA	NA	NA	NA	NA	NA	NA	NA	NA	NA	NA	NA	NA	NA
TRINITY_DN3081_c0_g1	XP_024026727.1	98.137	161	3	0	2194	1712	122	282	3.71e-101	338	XP_024026727.1 uncharacterized protein LOC112093122 [Morus notabilis]	uncharacterized protein LOC112093122	Morus notabilis	NA	NA	NA	NA	NA	NA	NA	NA	NA	NA	NA	NA	NA	NA	G2Z-11266-MONOMER	| PHYTOZOME: Manes.01G164700.1 | glucan 1,3-beta-glucosidase | Species: Manihot esculenta | Gene: G2Z-11266
TRINITY_DN3081_c0_g2	XP_024026705.1	81.87	353	12	1	2235	1177	164	464	0	497	XP_024026705.1 uncharacterized protein LOC21404893 [Morus notabilis]	uncharacterized protein LOC21404893	Morus notabilis	NA	NA	NA	NA	NA	NA	NA	NA	NA	NA	NA	NA	NA	NA	AT3G47000-MONOMER	| AraPort: AT3G47000.1 | glucan 1,3-beta-glucosidase | Species: Arabidopsis thaliana col | Gene: AT3G47000
TRINITY_DN3081_c0_g4	KQK87092.1	85.714	21	3	0	65	3	1	21	1.3e-05	49.7	KQK87092.1 hypothetical protein SETIT_034709mg [Setaria italica]	hypothetical protein SETIT_034709mg	Setaria italica	NA	NA	NA	NA	NA	NA	NA	NA	NA	NA	NA	NA	NA	NA	G2Z-11266-MONOMER	| PHYTOZOME: Manes.01G164700.1 | glucan 1,3-beta-glucosidase | Species: Manihot esculenta | Gene: G2Z-11266
TRINITY_DN3050_c0_g1	XP_024028493.1	98.118	744	13	1	7161	4933	1	744	0	1174	XP_024028493.1 vacuolar protein sorting-associated protein 8 homolog [Morus notabilis]	vacuolar protein sorting-associated protein 8 homolog	Morus notabilis	NA	NA	NA	NA	NA	NA	NA	NA	NA	NA	NA	NA	NA	NA	NA	NA
TRINITY_DN3050_c0_g2	EXC13671.1	98.319	119	2	0	359	3	159	277	3.64e-76	238	EXC13671.1 hypothetical protein L484_019632 [Morus notabilis]	hypothetical protein L484_019632	Morus notabilis	NA	NA	NA	NA	NA	NA	NA	NA	NA	NA	NA	NA	NA	NA	G3N-6929-MONOMER	| ENSEMBL: EMT25985 | 3,5-dimethoxyphenol O-methyltransferase; 3,5-dihydroxyanisole O-methyltransferase | Species: Aegilops tauschii | Gene: G3N-6929
TRINITY_DN3050_c0_g3	XP_024028480.1	96.089	179	7	0	864	328	324	502	6.26e-110	333	XP_024028480.1 pentatricopeptide repeat-containing protein At1g05600 isoform X1 [Morus notabilis]	pentatricopeptide repeat-containing protein At1g05600 isoform X1	Morus notabilis	NA	NA	NA	NA	NA	NA	NA	NA	NA	NA	NA	NA	NA	NA	G2T-6991-MONOMER	| ENSEMBL: MLOC_59638.9 | 3,5-dimethoxyphenol O-methyltransferase; 3,5-dihydroxyanisole O-methyltransferase | Species: Hordeum vulgare subsp. vulgare | Gene: G2T-6991
TRINITY_DN58660_c0_g1	XP_024021342.1	73.684	76	20	0	229	2	53	128	1.95e-34	120	XP_024021342.1 uncharacterized protein LOC112091557 [Morus notabilis]	uncharacterized protein LOC112091557	Morus notabilis	NA	NA	NA	NA	NA	NA	NA	NA	NA	NA	NA	NA	NA	NA	G3G-9110-MONOMER	| ENSEMBL: TRIUR3_28403-P1 | laccase | Species: Triticum urartu | Gene: G3G-9110
TRINITY_DN58659_c0_g1	XP_006450366.1	100	88	0	0	2	265	43	130	1.83e-60	187	XP_006450366.1 40S ribosomal protein S11 [Citrus clementina]	40S ribosomal protein S11	Citrus clementina	V4UMI4	V4UMI4_9ROSI	Uncharacterized protein	CICLE_v10009763mg	translation [GO:0006412]	ribosome [GO:0005840]	structural constituent of ribosome [GO:0003735]	GO:0003735; GO:0005840; GO:0006412	ribosome [GO:0005840]; structural constituent of ribosome [GO:0003735]; translation [GO:0006412]		cic:CICLE_v10009763mg;	18053992;		NA	G3N-7131-MONOMER	| ENSEMBL: EMT18708 | pectinesterase; pectin methylesterase | Species: Aegilops tauschii | Gene: G3N-7131
TRINITY_DN58622_c0_g1	ALP44175.1	89.247	93	10	0	20	298	292	384	7.6e-57	189	ALP44175.1 carotenoid cleavage dioxygenase 1 [Fraxinus velutina]	carotenoid cleavage dioxygenase 1	Fraxinus velutina	NA	NA	NA	NA	NA	NA	NA	NA	NA	NA	NA	NA	NA	NA	G37-9705-MONOMER	| PHYTOZOME: Potri.001G265400.1 | 5,6-epoxy-3-hydroxy-12'-apo-beta-caroten-12'-al dioxygenase; lutein dioxygenase; beta-carotene dioxygenase; 9'-cis-neoxanthin dioxygenase; 3,5-dihydroxy-6,7-didehydro-12'-apo-beta-caroten-12'-al dioxygenase; zeaxanthin dioxygenase; all-trans-10'-apo-beta-carotenal dioxygenase; 9'-cis-neoxanthin oxygenase; 9-cis-violaxanthin dioxygenase; violaxanthin dioxygenase; …
TRINITY_DN58635_c0_g1	XP_023923370.1	54.082	98	44	1	103	396	25	121	3.42e-30	112	XP_023923370.1 ubiquitin-60S ribosomal protein L40-like [Quercus suber]	ubiquitin-60S ribosomal protein L40-like	Quercus suber	NA	NA	NA	NA	NA	NA	NA	NA	NA	NA	NA	NA	NA	NA	NA	NA
TRINITY_DN58640_c0_g1	XP_005649392.1	67.143	70	23	0	218	9	1	70	2.61e-23	91.3	XP_005649392.1 hypothetical protein COCSUDRAFT_28397 [Coccomyxa subellipsoidea C-169]	hypothetical protein COCSUDRAFT_28397	Coccomyxa subellipsoidea	I0Z2H9	I0Z2H9_COCSC	Uncharacterized protein	COCSUDRAFT_28397	translation [GO:0006412]	ribosome [GO:0005840]	structural constituent of ribosome [GO:0003735]	GO:0003735; GO:0005840; GO:0006412	ribosome [GO:0005840]; structural constituent of ribosome [GO:0003735]; translation [GO:0006412]		csl:COCSUDRAFT_28397;	17042849;		NA	NA	NA
TRINITY_DN58604_c0_g1	XP_010089303.1	98.81	84	1	0	253	2	143	226	1.98e-23	96.7	XP_010089303.1 homeobox-leucine zipper protein HAT3 [Morus notabilis]	homeobox-leucine zipper protein HAT3	Morus notabilis	W9QQ84	W9QQ84_9ROSA	Homeobox-leucine zipper protein HAT3	L484_021834		nucleus [GO:0005634]	DNA-binding transcription factor activity [GO:0003700]; sequence-specific DNA binding [GO:0043565]	GO:0003700; GO:0005634; GO:0043565	nucleus [GO:0005634]; DNA-binding transcription factor activity [GO:0003700]; sequence-specific DNA binding [GO:0043565]			21404674;		NA	NA	NA
TRINITY_DN58605_c0_g1	PON72270.1	95.455	22	1	0	253	188	101	122	0.000106	44.3	PON72270.1 DNA-directed RNA polymerase, subunit RPB [Parasponia andersonii]	DNA-directed RNA polymerase, subunit RPB	Parasponia andersonii	NA	NA	NA	NA	NA	NA	NA	NA	NA	NA	NA	NA	NA	NA	NA	NA
TRINITY_DN58671_c0_g1	CAN74695.1	38.298	94	41	2	288	7	447	523	7.67e-10	60.5	CAN74695.1 hypothetical protein VITISV_024648 [Vitis vinifera]	hypothetical protein VITISV_024648	Vitis vinifera	NA	NA	NA	NA	NA	NA	NA	NA	NA	NA	NA	NA	NA	NA	NA	NA
TRINITY_DN58669_c0_g1	XP_010103060.1	95.918	98	4	0	2	295	54	151	2.07e-63	195	XP_010103060.1 uncharacterized protein LOC21386164 [Morus notabilis]	uncharacterized protein LOC21386164	Morus notabilis	W9S982	W9S982_9ROSA	Uncharacterized protein	L484_002596								21386164;		NA	G2U-8618-MONOMER	| PHYTOZOME: Bradi1g55592.1 | Dextransucrase | Species: Brachypodium distachyon | Gene: G2U-8618
TRINITY_DN58615_c0_g1	XP_010094628.1	99.029	103	1	0	3	311	67	169	1.55e-45	162	XP_010094628.1 leucine-rich repeat receptor-like serine/threonine-protein kinase BAM3 [Morus notabilis]	leucine-rich repeat receptor-like serine/threonine-protein kinase BAM3	Morus notabilis	W9R4V6	W9R4V6_9ROSA	Leucine-rich repeat receptor-like serine/threonine-protein kinase BAM3	L484_009873		integral component of membrane [GO:0016021]	ATP binding [GO:0005524]; protein kinase activity [GO:0004672]	GO:0004672; GO:0005524; GO:0016021	integral component of membrane [GO:0016021]; ATP binding [GO:0005524]; protein kinase activity [GO:0004672]			21393188;		NA	GN7V-44836-MONOMER	| PHYTOZOME: Glyma.12G238600.1 | polygalacturonase | Species: Glycine max | Gene: GN7V-44836
TRINITY_DN58685_c0_g1	EXB66862.1	83.019	53	9	0	159	1	1	53	4.7e-20	87.8	EXB66862.1 hypothetical protein L484_019500 [Morus notabilis]	hypothetical protein L484_019500	Morus notabilis	NA	NA	NA	NA	NA	NA	NA	NA	NA	NA	NA	NA	NA	NA	NA	NA
TRINITY_DN58648_c0_g1	XP_023909822.1	97.778	45	1	0	68	202	54	98	2.18e-14	68.6	XP_023909822.1 homeobox protein HOY1-like [Quercus suber]	homeobox protein HOY1-like	Quercus suber	NA	NA	NA	NA	NA	NA	NA	NA	NA	NA	NA	NA	NA	NA	NA	NA
TRINITY_DN58670_c0_g1	XP_024021734.1	48.98	98	50	0	310	17	24	121	1.57e-21	92.4	XP_024021734.1 uncharacterized protein LOC112091706 [Morus notabilis]	uncharacterized protein LOC112091706	Morus notabilis	NA	NA	NA	NA	NA	NA	NA	NA	NA	NA	NA	NA	NA	NA	NA	NA
TRINITY_DN58618_c0_g1	EXC06712.1	72.619	84	19	1	378	139	102	185	1.43e-15	72	EXC06712.1 hypothetical protein L484_021551 [Morus notabilis]	hypothetical protein L484_021551	Morus notabilis	NA	NA	NA	NA	NA	NA	NA	NA	NA	NA	NA	NA	NA	NA	NA	NA
TRINITY_DN58650_c0_g1	AAD23690.1	56.338	71	31	0	231	19	829	899	3.36e-22	94.7	AAD23690.1 putative retroelement pol polyprotein [Arabidopsis thaliana]	putative retroelement pol polyprotein	Arabidopsis thaliana	NA	NA	NA	NA	NA	NA	NA	NA	NA	NA	NA	NA	NA	NA	G3N-11463-MONOMER	| ENSEMBL: EMT21953 | Xenobiotic-transporting ATPase | Species: Aegilops tauschii | Gene: G3N-11463
TRINITY_DN58666_c0_g1	XP_015387832.1	76.712	73	17	0	53	271	83	155	3.03e-33	126	XP_015387832.1 PREDICTED: uncharacterized protein LOC107177859 [Citrus sinensis]	PREDICTED: uncharacterized protein LOC107177859	Citrus sinensis	NA	NA	NA	NA	NA	NA	NA	NA	NA	NA	NA	NA	NA	NA	G2Z-7080-MONOMER	| PHYTOZOME: Manes.16G061500.1 | succinate:quinone oxidoreductase | Species: Manihot esculenta | Gene: G2Z-7080
TRINITY_DN58700_c0_g1	XP_024024880.1	58.491	106	38	3	2	307	198	301	3.06e-23	97.1	XP_024024880.1 uncharacterized protein LOC112092581 [Morus notabilis]	uncharacterized protein LOC112092581	Morus notabilis	NA	NA	NA	NA	NA	NA	NA	NA	NA	NA	NA	NA	NA	NA	G3P-5026-MONOMER	| PHYTOZOME: evm.model.supercontig_35.41 | Alpha-N-acetylglucosaminidase | Species: Carica papaya | Gene: G3P-5026
TRINITY_DN58634_c0_g1	XP_010105025.1	98.611	72	1	0	3	218	76	147	1.42e-40	142	XP_010105025.1 divinyl chlorophyllide a 8-vinyl-reductase, chloroplastic [Morus notabilis]	divinyl chlorophyllide a 8-vinyl-reductase, chloroplastic	Morus notabilis	W9RYB8	W9RYB8_9ROSA	Uncharacterized protein	L484_008466								21391831;		NA	G37-12436-MONOMER	| PHYTOZOME: Potri.008G204900.1 | 3,8-divinyl protochlorophyllide a 8-vinyl-reductase (NADPH) | Species: Populus trichocarpa | Gene: G37-12436
TRINITY_DN58668_c0_g1	XP_023893991.1	67.647	68	22	0	204	1	911	978	8.76e-25	101	XP_023893991.1 NU+ prion formation protein 1-like [Quercus suber]	NU+ prion formation protein 1-like	Quercus suber	NA	NA	NA	NA	NA	NA	NA	NA	NA	NA	NA	NA	NA	NA	G3A-5591-MONOMER	| PHYTOZOME: 175495 | ATPase | Species: Selaginella moellendorffii | Gene: G3A-5591
TRINITY_DN58651_c0_g1	PNT12880.1	100	83	0	0	262	14	30	112	1.27e-55	173	PNT12880.1 hypothetical protein POPTR_011G111400v3 [Populus trichocarpa]	hypothetical protein POPTR_011G111400v3	Populus trichocarpa	NA	NA	NA	NA	NA	NA	NA	NA	NA	NA	NA	NA	NA	NA	G3N-9668-MONOMER	| ENSEMBL: EMT28432 | Glucan endo-1,3-beta-D-glucosidase | Species: Aegilops tauschii | Gene: G3N-9668
TRINITY_DN58692_c0_g1	XP_023899429.1	88.06	67	8	0	202	2	14	80	1.03e-34	129	XP_023899429.1 probable 5-methyltetrahydropteroyltriglutamate--homocysteine methyltransferase [Quercus suber]	probable 5-methyltetrahydropteroyltriglutamate--homocysteine methyltransferase	Quercus suber	NA	NA	NA	NA	NA	NA	NA	NA	NA	NA	NA	NA	NA	NA	G2Z-7136-MONOMER	| PHYTOZOME: Manes.04G040700.1 | cobalamin-independent homocysteine transmethylase | Species: Manihot esculenta | Gene: G2Z-7136
TRINITY_DN58689_c0_g1	XP_016566203.1	100	18	0	0	76	23	111	128	0.00058	42.4	XP_016566203.1 PREDICTED: glycine-rich protein-like [Capsicum annuum]	PREDICTED: glycine-rich protein-like	Capsicum annuum	A0A1U8GBX2	A0A1U8GBX2_CAPAN	glycine-rich protein-like	LOC107864361							cann:107864361;	107864361;	LOC107864361	NA	NA	NA
TRINITY_DN58674_c0_g1	EXB55979.1	91.667	24	2	0	74	3	49	72	2.3e-05	48.1	EXB55979.1 putative pre-mRNA-splicing factor ATP-dependent RNA helicase [Morus notabilis]	putative pre-mRNA-splicing factor ATP-dependent RNA helicase	Morus notabilis	NA	NA	NA	NA	NA	NA	NA	NA	NA	NA	NA	NA	NA	NA	NA	NA
TRINITY_DN58694_c0_g1	XP_010095249.1	86.957	92	11	1	288	16	1	92	9.47e-33	117	XP_010095249.1 uncharacterized protein LOC21397723 isoform X2 [Morus notabilis]	uncharacterized protein LOC21397723 isoform X2	Morus notabilis	W9QYE0	W9QYE0_9ROSA	Uncharacterized protein	L484_014589								21397723;		NA	NA	NA
TRINITY_DN58630_c0_g1	XP_023882975.1	37.107	159	86	4	69	518	257	410	5.03e-11	66.6	XP_023882975.1 ribosome biogenesis protein NOP53-like [Quercus suber]	ribosome biogenesis protein NOP53-like	Quercus suber	NA	NA	NA	NA	NA	NA	NA	NA	NA	NA	NA	NA	NA	NA	NA	NA
TRINITY_DN58616_c0_g1	KNA02748.1	64.516	31	11	0	149	241	1	31	0.000522	41.6	KNA02748.1 hypothetical protein SOVF_215730, partial [Spinacia oleracea]	hypothetical protein SOVF_215730, partial	Spinacia oleracea	NA	NA	NA	NA	NA	NA	NA	NA	NA	NA	NA	NA	NA	NA	NA	NA
TRINITY_DN58698_c0_g1	PKI51240.1	94.624	93	5	0	53	331	70	162	6.21e-57	179	PKI51240.1 hypothetical protein CRG98_028388 [Punica granatum]	hypothetical protein CRG98_028388	Punica granatum	NA	NA	NA	NA	NA	NA	NA	NA	NA	NA	NA	NA	NA	NA	NA	NA
TRINITY_DN58642_c0_g1	PON78778.1	76.471	34	8	0	2	103	615	648	1.66e-08	56.6	PON78778.1 Uridine kinase-like [Parasponia andersonii]	Uridine kinase-like	Parasponia andersonii	NA	NA	NA	NA	NA	NA	NA	NA	NA	NA	NA	NA	NA	NA	G3F-6861-MONOMER	| PHYTOZOME: | Solyc05g007990.3.1 | Species: Solanum lycopersicum | Gene: G3F-6861
TRINITY_DN58621_c0_g1	AFK09987.1	100	106	0	0	1	318	6	111	7.56e-74	220	AFK09987.1 RNA polymerase beta subunit, partial (chloroplast) [Mangifera indica]	RNA polymerase beta subunit, partial (chloroplast)	Mangifera indica	NA	NA	NA	NA	NA	NA	NA	NA	NA	NA	NA	NA	NA	NA	GDQC-8202-MONOMER	| ENSEMBL: Zm00001d000270_T001.1 | ATP synthase | Species: Zea mays mays | Gene: GDQC-8202
TRINITY_DN58617_c0_g1	XP_024025491.1	98.969	97	1	0	3	293	272	368	7.29e-60	202	XP_024025491.1 potassium channel AKT1 [Morus notabilis]	potassium channel AKT1	Morus notabilis	NA	NA	NA	NA	NA	NA	NA	NA	NA	NA	NA	NA	NA	NA	GN7V-59392-MONOMER	| PHYTOZOME: Glyma.05G010600.1 | potassium channel | Species: Glycine max | Gene: GN7V-59392
TRINITY_DN58602_c0_g1	XP_009335445.1	53.333	60	27	1	240	64	604	663	1.18e-09	61.2	XP_009335445.1 PREDICTED: uncharacterized protein LOC103928158 [Pyrus x bretschneideri]	PREDICTED: uncharacterized protein LOC103928158	Pyrus x bretschneideri	NA	NA	NA	NA	NA	NA	NA	NA	NA	NA	NA	NA	NA	NA	NA	NA
TRINITY_DN58678_c0_g1	EXC24973.1	66.667	69	20	1	67	264	779	847	6.11e-25	90.5	EXC24973.1 TMV resistance protein N [Morus notabilis]	TMV resistance protein N	Morus notabilis	NA	NA	NA	NA	NA	NA	NA	NA	NA	NA	NA	NA	NA	NA	NA	NA
TRINITY_DN16182_c0_g1	EXC01912.1	64.444	45	16	0	856	722	30	74	2.72e-08	57	EXC01912.1 hypothetical protein L484_018823 [Morus notabilis]	hypothetical protein L484_018823	Morus notabilis	NA	NA	NA	NA	NA	NA	NA	NA	NA	NA	NA	NA	NA	NA	NA	NA
TRINITY_DN16188_c0_g1	XP_013448061.1	66.667	48	16	0	279	136	19	66	3.09e-13	68.9	XP_013448061.1 hypothetical protein MTR_7g031847 [Medicago truncatula]	hypothetical protein MTR_7g031847	Medicago truncatula	A0A072TYZ4	A0A072TYZ4_MEDTR	Uncharacterized protein	MTR_7g031847							mtr:MTR_7g031847;			NA	NA	NA
TRINITY_DN16188_c0_g2	PHT26238.1	44.615	65	8	1	622	732	166	230	1.34e-05	51.6	PHT26238.1 Regulator of rDNA transcription protein 15 [Capsicum baccatum]	Regulator of rDNA transcription protein 15	Capsicum baccatum	NA	NA	NA	NA	NA	NA	NA	NA	NA	NA	NA	NA	NA	NA	NA	NA
TRINITY_DN16188_c0_g4	PHT25983.1	60.811	74	25	2	3	218	126	197	7.38e-16	73.9	PHT25983.1 hypothetical protein CQW23_34398 [Capsicum baccatum]	hypothetical protein CQW23_34398	Capsicum baccatum	NA	NA	NA	NA	NA	NA	NA	NA	NA	NA	NA	NA	NA	NA	NA	NA
TRINITY_DN16188_c0_g5	PHT27341.1	73.649	148	22	1	19	462	10	140	1.12e-49	165	PHT27341.1 hypothetical protein CQW23_33060 [Capsicum baccatum]	hypothetical protein CQW23_33060	Capsicum baccatum	NA	NA	NA	NA	NA	NA	NA	NA	NA	NA	NA	NA	NA	NA	NA	NA
TRINITY_DN16188_c0_g6	PHT25643.1	41.379	145	71	6	48	461	264	401	4.64e-10	63.5	PHT25643.1 Regulator of rDNA transcription protein 15 [Capsicum baccatum]	Regulator of rDNA transcription protein 15	Capsicum baccatum	NA	NA	NA	NA	NA	NA	NA	NA	NA	NA	NA	NA	NA	NA	NA	NA
TRINITY_DN16188_c1_g1	CDP21352.1	84.286	70	11	0	656	447	136	205	2.82e-36	115	CDP21352.1 unnamed protein product [Coffea canephora]	unnamed protein product	Coffea canephora	NA	NA	NA	NA	NA	NA	NA	NA	NA	NA	NA	NA	NA	NA	NA	NA
TRINITY_DN16185_c0_g1	KFK40656.1	75.472	53	13	0	193	35	181	233	4.25e-18	80.9	KFK40656.1 hypothetical protein AALP_AA2G024800 [Arabis alpina]	hypothetical protein AALP_AA2G024800	Arabis alpina	NA	NA	NA	NA	NA	NA	NA	NA	NA	NA	NA	NA	NA	NA	NA	NA
TRINITY_DN16173_c0_g1	BAI39457.1	39.344	61	37	0	368	186	471	531	2.43e-05	48.9	BAI39457.1 transposase, partial [Oryza sativa Japonica Group]	transposase, partial	Oryza sativa Japonica Group	NA	NA	NA	NA	NA	NA	NA	NA	NA	NA	NA	NA	NA	NA	NA	NA
TRINITY_DN16173_c0_g2	EXB99417.1	78.873	71	15	0	4	216	450	520	2.56e-30	117	EXB99417.1 Protein SCO1-1-like protein [Morus notabilis]	Protein SCO1-1-like protein	Morus notabilis	NA	NA	NA	NA	NA	NA	NA	NA	NA	NA	NA	NA	NA	NA	NA	NA
TRINITY_DN16173_c1_g1	EXB99417.1	84.034	119	19	0	91	447	413	531	3.96e-63	207	EXB99417.1 Protein SCO1-1-like protein [Morus notabilis]	Protein SCO1-1-like protein	Morus notabilis	NA	NA	NA	NA	NA	NA	NA	NA	NA	NA	NA	NA	NA	NA	NA	NA
TRINITY_DN16173_c1_g2	EXB99417.1	42.857	154	14	4	303	764	453	532	4.04e-20	98.2	EXB99417.1 Protein SCO1-1-like protein [Morus notabilis]	Protein SCO1-1-like protein	Morus notabilis	NA	NA	NA	NA	NA	NA	NA	NA	NA	NA	NA	NA	NA	NA	NA	NA
TRINITY_DN16157_c0_g1	KYP63203.1	65.306	49	17	0	98	244	342	390	4.8e-21	74.7	KYP63203.1 Retrovirus-related Pol polyprotein from transposon TNT 1-94 [Cajanus cajan]	Retrovirus-related Pol polyprotein from transposon TNT 1-94	Cajanus cajan	NA	NA	NA	NA	NA	NA	NA	NA	NA	NA	NA	NA	NA	NA	G30-13877-MONOMER	| ENSEMBL: Bra039006.1-P | 1-aminocyclopropane-1-carboxylate oxidase | Species: Brassica rapa ssp. Pekinensis | Gene: G30-13877
TRINITY_DN16101_c0_g1	POE74360.1	73.171	82	22	0	1	246	68	149	6.56e-32	115	POE74360.1 60s ribosomal protein l27-a [Quercus suber]	60s ribosomal protein l27-a	Quercus suber	NA	NA	NA	NA	NA	NA	NA	NA	NA	NA	NA	NA	NA	NA	NA	NA
TRINITY_DN16103_c0_g1	XP_018847744.1	55.135	185	70	5	948	418	41	220	2.16e-62	177	XP_018847744.1 PREDICTED: G-type lectin S-receptor-like serine/threonine-protein kinase CES101 isoform X1 [Juglans regia]	PREDICTED: G-type lectin S-receptor-like serine/threonine-protein kinase CES101 isoform X1	Juglans regia	A0A2I4GV20	A0A2I4GV20_JUGRE	G-type lectin S-receptor-like serine/threonine-protein kinase CES101 isoform X1	LOC109011126		integral component of membrane [GO:0016021]	ATP binding [GO:0005524]; carbohydrate binding [GO:0030246]; protein serine/threonine kinase activity [GO:0004674]	GO:0004674; GO:0005524; GO:0016021; GO:0030246	integral component of membrane [GO:0016021]; ATP binding [GO:0005524]; carbohydrate binding [GO:0030246]; protein serine/threonine kinase activity [GO:0004674]		jre:109011126;	109011126;	LOC109011126	NA	GDQC-13306-MONOMER	| ENSEMBL: Zm00001d021726_T003.1 | hyaluronidase | Species: Zea mays mays | Gene: GDQC-13306
TRINITY_DN16103_c0_g2	EXB99124.1	97.059	136	4	0	581	174	338	473	8.45e-145	274	EXB99124.1 G-type lectin S-receptor-like serine/threonine-protein kinase [Morus notabilis]	G-type lectin S-receptor-like serine/threonine-protein kinase	Morus notabilis	NA	NA	NA	NA	NA	NA	NA	NA	NA	NA	NA	NA	NA	NA	GN7V-50549-MONOMER	| PHYTOZOME: Glyma.15G015100.1 | chitinase | Species: Glycine max | Gene: GN7V-50549
TRINITY_DN16139_c0_g1	XP_024025127.1	90.265	113	11	0	993	1331	113	225	2.11e-66	179	XP_024025127.1 uncharacterized protein LOC21404231 [Morus notabilis]	uncharacterized protein LOC21404231	Morus notabilis	NA	NA	NA	NA	NA	NA	NA	NA	NA	NA	NA	NA	NA	NA	G30-14294-MONOMER	| ENSEMBL: Bra003364.1-P | callose synthase | Species: Brassica rapa ssp. Pekinensis | Gene: G30-14294
TRINITY_DN16139_c0_g2	XP_024025127.1	98.246	57	1	0	251	421	1	57	2.09e-28	114	XP_024025127.1 uncharacterized protein LOC21404231 [Morus notabilis]	uncharacterized protein LOC21404231	Morus notabilis	NA	NA	NA	NA	NA	NA	NA	NA	NA	NA	NA	NA	NA	NA	NA	NA
TRINITY_DN16198_c0_g1	CAN81217.1	78.906	128	27	0	501	118	345	472	1.41e-63	217	CAN81217.1 hypothetical protein VITISV_020309 [Vitis vinifera]	hypothetical protein VITISV_020309	Vitis vinifera	NA	NA	NA	NA	NA	NA	NA	NA	NA	NA	NA	NA	NA	NA	G30-13877-MONOMER	| ENSEMBL: Bra039006.1-P | 1-aminocyclopropane-1-carboxylate oxidase | Species: Brassica rapa ssp. Pekinensis | Gene: G30-13877
TRINITY_DN16151_c0_g1	XP_012468968.1	74.324	74	19	0	592	813	15	88	8.81e-31	124	XP_012468968.1 PREDICTED: uncharacterized protein LOC105787065 [Gossypium raimondii]	PREDICTED: uncharacterized protein LOC105787065	Gossypium raimondii	NA	NA	NA	NA	NA	NA	NA	NA	NA	NA	NA	NA	NA	NA	NA	NA
TRINITY_DN16155_c0_g1	XP_024026216.1	96.894	322	10	0	197	1162	1	322	0	511	XP_024026216.1 uncharacterized protein C57A7.06 [Morus notabilis]	uncharacterized protein C57A7	Morus notabilis	NA	NA	NA	NA	NA	NA	NA	NA	NA	NA	NA	NA	NA	NA	NA	NA
TRINITY_DN16153_c0_g1	GAX83229.1	73.874	111	29	0	86	418	9	119	4.42e-55	176	GAX83229.1 hypothetical protein CEUSTIGMA_g10655.t1 [Chlamydomonas eustigma]	hypothetical protein CEUSTIGMA_g10655	Chlamydomonas eustigma	NA	NA	NA	NA	NA	NA	NA	NA	NA	NA	NA	NA	NA	NA	NA	NA
TRINITY_DN16153_c0_g2	XP_023889335.1	86.555	119	14	1	56	412	1	117	2.39e-65	203	XP_023889335.1 40S ribosomal protein S20-like [Quercus suber]	40S ribosomal protein S20-like	Quercus suber	NA	NA	NA	NA	NA	NA	NA	NA	NA	NA	NA	NA	NA	NA	NA	NA
TRINITY_DN16149_c0_g1	KZV20042.1	46.018	113	32	2	762	424	670	753	2.02e-35	99	KZV20042.1 hypothetical protein F511_15285 [Dorcoceras hygrometricum]	hypothetical protein F511_15285	Dorcoceras hygrometricum	NA	NA	NA	NA	NA	NA	NA	NA	NA	NA	NA	NA	NA	NA	G30-13877-MONOMER	| ENSEMBL: Bra039006.1-P | 1-aminocyclopropane-1-carboxylate oxidase | Species: Brassica rapa ssp. Pekinensis | Gene: G30-13877
TRINITY_DN16149_c0_g2	EXB44935.1	57.364	129	43	1	454	104	1038	1166	1.08e-37	142	EXB44935.1 Protein PHYLLO [Morus notabilis]	Protein PHYLLO	Morus notabilis	NA	NA	NA	NA	NA	NA	NA	NA	NA	NA	NA	NA	NA	NA	GSP-7103-MONOMER	| PHYTOZOME: 31513248 | Maltose-transporting ATPase | Species: Spirodela polyrhiza | Gene: GSP-7103
TRINITY_DN16143_c0_g1	AAN87002.1	96.825	63	2	0	285	97	24	86	2.79e-37	129	AAN87002.1 HSP80, partial [Populus alba]	HSP80, partial	Populus alba	NA	NA	NA	NA	NA	NA	NA	NA	NA	NA	NA	NA	NA	NA	CHLREDRAFT_138117-MONOMER	| UniProt: A8J1U1 | Chaperonin ATPase. | Species: Chlamydomonas reinhardtii | Gene: CHLREDRAFT_138117
TRINITY_DN16110_c0_g1	XP_010104775.1	42.683	82	45	2	6	251	112	191	8.05e-13	69.3	XP_010104775.1 NDR1/HIN1-like protein 3 [Morus notabilis]	NDR1/HIN1-like protein 3	Morus notabilis	W9RPS5	W9RPS5_9ROSA	Uncharacterized protein	L484_018828		integral component of membrane [GO:0016021]		GO:0016021	integral component of membrane [GO:0016021]			21401788;		NA	G30-9150-MONOMER	| ENSEMBL: Bra039501.1-P | beta-D-glucoside glucohydrolase | Species: Brassica rapa ssp. Pekinensis | Gene: G30-9150
TRINITY_DN16168_c0_g1	XP_024027395.1	98.592	923	13	0	5030	2262	446	1368	0	1774	XP_024027395.1 uncharacterized protein LOC21386178 [Morus notabilis]	uncharacterized protein LOC21386178	Morus notabilis	NA	NA	NA	NA	NA	NA	NA	NA	NA	NA	NA	NA	NA	NA	G33-7822-MONOMER	| PHYTOZOME: GSVIVT01001689001 | 3-oxo-5-beta-steroid 4-dehydrogenase; progesterone 5beta-reductase; Delta(4)-3-oxosteroid 5-beta-reductase | Species: Vitis vinifera | Gene: G33-7822
TRINITY_DN16168_c1_g1	EXC26270.1	66.176	68	19	1	146	349	172	235	1.66e-13	81.3	EXC26270.1 hypothetical protein L484_022844 [Morus notabilis]	hypothetical protein L484_022844	Morus notabilis	NA	NA	NA	NA	NA	NA	NA	NA	NA	NA	NA	NA	NA	NA	NA	NA
TRINITY_DN16168_c1_g2	XP_010089291.1	95	180	9	0	176	715	1	180	8.04e-150	357	XP_010089291.1 uncharacterized protein LOC21404662 [Morus notabilis]	uncharacterized protein LOC21404662	Morus notabilis	W9QHL9	W9QHL9_9ROSA	Uncharacterized protein	L484_021822								21404662;		NA	G37-15885-MONOMER	| PHYTOZOME: Potri.002G141000.1 | ecdysone-phosphate phosphatase; ecdysteroid-phosphate phosphatase | Species: Populus trichocarpa | Gene: G37-15885
TRINITY_DN16168_c2_g1	PON77442.1	73.438	64	17	0	326	135	50	113	3.49e-18	79.3	PON77442.1 hypothetical protein PanWU01x14_026030 [Parasponia andersonii]	hypothetical protein PanWU01x14_026030	Parasponia andersonii	NA	NA	NA	NA	NA	NA	NA	NA	NA	NA	NA	NA	NA	NA	G3G-12806-MONOMER	| ENSEMBL: TRIUR3_23005-P1 | phosphoglycerate mutase; TRIUR3_23005-P1; 2,3-bisphosphoglycerate-independent phosphoglycerate mutase | Species: Triticum urartu | Gene: G3G-12806
TRINITY_DN16127_c0_g1	YP_009381053.1	79.487	39	8	0	213	97	33	71	3.96e-13	64.3	YP_009381053.1 hypothetical protein AEK19_MT0657 (mitochondrion) [Utricularia reniformis]	hypothetical protein AEK19_MT0657 (mitochondrion)	Utricularia reniformis	NA	NA	NA	NA	NA	NA	NA	NA	NA	NA	NA	NA	NA	NA	NA	NA
TRINITY_DN16117_c0_g1	CAN68838.1	45.299	117	60	2	218	556	1227	1343	2.63e-24	97.1	CAN68838.1 hypothetical protein VITISV_030956 [Vitis vinifera]	hypothetical protein VITISV_030956	Vitis vinifera	NA	NA	NA	NA	NA	NA	NA	NA	NA	NA	NA	NA	NA	NA	G3N-12426-MONOMER	| ENSEMBL: EMT10353 | Zn2+-exporting ATPase | Species: Aegilops tauschii | Gene: G3N-12426
TRINITY_DN16117_c0_g2	CAN74319.1	32.911	79	52	1	143	376	1182	1260	5.05e-09	46.6	CAN74319.1 hypothetical protein VITISV_035345 [Vitis vinifera]	hypothetical protein VITISV_035345	Vitis vinifera	NA	NA	NA	NA	NA	NA	NA	NA	NA	NA	NA	NA	NA	NA	NA	NA
TRINITY_DN16112_c0_g1	XP_010087739.1	91.246	297	6	1	1813	923	8	284	0	528	XP_010087739.1 polynucleotide 5'-hydroxyl-kinase NOL9 [Morus notabilis]	polynucleotide 5'-hydroxyl-kinase NOL9	Morus notabilis	W9QZG9	W9QZG9_9ROSA	Uncharacterized protein	L484_008936			ATP binding [GO:0005524]	GO:0005524	ATP binding [GO:0005524]			21392285;		NA	GIO2-607-MONOMER	| PHYTOZOME: Cre03.g168350.t1.1 | starch synthase | Species: Chlamydomonas reinhardtii | Gene: GIO2-607
TRINITY_DN16152_c0_g1	EXC11004.1	71.264	87	5	1	262	2	1	67	4.78e-30	116	EXC11004.1 hypothetical protein L484_015224 [Morus notabilis]	hypothetical protein L484_015224	Morus notabilis	NA	NA	NA	NA	NA	NA	NA	NA	NA	NA	NA	NA	NA	NA	NA	NA
TRINITY_DN16120_c0_g1	XP_024025415.1	100	66	0	0	2	199	318	383	6.8e-41	144	XP_024025415.1 serine/threonine-protein kinase STY13 isoform X1 [Morus notabilis]	serine/threonine-protein kinase STY13 isoform X1	Morus notabilis	NA	NA	NA	NA	NA	NA	NA	NA	NA	NA	NA	NA	NA	NA	NA	NA
TRINITY_DN16160_c0_g1	XP_023929046.1	45	60	31	1	175	2	323	382	4.54e-09	57.4	XP_023929046.1 uncharacterized protein LOC112040386 [Quercus suber]	uncharacterized protein LOC112040386	Quercus suber	NA	NA	NA	NA	NA	NA	NA	NA	NA	NA	NA	NA	NA	NA	NA	NA
TRINITY_DN16134_c0_g1	ABN06064.1	67.857	84	27	0	436	185	938	1021	6.95e-49	119	ABN06064.1 RNA-directed DNA polymerase (Reverse transcriptase); Chromo; Zinc finger, CCHC-type; Peptidase aspartic, active site; Polynucleotidyl transferase, Ribonuclease H fold [Medicago truncatula]	RNA-directed DNA polymerase (Reverse transcriptase); Chromo; Zinc finger, CCHC-type; Peptidase aspartic, active site; Polynucleotidyl transferase, Ribonuclease H fold	Medicago truncatula	NA	NA	NA	NA	NA	NA	NA	NA	NA	NA	NA	NA	NA	NA	G3N-12690-MONOMER	| ENSEMBL: EMT23862 | alpha fucosidase; 1,2-alpha-L-fucosidase | Species: Aegilops tauschii | Gene: G3N-12690
TRINITY_DN16134_c0_g2	EXB56266.1	70	40	12	0	883	1002	151	190	3.17e-08	59.7	EXB56266.1 RING-H2 finger protein ATL8 [Morus notabilis]	RING-H2 finger protein ATL8	Morus notabilis	NA	NA	NA	NA	NA	NA	NA	NA	NA	NA	NA	NA	NA	NA	NA	NA
TRINITY_DN16134_c0_g3	KYP75410.1	74.51	102	26	0	306	1	206	307	2.08e-49	166	KYP75410.1 Retrotransposable element Tf2 [Cajanus cajan]	Retrotransposable element Tf2	Cajanus cajan	NA	NA	NA	NA	NA	NA	NA	NA	NA	NA	NA	NA	NA	NA	G3N-12690-MONOMER	| ENSEMBL: EMT23862 | alpha fucosidase; 1,2-alpha-L-fucosidase | Species: Aegilops tauschii | Gene: G3N-12690
TRINITY_DN16163_c0_g1	EXB88161.1	100	19	0	0	499	443	41	59	0.000377	45.4	EXB88161.1 60S ribosomal protein L38 [Morus notabilis]	60S ribosomal protein L38	Morus notabilis	NA	NA	NA	NA	NA	NA	NA	NA	NA	NA	NA	NA	NA	NA	NA	NA
TRINITY_DN16181_c0_g1	XP_024026284.1	94.983	578	9	1	2341	4074	516	1073	0	1077	XP_024026284.1 DExH-box ATP-dependent RNA helicase DExH3 isoform X2 [Morus notabilis]	DExH-box ATP-dependent RNA helicase DExH3 isoform X2	Morus notabilis	NA	NA	NA	NA	NA	NA	NA	NA	NA	NA	NA	NA	NA	NA	NA	NA
TRINITY_DN16181_c1_g1	XP_010112390.2	93.333	195	12	1	583	1167	1	194	5.95e-93	289	XP_010112390.2 probable WRKY transcription factor 75 [Morus notabilis]	probable WRKY transcription factor 75	Morus notabilis	NA	NA	NA	NA	NA	NA	NA	NA	NA	NA	NA	NA	NA	NA	G30-10209-MONOMER	| ENSEMBL: Bra033956.1-P | biotin-[acetyl-CoA-carboxylase] ligase; biotin--[3-methylcrotonyl-CoA carboxylase] synthetase | Species: Brassica rapa ssp. Pekinensis | Gene: G30-10209
TRINITY_DN16181_c2_g1	XP_010094437.1	97.551	245	6	0	348	1082	1	245	8.28e-145	421	XP_010094437.1 pathogenesis-related genes transcriptional activator PTI6 [Morus notabilis]	pathogenesis-related genes transcriptional activator PTI6	Morus notabilis	W9R6S9	W9R6S9_9ROSA	Pathogenesis-related protein transcriptional activator PTI6	L484_018807	transcription, DNA-templated [GO:0006351]	nucleus [GO:0005634]	DNA binding [GO:0003677]; DNA-binding transcription factor activity [GO:0003700]	GO:0003677; GO:0003700; GO:0005634; GO:0006351	nucleus [GO:0005634]; DNA binding [GO:0003677]; DNA-binding transcription factor activity [GO:0003700]; transcription, DNA-templated [GO:0006351]			21401768;		NA	G3F-9095-MONOMER	| PHYTOZOME: | Solyc03g123520.3.1 | Species: Solanum lycopersicum | Gene: G3F-9095
TRINITY_DN16158_c0_g3	XP_010107262.1	98.684	304	3	1	888	1796	257	560	0	627	XP_010107262.1 beta-amylase 1, chloroplastic [Morus notabilis]	beta-amylase 1, chloroplastic	Morus notabilis	W9RWB9	W9RWB9_9ROSA	Beta-amylase (EC 3.2.1.2)	L484_007823	polysaccharide catabolic process [GO:0000272]		amylopectin maltohydrolase activity [GO:0102229]; beta-amylase activity [GO:0016161]	GO:0000272; GO:0016161; GO:0102229	amylopectin maltohydrolase activity [GO:0102229]; beta-amylase activity [GO:0016161]; polysaccharide catabolic process [GO:0000272]			21391214;		NA	G37-15950-MONOMER	| PHYTOZOME: Potri.001G087600.1 | beta-amylase | Species: Populus trichocarpa | Gene: G37-15950
TRINITY_DN16165_c0_g1	KVH99315.1	76	25	6	0	229	155	54	78	2.12e-05	47	KVH99315.1 hypothetical protein Ccrd_022454 [Cynara cardunculus var. scolymus]	hypothetical protein Ccrd_022454	Cynara cardunculus var. scolymus	NA	NA	NA	NA	NA	NA	NA	NA	NA	NA	NA	NA	NA	NA	NA	NA
TRINITY_DN16109_c0_g1	ATG26627.1	81.25	32	6	0	212	117	12	43	5.48e-10	56.6	ATG26627.1 hypothetical protein Cyp_bu_bu1Pt0742 (plastid) [Cyphia bulbosa var. bulbosa]	hypothetical protein Cyp_bu_bu1Pt0742 (plastid)	Cyphia bulbosa var. bulbosa	NA	NA	NA	NA	NA	NA	NA	NA	NA	NA	NA	NA	NA	NA	G3M-10722-MONOMER	| PHYTOZOME: PGSC0003DMT400096732 | photosystem II | Species: Solanum tuberosum | Gene: G3M-10722
TRINITY_DN16135_c0_g1	AAF79238.1	46.053	76	32	2	3	230	508	574	1.83e-09	58.5	AAF79238.1 F10B6.23 [Arabidopsis thaliana]	F10B6	Arabidopsis thaliana	NA	NA	NA	NA	NA	NA	NA	NA	NA	NA	NA	NA	NA	NA	G2Z-8853-MONOMER	| PHYTOZOME: Manes.01G275100.1 | Heterotrimeric G-protein GTPase | Species: Manihot esculenta | Gene: G2Z-8853
TRINITY_DN16167_c0_g1	XP_024020659.1	75	100	25	0	684	983	205	304	2.37e-43	161	XP_024020659.1 WD40 repeat-containing protein HOS15 isoform X3 [Morus notabilis]	WD40 repeat-containing protein HOS15 isoform X3	Morus notabilis	NA	NA	NA	NA	NA	NA	NA	NA	NA	NA	NA	NA	NA	NA	G3F-9458-MONOMER	| PHYTOZOME: | Solyc03g119080.3.1 | Species: Solanum lycopersicum | Gene: G3F-9458
TRINITY_DN16108_c0_g1	XP_010102320.1	90.328	548	22	2	3565	1922	1	517	0	877	XP_010102320.1 outer envelope protein 80, chloroplastic [Morus notabilis]	outer envelope protein 80, chloroplastic	Morus notabilis	W9RI83	W9RI83_9ROSA	Outer envelope protein 80	L484_015267		outer membrane [GO:0019867]		GO:0019867	outer membrane [GO:0019867]			21398372;		NA	G3F-11082-MONOMER	| PHYTOZOME: | Solyc10g079300.2.1 | Species: Solanum lycopersicum | Gene: G3F-11082
TRINITY_DN16108_c0_g3	CBI16403.3	89.655	29	3	0	404	318	106	134	3.56e-08	57.4	CBI16403.3 unnamed protein product, partial [Vitis vinifera]	unnamed protein product, partial	Vitis vinifera	NA	NA	NA	NA	NA	NA	NA	NA	NA	NA	NA	NA	NA	NA	G3F-11082-MONOMER	| PHYTOZOME: | Solyc10g079300.2.1 | Species: Solanum lycopersicum | Gene: G3F-11082
TRINITY_DN16108_c1_g1	EXC32581.1	77.419	31	7	0	209	117	73	103	2.3e-06	47.4	EXC32581.1 hypothetical protein L484_002527 [Morus notabilis]	hypothetical protein L484_002527	Morus notabilis	NA	NA	NA	NA	NA	NA	NA	NA	NA	NA	NA	NA	NA	NA	NA	NA
TRINITY_DN16176_c0_g1	XP_010101161.1	97.515	684	17	0	3	2054	168	851	0	1331	XP_010101161.1 potassium channel AKT2/3 isoform X1 [Morus notabilis]	potassium channel AKT2/3 isoform X1	Morus notabilis	W9REP4	W9REP4_9ROSA	Potassium channel	L484_016726	regulation of ion transmembrane transport [GO:0034765]	integral component of membrane [GO:0016021]	voltage-gated potassium channel activity [GO:0005249]	GO:0005249; GO:0016021; GO:0034765	integral component of membrane [GO:0016021]; voltage-gated potassium channel activity [GO:0005249]; regulation of ion transmembrane transport [GO:0034765]			21399763;		NA	G4B-7749-MONOMER	| PHYTOZOME: evm_27.model.AmTr_v1.0_scaffold00042.54 | potassium channel | Species: Amborella trichopoda | Gene: G4B-7749
TRINITY_DN16131_c0_g1	OUS44705.1	66.667	69	23	0	12	218	129	197	1.27e-24	98.2	OUS44705.1 30S ribosomal protein S2 [Ostreococcus tauri]	30S ribosomal protein S2	Ostreococcus tauri	NA	NA	NA	NA	NA	NA	NA	NA	NA	NA	NA	NA	NA	NA	GN7V-47282-MONOMER	| PHYTOZOME: Glyma.06G001900.1 | UTP-glucose-1-phosphate uridylyltransferase | Species: Glycine max | Gene: GN7V-47282
TRINITY_DN16187_c0_g1	EXB68699.1	56.25	48	20	1	24	167	212	258	4.46e-05	47	EXB68699.1 Leucine-rich repeat receptor-like protein kinase PXL1 [Morus notabilis]	Leucine-rich repeat receptor-like protein kinase PXL1	Morus notabilis	NA	NA	NA	NA	NA	NA	NA	NA	NA	NA	NA	NA	NA	NA	NA	NA
TRINITY_DN16177_c0_g1	XP_010102036.1	97.059	102	3	0	2	307	182	283	4.27e-62	209	XP_010102036.1 5'-3' exoribonuclease 3 [Morus notabilis]	5'-3' exoribonuclease 3	Morus notabilis	W9RHI7	W9RHI7_9ROSA	5'-3' exoribonuclease (EC 3.1.13.-)	L484_016328	mRNA processing [GO:0006397]	nucleus [GO:0005634]	5'-3' exoribonuclease activity [GO:0004534]; nucleic acid binding [GO:0003676]	GO:0003676; GO:0004534; GO:0005634; GO:0006397	nucleus [GO:0005634]; 5'-3' exoribonuclease activity [GO:0004534]; nucleic acid binding [GO:0003676]; mRNA processing [GO:0006397]			21399378;		NA	NA	NA
TRINITY_DN16144_c0_g1	XP_010087940.2	99.099	111	1	0	622	290	55	165	2.38e-62	199	XP_010087940.2 ubiquitin-related modifier 1 homolog 2 [Morus notabilis]	ubiquitin-related modifier 1 homolog 2	Morus notabilis	NA	NA	NA	NA	NA	NA	NA	NA	NA	NA	NA	NA	NA	NA	NA	NA
TRINITY_DN16148_c0_g1	XP_024030288.1	68.605	86	27	0	275	18	542	627	3.84e-35	120	XP_024030288.1 uncharacterized protein LOC112094195 [Morus notabilis]	uncharacterized protein LOC112094195	Morus notabilis	NA	NA	NA	NA	NA	NA	NA	NA	NA	NA	NA	NA	NA	NA	G3G-9110-MONOMER	| ENSEMBL: TRIUR3_28403-P1 | laccase | Species: Triticum urartu | Gene: G3G-9110
TRINITY_DN16175_c0_g1	XP_023881060.1	70.769	65	19	0	4	198	62	126	3.47e-27	108	XP_023881060.1 2-oxoglutarate dehydrogenase, mitochondrial-like [Quercus suber]	2-oxoglutarate dehydrogenase, mitochondrial-like	Quercus suber	NA	NA	NA	NA	NA	NA	NA	NA	NA	NA	NA	NA	NA	NA	G34-8438-MONOMER	| PHYTOZOME: Phpat.023G022300.1 | 2-oxoglutarate decarboxylase | Species: Physcomitrella patens | Gene: G34-8438
TRINITY_DN16138_c0_g1	PON48396.1	76.064	188	43	1	629	1186	206	393	3.52e-153	297	PON48396.1 Pentatricopeptide repeat [Parasponia andersonii]	Pentatricopeptide repeat	Parasponia andersonii	NA	NA	NA	NA	NA	NA	NA	NA	NA	NA	NA	NA	NA	NA	G3F-12188-MONOMER	| PHYTOZOME: | Solyc08g078080.3.1 | Species: Solanum lycopersicum | Gene: G3F-12188
TRINITY_DN16162_c0_g1	PKU71507.1	74.627	67	17	0	1	201	53	119	1.14e-32	114	PKU71507.1 hypothetical protein MA16_Dca004349 [Dendrobium catenatum]	hypothetical protein MA16_Dca004349	Dendrobium catenatum	NA	NA	NA	NA	NA	NA	NA	NA	NA	NA	NA	NA	NA	NA	G3N-12690-MONOMER	| ENSEMBL: EMT23862 | alpha fucosidase; 1,2-alpha-L-fucosidase | Species: Aegilops tauschii | Gene: G3N-12690
TRINITY_DN16142_c0_g1	XP_010090966.1	72.222	36	6	1	108	1	50	81	6.9e-05	45.4	XP_010090966.1 umecyanin [Morus notabilis]	umecyanin	Morus notabilis	W9R8Q0	W9R8Q0_9ROSA	Early nodulin-like protein 2	L484_013626		integral component of membrane [GO:0016021]	electron transfer activity [GO:0009055]	GO:0009055; GO:0016021	integral component of membrane [GO:0016021]; electron transfer activity [GO:0009055]			21396795;		NA	NA	NA
TRINITY_DN16130_c0_g1	KZT76397.1	79.487	39	8	0	1001	885	32	70	9.23e-13	71.2	KZT76397.1 Beta-galactosidase [Dorcoceras hygrometricum]	Beta-galactosidase	Dorcoceras hygrometricum	NA	NA	NA	NA	NA	NA	NA	NA	NA	NA	NA	NA	NA	NA	G30-13877-MONOMER	| ENSEMBL: Bra039006.1-P | 1-aminocyclopropane-1-carboxylate oxidase | Species: Brassica rapa ssp. Pekinensis | Gene: G30-13877
TRINITY_DN16130_c1_g1	PNX73065.1	78.448	116	25	0	155	502	132	247	1.81e-57	199	PNX73065.1 retrovirus-related Pol polyprotein from transposon TNT 1-94, partial [Trifolium pratense]	retrovirus-related Pol polyprotein from transposon TNT 1-94, partial	Trifolium pratense	NA	NA	NA	NA	NA	NA	NA	NA	NA	NA	NA	NA	NA	NA	G30-13877-MONOMER	| ENSEMBL: Bra039006.1-P | 1-aminocyclopropane-1-carboxylate oxidase | Species: Brassica rapa ssp. Pekinensis | Gene: G30-13877
TRINITY_DN16130_c1_g3	EXB88262.1	76.667	30	7	0	80	169	23	52	2.45e-09	45.4	EXB88262.1 hypothetical protein L484_020328 [Morus notabilis]	hypothetical protein L484_020328	Morus notabilis	NA	NA	NA	NA	NA	NA	NA	NA	NA	NA	NA	NA	NA	NA	NA	NA
TRINITY_DN16130_c3_g1	PNX73065.1	75.49	102	25	0	306	1	136	237	5.88e-47	166	PNX73065.1 retrovirus-related Pol polyprotein from transposon TNT 1-94, partial [Trifolium pratense]	retrovirus-related Pol polyprotein from transposon TNT 1-94, partial	Trifolium pratense	NA	NA	NA	NA	NA	NA	NA	NA	NA	NA	NA	NA	NA	NA	G30-13877-MONOMER	| ENSEMBL: Bra039006.1-P | 1-aminocyclopropane-1-carboxylate oxidase | Species: Brassica rapa ssp. Pekinensis | Gene: G30-13877
TRINITY_DN16170_c0_g1	CAN64580.1	40.533	338	90	8	762	1760	302	533	1.01e-52	203	CAN64580.1 hypothetical protein VITISV_002159 [Vitis vinifera]	hypothetical protein VITISV_002159	Vitis vinifera	NA	NA	NA	NA	NA	NA	NA	NA	NA	NA	NA	NA	NA	NA	GSP-7103-MONOMER	| PHYTOZOME: 31513248 | Maltose-transporting ATPase | Species: Spirodela polyrhiza | Gene: GSP-7103
TRINITY_DN16170_c1_g1	BAT89059.1	73.684	57	11	1	314	144	21	73	3.69e-20	84.7	BAT89059.1 hypothetical protein VIGAN_05274000 [Vigna angularis var. angularis]	hypothetical protein VIGAN_05274000	Vigna angularis var. angularis	NA	NA	NA	NA	NA	NA	NA	NA	NA	NA	NA	NA	NA	NA	NA	NA
TRINITY_DN16170_c2_g1	CAN67274.1	83.333	72	12	0	216	1	106	177	3.98e-35	127	CAN67274.1 hypothetical protein VITISV_042513 [Vitis vinifera]	hypothetical protein VITISV_042513	Vitis vinifera	NA	NA	NA	NA	NA	NA	NA	NA	NA	NA	NA	NA	NA	NA	NA	NA
TRINITY_DN16164_c0_g1	EXB28977.1	98.864	88	1	0	1	264	42	129	1.86e-52	180	EXB28977.1 G-type lectin S-receptor-like serine/threonine-protein kinase RLK1 [Morus notabilis]	G-type lectin S-receptor-like serine/threonine-protein kinase RLK1	Morus notabilis	NA	NA	NA	NA	NA	NA	NA	NA	NA	NA	NA	NA	NA	NA	NA	NA
TRINITY_DN16115_c0_g1	EXC11120.1	94.118	102	6	0	330	25	766	867	2.09e-60	207	EXC11120.1 Phospholipase D epsilon [Morus notabilis]	Phospholipase D epsilon	Morus notabilis	NA	NA	NA	NA	NA	NA	NA	NA	NA	NA	NA	NA	NA	NA	NA	NA
TRINITY_DN16115_c0_g2	EXC11120.1	94.595	37	2	0	855	965	912	948	1.1e-13	79.7	EXC11120.1 Phospholipase D epsilon [Morus notabilis]	Phospholipase D epsilon	Morus notabilis	NA	NA	NA	NA	NA	NA	NA	NA	NA	NA	NA	NA	NA	NA	NA	NA
TRINITY_DN16128_c0_g1	XP_024021502.1	99.153	236	2	0	972	265	115	350	3.47e-133	390	XP_024021502.1 uncharacterized protein LOC21384633 [Morus notabilis]	uncharacterized protein LOC21384633	Morus notabilis	NA	NA	NA	NA	NA	NA	NA	NA	NA	NA	NA	NA	NA	NA	G5X-7264-MONOMER	| The Beta vulgaris Resource: Sp_054780_eemm.t2 | ribitol dehydrogenase; L-iditol dehydrogenase; D-sorbitol 2-dehydrogenase; D-xylitol 2-dehydrogenase | Species: Spinacia oleracea | Gene: G5X-7264
TRINITY_DN16166_c0_g1	XP_010102916.2	86.364	110	14	1	2	331	529	637	1.68e-51	182	XP_010102916.2 putative disease resistance protein RGA1 [Morus notabilis]	putative disease resistance protein RGA1	Morus notabilis	NA	NA	NA	NA	NA	NA	NA	NA	NA	NA	NA	NA	NA	NA	G3F-8249-MONOMER	| PHYTOZOME: | Solyc11g069660.2.1 | Species: Solanum lycopersicum | Gene: G3F-8249
TRINITY_DN16178_c0_g1	CAN75372.1	61.446	83	32	0	423	175	85	167	2.42e-40	101	CAN75372.1 hypothetical protein VITISV_022674, partial [Vitis vinifera]	hypothetical protein VITISV_022674, partial	Vitis vinifera	NA	NA	NA	NA	NA	NA	NA	NA	NA	NA	NA	NA	NA	NA	NA	NA
TRINITY_DN16126_c0_g1	XP_013617706.1	50.625	480	196	6	1860	451	641	1089	1.62e-139	465	XP_013617706.1 PREDICTED: uncharacterized protein LOC106324252 [Brassica oleracea var. oleracea]	PREDICTED: uncharacterized protein LOC106324252	Brassica oleracea var. oleracea	NA	NA	NA	NA	NA	NA	NA	NA	NA	NA	NA	NA	NA	NA	G3G-12806-MONOMER	| ENSEMBL: TRIUR3_23005-P1 | phosphoglycerate mutase; TRIUR3_23005-P1; 2,3-bisphosphoglycerate-independent phosphoglycerate mutase | Species: Triticum urartu | Gene: G3G-12806
TRINITY_DN16126_c0_g2	PNX65096.1	59.211	228	93	0	684	1	51	278	5.98e-96	291	PNX65096.1 retrotransposon-related protein, partial [Trifolium pratense]	retrotransposon-related protein, partial	Trifolium pratense	NA	NA	NA	NA	NA	NA	NA	NA	NA	NA	NA	NA	NA	NA	G3G-9110-MONOMER	| ENSEMBL: TRIUR3_28403-P1 | laccase | Species: Triticum urartu | Gene: G3G-9110
TRINITY_DN16126_c1_g1	GAU45204.1	64.583	48	17	0	270	127	495	542	2.55e-22	68.9	GAU45204.1 hypothetical protein TSUD_139090 [Trifolium subterraneum]	hypothetical protein TSUD_139090	Trifolium subterraneum	NA	NA	NA	NA	NA	NA	NA	NA	NA	NA	NA	NA	NA	NA	G3G-12806-MONOMER	| ENSEMBL: TRIUR3_23005-P1 | phosphoglycerate mutase; TRIUR3_23005-P1; 2,3-bisphosphoglycerate-independent phosphoglycerate mutase | Species: Triticum urartu | Gene: G3G-12806
TRINITY_DN16106_c0_g1	XP_024020284.1	94.805	231	11	1	294	983	22	252	3.94e-163	464	XP_024020284.1 uncharacterized protein LOC21402855 [Morus notabilis]	uncharacterized protein LOC21402855	Morus notabilis	NA	NA	NA	NA	NA	NA	NA	NA	NA	NA	NA	NA	NA	NA	G3B-10583-MONOMER	| PHYTOZOME: Seita.4G187600.1 | plasma membrane H+-ATPase | Species: Setaria italica | Gene: G3B-10583
TRINITY_DN16161_c0_g1	EXB37189.1	87.879	33	4	0	424	522	949	981	3.22e-09	62	EXB37189.1 Disease resistance protein [Morus notabilis]	Disease resistance protein	Morus notabilis	NA	NA	NA	NA	NA	NA	NA	NA	NA	NA	NA	NA	NA	NA	NA	NA
TRINITY_DN16186_c0_g1	XP_010095607.1	95.484	310	14	0	2304	1375	1	310	0	573	XP_010095607.1 poly(A)-specific ribonuclease PARN-like [Morus notabilis]	poly(A)-specific ribonuclease PARN-like	Morus notabilis	W9QZE5	W9QZE5_9ROSA	Poly(A)-specific ribonuclease PARN-like protein	L484_007447			nucleic acid binding [GO:0003676]	GO:0003676	nucleic acid binding [GO:0003676]			21390845;		NA	NA	NA
TRINITY_DN16190_c0_g1	XP_010089666.1	100	18	0	0	1	54	502	519	2.44e-09	47.8	XP_010089666.1 3-oxoacyl-[acyl-carrier-protein] synthase II, chloroplastic [Morus notabilis]	3-oxoacyl-	Morus notabilis	W9QIH6	W9QIH6_9ROSA	3-oxoacyl-[acyl-carrier-protein] synthase II	L484_004090	fatty acid biosynthetic process [GO:0006633]		transferase activity, transferring acyl groups other than amino-acyl groups [GO:0016747]	GO:0006633; GO:0016747	transferase activity, transferring acyl groups other than amino-acyl groups [GO:0016747]; fatty acid biosynthetic process [GO:0006633]			21387597;		NA	G2Z-11403-MONOMER	| PHYTOZOME: Manes.03G043700.1 | 3-oxo-cis-vaccenoyl-[acp] synthase | Species: Manihot esculenta | Gene: G2Z-11403
TRINITY_DN49684_c0_g1	XP_022864518.1	43.82	89	47	2	343	86	34	122	3.61e-15	70.5	XP_022864518.1 uncharacterized protein LOC111384473 [Olea europaea var. sylvestris]	uncharacterized protein LOC111384473	Olea europaea var. sylvestris	NA	NA	NA	NA	NA	NA	NA	NA	NA	NA	NA	NA	NA	NA	NA	NA
TRINITY_DN49652_c0_g1	EXB74820.1	100	20	0	0	213	154	133	152	2.24e-08	42.4	EXB74820.1 SWI/SNF chromatin-remodeling complex subunit snf22 [Morus notabilis]	SWI/SNF chromatin-remodeling complex subunit snf22	Morus notabilis	NA	NA	NA	NA	NA	NA	NA	NA	NA	NA	NA	NA	NA	NA	NA	NA
TRINITY_DN49680_c0_g1	XP_023917555.1	62.105	95	36	0	285	1	96	190	5.2e-36	131	XP_023917555.1 sterol 24-C-methyltransferase-like [Quercus suber]	sterol 24-C-methyltransferase-like	Quercus suber	NA	NA	NA	NA	NA	NA	NA	NA	NA	NA	NA	NA	NA	NA	GSP-6225-MONOMER	| PHYTOZOME: 31510418 | SAM:C-24 sterol methyltransferase | Species: Spirodela polyrhiza | Gene: GSP-6225
TRINITY_DN49701_c0_g1	XP_010103581.1	94.444	36	2	0	3	110	444	479	1.66e-14	73.9	XP_010103581.1 TMV resistance protein N [Morus notabilis]	TMV resistance protein N	Morus notabilis	W9RLN8	W9RLN8_9ROSA	TMV resistance protein N	L484_023077	signal transduction [GO:0007165]		ADP binding [GO:0043531]	GO:0007165; GO:0043531	ADP binding [GO:0043531]; signal transduction [GO:0007165]			21405855;		NA	NA	NA
TRINITY_DN49701_c0_g2	XP_010103581.1	93.75	64	4	0	1	192	378	441	3.05e-34	128	XP_010103581.1 TMV resistance protein N [Morus notabilis]	TMV resistance protein N	Morus notabilis	W9RLN8	W9RLN8_9ROSA	TMV resistance protein N	L484_023077	signal transduction [GO:0007165]		ADP binding [GO:0043531]	GO:0007165; GO:0043531	ADP binding [GO:0043531]; signal transduction [GO:0007165]			21405855;		NA	NA	NA
TRINITY_DN49653_c0_g1	XP_024026043.1	97.872	94	2	0	158	439	25	118	1.1e-56	194	XP_024026043.1 uncharacterized protein LOC21394496 [Morus notabilis]	uncharacterized protein LOC21394496	Morus notabilis	NA	NA	NA	NA	NA	NA	NA	NA	NA	NA	NA	NA	NA	NA	G30-15282-MONOMER	| ENSEMBL: Bra007627.1-P | Angiotensin-converting enzyme 2 | Species: Brassica rapa ssp. Pekinensis | Gene: G30-15282
TRINITY_DN49682_c0_g1	XP_010092382.1	97.26	146	4	0	438	1	23	168	1.46e-97	293	XP_010092382.1 cytochrome c oxidase assembly protein COX15 [Morus notabilis]	cytochrome c oxidase assembly protein COX15	Morus notabilis	W9QYL5	W9QYL5_9ROSA	Cytochrome c oxidase assembly protein COX15	L484_023761	heme a biosynthetic process [GO:0006784]	integral component of membrane [GO:0016021]	oxidoreductase activity, acting on the CH-CH group of donors [GO:0016627]	GO:0006784; GO:0016021; GO:0016627	integral component of membrane [GO:0016021]; oxidoreductase activity, acting on the CH-CH group of donors [GO:0016627]; heme a biosynthetic process [GO:0006784]			21406515;		NA	G37-14335-MONOMER	| PHYTOZOME: Potri.001G469700.1 | alkaline alpha- galactosidase | Species: Populus trichocarpa | Gene: G37-14335
TRINITY_DN49612_c0_g1	EXB67449.1	95.312	64	3	0	192	1	62	125	1.24e-37	129	EXB67449.1 hypothetical protein L484_009529 [Morus notabilis]	hypothetical protein L484_009529	Morus notabilis	NA	NA	NA	NA	NA	NA	NA	NA	NA	NA	NA	NA	NA	NA	NA	NA
TRINITY_DN49679_c0_g1	XP_010109778.1	95.068	365	15	1	56	1141	1	365	0	625	XP_010109778.1 uncharacterized protein LOC21386682 [Morus notabilis]	uncharacterized protein LOC21386682	Morus notabilis	W9S3H8	W9S3H8_9ROSA	Uncharacterized protein	L484_003138	cell redox homeostasis [GO:0045454]	cell [GO:0005623]	electron transfer activity [GO:0009055]; protein disulfide oxidoreductase activity [GO:0015035]	GO:0005623; GO:0009055; GO:0015035; GO:0045454	cell [GO:0005623]; electron transfer activity [GO:0009055]; protein disulfide oxidoreductase activity [GO:0015035]; cell redox homeostasis [GO:0045454]			21386682;		NA	G3A-8939-MONOMER	| PHYTOZOME: 116000 | thioredoxin reductase | Species: Selaginella moellendorffii | Gene: G3A-8939
TRINITY_DN49700_c0_g1	EXB54440.1	69.318	88	27	0	2	265	402	489	2.84e-31	120	EXB54440.1 hypothetical protein L484_018998 [Morus notabilis]	hypothetical protein L484_018998	Morus notabilis	NA	NA	NA	NA	NA	NA	NA	NA	NA	NA	NA	NA	NA	NA	NA	NA
TRINITY_DN49658_c0_g1	EXC18521.1	98.23	113	2	0	339	1	2	114	2.24e-44	154	EXC18521.1 hypothetical protein L484_018702 [Morus notabilis]	hypothetical protein L484_018702	Morus notabilis	NA	NA	NA	NA	NA	NA	NA	NA	NA	NA	NA	NA	NA	NA	NA	NA
TRINITY_DN49658_c0_g2	EXC18521.1	100	59	0	0	259	83	124	182	3.11e-35	129	EXC18521.1 hypothetical protein L484_018702 [Morus notabilis]	hypothetical protein L484_018702	Morus notabilis	NA	NA	NA	NA	NA	NA	NA	NA	NA	NA	NA	NA	NA	NA	NA	NA
TRINITY_DN49636_c0_g1	EXB93566.1	66.667	60	20	0	182	361	20	79	1.87e-15	74.3	EXB93566.1 hypothetical protein L484_014558 [Morus notabilis]	hypothetical protein L484_014558	Morus notabilis	NA	NA	NA	NA	NA	NA	NA	NA	NA	NA	NA	NA	NA	NA	NA	NA
TRINITY_DN49608_c0_g1	CAN60454.1	88.889	18	2	0	2	55	420	437	0.000213	44.7	CAN60454.1 hypothetical protein VITISV_019552 [Vitis vinifera]	hypothetical protein VITISV_019552	Vitis vinifera	NA	NA	NA	NA	NA	NA	NA	NA	NA	NA	NA	NA	NA	NA	NA	NA
TRINITY_DN49699_c0_g2	PON68014.1	93.333	30	2	0	3	92	115	144	2.56e-12	63.5	PON68014.1 Transmembrane protein [Parasponia andersonii]	Transmembrane protein	Parasponia andersonii	NA	NA	NA	NA	NA	NA	NA	NA	NA	NA	NA	NA	NA	NA	NA	NA
TRINITY_DN49622_c0_g1	XP_010096518.1	96.842	95	3	0	3	287	403	497	1.98e-56	188	XP_010096518.1 protein ENDOSPERM DEFECTIVE 1 [Morus notabilis]	protein ENDOSPERM DEFECTIVE 1	Morus notabilis	W9RQF4	W9RQF4_9ROSA	Uncharacterized protein	L484_017970								21400953;		NA	NA	NA
TRINITY_DN49618_c0_g1	POE72217.1	42.857	70	33	2	79	267	291	360	3.85e-08	55.5	POE72217.1 lon protease like 2, peroxisomal [Quercus suber]	lon protease like 2, peroxisomal	Quercus suber	NA	NA	NA	NA	NA	NA	NA	NA	NA	NA	NA	NA	NA	NA	NA	NA
TRINITY_DN49645_c1_g2	XP_024025090.1	94.215	242	14	0	1073	1798	395	636	2.88e-155	471	XP_024025090.1 uncharacterized protein LOC21385414 isoform X2 [Morus notabilis]	uncharacterized protein LOC21385414 isoform X2	Morus notabilis	NA	NA	NA	NA	NA	NA	NA	NA	NA	NA	NA	NA	NA	NA	GN7F-32877-MONOMER	| PHYTOZOME: LOC_Os09g14260.1 | Maleylacetoacetate isomerase | Species: Oryza sativa Japonica Group | Gene: GN7F-32877
TRINITY_DN49645_c1_g3	XP_010102092.1	95.385	65	3	0	3	197	64	128	1.63e-34	130	XP_010102092.1 uncharacterized protein LOC21385414 isoform X1 [Morus notabilis]	uncharacterized protein LOC21385414 isoform X1	Morus notabilis	W9RSV2	W9RSV2_9ROSA	Uncharacterized protein	L484_001825			metal ion binding [GO:0046872]	GO:0046872	metal ion binding [GO:0046872]			21385414;		NA	NA	NA
TRINITY_DN49633_c0_g1	XP_010093928.1	92.982	57	4	0	235	65	1	57	3.28e-28	107	XP_010093928.1 TPD1 protein homolog 1 [Morus notabilis]	TPD1 protein homolog 1	Morus notabilis	W9R2X4	W9R2X4_9ROSA	Uncharacterized protein	L484_008819								21392171;		NA	NA	NA
TRINITY_DN49633_c0_g2	XP_010093928.1	100	84	0	0	2	253	82	165	2.27e-57	180	XP_010093928.1 TPD1 protein homolog 1 [Morus notabilis]	TPD1 protein homolog 1	Morus notabilis	W9R2X4	W9R2X4_9ROSA	Uncharacterized protein	L484_008819								21392171;		NA	NA	NA
TRINITY_DN49696_c0_g1	EXB93979.1	98.98	98	1	0	99	392	1	98	1.33e-53	171	EXB93979.1 hypothetical protein L484_015527 [Morus notabilis]	hypothetical protein L484_015527	Morus notabilis	NA	NA	NA	NA	NA	NA	NA	NA	NA	NA	NA	NA	NA	NA	NA	NA
TRINITY_DN74501_c0_g1	KDO54476.1	89.815	108	11	0	324	1	8	115	1.1e-44	157	KDO54476.1 hypothetical protein CISIN_1g007313mg [Citrus sinensis]	hypothetical protein CISIN_1g007313mg	Citrus sinensis	NA	NA	NA	NA	NA	NA	NA	NA	NA	NA	NA	NA	NA	NA	CHLREDRAFT_136288-MONOMER	| UniProt: A8ITH8 | Chaperonin ATPase. | Species: Chlamydomonas reinhardtii | Gene: CHLREDRAFT_136288
TRINITY_DN74474_c0_g1	XP_024037306.1	61.111	54	18	2	81	239	8	59	1.26e-12	67.8	XP_024037306.1 ferredoxin-dependent glutamate synthase 1, chloroplastic/mitochondrial isoform X3 [Citrus clementina]	ferredoxin-dependent glutamate synthase 1, chloroplastic/mitochondrial isoform X3	Citrus clementina	NA	NA	NA	NA	NA	NA	NA	NA	NA	NA	NA	NA	NA	NA	G3P-8326-MONOMER	| PHYTOZOME: evm.model.supercontig_5.173 | glutamate synthase (ferredoxin); glutamate dehydrogenase (ferredoxin); glutaminase | Species: Carica papaya | Gene: G3P-8326
TRINITY_DN74497_c0_g1	XP_024017591.1	57.5	80	31	1	26	265	319	395	3.17e-18	84.7	XP_024017591.1 uncharacterized protein LOC112090471 [Morus notabilis]	uncharacterized protein LOC112090471	Morus notabilis	NA	NA	NA	NA	NA	NA	NA	NA	NA	NA	NA	NA	NA	NA	G3F-12591-MONOMER	| PHYTOZOME: | Solyc00g006595.1.1 | Species: Solanum lycopersicum | Gene: G3F-12591
TRINITY_DN74481_c0_g1	XP_010088924.1	96.842	95	3	0	106	390	1	95	1.52e-63	194	XP_010088924.1 protein RADIALIS-like 1 [Morus notabilis]	protein RADIALIS-like 1	Morus notabilis	W9QGR5	W9QGR5_9ROSA	DnaJ homolog subfamily C member 2	L484_018551		nucleus [GO:0005634]	DNA binding [GO:0003677]	GO:0003677; GO:0005634	nucleus [GO:0005634]; DNA binding [GO:0003677]			21401518;		NA	NA	NA
TRINITY_DN74488_c0_g1	XP_010087008.1	97.959	98	2	0	2	295	277	374	9.68e-62	205	XP_010087008.1 pentatricopeptide repeat-containing protein At1g11290, chloroplastic [Morus notabilis]	pentatricopeptide repeat-containing protein At1g11290, chloroplastic	Morus notabilis	W9QCC5	W9QCC5_9ROSA	Uncharacterized protein	L484_005904								21389355;		NA	GDQC-12961-MONOMER	| ENSEMBL: Zm00001d018639_T002.1 | gamma-glutamyltranspeptidase; glycine transaminase; glutamate-pyruvate aminotransferase; serine--pyruvate aminotransferase | Species: Zea mays mays | Gene: GDQC-12961
TRINITY_DN74428_c0_g1	XP_010112066.2	94.681	94	5	0	284	3	227	320	8.09e-46	161	XP_010112066.2 protein NRT1/ PTR FAMILY 4.4 [Morus notabilis]	protein NRT1/ PTR FAMILY 4	Morus notabilis	NA	NA	NA	NA	NA	NA	NA	NA	NA	NA	NA	NA	NA	NA	G3G-11386-MONOMER	| ENSEMBL: TRIUR3_25878-P1 | Nitrate-transporting ATPase | Species: Triticum urartu | Gene: G3G-11386
TRINITY_DN74473_c0_g1	XP_005643816.1	60	95	34	1	286	2	52	142	4.43e-21	90.5	XP_005643816.1 succinyl-CoA ligase alpha chain [Coccomyxa subellipsoidea C-169]	succinyl-CoA ligase alpha chain	Coccomyxa subellipsoidea	I0YLK3	I0YLK3_COCSC	Succinate--CoA ligase [ADP-forming] subunit alpha, mitochondrial (EC 6.2.1.5) (Succinyl-CoA synthetase subunit alpha) (SCS-alpha)	COCSUDRAFT_54634	tricarboxylic acid cycle [GO:0006099]	mitochondrion [GO:0005739]	cofactor binding [GO:0048037]; nucleotide binding [GO:0000166]; succinate-CoA ligase (ADP-forming) activity [GO:0004775]	GO:0000166; GO:0004775; GO:0005739; GO:0006099; GO:0048037	mitochondrion [GO:0005739]; cofactor binding [GO:0048037]; nucleotide binding [GO:0000166]; succinate-CoA ligase (ADP-forming) activity [GO:0004775]; tricarboxylic acid cycle [GO:0006099]	PATHWAY: Carbohydrate metabolism; tricarboxylic acid cycle; succinate from succinyl-CoA (ligase route): step 1/1. {ECO:0000256|HAMAP-Rule:MF_03222}.	csl:COCSUDRAFT_54634;	17037490;		NA	G3F-9813-MONOMER	| PHYTOZOME: | Solyc01g007910.3.1 | Species: Solanum lycopersicum | Gene: G3F-9813
TRINITY_DN74446_c0_g1	POF18045.1	51.515	33	16	0	309	211	98	130	0.000108	46.2	POF18045.1 hypothetical protein CFP56_13456 [Quercus suber]	hypothetical protein CFP56_13456	Quercus suber	NA	NA	NA	NA	NA	NA	NA	NA	NA	NA	NA	NA	NA	NA	NA	NA
TRINITY_DN74472_c0_g1	POE94527.1	49.558	113	51	2	323	3	334	446	2.59e-24	102	POE94527.1 signal recognition particle subunit srp68 [Quercus suber]	signal recognition particle subunit srp68	Quercus suber	NA	NA	NA	NA	NA	NA	NA	NA	NA	NA	NA	NA	NA	NA	NA	NA
TRINITY_DN74404_c0_g1	POF17910.1	50	86	43	0	3	260	524	609	1.13e-25	105	POF17910.1 lysophospholipase 3 [Quercus suber]	lysophospholipase 3	Quercus suber	NA	NA	NA	NA	NA	NA	NA	NA	NA	NA	NA	NA	NA	NA	NA	NA
TRINITY_DN74483_c0_g1	XP_010093175.1	100	67	0	0	202	2	409	475	1.06e-40	144	XP_010093175.1 protein JASON [Morus notabilis]	protein JASON	Morus notabilis	W9R0Q8	W9R0Q8_9ROSA	Uncharacterized protein	L484_013298	male meiosis II [GO:0007142]			GO:0007142	male meiosis II [GO:0007142]			21396476;		NA	NA	NA
TRINITY_DN74424_c0_g1	POE87818.1	79.775	89	18	0	268	2	157	245	3.37e-49	163	POE87818.1 putative succinate dehydrogenase [ubiquinone] flavoprotein subunit, mitochondrial [Quercus suber]	putative succinate dehydrogenase	Quercus suber	NA	NA	NA	NA	NA	NA	NA	NA	NA	NA	NA	NA	NA	NA	G34-6823-MONOMER	| PHYTOZOME: Phpat.006G089600.1 | succinate dehydrogenase | Species: Physcomitrella patens | Gene: G34-6823
TRINITY_DN74421_c0_g1	XP_010104643.1	93.056	72	5	0	6	221	264	335	7.77e-41	147	XP_010104643.1 pentatricopeptide repeat-containing protein At2g29760, chloroplastic [Morus notabilis]	pentatricopeptide repeat-containing protein At2g29760, chloroplastic	Morus notabilis	W9RP57	W9RP57_9ROSA	Uncharacterized protein	L484_022020			zinc ion binding [GO:0008270]	GO:0008270	zinc ion binding [GO:0008270]			21404855;		NA	G3P-5407-MONOMER	| PHYTOZOME: evm.model.supercontig_7.240 | serine acetyltransferase | Species: Carica papaya | Gene: G3P-5407
TRINITY_DN74459_c0_g1	XP_010089759.1	100	68	0	0	204	1	382	449	4.82e-40	144	XP_010089759.1 cytochrome P450 714C2 [Morus notabilis]	cytochrome P450 714C2	Morus notabilis	W9QRG3	W9QRG3_9ROSA	Cytochrome P450 734A2	L484_008009		integral component of membrane [GO:0016021]	heme binding [GO:0020037]; iron ion binding [GO:0005506]; monooxygenase activity [GO:0004497]; oxidoreductase activity, acting on paired donors, with incorporation or reduction of molecular oxygen [GO:0016705]	GO:0004497; GO:0005506; GO:0016021; GO:0016705; GO:0020037	integral component of membrane [GO:0016021]; heme binding [GO:0020037]; iron ion binding [GO:0005506]; monooxygenase activity [GO:0004497]; oxidoreductase activity, acting on paired donors, with incorporation or reduction of molecular oxygen [GO:0016705]			21391394;		NA	G33-7195-MONOMER	| PHYTOZOME: GSVIVT01018321001 | gibberellin A12 16alpha,17 epoxidase; gibberellin A9 16alpha,17 epoxidase; gibberellin A4 16alpha,17 epoxidase; unspecific monooxygenase | Species: Vitis vinifera | Gene: G33-7195
TRINITY_DN74434_c0_g1	XP_010091655.1	97.849	93	2	0	2	280	501	593	4.44e-57	192	XP_010091655.1 putative pentatricopeptide repeat-containing protein At1g68930 [Morus notabilis]	putative pentatricopeptide repeat-containing protein At1g68930	Morus notabilis	W9QP35	W9QP35_9ROSA	Uncharacterized protein	L484_026509			zinc ion binding [GO:0008270]	GO:0008270	zinc ion binding [GO:0008270]			21409160;		NA	G3F-12188-MONOMER	| PHYTOZOME: | Solyc08g078080.3.1 | Species: Solanum lycopersicum | Gene: G3F-12188
TRINITY_DN74467_c0_g1	XP_024019392.1	85.185	27	4	0	194	274	65	91	4.19e-07	51.2	XP_024019392.1 protein SCAR4 [Morus notabilis]	protein SCAR4	Morus notabilis	NA	NA	NA	NA	NA	NA	NA	NA	NA	NA	NA	NA	NA	NA	NA	NA
TRINITY_DN74413_c0_g1	XP_016437955.1	67.5	40	11	1	3	122	140	177	5.37e-08	53.5	XP_016437955.1 PREDICTED: staphylococcal nuclease domain-containing protein 1-like [Nicotiana tabacum]	PREDICTED: staphylococcal nuclease domain-containing protein 1-like	Nicotiana tabacum	A0A1S3XDD8	A0A1S3XDD8_TOBAC	staphylococcal nuclease domain-containing protein 1-like	LOC107763958							nta:107763958;	107763958;	LOC107763958	NA	NA	NA
TRINITY_DN74456_c0_g1	XP_023883067.1	59.574	94	38	0	2	283	21	114	9.29e-26	103	XP_023883067.1 translation initiation factor eIF-2B subunit alpha-like [Quercus suber]	translation initiation factor eIF-2B subunit alpha-like	Quercus suber	NA	NA	NA	NA	NA	NA	NA	NA	NA	NA	NA	NA	NA	NA	NA	NA
TRINITY_DN74438_c0_g1	PNR58209.1	32.308	65	41	1	244	59	66	130	0.000213	44.7	PNR58209.1 hypothetical protein PHYPA_005204 [Physcomitrella patens]	hypothetical protein PHYPA_005204	Physcomitrella patens	NA	NA	NA	NA	NA	NA	NA	NA	NA	NA	NA	NA	NA	NA	NA	NA
TRINITY_DN74437_c0_g1	XP_002310589.1	61.194	67	26	0	3	203	11	77	2.56e-13	64.3	XP_002310589.1 hypothetical protein POPTR_0007s06150g [Populus trichocarpa]	hypothetical protein POPTR_0007s06150g	Populus trichocarpa	B9HFQ8	B9HFQ8_POPTR	Uncharacterized protein	POPTR_007G086000v3										NA	NA	NA
TRINITY_DN74411_c0_g1	XP_023896177.1	67.416	89	29	0	268	2	665	753	1.11e-33	128	XP_023896177.1 DNA-directed RNA polymerase III subunit RPC1-like [Quercus suber]	DNA-directed RNA polymerase III subunit RPC1-like	Quercus suber	NA	NA	NA	NA	NA	NA	NA	NA	NA	NA	NA	NA	NA	NA	G30-15545-MONOMER	| ENSEMBL: Bra011638.1-P | phosphatidylcholine cholineesterase | Species: Brassica rapa ssp. Pekinensis | Gene: G30-15545
TRINITY_DN74486_c0_g1	EXB58281.1	98.561	139	2	0	3	419	752	890	3.39e-90	286	EXB58281.1 Alpha,alpha-trehalose-phosphate synthase [UDP-forming] 1 [Morus notabilis]	Alpha,alpha-trehalose-phosphate synthase	Morus notabilis	NA	NA	NA	NA	NA	NA	NA	NA	NA	NA	NA	NA	NA	NA	G3P-5202-MONOMER	| PHYTOZOME: evm.model.supercontig_17.165 | trehalose-6-phosphate synthase | Species: Carica papaya | Gene: G3P-5202
TRINITY_DN74464_c0_g1	KZV43791.1	64.198	81	29	0	244	2	174	254	2.08e-50	112	KZV43791.1 hypothetical protein F511_41481 [Dorcoceras hygrometricum]	hypothetical protein F511_41481	Dorcoceras hygrometricum	NA	NA	NA	NA	NA	NA	NA	NA	NA	NA	NA	NA	NA	NA	G33-6980-MONOMER	| PHYTOZOME: GSVIVT01009548001 | phosphatidylcholine 2-acylhydrolase | Species: Vitis vinifera | Gene: G33-6980
TRINITY_DN74420_c0_g1	XP_012842987.1	61.017	59	20	2	187	11	71	126	2.04e-13	66.6	XP_012842987.1 PREDICTED: 60S ribosomal protein L27 [Erythranthe guttata]	PREDICTED: 60S ribosomal protein L27	Erythranthe guttata	A0A022QVH8	A0A022QVH8_ERYGU	60S ribosomal protein L27	MIMGU_mgv1a016082mg	translation [GO:0006412]	ribosome [GO:0005840]	structural constituent of ribosome [GO:0003735]	GO:0003735; GO:0005840; GO:0006412	ribosome [GO:0005840]; structural constituent of ribosome [GO:0003735]; translation [GO:0006412]			105963154;		NA	NA	NA
TRINITY_DN74455_c0_g1	XP_024019277.1	100	99	0	0	299	3	1264	1362	7.59e-59	200	XP_024019277.1 pleiotropic drug resistance protein 2 [Morus notabilis]	pleiotropic drug resistance protein 2	Morus notabilis	NA	NA	NA	NA	NA	NA	NA	NA	NA	NA	NA	NA	NA	NA	G33-9977-MONOMER	| PHYTOZOME: GSVIVT01031378001 | Iron-chelate-transporting ATPase; iron (III) hydroxamate ABC transporter | Species: Vitis vinifera | Gene: G33-9977
TRINITY_DN74418_c0_g1	POE90620.1	57.746	71	29	1	1	210	27	97	1.06e-21	92.8	POE90620.1 acetyl-coenzyme a synthetase [Quercus suber]	acetyl-coenzyme a synthetase	Quercus suber	NA	NA	NA	NA	NA	NA	NA	NA	NA	NA	NA	NA	NA	NA	G5X-7467-MONOMER	| The Beta vulgaris Resource: Sp_108190_idho.t1 | acetyl-CoA synthetase (AMP-forming) | Species: Spinacia oleracea | Gene: G5X-7467
TRINITY_DN74471_c0_g1	EXC27998.1	83.871	31	5	0	134	226	1	31	1e-08	54.7	EXC27998.1 hypothetical protein L484_022229 [Morus notabilis]	hypothetical protein L484_022229	Morus notabilis	NA	NA	NA	NA	NA	NA	NA	NA	NA	NA	NA	NA	NA	NA	NA	NA
TRINITY_DN74409_c0_g1	XP_023898388.1	34.783	69	42	1	238	41	82	150	0.000267	43.9	XP_023898388.1 probable 37S ribosomal protein S28, mitochondrial [Quercus suber]	probable 37S ribosomal protein S28, mitochondrial	Quercus suber	NA	NA	NA	NA	NA	NA	NA	NA	NA	NA	NA	NA	NA	NA	NA	NA
TRINITY_DN77444_c0_g1	XP_023909749.1	92.105	38	3	0	140	253	92	129	4.54e-15	73.2	XP_023909749.1 ran-specific GTPase-activating protein 1-like [Quercus suber]	ran-specific GTPase-activating protein 1-like	Quercus suber	NA	NA	NA	NA	NA	NA	NA	NA	NA	NA	NA	NA	NA	NA	NA	NA
TRINITY_DN77490_c0_g1	XP_024027910.1	100	110	0	0	330	1	36	145	1.56e-71	232	XP_024027910.1 putative pentatricopeptide repeat-containing protein At1g17630 [Morus notabilis]	putative pentatricopeptide repeat-containing protein At1g17630	Morus notabilis	NA	NA	NA	NA	NA	NA	NA	NA	NA	NA	NA	NA	NA	NA	G3G-9913-MONOMER	| ENSEMBL: TRIUR3_06021-P1 | phosphatidylglycerophosphate synthase | Species: Triticum urartu | Gene: G3G-9913
TRINITY_DN77470_c0_g1	ERM98543.1	83.333	30	5	0	2	91	244	273	3.69e-09	57.8	ERM98543.1 hypothetical protein AMTR_s04311p00004950, partial [Amborella trichopoda]	hypothetical protein AMTR_s04311p00004950, partial	Amborella trichopoda	NA	NA	NA	NA	NA	NA	NA	NA	NA	NA	NA	NA	NA	NA	NA	NA
TRINITY_DN77431_c0_g1	GAQ82669.1	54.545	99	34	1	29	292	1	99	1.83e-27	102	GAQ82669.1 hypothetical protein KFL_001190120 [Klebsormidium nitens]	hypothetical protein KFL_001190120	Klebsormidium nitens	NA	NA	NA	NA	NA	NA	NA	NA	NA	NA	NA	NA	NA	NA	NA	NA
TRINITY_DN77423_c0_g1	GAY40054.1	51.471	68	26	2	36	230	4	67	5.4e-14	71.2	GAY40054.1 hypothetical protein CUMW_049070 [Citrus unshiu]	hypothetical protein CUMW_049070	Citrus unshiu	NA	NA	NA	NA	NA	NA	NA	NA	NA	NA	NA	NA	NA	NA	G2Z-6608-MONOMER	| PHYTOZOME: Manes.12G048700.1 | TMTT synthase; DMNT synthase | Species: Manihot esculenta | Gene: G2Z-6608
TRINITY_DN77413_c0_g1	AFK45412.1	33.333	69	46	0	208	2	44	112	0.00063	42.4	AFK45412.1 unknown [Lotus japonicus]	unknown	Lotus japonicus	NA	NA	NA	NA	NA	NA	NA	NA	NA	NA	NA	NA	NA	NA	G3G-11111-MONOMER	| ENSEMBL: TRIUR3_21553-P1 | cholesterol:NADP+ Delta7 -oxidoreductase; 5-dehydroepisterol Delta7 reductase | Species: Triticum urartu | Gene: G3G-11111
TRINITY_DN77475_c0_g1	PAN52684.1	60.55	109	43	0	574	248	26	134	4.84e-45	151	PAN52684.1 hypothetical protein PAHAL_J02211 [Panicum hallii]	hypothetical protein PAHAL_J02211	Panicum hallii	NA	NA	NA	NA	NA	NA	NA	NA	NA	NA	NA	NA	NA	NA	NA	NA
TRINITY_DN77475_c1_g1	XP_011016511.1	76.351	148	34	1	1	444	83	229	1.44e-74	231	XP_011016511.1 PREDICTED: 30S ribosomal protein S3, chloroplastic-like, partial [Populus euphratica]	PREDICTED: 30S ribosomal protein S3, chloroplastic-like, partial	Populus euphratica	NA	NA	NA	NA	NA	NA	NA	NA	NA	NA	NA	NA	NA	NA	NA	NA
TRINITY_DN77441_c0_g1	KZV15199.1	70.732	41	12	0	213	91	30	70	2.52e-13	64.3	KZV15199.1 hypothetical protein F511_33292 [Dorcoceras hygrometricum]	hypothetical protein F511_33292	Dorcoceras hygrometricum	NA	NA	NA	NA	NA	NA	NA	NA	NA	NA	NA	NA	NA	NA	NA	NA
TRINITY_DN77460_c0_g1	EXC24898.1	95.833	216	7	1	711	64	1	214	9.56e-115	333	EXC24898.1 hypothetical protein L484_011764 [Morus notabilis]	hypothetical protein L484_011764	Morus notabilis	NA	NA	NA	NA	NA	NA	NA	NA	NA	NA	NA	NA	NA	NA	NA	NA
TRINITY_DN77409_c0_g1	XP_010109063.2	93.103	29	2	0	133	219	1	29	1.32e-10	61.6	XP_010109063.2 PTI1-like tyrosine-protein kinase At3g15890 [Morus notabilis]	PTI1-like tyrosine-protein kinase At3g15890	Morus notabilis	NA	NA	NA	NA	NA	NA	NA	NA	NA	NA	NA	NA	NA	NA	NA	NA
TRINITY_DN77464_c0_g1	XP_023928819.1	44.186	86	48	0	8	265	59	144	4.4e-11	62.8	XP_023928819.1 probable 60S ribosomal protein L28e [Quercus suber]	probable 60S ribosomal protein L28e	Quercus suber	NA	NA	NA	NA	NA	NA	NA	NA	NA	NA	NA	NA	NA	NA	NA	NA
TRINITY_DN77433_c0_g1	POF01095.1	73.171	82	21	1	252	7	1060	1140	4.32e-33	126	POF01095.1 transcription elongation factor spt6 [Quercus suber]	transcription elongation factor spt6	Quercus suber	NA	NA	NA	NA	NA	NA	NA	NA	NA	NA	NA	NA	NA	NA	NA	NA
TRINITY_DN77476_c0_g1	ARV87669.1	71.875	32	9	0	263	358	17	48	9.14e-07	48.9	ARV87669.1 hypothetical protein BW920_0082 (mitochondrion) [Auxenochlorella protothecoides]	hypothetical protein BW920_0082 (mitochondrion)	Auxenochlorella protothecoides	NA	NA	NA	NA	NA	NA	NA	NA	NA	NA	NA	NA	NA	NA	NA	NA
TRINITY_DN77440_c0_g1	XP_020596126.1	73.333	60	16	0	247	426	146	205	1.55e-10	64.3	XP_020596126.1 uncharacterized protein LOC110036103 [Phalaenopsis equestris]	uncharacterized protein LOC110036103	Phalaenopsis equestris	NA	NA	NA	NA	NA	NA	NA	NA	NA	NA	NA	NA	NA	NA	NA	NA
TRINITY_DN77500_c0_g1	XP_023901059.1	53.535	99	46	0	3	299	1404	1502	1.2e-31	125	XP_023901059.1 uncharacterized protein LOC112012918 [Quercus suber]	uncharacterized protein LOC112012918	Quercus suber	NA	NA	NA	NA	NA	NA	NA	NA	NA	NA	NA	NA	NA	NA	G3N-12690-MONOMER	| ENSEMBL: EMT23862 | alpha fucosidase; 1,2-alpha-L-fucosidase | Species: Aegilops tauschii | Gene: G3N-12690
TRINITY_DN77430_c0_g1	POF02272.1	82.716	81	14	0	258	16	317	397	4.37e-42	147	POF02272.1 putative dihydrolipoyllysine-residue succinyltransferase component [Quercus suber]	putative dihydrolipoyllysine-residue succinyltransferase component	Quercus suber	NA	NA	NA	NA	NA	NA	NA	NA	NA	NA	NA	NA	NA	NA	G2T-6808-MONOMER	| ENSEMBL: MLOC_18444.2 | dihydrolipoyltranssuccinylase | Species: Hordeum vulgare subsp. vulgare | Gene: G2T-6808
TRINITY_DN77416_c0_g1	XP_010107974.1	98.824	170	2	0	672	163	580	749	1.89e-114	349	XP_010107974.1 pentatricopeptide repeat-containing protein At5g39710 [Morus notabilis]	pentatricopeptide repeat-containing protein At5g39710	Morus notabilis	W9SMN6	W9SMN6_9ROSA	Uncharacterized protein	L484_027566								21410180;		NA	GDQC-9687-MONOMER	| ENSEMBL: Zm00001d007534_T001.1 | 3,5-dihydroxyanisole O-methyltransferase; 3,5-dimethoxyphenol O-methyltransferase | Species: Zea mays mays | Gene: GDQC-9687
TRINITY_DN77489_c0_g1	XP_009351360.1	72.414	58	11	1	177	4	4	56	1.21e-18	82	XP_009351360.1 PREDICTED: LOW QUALITY PROTEIN: vacuolar protein sorting-associated protein 21-like [Pyrus x bretschneideri]	PREDICTED: LOW QUALITY PROTEIN: vacuolar protein sorting-associated protein 21-like	Pyrus x bretschneideri	NA	NA	NA	NA	NA	NA	NA	NA	NA	NA	NA	NA	NA	NA	G3C-11645-MONOMER	| PHYTOZOME: Sobic.001G501200.1 | Heterotrimeric G-protein GTPase | Species: Sorghum bicolor | Gene: G3C-11645
TRINITY_DN77458_c0_g1	XP_023878938.1	77.451	102	19	2	6	299	23	124	2.32e-47	157	XP_023878938.1 eukaryotic translation initiation factor 4E-1-like [Quercus suber]	eukaryotic translation initiation factor 4E-1-like	Quercus suber	NA	NA	NA	NA	NA	NA	NA	NA	NA	NA	NA	NA	NA	NA	NA	NA
TRINITY_DN77453_c0_g1	EXB94291.1	93.137	102	7	0	339	34	145	246	4.52e-62	199	EXB94291.1 putative LRR receptor-like serine/threonine-protein kinase [Morus notabilis]	putative LRR receptor-like serine/threonine-protein kinase	Morus notabilis	NA	NA	NA	NA	NA	NA	NA	NA	NA	NA	NA	NA	NA	NA	G3N-10833-MONOMER	| ENSEMBL: EMT01483 | arginase | Species: Aegilops tauschii | Gene: G3N-10833
TRINITY_DN77418_c0_g1	GAY40924.1	87.586	145	18	0	437	3	942	1086	5.6e-40	149	GAY40924.1 hypothetical protein CUMW_055540 [Citrus unshiu]	hypothetical protein CUMW_055540	Citrus unshiu	NA	NA	NA	NA	NA	NA	NA	NA	NA	NA	NA	NA	NA	NA	GN7F-33315-MONOMER	| PHYTOZOME: LOC_Os03g61890.2 | LOC_Os03g61890.2 | Species: Oryza sativa Japonica Group | Gene: GN7F-33315
TRINITY_DN77462_c0_g1	XP_024029277.1	87.402	127	16	0	382	2	1	127	6.93e-72	220	XP_024029277.1 nudix hydrolase 15, mitochondrial [Morus notabilis]	nudix hydrolase 15, mitochondrial	Morus notabilis	NA	NA	NA	NA	NA	NA	NA	NA	NA	NA	NA	NA	NA	NA	G3P-7859-MONOMER	| PHYTOZOME: evm.model.supercontig_7.18 | evm.model.supercontig_7.18; NAD pyrophosphatase | Species: Carica papaya | Gene: G3P-7859
TRINITY_DN77488_c0_g1	XP_023907153.1	36.364	77	47	1	2	232	198	272	2.53e-08	55.5	XP_023907153.1 uncharacterized protein LOC112018856 [Quercus suber]	uncharacterized protein LOC112018856	Quercus suber	NA	NA	NA	NA	NA	NA	NA	NA	NA	NA	NA	NA	NA	NA	NA	NA
TRINITY_DN77411_c0_g1	XP_010104643.1	95.676	185	8	0	556	2	10	194	1.59e-123	370	XP_010104643.1 pentatricopeptide repeat-containing protein At2g29760, chloroplastic [Morus notabilis]	pentatricopeptide repeat-containing protein At2g29760, chloroplastic	Morus notabilis	W9RP57	W9RP57_9ROSA	Uncharacterized protein	L484_022020			zinc ion binding [GO:0008270]	GO:0008270	zinc ion binding [GO:0008270]			21404855;		NA	G3F-6790-MONOMER	| PHYTOZOME: | Solyc02g087620.3.1 | Species: Solanum lycopersicum | Gene: G3F-6790
TRINITY_DN77443_c0_g1	XP_023888675.1	36.923	65	41	0	287	481	92	156	8.1e-05	48.5	XP_023888675.1 dehydrogenase RED2-like [Quercus suber]	dehydrogenase RED2-like	Quercus suber	NA	NA	NA	NA	NA	NA	NA	NA	NA	NA	NA	NA	NA	NA	NA	NA
TRINITY_DN77426_c0_g1	YP_009390772.1	100	81	0	0	1	243	641	721	6.37e-49	170	YP_009390772.1 NADH-plastoquinone oxidoreductase subunit 5 (chloroplast) [Mangifera indica]	NADH-plastoquinone oxidoreductase subunit 5 (chloroplast)	Mangifera indica	NA	NA	NA	NA	NA	NA	NA	NA	NA	NA	NA	NA	NA	NA	G3M-10591-MONOMER	| PHYTOZOME: PGSC0003DMT400074606 | polyphosphate kinase | Species: Solanum tuberosum | Gene: G3M-10591
TRINITY_DN77421_c0_g1	XP_024024097.1	98.077	52	1	0	87	242	139	190	1.01e-15	73.9	XP_024024097.1 prostatic spermine-binding protein-like [Morus notabilis]	prostatic spermine-binding protein-like	Morus notabilis	NA	NA	NA	NA	NA	NA	NA	NA	NA	NA	NA	NA	NA	NA	NA	NA
TRINITY_DN77463_c0_g1	XP_024019834.1	75.61	41	10	0	56	178	356	396	8.46e-13	69.3	XP_024019834.1 T-complex protein 1 subunit gamma-like [Morus notabilis]	T-complex protein 1 subunit gamma-like	Morus notabilis	NA	NA	NA	NA	NA	NA	NA	NA	NA	NA	NA	NA	NA	NA	NA	NA
TRINITY_DN77408_c0_g1	XP_020103316.1	51.042	96	43	1	114	389	276	371	3.18e-23	100	XP_020103316.1 uncharacterized protein LOC109720538 isoform X2 [Ananas comosus]	uncharacterized protein LOC109720538 isoform X2	Ananas comosus	NA	NA	NA	NA	NA	NA	NA	NA	NA	NA	NA	NA	NA	NA	GDQC-7907-MONOMER	| ENSEMBL: Zm00001d052589_T001.1 | ATP synthase | Species: Zea mays mays | Gene: GDQC-7907
TRINITY_DN77449_c0_g1	XP_011096185.1	86.275	51	7	0	234	82	179	229	1.46e-23	94.7	XP_011096185.1 60S ribosomal protein L6-like [Sesamum indicum]	60S ribosomal protein L6-like	Sesamum indicum	NA	NA	NA	NA	NA	NA	NA	NA	NA	NA	NA	NA	NA	NA	NA	NA
TRINITY_DN77501_c0_g1	XP_024024577.1	100	19	0	0	6	62	144	162	0.000138	45.1	XP_024024577.1 SPX domain-containing protein 1 [Morus notabilis]	SPX domain-containing protein 1	Morus notabilis	NA	NA	NA	NA	NA	NA	NA	NA	NA	NA	NA	NA	NA	NA	NA	NA
TRINITY_DN77436_c0_g1	XP_010092891.1	96.429	28	1	0	298	215	332	359	5.03e-11	63.9	XP_010092891.1 UDP-D-xylose:L-fucose alpha-1,3-D-xylosyltransferase MGP4 [Morus notabilis]	UDP-D-xylose:L-fucose alpha-1,3-D-xylosyltransferase MGP4	Morus notabilis	W9REC0	W9REC0_9ROSA	Glycosyltransferase (EC 2.4.2.-)	L484_022486	cell wall organization [GO:0071555]	Golgi membrane [GO:0000139]; integral component of membrane [GO:0016021]	transferase activity, transferring glycosyl groups [GO:0016757]	GO:0000139; GO:0016021; GO:0016757; GO:0071555	Golgi membrane [GO:0000139]; integral component of membrane [GO:0016021]; transferase activity, transferring glycosyl groups [GO:0016757]; cell wall organization [GO:0071555]			21405300;		NA	GN7V-66814-MONOMER	| PHYTOZOME: Glyma.08G088500.1 | fucosylgalactoside 3-alpha-galactosyltransferase | Species: Glycine max | Gene: GN7V-66814
TRINITY_DN77487_c0_g1	POE63695.1	75.362	138	34	0	1	414	173	310	1.34e-73	230	POE63695.1 cytochrome c1, heme protein, mitochondrial [Quercus suber]	cytochrome c1, heme protein, mitochondrial	Quercus suber	NA	NA	NA	NA	NA	NA	NA	NA	NA	NA	NA	NA	NA	NA	G3P-7056-MONOMER	| PHYTOZOME: evm.model.supercontig_130.13 | Quinol--cytochrome-c reductase; ubiquinol-cytochrome C oxidoreductase | Species: Carica papaya | Gene: G3P-7056
TRINITY_DN77456_c0_g1	XP_023882924.1	75.342	73	18	0	51	269	872	944	7.19e-32	122	XP_023882924.1 sulfite reductase [NADPH] subunit beta-like [Quercus suber]	sulfite reductase	Quercus suber	NA	NA	NA	NA	NA	NA	NA	NA	NA	NA	NA	NA	NA	NA	G3N-13039-MONOMER	| ENSEMBL: EMT27385 | flavin reductase | Species: Aegilops tauschii | Gene: G3N-13039
TRINITY_DN77466_c0_g1	XP_023917295.1	75.532	94	23	0	2	283	107	200	1.8e-52	168	XP_023917295.1 uncharacterized protein C216.04c-like [Quercus suber]	uncharacterized protein C216	Quercus suber	NA	NA	NA	NA	NA	NA	NA	NA	NA	NA	NA	NA	NA	NA	G3G-12107-MONOMER	| ENSEMBL: TRIUR3_31151-P1 | methionine-(R)-sulfoxide reductase | Species: Triticum urartu | Gene: G3G-12107
TRINITY_DN77481_c0_g1	XP_016554578.1	93.333	45	3	0	51	185	56	100	6.94e-25	94.4	XP_016554578.1 PREDICTED: palmitoyl-acyl carrier protein thioesterase, chloroplastic-like [Capsicum annuum]	PREDICTED: palmitoyl-acyl carrier protein thioesterase, chloroplastic-like	Capsicum annuum	A0A1U8F584	A0A1U8F584_CAPAN	Acyl-[acyl-carrier-protein] hydrolase (EC 3.1.2.-)	LOC107854101	fatty acid biosynthetic process [GO:0006633]	chloroplast [GO:0009507]	thiolester hydrolase activity [GO:0016790]	GO:0006633; GO:0009507; GO:0016790	chloroplast [GO:0009507]; thiolester hydrolase activity [GO:0016790]; fatty acid biosynthetic process [GO:0006633]		cann:107854101;	107854101;	LOC107854101	NA	G3F-9184-MONOMER	| PHYTOZOME: | Solyc05g008570.2.1 | Species: Solanum lycopersicum | Gene: G3F-9184
TRINITY_DN77414_c0_g1	XP_023877455.1	61.438	153	59	0	2	460	172	324	1.5e-61	202	XP_023877455.1 vacuolar protein sorting-associated protein 17-like [Quercus suber]	vacuolar protein sorting-associated protein 17-like	Quercus suber	NA	NA	NA	NA	NA	NA	NA	NA	NA	NA	NA	NA	NA	NA	NA	NA
TRINITY_DN77480_c0_g1	EXB86425.1	74.699	83	21	0	254	6	145	227	2.91e-37	130	EXB86425.1 hypothetical protein L484_004923 [Morus notabilis]	hypothetical protein L484_004923	Morus notabilis	NA	NA	NA	NA	NA	NA	NA	NA	NA	NA	NA	NA	NA	NA	NA	NA
TRINITY_DN77450_c0_g1	XP_010095276.1	97.143	140	4	0	91	510	1	140	5.76e-88	271	XP_010095276.1 probable polyol transporter 6 [Morus notabilis]	probable polyol transporter 6	Morus notabilis	W9RLS7	W9RLS7_9ROSA	Putative polyol transporter 6	L484_014617		integral component of membrane [GO:0016021]	transmembrane transporter activity [GO:0022857]	GO:0016021; GO:0022857	integral component of membrane [GO:0016021]; transmembrane transporter activity [GO:0022857]			21397750;		NA	GN7V-47802-MONOMER	| PHYTOZOME: Glyma.13G045000.1 | Glyma.13G045000.1.p | Species: Glycine max | Gene: GN7V-47802
TRINITY_DN77442_c0_g1	EXB36923.1	53.571	56	15	1	194	60	208	263	2.53e-08	54.7	EXB36923.1 hypothetical protein L484_016528 [Morus notabilis]	hypothetical protein L484_016528	Morus notabilis	NA	NA	NA	NA	NA	NA	NA	NA	NA	NA	NA	NA	NA	NA	NA	NA
TRINITY_DN77425_c0_g1	EXB97679.1	96.939	98	3	0	65	358	223	320	4.4e-60	201	EXB97679.1 Lysosomal beta glucosidase [Morus notabilis]	Lysosomal beta glucosidase	Morus notabilis	NA	NA	NA	NA	NA	NA	NA	NA	NA	NA	NA	NA	NA	NA	G37-9258-MONOMER	| PHYTOZOME: Potri.008G013500.1 | glucan 1,3-beta-glucosidase | Species: Populus trichocarpa | Gene: G37-9258
TRINITY_DN77493_c0_g1	KRH17742.1	76.667	30	7	0	91	2	84	113	0.001	44.7	KRH17742.1 hypothetical protein GLYMA_13G011700 [Glycine max]	hypothetical protein GLYMA_13G011700	Glycine max	NA	NA	NA	NA	NA	NA	NA	NA	NA	NA	NA	NA	NA	NA	NA	NA
TRINITY_DN77448_c0_g1	XP_017615187.1	43.137	204	82	7	2	553	208	397	1.79e-33	116	XP_017615187.1 PREDICTED: uncharacterized mitochondrial protein AtMg00810-like [Gossypium arboreum]	PREDICTED: uncharacterized mitochondrial protein AtMg00810-like	Gossypium arboreum	NA	NA	NA	NA	NA	NA	NA	NA	NA	NA	NA	NA	NA	NA	G3F-6889-MONOMER	| PHYTOZOME: | Solyc04g054250.3.1 | Species: Solanum lycopersicum | Gene: G3F-6889
TRINITY_DN77404_c0_g1	XP_012477566.1	50	40	20	0	95	214	559	598	2.38e-08	45.8	XP_012477566.1 PREDICTED: uncharacterized protein LOC105793186 [Gossypium raimondii]	PREDICTED: uncharacterized protein LOC105793186	Gossypium raimondii	NA	NA	NA	NA	NA	NA	NA	NA	NA	NA	NA	NA	NA	NA	NA	NA
TRINITY_DN77445_c0_g1	XP_024020211.1	95.833	24	1	0	858	787	123	146	4.36e-05	49.7	XP_024020211.1 uncharacterized protein LOC112091268 [Morus notabilis]	uncharacterized protein LOC112091268	Morus notabilis	NA	NA	NA	NA	NA	NA	NA	NA	NA	NA	NA	NA	NA	NA	NA	NA
TRINITY_DN58075_c0_g1	XP_015080794.1	63.934	61	22	0	2	184	1154	1214	1.17e-25	92	XP_015080794.1 PREDICTED: uncharacterized protein LOC107024343 [Solanum pennellii]	PREDICTED: uncharacterized protein LOC107024343	Solanum pennellii	NA	NA	NA	NA	NA	NA	NA	NA	NA	NA	NA	NA	NA	NA	G30-13877-MONOMER	| ENSEMBL: Bra039006.1-P | 1-aminocyclopropane-1-carboxylate oxidase | Species: Brassica rapa ssp. Pekinensis | Gene: G30-13877
TRINITY_DN58008_c0_g1	PKU87496.1	77.143	35	8	0	251	147	267	301	3.74e-18	67.8	PKU87496.1 RNA-directed DNA polymerase [Dendrobium catenatum]	RNA-directed DNA polymerase	Dendrobium catenatum	NA	NA	NA	NA	NA	NA	NA	NA	NA	NA	NA	NA	NA	NA	G3N-7018-MONOMER	| ENSEMBL: EMT21281 | Myosin ATPase | Species: Aegilops tauschii | Gene: G3N-7018
TRINITY_DN58071_c0_g1	POE85631.1	98.78	82	1	0	247	2	184	265	1.74e-52	176	POE85631.1 casein kinase i like 1 [Quercus suber]	casein kinase i like 1	Quercus suber	NA	NA	NA	NA	NA	NA	NA	NA	NA	NA	NA	NA	NA	NA	NA	NA
TRINITY_DN58089_c0_g1	EXB77539.1	62.745	51	15	2	256	110	529	577	1.37e-09	59.3	EXB77539.1 Acyl-coenzyme A oxidase 2 [Morus notabilis]	Acyl-coenzyme A oxidase 2	Morus notabilis	NA	NA	NA	NA	NA	NA	NA	NA	NA	NA	NA	NA	NA	NA	NA	NA
TRINITY_DN58078_c0_g1	XP_023877650.1	77.011	87	20	0	2	262	87	173	3.67e-42	141	XP_023877650.1 60S ribosomal protein L20-A-like [Quercus suber]	60S ribosomal protein L20-A-like	Quercus suber	NA	NA	NA	NA	NA	NA	NA	NA	NA	NA	NA	NA	NA	NA	NA	NA
TRINITY_DN58010_c0_g1	XP_010091994.1	98.4	125	2	0	375	1	579	703	1.77e-69	228	XP_010091994.1 FT-interacting protein 1 [Morus notabilis]	FT-interacting protein 1	Morus notabilis	W9R026	W9R026_9ROSA	Multiple C2 and transmembrane domain-containing protein 2	L484_007980		integral component of membrane [GO:0016021]		GO:0016021	integral component of membrane [GO:0016021]			21391367;		NA	G33-10004-MONOMER	| PHYTOZOME: GSVIVT01019767001 | xyloglucan galactosyltransferase | Species: Vitis vinifera | Gene: G33-10004
TRINITY_DN58061_c0_g1	EXB93594.1	98.507	67	1	0	39	239	1	67	1.04e-40	147	EXB93594.1 WD repeat-containing protein 85 [Morus notabilis]	WD repeat-containing protein 85	Morus notabilis	NA	NA	NA	NA	NA	NA	NA	NA	NA	NA	NA	NA	NA	NA	NA	NA
TRINITY_DN58045_c0_g1	XP_023911543.1	54.023	87	40	0	45	305	10	96	8.4e-27	104	XP_023911543.1 exosome complex component RRP46-like [Quercus suber]	exosome complex component RRP46-like	Quercus suber	NA	NA	NA	NA	NA	NA	NA	NA	NA	NA	NA	NA	NA	NA	NA	NA
TRINITY_DN58094_c0_g1	XP_013641151.1	81.013	79	15	0	239	3	144	222	4.77e-38	132	XP_013641151.1 eukaryotic initiation factor 4A-III homolog [Brassica napus]	eukaryotic initiation factor 4A-III homolog	Brassica napus	NA	NA	NA	NA	NA	NA	NA	NA	NA	NA	NA	NA	NA	NA	G3F-9878-MONOMER	| PHYTOZOME: | Solyc01g094350.3.1 | Species: Solanum lycopersicum | Gene: G3F-9878
TRINITY_DN58062_c0_g1	PHT81735.1	78.667	75	16	0	3	227	39	113	2.26e-35	121	PHT81735.1 40S ribosomal protein S3 [Capsicum annuum]	40S ribosomal protein S3	Capsicum annuum	NA	NA	NA	NA	NA	NA	NA	NA	NA	NA	NA	NA	NA	NA	NA	NA
TRINITY_DN58013_c0_g1	POE69079.1	64.179	67	24	0	205	5	123	189	1.51e-19	86.7	POE69079.1 putative t-complex protein 1 subunit theta [Quercus suber]	putative t-complex protein 1 subunit theta	Quercus suber	NA	NA	NA	NA	NA	NA	NA	NA	NA	NA	NA	NA	NA	NA	NA	NA
TRINITY_DN58087_c0_g1	XP_023899352.1	86.885	61	8	0	223	41	1433	1493	1.04e-32	124	XP_023899352.1 UDP-glucose:glycoprotein glucosyltransferase-like [Quercus suber]	UDP-glucose:glycoprotein glucosyltransferase-like	Quercus suber	NA	NA	NA	NA	NA	NA	NA	NA	NA	NA	NA	NA	NA	NA	NA	NA
TRINITY_DN58077_c0_g1	XP_021809907.1	100	18	0	0	55	2	228	245	6.92e-05	47	XP_021809907.1 histone deacetylase 5 [Prunus avium]	histone deacetylase 5	Prunus avium	NA	NA	NA	NA	NA	NA	NA	NA	NA	NA	NA	NA	NA	NA	NA	NA
TRINITY_DN58025_c0_g1	EXB36084.1	100	76	0	0	230	3	206	281	3.43e-49	164	EXB36084.1 Pectinesterase QRT1 [Morus notabilis]	Pectinesterase QRT1	Morus notabilis	NA	NA	NA	NA	NA	NA	NA	NA	NA	NA	NA	NA	NA	NA	G37-8557-MONOMER	| PHYTOZOME: Potri.001G365700.1 | pectin methylesterase; pectinesterase | Species: Populus trichocarpa | Gene: G37-8557
TRINITY_DN58069_c0_g1	CAN70438.1	84	100	16	0	595	296	215	314	5.03e-53	177	CAN70438.1 hypothetical protein VITISV_011899 [Vitis vinifera]	hypothetical protein VITISV_011899	Vitis vinifera	NA	NA	NA	NA	NA	NA	NA	NA	NA	NA	NA	NA	NA	NA	GSP-7224-MONOMER	| PHYTOZOME: 31511778 | glutamate synthase (ferredoxin); glutaminase; glutamate dehydrogenase (ferredoxin) | Species: Spirodela polyrhiza | Gene: GSP-7224
TRINITY_DN58017_c0_g1	XP_015649730.1	98.592	71	1	0	1	213	136	206	3.08e-47	155	XP_015649730.1 PREDICTED: chlorophyll a-b binding protein P4, chloroplastic [Oryza sativa Japonica Group]	PREDICTED: chlorophyll a-b binding protein P4, chloroplastic	Oryza sativa subsp. japonica	Q6YWJ7	Q6YWJ7_ORYSJ	Chlorophyll a-b binding protein, chloroplastic	Os08g0435900 Os08g0435900 OsJ_27444 OSNPB_080435900 P0413H11.35	photosynthesis, light harvesting in photosystem I [GO:0009768]; protein-chromophore linkage [GO:0018298]; response to light stimulus [GO:0009416]	chloroplast envelope [GO:0009941]; chloroplast thylakoid membrane [GO:0009535]; integral component of membrane [GO:0016021]; photosystem I [GO:0009522]; photosystem II [GO:0009523]; plastoglobule [GO:0010287]	chlorophyll binding [GO:0016168]	GO:0009416; GO:0009522; GO:0009523; GO:0009535; GO:0009768; GO:0009941; GO:0010287; GO:0016021; GO:0016168; GO:0018298	chloroplast envelope [GO:0009941]; chloroplast thylakoid membrane [GO:0009535]; integral component of membrane [GO:0016021]; photosystem I [GO:0009522]; photosystem II [GO:0009523]; plastoglobule [GO:0010287]; chlorophyll binding [GO:0016168]; photosynthesis, light harvesting in photosystem I [GO:0009768]; protein-chromophore linkage [GO:0018298]; response to light stimulus [GO:0009416]		osa:4345663;	4345663;	Os08g0435900	ENOG41NAIQCX;ENOG411NAJH3	NA	NA
TRINITY_DN58005_c0_g1	XP_010100875.1	64	50	18	0	4	153	224	273	1.64e-21	67.4	XP_010100875.1 putative receptor protein kinase ZmPK1 [Morus notabilis]	putative receptor protein kinase ZmPK1	Morus notabilis	W9RLY4	W9RLY4_9ROSA	Putative receptor protein kinase ZmPK1	L484_023687	recognition of pollen [GO:0048544]	integral component of membrane [GO:0016021]	ATP binding [GO:0005524]; protein serine/threonine kinase activity [GO:0004674]	GO:0004674; GO:0005524; GO:0016021; GO:0048544	integral component of membrane [GO:0016021]; ATP binding [GO:0005524]; protein serine/threonine kinase activity [GO:0004674]; recognition of pollen [GO:0048544]			21406444;		NA	NA	NA
TRINITY_DN58023_c0_g1	XP_010101957.1	100	64	0	0	282	91	45	108	1.57e-37	130	XP_010101957.1 NAD(P)H-quinone oxidoreductase subunit L, chloroplastic isoform X2 [Morus notabilis]	NAD(P)H-quinone oxidoreductase subunit L, chloroplastic isoform X2	Morus notabilis	W9S5X4	W9S5X4_9ROSA	NAD(P)H-quinone oxidoreductase subunit L	L484_011974		integral component of membrane [GO:0016021]	oxidoreductase activity, acting on NAD(P)H, quinone or similar compound as acceptor [GO:0016655]	GO:0016021; GO:0016655	integral component of membrane [GO:0016021]; oxidoreductase activity, acting on NAD(P)H, quinone or similar compound as acceptor [GO:0016655]			21395209;		NA	G2Z-12771-MONOMER	| PHYTOZOME: Manes.15G131100.1 | NADH:ubiquinone oxidoreductase (H+-transporting) | Species: Manihot esculenta | Gene: G2Z-12771
TRINITY_DN58041_c0_g1	XP_007199924.1	96.528	144	5	0	434	3	38	181	7.83e-83	254	XP_007199924.1 glycerate dehydrogenase [Prunus persica]	glycerate dehydrogenase	Prunus persica	M5VW13	M5VW13_PRUPE	Uncharacterized protein	PRUPE_8G166000 PRUPE_ppa006993mg			NAD binding [GO:0051287]; oxidoreductase activity, acting on the CH-OH group of donors, NAD or NADP as acceptor [GO:0016616]	GO:0016616; GO:0051287	NAD binding [GO:0051287]; oxidoreductase activity, acting on the CH-OH group of donors, NAD or NADP as acceptor [GO:0016616]		pper:18766854;	18766854;		NA	G33-7362-MONOMER	| PHYTOZOME: GSVIVT01024012001 | hydroxypyruvate reductase | Species: Vitis vinifera | Gene: G33-7362
TRINITY_DN58067_c0_g1	XP_010109742.1	86.486	37	5	0	37	147	237	273	7.52e-05	45.4	XP_010109742.1 uncharacterized protein LOC21387245 [Morus notabilis]	uncharacterized protein LOC21387245	Morus notabilis	W9SB96	W9SB96_9ROSA	Uncharacterized protein	L484_003721	male meiosis II [GO:0007142]			GO:0007142	male meiosis II [GO:0007142]			21387245;		NA	NA	NA
TRINITY_DN58093_c0_g1	KDO41321.1	98.131	107	2	0	1	321	34	140	7.63e-74	224	KDO41321.1 hypothetical protein CISIN_1g0206413mg, partial [Citrus sinensis]	hypothetical protein CISIN_1g0206413mg, partial	Citrus sinensis	NA	NA	NA	NA	NA	NA	NA	NA	NA	NA	NA	NA	NA	NA	G3F-8391-MONOMER	| PHYTOZOME: | Solyc10g078940.2.1 | Species: Solanum lycopersicum | Gene: G3F-8391
TRINITY_DN58057_c0_g1	POE77743.1	77.551	49	9	1	148	2	390	436	1.79e-24	73.2	POE77743.1 calcium-binding mitochondrial carrier protein aralar2 [Quercus suber]	calcium-binding mitochondrial carrier protein aralar2	Quercus suber	NA	NA	NA	NA	NA	NA	NA	NA	NA	NA	NA	NA	NA	NA	NA	NA
TRINITY_DN58043_c0_g1	EXB75648.1	99.306	144	1	0	1	432	217	360	2.1e-86	266	EXB75648.1 hypothetical protein L484_026125 [Morus notabilis]	hypothetical protein L484_026125	Morus notabilis	NA	NA	NA	NA	NA	NA	NA	NA	NA	NA	NA	NA	NA	NA	NA	NA
TRINITY_DN58038_c0_g1	XP_024027255.1	94.382	89	5	0	1	267	22	110	2.41e-55	173	XP_024027255.1 7-methylxanthosine synthase 1-like [Morus notabilis]	7-methylxanthosine synthase 1-like	Morus notabilis	NA	NA	NA	NA	NA	NA	NA	NA	NA	NA	NA	NA	NA	NA	G37-14256-MONOMER	| PHYTOZOME: Potri.014G168200.1 | 7-methylxanthine:S-adenosyl-L-methionine 3-N-methyltransferase | Species: Populus trichocarpa | Gene: G37-14256
TRINITY_DN58030_c0_g1	ABK96768.1	97.333	75	2	0	2	226	56	130	1.06e-44	152	ABK96768.1 unknown [Populus trichocarpa x Populus deltoides]	unknown	Populus trichocarpa x Populus deltoides	NA	NA	NA	NA	NA	NA	NA	NA	NA	NA	NA	NA	NA	NA	NA	NA
TRINITY_DN58014_c0_g1	XP_010090836.1	82.353	85	6	1	44	271	56	140	6.94e-31	118	XP_010090836.1 vinorine synthase [Morus notabilis]	vinorine synthase	Morus notabilis	W9R8D9	W9R8D9_9ROSA	Vinorine synthase	L484_020695			transferase activity, transferring acyl groups other than amino-acyl groups [GO:0016747]	GO:0016747	transferase activity, transferring acyl groups other than amino-acyl groups [GO:0016747]			21403582;		NA	G2Z-11609-MONOMER	| PHYTOZOME: Manes.13G014000.1 | deacetylvindoline 4-O-acetyltransferase | Species: Manihot esculenta | Gene: G2Z-11609
TRINITY_DN58006_c0_g1	ABD78322.1	46.591	88	42	2	313	53	1043	1126	3.41e-17	74.3	ABD78322.1 polyprotein [Primula vulgaris]	polyprotein	Primula vulgaris	NA	NA	NA	NA	NA	NA	NA	NA	NA	NA	NA	NA	NA	NA	NA	NA
TRINITY_DN58007_c0_g1	XP_011088501.1	70.37	54	15	1	2	160	125	178	1.32e-16	79	XP_011088501.1 proline-rich protein 4 [Sesamum indicum]	proline-rich protein 4	Sesamum indicum	NA	NA	NA	NA	NA	NA	NA	NA	NA	NA	NA	NA	NA	NA	NA	NA
TRINITY_DN58012_c0_g1	XP_023907456.1	38.462	104	61	2	16	321	238	340	1.73e-15	78.2	XP_023907456.1 serine/arginine repetitive matrix protein 2-like [Quercus suber]	serine/arginine repetitive matrix protein 2-like	Quercus suber	NA	NA	NA	NA	NA	NA	NA	NA	NA	NA	NA	NA	NA	NA	NA	NA
TRINITY_DN58099_c0_g1	XP_023902700.1	48.571	70	36	0	255	46	40	109	2.11e-15	72	XP_023902700.1 cytochrome P450 monooxygenase pyr9-like [Quercus suber]	cytochrome P450 monooxygenase pyr9-like	Quercus suber	NA	NA	NA	NA	NA	NA	NA	NA	NA	NA	NA	NA	NA	NA	GN7F-29470-MONOMER	| PHYTOZOME: LOC_Os02g21810.1 | sterol 14-demethylase | Species: Oryza sativa Japonica Group | Gene: GN7F-29470
TRINITY_DN58068_c0_g1	XP_015888315.1	97.619	84	2	0	2	253	105	188	3.2e-54	173	XP_015888315.1 PREDICTED: stem-specific protein TSJT1 [Ziziphus jujuba]	PREDICTED: stem-specific protein TSJT1	Ziziphus jujuba	NA	NA	NA	NA	NA	NA	NA	NA	NA	NA	NA	NA	NA	NA	GN7V-65032-MONOMER	| PHYTOZOME: Glyma.09G131000.1 | aspartate-ammonia ligase; asparagine synthase (glutamine-hydrolysing); Glyma.09G131000.1.p | Species: Glycine max | Gene: GN7V-65032
TRINITY_DN58047_c0_g1	XP_023878824.1	89.394	66	7	0	4	201	487	552	7.09e-33	125	XP_023878824.1 acyl-CoA dehydrogenase apdG-like [Quercus suber]	acyl-CoA dehydrogenase apdG-like	Quercus suber	NA	NA	NA	NA	NA	NA	NA	NA	NA	NA	NA	NA	NA	NA	NA	NA
TRINITY_DN58098_c0_g1	XP_010416733.1	42.045	88	47	3	3	257	10	96	6.07e-13	66.2	XP_010416733.1 PREDICTED: 60S ribosomal protein L28-1 [Camelina sativa]	PREDICTED: 60S ribosomal protein L28-1	Camelina sativa	NA	NA	NA	NA	NA	NA	NA	NA	NA	NA	NA	NA	NA	NA	NA	NA
TRINITY_DN58019_c0_g1	XP_015579193.1	45.098	51	18	2	264	112	560	600	2.33e-06	43.5	XP_015579193.1 PREDICTED: ATPase 11, plasma membrane-type isoform X1 [Ricinus communis]	PREDICTED: ATPase 11, plasma membrane-type isoform X1	Ricinus communis	NA	NA	NA	NA	NA	NA	NA	NA	NA	NA	NA	NA	NA	NA	NA	NA
TRINITY_DN58028_c0_g1	POE64947.1	52.041	98	46	1	1	294	79	175	7.09e-26	103	POE64947.1 protein lsb5 [Quercus suber]	protein lsb5	Quercus suber	NA	NA	NA	NA	NA	NA	NA	NA	NA	NA	NA	NA	NA	NA	NA	NA
TRINITY_DN58036_c0_g1	PON54728.1	63.014	73	27	0	222	4	23	95	1.46e-25	96.3	PON54728.1 hypothetical protein TorRG33x02_301590, partial [Trema orientalis]	hypothetical protein TorRG33x02_301590, partial	Trema orientalis	NA	NA	NA	NA	NA	NA	NA	NA	NA	NA	NA	NA	NA	NA	G5X-7129-MONOMER	| The Beta vulgaris Resource: Sp_121500_emec.t1 | TGL1 | Species: Spinacia oleracea | Gene: G5X-7129
TRINITY_DN58009_c0_g1	XP_009335777.1	55.357	56	23	1	165	4	233	288	3.07e-08	58.9	XP_009335777.1 PREDICTED: uncharacterized protein LOC103928459 [Pyrus x bretschneideri]	PREDICTED: uncharacterized protein LOC103928459	Pyrus x bretschneideri	NA	NA	NA	NA	NA	NA	NA	NA	NA	NA	NA	NA	NA	NA	NA	NA
TRINITY_DN58076_c0_g1	XP_024027358.1	77.083	48	11	0	235	92	182	229	3.19e-29	82.4	XP_024027358.1 uncharacterized protein LOC112093363 [Morus notabilis]	uncharacterized protein LOC112093363	Morus notabilis	NA	NA	NA	NA	NA	NA	NA	NA	NA	NA	NA	NA	NA	NA	NA	NA
TRINITY_DN2441_c0_g1	EXC19418.1	88.462	26	3	0	423	500	14	39	2.45e-05	50.1	EXC19418.1 hypothetical protein L484_004134 [Morus notabilis]	hypothetical protein L484_004134	Morus notabilis	NA	NA	NA	NA	NA	NA	NA	NA	NA	NA	NA	NA	NA	NA	NA	NA
TRINITY_DN2451_c0_g1	XP_010109737.1	98	100	2	0	799	500	1	100	1.81e-62	202	XP_010109737.1 NADH dehydrogenase [ubiquinone] 1 beta subcomplex subunit 7 [Morus notabilis]	NADH dehydrogenase	Morus notabilis	W9SB91	W9SB91_9ROSA	NADH dehydrogenase [ubiquinone] 1 beta subcomplex subunit 7	L484_001336		mitochondrion [GO:0005739]	NADH dehydrogenase (ubiquinone) activity [GO:0008137]	GO:0005739; GO:0008137	mitochondrion [GO:0005739]; NADH dehydrogenase (ubiquinone) activity [GO:0008137]			21384942;		NA	G2Z-12442-MONOMER	| PHYTOZOME: Manes.17G091700.1 | NADH:ubiquinone oxidoreductase (H+-transporting) | Species: Manihot esculenta | Gene: G2Z-12442
TRINITY_DN2426_c0_g1	EXC01499.1	91.667	156	13	0	616	149	223	378	6.08e-87	287	EXC01499.1 Uncharacterized RNA-binding protein [Morus notabilis]	Uncharacterized RNA-binding protein	Morus notabilis	NA	NA	NA	NA	NA	NA	NA	NA	NA	NA	NA	NA	NA	NA	G3A-6341-MONOMER	| PHYTOZOME: 417560 | Xenobiotic-transporting ATPase | Species: Selaginella moellendorffii | Gene: G3A-6341
TRINITY_DN2426_c1_g1	XP_024024354.1	92.979	527	33	2	3122	1545	549	1072	0	704	XP_024024354.1 formin-like protein 18 [Morus notabilis]	formin-like protein 18	Morus notabilis	NA	NA	NA	NA	NA	NA	NA	NA	NA	NA	NA	NA	NA	NA	G3P-8268-MONOMER	| PHYTOZOME: evm.model.supercontig_55.99 | phosphatidylinositol-3,4,5-trisphosphate 3-phosphatase | Species: Carica papaya | Gene: G3P-8268
TRINITY_DN2404_c0_g1	CAN76332.1	55	480	183	9	1416	4	106	561	3.7e-174	516	CAN76332.1 hypothetical protein VITISV_006269 [Vitis vinifera]	hypothetical protein VITISV_006269	Vitis vinifera	NA	NA	NA	NA	NA	NA	NA	NA	NA	NA	NA	NA	NA	NA	G30-13877-MONOMER	| ENSEMBL: Bra039006.1-P | 1-aminocyclopropane-1-carboxylate oxidase | Species: Brassica rapa ssp. Pekinensis | Gene: G30-13877
TRINITY_DN2404_c0_g2	PKA63925.1	70.813	209	26	2	629	3	319	492	2.6e-87	290	PKA63925.1 Retrovirus-related Pol polyprotein from transposon TNT 1-94 [Apostasia shenzhenica]	Retrovirus-related Pol polyprotein from transposon TNT 1-94	Apostasia shenzhenica	NA	NA	NA	NA	NA	NA	NA	NA	NA	NA	NA	NA	NA	NA	G30-13877-MONOMER	| ENSEMBL: Bra039006.1-P | 1-aminocyclopropane-1-carboxylate oxidase | Species: Brassica rapa ssp. Pekinensis | Gene: G30-13877
TRINITY_DN2404_c1_g1	XP_017435916.1	52.273	132	59	1	1784	1401	33	164	2.29e-109	148	XP_017435916.1 PREDICTED: uncharacterized protein LOC108342628 [Vigna angularis]	PREDICTED: uncharacterized protein LOC108342628	Vigna angularis	NA	NA	NA	NA	NA	NA	NA	NA	NA	NA	NA	NA	NA	NA	G30-13877-MONOMER	| ENSEMBL: Bra039006.1-P | 1-aminocyclopropane-1-carboxylate oxidase | Species: Brassica rapa ssp. Pekinensis | Gene: G30-13877
TRINITY_DN2404_c2_g1	XP_006477009.1	62.909	275	82	3	449	1255	36	296	4.38e-122	375	XP_006477009.1 PREDICTED: uncharacterized protein LOC102631362 [Citrus sinensis]	PREDICTED: uncharacterized protein LOC102631362	Citrus sinensis	NA	NA	NA	NA	NA	NA	NA	NA	NA	NA	NA	NA	NA	NA	G3P-5026-MONOMER	| PHYTOZOME: evm.model.supercontig_35.41 | Alpha-N-acetylglucosaminidase | Species: Carica papaya | Gene: G3P-5026
TRINITY_DN2404_c3_g1	EXB61745.1	76.923	65	3	1	105	299	21	73	4.34e-23	100	EXB61745.1 Fructose-bisphosphate aldolase [Morus notabilis]	Fructose-bisphosphate aldolase	Morus notabilis	NA	NA	NA	NA	NA	NA	NA	NA	NA	NA	NA	NA	NA	NA	G33-9005-MONOMER	| PHYTOZOME: GSVIVT01015960001 | Xenobiotic-transporting ATPase | Species: Vitis vinifera | Gene: G33-9005
TRINITY_DN2404_c4_g1	XP_017615131.1	51.562	128	61	1	382	2	448	575	7.21e-41	150	XP_017615131.1 PREDICTED: translation factor GUF1 homolog, chloroplastic isoform X1 [Gossypium arboreum]	PREDICTED: translation factor GUF1 homolog, chloroplastic isoform X1	Gossypium arboreum	NA	NA	NA	NA	NA	NA	NA	NA	NA	NA	NA	NA	NA	NA	G30-13877-MONOMER	| ENSEMBL: Bra039006.1-P | 1-aminocyclopropane-1-carboxylate oxidase | Species: Brassica rapa ssp. Pekinensis | Gene: G30-13877
TRINITY_DN2468_c0_g1	XP_010101145.1	97.475	198	5	0	760	167	1	198	2.45e-141	401	XP_010101145.1 dirigent protein 19 [Morus notabilis]	dirigent protein 19	Morus notabilis	W9RQ57	W9RQ57_9ROSA	Dirigent protein	L484_016709		apoplast [GO:0048046]		GO:0048046	apoplast [GO:0048046]			21399747;		NA	G2Z-10418-MONOMER	| PHYTOZOME: Manes.01G050700.1 | (+)-pinoresinol-forming dirigent protein | Species: Manihot esculenta | Gene: G2Z-10418
TRINITY_DN2481_c0_g1	XP_010095677.1	96.975	595	18	0	4521	2737	98	692	0	1176	XP_010095677.1 tRNA-dihydrouridine(47) synthase [NAD(P)(+)]-like [Morus notabilis]	tRNA-dihydrouridine(47) synthase	Morus notabilis	W9QZK0	W9QZK0_9ROSA	tRNA-dihydrouridine(47) synthase [NAD(P)(+)] (EC 1.3.1.-) (tRNA-dihydrouridine synthase 3)	L484_012250			flavin adenine dinucleotide binding [GO:0050660]; metal ion binding [GO:0046872]; tRNA dihydrouridine synthase activity [GO:0017150]	GO:0017150; GO:0046872; GO:0050660	flavin adenine dinucleotide binding [GO:0050660]; metal ion binding [GO:0046872]; tRNA dihydrouridine synthase activity [GO:0017150]			21395474;		NA	GN7V-44908-MONOMER	| PHYTOZOME: Glyma.12G036200.1 | amidophosphoribosyltransferase | Species: Glycine max | Gene: GN7V-44908
TRINITY_DN2470_c0_g1	XP_024031338.1	83.085	201	3	1	2327	1725	63	232	1.95e-99	327	XP_024031338.1 COP9 signalosome complex subunit 3 [Morus notabilis]	COP9 signalosome complex subunit 3	Morus notabilis	NA	NA	NA	NA	NA	NA	NA	NA	NA	NA	NA	NA	NA	NA	NA	NA
TRINITY_DN2418_c0_g1	EXB62499.1	78.191	188	14	2	4454	3891	160	320	1.98e-104	285	EXB62499.1 putative peptide/nitrate transporter [Morus notabilis]	putative peptide/nitrate transporter	Morus notabilis	NA	NA	NA	NA	NA	NA	NA	NA	NA	NA	NA	NA	NA	NA	GN7V-66042-MONOMER	| PHYTOZOME: Glyma.01G210500.1 | nitrate-transporting ATPase | Species: Glycine max | Gene: GN7V-66042
TRINITY_DN2418_c0_g2	XP_010095893.1	80.833	360	68	1	1082	3	125	483	0	592	XP_010095893.1 protein NRT1/ PTR FAMILY 5.10 [Morus notabilis]	protein NRT1/ PTR FAMILY 5	Morus notabilis	W9R8G8	W9R8G8_9ROSA	Putative peptide/nitrate transporter	L484_008290	oligopeptide transport [GO:0006857]	integral component of membrane [GO:0016021]	transmembrane transporter activity [GO:0022857]	GO:0006857; GO:0016021; GO:0022857	integral component of membrane [GO:0016021]; transmembrane transporter activity [GO:0022857]; oligopeptide transport [GO:0006857]			21391661;		NA	GN7V-66042-MONOMER	| PHYTOZOME: Glyma.01G210500.1 | nitrate-transporting ATPase | Species: Glycine max | Gene: GN7V-66042
TRINITY_DN2418_c0_g3	XP_010095904.1	97.101	69	2	0	127	333	1	69	6.93e-39	142	XP_010095904.1 protein NRT1/ PTR FAMILY 5.10 [Morus notabilis]	protein NRT1/ PTR FAMILY 5	Morus notabilis	W9RAX7	W9RAX7_9ROSA	Putative peptide/nitrate transporter	L484_008301		integral component of membrane [GO:0016021]	transmembrane transporter activity [GO:0022857]	GO:0016021; GO:0022857	integral component of membrane [GO:0016021]; transmembrane transporter activity [GO:0022857]			21391672;		NA	GN7V-66160-MONOMER	| PHYTOZOME: Glyma.17G139400.1 | nitrate-transporting ATPase | Species: Glycine max | Gene: GN7V-66160
TRINITY_DN2466_c0_g1	XP_010106322.1	100	91	0	0	1728	1456	4	94	8.83e-45	161	XP_010106322.1 cysteine proteinase inhibitor 1 [Morus notabilis]	cysteine proteinase inhibitor 1	Morus notabilis	W9RU19	W9RU19_9ROSA	Cysteine proteinase inhibitor	L484_004721			cysteine-type endopeptidase inhibitor activity [GO:0004869]	GO:0004869	cysteine-type endopeptidase inhibitor activity [GO:0004869]			21388212;		NA	NA	NA
TRINITY_DN2466_c1_g1	XP_010089562.1	79.518	332	9	2	922	1917	30	302	0	505	XP_010089562.1 uncharacterized protein LOC21403822 [Morus notabilis]	uncharacterized protein LOC21403822	Morus notabilis	W9R4J4	W9R4J4_9ROSA	Uncharacterized protein	L484_020952								21403822;		NA	NA	NA
TRINITY_DN2466_c2_g1	XP_024032910.1	99.662	592	2	0	2094	319	49	640	0	1165	XP_024032910.1 succinate dehydrogenase [ubiquinone] flavoprotein subunit 1, mitochondrial [Morus notabilis]	succinate dehydrogenase	Morus notabilis	NA	NA	NA	NA	NA	NA	NA	NA	NA	NA	NA	NA	NA	NA	G2Z-9840-MONOMER	| PHYTOZOME: Manes.01G134800.1 | succinate dehydrogenase; succinate:quinone oxidoreductase | Species: Manihot esculenta | Gene: G2Z-9840
TRINITY_DN2466_c2_g2	XP_010087481.1	90.355	394	24	2	233	1390	1	388	0	638	XP_010087481.1 4-coumarate--CoA ligase 2 [Morus notabilis]	4-coumarate--CoA ligase 2	Morus notabilis	W9QYM6	W9QYM6_9ROSA	4-coumarate--CoA ligase 2	L484_019687			ligase activity [GO:0016874]	GO:0016874	ligase activity [GO:0016874]			21402620;		NA	G2Z-9178-MONOMER	| PHYTOZOME: Manes.09G127000.1 | 4-coumarate--CoA ligase; feruloyl-CoA synthetase | Species: Manihot esculenta | Gene: G2Z-9178
TRINITY_DN2466_c3_g1	XP_024025648.1	94.068	118	7	0	342	695	46	163	1.09e-68	226	XP_024025648.1 protein LIKE COV 1 [Morus notabilis]	protein LIKE COV 1	Morus notabilis	NA	NA	NA	NA	NA	NA	NA	NA	NA	NA	NA	NA	NA	NA	NA	NA
[truncated: 44,208 more rows]
