# Supplementary material for: Transcriptome analysis of mulberry (Morus alba L.) leaves to identify differentially expressed genes associated with post-harvest shelf-life elongation
Source: Sci Rep. 2022 Oct 28;12:18195. doi: 10.1038/s41598-022-21828-7 (PMC9616847; doi:10.1038/s41598-022-21828-7)
Supplement: Supplementary file 22 — Supplementary Information 2. [file 41598_2022_21828_MOESM22_ESM.xlsx]

## Sheet: Plant Metabolic Network
qseqid_PMN	Protein-id_PMN	pident_PMN	length_PMN	mismatch_PMN	gapopen_PMN	qstart_PMN	qend_PMN	sstart_PMN	send_PMN	evalue_PMN	bitscore_PMN	description_PMN	Pathway-id_PMN	Pathway-name_PMN	Reaction-id_PMN	EC_PMN	Protein-name_PMN	Gene-id_PMN	Gene-name_PMN
TRINITY_DN69601_c0_g1	G37-12231-MONOMER	79.245	53	10	1	248	93	1220	1272	1.12e-20	86.3	| PHYTOZOME: Potri.015G000200.1 | Xenobiotic-transporting ATPase | Species: Populus trichocarpa | Gene: G37-12231
TRINITY_DN69557_c0_g1	G37-15031-MONOMER	69.444	72	22	0	221	6	773	844	3.42e-27	103	| PHYTOZOME: Potri.001G018200.1 | beta-L-arabinofuranosidase | Species: Populus trichocarpa | Gene: G37-15031
TRINITY_DN69587_c0_g1	G33-10181-MONOMER	55	120	54	0	10	369	383	502	3.25e-45	155	| PHYTOZOME: GSVIVT01025431001 | Glucan endo-1,3-beta-D-glucosidase | Species: Vitis vinifera | Gene: G33-10181
TRINITY_DN69547_c0_g1	GN7V-47767-MONOMER	45.455	33	18	0	100	2	24	56	0.000704	39.3	| PHYTOZOME: Glyma.16G142400.1 | pectate lyase | Species: Glycine max | Gene: GN7V-47767
TRINITY_DN69568_c0_g1	AT2G44550-MONOMER	66.216	74	24	1	6	227	311	383	1.78e-22	90.5	| AraPort: AT2G44550.1 | cellulase | Species: Arabidopsis thaliana col | Gene: AT2G44550
TRINITY_DN69556_c0_g1	G37-13430-MONOMER	85.714	84	12	0	3	254	249	332	3.17e-46	156	| PHYTOZOME: Potri.014G127000.1 | pectin methylesterase | Species: Populus trichocarpa | Gene: G37-13430
TRINITY_DN69573_c0_g1	GN7V-58965-MONOMER	43.662	71	40	0	220	8	5	75	4.7e-10	55.8	| PHYTOZOME: Glyma.12G155300.1 | cytochrome-c oxidase | Species: Glycine max | Gene: GN7V-58965	PWY-3781	aerobic respiration I (cytochrome c)	CYTOCHROME-C-OXIDASE-RXN	EC-1.9.3.1	cytochrome-<i>c</i> oxidase	GN7V-58965	Glyma.12G155300.1.p
TRINITY_DN69594_c0_g1	GSP-7319-MONOMER	94.366	71	4	0	213	1	453	523	3.33e-41	142	| PHYTOZOME: 31522107 | ATPase | Species: Spirodela polyrhiza | Gene: GSP-7319
TRINITY_DN69579_c0_g1	G3F-7517-MONOMER	53.333	45	21	0	218	84	564	608	1.73e-09	53.9	| PHYTOZOME: | Solyc09g007170.3.1 | Species: Solanum lycopersicum | Gene: G3F-7517	PWY-7219	adenosine ribonucleotides <i>de novo</i> biosynthesis	ADENYL-KIN-RXN	EC-2.7.4.3	Solyc09g007170.3.1	G3F-7517	Solyc09g007170.3.1
TRINITY_DN28078_c0_g1	G4B-8391-MONOMER	26.087	529	307	11	1829	459	59	575	4.97e-42	168	| PHYTOZOME: evm_27.model.AmTr_v1.0_scaffold00110.117 | nicotine dehydrogenase | Species: Amborella trichopoda | Gene: G4B-8391
TRINITY_DN28078_c0_g3	G34-8914-MONOMER	40.741	81	43	1	715	488	102	182	1.79e-09	57.8	| PHYTOZOME: Phpat.011G088300.1 | nicotine dehydrogenase | Species: Physcomitrella patens | Gene: G34-8914
TRINITY_DN28078_c0_g4	G5X-6090-MONOMER	25.357	280	134	8	852	166	161	416	2.91e-12	72	| The Beta vulgaris Resource: Sp_012680_xqaa.t1 | nicotine dehydrogenase | Species: Spinacia oleracea | Gene: G5X-6090
TRINITY_DN28056_c0_g1	G37-13070-MONOMER	92.683	82	6	0	303	58	137	218	3.11e-44	153	| PHYTOZOME: Potri.002G156900.1 | transport of L-glutamine | Species: Populus trichocarpa | Gene: G37-13070
TRINITY_DN28022_c0_g1	GN7F-33168-MONOMER	37.5	56	35	0	23	190	190	245	2.43e-05	43.9	| PHYTOZOME: LOC_Os02g35820.1 | succinate:quinone oxidoreductase | Species: Oryza sativa Japonica Group | Gene: GN7F-33168	PWY-3781	aerobic respiration I (cytochrome c)	SUCCINATE-DEHYDROGENASE-UBIQUINONE-RXN	EC-1.3.5.1	succinate:quinone oxidoreductase	GN7F-33168	LOC_Os02g35820.1
TRINITY_DN28022_c0_g1	GN7F-33168-MONOMER	37.5	56	35	0	23	190	190	245	2.43e-05	43.9	| PHYTOZOME: LOC_Os02g35820.1 | succinate:quinone oxidoreductase | Species: Oryza sativa Japonica Group | Gene: GN7F-33168	PWY-4302	aerobic respiration III (alternative oxidase pathway)	SUCCINATE-DEHYDROGENASE-UBIQUINONE-RXN	EC-1.3.5.1	succinate:quinone oxidoreductase	GN7F-33168	LOC_Os02g35820.1
TRINITY_DN28022_c0_g1	GN7F-33168-MONOMER	37.5	56	35	0	23	190	190	245	2.43e-05	43.9	| PHYTOZOME: LOC_Os02g35820.1 | succinate:quinone oxidoreductase | Species: Oryza sativa Japonica Group | Gene: GN7F-33168	PWYQT-4481	TCA cycle variation V (plant)	SUCCINATE-DEHYDROGENASE-UBIQUINONE-RXN	EC-1.3.5.1	succinate:quinone oxidoreductase	GN7F-33168	LOC_Os02g35820.1
TRINITY_DN28041_c0_g1	G2Z-8969-MONOMER	35.484	93	50	3	280	5	77	160	0.000851	40.4	| PHYTOZOME: Manes.04G139700.1 | Manes.04G139700.1.p; 16-hydroxypalmitate dehydrogenase | Species: Manihot esculenta | Gene: G2Z-8969	PWY-321	cutin biosynthesis	RXN-9802	EC-1.1.1	16-hydroxypalmitate dehydrogenase	G2Z-8969	Manes.04G139700.1.p
TRINITY_DN28016_c0_g1	GDQC-13306-MONOMER	78.261	69	15	0	6	212	545	613	4.86e-31	114	| ENSEMBL: Zm00001d021726_T003.1 | hyaluronidase | Species: Zea mays mays | Gene: GDQC-13306
TRINITY_DN28016_c1_g1	GDQC-13306-MONOMER	69.466	131	39	1	41	433	546	675	1.46e-57	193	| ENSEMBL: Zm00001d021726_T003.1 | hyaluronidase | Species: Zea mays mays | Gene: GDQC-13306
TRINITY_DN28087_c0_g1	G3P-5026-MONOMER	64.516	31	11	0	94	2	2	32	2.86e-05	42.4	| PHYTOZOME: evm.model.supercontig_35.41 | Alpha-N-acetylglucosaminidase | Species: Carica papaya | Gene: G3P-5026
TRINITY_DN28087_c0_g2	G3P-5026-MONOMER	65.385	26	9	0	103	26	19	44	0.000386	39.7	| PHYTOZOME: evm.model.supercontig_35.41 | Alpha-N-acetylglucosaminidase | Species: Carica papaya | Gene: G3P-5026
TRINITY_DN28044_c0_g1	G2Z-6647-MONOMER	40.476	42	25	0	127	2	50	91	0.000364	42.7	| PHYTOZOME: Manes.18G140900.1 | succinate:quinone oxidoreductase | Species: Manihot esculenta | Gene: G2Z-6647	PWY-3781	aerobic respiration I (cytochrome c)	SUCCINATE-DEHYDROGENASE-UBIQUINONE-RXN	EC-1.3.5.1	succinate:quinone oxidoreductase	G2Z-6647	Manes.18G140900.1.p
TRINITY_DN28044_c0_g1	G2Z-6647-MONOMER	40.476	42	25	0	127	2	50	91	0.000364	42.7	| PHYTOZOME: Manes.18G140900.1 | succinate:quinone oxidoreductase | Species: Manihot esculenta | Gene: G2Z-6647	PWY-4302	aerobic respiration III (alternative oxidase pathway)	SUCCINATE-DEHYDROGENASE-UBIQUINONE-RXN	EC-1.3.5.1	succinate:quinone oxidoreductase	G2Z-6647	Manes.18G140900.1.p
TRINITY_DN28044_c0_g1	G2Z-6647-MONOMER	40.476	42	25	0	127	2	50	91	0.000364	42.7	| PHYTOZOME: Manes.18G140900.1 | succinate:quinone oxidoreductase | Species: Manihot esculenta | Gene: G2Z-6647	PWYQT-4481	TCA cycle variation V (plant)	SUCCINATE-DEHYDROGENASE-UBIQUINONE-RXN	EC-1.3.5.1	succinate:quinone oxidoreductase	G2Z-6647	Manes.18G140900.1.p
TRINITY_DN28044_c0_g3	G3N-10757-MONOMER	32.955	88	53	2	114	377	1038	1119	6.47e-05	43.1	| ENSEMBL: EMT24879 | alpha-xylosyltransferase | Species: Aegilops tauschii | Gene: G3N-10757	PWY-5800	xylan biosynthesis	RXN-9104	EC-2.4.2.24	&alpha;-xylosyltransferase	G3N-10757	EMT24879
TRINITY_DN28049_c0_g1	G3M-10866-MONOMER	63.043	138	51	0	3	416	277	414	3.55e-54	177	| PHYTOZOME: PGSC0003DMT400009511 | endopolygalacturonase | Species: Solanum tuberosum | Gene: G3M-10866	PWY-1081	homogalacturonan degradation	RXN-2103	EC-3.2.1.15	endopolygalacturonase	G3M-10866	PGSC0003DMP400006617
TRINITY_DN28054_c0_g1	G4B-4900-MONOMER	95.833	24	1	0	294	223	449	472	2.27e-09	54.7	| PHYTOZOME: evm_27.model.AmTr_v1.0_scaffold00003.96 | GTP pyrophosphokinase | Species: Amborella trichopoda | Gene: G4B-4900	PPGPPMET-PWY	ppGpp biosynthesis	GTPPYPHOSKIN-RXN	EC-2.7.6.5	GTP pyrophosphokinase	G4B-4900	evm_27.model.AmTr_v1.0_scaffold00003.96
TRINITY_DN28050_c0_g1	G3F-12188-MONOMER	67.164	67	22	0	384	184	1042	1108	1.58e-26	104	| PHYTOZOME: | Solyc08g078080.3.1 | Species: Solanum lycopersicum | Gene: G3F-12188	LIPASYN-PWY	phospholipases	PHOSPHOLIPASE-A1-RXN	EC-3.1.1.32	Solyc08g078080.3.1	G3F-12188	Solyc08g078080.3.1
TRINITY_DN28050_c0_g1	G3F-12188-MONOMER	67.164	67	22	0	384	184	1042	1108	1.58e-26	104	| PHYTOZOME: | Solyc08g078080.3.1 | Species: Solanum lycopersicum | Gene: G3F-12188	PWY-6803	phosphatidylcholine acyl editing	PHOSPHOLIPASE-A1-RXN	EC-3.1.1.32	Solyc08g078080.3.1	G3F-12188	Solyc08g078080.3.1
TRINITY_DN28055_c0_g1	G3A-7446-MONOMER	31.061	132	86	3	33	419	128	257	7.84e-12	64.3	| PHYTOZOME: 407623 | thioredoxin reductase | Species: Selaginella moellendorffii | Gene: G3A-7446	THIOREDOX-PWY	thioredoxin pathway	THIOREDOXIN-REDUCT-NADPH-RXN	EC-1.8.1.9	thioredoxin reductase	G3A-7446	407623
TRINITY_DN28084_c0_g1	G33-8279-MONOMER	55.556	108	35	1	750	1034	1323	1430	1.78e-27	117	| PHYTOZOME: GSVIVT01027551001 | geraniol 10-hydroxylase | Species: Vitis vinifera | Gene: G33-8279	PWY-5290	secologanin and strictosidine biosynthesis	RXN-8197	EC-1.14.13.152	geraniol 10-hydroxylase	G33-8279	GSVIVT01027551001
TRINITY_DN30107_c0_g1	G3P-5530-MONOMER	85.524	525	75	1	147	1718	1	525	0	920	| PHYTOZOME: evm.model.supercontig_147.24 | glucose-1-phosphate adenylyltransferase | Species: Carica papaya | Gene: G3P-5530	PWY-622	starch biosynthesis	GLUC1PADENYLTRANS-RXN	EC-2.7.7.27	glucose-1-phosphate adenylyltransferase	G3P-5530	evm.model.supercontig_147.24
TRINITY_DN30147_c0_g1	G3G-8006-MONOMER	45.619	331	169	4	1281	295	340	661	1.94e-79	270	| ENSEMBL: TRIUR3_01762-P1 | endochitinase | Species: Triticum urartu | Gene: G3G-8006	PWY-6902	chitin degradation II (Vibrio)	3.2.1.14-RXN	EC-3.2.1.14	endochitinase	G3G-8006	TRIUR3_01762-P1
TRINITY_DN30147_c0_g1	G3G-8006-MONOMER	45.619	331	169	4	1281	295	340	661	1.94e-79	270	| ENSEMBL: TRIUR3_01762-P1 | endochitinase | Species: Triticum urartu | Gene: G3G-8006	PWY-6814	chitin degradation III (carnivorous plants)	3.2.1.14-RXN	EC-3.2.1.14	endochitinase	G3G-8006	TRIUR3_01762-P1
TRINITY_DN30140_c0_g1	G3F-10169-MONOMER	31.579	114	77	1	56	394	743	856	2.43e-10	60.5	| PHYTOZOME: | Solyc00g304030.2.1 | Species: Solanum lycopersicum | Gene: G3F-10169
TRINITY_DN30139_c0_g1	G3P-8402-MONOMER	72.043	93	24	2	277	2	165	256	1.75e-37	133	| PHYTOZOME: evm.model.supercontig_151.18 | pectin methylesterase; pectinesterase | Species: Carica papaya | Gene: G3P-8402	PWY-1081	homogalacturonan degradation	RXN-2102	EC-3.1.1.11	pectinesterase	G3P-8402	evm.model.supercontig_151.18
TRINITY_DN30117_c0_g1	G2Z-10901-MONOMER	73.333	60	16	0	207	28	375	434	7.68e-24	94	| PHYTOZOME: Manes.04G088000.1 | omega-hydroxypalmitate O-feruloyl transferase | Species: Manihot esculenta | Gene: G2Z-10901	PWY-7120	esterified suberin biosynthesis	RXN-10749	EC-2.3.1.188	&omega;-hydroxypalmitate O-feruloyl transferase	G2Z-10901	Manes.04G088000.1.p
TRINITY_DN30117_c0_g2	G37-13824-MONOMER	82.432	74	13	0	222	1	281	354	1e-37	131	| PHYTOZOME: Potri.001G326300.1 | omega-hydroxypalmitate O-feruloyl transferase | Species: Populus trichocarpa | Gene: G37-13824	PWY-7120	esterified suberin biosynthesis	RXN-10749	EC-2.3.1.188	&omega;-hydroxypalmitate O-feruloyl transferase	G37-13824	Potri.001G326300.1
TRINITY_DN30160_c0_g1	GDQC-11795-MONOMER	39.08	87	38	3	7	261	184	257	6.88e-10	55.5	| ENSEMBL: Zm00001d027727_T001.1 | phosphohydroxythreonine aminotransferase; 3-phosphoserine aminotransferase | Species: Zea mays mays | Gene: GDQC-11795	SERSYN-PWY	L-serine biosynthesis	PSERTRANSAM-RXN	EC-2.6.1.52	3-phosphoserine aminotransferase	GDQC-11795	Zm00001d027727_T001.1
TRINITY_DN30136_c0_g1	GN7V-45179-MONOMER	69	100	30	1	8	304	423	522	1.03e-40	142	| PHYTOZOME: Glyma.02G301200.1 | cellulose synthase (UDP-forming) | Species: Glycine max | Gene: GN7V-45179	PWY-1001	cellulose biosynthesis	CELLULOSE-SYNTHASE-UDP-FORMING-RXN	EC-2.4.1.12	cellulose synthase (UDP-forming)	GN7V-45179	Glyma.02G301200.1.p
TRINITY_DN30118_c0_g1	G4B-5051-MONOMER	95.238	21	1	0	2	64	13	33	5.72e-05	40.4	| PHYTOZOME: evm_27.model.AmTr_v1.0_scaffold00177.22 | glyceraldehyde 3-phosphate dehydrogenase | Species: Amborella trichopoda | Gene: G4B-5051	PWY66-399	gluconeogenesis III	GAPOXNPHOSPHN-RXN	EC-1.2.1.12	glyceraldehyde 3-phosphate dehydrogenase	G4B-5051	evm_27.model.AmTr_v1.0_scaffold00177.22
TRINITY_DN30118_c0_g1	G4B-5051-MONOMER	95.238	21	1	0	2	64	13	33	5.72e-05	40.4	| PHYTOZOME: evm_27.model.AmTr_v1.0_scaffold00177.22 | glyceraldehyde 3-phosphate dehydrogenase | Species: Amborella trichopoda | Gene: G4B-5051	PWY-1042	glycolysis IV (plant cytosol)	GAPOXNPHOSPHN-RXN	EC-1.2.1.12	glyceraldehyde 3-phosphate dehydrogenase	G4B-5051	evm_27.model.AmTr_v1.0_scaffold00177.22
TRINITY_DN30118_c0_g1	G4B-5051-MONOMER	95.238	21	1	0	2	64	13	33	5.72e-05	40.4	| PHYTOZOME: evm_27.model.AmTr_v1.0_scaffold00177.22 | glyceraldehyde 3-phosphate dehydrogenase | Species: Amborella trichopoda | Gene: G4B-5051	GLUCONEO-PWY	gluconeogenesis I	GAPOXNPHOSPHN-RXN	EC-1.2.1.12	glyceraldehyde 3-phosphate dehydrogenase	G4B-5051	evm_27.model.AmTr_v1.0_scaffold00177.22
TRINITY_DN30118_c0_g1	G4B-5051-MONOMER	95.238	21	1	0	2	64	13	33	5.72e-05	40.4	| PHYTOZOME: evm_27.model.AmTr_v1.0_scaffold00177.22 | glyceraldehyde 3-phosphate dehydrogenase | Species: Amborella trichopoda | Gene: G4B-5051	GLYCOLYSIS	glycolysis I (from glucose 6-phosphate)	GAPOXNPHOSPHN-RXN	EC-1.2.1.12	glyceraldehyde 3-phosphate dehydrogenase	G4B-5051	evm_27.model.AmTr_v1.0_scaffold00177.22
TRINITY_DN30118_c0_g1	G4B-5051-MONOMER	95.238	21	1	0	2	64	13	33	5.72e-05	40.4	| PHYTOZOME: evm_27.model.AmTr_v1.0_scaffold00177.22 | glyceraldehyde 3-phosphate dehydrogenase | Species: Amborella trichopoda | Gene: G4B-5051	SUCSYN-PWY	sucrose biosynthesis I (from photosynthesis)	GAPOXNPHOSPHN-RXN	EC-1.2.1.12	glyceraldehyde 3-phosphate dehydrogenase	G4B-5051	evm_27.model.AmTr_v1.0_scaffold00177.22
TRINITY_DN30118_c0_g1	G4B-5051-MONOMER	95.238	21	1	0	2	64	13	33	5.72e-05	40.4	| PHYTOZOME: evm_27.model.AmTr_v1.0_scaffold00177.22 | glyceraldehyde 3-phosphate dehydrogenase | Species: Amborella trichopoda | Gene: G4B-5051	PWY-5484	glycolysis II (from fructose 6-phosphate)	GAPOXNPHOSPHN-RXN	EC-1.2.1.12	glyceraldehyde 3-phosphate dehydrogenase	G4B-5051	evm_27.model.AmTr_v1.0_scaffold00177.22
TRINITY_DN30182_c0_g1	G3F-12016-MONOMER	46.377	69	37	0	84	290	553	621	3.54e-14	68.2	| PHYTOZOME: | Solyc07g049280.3.1 | Species: Solanum lycopersicum | Gene: G3F-12016	PWY-1042	glycolysis IV (plant cytosol)	2.7.1.90-RXN	EC-2.7.1.90	Solyc07g049280.3.1	G3F-12016	Solyc07g049280.3.1
TRINITY_DN30165_c0_g2	G37-13456-MONOMER	58.242	182	75	1	3	548	173	353	1.8e-80	245	| PHYTOZOME: Potri.009G157800.1 | TGL1 | Species: Populus trichocarpa | Gene: G37-13456	LIPAS-PWY	triacylglycerol degradation	TRIACYLGLYCEROL-LIPASE-RXN	EC-3.1.1.3	TGL1	G37-13456	Potri.009G157800.1
TRINITY_DN30181_c0_g1	G2Z-11383-MONOMER	58.427	89	36	1	3	269	97	184	8.2e-27	103	| PHYTOZOME: Manes.17G006400.1 | 3-oxo-2-(2'-[Z]-pentenyl)cyclopentane-1-octanoate CoA ligase | Species: Manihot esculenta | Gene: G2Z-11383	PWY-735	jasmonic acid biosynthesis	RXN-10695	EC-6.2.1	3-oxo-2-(2'-[Z]-pentenyl)cyclopentane-1-octanoate CoA ligase	G2Z-11383	Manes.17G006400.1.p
TRINITY_DN30196_c0_g1	G2Z-11229-MONOMER	85.714	63	9	0	193	381	21	83	3.6e-32	116	| PHYTOZOME: Manes.06G118100.1 | cycloeucalenol cycloisomerase | Species: Manihot esculenta | Gene: G2Z-11229	PWY-2541	plant sterol biosynthesis	CYCLOEUCALENOL-CYCLOISOMERASE-RXN	EC-5.5.1.9	cycloeucalenol cycloisomerase	G2Z-11229	Manes.06G118100.1.p
TRINITY_DN30196_c0_g1	G2Z-11229-MONOMER	85.714	63	9	0	193	381	21	83	3.6e-32	116	| PHYTOZOME: Manes.06G118100.1 | cycloeucalenol cycloisomerase | Species: Manihot esculenta | Gene: G2Z-11229	PWY-7155	7-dehydroporiferasterol biosynthesis	CYCLOEUCALENOL-CYCLOISOMERASE-RXN	EC-5.5.1.9	cycloeucalenol cycloisomerase	G2Z-11229	Manes.06G118100.1.p
TRINITY_DN144_c1_g1	G30-11482-MONOMER	42.975	121	64	3	2136	1774	96	211	3.48e-12	71.6	| ENSEMBL: Bra021415.1-P | [thyroglobulin]-3,5,3'-triiodo-L-thyronine hydrolase | Species: Brassica rapa ssp. Pekinensis | Gene: G30-11482
TRINITY_DN179_c0_g1	G37-10658-MONOMER	79.012	324	68	0	1218	247	3	326	4.18e-180	508	| PHYTOZOME: Potri.009G052000.1 | Cinnamyl-alcohol dehydrogenase | Species: Populus trichocarpa | Gene: G37-10658
TRINITY_DN179_c0_g2	G30-11418-MONOMER	83.66	153	25	0	1785	1327	91	243	3.7e-82	270	| ENSEMBL: Bra002236.1-P | Cinnamyl-alcohol dehydrogenase | Species: Brassica rapa ssp. Pekinensis | Gene: G30-11418
TRINITY_DN179_c1_g1	G3B-12458-MONOMER	51.163	43	21	0	3599	3727	447	489	1.57e-05	51.6	| PHYTOZOME: Seita.6G003200.1 | phosphatidylcholine 2-acylhydrolase | Species: Setaria italica | Gene: G3B-12458	LIPASYN-PWY	phospholipases	PHOSPHOLIPASE-A2-RXN	EC-3.1.1.4	phosphatidylcholine 2-acylhydrolase	G3B-12458	Seita.6G003200.1.p
TRINITY_DN179_c1_g1	G3B-12458-MONOMER	51.163	43	21	0	3599	3727	447	489	1.57e-05	51.6	| PHYTOZOME: Seita.6G003200.1 | phosphatidylcholine 2-acylhydrolase | Species: Setaria italica | Gene: G3B-12458	PWY-6803	phosphatidylcholine acyl editing	PHOSPHOLIPASE-A2-RXN	EC-3.1.1.4	phosphatidylcholine 2-acylhydrolase	G3B-12458	Seita.6G003200.1.p
TRINITY_DN179_c1_g1	G3B-12458-MONOMER	51.163	43	21	0	3599	3727	447	489	1.57e-05	51.6	| PHYTOZOME: Seita.6G003200.1 | phosphatidylcholine 2-acylhydrolase | Species: Setaria italica | Gene: G3B-12458	PWY-7416	phospholipid remodeling (phosphatidylcholine, yeast)	RXN-15065	EC-3.1.1.4		G3B-12458	Seita.6G003200.1.p
TRINITY_DN159_c0_g1	G30-10257-MONOMER	59.341	91	30	3	1288	1025	44	130	8.44e-21	98.2	| ENSEMBL: Bra007275.1-P | L-2-hydroxyglutarate dehydrogenase | Species: Brassica rapa ssp. Pekinensis | Gene: G30-10257
TRINITY_DN159_c0_g2	G2Z-8919-MONOMER	65.373	335	116	0	1916	2920	232	566	3.71e-125	401	| PHYTOZOME: Manes.05G097100.1 | Alpha-amylase; starch glucanohydrolase; 1,4-alpha-D-glucan glucanohydrolase; alpha-amylase; maltooligosyl-trehalose trehalohydrolase | Species: Manihot esculenta | Gene: G2Z-8919
TRINITY_DN159_c1_g1	G33-11443-MONOMER	86.188	181	25	0	2610	3152	333	513	4.12e-98	323	| PHYTOZOME: GSVIVT01010599001 | 3,5-dihydroxyanisole O-methyltransferase; 3,5-dimethoxyphenol O-methyltransferase | Species: Vitis vinifera | Gene: G33-11443	PWY-5765	1,3,5-trimethoxybenzene biosynthesis	RXN-9022	EC-2.1.1	3,5-dimethoxyphenol <i>O</i>-methyltransferase	G33-11443	GSVIVT01010599001
TRINITY_DN159_c1_g1	G33-11443-MONOMER	86.188	181	25	0	2610	3152	333	513	4.12e-98	323	| PHYTOZOME: GSVIVT01010599001 | 3,5-dihydroxyanisole O-methyltransferase; 3,5-dimethoxyphenol O-methyltransferase | Species: Vitis vinifera | Gene: G33-11443	PWY-5765	1,3,5-trimethoxybenzene biosynthesis	RXN-9021	EC-2.1.1	3,5-dihydroxyanisole <i>O</i>-methyltransferase	G33-11443	GSVIVT01010599001
TRINITY_DN159_c2_g1	G33-6667-MONOMER	30.052	193	124	5	779	1333	38	227	3.78e-12	71.6	| PHYTOZOME: GSVIVT01010463001 | Flavonoid 3',5'-methyltransferase | Species: Vitis vinifera | Gene: G33-6667
TRINITY_DN153_c0_g1	G30-13990-MONOMER	45.283	53	28	1	1553	1708	538	590	6.34e-06	52.4	| ENSEMBL: Bra040276.1-P | N-acetylneuraminate 7-O(or 9-O)-acetyltransferase | Species: Brassica rapa ssp. Pekinensis | Gene: G30-13990
TRINITY_DN153_c2_g1	GSP-5490-MONOMER	73.913	46	12	0	282	419	327	372	3.76e-24	77.4	| PHYTOZOME: 31504022 | Glucuronoxylan 4-O-methyltransferase | Species: Spirodela polyrhiza | Gene: GSP-5490
TRINITY_DN130_c1_g1	G3F-9467-MONOMER	28.814	177	102	8	1753	2259	16	176	3.17e-07	57	| PHYTOZOME: | Solyc06g073050.3.1 | Species: Solanum lycopersicum | Gene: G3F-9467	PWY-6297	tuberonate glucoside biosynthesis	RXN-10450	|EC-1.14.13.dl|	Solyc06g073050.3.1	G3F-9467	Solyc06g073050.3.1
TRINITY_DN130_c1_g1	G3F-9467-MONOMER	28.814	177	102	8	1753	2259	16	176	3.17e-07	57	| PHYTOZOME: | Solyc06g073050.3.1 | Species: Solanum lycopersicum | Gene: G3F-9467	PWY-6235	hydroxyjasmonate sulfate biosynthesis	RXN-10450	|EC-1.14.13.dl|	Solyc06g073050.3.1	G3F-9467	Solyc06g073050.3.1
TRINITY_DN130_c1_g1	G3F-9467-MONOMER	28.814	177	102	8	1753	2259	16	176	3.17e-07	57	| PHYTOZOME: | Solyc06g073050.3.1 | Species: Solanum lycopersicum | Gene: G3F-9467	PWY-1822	indole-3-acetate activation I	RXN-2981	EC-3.5.1	Solyc06g073050.3.1	G3F-9467	Solyc06g073050.3.1
TRINITY_DN154_c0_g3	G2Z-10419-MONOMER	83.756	197	32	0	775	1365	133	329	5.91e-153	351	| PHYTOZOME: Manes.15G121600.1 | gibberellin A29,2-oxoglutarate:oxygen oxidoreductase; gibberellin 2-oxidase; gibberellin A51,2-oxoglutarate:oxygen oxidoreductase; gibberellin A53,2-oxoglutarate:oxygen oxidoreductase; GA4 2beta-hydroxylase; gibberellin A9,2-oxoglutarate:oxygen oxidoreductase; gibberellin A20,2-oxoglutarate:oxygen oxidoreductase; gibberellin A34,2-oxoglutarate:oxygen oxidoreductas…	PWY-102	gibberellin inactivation I (2&beta;-hydroxylation)	RXN-991	EC-1.14.11	gibberellin A53,2-oxoglutarate:oxygen oxidoreductase	G2Z-10419	Manes.15G121600.1.p
TRINITY_DN154_c0_g3	G2Z-10419-MONOMER	83.756	197	32	0	775	1365	133	329	5.91e-153	351	| PHYTOZOME: Manes.15G121600.1 | gibberellin A29,2-oxoglutarate:oxygen oxidoreductase; gibberellin 2-oxidase; gibberellin A51,2-oxoglutarate:oxygen oxidoreductase; gibberellin A53,2-oxoglutarate:oxygen oxidoreductase; GA4 2beta-hydroxylase; gibberellin A9,2-oxoglutarate:oxygen oxidoreductase; gibberellin A20,2-oxoglutarate:oxygen oxidoreductase; gibberellin A34,2-oxoglutarate:oxygen oxidoreductas…	PWY-102	gibberellin inactivation I (2&beta;-hydroxylation)	RXN-292	EC-1.14.11	gibberellin A34,2-oxoglutarate:oxygen oxidoreductase	G2Z-10419	Manes.15G121600.1.p
TRINITY_DN154_c0_g3	G2Z-10419-MONOMER	83.756	197	32	0	775	1365	133	329	5.91e-153	351	| PHYTOZOME: Manes.15G121600.1 | gibberellin A29,2-oxoglutarate:oxygen oxidoreductase; gibberellin 2-oxidase; gibberellin A51,2-oxoglutarate:oxygen oxidoreductase; gibberellin A53,2-oxoglutarate:oxygen oxidoreductase; GA4 2beta-hydroxylase; gibberellin A9,2-oxoglutarate:oxygen oxidoreductase; gibberellin A20,2-oxoglutarate:oxygen oxidoreductase; gibberellin A34,2-oxoglutarate:oxygen oxidoreductas…	PWY-102	gibberellin inactivation I (2&beta;-hydroxylation)	RXN-6550	EC-1.14.11	GA4 2&beta;-hydroxylase	G2Z-10419	Manes.15G121600.1.p
TRINITY_DN154_c0_g3	G2Z-10419-MONOMER	83.756	197	32	0	775	1365	133	329	5.91e-153	351	| PHYTOZOME: Manes.15G121600.1 | gibberellin A29,2-oxoglutarate:oxygen oxidoreductase; gibberellin 2-oxidase; gibberellin A51,2-oxoglutarate:oxygen oxidoreductase; gibberellin A53,2-oxoglutarate:oxygen oxidoreductase; GA4 2beta-hydroxylase; gibberellin A9,2-oxoglutarate:oxygen oxidoreductase; gibberellin A20,2-oxoglutarate:oxygen oxidoreductase; gibberellin A34,2-oxoglutarate:oxygen oxidoreductas…	PWY-102	gibberellin inactivation I (2&beta;-hydroxylation)	RXN-172	EC-1.14.11	gibberellin A51,2-oxoglutarate:oxygen oxidoreductase	G2Z-10419	Manes.15G121600.1.p
TRINITY_DN154_c0_g3	G2Z-10419-MONOMER	83.756	197	32	0	775	1365	133	329	5.91e-153	351	| PHYTOZOME: Manes.15G121600.1 | gibberellin A29,2-oxoglutarate:oxygen oxidoreductase; gibberellin 2-oxidase; gibberellin A51,2-oxoglutarate:oxygen oxidoreductase; gibberellin A53,2-oxoglutarate:oxygen oxidoreductase; GA4 2beta-hydroxylase; gibberellin A9,2-oxoglutarate:oxygen oxidoreductase; gibberellin A20,2-oxoglutarate:oxygen oxidoreductase; gibberellin A34,2-oxoglutarate:oxygen oxidoreductas…	PWY-102	gibberellin inactivation I (2&beta;-hydroxylation)	RXN-171	EC-1.14.11	gibberellin A9,2-oxoglutarate:oxygen oxidoreductase	G2Z-10419	Manes.15G121600.1.p
TRINITY_DN154_c0_g3	G2Z-10419-MONOMER	83.756	197	32	0	775	1365	133	329	5.91e-153	351	| PHYTOZOME: Manes.15G121600.1 | gibberellin A29,2-oxoglutarate:oxygen oxidoreductase; gibberellin 2-oxidase; gibberellin A51,2-oxoglutarate:oxygen oxidoreductase; gibberellin A53,2-oxoglutarate:oxygen oxidoreductase; GA4 2beta-hydroxylase; gibberellin A9,2-oxoglutarate:oxygen oxidoreductase; gibberellin A20,2-oxoglutarate:oxygen oxidoreductase; gibberellin A34,2-oxoglutarate:oxygen oxidoreductas…	PWY-102	gibberellin inactivation I (2&beta;-hydroxylation)	RXN-114	EC-1.14.11	gibberellin A29,2-oxoglutarate:oxygen oxidoreductase	G2Z-10419	Manes.15G121600.1.p
TRINITY_DN154_c0_g3	G2Z-10419-MONOMER	83.756	197	32	0	775	1365	133	329	5.91e-153	351	| PHYTOZOME: Manes.15G121600.1 | gibberellin A29,2-oxoglutarate:oxygen oxidoreductase; gibberellin 2-oxidase; gibberellin A51,2-oxoglutarate:oxygen oxidoreductase; gibberellin A53,2-oxoglutarate:oxygen oxidoreductase; GA4 2beta-hydroxylase; gibberellin A9,2-oxoglutarate:oxygen oxidoreductase; gibberellin A20,2-oxoglutarate:oxygen oxidoreductase; gibberellin A34,2-oxoglutarate:oxygen oxidoreductas…	PWY-102	gibberellin inactivation I (2&beta;-hydroxylation)	RXN-115	EC-1.14.11.13	gibberellin 2-oxidase	G2Z-10419	Manes.15G121600.1.p
TRINITY_DN154_c0_g3	G2Z-10419-MONOMER	83.756	197	32	0	775	1365	133	329	5.91e-153	351	| PHYTOZOME: Manes.15G121600.1 | gibberellin A29,2-oxoglutarate:oxygen oxidoreductase; gibberellin 2-oxidase; gibberellin A51,2-oxoglutarate:oxygen oxidoreductase; gibberellin A53,2-oxoglutarate:oxygen oxidoreductase; GA4 2beta-hydroxylase; gibberellin A9,2-oxoglutarate:oxygen oxidoreductase; gibberellin A20,2-oxoglutarate:oxygen oxidoreductase; gibberellin A34,2-oxoglutarate:oxygen oxidoreductas…	PWY-102	gibberellin inactivation I (2&beta;-hydroxylation)	RXN-118	EC-1.14.11	gibberellin A8,2-oxoglutarate:oxygen oxidoreductas	G2Z-10419	Manes.15G121600.1.p
TRINITY_DN154_c0_g3	G2Z-10419-MONOMER	83.756	197	32	0	775	1365	133	329	5.91e-153	351	| PHYTOZOME: Manes.15G121600.1 | gibberellin A29,2-oxoglutarate:oxygen oxidoreductase; gibberellin 2-oxidase; gibberellin A51,2-oxoglutarate:oxygen oxidoreductase; gibberellin A53,2-oxoglutarate:oxygen oxidoreductase; GA4 2beta-hydroxylase; gibberellin A9,2-oxoglutarate:oxygen oxidoreductase; gibberellin A20,2-oxoglutarate:oxygen oxidoreductase; gibberellin A34,2-oxoglutarate:oxygen oxidoreductas…	PWY-102	gibberellin inactivation I (2&beta;-hydroxylation)	RXN-113	EC-1.14.11	gibberellin A20,2-oxoglutarate:oxygen oxidoreductase	G2Z-10419	Manes.15G121600.1.p
TRINITY_DN194_c0_g1	G3P-7390-MONOMER	72.697	304	19	5	5167	4265	1	243	1.92e-115	373	| PHYTOZOME: evm.TU.contig_40297.1 | photosystem II | Species: Carica papaya | Gene: G3P-7390	PWY-101	photosynthesis light reactions	PSII-RXN	EC-1.10.3.9	photosystem II	G3P-7390	evm.TU.contig_40297.1
TRINITY_DN177_c0_g1	GN7V-50667-MONOMER	57.534	292	13	3	1255	2130	70	250	4.82e-79	264	| PHYTOZOME: Glyma.19G242300.1 | cysteine synthase | Species: Glycine max | Gene: GN7V-50667	CYSTSYN-PWY	L-cysteine biosynthesis I	ACSERLY-RXN	EC-2.5.1.47	cysteine synthase	GN7V-50667	Glyma.19G242300.1.p
TRINITY_DN167_c0_g1	G3P-6285-MONOMER	50.955	157	77	0	2268	1798	321	477	1.62e-65	155	| PHYTOZOME: evm.model.supercontig_165.32 | glutathione gamma-glutamylcysteinyltransferase | Species: Carica papaya | Gene: G3P-6285	PWY-6745	phytochelatins biosynthesis	2.3.2.15-RXN	EC-2.3.2.15	glutathione gamma-glutamylcysteinyltransferase	G3P-6285	evm.model.supercontig_165.32
TRINITY_DN151_c0_g1	G3M-10722-MONOMER	98.004	501	10	0	4919	3417	138	638	0	941	| PHYTOZOME: PGSC0003DMT400096732 | photosystem II | Species: Solanum tuberosum | Gene: G3M-10722	PWY-101	photosynthesis light reactions	PSII-RXN	EC-1.10.3.9	photosystem II	G3M-10722	PGSC0003DMP400068407
TRINITY_DN151_c0_g2	G3G-6572-MONOMER	98.272	463	8	0	6132	7520	36	498	0	866	| ENSEMBL: TRIUR3_00326-P1 | photosystem II | Species: Triticum urartu | Gene: G3G-6572	PWY-101	photosynthesis light reactions	PSII-RXN	EC-1.10.3.9	photosystem II	G3G-6572	TRIUR3_00326-P1
TRINITY_DN151_c0_g3	G3G-9128-MONOMER	95.238	105	5	0	315	1	1	105	4.74e-65	204	| ENSEMBL: TRIUR3_03087-P1 | ubiquinol-cytochrome C oxidoreductase | Species: Triticum urartu | Gene: G3G-9128	PWY-3781	aerobic respiration I (cytochrome c)	1.10.2.2-RXN	EC-1.10.2.2	ubiquinol-cytochrome C oxidoreductase	G3G-9128	TRIUR3_03087-P1
TRINITY_DN151_c1_g1	GN7V-55577-MONOMER	30.806	211	135	1	1409	777	6	205	2.27e-29	120	| PHYTOZOME: Glyma.03G251400.1 | phosphoenolpyruvate carboxykinase (ATP) | Species: Glycine max | Gene: GN7V-55577	PWY-561	superpathway of glyoxylate cycle and fatty acid degradation	PEPCARBOXYKIN-RXN	EC-4.1.1.49	phospho<i>enol</i>pyruvate carboxykinase (ATP)	GN7V-55577	Glyma.03G251400.1.p
TRINITY_DN151_c1_g1	GN7V-55577-MONOMER	30.806	211	135	1	1409	777	6	205	2.27e-29	120	| PHYTOZOME: Glyma.03G251400.1 | phosphoenolpyruvate carboxykinase (ATP) | Species: Glycine max | Gene: GN7V-55577	GLUCONEO-PWY	gluconeogenesis I	PEPCARBOXYKIN-RXN	EC-4.1.1.49	phospho<i>enol</i>pyruvate carboxykinase (ATP)	GN7V-55577	Glyma.03G251400.1.p
TRINITY_DN151_c1_g1	GN7V-55577-MONOMER	30.806	211	135	1	1409	777	6	205	2.27e-29	120	| PHYTOZOME: Glyma.03G251400.1 | phosphoenolpyruvate carboxykinase (ATP) | Species: Glycine max | Gene: GN7V-55577	PWY-7117	C4 photosynthetic carbon assimilation cycle, PEPCK type	PEPCARBOXYKIN-RXN	EC-4.1.1.49	phospho<i>enol</i>pyruvate carboxykinase (ATP)	GN7V-55577	Glyma.03G251400.1.p
TRINITY_DN151_c3_g1	G3G-10346-MONOMER	32.192	146	80	4	1359	979	205	350	4.6e-10	65.1	| ENSEMBL: TRIUR3_15713-P1 | sphingolipid 4-monooxygenase; dihydrospingosine C-4 hydroxylase | Species: Triticum urartu | Gene: G3G-10346	PWY-5129	sphingolipid biosynthesis (plants)	RXN-14250	EC-1.14.18.5	sphingolipid 4-monooxygenase	G3G-10346	TRIUR3_15713-P1
TRINITY_DN151_c3_g1	G3G-10346-MONOMER	32.192	146	80	4	1359	979	205	350	4.6e-10	65.1	| ENSEMBL: TRIUR3_15713-P1 | sphingolipid 4-monooxygenase; dihydrospingosine C-4 hydroxylase | Species: Triticum urartu | Gene: G3G-10346	PWY-5129	sphingolipid biosynthesis (plants)	RXN3O-1380	EC-1.14.18.5	dihydrospingosine C-4 hydroxylase	G3G-10346	TRIUR3_15713-P1
TRINITY_DN143_c0_g1	G33-9712-MONOMER	60.825	97	38	0	2112	1822	99	195	8.55e-19	92	| PHYTOZOME: GSVIVT01033612001 | strictosidine synthase | Species: Vitis vinifera | Gene: G33-9712	PWY-5290	secologanin and strictosidine biosynthesis	STRICTOSIDINE-SYNTHASE-RXN	EC-4.3.3.2	strictosidine synthase	G33-9712	GSVIVT01033612001
TRINITY_DN143_c0_g1	G33-9712-MONOMER	60.825	97	38	0	2112	1822	99	195	8.55e-19	92	| PHYTOZOME: GSVIVT01033612001 | strictosidine synthase | Species: Vitis vinifera | Gene: G33-9712	PWY-6326	camptothecin biosynthesis	STRICTOSIDINE-SYNTHASE-RXN	EC-4.3.3.2	strictosidine synthase	G33-9712	GSVIVT01033612001
TRINITY_DN122_c1_g1	G33-9738-MONOMER	64.444	135	48	0	2236	2640	215	349	1.58e-58	206	| PHYTOZOME: GSVIVT01027066001 | anthocyanidin reductase | Species: Vitis vinifera | Gene: G33-9738	PWY-641	proanthocyanidins biosynthesis from flavanols	RXN-10693	EC-1.3.1.77	anthocyanidin reductase	G33-9738	GSVIVT01027066001
TRINITY_DN122_c2_g1	G33-9463-MONOMER	83.172	309	52	0	3236	2310	209	517	0	495	| PHYTOZOME: GSVIVT01011746001 | uridine kinase | Species: Vitis vinifera | Gene: G33-9463	PWY-7193	pyrimidine ribonucleosides salvage I	URIDINEKIN-RXN	EC-2.7.1.48	uridine kinase	G33-9463	GSVIVT01011746001
TRINITY_DN186_c0_g1	G30-12724-MONOMER	54.167	240	105	4	1596	2306	1	238	7.98e-61	232	| ENSEMBL: Bra035848.1-P | GDP kinase; UDP kinase; nucleoside diphosphate kinase; CDP kinase | Species: Brassica rapa ssp. Pekinensis | Gene: G30-12724	PWY-7221	guanosine ribonucleotides <i>de novo</i> biosynthesis	GDPKIN-RXN	EC-2.7.4.6	GDP kinase	G30-12724	Bra035848.1-P
TRINITY_DN186_c0_g1	G30-12724-MONOMER	54.167	240	105	4	1596	2306	1	238	7.98e-61	232	| ENSEMBL: Bra035848.1-P | GDP kinase; UDP kinase; nucleoside diphosphate kinase; CDP kinase | Species: Brassica rapa ssp. Pekinensis | Gene: G30-12724	PPGPPMET-PWY	ppGpp biosynthesis	GDPKIN-RXN	EC-2.7.4.6	GDP kinase	G30-12724	Bra035848.1-P
TRINITY_DN186_c0_g1	G30-12724-MONOMER	54.167	240	105	4	1596	2306	1	238	7.98e-61	232	| ENSEMBL: Bra035848.1-P | GDP kinase; UDP kinase; nucleoside diphosphate kinase; CDP kinase | Species: Brassica rapa ssp. Pekinensis | Gene: G30-12724	PWY-5687	pyrimidine ribonucleotides interconversion	CDPKIN-RXN	EC-2.7.4.6	CDP kinase	G30-12724	Bra035848.1-P
TRINITY_DN186_c0_g1	G30-12724-MONOMER	54.167	240	105	4	1596	2306	1	238	7.98e-61	232	| ENSEMBL: Bra035848.1-P | GDP kinase; UDP kinase; nucleoside diphosphate kinase; CDP kinase | Species: Brassica rapa ssp. Pekinensis | Gene: G30-12724	PWY-5687	pyrimidine ribonucleotides interconversion	UDPKIN-RXN	EC-2.7.4.6	UDP kinase	G30-12724	Bra035848.1-P
TRINITY_DN186_c0_g1	G30-12724-MONOMER	54.167	240	105	4	1596	2306	1	238	7.98e-61	232	| ENSEMBL: Bra035848.1-P | GDP kinase; UDP kinase; nucleoside diphosphate kinase; CDP kinase | Species: Brassica rapa ssp. Pekinensis | Gene: G30-12724	PWY-7176	UTP and CTP <i>de novo</i> biosynthesis	UDPKIN-RXN	EC-2.7.4.6	UDP kinase	G30-12724	Bra035848.1-P
TRINITY_DN186_c0_g1	G30-12724-MONOMER	54.167	240	105	4	1596	2306	1	238	7.98e-61	232	| ENSEMBL: Bra035848.1-P | GDP kinase; UDP kinase; nucleoside diphosphate kinase; CDP kinase | Species: Brassica rapa ssp. Pekinensis | Gene: G30-12724	PWY-7205	CMP phosphorylation	CDPKIN-RXN	EC-2.7.4.6	CDP kinase	G30-12724	Bra035848.1-P
TRINITY_DN139_c0_g1	G3N-8400-MONOMER	60.377	53	18	2	1616	1768	625	676	9.88e-11	68.6	| ENSEMBL: EMT15153 | (E)-heptaprenyl-diphosphate:isopentenyl-diphosphate octaprenyltranstransferase | Species: Aegilops tauschii | Gene: G3N-8400	PWY-5783	octaprenyl diphosphate biosynthesis	RXN-8992	EC-2.5.1.90	(E)-heptaprenyl-diphosphate:isopentenyl-diphosphate octaprenyltranstransferase	G3N-8400	EMT15153
TRINITY_DN139_c0_g2	G3N-8400-MONOMER	52.381	42	17	2	1835	1954	624	664	4.19e-06	49.7	| ENSEMBL: EMT15153 | (E)-heptaprenyl-diphosphate:isopentenyl-diphosphate octaprenyltranstransferase | Species: Aegilops tauschii | Gene: G3N-8400	PWY-5783	octaprenyl diphosphate biosynthesis	RXN-8992	EC-2.5.1.90	(E)-heptaprenyl-diphosphate:isopentenyl-diphosphate octaprenyltranstransferase	G3N-8400	EMT15153
TRINITY_DN141_c1_g1	GDQC-14860-MONOMER	38.571	70	42	1	1267	1473	290	359	3.37e-05	49.3	| ENSEMBL: Zm00001d014199_T003.1 | inorganic pyrophosphatase | Species: Zea mays mays | Gene: GDQC-14860
TRINITY_DN198_c0_g1	G3N-7694-MONOMER	46.725	229	117	2	1954	1268	411	634	3.76e-72	218	| ENSEMBL: EMT10681 | endochitinase | Species: Aegilops tauschii | Gene: G3N-7694	PWY-6902	chitin degradation II (Vibrio)	3.2.1.14-RXN	EC-3.2.1.14	endochitinase	G3N-7694	EMT10681
TRINITY_DN198_c0_g1	G3N-7694-MONOMER	46.725	229	117	2	1954	1268	411	634	3.76e-72	218	| ENSEMBL: EMT10681 | endochitinase | Species: Aegilops tauschii | Gene: G3N-7694	PWY-6814	chitin degradation III (carnivorous plants)	3.2.1.14-RXN	EC-3.2.1.14	endochitinase	G3N-7694	EMT10681
TRINITY_DN125_c1_g1	G3F-12058-MONOMER	85.156	128	18	1	1317	934	540	666	4.47e-65	232	| PHYTOZOME: | Solyc02g069600.3.1 | Species: Solanum lycopersicum | Gene: G3F-12058	PWY-7067	betulinate biosynthesis	RXN-13499	EC-1.14.13	Solyc02g069600.3.1	G3F-12058	Solyc02g069600.3.1
TRINITY_DN125_c1_g1	G3F-12058-MONOMER	85.156	128	18	1	1317	934	540	666	4.47e-65	232	| PHYTOZOME: | Solyc02g069600.3.1 | Species: Solanum lycopersicum | Gene: G3F-12058	PWY-7067	betulinate biosynthesis	RXN-13498	EC-1.14.19	Solyc02g069600.3.1	G3F-12058	Solyc02g069600.3.1
TRINITY_DN125_c1_g1	G3F-12058-MONOMER	85.156	128	18	1	1317	934	540	666	4.47e-65	232	| PHYTOZOME: | Solyc02g069600.3.1 | Species: Solanum lycopersicum | Gene: G3F-12058	PWY-7067	betulinate biosynthesis	RXN-13497	EC-1.14.13	Solyc02g069600.3.1	G3F-12058	Solyc02g069600.3.1
TRINITY_DN125_c1_g1	G3F-12058-MONOMER	85.156	128	18	1	1317	934	540	666	4.47e-65	232	| PHYTOZOME: | Solyc02g069600.3.1 | Species: Solanum lycopersicum | Gene: G3F-12058	PWY-7069	oleanolate biosynthesis	RXN-13505	-	Solyc02g069600.3.1	G3F-12058	Solyc02g069600.3.1
TRINITY_DN125_c1_g1	G3F-12058-MONOMER	85.156	128	18	1	1317	934	540	666	4.47e-65	232	| PHYTOZOME: | Solyc02g069600.3.1 | Species: Solanum lycopersicum | Gene: G3F-12058	PWY-7069	oleanolate biosynthesis	RXN-13504	-	Solyc02g069600.3.1	G3F-12058	Solyc02g069600.3.1
TRINITY_DN125_c1_g1	G3F-12058-MONOMER	85.156	128	18	1	1317	934	540	666	4.47e-65	232	| PHYTOZOME: | Solyc02g069600.3.1 | Species: Solanum lycopersicum | Gene: G3F-12058	PWY-7069	oleanolate biosynthesis	RXN-13503	-	Solyc02g069600.3.1	G3F-12058	Solyc02g069600.3.1
TRINITY_DN125_c1_g1	G3F-12058-MONOMER	85.156	128	18	1	1317	934	540	666	4.47e-65	232	| PHYTOZOME: | Solyc02g069600.3.1 | Species: Solanum lycopersicum | Gene: G3F-12058	PWY-5672	ginsenosides biosynthesis	RXN-13509	EC-1.14.13.201	Solyc02g069600.3.1	G3F-12058	Solyc02g069600.3.1
TRINITY_DN125_c1_g1	G3F-12058-MONOMER	85.156	128	18	1	1317	934	540	666	4.47e-65	232	| PHYTOZOME: | Solyc02g069600.3.1 | Species: Solanum lycopersicum | Gene: G3F-12058	PWY-7068	ursolate biosynthesis	RXN-13502	EC-1.14.13	Solyc02g069600.3.1	G3F-12058	Solyc02g069600.3.1
TRINITY_DN125_c1_g1	G3F-12058-MONOMER	85.156	128	18	1	1317	934	540	666	4.47e-65	232	| PHYTOZOME: | Solyc02g069600.3.1 | Species: Solanum lycopersicum | Gene: G3F-12058	PWY-7068	ursolate biosynthesis	RXN-13501	EC-1.14.19	Solyc02g069600.3.1	G3F-12058	Solyc02g069600.3.1
TRINITY_DN125_c1_g1	G3F-12058-MONOMER	85.156	128	18	1	1317	934	540	666	4.47e-65	232	| PHYTOZOME: | Solyc02g069600.3.1 | Species: Solanum lycopersicum | Gene: G3F-12058	PWY-7068	ursolate biosynthesis	RXN-13500	EC-1.14.13	Solyc02g069600.3.1	G3F-12058	Solyc02g069600.3.1
TRINITY_DN129_c0_g1	G4B-6080-MONOMER	66.667	39	13	0	2648	2532	76	114	1.56e-15	58.5	| PHYTOZOME: evm_27.model.AmTr_v1.0_scaffold00026.77 | obtusifoliol-14alpha-demethylase | Species: Amborella trichopoda | Gene: G4B-6080	PWY-2541	plant sterol biosynthesis	1.14.13.70-RXN	EC-1.14.13.70	obtusifoliol-14&alpha;-demethylase	G4B-6080	evm_27.model.AmTr_v1.0_scaffold00026.77
TRINITY_DN129_c0_g2	GN7V-58060-MONOMER	86.813	182	24	0	2036	2581	92	273	4.9e-115	323	| PHYTOZOME: Glyma.19G009100.1 | formate dehydrogenase | Species: Glycine max | Gene: GN7V-58060	PWY-1881	formate oxidation to CO<sub>2</sub>	1.2.1.2-RXN	EC-1.2.1.2	formate dehydrogenase	GN7V-58060	Glyma.19G009100.1.p
TRINITY_DN164_c0_g1	GDQC-10262-MONOMER	43.662	71	38	1	6347	6141	159	229	1.01e-13	75.1	| ENSEMBL: Zm00001d036552_T001.1 | fructose-1,6-bisphosphatase | Species: Zea mays mays | Gene: GDQC-10262	PWY66-399	gluconeogenesis III	F16BDEPHOS-RXN	EC-3.1.3.11	fructose-1,6-bisphosphatase	GDQC-10262	Zm00001d036552_T001.1
TRINITY_DN164_c0_g1	GDQC-10262-MONOMER	43.662	71	38	1	6347	6141	159	229	1.01e-13	75.1	| ENSEMBL: Zm00001d036552_T001.1 | fructose-1,6-bisphosphatase | Species: Zea mays mays | Gene: GDQC-10262	GLUCONEO-PWY	gluconeogenesis I	F16BDEPHOS-RXN	EC-3.1.3.11	fructose-1,6-bisphosphatase	GDQC-10262	Zm00001d036552_T001.1
TRINITY_DN164_c0_g1	GDQC-10262-MONOMER	43.662	71	38	1	6347	6141	159	229	1.01e-13	75.1	| ENSEMBL: Zm00001d036552_T001.1 | fructose-1,6-bisphosphatase | Species: Zea mays mays | Gene: GDQC-10262	CALVIN-PWY	Calvin-Benson-Bassham cycle	F16BDEPHOS-RXN	EC-3.1.3.11	fructose-1,6-bisphosphatase	GDQC-10262	Zm00001d036552_T001.1
TRINITY_DN164_c0_g1	GDQC-10262-MONOMER	43.662	71	38	1	6347	6141	159	229	1.01e-13	75.1	| ENSEMBL: Zm00001d036552_T001.1 | fructose-1,6-bisphosphatase | Species: Zea mays mays | Gene: GDQC-10262	GLYCOLYSIS	glycolysis I (from glucose 6-phosphate)	F16BDEPHOS-RXN	EC-3.1.3.11	fructose-1,6-bisphosphatase	GDQC-10262	Zm00001d036552_T001.1
TRINITY_DN164_c0_g1	GDQC-10262-MONOMER	43.662	71	38	1	6347	6141	159	229	1.01e-13	75.1	| ENSEMBL: Zm00001d036552_T001.1 | fructose-1,6-bisphosphatase | Species: Zea mays mays | Gene: GDQC-10262	SUCSYN-PWY	sucrose biosynthesis I (from photosynthesis)	F16BDEPHOS-RXN	EC-3.1.3.11	fructose-1,6-bisphosphatase	GDQC-10262	Zm00001d036552_T001.1
TRINITY_DN164_c0_g1	GDQC-10262-MONOMER	43.662	71	38	1	6347	6141	159	229	1.01e-13	75.1	| ENSEMBL: Zm00001d036552_T001.1 | fructose-1,6-bisphosphatase | Species: Zea mays mays | Gene: GDQC-10262	PWY-5484	glycolysis II (from fructose 6-phosphate)	F16BDEPHOS-RXN	EC-3.1.3.11	fructose-1,6-bisphosphatase	GDQC-10262	Zm00001d036552_T001.1
TRINITY_DN164_c0_g3	G3M-8161-MONOMER	86.585	164	22	0	1249	758	162	325	6.54e-92	294	| PHYTOZOME: PGSC0003DMT400020647 | asparaginase | Species: Solanum tuberosum | Gene: G3M-8161	ASPARAGINE-DEG1-PWY	L-asparagine degradation I	ASPARAGHYD-RXN	EC-3.5.1.38	asparaginase	G3M-8161	PGSC0003DMP400014066
TRINITY_DN164_c0_g3	G3M-8161-MONOMER	86.585	164	22	0	1249	758	162	325	6.54e-92	294	| PHYTOZOME: PGSC0003DMT400020647 | asparaginase | Species: Solanum tuberosum | Gene: G3M-8161	ASPASN-ARA-PWY	superpathway of aspartate and asparagine biosynthesis	ASPARAGINE-DEG1-PWY	-		G3M-8161	PGSC0003DMP400014066
TRINITY_DN164_c3_g1	G33-9005-MONOMER	55.172	29	13	0	280	194	55	83	0.00014	42	| PHYTOZOME: GSVIVT01015960001 | Xenobiotic-transporting ATPase | Species: Vitis vinifera | Gene: G33-9005
TRINITY_DN190_c0_g1	G30-12894-MONOMER	56.757	37	16	0	1548	1438	157	193	8.08e-06	52.8	| ENSEMBL: Bra034573.1-P | carbonic anhydrase | Species: Brassica rapa ssp. Pekinensis | Gene: G30-12894
TRINITY_DN152_c0_g1	GQT-5046-MONOMER	80.357	56	11	0	1397	1564	133	188	4.3e-27	101	| AraPort: AT2G47760.5 | dolichyl-P-Man:Man5GlcNAc2-PP-dolichol alpha-1,3-mannosyltransferase | Species: Arabidopsis thaliana col | Gene: GQT-5046	MANNOSYL-CHITO-DOLICHOL-BIOSYNTHESIS	protein <i>N</i>-glycosylation (eukaryotic, high mannose)	RXN-5466	EC-2.4.1.258	dolichyl-<em>P</em>-Man:Man<small><sub>5</sub></small>GlcNAc<small><sub>2</sub></small>-<em>PP</em>-dolichol &alpha;-1,3-mannosyltransferase	GQT-5046	AT2G47760.5
TRINITY_DN135_c0_g2	G3F-11332-MONOMER	87.838	74	9	0	2640	2419	231	304	3.72e-54	141	| PHYTOZOME: | Solyc07g065900.3.1 | Species: Solanum lycopersicum | Gene: G3F-11332	PWYQT-4445	pyrimidine salvage pathway	URKI-RXN	EC-2.7.1.48	Solyc07g065900.3.1	G3F-11332	Solyc07g065900.3.1
TRINITY_DN135_c0_g2	G3F-11332-MONOMER	87.838	74	9	0	2640	2419	231	304	3.72e-54	141	| PHYTOZOME: | Solyc07g065900.3.1 | Species: Solanum lycopersicum | Gene: G3F-11332	PWYQT-4445	pyrimidine salvage pathway	URACIL-PRIBOSYLTRANS-RXN	EC-2.4.2.9	Solyc07g065900.3.1	G3F-11332	Solyc07g065900.3.1
TRINITY_DN135_c0_g2	G3F-11332-MONOMER	87.838	74	9	0	2640	2419	231	304	3.72e-54	141	| PHYTOZOME: | Solyc07g065900.3.1 | Species: Solanum lycopersicum | Gene: G3F-11332	PWY-7193	pyrimidine ribonucleosides salvage I	URIDINEKIN-RXN	EC-2.7.1.48	Solyc07g065900.3.1	G3F-11332	Solyc07g065900.3.1
TRINITY_DN135_c0_g2	G3F-11332-MONOMER	87.838	74	9	0	2640	2419	231	304	3.72e-54	141	| PHYTOZOME: | Solyc07g065900.3.1 | Species: Solanum lycopersicum | Gene: G3F-11332	PWY66-399	gluconeogenesis III	F16ALDOLASE-RXN	EC-4.1.2.13	Solyc07g065900.3.1	G3F-11332	Solyc07g065900.3.1
TRINITY_DN135_c0_g2	G3F-11332-MONOMER	87.838	74	9	0	2640	2419	231	304	3.72e-54	141	| PHYTOZOME: | Solyc07g065900.3.1 | Species: Solanum lycopersicum | Gene: G3F-11332	PWY-1042	glycolysis IV (plant cytosol)	F16ALDOLASE-RXN	EC-4.1.2.13	Solyc07g065900.3.1	G3F-11332	Solyc07g065900.3.1
TRINITY_DN135_c0_g2	G3F-11332-MONOMER	87.838	74	9	0	2640	2419	231	304	3.72e-54	141	| PHYTOZOME: | Solyc07g065900.3.1 | Species: Solanum lycopersicum | Gene: G3F-11332	GLUCONEO-PWY	gluconeogenesis I	F16ALDOLASE-RXN	EC-4.1.2.13	Solyc07g065900.3.1	G3F-11332	Solyc07g065900.3.1
TRINITY_DN135_c0_g2	G3F-11332-MONOMER	87.838	74	9	0	2640	2419	231	304	3.72e-54	141	| PHYTOZOME: | Solyc07g065900.3.1 | Species: Solanum lycopersicum | Gene: G3F-11332	PWY-7196	superpathway of pyrimidine ribonucleosides salvage	PWY-7183	-		G3F-11332	Solyc07g065900.3.1
TRINITY_DN135_c0_g2	G3F-11332-MONOMER	87.838	74	9	0	2640	2419	231	304	3.72e-54	141	| PHYTOZOME: | Solyc07g065900.3.1 | Species: Solanum lycopersicum | Gene: G3F-11332	CALVIN-PWY	Calvin-Benson-Bassham cycle	F16ALDOLASE-RXN	EC-4.1.2.13	Solyc07g065900.3.1	G3F-11332	Solyc07g065900.3.1
TRINITY_DN135_c0_g2	G3F-11332-MONOMER	87.838	74	9	0	2640	2419	231	304	3.72e-54	141	| PHYTOZOME: | Solyc07g065900.3.1 | Species: Solanum lycopersicum | Gene: G3F-11332	GLYCOLYSIS	glycolysis I (from glucose 6-phosphate)	F16ALDOLASE-RXN	EC-4.1.2.13	Solyc07g065900.3.1	G3F-11332	Solyc07g065900.3.1
TRINITY_DN135_c0_g2	G3F-11332-MONOMER	87.838	74	9	0	2640	2419	231	304	3.72e-54	141	| PHYTOZOME: | Solyc07g065900.3.1 | Species: Solanum lycopersicum | Gene: G3F-11332	SUCSYN-PWY	sucrose biosynthesis I (from photosynthesis)	F16ALDOLASE-RXN	EC-4.1.2.13	Solyc07g065900.3.1	G3F-11332	Solyc07g065900.3.1
TRINITY_DN135_c0_g2	G3F-11332-MONOMER	87.838	74	9	0	2640	2419	231	304	3.72e-54	141	| PHYTOZOME: | Solyc07g065900.3.1 | Species: Solanum lycopersicum | Gene: G3F-11332	PWY-5484	glycolysis II (from fructose 6-phosphate)	F16ALDOLASE-RXN	EC-4.1.2.13	Solyc07g065900.3.1	G3F-11332	Solyc07g065900.3.1
TRINITY_DN135_c0_g2	G3F-11332-MONOMER	87.838	74	9	0	2640	2419	231	304	3.72e-54	141	| PHYTOZOME: | Solyc07g065900.3.1 | Species: Solanum lycopersicum | Gene: G3F-11332	PWY-7183	pyrimidine nucleobases salvage I	URACIL-PRIBOSYLTRANS-RXN	EC-2.4.2.9	Solyc07g065900.3.1	G3F-11332	Solyc07g065900.3.1
TRINITY_DN135_c0_g2	G3F-11332-MONOMER	87.838	74	9	0	2640	2419	231	304	3.72e-54	141	| PHYTOZOME: | Solyc07g065900.3.1 | Species: Solanum lycopersicum | Gene: G3F-11332	PWY-7208	superpathway of pyrimidine nucleobases salvage	PWY-7183	-		G3F-11332	Solyc07g065900.3.1
TRINITY_DN178_c2_g1	G37-12370-MONOMER	57.948	497	209	0	1648	158	27	523	0	592	| PHYTOZOME: Potri.001G459100.1 | (S)-tetrahydroberberine oxidase | Species: Populus trichocarpa | Gene: G37-12370	PWY-3901	berberine biosynthesis	TETRAHYDROBERBERINE-OXIDASE-RXN	EC-1.3.3.8	(S)-tetrahydroberberine oxidase	G37-12370	Potri.001G459100.1
TRINITY_DN189_c0_g1	MONOMER-14005	49.79	713	311	7	111	2231	7	678	0	694	| UniProt: Q2PGC4 | Fe(III)-phytosiderophore transporter | Species: Hordeum vulgare | Gene: G-10697	PWY-5937	Fe(III)-phytosiderophore transport	TRANS-RXN-172	-	Fe(III)-phytosiderophore transporter	G-10697	HvYS1
TRINITY_DN189_c0_g2	G3N-8849-MONOMER	55.227	440	192	3	1386	2705	191	625	9.11e-162	496	| ENSEMBL: EMT18668 | Fe(III)-phytosiderophore transporter | Species: Aegilops tauschii | Gene: G3N-8849	PWY-5937	Fe(III)-phytosiderophore transport	TRANS-RXN-172	-	Fe(III)-phytosiderophore transporter	G3N-8849	EMT18668
TRINITY_DN189_c0_g3	G3C-6982-MONOMER	79.31	29	6	0	179	265	187	215	1.2e-07	53.5	| PHYTOZOME: Sobic.004G299500.1 | Fe(III)-phytosiderophore transporter | Species: Sorghum bicolor | Gene: G3C-6982	PWY-5937	Fe(III)-phytosiderophore transport	TRANS-RXN-172	-	Fe(III)-phytosiderophore transporter	G3C-6982	Sobic.004G299500.1.p
TRINITY_DN182_c0_g1	G33-6437-MONOMER	41.272	613	332	8	815	2635	7	597	5.56e-150	486	| PHYTOZOME: GSVIVT01033348001 | NADH:ubiquinone oxidoreductase (H+-transporting) | Species: Vitis vinifera | Gene: G33-6437	PWY-3781	aerobic respiration I (cytochrome c)	NADH-DEHYDROG-A-RXN	EC-1.6.5.3	NADH:ubiquinone oxidoreductase (H<sup>+</sup>-transporting)	G33-6437	GSVIVT01033348001
TRINITY_DN182_c0_g1	G33-6437-MONOMER	41.272	613	332	8	815	2635	7	597	5.56e-150	486	| PHYTOZOME: GSVIVT01033348001 | NADH:ubiquinone oxidoreductase (H+-transporting) | Species: Vitis vinifera | Gene: G33-6437	PWY-4302	aerobic respiration III (alternative oxidase pathway)	NADH-DEHYDROG-A-RXN	EC-1.6.5.3	NADH:ubiquinone oxidoreductase (H<sup>+</sup>-transporting)	G33-6437	GSVIVT01033348001
TRINITY_DN182_c0_g1	G33-6437-MONOMER	41.272	613	332	8	815	2635	7	597	5.56e-150	486	| PHYTOZOME: GSVIVT01033348001 | NADH:ubiquinone oxidoreductase (H+-transporting) | Species: Vitis vinifera | Gene: G33-6437	PWY-5083	NAD/NADH phosphorylation and dephosphorylation	NADH-DEHYDROG-A-RXN	EC-1.6.5.3	NADH:ubiquinone oxidoreductase (H<sup>+</sup>-transporting)	G33-6437	GSVIVT01033348001
TRINITY_DN176_c0_g1	G3G-11225-MONOMER	34.234	111	41	1	5805	5473	43	121	2.28e-10	67.8	| ENSEMBL: TRIUR3_01167-P1 | phosphatidylcholine phosphohydrolase | Species: Triticum urartu | Gene: G3G-11225	LIPASYN-PWY	phospholipases	PHOSPHOLIPASE-C-RXN	EC-3.1.4.3	phosphatidylcholine phosphohydrolase	G3G-11225	TRIUR3_01167-P1
TRINITY_DN187_c0_g2	G3F-11493-MONOMER	34.862	109	63	1	1247	921	870	970	3.78e-08	59.7	| PHYTOZOME: | Solyc07g006180.3.1 | Species: Solanum lycopersicum | Gene: G3F-11493
TRINITY_DN187_c1_g1	G3B-8609-MONOMER	47.826	92	29	3	1163	945	42	133	7.1e-16	77.8	| PHYTOZOME: Seita.5G187400.1 | histidine decarboxylase | Species: Setaria italica | Gene: G3B-8609
TRINITY_DN115_c0_g1	G3F-9942-MONOMER	60.829	434	86	5	3034	4329	884	1235	6.7e-148	497	| PHYTOZOME: | Solyc09g091460.3.1 | Species: Solanum lycopersicum | Gene: G3F-9942	PWY-5136	fatty acid &beta;-oxidation II (peroxisome)	KETOACYLCOATHIOL-RXN	EC-2.3.1.16	Solyc09g091460.3.1	G3F-9942	Solyc09g091460.3.1
TRINITY_DN115_c0_g1	G3F-9942-MONOMER	60.829	434	86	5	3034	4329	884	1235	6.7e-148	497	| PHYTOZOME: | Solyc09g091460.3.1 | Species: Solanum lycopersicum | Gene: G3F-9942	PWY-735	jasmonic acid biosynthesis	RXN-10701	EC-2.3.1.16	Solyc09g091460.3.1	G3F-9942	Solyc09g091460.3.1
TRINITY_DN115_c0_g1	G3F-9942-MONOMER	60.829	434	86	5	3034	4329	884	1235	6.7e-148	497	| PHYTOZOME: | Solyc09g091460.3.1 | Species: Solanum lycopersicum | Gene: G3F-9942	PWY-735	jasmonic acid biosynthesis	RXN-10700	EC-2.3.1.16	Solyc09g091460.3.1	G3F-9942	Solyc09g091460.3.1
TRINITY_DN115_c0_g1	G3F-9942-MONOMER	60.829	434	86	5	3034	4329	884	1235	6.7e-148	497	| PHYTOZOME: | Solyc09g091460.3.1 | Species: Solanum lycopersicum | Gene: G3F-9942	PWY-735	jasmonic acid biosynthesis	RXN-10699	EC-2.3.1.16	Solyc09g091460.3.1	G3F-9942	Solyc09g091460.3.1
TRINITY_DN115_c0_g2	G3F-9942-MONOMER	76.582	158	31	1	8614	9069	1072	1229	7.89e-69	261	| PHYTOZOME: | Solyc09g091460.3.1 | Species: Solanum lycopersicum | Gene: G3F-9942	PWY-5136	fatty acid &beta;-oxidation II (peroxisome)	KETOACYLCOATHIOL-RXN	EC-2.3.1.16	Solyc09g091460.3.1	G3F-9942	Solyc09g091460.3.1
TRINITY_DN115_c0_g2	G3F-9942-MONOMER	76.582	158	31	1	8614	9069	1072	1229	7.89e-69	261	| PHYTOZOME: | Solyc09g091460.3.1 | Species: Solanum lycopersicum | Gene: G3F-9942	PWY-735	jasmonic acid biosynthesis	RXN-10701	EC-2.3.1.16	Solyc09g091460.3.1	G3F-9942	Solyc09g091460.3.1
TRINITY_DN115_c0_g2	G3F-9942-MONOMER	76.582	158	31	1	8614	9069	1072	1229	7.89e-69	261	| PHYTOZOME: | Solyc09g091460.3.1 | Species: Solanum lycopersicum | Gene: G3F-9942	PWY-735	jasmonic acid biosynthesis	RXN-10700	EC-2.3.1.16	Solyc09g091460.3.1	G3F-9942	Solyc09g091460.3.1
TRINITY_DN115_c0_g2	G3F-9942-MONOMER	76.582	158	31	1	8614	9069	1072	1229	7.89e-69	261	| PHYTOZOME: | Solyc09g091460.3.1 | Species: Solanum lycopersicum | Gene: G3F-9942	PWY-735	jasmonic acid biosynthesis	RXN-10699	EC-2.3.1.16	Solyc09g091460.3.1	G3F-9942	Solyc09g091460.3.1
TRINITY_DN115_c1_g1	G3F-9942-MONOMER	47.917	96	39	2	798	544	1162	1257	5.8e-20	91.3	| PHYTOZOME: | Solyc09g091460.3.1 | Species: Solanum lycopersicum | Gene: G3F-9942	PWY-5136	fatty acid &beta;-oxidation II (peroxisome)	KETOACYLCOATHIOL-RXN	EC-2.3.1.16	Solyc09g091460.3.1	G3F-9942	Solyc09g091460.3.1
TRINITY_DN115_c1_g1	G3F-9942-MONOMER	47.917	96	39	2	798	544	1162	1257	5.8e-20	91.3	| PHYTOZOME: | Solyc09g091460.3.1 | Species: Solanum lycopersicum | Gene: G3F-9942	PWY-735	jasmonic acid biosynthesis	RXN-10701	EC-2.3.1.16	Solyc09g091460.3.1	G3F-9942	Solyc09g091460.3.1
TRINITY_DN115_c1_g1	G3F-9942-MONOMER	47.917	96	39	2	798	544	1162	1257	5.8e-20	91.3	| PHYTOZOME: | Solyc09g091460.3.1 | Species: Solanum lycopersicum | Gene: G3F-9942	PWY-735	jasmonic acid biosynthesis	RXN-10700	EC-2.3.1.16	Solyc09g091460.3.1	G3F-9942	Solyc09g091460.3.1
TRINITY_DN115_c1_g1	G3F-9942-MONOMER	47.917	96	39	2	798	544	1162	1257	5.8e-20	91.3	| PHYTOZOME: | Solyc09g091460.3.1 | Species: Solanum lycopersicum | Gene: G3F-9942	PWY-735	jasmonic acid biosynthesis	RXN-10699	EC-2.3.1.16	Solyc09g091460.3.1	G3F-9942	Solyc09g091460.3.1
TRINITY_DN115_c1_g2	G3F-9942-MONOMER	73.188	138	37	0	414	1	949	1086	8.09e-62	233	| PHYTOZOME: | Solyc09g091460.3.1 | Species: Solanum lycopersicum | Gene: G3F-9942	PWY-5136	fatty acid &beta;-oxidation II (peroxisome)	KETOACYLCOATHIOL-RXN	EC-2.3.1.16	Solyc09g091460.3.1	G3F-9942	Solyc09g091460.3.1
TRINITY_DN115_c1_g2	G3F-9942-MONOMER	73.188	138	37	0	414	1	949	1086	8.09e-62	233	| PHYTOZOME: | Solyc09g091460.3.1 | Species: Solanum lycopersicum | Gene: G3F-9942	PWY-735	jasmonic acid biosynthesis	RXN-10701	EC-2.3.1.16	Solyc09g091460.3.1	G3F-9942	Solyc09g091460.3.1
TRINITY_DN115_c1_g2	G3F-9942-MONOMER	73.188	138	37	0	414	1	949	1086	8.09e-62	233	| PHYTOZOME: | Solyc09g091460.3.1 | Species: Solanum lycopersicum | Gene: G3F-9942	PWY-735	jasmonic acid biosynthesis	RXN-10700	EC-2.3.1.16	Solyc09g091460.3.1	G3F-9942	Solyc09g091460.3.1
TRINITY_DN115_c1_g2	G3F-9942-MONOMER	73.188	138	37	0	414	1	949	1086	8.09e-62	233	| PHYTOZOME: | Solyc09g091460.3.1 | Species: Solanum lycopersicum | Gene: G3F-9942	PWY-735	jasmonic acid biosynthesis	RXN-10699	EC-2.3.1.16	Solyc09g091460.3.1	G3F-9942	Solyc09g091460.3.1
TRINITY_DN115_c1_g3	G3F-9942-MONOMER	78.409	88	19	0	264	1	1080	1167	1.46e-48	166	| PHYTOZOME: | Solyc09g091460.3.1 | Species: Solanum lycopersicum | Gene: G3F-9942	PWY-5136	fatty acid &beta;-oxidation II (peroxisome)	KETOACYLCOATHIOL-RXN	EC-2.3.1.16	Solyc09g091460.3.1	G3F-9942	Solyc09g091460.3.1
TRINITY_DN115_c1_g3	G3F-9942-MONOMER	78.409	88	19	0	264	1	1080	1167	1.46e-48	166	| PHYTOZOME: | Solyc09g091460.3.1 | Species: Solanum lycopersicum | Gene: G3F-9942	PWY-735	jasmonic acid biosynthesis	RXN-10701	EC-2.3.1.16	Solyc09g091460.3.1	G3F-9942	Solyc09g091460.3.1
TRINITY_DN115_c1_g3	G3F-9942-MONOMER	78.409	88	19	0	264	1	1080	1167	1.46e-48	166	| PHYTOZOME: | Solyc09g091460.3.1 | Species: Solanum lycopersicum | Gene: G3F-9942	PWY-735	jasmonic acid biosynthesis	RXN-10700	EC-2.3.1.16	Solyc09g091460.3.1	G3F-9942	Solyc09g091460.3.1
TRINITY_DN115_c1_g3	G3F-9942-MONOMER	78.409	88	19	0	264	1	1080	1167	1.46e-48	166	| PHYTOZOME: | Solyc09g091460.3.1 | Species: Solanum lycopersicum | Gene: G3F-9942	PWY-735	jasmonic acid biosynthesis	RXN-10699	EC-2.3.1.16	Solyc09g091460.3.1	G3F-9942	Solyc09g091460.3.1
TRINITY_DN119_c0_g1	G33-10181-MONOMER	52.033	123	59	0	919	1287	405	527	2.49e-38	153	| PHYTOZOME: GSVIVT01025431001 | Glucan endo-1,3-beta-D-glucosidase | Species: Vitis vinifera | Gene: G33-10181
TRINITY_DN119_c1_g1	G3N-8400-MONOMER	39.286	196	96	7	1372	1908	475	664	4.26e-29	128	| ENSEMBL: EMT15153 | (E)-heptaprenyl-diphosphate:isopentenyl-diphosphate octaprenyltranstransferase | Species: Aegilops tauschii | Gene: G3N-8400	PWY-5783	octaprenyl diphosphate biosynthesis	RXN-8992	EC-2.5.1.90	(E)-heptaprenyl-diphosphate:isopentenyl-diphosphate octaprenyltranstransferase	G3N-8400	EMT15153
TRINITY_DN133_c0_g1	GN7V-44254-MONOMER	72.022	722	161	6	3298	5463	604	1284	0	976	| PHYTOZOME: Glyma.03G224100.1 | xenobiotic-transporting ATPase | Species: Glycine max | Gene: GN7V-44254
TRINITY_DN133_c0_g3	G2Z-10538-MONOMER	74.715	613	145	3	412	2250	1	603	0	890	| PHYTOZOME: Manes.05G009400.1 | Xenobiotic-transporting ATPase | Species: Manihot esculenta | Gene: G2Z-10538
TRINITY_DN133_c1_g1	G37-10953-MONOMER	74.342	760	190	3	2	2281	539	1293	0	1066	| PHYTOZOME: Potri.014G113500.2 | Xenobiotic-transporting ATPase | Species: Populus trichocarpa | Gene: G37-10953
TRINITY_DN165_c0_g1	GQT-5162-MONOMER	75	40	10	0	5998	6117	43	82	6.16e-10	63.5	| AraPort: AT3G03370.1 | 1-lysophosphatidylcholine acylhydrolase | Species: Arabidopsis thaliana col | Gene: GQT-5162	LIPASYN-PWY	phospholipases	PHOSPHOLIPASE-A1-RXN	EC-3.1.1.32	1-lysophosphatidylcholine acylhydrolase	GQT-5162	AT3G03370.1
TRINITY_DN165_c0_g1	GQT-5162-MONOMER	75	40	10	0	5998	6117	43	82	6.16e-10	63.5	| AraPort: AT3G03370.1 | 1-lysophosphatidylcholine acylhydrolase | Species: Arabidopsis thaliana col | Gene: GQT-5162	PWY-6803	phosphatidylcholine acyl editing	PHOSPHOLIPASE-A1-RXN	EC-3.1.1.32	1-lysophosphatidylcholine acylhydrolase	GQT-5162	AT3G03370.1
TRINITY_DN104_c0_g1	G33-7480-MONOMER	97.826	184	4	0	759	1310	76	259	1.37e-118	372	| PHYTOZOME: GSVIVT01024544001 | Proteasome ATPase | Species: Vitis vinifera | Gene: G33-7480
TRINITY_DN131_c0_g1	G5X-6190-MONOMER	76.812	138	30	1	2571	2164	283	420	3.34e-61	221	| The Beta vulgaris Resource: Sp_113200_cqda.t1 | hexokinase | Species: Spinacia oleracea | Gene: G5X-6190
TRINITY_DN131_c0_g2	G3P-6198-MONOMER	86.364	66	9	0	524	327	444	509	2.86e-31	123	| PHYTOZOME: evm.model.supercontig_199.4 | hexokinase | Species: Carica papaya | Gene: G3P-6198
TRINITY_DN105_c0_g1	G2Z-6637-MONOMER	74.257	101	26	0	1684	1382	88	188	3.38e-45	167	| PHYTOZOME: Manes.15G179300.1 | cysteamine dioxygenase | Species: Manihot esculenta | Gene: G2Z-6637
TRINITY_DN150_c1_g1	G3P-4687-MONOMER	86.667	90	12	0	1262	993	234	323	3.26e-44	168	| PHYTOZOME: evm.model.supercontig_282.4 | mannose-6-phosphate isomerase | Species: Carica papaya | Gene: G3P-4687	PWY-5659	GDP-mannose biosynthesis	MANNPISOM-RXN	EC-5.3.1.8	mannose-6-phosphate isomerase	G3P-4687	evm.model.supercontig_282.4
TRINITY_DN150_c1_g1	G3P-4687-MONOMER	86.667	90	12	0	1262	993	234	323	3.26e-44	168	| PHYTOZOME: evm.model.supercontig_282.4 | mannose-6-phosphate isomerase | Species: Carica papaya | Gene: G3P-4687	PWY-3861	mannitol degradation II	MANNPISOM-RXN	EC-5.3.1.8	mannose-6-phosphate isomerase	G3P-4687	evm.model.supercontig_282.4
TRINITY_DN150_c1_g1	G3P-4687-MONOMER	86.667	90	12	0	1262	993	234	323	3.26e-44	168	| PHYTOZOME: evm.model.supercontig_282.4 | mannose-6-phosphate isomerase | Species: Carica papaya | Gene: G3P-4687	PWY-882	L-ascorbate biosynthesis I (L-galactose pathway)	MANNPISOM-RXN	EC-5.3.1.8	mannose-6-phosphate isomerase	G3P-4687	evm.model.supercontig_282.4
TRINITY_DN150_c1_g1	G3P-4687-MONOMER	86.667	90	12	0	1262	993	234	323	3.26e-44	168	| PHYTOZOME: evm.model.supercontig_282.4 | mannose-6-phosphate isomerase | Species: Carica papaya | Gene: G3P-4687	PWY-3881	mannitol biosynthesis	MANNPISOM-RXN	EC-5.3.1.8	mannose-6-phosphate isomerase	G3P-4687	evm.model.supercontig_282.4
TRINITY_DN150_c1_g1	G3P-4687-MONOMER	86.667	90	12	0	1262	993	234	323	3.26e-44	168	| PHYTOZOME: evm.model.supercontig_282.4 | mannose-6-phosphate isomerase | Species: Carica papaya | Gene: G3P-4687	MANNCAT-PWY	D-mannose degradation	MANNPISOM-RXN	EC-5.3.1.8	mannose-6-phosphate isomerase	G3P-4687	evm.model.supercontig_282.4
TRINITY_DN180_c0_g2	G33-6667-MONOMER	31.392	309	170	5	368	1258	64	342	4.3e-38	151	| PHYTOZOME: GSVIVT01010463001 | Flavonoid 3',5'-methyltransferase | Species: Vitis vinifera | Gene: G33-6667
TRINITY_DN180_c0_g1	G5X-6330-MONOMER	45.161	217	68	2	853	203	221	386	1.04e-54	197	| The Beta vulgaris Resource: Sp_018000_xgtu.t1 | TGL1 | Species: Spinacia oleracea | Gene: G5X-6330	LIPAS-PWY	triacylglycerol degradation	TRIACYLGLYCEROL-LIPASE-RXN	EC-3.1.1.3	TGL1	G5X-6330	Sp_018000_xgtu.t1
TRINITY_DN180_c1_g1	G30-12724-MONOMER	47.619	105	55	0	750	1064	1	105	2.7e-23	109	| ENSEMBL: Bra035848.1-P | GDP kinase; UDP kinase; nucleoside diphosphate kinase; CDP kinase | Species: Brassica rapa ssp. Pekinensis | Gene: G30-12724	PWY-7221	guanosine ribonucleotides <i>de novo</i> biosynthesis	GDPKIN-RXN	EC-2.7.4.6	GDP kinase	G30-12724	Bra035848.1-P
TRINITY_DN180_c1_g1	G30-12724-MONOMER	47.619	105	55	0	750	1064	1	105	2.7e-23	109	| ENSEMBL: Bra035848.1-P | GDP kinase; UDP kinase; nucleoside diphosphate kinase; CDP kinase | Species: Brassica rapa ssp. Pekinensis | Gene: G30-12724	PPGPPMET-PWY	ppGpp biosynthesis	GDPKIN-RXN	EC-2.7.4.6	GDP kinase	G30-12724	Bra035848.1-P
TRINITY_DN180_c1_g1	G30-12724-MONOMER	47.619	105	55	0	750	1064	1	105	2.7e-23	109	| ENSEMBL: Bra035848.1-P | GDP kinase; UDP kinase; nucleoside diphosphate kinase; CDP kinase | Species: Brassica rapa ssp. Pekinensis | Gene: G30-12724	PWY-5687	pyrimidine ribonucleotides interconversion	CDPKIN-RXN	EC-2.7.4.6	CDP kinase	G30-12724	Bra035848.1-P
TRINITY_DN180_c1_g1	G30-12724-MONOMER	47.619	105	55	0	750	1064	1	105	2.7e-23	109	| ENSEMBL: Bra035848.1-P | GDP kinase; UDP kinase; nucleoside diphosphate kinase; CDP kinase | Species: Brassica rapa ssp. Pekinensis | Gene: G30-12724	PWY-5687	pyrimidine ribonucleotides interconversion	UDPKIN-RXN	EC-2.7.4.6	UDP kinase	G30-12724	Bra035848.1-P
TRINITY_DN180_c1_g1	G30-12724-MONOMER	47.619	105	55	0	750	1064	1	105	2.7e-23	109	| ENSEMBL: Bra035848.1-P | GDP kinase; UDP kinase; nucleoside diphosphate kinase; CDP kinase | Species: Brassica rapa ssp. Pekinensis | Gene: G30-12724	PWY-7176	UTP and CTP <i>de novo</i> biosynthesis	UDPKIN-RXN	EC-2.7.4.6	UDP kinase	G30-12724	Bra035848.1-P
TRINITY_DN180_c1_g1	G30-12724-MONOMER	47.619	105	55	0	750	1064	1	105	2.7e-23	109	| ENSEMBL: Bra035848.1-P | GDP kinase; UDP kinase; nucleoside diphosphate kinase; CDP kinase | Species: Brassica rapa ssp. Pekinensis | Gene: G30-12724	PWY-7205	CMP phosphorylation	CDPKIN-RXN	EC-2.7.4.6	CDP kinase	G30-12724	Bra035848.1-P
TRINITY_DN180_c1_g2	G3N-11083-MONOMER	59.375	32	13	0	477	572	314	345	0.000464	45.1	| ENSEMBL: EMT15360 | 1,2-dihydroxy-5-(methylthio)pent-1-en-3-one:oxygen oxidoreductase (formate-forming); 1,2-dihydroxy-5-(methylthio)pent-1-en-3-one:oxygen oxidoreductase (formate- and CO-forming) | Species: Aegilops tauschii | Gene: G3N-11083	PWY-5389	3-methylthiopropanoate biosynthesis	R146-RXN	EC-1.13.11.53	1,2-dihydroxy-5-(methylthio)pent-1-en-3-one:oxygen oxidoreductase (formate- and CO-forming)	G3N-11083	EMT15360
TRINITY_DN180_c1_g2	G3N-11083-MONOMER	59.375	32	13	0	477	572	314	345	0.000464	45.1	| ENSEMBL: EMT15360 | 1,2-dihydroxy-5-(methylthio)pent-1-en-3-one:oxygen oxidoreductase (formate-forming); 1,2-dihydroxy-5-(methylthio)pent-1-en-3-one:oxygen oxidoreductase (formate- and CO-forming) | Species: Aegilops tauschii | Gene: G3N-11083	PWY-6755	<i>S</i>-methyl-5-thio-&alpha;-D-ribose 1-phosphate degradation I	R147-RXN	EC-1.13.11.54	1,2-dihydroxy-5-(methylthio)pent-1-en-3-one:oxygen oxidoreductase (formate-forming)	G3N-11083	EMT15360
TRINITY_DN180_c1_g2	G3N-11083-MONOMER	59.375	32	13	0	477	572	314	345	0.000464	45.1	| ENSEMBL: EMT15360 | 1,2-dihydroxy-5-(methylthio)pent-1-en-3-one:oxygen oxidoreductase (formate-forming); 1,2-dihydroxy-5-(methylthio)pent-1-en-3-one:oxygen oxidoreductase (formate- and CO-forming) | Species: Aegilops tauschii | Gene: G3N-11083	PWY-4361	<i>S</i>-methyl-5-thio-&alpha;-D-ribose 1-phosphate degradation	R147-RXN	EC-1.13.11.54	1,2-dihydroxy-5-(methylthio)pent-1-en-3-one:oxygen oxidoreductase (formate-forming)	G3N-11083	EMT15360
TRINITY_DN180_c3_g1	G3N-11463-MONOMER	52.632	114	54	0	943	1284	2327	2440	1.19e-42	138	| ENSEMBL: EMT21953 | Xenobiotic-transporting ATPase | Species: Aegilops tauschii | Gene: G3N-11463
TRINITY_DN180_c3_g2	G3N-11463-MONOMER	50.575	87	43	0	1020	1280	2275	2361	3.52e-22	102	| ENSEMBL: EMT21953 | Xenobiotic-transporting ATPase | Species: Aegilops tauschii | Gene: G3N-11463
TRINITY_DN185_c0_g1	G2Z-7599-MONOMER	44.776	134	38	2	1416	1015	94	191	6.35e-26	107	| PHYTOZOME: Manes.02G077800.1 | ADP-ribose pyrophosphatase; NADH pyrophosphatase; NAD pyrophosphatase | Species: Manihot esculenta | Gene: G2Z-7599	PWY-5381	pyridine nucleotide cycling (plants)	NADPYROPHOSPHAT-RXN	EC-3.6.1.22	NAD pyrophosphatase	G2Z-7599	Manes.02G077800.1.p
TRINITY_DN185_c1_g2	G2Z-12351-MONOMER	67.939	131	4	1	1430	1822	41	133	2.92e-45	160	| PHYTOZOME: Manes.09G008100.1 | pyrroline-5-carboxylate reductase | Species: Manihot esculenta | Gene: G2Z-12351	ARG-PRO-PWY	L-arginine degradation VI (arginase 2 pathway)	PYRROLINECARBREDUCT-RXN	EC-1.5.1.2	pyrroline-5-carboxylate reductase	G2Z-12351	Manes.09G008100.1.p
TRINITY_DN185_c1_g2	G2Z-12351-MONOMER	67.939	131	4	1	1430	1822	41	133	2.92e-45	160	| PHYTOZOME: Manes.09G008100.1 | pyrroline-5-carboxylate reductase | Species: Manihot esculenta | Gene: G2Z-12351	PWY-3341	L-proline biosynthesis III	PYRROLINECARBREDUCT-RXN	EC-1.5.1.2	pyrroline-5-carboxylate reductase	G2Z-12351	Manes.09G008100.1.p
TRINITY_DN185_c1_g2	G2Z-12351-MONOMER	67.939	131	4	1	1430	1822	41	133	2.92e-45	160	| PHYTOZOME: Manes.09G008100.1 | pyrroline-5-carboxylate reductase | Species: Manihot esculenta | Gene: G2Z-12351	PROSYN-PWY	L-proline biosynthesis I	PYRROLINECARBREDUCT-RXN	EC-1.5.1.2	pyrroline-5-carboxylate reductase	G2Z-12351	Manes.09G008100.1.p
TRINITY_DN185_c1_g4	G2Z-12351-MONOMER	96.667	60	2	0	1	180	76	135	9.82e-33	118	| PHYTOZOME: Manes.09G008100.1 | pyrroline-5-carboxylate reductase | Species: Manihot esculenta | Gene: G2Z-12351	ARG-PRO-PWY	L-arginine degradation VI (arginase 2 pathway)	PYRROLINECARBREDUCT-RXN	EC-1.5.1.2	pyrroline-5-carboxylate reductase	G2Z-12351	Manes.09G008100.1.p
TRINITY_DN185_c1_g4	G2Z-12351-MONOMER	96.667	60	2	0	1	180	76	135	9.82e-33	118	| PHYTOZOME: Manes.09G008100.1 | pyrroline-5-carboxylate reductase | Species: Manihot esculenta | Gene: G2Z-12351	PWY-3341	L-proline biosynthesis III	PYRROLINECARBREDUCT-RXN	EC-1.5.1.2	pyrroline-5-carboxylate reductase	G2Z-12351	Manes.09G008100.1.p
TRINITY_DN185_c1_g4	G2Z-12351-MONOMER	96.667	60	2	0	1	180	76	135	9.82e-33	118	| PHYTOZOME: Manes.09G008100.1 | pyrroline-5-carboxylate reductase | Species: Manihot esculenta | Gene: G2Z-12351	PROSYN-PWY	L-proline biosynthesis I	PYRROLINECARBREDUCT-RXN	EC-1.5.1.2	pyrroline-5-carboxylate reductase	G2Z-12351	Manes.09G008100.1.p
TRINITY_DN169_c0_g1	G3N-10863-MONOMER	30.814	172	85	4	6000	5488	472	610	3.88e-10	67.8	| ENSEMBL: EMT09227 | dolichyl-P-Man:Man5GlcNAc2-PP-dolichol alpha-1,3-mannosyltransferase | Species: Aegilops tauschii | Gene: G3N-10863	MANNOSYL-CHITO-DOLICHOL-BIOSYNTHESIS	protein <i>N</i>-glycosylation (eukaryotic, high mannose)	RXN-5466	EC-2.4.1.258	dolichyl-<em>P</em>-Man:Man<small><sub>5</sub></small>GlcNAc<small><sub>2</sub></small>-<em>PP</em>-dolichol &alpha;-1,3-mannosyltransferase	G3N-10863	EMT09227
TRINITY_DN126_c0_g2	G37-9382-MONOMER	68.842	613	140	3	1156	2985	238	802	0	834	| PHYTOZOME: Potri.001G354900.3 | Xenobiotic-transporting ATPase | Species: Populus trichocarpa | Gene: G37-9382
TRINITY_DN126_c1_g1	G37-8281-MONOMER	89.13	138	15	0	852	1265	75	212	1.72e-78	259	| PHYTOZOME: Potri.005G060200.1 | alcohol dehydrogenase | Species: Populus trichocarpa | Gene: G37-8281
TRINITY_DN145_c0_g1	GDQC-12592-MONOMER	78.462	65	14	0	2755	2561	89	153	4.6e-103	110	| ENSEMBL: Zm00001d048627_T001.1 | ATP-citrate synthase | Species: Zea mays mays | Gene: GDQC-12592	PWY-5172	acetyl-CoA biosynthesis III (from citrate)	ATP-CITRATE-PRO-S--LYASE-RXN	EC-2.3.3.8	ATP-citrate synthase	GDQC-12592	Zm00001d048627_T001.1
TRINITY_DN145_c0_g1	GDQC-12592-MONOMER	78.462	65	14	0	2755	2561	89	153	4.6e-103	110	| ENSEMBL: Zm00001d048627_T001.1 | ATP-citrate synthase | Species: Zea mays mays | Gene: GDQC-12592	PWY-5173	superpathway of acetyl-CoA biosynthesis	PWY-5172	-		GDQC-12592	Zm00001d048627_T001.1
TRINITY_DN145_c0_g1	GDQC-12592-MONOMER	78.462	65	14	0	2755	2561	89	153	4.6e-103	110	| ENSEMBL: Zm00001d048627_T001.1 | ATP-citrate synthase | Species: Zea mays mays | Gene: GDQC-12592	P23-PWY	reductive TCA cycle I	ATP-CITRATE-PRO-S--LYASE-RXN	EC-2.3.3.8	ATP-citrate synthase	GDQC-12592	Zm00001d048627_T001.1
TRINITY_DN163_c0_g1	G3G-12737-MONOMER	50	64	27	1	253	62	10	68	5.04e-09	53.9	| ENSEMBL: TRIUR3_30911-P1 | homoserine dehydrogenase | Species: Triticum urartu | Gene: G3G-12737	HOMOSERSYN-PWY	L-homoserine biosynthesis	HOMOSERDEHYDROG-RXN	EC-1.1.1.3	homoserine dehydrogenase	G3G-12737	TRIUR3_30911-P1
TRINITY_DN163_c0_g2	G3G-12737-MONOMER	60.952	105	6	1	1434	1120	98	167	6.69e-29	123	| ENSEMBL: TRIUR3_30911-P1 | homoserine dehydrogenase | Species: Triticum urartu | Gene: G3G-12737	HOMOSERSYN-PWY	L-homoserine biosynthesis	HOMOSERDEHYDROG-RXN	EC-1.1.1.3	homoserine dehydrogenase	G3G-12737	TRIUR3_30911-P1
TRINITY_DN163_c0_g3	G3N-8529-MONOMER	72.778	180	9	1	1565	1026	1	140	5.15e-78	256	| ENSEMBL: EMT07036 | homoserine dehydrogenase | Species: Aegilops tauschii | Gene: G3N-8529	HOMOSERSYN-PWY	L-homoserine biosynthesis	HOMOSERDEHYDROG-RXN	EC-1.1.1.3	homoserine dehydrogenase	G3N-8529	EMT07036
TRINITY_DN163_c1_g1	G30-13150-MONOMER	38.411	151	89	2	180	620	73	223	6.25e-37	107	| ENSEMBL: Bra021727.1-P | NADH:ubiquinone oxidoreductase (H+-transporting) | Species: Brassica rapa ssp. Pekinensis | Gene: G30-13150	PWY-3781	aerobic respiration I (cytochrome c)	NADH-DEHYDROG-A-RXN	EC-1.6.5.3	NADH:ubiquinone oxidoreductase (H<sup>+</sup>-transporting)	G30-13150	Bra021727.1-P
TRINITY_DN163_c1_g1	G30-13150-MONOMER	38.411	151	89	2	180	620	73	223	6.25e-37	107	| ENSEMBL: Bra021727.1-P | NADH:ubiquinone oxidoreductase (H+-transporting) | Species: Brassica rapa ssp. Pekinensis | Gene: G30-13150	PWY-4302	aerobic respiration III (alternative oxidase pathway)	NADH-DEHYDROG-A-RXN	EC-1.6.5.3	NADH:ubiquinone oxidoreductase (H<sup>+</sup>-transporting)	G30-13150	Bra021727.1-P
TRINITY_DN163_c1_g1	G30-13150-MONOMER	38.411	151	89	2	180	620	73	223	6.25e-37	107	| ENSEMBL: Bra021727.1-P | NADH:ubiquinone oxidoreductase (H+-transporting) | Species: Brassica rapa ssp. Pekinensis | Gene: G30-13150	PWY-5083	NAD/NADH phosphorylation and dephosphorylation	NADH-DEHYDROG-A-RXN	EC-1.6.5.3	NADH:ubiquinone oxidoreductase (H<sup>+</sup>-transporting)	G30-13150	Bra021727.1-P
TRINITY_DN163_c1_g2	G30-13150-MONOMER	31.111	315	158	8	2477	1557	73	336	2.18e-37	150	| ENSEMBL: Bra021727.1-P | NADH:ubiquinone oxidoreductase (H+-transporting) | Species: Brassica rapa ssp. Pekinensis | Gene: G30-13150	PWY-3781	aerobic respiration I (cytochrome c)	NADH-DEHYDROG-A-RXN	EC-1.6.5.3	NADH:ubiquinone oxidoreductase (H<sup>+</sup>-transporting)	G30-13150	Bra021727.1-P
TRINITY_DN163_c1_g2	G30-13150-MONOMER	31.111	315	158	8	2477	1557	73	336	2.18e-37	150	| ENSEMBL: Bra021727.1-P | NADH:ubiquinone oxidoreductase (H+-transporting) | Species: Brassica rapa ssp. Pekinensis | Gene: G30-13150	PWY-4302	aerobic respiration III (alternative oxidase pathway)	NADH-DEHYDROG-A-RXN	EC-1.6.5.3	NADH:ubiquinone oxidoreductase (H<sup>+</sup>-transporting)	G30-13150	Bra021727.1-P
TRINITY_DN163_c1_g2	G30-13150-MONOMER	31.111	315	158	8	2477	1557	73	336	2.18e-37	150	| ENSEMBL: Bra021727.1-P | NADH:ubiquinone oxidoreductase (H+-transporting) | Species: Brassica rapa ssp. Pekinensis | Gene: G30-13150	PWY-5083	NAD/NADH phosphorylation and dephosphorylation	NADH-DEHYDROG-A-RXN	EC-1.6.5.3	NADH:ubiquinone oxidoreductase (H<sup>+</sup>-transporting)	G30-13150	Bra021727.1-P
TRINITY_DN163_c2_g1	GDQC-12072-MONOMER	43.421	76	38	1	633	860	1007	1077	1.36e-08	59.3	| ENSEMBL: Zm00001d050972_T005.1 | hydroxymethylglutaryl-CoA reductase | Species: Zea mays mays | Gene: GDQC-12072	PWY-922	mevalonate pathway I	1.1.1.34-RXN	EC-1.1.1.34	hydroxymethylglutaryl-CoA reductase	GDQC-12072	Zm00001d050972_T005.1
TRINITY_DN163_c2_g2	GDQC-12072-MONOMER	44.444	72	37	1	526	741	1007	1075	3.95e-08	57.4	| ENSEMBL: Zm00001d050972_T005.1 | hydroxymethylglutaryl-CoA reductase | Species: Zea mays mays | Gene: GDQC-12072	PWY-922	mevalonate pathway I	1.1.1.34-RXN	EC-1.1.1.34	hydroxymethylglutaryl-CoA reductase	GDQC-12072	Zm00001d050972_T005.1
TRINITY_DN147_c0_g1	G37-12568-MONOMER	84.979	233	35	0	4156	4854	127	359	1.25e-130	416	| PHYTOZOME: Potri.014G078100.1 | arsenite-translocating ATPase | Species: Populus trichocarpa | Gene: G37-12568	PWY-4621	arsenate detoxification II (glutaredoxin)	3.6.3.16-RXN	EC-3.6.3.16	arsenite-translocating ATPase	G37-12568	Potri.014G078100.1
TRINITY_DN112_c0_g1	G37-15266-MONOMER	60.92	87	34	0	4847	5107	166	252	3.16e-29	120	| PHYTOZOME: Potri.015G076000.1 | carbonic anhydrase | Species: Populus trichocarpa | Gene: G37-15266
TRINITY_DN192_c0_g1	G30-9625-MONOMER	95.556	45	2	0	5587	5721	319	363	2.05e-18	93.2	| ENSEMBL: Bra001454.1-P | endochitinase | Species: Brassica rapa ssp. Pekinensis | Gene: G30-9625	PWY-6902	chitin degradation II (Vibrio)	3.2.1.14-RXN	EC-3.2.1.14	endochitinase	G30-9625	Bra001454.1-P
TRINITY_DN192_c0_g1	G30-9625-MONOMER	95.556	45	2	0	5587	5721	319	363	2.05e-18	93.2	| ENSEMBL: Bra001454.1-P | endochitinase | Species: Brassica rapa ssp. Pekinensis | Gene: G30-9625	PWY-6814	chitin degradation III (carnivorous plants)	3.2.1.14-RXN	EC-3.2.1.14	endochitinase	G30-9625	Bra001454.1-P
TRINITY_DN175_c0_g1	G2Z-10885-MONOMER	61.321	106	5	1	4537	4220	57	126	1.45e-99	122	| PHYTOZOME: Manes.03G150200.1 | 3-oxoacyl CoA thiolase; 3-ketoacyl-CoA thiolase | Species: Manihot esculenta | Gene: G2Z-10885	PWY-5136	fatty acid &beta;-oxidation II (peroxisome)	KETOACYLCOATHIOL-RXN	EC-2.3.1.16	3-ketoacyl-CoA thiolase	G2Z-10885	Manes.03G150200.1.p
TRINITY_DN175_c0_g1	G2Z-10885-MONOMER	61.321	106	5	1	4537	4220	57	126	1.45e-99	122	| PHYTOZOME: Manes.03G150200.1 | 3-oxoacyl CoA thiolase; 3-ketoacyl-CoA thiolase | Species: Manihot esculenta | Gene: G2Z-10885	PWY-735	jasmonic acid biosynthesis	RXN-10701	EC-2.3.1.16	3-oxoacyl CoA thiolase	G2Z-10885	Manes.03G150200.1.p
TRINITY_DN175_c0_g1	G2Z-10885-MONOMER	61.321	106	5	1	4537	4220	57	126	1.45e-99	122	| PHYTOZOME: Manes.03G150200.1 | 3-oxoacyl CoA thiolase; 3-ketoacyl-CoA thiolase | Species: Manihot esculenta | Gene: G2Z-10885	PWY-735	jasmonic acid biosynthesis	RXN-10700	EC-2.3.1.16	3-oxoacyl CoA thiolase	G2Z-10885	Manes.03G150200.1.p
TRINITY_DN175_c0_g1	G2Z-10885-MONOMER	61.321	106	5	1	4537	4220	57	126	1.45e-99	122	| PHYTOZOME: Manes.03G150200.1 | 3-oxoacyl CoA thiolase; 3-ketoacyl-CoA thiolase | Species: Manihot esculenta | Gene: G2Z-10885	PWY-735	jasmonic acid biosynthesis	RXN-10699	EC-2.3.1.16	3-oxoacyl CoA thiolase	G2Z-10885	Manes.03G150200.1.p
TRINITY_DN137_c0_g1	GN7V-67346-MONOMER	81.111	90	17	0	6480	6749	190	279	7.25e-42	158	| PHYTOZOME: Glyma.01G030500.2 | carbonic anhydrase | Species: Glycine max | Gene: GN7V-67346
TRINITY_DN102_c0_g1	G3G-12806-MONOMER	60.87	184	70	1	8430	7885	134	317	1.89e-65	244	| ENSEMBL: TRIUR3_23005-P1 | phosphoglycerate mutase; TRIUR3_23005-P1; 2,3-bisphosphoglycerate-independent phosphoglycerate mutase | Species: Triticum urartu | Gene: G3G-12806	PWY66-399	gluconeogenesis III	RXN-15513	EC-5.4.2.11	phosphoglycerate mutase	G3G-12806	TRIUR3_23005-P1
TRINITY_DN102_c0_g1	G3G-12806-MONOMER	60.87	184	70	1	8430	7885	134	317	1.89e-65	244	| ENSEMBL: TRIUR3_23005-P1 | phosphoglycerate mutase; TRIUR3_23005-P1; 2,3-bisphosphoglycerate-independent phosphoglycerate mutase | Species: Triticum urartu | Gene: G3G-12806	PWY-1042	glycolysis IV (plant cytosol)	3PGAREARR-RXN	EC-5.4.2.12	2,3-bisphosphoglycerate-independent phosphoglycerate mutase	G3G-12806	TRIUR3_23005-P1
TRINITY_DN102_c0_g1	G3G-12806-MONOMER	60.87	184	70	1	8430	7885	134	317	1.89e-65	244	| ENSEMBL: TRIUR3_23005-P1 | phosphoglycerate mutase; TRIUR3_23005-P1; 2,3-bisphosphoglycerate-independent phosphoglycerate mutase | Species: Triticum urartu | Gene: G3G-12806	GLUCONEO-PWY	gluconeogenesis I	3PGAREARR-RXN	EC-5.4.2.12	2,3-bisphosphoglycerate-independent phosphoglycerate mutase	G3G-12806	TRIUR3_23005-P1
TRINITY_DN102_c0_g1	G3G-12806-MONOMER	60.87	184	70	1	8430	7885	134	317	1.89e-65	244	| ENSEMBL: TRIUR3_23005-P1 | phosphoglycerate mutase; TRIUR3_23005-P1; 2,3-bisphosphoglycerate-independent phosphoglycerate mutase | Species: Triticum urartu | Gene: G3G-12806	GLYCOLYSIS	glycolysis I (from glucose 6-phosphate)	RXN-15513	EC-5.4.2.11	phosphoglycerate mutase	G3G-12806	TRIUR3_23005-P1
TRINITY_DN102_c0_g1	G3G-12806-MONOMER	60.87	184	70	1	8430	7885	134	317	1.89e-65	244	| ENSEMBL: TRIUR3_23005-P1 | phosphoglycerate mutase; TRIUR3_23005-P1; 2,3-bisphosphoglycerate-independent phosphoglycerate mutase | Species: Triticum urartu | Gene: G3G-12806	GLYCOLYSIS	glycolysis I (from glucose 6-phosphate)	3PGAREARR-RXN	EC-5.4.2.12	2,3-bisphosphoglycerate-independent phosphoglycerate mutase	G3G-12806	TRIUR3_23005-P1
TRINITY_DN102_c0_g1	G3G-12806-MONOMER	60.87	184	70	1	8430	7885	134	317	1.89e-65	244	| ENSEMBL: TRIUR3_23005-P1 | phosphoglycerate mutase; TRIUR3_23005-P1; 2,3-bisphosphoglycerate-independent phosphoglycerate mutase | Species: Triticum urartu | Gene: G3G-12806	PWY-5723	Rubisco shunt	3PGAREARR-RXN	EC-5.4.2.12	2,3-bisphosphoglycerate-independent phosphoglycerate mutase	G3G-12806	TRIUR3_23005-P1
TRINITY_DN102_c0_g1	G3G-12806-MONOMER	60.87	184	70	1	8430	7885	134	317	1.89e-65	244	| ENSEMBL: TRIUR3_23005-P1 | phosphoglycerate mutase; TRIUR3_23005-P1; 2,3-bisphosphoglycerate-independent phosphoglycerate mutase | Species: Triticum urartu | Gene: G3G-12806	PWY-5484	glycolysis II (from fructose 6-phosphate)	RXN-15513	EC-5.4.2.11	phosphoglycerate mutase	G3G-12806	TRIUR3_23005-P1
TRINITY_DN102_c0_g1	G3G-12806-MONOMER	60.87	184	70	1	8430	7885	134	317	1.89e-65	244	| ENSEMBL: TRIUR3_23005-P1 | phosphoglycerate mutase; TRIUR3_23005-P1; 2,3-bisphosphoglycerate-independent phosphoglycerate mutase | Species: Triticum urartu | Gene: G3G-12806	PWY-5484	glycolysis II (from fructose 6-phosphate)	3PGAREARR-RXN	EC-5.4.2.12	2,3-bisphosphoglycerate-independent phosphoglycerate mutase	G3G-12806	TRIUR3_23005-P1
TRINITY_DN102_c0_g2	G2Z-6647-MONOMER	26.895	409	228	9	1593	454	50	416	2.07e-36	144	| PHYTOZOME: Manes.18G140900.1 | succinate:quinone oxidoreductase | Species: Manihot esculenta | Gene: G2Z-6647	PWY-3781	aerobic respiration I (cytochrome c)	SUCCINATE-DEHYDROGENASE-UBIQUINONE-RXN	EC-1.3.5.1	succinate:quinone oxidoreductase	G2Z-6647	Manes.18G140900.1.p
TRINITY_DN102_c0_g2	G2Z-6647-MONOMER	26.895	409	228	9	1593	454	50	416	2.07e-36	144	| PHYTOZOME: Manes.18G140900.1 | succinate:quinone oxidoreductase | Species: Manihot esculenta | Gene: G2Z-6647	PWY-4302	aerobic respiration III (alternative oxidase pathway)	SUCCINATE-DEHYDROGENASE-UBIQUINONE-RXN	EC-1.3.5.1	succinate:quinone oxidoreductase	G2Z-6647	Manes.18G140900.1.p
TRINITY_DN102_c0_g2	G2Z-6647-MONOMER	26.895	409	228	9	1593	454	50	416	2.07e-36	144	| PHYTOZOME: Manes.18G140900.1 | succinate:quinone oxidoreductase | Species: Manihot esculenta | Gene: G2Z-6647	PWYQT-4481	TCA cycle variation V (plant)	SUCCINATE-DEHYDROGENASE-UBIQUINONE-RXN	EC-1.3.5.1	succinate:quinone oxidoreductase	G2Z-6647	Manes.18G140900.1.p
TRINITY_DN102_c2_g1	G3G-12806-MONOMER	40.625	64	34	1	226	35	110	169	4.73e-08	56.6	| ENSEMBL: TRIUR3_23005-P1 | phosphoglycerate mutase; TRIUR3_23005-P1; 2,3-bisphosphoglycerate-independent phosphoglycerate mutase | Species: Triticum urartu | Gene: G3G-12806	PWY66-399	gluconeogenesis III	RXN-15513	EC-5.4.2.11	phosphoglycerate mutase	G3G-12806	TRIUR3_23005-P1
TRINITY_DN102_c2_g1	G3G-12806-MONOMER	40.625	64	34	1	226	35	110	169	4.73e-08	56.6	| ENSEMBL: TRIUR3_23005-P1 | phosphoglycerate mutase; TRIUR3_23005-P1; 2,3-bisphosphoglycerate-independent phosphoglycerate mutase | Species: Triticum urartu | Gene: G3G-12806	PWY-1042	glycolysis IV (plant cytosol)	3PGAREARR-RXN	EC-5.4.2.12	2,3-bisphosphoglycerate-independent phosphoglycerate mutase	G3G-12806	TRIUR3_23005-P1
TRINITY_DN102_c2_g1	G3G-12806-MONOMER	40.625	64	34	1	226	35	110	169	4.73e-08	56.6	| ENSEMBL: TRIUR3_23005-P1 | phosphoglycerate mutase; TRIUR3_23005-P1; 2,3-bisphosphoglycerate-independent phosphoglycerate mutase | Species: Triticum urartu | Gene: G3G-12806	GLUCONEO-PWY	gluconeogenesis I	3PGAREARR-RXN	EC-5.4.2.12	2,3-bisphosphoglycerate-independent phosphoglycerate mutase	G3G-12806	TRIUR3_23005-P1
TRINITY_DN102_c2_g1	G3G-12806-MONOMER	40.625	64	34	1	226	35	110	169	4.73e-08	56.6	| ENSEMBL: TRIUR3_23005-P1 | phosphoglycerate mutase; TRIUR3_23005-P1; 2,3-bisphosphoglycerate-independent phosphoglycerate mutase | Species: Triticum urartu | Gene: G3G-12806	GLYCOLYSIS	glycolysis I (from glucose 6-phosphate)	RXN-15513	EC-5.4.2.11	phosphoglycerate mutase	G3G-12806	TRIUR3_23005-P1
TRINITY_DN102_c2_g1	G3G-12806-MONOMER	40.625	64	34	1	226	35	110	169	4.73e-08	56.6	| ENSEMBL: TRIUR3_23005-P1 | phosphoglycerate mutase; TRIUR3_23005-P1; 2,3-bisphosphoglycerate-independent phosphoglycerate mutase | Species: Triticum urartu | Gene: G3G-12806	GLYCOLYSIS	glycolysis I (from glucose 6-phosphate)	3PGAREARR-RXN	EC-5.4.2.12	2,3-bisphosphoglycerate-independent phosphoglycerate mutase	G3G-12806	TRIUR3_23005-P1
TRINITY_DN102_c2_g1	G3G-12806-MONOMER	40.625	64	34	1	226	35	110	169	4.73e-08	56.6	| ENSEMBL: TRIUR3_23005-P1 | phosphoglycerate mutase; TRIUR3_23005-P1; 2,3-bisphosphoglycerate-independent phosphoglycerate mutase | Species: Triticum urartu | Gene: G3G-12806	PWY-5723	Rubisco shunt	3PGAREARR-RXN	EC-5.4.2.12	2,3-bisphosphoglycerate-independent phosphoglycerate mutase	G3G-12806	TRIUR3_23005-P1
TRINITY_DN102_c2_g1	G3G-12806-MONOMER	40.625	64	34	1	226	35	110	169	4.73e-08	56.6	| ENSEMBL: TRIUR3_23005-P1 | phosphoglycerate mutase; TRIUR3_23005-P1; 2,3-bisphosphoglycerate-independent phosphoglycerate mutase | Species: Triticum urartu | Gene: G3G-12806	PWY-5484	glycolysis II (from fructose 6-phosphate)	RXN-15513	EC-5.4.2.11	phosphoglycerate mutase	G3G-12806	TRIUR3_23005-P1
TRINITY_DN102_c2_g1	G3G-12806-MONOMER	40.625	64	34	1	226	35	110	169	4.73e-08	56.6	| ENSEMBL: TRIUR3_23005-P1 | phosphoglycerate mutase; TRIUR3_23005-P1; 2,3-bisphosphoglycerate-independent phosphoglycerate mutase | Species: Triticum urartu | Gene: G3G-12806	PWY-5484	glycolysis II (from fructose 6-phosphate)	3PGAREARR-RXN	EC-5.4.2.12	2,3-bisphosphoglycerate-independent phosphoglycerate mutase	G3G-12806	TRIUR3_23005-P1
TRINITY_DN166_c0_g1	GQT-4131-MONOMER	29.851	603	317	14	4871	3147	271	795	9.04e-56	215	| AraPort: AT4G16900.1 | estradiol 17beta-dehydrogenase | Species: Arabidopsis thaliana col | Gene: GQT-4131
TRINITY_DN166_c2_g1	GQT-4131-MONOMER	33.654	624	354	18	3879	2059	275	855	5.22e-70	258	| AraPort: AT4G16900.1 | estradiol 17beta-dehydrogenase | Species: Arabidopsis thaliana col | Gene: GQT-4131
TRINITY_DN166_c5_g1	G30-15550-MONOMER	46.269	67	33	2	208	8	65	128	7.37e-18	65.1	| ENSEMBL: Bra023671.1-P | estradiol-17beta dehydrogenase / estrone reductase | Species: Brassica rapa ssp. Pekinensis | Gene: G30-15550
TRINITY_DN166_c5_g3	G30-15550-MONOMER	42.718	103	57	2	310	5	1	102	8.86e-21	88.2	| ENSEMBL: Bra023671.1-P | estradiol-17beta dehydrogenase / estrone reductase | Species: Brassica rapa ssp. Pekinensis | Gene: G30-15550
TRINITY_DN166_c5_g2	G30-15550-MONOMER	37.19	242	137	5	705	1	66	299	1.45e-34	132	| ENSEMBL: Bra023671.1-P | estradiol-17beta dehydrogenase / estrone reductase | Species: Brassica rapa ssp. Pekinensis | Gene: G30-15550
TRINITY_DN181_c0_g1	G37-10343-MONOMER	46.215	251	78	4	3675	4421	161	356	1.2e-62	220	| PHYTOZOME: Potri.019G003200.1 | trimethylurate monooxygenase | Species: Populus trichocarpa | Gene: G37-10343
TRINITY_DN181_c0_g2	ATCG01010-MONOMER	74.899	745	179	5	14764	12530	1	737	0	937	| AraPort: ATCG01010.1 | NADH dehydrogenase | Species: Arabidopsis thaliana col | Gene: ATCG01010
TRINITY_DN181_c0_g4	G33-8214-MONOMER	63.158	57	21	0	1647	1477	346	402	2.45e-17	86.3	| PHYTOZOME: GSVIVT01026627001 | trimethylurate monooxygenase | Species: Vitis vinifera | Gene: G33-8214
TRINITY_DN181_c3_g1	G2Z-8559-MONOMER	56.338	71	30	1	5037	4825	1	70	3.29e-16	78.2	| PHYTOZOME: Manes.09G159500.1 | adenylate cyclase | Species: Manihot esculenta | Gene: G2Z-8559
TRINITY_DN195_c0_g1	G33-10009-MONOMER	72.414	29	8	0	5818	5904	233	261	6.96e-09	48.9	| PHYTOZOME: GSVIVT01001909001 | Alcohol dehydrogenase (NAD(P)(+)) | Species: Vitis vinifera | Gene: G33-10009	PWY-6333	acetaldehyde biosynthesis I	ALCOHOL-DEHYDROG-RXN	EC-1.1.1.1		G33-10009	GSVIVT01001909001
TRINITY_DN195_c0_g1	G33-10009-MONOMER	72.414	29	8	0	5818	5904	233	261	6.96e-09	48.9	| PHYTOZOME: GSVIVT01001909001 | Alcohol dehydrogenase (NAD(P)(+)) | Species: Vitis vinifera | Gene: G33-10009	PWY-6763	salicortin biosynthesis	BENZYL-ALC-DEHYDROGENASE-RXN	EC-1.1.1.90		G33-10009	GSVIVT01001909001
TRINITY_DN195_c0_g1	G33-10009-MONOMER	72.414	29	8	0	5818	5904	233	261	6.96e-09	48.9	| PHYTOZOME: GSVIVT01001909001 | Alcohol dehydrogenase (NAD(P)(+)) | Species: Vitis vinifera | Gene: G33-10009	PWY-5486	pyruvate fermentation to ethanol II	ALCOHOL-DEHYDROG-RXN	EC-1.1.1.1		G33-10009	GSVIVT01001909001
TRINITY_DN195_c0_g1	G33-10009-MONOMER	72.414	29	8	0	5818	5904	233	261	6.96e-09	48.9	| PHYTOZOME: GSVIVT01001909001 | Alcohol dehydrogenase (NAD(P)(+)) | Species: Vitis vinifera | Gene: G33-10009	PWY-6577	farnesylcysteine salvage pathway	FARNESOL-DEHYDROGENASE-RXN	EC-1.1.1.216		G33-10009	GSVIVT01001909001
TRINITY_DN195_c0_g1	G33-10009-MONOMER	72.414	29	8	0	5818	5904	233	261	6.96e-09	48.9	| PHYTOZOME: GSVIVT01001909001 | Alcohol dehydrogenase (NAD(P)(+)) | Species: Vitis vinifera | Gene: G33-10009	PWY66-21	ethanol degradation II	ALCOHOL-DEHYDROG-RXN	EC-1.1.1.1		G33-10009	GSVIVT01001909001
TRINITY_DN195_c0_g1	G33-10009-MONOMER	72.414	29	8	0	5818	5904	233	261	6.96e-09	48.9	| PHYTOZOME: GSVIVT01001909001 | Alcohol dehydrogenase (NAD(P)(+)) | Species: Vitis vinifera | Gene: G33-10009	PWY-3861	mannitol degradation II	1.1.1.255-RXN	EC-1.1.1.255		G33-10009	GSVIVT01001909001
TRINITY_DN195_c0_g1	G33-10009-MONOMER	72.414	29	8	0	5818	5904	233	261	6.96e-09	48.9	| PHYTOZOME: GSVIVT01001909001 | Alcohol dehydrogenase (NAD(P)(+)) | Species: Vitis vinifera | Gene: G33-10009	PWY-6786	detoxification of reactive carbonyls in chloroplasts	RXN-12299	EC-1.1.1		G33-10009	GSVIVT01001909001
TRINITY_DN195_c0_g1	G33-10009-MONOMER	72.414	29	8	0	5818	5904	233	261	6.96e-09	48.9	| PHYTOZOME: GSVIVT01001909001 | Alcohol dehydrogenase (NAD(P)(+)) | Species: Vitis vinifera | Gene: G33-10009	PWY-6786	detoxification of reactive carbonyls in chloroplasts	RXN-12297	EC-1.1.1		G33-10009	GSVIVT01001909001
TRINITY_DN195_c0_g1	G33-10009-MONOMER	72.414	29	8	0	5818	5904	233	261	6.96e-09	48.9	| PHYTOZOME: GSVIVT01001909001 | Alcohol dehydrogenase (NAD(P)(+)) | Species: Vitis vinifera | Gene: G33-10009	ETOH-ACETYLCOA-ANA-PWY	ethanol degradation I	ALCOHOL-DEHYDROG-RXN	EC-1.1.1.1		G33-10009	GSVIVT01001909001
TRINITY_DN195_c0_g1	G33-10009-MONOMER	72.414	29	8	0	5818	5904	233	261	6.96e-09	48.9	| PHYTOZOME: GSVIVT01001909001 | Alcohol dehydrogenase (NAD(P)(+)) | Species: Vitis vinifera | Gene: G33-10009	PWY4LZ-257	superpathway of fermentation (<i>Chlamydomonas reinhardtii</i>)	ALCOHOL-DEHYDROG-RXN	EC-1.1.1.1		G33-10009	GSVIVT01001909001
TRINITY_DN195_c0_g1	G33-10009-MONOMER	72.414	29	8	0	5818	5904	233	261	6.96e-09	48.9	| PHYTOZOME: GSVIVT01001909001 | Alcohol dehydrogenase (NAD(P)(+)) | Species: Vitis vinifera | Gene: G33-10009	PWY-6575	juvenile hormone III biosynthesis I	FARNESOL-DEHYDROGENASE-RXN	EC-1.1.1.216		G33-10009	GSVIVT01001909001
TRINITY_DN195_c0_g1	G33-10009-MONOMER	72.414	29	8	0	5818	5904	233	261	6.96e-09	48.9	| PHYTOZOME: GSVIVT01001909001 | Alcohol dehydrogenase (NAD(P)(+)) | Species: Vitis vinifera | Gene: G33-10009	PWY-5410	traumatin and (<i>Z</i>)-3-hexen-1-yl acetate biosynthesis	RXN-12299	EC-1.1.1		G33-10009	GSVIVT01001909001
TRINITY_DN195_c0_g1	G33-10009-MONOMER	72.414	29	8	0	5818	5904	233	261	6.96e-09	48.9	| PHYTOZOME: GSVIVT01001909001 | Alcohol dehydrogenase (NAD(P)(+)) | Species: Vitis vinifera | Gene: G33-10009	PWY-5410	traumatin and (<i>Z</i>)-3-hexen-1-yl acetate biosynthesis	RXN-1347	-		G33-10009	GSVIVT01001909001
TRINITY_DN195_c0_g1	G33-10009-MONOMER	72.414	29	8	0	5818	5904	233	261	6.96e-09	48.9	| PHYTOZOME: GSVIVT01001909001 | Alcohol dehydrogenase (NAD(P)(+)) | Species: Vitis vinifera | Gene: G33-10009	PWY-5829	geraniol and geranial biosynthesis	GERANIOL-DEHYDROGENASE-RXN	EC-1.1.1.183		G33-10009	GSVIVT01001909001
TRINITY_DN195_c0_g1	G33-10009-MONOMER	72.414	29	8	0	5818	5904	233	261	6.96e-09	48.9	| PHYTOZOME: GSVIVT01001909001 | Alcohol dehydrogenase (NAD(P)(+)) | Species: Vitis vinifera | Gene: G33-10009	PWY-6766	salicin biosynthesis	BENZYL-ALC-DEHYDROGENASE-RXN	EC-1.1.1.90		G33-10009	GSVIVT01001909001
TRINITY_DN195_c0_g1	G33-10009-MONOMER	72.414	29	8	0	5818	5904	233	261	6.96e-09	48.9	| PHYTOZOME: GSVIVT01001909001 | Alcohol dehydrogenase (NAD(P)(+)) | Species: Vitis vinifera | Gene: G33-10009	PWY-5480	pyruvate fermentation to ethanol I	ALCOHOL-DEHYDROG-RXN	EC-1.1.1.1		G33-10009	GSVIVT01001909001
TRINITY_DN116_c0_g1	G3M-8900-MONOMER	47.619	42	22	0	3066	3191	685	726	2.15e-05	50.8	| PHYTOZOME: PGSC0003DMT400069796 | sn-2-glycerol-3-phosphate C16:0-DCA-CoA acyl transferase; sn-2-glycerol-3-phosphate C22:0-DCA-CoA acyl transferase; sn-2-glycerol-3-phosphate omega-OH-C22:0-CoA acyl transferase; sn-2-glycerol-3-phosphate C16:0-CoA acyl transferase; Glycerol-3-phosphate 2-O-acyltransferase; acyl-CoA:sn-glycerol-3-phosphate 1-O-acyltransferase; sn-1-glycerol-3-phosphate C16:0-DC…	PWY-7411	phosphatidate biosynthesis (yeast)	RXN-15045	EC-2.3.1.15		G3M-8900	PGSC0003DMP400047159
TRINITY_DN116_c0_g1	G3M-8900-MONOMER	47.619	42	22	0	3066	3191	685	726	2.15e-05	50.8	| PHYTOZOME: PGSC0003DMT400069796 | sn-2-glycerol-3-phosphate C16:0-DCA-CoA acyl transferase; sn-2-glycerol-3-phosphate C22:0-DCA-CoA acyl transferase; sn-2-glycerol-3-phosphate omega-OH-C22:0-CoA acyl transferase; sn-2-glycerol-3-phosphate C16:0-CoA acyl transferase; Glycerol-3-phosphate 2-O-acyltransferase; acyl-CoA:sn-glycerol-3-phosphate 1-O-acyltransferase; sn-1-glycerol-3-phosphate C16:0-DC…	PWY-5667	CDP-diacylglycerol biosynthesis I	RXN-1381	EC-2.3.1.15	acyl-CoA:<i>sn</i>-glycerol-3-phosphate 1-<i>O</i>-acyltransferase	G3M-8900	PGSC0003DMP400047159
TRINITY_DN116_c0_g1	G3M-8900-MONOMER	47.619	42	22	0	3066	3191	685	726	2.15e-05	50.8	| PHYTOZOME: PGSC0003DMT400069796 | sn-2-glycerol-3-phosphate C16:0-DCA-CoA acyl transferase; sn-2-glycerol-3-phosphate C22:0-DCA-CoA acyl transferase; sn-2-glycerol-3-phosphate omega-OH-C22:0-CoA acyl transferase; sn-2-glycerol-3-phosphate C16:0-CoA acyl transferase; Glycerol-3-phosphate 2-O-acyltransferase; acyl-CoA:sn-glycerol-3-phosphate 1-O-acyltransferase; sn-1-glycerol-3-phosphate C16:0-DC…	TRIGLSYN-PWY	diacylglycerol and triacylglycerol biosynthesis	RXN-1381	EC-2.3.1.15	acyl-CoA:<i>sn</i>-glycerol-3-phosphate 1-<i>O</i>-acyltransferase	G3M-8900	PGSC0003DMP400047159
TRINITY_DN116_c0_g1	G3M-8900-MONOMER	47.619	42	22	0	3066	3191	685	726	2.15e-05	50.8	| PHYTOZOME: PGSC0003DMT400069796 | sn-2-glycerol-3-phosphate C16:0-DCA-CoA acyl transferase; sn-2-glycerol-3-phosphate C22:0-DCA-CoA acyl transferase; sn-2-glycerol-3-phosphate omega-OH-C22:0-CoA acyl transferase; sn-2-glycerol-3-phosphate C16:0-CoA acyl transferase; Glycerol-3-phosphate 2-O-acyltransferase; acyl-CoA:sn-glycerol-3-phosphate 1-O-acyltransferase; sn-1-glycerol-3-phosphate C16:0-DC…	PWY-6453	stigma estolide biosynthesis	RXN-16117	EC-2.3.1.15		G3M-8900	PGSC0003DMP400047159
TRINITY_DN116_c0_g1	G3M-8900-MONOMER	47.619	42	22	0	3066	3191	685	726	2.15e-05	50.8	| PHYTOZOME: PGSC0003DMT400069796 | sn-2-glycerol-3-phosphate C16:0-DCA-CoA acyl transferase; sn-2-glycerol-3-phosphate C22:0-DCA-CoA acyl transferase; sn-2-glycerol-3-phosphate omega-OH-C22:0-CoA acyl transferase; sn-2-glycerol-3-phosphate C16:0-CoA acyl transferase; Glycerol-3-phosphate 2-O-acyltransferase; acyl-CoA:sn-glycerol-3-phosphate 1-O-acyltransferase; sn-1-glycerol-3-phosphate C16:0-DC…	PWYIO2-7	triacylglycerol biosynthesis (Chlamydomonas)	RXN-1381	EC-2.3.1.15	acyl-CoA:<i>sn</i>-glycerol-3-phosphate 1-<i>O</i>-acyltransferase	G3M-8900	PGSC0003DMP400047159
TRINITY_DN116_c1_g1	G3F-7392-MONOMER	65.926	135	45	1	135	539	1	134	3.81e-49	183	| PHYTOZOME: | Solyc01g105650.3.1 | Species: Solanum lycopersicum | Gene: G3F-7392	PWY-5059	pinobanksin biosynthesis	RXN-7648	EC-1.14.11.9		G3F-7392	Solyc01g105650.3.1
TRINITY_DN116_c1_g1	G3F-7392-MONOMER	65.926	135	45	1	135	539	1	134	3.81e-49	183	| PHYTOZOME: | Solyc01g105650.3.1 | Species: Solanum lycopersicum | Gene: G3F-7392	PWY-6787	flavonoid biosynthesis (in equisetum)	NARINGENIN-3-DIOXYGENASE-RXN	EC-1.14.11.9		G3F-7392	Solyc01g105650.3.1
TRINITY_DN116_c1_g1	G3F-7392-MONOMER	65.926	135	45	1	135	539	1	134	3.81e-49	183	| PHYTOZOME: | Solyc01g105650.3.1 | Species: Solanum lycopersicum | Gene: G3F-7392	PWY1F-FLAVSYN	flavonoid biosynthesis	NARINGENIN-3-DIOXYGENASE-RXN	EC-1.14.11.9		G3F-7392	Solyc01g105650.3.1
TRINITY_DN116_c1_g1	G3F-7392-MONOMER	65.926	135	45	1	135	539	1	134	3.81e-49	183	| PHYTOZOME: | Solyc01g105650.3.1 | Species: Solanum lycopersicum | Gene: G3F-7392	PWY-5152	leucodelphinidin biosynthesis	RXN-7922	EC-1.14.11.9		G3F-7392	Solyc01g105650.3.1
TRINITY_DN183_c0_g1	G33-6705-MONOMER	50	50	25	0	2863	3012	68	117	1.92e-10	62.4	| PHYTOZOME: GSVIVT01003497001 | dimethylallyl-diphosphate:NAD(P)+ oxidoreductase; isopentenyl-diphosphate:NAD(P)+ oxidoreductase | Species: Vitis vinifera | Gene: G33-6705	NONMEVIPP-PWY	methylerythritol phosphate pathway I	ISPH2-RXN	EC-1.17.7.4	isopentenyl-diphosphate:NAD(P)+ oxidoreductase	G33-6705	GSVIVT01003497001
TRINITY_DN183_c0_g1	G33-6705-MONOMER	50	50	25	0	2863	3012	68	117	1.92e-10	62.4	| PHYTOZOME: GSVIVT01003497001 | dimethylallyl-diphosphate:NAD(P)+ oxidoreductase; isopentenyl-diphosphate:NAD(P)+ oxidoreductase | Species: Vitis vinifera | Gene: G33-6705	NONMEVIPP-PWY	methylerythritol phosphate pathway I	RXN0-884	EC-1.17.7.4	dimethylallyl-diphosphate:NAD(P)+ oxidoreductase	G33-6705	GSVIVT01003497001
TRINITY_DN183_c0_g1	G33-6705-MONOMER	50	50	25	0	2863	3012	68	117	1.92e-10	62.4	| PHYTOZOME: GSVIVT01003497001 | dimethylallyl-diphosphate:NAD(P)+ oxidoreductase; isopentenyl-diphosphate:NAD(P)+ oxidoreductase | Species: Vitis vinifera | Gene: G33-6705	PWY-7560	methylerythritol phosphate pathway II	ISPH2-RXN	EC-1.17.7.4	isopentenyl-diphosphate:NAD(P)+ oxidoreductase	G33-6705	GSVIVT01003497001
TRINITY_DN183_c0_g1	G33-6705-MONOMER	50	50	25	0	2863	3012	68	117	1.92e-10	62.4	| PHYTOZOME: GSVIVT01003497001 | dimethylallyl-diphosphate:NAD(P)+ oxidoreductase; isopentenyl-diphosphate:NAD(P)+ oxidoreductase | Species: Vitis vinifera | Gene: G33-6705	PWY-7560	methylerythritol phosphate pathway II	RXN0-884	EC-1.17.7.4	dimethylallyl-diphosphate:NAD(P)+ oxidoreductase	G33-6705	GSVIVT01003497001
TRINITY_DN183_c1_g1	G3F-8072-MONOMER	40	100	43	2	797	1090	545	629	2.66e-10	65.9	| PHYTOZOME: | Solyc12g096520.2.1 | Species: Solanum lycopersicum | Gene: G3F-8072
TRINITY_DN107_c0_g2	G3P-8174-MONOMER	85.788	584	83	0	1	1752	134	717	0	1054	| PHYTOZOME: evm.model.supercontig_390.3 | phenylalanine ammonia-lyase | Species: Carica papaya | Gene: G3P-8174	PWY1F-467	phenylpropanoid biosynthesis, initial reactions	PHENYLALANINE-AMMONIA-LYASE-RXN	EC-4.3.1.25	phenylalanine ammonia-lyase	G3P-8174	evm.model.supercontig_390.3
TRINITY_DN107_c0_g2	G3P-8174-MONOMER	85.788	584	83	0	1	1752	134	717	0	1054	| PHYTOZOME: evm.model.supercontig_390.3 | phenylalanine ammonia-lyase | Species: Carica papaya | Gene: G3P-8174	PWY-1121	suberin monomers biosynthesis	PHENYLALANINE-AMMONIA-LYASE-RXN	EC-4.3.1.25	phenylalanine ammonia-lyase	G3P-8174	evm.model.supercontig_390.3
TRINITY_DN107_c0_g2	G3P-8174-MONOMER	85.788	584	83	0	1	1752	134	717	0	1054	| PHYTOZOME: evm.model.supercontig_390.3 | phenylalanine ammonia-lyase | Species: Carica papaya | Gene: G3P-8174	PWY-6444	benzoate biosynthesis II (CoA-independent, non-&beta;-oxidative)	PHENYLALANINE-AMMONIA-LYASE-RXN	EC-4.3.1.25	phenylalanine ammonia-lyase	G3P-8174	evm.model.supercontig_390.3
TRINITY_DN107_c0_g2	G3P-8174-MONOMER	85.788	584	83	0	1	1752	134	717	0	1054	| PHYTOZOME: evm.model.supercontig_390.3 | phenylalanine ammonia-lyase | Species: Carica papaya | Gene: G3P-8174	PWY-5883	ephedrine biosynthesis	PHENYLALANINE-AMMONIA-LYASE-RXN	EC-4.3.1.25	phenylalanine ammonia-lyase	G3P-8174	evm.model.supercontig_390.3
TRINITY_DN107_c0_g2	G3P-8174-MONOMER	85.788	584	83	0	1	1752	134	717	0	1054	| PHYTOZOME: evm.model.supercontig_390.3 | phenylalanine ammonia-lyase | Species: Carica papaya | Gene: G3P-8174	PWY-6457	<i>trans</i>-cinnamoyl-CoA biosynthesis	PHENYLALANINE-AMMONIA-LYASE-RXN	EC-4.3.1.25	phenylalanine ammonia-lyase	G3P-8174	evm.model.supercontig_390.3
TRINITY_DN107_c0_g3	G2Z-12080-MONOMER	78.049	123	27	0	253	621	3	125	1.8e-58	200	| PHYTOZOME: Manes.10G047500.1 | phenylalanine ammonia-lyase | Species: Manihot esculenta | Gene: G2Z-12080	PWY1F-467	phenylpropanoid biosynthesis, initial reactions	PHENYLALANINE-AMMONIA-LYASE-RXN	EC-4.3.1.25	phenylalanine ammonia-lyase	G2Z-12080	Manes.10G047500.1.p
TRINITY_DN107_c0_g3	G2Z-12080-MONOMER	78.049	123	27	0	253	621	3	125	1.8e-58	200	| PHYTOZOME: Manes.10G047500.1 | phenylalanine ammonia-lyase | Species: Manihot esculenta | Gene: G2Z-12080	PWY-1121	suberin monomers biosynthesis	PHENYLALANINE-AMMONIA-LYASE-RXN	EC-4.3.1.25	phenylalanine ammonia-lyase	G2Z-12080	Manes.10G047500.1.p
TRINITY_DN107_c0_g3	G2Z-12080-MONOMER	78.049	123	27	0	253	621	3	125	1.8e-58	200	| PHYTOZOME: Manes.10G047500.1 | phenylalanine ammonia-lyase | Species: Manihot esculenta | Gene: G2Z-12080	PWY-6444	benzoate biosynthesis II (CoA-independent, non-&beta;-oxidative)	PHENYLALANINE-AMMONIA-LYASE-RXN	EC-4.3.1.25	phenylalanine ammonia-lyase	G2Z-12080	Manes.10G047500.1.p
TRINITY_DN107_c0_g3	G2Z-12080-MONOMER	78.049	123	27	0	253	621	3	125	1.8e-58	200	| PHYTOZOME: Manes.10G047500.1 | phenylalanine ammonia-lyase | Species: Manihot esculenta | Gene: G2Z-12080	PWY-5883	ephedrine biosynthesis	PHENYLALANINE-AMMONIA-LYASE-RXN	EC-4.3.1.25	phenylalanine ammonia-lyase	G2Z-12080	Manes.10G047500.1.p
TRINITY_DN107_c0_g3	G2Z-12080-MONOMER	78.049	123	27	0	253	621	3	125	1.8e-58	200	| PHYTOZOME: Manes.10G047500.1 | phenylalanine ammonia-lyase | Species: Manihot esculenta | Gene: G2Z-12080	PWY-6457	<i>trans</i>-cinnamoyl-CoA biosynthesis	PHENYLALANINE-AMMONIA-LYASE-RXN	EC-4.3.1.25	phenylalanine ammonia-lyase	G2Z-12080	Manes.10G047500.1.p
TRINITY_DN107_c0_g1	G2Z-9030-MONOMER	90.519	443	42	0	2056	3384	269	711	0	848	| PHYTOZOME: Manes.08G008400.1 | phenylalanine ammonia-lyase | Species: Manihot esculenta | Gene: G2Z-9030	PWY1F-467	phenylpropanoid biosynthesis, initial reactions	PHENYLALANINE-AMMONIA-LYASE-RXN	EC-4.3.1.25	phenylalanine ammonia-lyase	G2Z-9030	Manes.08G008400.1.p
TRINITY_DN107_c0_g1	G2Z-9030-MONOMER	90.519	443	42	0	2056	3384	269	711	0	848	| PHYTOZOME: Manes.08G008400.1 | phenylalanine ammonia-lyase | Species: Manihot esculenta | Gene: G2Z-9030	PWY-1121	suberin monomers biosynthesis	PHENYLALANINE-AMMONIA-LYASE-RXN	EC-4.3.1.25	phenylalanine ammonia-lyase	G2Z-9030	Manes.08G008400.1.p
TRINITY_DN107_c0_g1	G2Z-9030-MONOMER	90.519	443	42	0	2056	3384	269	711	0	848	| PHYTOZOME: Manes.08G008400.1 | phenylalanine ammonia-lyase | Species: Manihot esculenta | Gene: G2Z-9030	PWY-6444	benzoate biosynthesis II (CoA-independent, non-&beta;-oxidative)	PHENYLALANINE-AMMONIA-LYASE-RXN	EC-4.3.1.25	phenylalanine ammonia-lyase	G2Z-9030	Manes.08G008400.1.p
TRINITY_DN107_c0_g1	G2Z-9030-MONOMER	90.519	443	42	0	2056	3384	269	711	0	848	| PHYTOZOME: Manes.08G008400.1 | phenylalanine ammonia-lyase | Species: Manihot esculenta | Gene: G2Z-9030	PWY-5883	ephedrine biosynthesis	PHENYLALANINE-AMMONIA-LYASE-RXN	EC-4.3.1.25	phenylalanine ammonia-lyase	G2Z-9030	Manes.08G008400.1.p
TRINITY_DN107_c0_g1	G2Z-9030-MONOMER	90.519	443	42	0	2056	3384	269	711	0	848	| PHYTOZOME: Manes.08G008400.1 | phenylalanine ammonia-lyase | Species: Manihot esculenta | Gene: G2Z-9030	PWY-6457	<i>trans</i>-cinnamoyl-CoA biosynthesis	PHENYLALANINE-AMMONIA-LYASE-RXN	EC-4.3.1.25	phenylalanine ammonia-lyase	G2Z-9030	Manes.08G008400.1.p
TRINITY_DN107_c2_g1	AT1G35250-MONOMER	32.011	378	231	10	2682	1585	99	462	3.02e-54	200	| UniProt: Q9C718 | acyl-lipid thioesterase | Species: Arabidopsis thaliana col | Gene: AT1G35250	PWY-5142	acyl-ACP thioesterase pathway	RXN-7902	EC-3.1.2.14	acyl-lipid thioesterase	AT1G35250	AT1G35250
TRINITY_DN173_c0_g1	GN7F-31849-MONOMER	29.174	593	346	18	2936	1221	274	813	1.44e-44	177	| PHYTOZOME: LOC_Os11g11960.1 | phloroisovalerophenone synthase | Species: Oryza sativa Japonica Group | Gene: GN7F-31849	PWY-5808	hyperforin and adhyperforin biosynthesis	2.3.1.156-RXN	EC-2.3.1.156	phloroisovalerophenone synthase	GN7F-31849	LOC_Os11g11960.1
TRINITY_DN173_c0_g1	GN7F-31849-MONOMER	29.174	593	346	18	2936	1221	274	813	1.44e-44	177	| PHYTOZOME: LOC_Os11g11960.1 | phloroisovalerophenone synthase | Species: Oryza sativa Japonica Group | Gene: GN7F-31849	PWY-5132	humulone biosynthesis	2.3.1.156-RXN	EC-2.3.1.156	phloroisovalerophenone synthase	GN7F-31849	LOC_Os11g11960.1
TRINITY_DN108_c0_g1	G3M-11648-MONOMER	27.551	196	84	4	2231	2806	263	404	2.39e-18	76.6	| PHYTOZOME: PGSC0003DMT400067883 | glucose transporter | Species: Solanum tuberosum | Gene: G3M-11648
TRINITY_DN108_c3_g1	GDQC-11274-MONOMER	75	24	6	0	427	498	90	113	0.000739	44.7	| ENSEMBL: Zm00001d016045_T001.1 | Isoamylase | Species: Zea mays mays | Gene: GDQC-11274
TRINITY_DN156_c0_g1	GN7V-67754-MONOMER	73.935	399	104	0	5233	4037	353	751	0	644	| PHYTOZOME: Glyma.17G039300.2 | transport of ferric dicitrate; Glyma.17G039300.2.p | Species: Glycine max | Gene: GN7V-67754
TRINITY_DN156_c0_g2	GDQC-12396-MONOMER	94.017	117	7	0	1084	734	1	117	2.8e-73	237	| ENSEMBL: Zm00001d018936_T001.1 | ribose-5-phosphate isomerase | Species: Zea mays mays | Gene: GDQC-12396	NONOXIPENT-PWY	pentose phosphate pathway (non-oxidative branch)	RIB5PISOM-RXN	EC-5.3.1.6	ribose-5-phosphate isomerase	GDQC-12396	Zm00001d018936_T001.1
TRINITY_DN156_c0_g2	GDQC-12396-MONOMER	94.017	117	7	0	1084	734	1	117	2.8e-73	237	| ENSEMBL: Zm00001d018936_T001.1 | ribose-5-phosphate isomerase | Species: Zea mays mays | Gene: GDQC-12396	CALVIN-PWY	Calvin-Benson-Bassham cycle	RIB5PISOM-RXN	EC-5.3.1.6	ribose-5-phosphate isomerase	GDQC-12396	Zm00001d018936_T001.1
TRINITY_DN156_c0_g2	GDQC-12396-MONOMER	94.017	117	7	0	1084	734	1	117	2.8e-73	237	| ENSEMBL: Zm00001d018936_T001.1 | ribose-5-phosphate isomerase | Species: Zea mays mays | Gene: GDQC-12396	PWY-5723	Rubisco shunt	RIB5PISOM-RXN	EC-5.3.1.6	ribose-5-phosphate isomerase	GDQC-12396	Zm00001d018936_T001.1
TRINITY_DN156_c1_g1	G3F-10245-MONOMER	49.6	125	62	1	2029	2403	1268	1391	3.19e-32	138	| PHYTOZOME: | Solyc02g092450.3.1 | Species: Solanum lycopersicum | Gene: G3F-10245	PWY-6188	calmodulin regulated calcium transport	TRANS-RXN-194	EC-3.6.3	Solyc02g092450.3.1	G3F-10245	Solyc02g092450.3.1
TRINITY_DN156_c1_g2	G3F-10245-MONOMER	52.991	117	54	1	2594	2247	1136	1252	1.09e-26	120	| PHYTOZOME: | Solyc02g092450.3.1 | Species: Solanum lycopersicum | Gene: G3F-10245	PWY-6188	calmodulin regulated calcium transport	TRANS-RXN-194	EC-3.6.3	Solyc02g092450.3.1	G3F-10245	Solyc02g092450.3.1
TRINITY_DN118_c2_g1	G37-16134-MONOMER	86.705	346	45	1	1485	448	1	345	0	636	| PHYTOZOME: Potri.002G213100.1 | carboxylesterase | Species: Populus trichocarpa | Gene: G37-16134
TRINITY_DN118_c3_g1	G33-10903-MONOMER	75	176	7	1	1208	681	1	139	2.08e-82	256	| PHYTOZOME: GSVIVT01023920001 | trans-zeatin riboside monophosphate phosphoribohydrolase; N6-(Delta2-isopentenyl)-adenosine 5'-monophosphate phosphoribohydrolase | Species: Vitis vinifera | Gene: G33-10903	PWY-2681	<i>trans</i>-zeatin biosynthesis	RXN-4313	EC-3.2.2	<i>N</i><sup>6</sup>-(&Delta;<sup>2</sup>-isopentenyl)-adenosine 5'-monophosphate phosphoribohydrolase	G33-10903	GSVIVT01023920001
TRINITY_DN118_c3_g1	G33-10903-MONOMER	75	176	7	1	1208	681	1	139	2.08e-82	256	| PHYTOZOME: GSVIVT01023920001 | trans-zeatin riboside monophosphate phosphoribohydrolase; N6-(Delta2-isopentenyl)-adenosine 5'-monophosphate phosphoribohydrolase | Species: Vitis vinifera | Gene: G33-10903	PWY-2681	<i>trans</i>-zeatin biosynthesis	RXN-4314	-	<i>trans</i>-zeatin riboside monophosphate phosphoribohydrolase	G33-10903	GSVIVT01023920001
TRINITY_DN197_c0_g1	G37-8477-MONOMER	80.059	341	67	1	1101	82	5	345	0	592	| PHYTOZOME: Potri.019G051700.1 | UDP-beta-L-arabinose mutase | Species: Populus trichocarpa | Gene: G37-8477
TRINITY_DN128_c0_g1	G30-13877-MONOMER	48.966	145	72	1	1	435	441	583	6.49e-42	157	| ENSEMBL: Bra039006.1-P | 1-aminocyclopropane-1-carboxylate oxidase | Species: Brassica rapa ssp. Pekinensis | Gene: G30-13877	ETHYL-PWY	ethylene biosynthesis I (plants)	ETHYL-RXN	EC-1.14.17.4	1-aminocyclopropane-1-carboxylate oxidase	G30-13877	Bra039006.1-P
TRINITY_DN128_c0_g2	G3N-11463-MONOMER	45.866	508	267	4	3937	5445	2275	2779	2.17e-125	441	| ENSEMBL: EMT21953 | Xenobiotic-transporting ATPase | Species: Aegilops tauschii | Gene: G3N-11463
TRINITY_DN128_c0_g3	G30-13877-MONOMER	42.553	94	51	1	203	484	396	486	7.68e-18	81.3	| ENSEMBL: Bra039006.1-P | 1-aminocyclopropane-1-carboxylate oxidase | Species: Brassica rapa ssp. Pekinensis | Gene: G30-13877	ETHYL-PWY	ethylene biosynthesis I (plants)	ETHYL-RXN	EC-1.14.17.4	1-aminocyclopropane-1-carboxylate oxidase	G30-13877	Bra039006.1-P
TRINITY_DN128_c1_g1	G30-13877-MONOMER	38.393	112	68	1	1739	2074	264	374	1.1e-14	80.1	| ENSEMBL: Bra039006.1-P | 1-aminocyclopropane-1-carboxylate oxidase | Species: Brassica rapa ssp. Pekinensis | Gene: G30-13877	ETHYL-PWY	ethylene biosynthesis I (plants)	ETHYL-RXN	EC-1.14.17.4	1-aminocyclopropane-1-carboxylate oxidase	G30-13877	Bra039006.1-P
TRINITY_DN128_c1_g2	G3P-5026-MONOMER	67.568	37	12	0	375	485	1	37	3.99e-09	56.6	| PHYTOZOME: evm.model.supercontig_35.41 | Alpha-N-acetylglucosaminidase | Species: Carica papaya | Gene: G3P-5026
TRINITY_DN128_c1_g3	G30-13877-MONOMER	32.039	103	53	3	29	334	349	435	1.05e-06	48.1	| ENSEMBL: Bra039006.1-P | 1-aminocyclopropane-1-carboxylate oxidase | Species: Brassica rapa ssp. Pekinensis | Gene: G30-13877	ETHYL-PWY	ethylene biosynthesis I (plants)	ETHYL-RXN	EC-1.14.17.4	1-aminocyclopropane-1-carboxylate oxidase	G30-13877	Bra039006.1-P
TRINITY_DN128_c2_g2	G3N-11463-MONOMER	45.102	490	264	3	11100	9643	2275	2763	1.96e-128	459	| ENSEMBL: EMT21953 | Xenobiotic-transporting ATPase | Species: Aegilops tauschii | Gene: G3N-11463
TRINITY_DN128_c2_g3	G3N-11463-MONOMER	43.878	490	272	2	4538	3075	2275	2763	6.78e-121	434	| ENSEMBL: EMT21953 | Xenobiotic-transporting ATPase | Species: Aegilops tauschii | Gene: G3N-11463
TRINITY_DN128_c2_g4	G33-9005-MONOMER	52.326	86	41	0	332	75	1	86	3.8e-24	111	| PHYTOZOME: GSVIVT01015960001 | Xenobiotic-transporting ATPase | Species: Vitis vinifera | Gene: G33-9005
TRINITY_DN128_c2_g5	GSP-7224-MONOMER	43.478	69	39	0	219	13	933	1001	5.51e-10	59.3	| PHYTOZOME: 31511778 | glutamate synthase (ferredoxin); glutaminase; glutamate dehydrogenase (ferredoxin) | Species: Spirodela polyrhiza | Gene: GSP-7224	PWY-4341	L-glutamate biosynthesis V	GLUTAMATE-SYNTHASE-FERREDOXIN-RXN	EC-1.4.7.1	glutamate synthase (ferredoxin)	GSP-7224	Spipo19G0013900
TRINITY_DN128_c2_g5	GSP-7224-MONOMER	43.478	69	39	0	219	13	933	1001	5.51e-10	59.3	| PHYTOZOME: 31511778 | glutamate synthase (ferredoxin); glutaminase; glutamate dehydrogenase (ferredoxin) | Species: Spirodela polyrhiza | Gene: GSP-7224	PWY-6964	ammonia assimilation cycle II	GLUTAMATE-SYNTHASE-FERREDOXIN-RXN	EC-1.4.7.1	glutamate synthase (ferredoxin)	GSP-7224	Spipo19G0013900
TRINITY_DN128_c2_g5	GSP-7224-MONOMER	43.478	69	39	0	219	13	933	1001	5.51e-10	59.3	| PHYTOZOME: 31511778 | glutamate synthase (ferredoxin); glutaminase; glutamate dehydrogenase (ferredoxin) | Species: Spirodela polyrhiza | Gene: GSP-7224	PWY-7061	glutamate-glutamine shuttle	GLUTAMATE-SYNTHASE-FERREDOXIN-RXN	EC-1.4.7.1	glutamate synthase (ferredoxin)	GSP-7224	Spipo19G0013900
TRINITY_DN128_c2_g5	GSP-7224-MONOMER	43.478	69	39	0	219	13	933	1001	5.51e-10	59.3	| PHYTOZOME: 31511778 | glutamate synthase (ferredoxin); glutaminase; glutamate dehydrogenase (ferredoxin) | Species: Spirodela polyrhiza | Gene: GSP-7224	PWY-6549	L-glutamine biosynthesis III	GLUTAMATE-SYNTHASE-FERREDOXIN-RXN	EC-1.4.7.1	glutamate synthase (ferredoxin)	GSP-7224	Spipo19G0013900
TRINITY_DN128_c2_g5	GSP-7224-MONOMER	43.478	69	39	0	219	13	933	1001	5.51e-10	59.3	| PHYTOZOME: 31511778 | glutamate synthase (ferredoxin); glutaminase; glutamate dehydrogenase (ferredoxin) | Species: Spirodela polyrhiza | Gene: GSP-7224	PWY4LZ-283	Inorganic Nitrogen Assimilation	GLUTAMATE-SYNTHASE-FERREDOXIN-RXN	EC-1.4.7.1	glutamate synthase (ferredoxin)	GSP-7224	Spipo19G0013900
TRINITY_DN128_c2_g5	GSP-7224-MONOMER	43.478	69	39	0	219	13	933	1001	5.51e-10	59.3	| PHYTOZOME: 31511778 | glutamate synthase (ferredoxin); glutaminase; glutamate dehydrogenase (ferredoxin) | Species: Spirodela polyrhiza | Gene: GSP-7224	CITRULBIO-PWY	L-citrulline biosynthesis	GLUTAMIN-RXN	EC-3.5.1.38	glutaminase	GSP-7224	Spipo19G0013900
TRINITY_DN128_c2_g5	GSP-7224-MONOMER	43.478	69	39	0	219	13	933	1001	5.51e-10	59.3	| PHYTOZOME: 31511778 | glutamate synthase (ferredoxin); glutaminase; glutamate dehydrogenase (ferredoxin) | Species: Spirodela polyrhiza | Gene: GSP-7224	PWY4LZ-81	Organic Nitrogen Assimilation	GLUTAMATE-SYNTHASE-FERREDOXIN-RXN	EC-1.4.7.1	glutamate synthase (ferredoxin)	GSP-7224	Spipo19G0013900
TRINITY_DN128_c2_g5	GSP-7224-MONOMER	43.478	69	39	0	219	13	933	1001	5.51e-10	59.3	| PHYTOZOME: 31511778 | glutamate synthase (ferredoxin); glutaminase; glutamate dehydrogenase (ferredoxin) | Species: Spirodela polyrhiza | Gene: GSP-7224	GLUTAMINDEG-PWY	L-glutamine degradation I	GLUTAMIN-RXN	EC-3.5.1.38	glutaminase	GSP-7224	Spipo19G0013900
TRINITY_DN128_c2_g6	G3P-5026-MONOMER	65	40	14	0	843	724	2	41	9.16e-10	58.9	| PHYTOZOME: evm.model.supercontig_35.41 | Alpha-N-acetylglucosaminidase | Species: Carica papaya | Gene: G3P-5026
TRINITY_DN128_c3_g1	G33-11495-MONOMER	35.566	433	235	7	2724	1543	972	1399	8.59e-72	270	| PHYTOZOME: GSVIVT01018780001 | Flavanone 3-dioxygenase | Species: Vitis vinifera | Gene: G33-11495	PWY-5059	pinobanksin biosynthesis	RXN-7648	EC-1.14.11.9		G33-11495	GSVIVT01018780001
TRINITY_DN128_c3_g1	G33-11495-MONOMER	35.566	433	235	7	2724	1543	972	1399	8.59e-72	270	| PHYTOZOME: GSVIVT01018780001 | Flavanone 3-dioxygenase | Species: Vitis vinifera | Gene: G33-11495	PWY-6787	flavonoid biosynthesis (in equisetum)	NARINGENIN-3-DIOXYGENASE-RXN	EC-1.14.11.9		G33-11495	GSVIVT01018780001
TRINITY_DN128_c3_g1	G33-11495-MONOMER	35.566	433	235	7	2724	1543	972	1399	8.59e-72	270	| PHYTOZOME: GSVIVT01018780001 | Flavanone 3-dioxygenase | Species: Vitis vinifera | Gene: G33-11495	PWY1F-FLAVSYN	flavonoid biosynthesis	NARINGENIN-3-DIOXYGENASE-RXN	EC-1.14.11.9		G33-11495	GSVIVT01018780001
TRINITY_DN128_c3_g1	G33-11495-MONOMER	35.566	433	235	7	2724	1543	972	1399	8.59e-72	270	| PHYTOZOME: GSVIVT01018780001 | Flavanone 3-dioxygenase | Species: Vitis vinifera | Gene: G33-11495	PWY-5152	leucodelphinidin biosynthesis	RXN-7922	EC-1.14.11.9		G33-11495	GSVIVT01018780001
TRINITY_DN128_c4_g1	G3F-8748-MONOMER	45.536	112	51	3	639	334	34	145	1.22e-42	93.6	| PHYTOZOME: | Solyc02g094756.1.1 | Species: Solanum lycopersicum | Gene: G3F-8748	PWY-5301	ajmaline and sarpagine biosynthesis	3.1.1.78-RXN	EC-3.1.1.78	Solyc02g094756.1.1	G3F-8748	Solyc02g094756.1.1
TRINITY_DN128_c5_g1	G33-9005-MONOMER	61.111	36	14	0	381	274	48	83	2.38e-09	55.8	| PHYTOZOME: GSVIVT01015960001 | Xenobiotic-transporting ATPase | Species: Vitis vinifera | Gene: G33-9005
TRINITY_DN128_c6_g1	G30-13877-MONOMER	43.605	172	89	3	609	97	516	680	5.66e-39	146	| ENSEMBL: Bra039006.1-P | 1-aminocyclopropane-1-carboxylate oxidase | Species: Brassica rapa ssp. Pekinensis | Gene: G30-13877	ETHYL-PWY	ethylene biosynthesis I (plants)	ETHYL-RXN	EC-1.14.17.4	1-aminocyclopropane-1-carboxylate oxidase	G30-13877	Bra039006.1-P
TRINITY_DN128_c6_g2	G3N-11463-MONOMER	43.478	46	26	0	175	38	2275	2320	5.19e-05	46.2	| ENSEMBL: EMT21953 | Xenobiotic-transporting ATPase | Species: Aegilops tauschii | Gene: G3N-11463
TRINITY_DN128_c7_g1	G3N-11463-MONOMER	40.678	118	47	2	468	115	2361	2455	1.81e-22	94.7	| ENSEMBL: EMT21953 | Xenobiotic-transporting ATPase | Species: Aegilops tauschii | Gene: G3N-11463
TRINITY_DN191_c0_g1	G3F-6394-MONOMER	82.692	104	18	0	1619	1308	620	723	3.51e-40	162	| PHYTOZOME: | Solyc07g008360.2.1 | Species: Solanum lycopersicum | Gene: G3F-6394	PWY-5754	4-hydroxybenzoate biosynthesis I (eukaryotes)	4-COUMARATE--COA-LIGASE-RXN	EC-6.2.1.12	Solyc07g008360.2.1	G3F-6394	Solyc07g008360.2.1
TRINITY_DN191_c0_g1	G3F-6394-MONOMER	82.692	104	18	0	1619	1308	620	723	3.51e-40	162	| PHYTOZOME: | Solyc07g008360.2.1 | Species: Solanum lycopersicum | Gene: G3F-6394	PWY-6320	phaselate biosynthesis	4-COUMARATE--COA-LIGASE-RXN	EC-6.2.1.12	Solyc07g008360.2.1	G3F-6394	Solyc07g008360.2.1
TRINITY_DN191_c0_g1	G3F-6394-MONOMER	82.692	104	18	0	1619	1308	620	723	3.51e-40	162	| PHYTOZOME: | Solyc07g008360.2.1 | Species: Solanum lycopersicum | Gene: G3F-6394	PWY-7398	coumarins biosynthesis (engineered)	4-COUMARATE--COA-LIGASE-RXN	EC-6.2.1.12	Solyc07g008360.2.1	G3F-6394	Solyc07g008360.2.1
TRINITY_DN191_c0_g1	G3F-6394-MONOMER	82.692	104	18	0	1619	1308	620	723	3.51e-40	162	| PHYTOZOME: | Solyc07g008360.2.1 | Species: Solanum lycopersicum | Gene: G3F-6394	PWY-6920	6-gingerol analog biosynthesis (engineered)	4-COUMARATE--COA-LIGASE-RXN	EC-6.2.1.12	Solyc07g008360.2.1	G3F-6394	Solyc07g008360.2.1
TRINITY_DN191_c0_g1	G3F-6394-MONOMER	82.692	104	18	0	1619	1308	620	723	3.51e-40	162	| PHYTOZOME: | Solyc07g008360.2.1 | Species: Solanum lycopersicum | Gene: G3F-6394	PWY-5868	simplecoumarins biosynthesis	4-COUMARATE--COA-LIGASE-RXN	EC-6.2.1.12	Solyc07g008360.2.1	G3F-6394	Solyc07g008360.2.1
TRINITY_DN191_c0_g1	G3F-6394-MONOMER	82.692	104	18	0	1619	1308	620	723	3.51e-40	162	| PHYTOZOME: | Solyc07g008360.2.1 | Species: Solanum lycopersicum | Gene: G3F-6394	PWY-6982	umbelliferone biosynthesis	4-COUMARATE--COA-LIGASE-RXN	EC-6.2.1.12	Solyc07g008360.2.1	G3F-6394	Solyc07g008360.2.1
TRINITY_DN191_c0_g1	G3F-6394-MONOMER	82.692	104	18	0	1619	1308	620	723	3.51e-40	162	| PHYTOZOME: | Solyc07g008360.2.1 | Species: Solanum lycopersicum | Gene: G3F-6394	PWY-6435	4-hydroxybenzoate biosynthesis V	4-COUMARATE--COA-LIGASE-RXN	EC-6.2.1.12	Solyc07g008360.2.1	G3F-6394	Solyc07g008360.2.1
TRINITY_DN191_c0_g1	G3F-6394-MONOMER	82.692	104	18	0	1619	1308	620	723	3.51e-40	162	| PHYTOZOME: | Solyc07g008360.2.1 | Species: Solanum lycopersicum | Gene: G3F-6394	PWY-1121	suberin monomers biosynthesis	6.2.1.34-RXN	EC-6.2.1.34	Solyc07g008360.2.1	G3F-6394	Solyc07g008360.2.1
TRINITY_DN191_c0_g1	G3F-6394-MONOMER	82.692	104	18	0	1619	1308	620	723	3.51e-40	162	| PHYTOZOME: | Solyc07g008360.2.1 | Species: Solanum lycopersicum | Gene: G3F-6394	PWY-361	phenylpropanoid biosynthesis	4-COUMARATE--COA-LIGASE-RXN	EC-6.2.1.12	Solyc07g008360.2.1	G3F-6394	Solyc07g008360.2.1
TRINITY_DN191_c0_g1	G3F-6394-MONOMER	82.692	104	18	0	1619	1308	620	723	3.51e-40	162	| PHYTOZOME: | Solyc07g008360.2.1 | Species: Solanum lycopersicum | Gene: G3F-6394	PWY1F-FLAVSYN	flavonoid biosynthesis	4-COUMARATE--COA-LIGASE-RXN	EC-6.2.1.12	Solyc07g008360.2.1	G3F-6394	Solyc07g008360.2.1
TRINITY_DN191_c0_g1	G3F-6394-MONOMER	82.692	104	18	0	1619	1308	620	723	3.51e-40	162	| PHYTOZOME: | Solyc07g008360.2.1 | Species: Solanum lycopersicum | Gene: G3F-6394	PWY-5135	xanthohumol biosynthesis	4-COUMARATE--COA-LIGASE-RXN	EC-6.2.1.12	Solyc07g008360.2.1	G3F-6394	Solyc07g008360.2.1
TRINITY_DN136_c0_g1	G37-11234-MONOMER	85.629	167	23	1	1602	1105	255	421	1.01e-82	280	| PHYTOZOME: Potri.006G036800.1 | hydroxymethylglutaryl-CoA lyase | Species: Populus trichocarpa | Gene: G37-11234	LEU-DEG2-PWY	L-leucine degradation I	HYDROXYMETHYLGLUTARYL-COA-LYASE-RXN	EC-4.1.3.4	hydroxymethylglutaryl-CoA lyase	G37-11234	Potri.006G036800.1
TRINITY_DN136_c0_g3	GSP-4312-MONOMER	90.476	21	2	0	259	321	236	256	1.13e-05	44.3	| PHYTOZOME: 31512710 | Soluble epoxide hydrolase | Species: Spirodela polyrhiza | Gene: GSP-4312
TRINITY_DN162_c0_g1	G3G-6526-MONOMER	58.273	139	30	1	1637	1221	495	605	4.41e-81	167	| ENSEMBL: TRIUR3_04315-P1 | Maleylacetoacetate isomerase | Species: Triticum urartu | Gene: G3G-6526	PWY-6842	glutathione-mediated detoxification II	GSHTRAN-RXN	EC-2.5.1.18	Maleylacetoacetate isomerase	G3G-6526	TRIUR3_04315-P1
TRINITY_DN162_c0_g2	G2Z-6705-MONOMER	74.429	219	5	1	322	978	1	168	1.55e-130	322	| PHYTOZOME: Manes.08G134400.1 | GDP-L-gulose-3''-epimerase; GDP-D-mannose-5''-epimerase; GDP-D-mannose 3'',5''-epimerase | Species: Manihot esculenta | Gene: G2Z-6705	PWY4FS-12	VTC2 cycle	RXN-1882	EC-5.1.3.18	GDP-D-mannose 3'',5''-epimerase	G2Z-6705	Manes.08G134400.1.p
TRINITY_DN162_c0_g2	G2Z-6705-MONOMER	74.429	219	5	1	322	978	1	168	1.55e-130	322	| PHYTOZOME: Manes.08G134400.1 | GDP-L-gulose-3''-epimerase; GDP-D-mannose-5''-epimerase; GDP-D-mannose 3'',5''-epimerase | Species: Manihot esculenta | Gene: G2Z-6705	PWY-5115	GDP-L-galactose biosynthesis	RXN-1882	EC-5.1.3.18	GDP-D-mannose 3'',5''-epimerase	G2Z-6705	Manes.08G134400.1.p
TRINITY_DN162_c0_g2	G2Z-6705-MONOMER	74.429	219	5	1	322	978	1	168	1.55e-130	322	| PHYTOZOME: Manes.08G134400.1 | GDP-L-gulose-3''-epimerase; GDP-D-mannose-5''-epimerase; GDP-D-mannose 3'',5''-epimerase | Species: Manihot esculenta | Gene: G2Z-6705	PWY-5115	GDP-L-galactose biosynthesis	RXN-7771	EC-5.1.3	GDP-D-mannose-5''-epimerase	G2Z-6705	Manes.08G134400.1.p
TRINITY_DN162_c0_g2	G2Z-6705-MONOMER	74.429	219	5	1	322	978	1	168	1.55e-130	322	| PHYTOZOME: Manes.08G134400.1 | GDP-L-gulose-3''-epimerase; GDP-D-mannose-5''-epimerase; GDP-D-mannose 3'',5''-epimerase | Species: Manihot esculenta | Gene: G2Z-6705	PWY-882	L-ascorbate biosynthesis I (L-galactose pathway)	RXN-1882	EC-5.1.3.18	GDP-D-mannose 3'',5''-epimerase	G2Z-6705	Manes.08G134400.1.p
TRINITY_DN162_c0_g2	G2Z-6705-MONOMER	74.429	219	5	1	322	978	1	168	1.55e-130	322	| PHYTOZOME: Manes.08G134400.1 | GDP-L-gulose-3''-epimerase; GDP-D-mannose-5''-epimerase; GDP-D-mannose 3'',5''-epimerase | Species: Manihot esculenta | Gene: G2Z-6705	PWY4FS-11	L-ascorbate biosynthesis II (L-gulose pathway)	RXN-7771	EC-5.1.3	GDP-D-mannose-5''-epimerase	G2Z-6705	Manes.08G134400.1.p
TRINITY_DN162_c0_g2	G2Z-6705-MONOMER	74.429	219	5	1	322	978	1	168	1.55e-130	322	| PHYTOZOME: Manes.08G134400.1 | GDP-L-gulose-3''-epimerase; GDP-D-mannose-5''-epimerase; GDP-D-mannose 3'',5''-epimerase | Species: Manihot esculenta | Gene: G2Z-6705	PWY4FS-13	extended VTC2 cycle	RXN-1882	EC-5.1.3.18	GDP-D-mannose 3'',5''-epimerase	G2Z-6705	Manes.08G134400.1.p
TRINITY_DN162_c1_g2	G33-8154-MONOMER	37.647	85	37	4	739	524	39	120	1.29e-05	48.1	| PHYTOZOME: GSVIVT01021296001 | endopolygalacturonase | Species: Vitis vinifera | Gene: G33-8154	PWY-1081	homogalacturonan degradation	RXN-2103	EC-3.2.1.15	endopolygalacturonase	G33-8154	GSVIVT01021296001
TRINITY_DN127_c0_g1	G2Z-11432-MONOMER	68.404	307	96	1	834	1754	171	476	2.75e-149	454	| PHYTOZOME: Manes.15G098300.1 | UDP-glucose:p-hydroxymandelonitrile-O-glucosyltransferase | Species: Manihot esculenta | Gene: G2Z-11432	PWY-861	dhurrin biosynthesis	RXN-743	EC-2.4.1.85	UDP-glucose:<I>p</I>-hydroxymandelonitrile-<I>O</I>-glucosyltransferase	G2Z-11432	Manes.15G098300.1.p
TRINITY_DN127_c0_g3	GN7V-43202-MONOMER	87.5	112	14	0	1286	1621	226	337	8.64e-80	182	| PHYTOZOME: Glyma.07G258600.1 | beta-glucosidase | Species: Glycine max | Gene: GN7V-43202	PWY-5176	coumarin biosynthesis (via 2-coumarate)	RXN-8036	EC-3.2.1.21	&beta;-glucosidase	GN7V-43202	Glyma.07G258600.1.p
TRINITY_DN127_c1_g1	G2Z-9317-MONOMER	69.592	638	194	0	2089	176	31	668	0	901	| PHYTOZOME: Manes.09G183900.1 | Heterotrimeric G-protein GTPase | Species: Manihot esculenta | Gene: G2Z-9317
TRINITY_DN155_c0_g1	G30-11854-MONOMER	62.5	112	7	1	3395	3060	97	173	1.06e-44	140	| ENSEMBL: Bra013829.1-P | CDP-glycerol diphosphatase; Mn(2+)-dependent ADP-ribose/CDP-alcohol diphosphatase; ADP-ribose pyrophosphatase | Species: Brassica rapa ssp. Pekinensis | Gene: G30-11854
TRINITY_DN155_c1_g1	AT1G35250-MONOMER	46.585	410	192	6	2367	1168	86	478	8.09e-113	357	| UniProt: Q9C718 | acyl-lipid thioesterase | Species: Arabidopsis thaliana col | Gene: AT1G35250	PWY-5142	acyl-ACP thioesterase pathway	RXN-7902	EC-3.1.2.14	acyl-lipid thioesterase	AT1G35250	AT1G35250
TRINITY_DN109_c0_g1	G2Z-8139-MONOMER	76.543	162	35	2	2265	2744	66	226	6.43e-74	258	| PHYTOZOME: Manes.15G123600.1 | ornithine aminotransferase | Species: Manihot esculenta | Gene: G2Z-8139	ARGININE-SYN4-PWY	L-ornithine biosynthesis II	ORNITHINE-GLU-AMINOTRANSFERASE-RXN	EC-2.6.1.13		G2Z-8139	Manes.15G123600.1.p
TRINITY_DN109_c0_g1	G2Z-8139-MONOMER	76.543	162	35	2	2265	2744	66	226	6.43e-74	258	| PHYTOZOME: Manes.15G123600.1 | ornithine aminotransferase | Species: Manihot esculenta | Gene: G2Z-8139	ARG-PRO-PWY	L-arginine degradation VI (arginase 2 pathway)	ORNITHINE-GLU-AMINOTRANSFERASE-RXN	EC-2.6.1.13		G2Z-8139	Manes.15G123600.1.p
TRINITY_DN109_c0_g1	G2Z-8139-MONOMER	76.543	162	35	2	2265	2744	66	226	6.43e-74	258	| PHYTOZOME: Manes.15G123600.1 | ornithine aminotransferase | Species: Manihot esculenta | Gene: G2Z-8139	PWY-6922	L-<i>N<sup>&delta;</sup></i>-acetylornithine biosynthesis	ORNITHINE-GLU-AMINOTRANSFERASE-RXN	EC-2.6.1.13		G2Z-8139	Manes.15G123600.1.p
TRINITY_DN109_c0_g1	G2Z-8139-MONOMER	76.543	162	35	2	2265	2744	66	226	6.43e-74	258	| PHYTOZOME: Manes.15G123600.1 | ornithine aminotransferase | Species: Manihot esculenta | Gene: G2Z-8139	PWY-3341	L-proline biosynthesis III	ORNITHINE-GLU-AMINOTRANSFERASE-RXN	EC-2.6.1.13		G2Z-8139	Manes.15G123600.1.p
TRINITY_DN109_c0_g1	G2Z-8139-MONOMER	76.543	162	35	2	2265	2744	66	226	6.43e-74	258	| PHYTOZOME: Manes.15G123600.1 | ornithine aminotransferase | Species: Manihot esculenta | Gene: G2Z-8139	ARGASEDEG-PWY	L-arginine degradation I (arginase pathway)	ORNITHINE-GLU-AMINOTRANSFERASE-RXN	EC-2.6.1.13		G2Z-8139	Manes.15G123600.1.p
TRINITY_DN109_c0_g1	G2Z-8139-MONOMER	76.543	162	35	2	2265	2744	66	226	6.43e-74	258	| PHYTOZOME: Manes.15G123600.1 | ornithine aminotransferase | Species: Manihot esculenta | Gene: G2Z-8139	CITRULBIO-PWY	L-citrulline biosynthesis	ORNITHINE-GLU-AMINOTRANSFERASE-RXN	EC-2.6.1.13		G2Z-8139	Manes.15G123600.1.p
TRINITY_DN109_c0_g1	G2Z-8139-MONOMER	76.543	162	35	2	2265	2744	66	226	6.43e-74	258	| PHYTOZOME: Manes.15G123600.1 | ornithine aminotransferase | Species: Manihot esculenta | Gene: G2Z-8139	PWY4LZ-81	Organic Nitrogen Assimilation	ORNITHINE-GLU-AMINOTRANSFORASE-RXN	EC-2.6.1.13		G2Z-8139	Manes.15G123600.1.p
TRINITY_DN109_c0_g3	G3G-12806-MONOMER	56.522	184	76	1	2084	2635	98	277	1.82e-58	221	| ENSEMBL: TRIUR3_23005-P1 | phosphoglycerate mutase; TRIUR3_23005-P1; 2,3-bisphosphoglycerate-independent phosphoglycerate mutase | Species: Triticum urartu | Gene: G3G-12806	PWY66-399	gluconeogenesis III	RXN-15513	EC-5.4.2.11	phosphoglycerate mutase	G3G-12806	TRIUR3_23005-P1
TRINITY_DN109_c0_g3	G3G-12806-MONOMER	56.522	184	76	1	2084	2635	98	277	1.82e-58	221	| ENSEMBL: TRIUR3_23005-P1 | phosphoglycerate mutase; TRIUR3_23005-P1; 2,3-bisphosphoglycerate-independent phosphoglycerate mutase | Species: Triticum urartu | Gene: G3G-12806	PWY-1042	glycolysis IV (plant cytosol)	3PGAREARR-RXN	EC-5.4.2.12	2,3-bisphosphoglycerate-independent phosphoglycerate mutase	G3G-12806	TRIUR3_23005-P1
TRINITY_DN109_c0_g3	G3G-12806-MONOMER	56.522	184	76	1	2084	2635	98	277	1.82e-58	221	| ENSEMBL: TRIUR3_23005-P1 | phosphoglycerate mutase; TRIUR3_23005-P1; 2,3-bisphosphoglycerate-independent phosphoglycerate mutase | Species: Triticum urartu | Gene: G3G-12806	GLUCONEO-PWY	gluconeogenesis I	3PGAREARR-RXN	EC-5.4.2.12	2,3-bisphosphoglycerate-independent phosphoglycerate mutase	G3G-12806	TRIUR3_23005-P1
TRINITY_DN109_c0_g3	G3G-12806-MONOMER	56.522	184	76	1	2084	2635	98	277	1.82e-58	221	| ENSEMBL: TRIUR3_23005-P1 | phosphoglycerate mutase; TRIUR3_23005-P1; 2,3-bisphosphoglycerate-independent phosphoglycerate mutase | Species: Triticum urartu | Gene: G3G-12806	GLYCOLYSIS	glycolysis I (from glucose 6-phosphate)	RXN-15513	EC-5.4.2.11	phosphoglycerate mutase	G3G-12806	TRIUR3_23005-P1
TRINITY_DN109_c0_g3	G3G-12806-MONOMER	56.522	184	76	1	2084	2635	98	277	1.82e-58	221	| ENSEMBL: TRIUR3_23005-P1 | phosphoglycerate mutase; TRIUR3_23005-P1; 2,3-bisphosphoglycerate-independent phosphoglycerate mutase | Species: Triticum urartu | Gene: G3G-12806	GLYCOLYSIS	glycolysis I (from glucose 6-phosphate)	3PGAREARR-RXN	EC-5.4.2.12	2,3-bisphosphoglycerate-independent phosphoglycerate mutase	G3G-12806	TRIUR3_23005-P1
TRINITY_DN109_c0_g3	G3G-12806-MONOMER	56.522	184	76	1	2084	2635	98	277	1.82e-58	221	| ENSEMBL: TRIUR3_23005-P1 | phosphoglycerate mutase; TRIUR3_23005-P1; 2,3-bisphosphoglycerate-independent phosphoglycerate mutase | Species: Triticum urartu | Gene: G3G-12806	PWY-5723	Rubisco shunt	3PGAREARR-RXN	EC-5.4.2.12	2,3-bisphosphoglycerate-independent phosphoglycerate mutase	G3G-12806	TRIUR3_23005-P1
TRINITY_DN109_c0_g3	G3G-12806-MONOMER	56.522	184	76	1	2084	2635	98	277	1.82e-58	221	| ENSEMBL: TRIUR3_23005-P1 | phosphoglycerate mutase; TRIUR3_23005-P1; 2,3-bisphosphoglycerate-independent phosphoglycerate mutase | Species: Triticum urartu | Gene: G3G-12806	PWY-5484	glycolysis II (from fructose 6-phosphate)	RXN-15513	EC-5.4.2.11	phosphoglycerate mutase	G3G-12806	TRIUR3_23005-P1
TRINITY_DN109_c0_g3	G3G-12806-MONOMER	56.522	184	76	1	2084	2635	98	277	1.82e-58	221	| ENSEMBL: TRIUR3_23005-P1 | phosphoglycerate mutase; TRIUR3_23005-P1; 2,3-bisphosphoglycerate-independent phosphoglycerate mutase | Species: Triticum urartu | Gene: G3G-12806	PWY-5484	glycolysis II (from fructose 6-phosphate)	3PGAREARR-RXN	EC-5.4.2.12	2,3-bisphosphoglycerate-independent phosphoglycerate mutase	G3G-12806	TRIUR3_23005-P1
TRINITY_DN109_c1_g1	G2Z-11738-MONOMER	73.077	156	32	1	1811	1344	39	184	1.83e-70	234	| PHYTOZOME: Manes.11G106100.1 | endochitinase | Species: Manihot esculenta | Gene: G2Z-11738	PWY-6902	chitin degradation II (Vibrio)	3.2.1.14-RXN	EC-3.2.1.14	endochitinase	G2Z-11738	Manes.11G106100.1.p
TRINITY_DN109_c1_g1	G2Z-11738-MONOMER	73.077	156	32	1	1811	1344	39	184	1.83e-70	234	| PHYTOZOME: Manes.11G106100.1 | endochitinase | Species: Manihot esculenta | Gene: G2Z-11738	PWY-6814	chitin degradation III (carnivorous plants)	3.2.1.14-RXN	EC-3.2.1.14	endochitinase	G2Z-11738	Manes.11G106100.1.p
TRINITY_DN109_c3_g1	G3M-10637-MONOMER	87.671	73	8	1	5387	5169	130	201	4.41e-25	107	| PHYTOZOME: PGSC0003DMT400080385 | cytochrome c oxidase | Species: Solanum tuberosum | Gene: G3M-10637	PWY-3781	aerobic respiration I (cytochrome c)	CYTOCHROME-C-OXIDASE-RXN	EC-1.9.3.1	cytochrome c oxidase	G3M-10637	PGSC0003DMP400054535
TRINITY_DN109_c3_g2	G30-13877-MONOMER	27.143	140	96	2	1205	1624	325	458	3.02e-08	58.9	| ENSEMBL: Bra039006.1-P | 1-aminocyclopropane-1-carboxylate oxidase | Species: Brassica rapa ssp. Pekinensis | Gene: G30-13877	ETHYL-PWY	ethylene biosynthesis I (plants)	ETHYL-RXN	EC-1.14.17.4	1-aminocyclopropane-1-carboxylate oxidase	G30-13877	Bra039006.1-P
TRINITY_DN109_c5_g1	GN7V-65738-MONOMER	30.556	72	44	1	199	2	98	169	0.000428	40	| PHYTOZOME: Glyma.06G293000.1 | chitin synthase | Species: Glycine max | Gene: GN7V-65738
TRINITY_DN109_c5_g2	G33-9005-MONOMER	62.963	54	20	0	236	75	33	86	6.67e-20	83.6	| PHYTOZOME: GSVIVT01015960001 | Xenobiotic-transporting ATPase | Species: Vitis vinifera | Gene: G33-9005
TRINITY_DN109_c6_g1	G2Z-7080-MONOMER	29.022	317	165	9	1711	764	88	345	7.6e-31	126	| PHYTOZOME: Manes.16G061500.1 | succinate:quinone oxidoreductase | Species: Manihot esculenta | Gene: G2Z-7080	PWY-3781	aerobic respiration I (cytochrome c)	SUCCINATE-DEHYDROGENASE-UBIQUINONE-RXN	EC-1.3.5.1	succinate:quinone oxidoreductase	G2Z-7080	Manes.16G061500.1.p
TRINITY_DN109_c6_g1	G2Z-7080-MONOMER	29.022	317	165	9	1711	764	88	345	7.6e-31	126	| PHYTOZOME: Manes.16G061500.1 | succinate:quinone oxidoreductase | Species: Manihot esculenta | Gene: G2Z-7080	PWY-4302	aerobic respiration III (alternative oxidase pathway)	SUCCINATE-DEHYDROGENASE-UBIQUINONE-RXN	EC-1.3.5.1	succinate:quinone oxidoreductase	G2Z-7080	Manes.16G061500.1.p
TRINITY_DN109_c6_g1	G2Z-7080-MONOMER	29.022	317	165	9	1711	764	88	345	7.6e-31	126	| PHYTOZOME: Manes.16G061500.1 | succinate:quinone oxidoreductase | Species: Manihot esculenta | Gene: G2Z-7080	PWYQT-4481	TCA cycle variation V (plant)	SUCCINATE-DEHYDROGENASE-UBIQUINONE-RXN	EC-1.3.5.1	succinate:quinone oxidoreductase	G2Z-7080	Manes.16G061500.1.p
TRINITY_DN109_c7_g1	G33-11495-MONOMER	38.222	450	227	5	2598	1336	972	1399	6.39e-76	275	| PHYTOZOME: GSVIVT01018780001 | Flavanone 3-dioxygenase | Species: Vitis vinifera | Gene: G33-11495	PWY-5059	pinobanksin biosynthesis	RXN-7648	EC-1.14.11.9		G33-11495	GSVIVT01018780001
TRINITY_DN109_c7_g1	G33-11495-MONOMER	38.222	450	227	5	2598	1336	972	1399	6.39e-76	275	| PHYTOZOME: GSVIVT01018780001 | Flavanone 3-dioxygenase | Species: Vitis vinifera | Gene: G33-11495	PWY-6787	flavonoid biosynthesis (in equisetum)	NARINGENIN-3-DIOXYGENASE-RXN	EC-1.14.11.9		G33-11495	GSVIVT01018780001
TRINITY_DN109_c7_g1	G33-11495-MONOMER	38.222	450	227	5	2598	1336	972	1399	6.39e-76	275	| PHYTOZOME: GSVIVT01018780001 | Flavanone 3-dioxygenase | Species: Vitis vinifera | Gene: G33-11495	PWY1F-FLAVSYN	flavonoid biosynthesis	NARINGENIN-3-DIOXYGENASE-RXN	EC-1.14.11.9		G33-11495	GSVIVT01018780001
TRINITY_DN109_c7_g1	G33-11495-MONOMER	38.222	450	227	5	2598	1336	972	1399	6.39e-76	275	| PHYTOZOME: GSVIVT01018780001 | Flavanone 3-dioxygenase | Species: Vitis vinifera | Gene: G33-11495	PWY-5152	leucodelphinidin biosynthesis	RXN-7922	EC-1.14.11.9		G33-11495	GSVIVT01018780001
TRINITY_DN109_c9_g1	G2Z-9695-MONOMER	74.359	156	37	2	186	647	1	155	2.55e-76	230	| PHYTOZOME: Manes.13G153200.1 | acyl-CoA thioesterase | Species: Manihot esculenta | Gene: G2Z-9695
TRINITY_DN142_c0_g1	G33-10181-MONOMER	50.617	81	40	0	2365	2123	447	527	6.4e-19	95.1	| PHYTOZOME: GSVIVT01025431001 | Glucan endo-1,3-beta-D-glucosidase | Species: Vitis vinifera | Gene: G33-10181
TRINITY_DN142_c1_g1	GN7F-31572-MONOMER	76.389	216	49	1	751	1392	126	341	9.11e-106	320	| PHYTOZOME: LOC_Os08g44400.1 | glutathione transferase | Species: Oryza sativa Japonica Group | Gene: GN7F-31572	PWY-6842	glutathione-mediated detoxification II	GSHTRAN-RXN	EC-2.5.1.18	glutathione transferase	GN7F-31572	LOC_Os08g44400.1
TRINITY_DN158_c1_g1	G3A-8330-MONOMER	80.247	81	16	0	2456	2214	88	168	9.46e-46	142	| PHYTOZOME: 234860 | L-galactose-1-phosphate phosphatase; myo-inositol-monophosphate monophosphatase | Species: Selaginella moellendorffii | Gene: G3A-8330	PWY-882	L-ascorbate biosynthesis I (L-galactose pathway)	RXNQT-4142	EC-3.1.3.93	L-galactose-1-phosphate phosphatase	G3A-8330	234860
TRINITY_DN171_c0_g1	G2Z-8560-MONOMER	65	80	22	1	2061	1840	81	160	3.34e-30	111	| PHYTOZOME: Manes.05G026500.1 | D-galactose 6-phosphate 1-epimerase; D-mannose 6-phosphate 1-epimerase; D-glucose 6-phosphate 1-epimerase | Species: Manihot esculenta | Gene: G2Z-8560	PWYQT-4466	superpathway of sucrose and starch metabolism I (non-photosynthetic tissue)	GLUCOSE-6-PHOSPHATE-1-EPIMERASE-RXN	EC-5.1.3.15	D-glucose 6-phosphate 1-epimerase	G2Z-8560	Manes.05G026500.1.p
TRINITY_DN161_c0_g1	G30-11155-MONOMER	55.882	68	29	1	3778	3575	27	93	6.87e-12	72.8	| ENSEMBL: Bra027370.1-P | (S)-2-hydroxy-acid oxidase | Species: Brassica rapa ssp. Pekinensis | Gene: G30-11155
TRINITY_DN161_c1_g1	G2Z-11914-MONOMER	76.812	276	64	0	1241	414	1	276	7.65e-146	419	| PHYTOZOME: Manes.12G006600.1 | Delta3,5-Delta2,4-dienoyl-CoA isomerase | Species: Manihot esculenta | Gene: G2Z-11914	PWY-6837	fatty acid beta-oxidation V (unsaturated, odd number, di-isomerase-dependent)	RXN-12520	EC-5.3.3	&Delta;3,5-&Delta;2,4-dienoyl-CoA isomerase	G2Z-11914	Manes.12G006600.1.p
TRINITY_DN101_c0_g1	G2Z-9474-MONOMER	89.571	163	17	0	2051	1563	38	200	2.06e-97	304	| PHYTOZOME: Manes.11G117500.1 | glutathione peroxidase | Species: Manihot esculenta | Gene: G2Z-9474	PWY-4081	glutathione-peroxide redox reactions	1.11.1.12-RXN	EC-1.11.1.12	glutathione peroxidase	G2Z-9474	Manes.11G117500.1.p
TRINITY_DN101_c0_g2	GN7V-63426-MONOMER	82.692	156	27	0	821	354	1	156	1.26e-91	272	| PHYTOZOME: Glyma.01G219400.1 | phospholipid-hydroperoxide glutathione peroxidase | Species: Glycine max | Gene: GN7V-63426	PWY-4081	glutathione-peroxide redox reactions	1.11.1.12-RXN	EC-1.11.1.12	phospholipid-hydroperoxide glutathione peroxidase	GN7V-63426	Glyma.01G219400.1.p
TRINITY_DN101_c0_g3	G3P-5540-MONOMER	82.222	180	32	0	820	281	60	239	1.85e-107	315	| PHYTOZOME: evm.model.supercontig_74.21 | glutathione peroxidase | Species: Carica papaya | Gene: G3P-5540	PWY-4081	glutathione-peroxide redox reactions	1.11.1.12-RXN	EC-1.11.1.12	glutathione peroxidase	G3P-5540	evm.model.supercontig_74.21
TRINITY_DN123_c0_g1	GDQC-12072-MONOMER	29.04	396	223	8	1915	803	157	519	8.39e-40	162	| ENSEMBL: Zm00001d050972_T005.1 | hydroxymethylglutaryl-CoA reductase | Species: Zea mays mays | Gene: GDQC-12072	PWY-922	mevalonate pathway I	1.1.1.34-RXN	EC-1.1.1.34	hydroxymethylglutaryl-CoA reductase	GDQC-12072	Zm00001d050972_T005.1
TRINITY_DN123_c1_g1	G3F-11104-MONOMER	57.297	185	79	0	2709	3263	2231	2415	1.16e-63	242	| PHYTOZOME: | Solyc09g098590.3.1 | Species: Solanum lycopersicum | Gene: G3F-11104	PWY-3801	sucrose degradation II (sucrose synthase)	SUCROSE-SYNTHASE-RXN	EC-2.4.1.13		G3F-11104	Solyc09g098590.3.1
TRINITY_DN123_c1_g1	G3F-11104-MONOMER	57.297	185	79	0	2709	3263	2231	2415	1.16e-63	242	| PHYTOZOME: | Solyc09g098590.3.1 | Species: Solanum lycopersicum | Gene: G3F-11104	PWYQT-4438	UDP-glucose biosynthesis (from sucrose)	SUCROSE-SYNTHASE-RXN	EC-2.4.1.13		G3F-11104	Solyc09g098590.3.1
TRINITY_DN146_c0_g1	G3P-8809-MONOMER	61.733	277	8	2	3129	3959	108	286	1.77e-91	307	| PHYTOZOME: evm.model.supercontig_190.3 | photosystem II | Species: Carica papaya | Gene: G3P-8809	PWY-101	photosynthesis light reactions	PSII-RXN	EC-1.10.3.9	photosystem II	G3P-8809	evm.model.supercontig_190.3
TRINITY_DN146_c0_g2	G3N-12690-MONOMER	47.222	180	95	0	1461	922	547	726	4.54e-47	179	| ENSEMBL: EMT23862 | alpha fucosidase; 1,2-alpha-L-fucosidase | Species: Aegilops tauschii | Gene: G3N-12690
TRINITY_DN124_c0_g1	G3C-7182-MONOMER	39.362	94	57	0	4445	4164	69	162	5.17e-16	82.8	| PHYTOZOME: Sobic.004G338000.1 | phosphoenolpyruvate carboxykinase (ATP) | Species: Sorghum bicolor | Gene: G3C-7182	PWY-561	superpathway of glyoxylate cycle and fatty acid degradation	PEPCARBOXYKIN-RXN	EC-4.1.1.49	phosphoenolpyruvate carboxykinase (ATP)	G3C-7182	Sobic.004G338000.1.p
TRINITY_DN124_c0_g1	G3C-7182-MONOMER	39.362	94	57	0	4445	4164	69	162	5.17e-16	82.8	| PHYTOZOME: Sobic.004G338000.1 | phosphoenolpyruvate carboxykinase (ATP) | Species: Sorghum bicolor | Gene: G3C-7182	GLUCONEO-PWY	gluconeogenesis I	PEPCARBOXYKIN-RXN	EC-4.1.1.49	phosphoenolpyruvate carboxykinase (ATP)	G3C-7182	Sobic.004G338000.1.p
TRINITY_DN124_c0_g1	G3C-7182-MONOMER	39.362	94	57	0	4445	4164	69	162	5.17e-16	82.8	| PHYTOZOME: Sobic.004G338000.1 | phosphoenolpyruvate carboxykinase (ATP) | Species: Sorghum bicolor | Gene: G3C-7182	PWY-7117	C4 photosynthetic carbon assimilation cycle, PEPCK type	PEPCARBOXYKIN-RXN	EC-4.1.1.49	phosphoenolpyruvate carboxykinase (ATP)	G3C-7182	Sobic.004G338000.1.p
TRINITY_DN110_c0_g1	G3N-8400-MONOMER	28.226	248	125	10	3114	3794	451	666	4.83e-16	87	| ENSEMBL: EMT15153 | (E)-heptaprenyl-diphosphate:isopentenyl-diphosphate octaprenyltranstransferase | Species: Aegilops tauschii | Gene: G3N-8400	PWY-5783	octaprenyl diphosphate biosynthesis	RXN-8992	EC-2.5.1.90	(E)-heptaprenyl-diphosphate:isopentenyl-diphosphate octaprenyltranstransferase	G3N-8400	EMT15153
TRINITY_DN117_c0_g1	G37-9432-MONOMER	91.892	185	15	0	4898	4344	302	486	8.43e-160	367	| PHYTOZOME: Potri.006G052800.1 | raffinose synthase; alkaline alpha- galactosidase | Species: Populus trichocarpa | Gene: G37-9432	PWY-6527	stachyose degradation	RXN-11501	EC-3.2.1.22	alkaline &alpha;- galactosidase	G37-9432	Potri.006G052800.1
TRINITY_DN117_c0_g1	G37-9432-MONOMER	91.892	185	15	0	4898	4344	302	486	8.43e-160	367	| PHYTOZOME: Potri.006G052800.1 | raffinose synthase; alkaline alpha- galactosidase | Species: Populus trichocarpa | Gene: G37-9432	PWY-6525	stellariose and mediose biosynthesis	2.4.1.82-RXN	EC-2.4.1.82	raffinose synthase	G37-9432	Potri.006G052800.1
TRINITY_DN117_c0_g1	G37-9432-MONOMER	91.892	185	15	0	4898	4344	302	486	8.43e-160	367	| PHYTOZOME: Potri.006G052800.1 | raffinose synthase; alkaline alpha- galactosidase | Species: Populus trichocarpa | Gene: G37-9432	PWY-6524	lychnose and isolychnose biosynthesis	2.4.1.82-RXN	EC-2.4.1.82	raffinose synthase	G37-9432	Potri.006G052800.1
TRINITY_DN117_c0_g1	G37-9432-MONOMER	91.892	185	15	0	4898	4344	302	486	8.43e-160	367	| PHYTOZOME: Potri.006G052800.1 | raffinose synthase; alkaline alpha- galactosidase | Species: Populus trichocarpa | Gene: G37-9432	PWY-5337	stachyose biosynthesis	2.4.1.82-RXN	EC-2.4.1.82	raffinose synthase	G37-9432	Potri.006G052800.1
TRINITY_DN117_c1_g1	G3P-4789-MONOMER	89.677	155	14	1	2482	2946	338	490	1.88e-86	291	| PHYTOZOME: evm.model.supercontig_30.136 | N-acetylglucosamine-1-phosphate uridyltransferase; UTP:glucose-1-phosphate uridylyltransferase; UDP-N-acetylgalactosamine diphosphorylase; evm.model.supercontig_30.136 | Species: Carica papaya | Gene: G3P-4789	PWY-6527	stachyose degradation	GLUC1PURIDYLTRANS-RXN	EC-2.7.7.64	UTP:glucose-1-phosphate uridylyltransferase	G3P-4789	evm.model.supercontig_30.136
TRINITY_DN117_c1_g1	G3P-4789-MONOMER	89.677	155	14	1	2482	2946	338	490	1.88e-86	291	| PHYTOZOME: evm.model.supercontig_30.136 | N-acetylglucosamine-1-phosphate uridyltransferase; UTP:glucose-1-phosphate uridylyltransferase; UDP-N-acetylgalactosamine diphosphorylase; evm.model.supercontig_30.136 | Species: Carica papaya | Gene: G3P-4789	PWYQT-4466	superpathway of sucrose and starch metabolism I (non-photosynthetic tissue)	GLUC1PURIDYLTRANS-RXN	EC-2.7.7.64	UTP:glucose-1-phosphate uridylyltransferase	G3P-4789	evm.model.supercontig_30.136
TRINITY_DN117_c1_g1	G3P-4789-MONOMER	89.677	155	14	1	2482	2946	338	490	1.88e-86	291	| PHYTOZOME: evm.model.supercontig_30.136 | N-acetylglucosamine-1-phosphate uridyltransferase; UTP:glucose-1-phosphate uridylyltransferase; UDP-N-acetylgalactosamine diphosphorylase; evm.model.supercontig_30.136 | Species: Carica papaya | Gene: G3P-4789	UDPNACETYLGALSYN-PWY	UDP-<i>N</i>-acetyl-D-glucosamine biosynthesis II	NAG1P-URIDYLTRANS-RXN	EC-2.7.7.23	N-acetylglucosamine-1-phosphate uridyltransferase	G3P-4789	evm.model.supercontig_30.136
TRINITY_DN117_c1_g1	G3P-4789-MONOMER	89.677	155	14	1	2482	2946	338	490	1.88e-86	291	| PHYTOZOME: evm.model.supercontig_30.136 | N-acetylglucosamine-1-phosphate uridyltransferase; UTP:glucose-1-phosphate uridylyltransferase; UDP-N-acetylgalactosamine diphosphorylase; evm.model.supercontig_30.136 | Species: Carica papaya | Gene: G3P-4789	PWY-7343	UDP-glucose biosynthesis	GLUC1PURIDYLTRANS-RXN	EC-2.7.7.64	UTP:glucose-1-phosphate uridylyltransferase	G3P-4789	evm.model.supercontig_30.136
TRINITY_DN117_c1_g1	G3P-4789-MONOMER	89.677	155	14	1	2482	2946	338	490	1.88e-86	291	| PHYTOZOME: evm.model.supercontig_30.136 | N-acetylglucosamine-1-phosphate uridyltransferase; UTP:glucose-1-phosphate uridylyltransferase; UDP-N-acetylgalactosamine diphosphorylase; evm.model.supercontig_30.136 | Species: Carica papaya | Gene: G3P-4789	GALACTMETAB-PWY	UDP-galactose biosynthesis (salvage pathway from galactose using UDP-glucose)	GLUC1PURIDYLTRANS-RXN	EC-2.7.7.64	UTP:glucose-1-phosphate uridylyltransferase	G3P-4789	evm.model.supercontig_30.136
TRINITY_DN117_c1_g1	G3P-4789-MONOMER	89.677	155	14	1	2482	2946	338	490	1.88e-86	291	| PHYTOZOME: evm.model.supercontig_30.136 | N-acetylglucosamine-1-phosphate uridyltransferase; UTP:glucose-1-phosphate uridylyltransferase; UDP-N-acetylgalactosamine diphosphorylase; evm.model.supercontig_30.136 | Species: Carica papaya | Gene: G3P-4789	PWY-3801	sucrose degradation II (sucrose synthase)	GLUC1PURIDYLTRANS-RXN	EC-2.7.7.64	UTP:glucose-1-phosphate uridylyltransferase	G3P-4789	evm.model.supercontig_30.136
TRINITY_DN117_c1_g1	G3P-4789-MONOMER	89.677	155	14	1	2482	2946	338	490	1.88e-86	291	| PHYTOZOME: evm.model.supercontig_30.136 | N-acetylglucosamine-1-phosphate uridyltransferase; UTP:glucose-1-phosphate uridylyltransferase; UDP-N-acetylgalactosamine diphosphorylase; evm.model.supercontig_30.136 | Species: Carica papaya | Gene: G3P-4789	PWY-7238	sucrose biosynthesis II	GLUC1PURIDYLTRANS-RXN	EC-2.7.7.64	UTP:glucose-1-phosphate uridylyltransferase	G3P-4789	evm.model.supercontig_30.136
TRINITY_DN117_c2_g1	G2Z-7374-MONOMER	87.742	465	57	0	328	1722	1	465	0	828	| PHYTOZOME: Manes.02G030900.1 | hydroxymethyl glutaryl-CoA synthase | Species: Manihot esculenta | Gene: G2Z-7374	PWY-922	mevalonate pathway I	HYDROXYMETHYLGLUTARYL-COA-SYNTHASE-RXN	EC-2.3.3.10	hydroxymethyl glutaryl-CoA synthase	G2Z-7374	Manes.02G030900.1.p
TRINITY_DN117_c3_g1	G33-10239-MONOMER	87.257	463	56	1	1380	1	19	481	0	780	| PHYTOZOME: GSVIVT01012124001 | UDP-N-acetylgalactosamine diphosphorylase; N-acetylglucosamine-1-phosphate uridyltransferase; GSVIVT01012124001 | Species: Vitis vinifera | Gene: G33-10239	UDPNACETYLGALSYN-PWY	UDP-<i>N</i>-acetyl-D-glucosamine biosynthesis II	NAG1P-URIDYLTRANS-RXN	EC-2.7.7.23	N-acetylglucosamine-1-phosphate uridyltransferase	G33-10239	GSVIVT01012124001
TRINITY_DN113_c0_g1	G5X-5458-MONOMER	80	85	15	1	5547	5293	257	339	9.45e-31	130	| The Beta vulgaris Resource: Sp_145430_gtrw.t1 | dimethylallyl-diphosphate:ATP dimethylallyltransferase; dimethylallyl-diphosphate:AMP dimethylallyltransferase; dimethylallyl-diphosphate:ADP dimethylallyltransferase | Species: Spinacia oleracea | Gene: G5X-5458	PWY-2681	<i>trans</i>-zeatin biosynthesis	RXN-4307	EC-2.5.1.27	dimethylallyl-diphosphate:AMP dimethylallyltransferase	G5X-5458	Sp_145430_gtrw.t1
TRINITY_DN113_c0_g1	G5X-5458-MONOMER	80	85	15	1	5547	5293	257	339	9.45e-31	130	| The Beta vulgaris Resource: Sp_145430_gtrw.t1 | dimethylallyl-diphosphate:ATP dimethylallyltransferase; dimethylallyl-diphosphate:AMP dimethylallyltransferase; dimethylallyl-diphosphate:ADP dimethylallyltransferase | Species: Spinacia oleracea | Gene: G5X-5458	PWY-2681	<i>trans</i>-zeatin biosynthesis	RXN-4305	EC-2.5.1.112	dimethylallyl-diphosphate:ADP dimethylallyltransferase	G5X-5458	Sp_145430_gtrw.t1
TRINITY_DN113_c0_g1	G5X-5458-MONOMER	80	85	15	1	5547	5293	257	339	9.45e-31	130	| The Beta vulgaris Resource: Sp_145430_gtrw.t1 | dimethylallyl-diphosphate:ATP dimethylallyltransferase; dimethylallyl-diphosphate:AMP dimethylallyltransferase; dimethylallyl-diphosphate:ADP dimethylallyltransferase | Species: Spinacia oleracea | Gene: G5X-5458	PWY-2681	<i>trans</i>-zeatin biosynthesis	RXN-4303	EC-2.5.1.112	dimethylallyl-diphosphate:ATP dimethylallyltransferase	G5X-5458	Sp_145430_gtrw.t1
TRINITY_DN113_c1_g1	G3F-7517-MONOMER	83.714	350	55	2	4836	3790	345	693	0	609	| PHYTOZOME: | Solyc09g007170.3.1 | Species: Solanum lycopersicum | Gene: G3F-7517	PWY-7219	adenosine ribonucleotides <i>de novo</i> biosynthesis	ADENYL-KIN-RXN	EC-2.7.4.3	Solyc09g007170.3.1	G3F-7517	Solyc09g007170.3.1
TRINITY_DN199_c0_g1	G3F-9373-MONOMER	28.485	165	113	3	1100	1591	21	181	1.18e-14	79.7	| PHYTOZOME: | Solyc03g121720.3.1 | Species: Solanum lycopersicum | Gene: G3F-9373
TRINITY_DN199_c0_g3	G30-10072-MONOMER	38.272	81	50	0	616	858	13	93	4.84e-11	68.9	| ENSEMBL: Bra035024.1-P | 2-dehydro-3-deoxyphosphoheptonate aldolase | Species: Brassica rapa ssp. Pekinensis | Gene: G30-10072	PWY-6164	3-dehydroquinate biosynthesis I	DAHPSYN-RXN	EC-2.5.1.54	2-dehydro-3-deoxyphosphoheptonate aldolase	G30-10072	Bra035024.1-P
TRINITY_DN199_c1_g1	G33-11148-MONOMER	51.149	174	71	2	1063	548	182	343	1.29e-50	184	| PHYTOZOME: GSVIVT01016689001 | carboxylesterase | Species: Vitis vinifera | Gene: G33-11148
TRINITY_DN111_c0_g1	GDQC-14202-MONOMER	79.167	48	10	0	6393	6250	130	177	6.18e-18	85.9	| ENSEMBL: Zm00001d048974_T001.1 | glycine decarboxylase; gcv system; H-Gcv-protein-(dihydrolipoyl)lysine:NAD+ oxidoreductase; aminomethyltransferase | Species: Zea mays mays | Gene: GDQC-14202	GLYCLEAV-PWY	glycine cleavage	RXN-8629	EC-1.8.1.4	H-Gcv-protein-(dihydrolipoyl)lysine:NAD+ oxidoreductase	GDQC-14202	Zm00001d048974_T001.1
TRINITY_DN111_c0_g1	GDQC-14202-MONOMER	79.167	48	10	0	6393	6250	130	177	6.18e-18	85.9	| ENSEMBL: Zm00001d048974_T001.1 | glycine decarboxylase; gcv system; H-Gcv-protein-(dihydrolipoyl)lysine:NAD+ oxidoreductase; aminomethyltransferase | Species: Zea mays mays | Gene: GDQC-14202	GLYCLEAV-PWY	glycine cleavage	GCVT-RXN	EC-2.1.2.10	aminomethyltransferase	GDQC-14202	Zm00001d048974_T001.1
TRINITY_DN111_c0_g1	GDQC-14202-MONOMER	79.167	48	10	0	6393	6250	130	177	6.18e-18	85.9	| ENSEMBL: Zm00001d048974_T001.1 | glycine decarboxylase; gcv system; H-Gcv-protein-(dihydrolipoyl)lysine:NAD+ oxidoreductase; aminomethyltransferase | Species: Zea mays mays | Gene: GDQC-14202	GLYCLEAV-PWY	glycine cleavage	GCVP-RXN	EC-1.4.4.2	glycine decarboxylase	GDQC-14202	Zm00001d048974_T001.1
TRINITY_DN111_c0_g1	GDQC-14202-MONOMER	79.167	48	10	0	6393	6250	130	177	6.18e-18	85.9	| ENSEMBL: Zm00001d048974_T001.1 | glycine decarboxylase; gcv system; H-Gcv-protein-(dihydrolipoyl)lysine:NAD+ oxidoreductase; aminomethyltransferase | Species: Zea mays mays | Gene: GDQC-14202	PWY-181	photorespiration	GCVMULTI-RXN	-	gcv system	GDQC-14202	Zm00001d048974_T001.1
TRINITY_DN111_c0_g1	GDQC-14202-MONOMER	79.167	48	10	0	6393	6250	130	177	6.18e-18	85.9	| ENSEMBL: Zm00001d048974_T001.1 | glycine decarboxylase; gcv system; H-Gcv-protein-(dihydrolipoyl)lysine:NAD+ oxidoreductase; aminomethyltransferase | Species: Zea mays mays | Gene: GDQC-14202	PWY-3841	folate transformations II	GCVMULTI-RXN	-	gcv system	GDQC-14202	Zm00001d048974_T001.1
TRINITY_DN134_c0_g1	GN7F-32515-MONOMER	56.667	60	26	0	2966	2787	164	223	1.09e-11	70.5	| PHYTOZOME: LOC_Os04g15550.1 | LOC_Os04g15550.1 | Species: Oryza sativa Japonica Group | Gene: GN7F-32515
TRINITY_DN134_c1_g1	G3N-10833-MONOMER	32.827	527	325	9	3755	2232	205	721	5.17e-31	135	| ENSEMBL: EMT01483 | arginase | Species: Aegilops tauschii | Gene: G3N-10833	PWY-6305	putrescine biosynthesis IV	ARGINASE-RXN	EC-3.5.3.1	arginase	G3N-10833	EMT01483
TRINITY_DN134_c1_g1	G3N-10833-MONOMER	32.827	527	325	9	3755	2232	205	721	5.17e-31	135	| ENSEMBL: EMT01483 | arginase | Species: Aegilops tauschii | Gene: G3N-10833	PWY-4984	urea cycle	ARGINASE-RXN	EC-3.5.3.1	arginase	G3N-10833	EMT01483
TRINITY_DN134_c1_g1	G3N-10833-MONOMER	32.827	527	325	9	3755	2232	205	721	5.17e-31	135	| ENSEMBL: EMT01483 | arginase | Species: Aegilops tauschii | Gene: G3N-10833	ARG-PRO-PWY	L-arginine degradation VI (arginase 2 pathway)	ARGINASE-RXN	EC-3.5.3.1	arginase	G3N-10833	EMT01483
TRINITY_DN134_c1_g1	G3N-10833-MONOMER	32.827	527	325	9	3755	2232	205	721	5.17e-31	135	| ENSEMBL: EMT01483 | arginase | Species: Aegilops tauschii | Gene: G3N-10833	PWY-6922	L-<i>N<sup>&delta;</sup></i>-acetylornithine biosynthesis	ARGINASE-RXN	EC-3.5.3.1	arginase	G3N-10833	EMT01483
TRINITY_DN134_c1_g1	G3N-10833-MONOMER	32.827	527	325	9	3755	2232	205	721	5.17e-31	135	| ENSEMBL: EMT01483 | arginase | Species: Aegilops tauschii | Gene: G3N-10833	ARGASEDEG-PWY	L-arginine degradation I (arginase pathway)	ARGINASE-RXN	EC-3.5.3.1	arginase	G3N-10833	EMT01483
TRINITY_DN134_c1_g1	G3N-10833-MONOMER	32.827	527	325	9	3755	2232	205	721	5.17e-31	135	| ENSEMBL: EMT01483 | arginase | Species: Aegilops tauschii | Gene: G3N-10833	CITRULBIO-PWY	L-citrulline biosynthesis	ARGINASE-RXN	EC-3.5.3.1	arginase	G3N-10833	EMT01483
TRINITY_DN134_c2_g1	G3F-7517-MONOMER	45.205	292	153	6	1924	2784	373	662	1.52e-65	237	| PHYTOZOME: | Solyc09g007170.3.1 | Species: Solanum lycopersicum | Gene: G3F-7517	PWY-7219	adenosine ribonucleotides <i>de novo</i> biosynthesis	ADENYL-KIN-RXN	EC-2.7.4.3	Solyc09g007170.3.1	G3F-7517	Solyc09g007170.3.1
TRINITY_DN103_c0_g1	G2Z-11654-MONOMER	85	200	30	0	727	128	168	367	1.77e-119	367	| PHYTOZOME: Manes.18G120300.1 | 12-oxophytodienoate reductase | Species: Manihot esculenta | Gene: G2Z-11654	PWY-735	jasmonic acid biosynthesis	12-OXOPHYTODIENOATE-REDUCTASE-RXN	EC-1.3.1.42	12-oxophytodienoate reductase	G2Z-11654	Manes.18G120300.1.p
TRINITY_DN103_c0_g2	G2Z-9161-MONOMER	72.973	111	28	1	328	2	88	198	2.38e-53	172	| PHYTOZOME: Manes.18G120400.1 | 12-oxophytodienoate reductase | Species: Manihot esculenta | Gene: G2Z-9161	PWY-735	jasmonic acid biosynthesis	12-OXOPHYTODIENOATE-REDUCTASE-RXN	EC-1.3.1.42	12-oxophytodienoate reductase	G2Z-9161	Manes.18G120400.1.p
TRINITY_DN103_c0_g3	G2Z-9890-MONOMER	60.606	33	12	1	178	276	9	40	9.7e-05	41.2	| PHYTOZOME: Manes.18G120700.1 | 12-oxophytodienoate reductase | Species: Manihot esculenta | Gene: G2Z-9890	PWY-735	jasmonic acid biosynthesis	12-OXOPHYTODIENOATE-REDUCTASE-RXN	EC-1.3.1.42	12-oxophytodienoate reductase	G2Z-9890	Manes.18G120700.1.p
TRINITY_DN103_c1_g1	G2Z-6764-MONOMER	61.411	241	59	2	2453	1731	50	256	9.08e-88	293	| PHYTOZOME: Manes.03G039700.1 | 12-oxophytodienoate reductase | Species: Manihot esculenta | Gene: G2Z-6764	PWY-735	jasmonic acid biosynthesis	12-OXOPHYTODIENOATE-REDUCTASE-RXN	EC-1.3.1.42	12-oxophytodienoate reductase	G2Z-6764	Manes.03G039700.1.p
TRINITY_DN103_c2_g1	GN7V-67762-MONOMER	77.632	76	17	0	228	1	28	103	9.78e-38	130	| PHYTOZOME: Glyma.13G109700.2 | 12-oxophytodienoate reductase | Species: Glycine max | Gene: GN7V-67762	PWY-735	jasmonic acid biosynthesis	12-OXOPHYTODIENOATE-REDUCTASE-RXN	EC-1.3.1.42	12-oxophytodienoate reductase	GN7V-67762	Glyma.13G109700.2.p
TRINITY_DN157_c0_g1	GSP-5933-MONOMER	75	40	10	0	3049	3168	170	209	9.43e-19	60.8	| PHYTOZOME: 31515480 | diamine N-acetyltransferase | Species: Spirodela polyrhiza | Gene: GSP-5933
TRINITY_DN57058_c0_g1	G30-13877-MONOMER	50	68	34	0	3	206	606	673	1.15e-18	79.7	| ENSEMBL: Bra039006.1-P | 1-aminocyclopropane-1-carboxylate oxidase | Species: Brassica rapa ssp. Pekinensis | Gene: G30-13877	ETHYL-PWY	ethylene biosynthesis I (plants)	ETHYL-RXN	EC-1.14.17.4	1-aminocyclopropane-1-carboxylate oxidase	G30-13877	Bra039006.1-P
TRINITY_DN57075_c0_g1	G2U-9580-MONOMER	30.935	139	96	0	6	422	110	248	2.46e-22	94.7	| PHYTOZOME: Bradi2g38119.1 | 3,5-dimethoxyphenol O-methyltransferase; 3,5-dihydroxyanisole O-methyltransferase | Species: Brachypodium distachyon | Gene: G2U-9580	PWY-5765	1,3,5-trimethoxybenzene biosynthesis	RXN-9022	EC-2.1.1	3,5-dimethoxyphenol <i>O</i>-methyltransferase	G2U-9580	Bradi2g38119.1.p
TRINITY_DN57075_c0_g1	G2U-9580-MONOMER	30.935	139	96	0	6	422	110	248	2.46e-22	94.7	| PHYTOZOME: Bradi2g38119.1 | 3,5-dimethoxyphenol O-methyltransferase; 3,5-dihydroxyanisole O-methyltransferase | Species: Brachypodium distachyon | Gene: G2U-9580	PWY-5765	1,3,5-trimethoxybenzene biosynthesis	RXN-9021	EC-2.1.1	3,5-dihydroxyanisole <i>O</i>-methyltransferase	G2U-9580	Bradi2g38119.1.p
TRINITY_DN57083_c0_g1	G3M-8150-MONOMER	63.636	33	9	1	304	206	80	109	2.36e-06	44.7	| PHYTOZOME: PGSC0003DMT400031388 | photosystem I | Species: Solanum tuberosum | Gene: G3M-8150	PWY-101	photosynthesis light reactions	RXN-15479	EC-1.97.1.12	photosystem I	G3M-8150	PGSC0003DMP400021283
TRINITY_DN57019_c0_g1	G4B-6912-MONOMER	38.462	65	39	1	243	434	116	180	2.64e-07	50.8	| PHYTOZOME: evm_27.model.AmTr_v1.0_scaffold00029.268 | N-acylsphingosine amidohydrolase; ceramidase | Species: Amborella trichopoda | Gene: G4B-6912	PWY-6483	ceramide degradation	RXN-11375	EC-3.5.1.23	ceramidase	G4B-6912	evm_27.model.AmTr_v1.0_scaffold00029.268
TRINITY_DN57005_c0_g1	G3F-8748-MONOMER	51.19	84	40	1	228	476	2	85	6.37e-33	82	| PHYTOZOME: | Solyc02g094756.1.1 | Species: Solanum lycopersicum | Gene: G3F-8748	PWY-5301	ajmaline and sarpagine biosynthesis	3.1.1.78-RXN	EC-3.1.1.78	Solyc02g094756.1.1	G3F-8748	Solyc02g094756.1.1
TRINITY_DN57010_c0_g1	GDQC-8851-MONOMER	51.923	52	25	0	387	232	140	191	1.1e-12	67	| ENSEMBL: Zm00001d028508_T001.1 | sucrose synthase | Species: Zea mays mays | Gene: GDQC-8851	PWY-3801	sucrose degradation II (sucrose synthase)	SUCROSE-SYNTHASE-RXN	EC-2.4.1.13		GDQC-8851	Zm00001d028508_T001.1
TRINITY_DN57010_c0_g1	GDQC-8851-MONOMER	51.923	52	25	0	387	232	140	191	1.1e-12	67	| ENSEMBL: Zm00001d028508_T001.1 | sucrose synthase | Species: Zea mays mays | Gene: GDQC-8851	PWYQT-4438	UDP-glucose biosynthesis (from sucrose)	SUCROSE-SYNTHASE-RXN	EC-2.4.1.13		GDQC-8851	Zm00001d028508_T001.1
TRINITY_DN57044_c0_g1	GN7V-65007-MONOMER	72.826	92	25	0	277	2	55	146	1.25e-46	150	| PHYTOZOME: Glyma.11G143000.1 | Glyma.11G143000.1.p | Species: Glycine max | Gene: GN7V-65007	PWY-7036	very long chain fatty acid biosynthesis II	RXN-13305	EC-4.2.1.134		GN7V-65007	Glyma.11G143000.1.p
TRINITY_DN57044_c0_g1	GN7V-65007-MONOMER	72.826	92	25	0	277	2	55	146	1.25e-46	150	| PHYTOZOME: Glyma.11G143000.1 | Glyma.11G143000.1.p | Species: Glycine max | Gene: GN7V-65007	PWY-7036	very long chain fatty acid biosynthesis II	RXN-13304	EC-4.2.1.134		GN7V-65007	Glyma.11G143000.1.p
TRINITY_DN57044_c0_g1	GN7V-65007-MONOMER	72.826	92	25	0	277	2	55	146	1.25e-46	150	| PHYTOZOME: Glyma.11G143000.1 | Glyma.11G143000.1.p | Species: Glycine max | Gene: GN7V-65007	PWY-7036	very long chain fatty acid biosynthesis II	RXN-13303	EC-4.2.1.134		GN7V-65007	Glyma.11G143000.1.p
TRINITY_DN57044_c0_g1	GN7V-65007-MONOMER	72.826	92	25	0	277	2	55	146	1.25e-46	150	| PHYTOZOME: Glyma.11G143000.1 | Glyma.11G143000.1.p | Species: Glycine max | Gene: GN7V-65007	PWY-5080	very long chain fatty acid biosynthesis I	RXN-11750	EC-4.2.1.134	Glyma.11G143000.1.p	GN7V-65007	Glyma.11G143000.1.p
TRINITY_DN57073_c0_g1	G3P-5078-MONOMER	94.444	18	1	0	508	455	150	167	2.51e-06	48.5	| PHYTOZOME: evm.model.supercontig_28.105 | Myosin ATPase | Species: Carica papaya | Gene: G3P-5078
TRINITY_DN57081_c0_g1	G2T-6049-MONOMER	95.122	82	4	0	246	1	234	315	1.72e-52	172	| ENSEMBL: MLOC_58561.1 | Glucomannan 4-beta-mannosyltransferase | Species: Hordeum vulgare subsp. vulgare | Gene: G2T-6049
TRINITY_DN57030_c0_g1	G3F-8225-MONOMER	45.283	53	14	2	186	302	547	598	0.000172	40.8	| PHYTOZOME: | Solyc06g082740.3.1 | Species: Solanum lycopersicum | Gene: G3F-8225	PWY-5035	gibberellin biosynthesis III (early C-13 hydroxylation)	RXN1F-143	EC-1.14.11	Solyc06g082740.3.1	G3F-8225	Solyc06g082740.3.1
TRINITY_DN57054_c0_g1	G3N-13299-MONOMER	54.545	44	20	0	3	134	2056	2099	1.27e-06	47	| ENSEMBL: EMT21982 | callose synthase | Species: Aegilops tauschii | Gene: G3N-13299	PWY-6773	1,3-&beta;-D-glucan biosynthesis	13-BETA-GLUCAN-SYNTHASE-RXN	EC-2.4.1.34	callose synthase	G3N-13299	EMT21982
TRINITY_DN57033_c0_g1	G3C-11120-MONOMER	63.043	92	33	1	11	286	95	185	9.15e-37	129	| PHYTOZOME: Sobic.005G186700.1 | hydroxynitrile lyase | Species: Sorghum bicolor | Gene: G3C-11120	PWY-5976	dhurrin degradation	HYDROXYMANDELONITRILE-LYASE-RXN	EC-4.1.2.11	hydroxynitrile lyase	G3C-11120	Sobic.005G186700.1.p
TRINITY_DN57009_c0_g1	G33-11315-MONOMER	84.848	66	10	0	2	199	95	160	2.33e-35	120	| PHYTOZOME: GSVIVT01003157001 | Limonoid glucosyltransferase | Species: Vitis vinifera | Gene: G33-11315
TRINITY_DN57040_c0_g1	G3N-7059-MONOMER	48.78	41	21	0	37	159	42	82	0.000576	42	| ENSEMBL: EMT03316 | N6-(Delta2-isopentenyl)-adenosine 5'-monophosphate phosphoribohydrolase; trans-zeatin riboside monophosphate phosphoribohydrolase | Species: Aegilops tauschii | Gene: G3N-7059	PWY-2681	<i>trans</i>-zeatin biosynthesis	RXN-4313	EC-3.2.2	<i>N</i><sup>6</sup>-(&Delta;<sup>2</sup>-isopentenyl)-adenosine 5'-monophosphate phosphoribohydrolase	G3N-7059	EMT03316
TRINITY_DN57040_c0_g1	G3N-7059-MONOMER	48.78	41	21	0	37	159	42	82	0.000576	42	| ENSEMBL: EMT03316 | N6-(Delta2-isopentenyl)-adenosine 5'-monophosphate phosphoribohydrolase; trans-zeatin riboside monophosphate phosphoribohydrolase | Species: Aegilops tauschii | Gene: G3N-7059	PWY-2681	<i>trans</i>-zeatin biosynthesis	RXN-4314	-	<i>trans</i>-zeatin riboside monophosphate phosphoribohydrolase	G3N-7059	EMT03316
TRINITY_DN57049_c0_g1	G5X-7537-MONOMER	73.973	73	18	1	220	2	224	295	1.77e-31	116	| The Beta vulgaris Resource: Sp_083700_yahi.t1 | D-cysteine desulfhydrase, PLP-dependent | Species: Spinacia oleracea | Gene: G5X-7537
TRINITY_DN57050_c0_g1	G4B-8486-MONOMER	31.967	122	75	4	271	621	307	425	2.54e-08	56.2	| PHYTOZOME: evm_27.model.AmTr_v1.0_scaffold00056.141 | Glutamate carboxypeptidase | Species: Amborella trichopoda | Gene: G4B-8486
TRINITY_DN59522_c0_g1	G37-14901-MONOMER	39.818	329	170	7	1282	317	6	313	1.73e-53	183	| PHYTOZOME: Potri.002G095600.1 | alkaline peroxidase | Species: Populus trichocarpa | Gene: G37-14901
TRINITY_DN59536_c0_g1	G3F-12188-MONOMER	39.669	121	72	1	371	9	607	726	3.82e-22	94.7	| PHYTOZOME: | Solyc08g078080.3.1 | Species: Solanum lycopersicum | Gene: G3F-12188	LIPASYN-PWY	phospholipases	PHOSPHOLIPASE-A1-RXN	EC-3.1.1.32	Solyc08g078080.3.1	G3F-12188	Solyc08g078080.3.1
TRINITY_DN59536_c0_g1	G3F-12188-MONOMER	39.669	121	72	1	371	9	607	726	3.82e-22	94.7	| PHYTOZOME: | Solyc08g078080.3.1 | Species: Solanum lycopersicum | Gene: G3F-12188	PWY-6803	phosphatidylcholine acyl editing	PHOSPHOLIPASE-A1-RXN	EC-3.1.1.32	Solyc08g078080.3.1	G3F-12188	Solyc08g078080.3.1
TRINITY_DN59531_c0_g1	G2Z-9591-MONOMER	86.577	149	20	0	602	156	546	694	5.98e-92	284	| PHYTOZOME: Manes.03G025100.1 | xylogalacturonan beta-1,3-xylosyltransferase | Species: Manihot esculenta | Gene: G2Z-9591	PWY-5980	xylogalacturonan biosynthesis	RXN-9589	EC-2.4.2.41	xylogalacturonan &beta;-1,3-xylosyltransferase	G2Z-9591	Manes.03G025100.1.p
TRINITY_DN59513_c0_g1	GN7V-58232-MONOMER	26.687	326	188	9	334	1302	468	745	7.23e-22	101	| PHYTOZOME: Glyma.20G035400.1 | chitinase | Species: Glycine max | Gene: GN7V-58232	PWY-6902	chitin degradation II (Vibrio)	3.2.1.14-RXN	EC-3.2.1.14	chitinase	GN7V-58232	Glyma.20G035400.1.p
TRINITY_DN59513_c0_g1	GN7V-58232-MONOMER	26.687	326	188	9	334	1302	468	745	7.23e-22	101	| PHYTOZOME: Glyma.20G035400.1 | chitinase | Species: Glycine max | Gene: GN7V-58232	PWY-6814	chitin degradation III (carnivorous plants)	3.2.1.14-RXN	EC-3.2.1.14	chitinase	GN7V-58232	Glyma.20G035400.1.p
TRINITY_DN59587_c0_g1	G33-11495-MONOMER	41.202	233	136	1	750	55	1023	1255	5.07e-55	192	| PHYTOZOME: GSVIVT01018780001 | Flavanone 3-dioxygenase | Species: Vitis vinifera | Gene: G33-11495	PWY-5059	pinobanksin biosynthesis	RXN-7648	EC-1.14.11.9		G33-11495	GSVIVT01018780001
TRINITY_DN59587_c0_g1	G33-11495-MONOMER	41.202	233	136	1	750	55	1023	1255	5.07e-55	192	| PHYTOZOME: GSVIVT01018780001 | Flavanone 3-dioxygenase | Species: Vitis vinifera | Gene: G33-11495	PWY-6787	flavonoid biosynthesis (in equisetum)	NARINGENIN-3-DIOXYGENASE-RXN	EC-1.14.11.9		G33-11495	GSVIVT01018780001
TRINITY_DN59587_c0_g1	G33-11495-MONOMER	41.202	233	136	1	750	55	1023	1255	5.07e-55	192	| PHYTOZOME: GSVIVT01018780001 | Flavanone 3-dioxygenase | Species: Vitis vinifera | Gene: G33-11495	PWY1F-FLAVSYN	flavonoid biosynthesis	NARINGENIN-3-DIOXYGENASE-RXN	EC-1.14.11.9		G33-11495	GSVIVT01018780001
TRINITY_DN59587_c0_g1	G33-11495-MONOMER	41.202	233	136	1	750	55	1023	1255	5.07e-55	192	| PHYTOZOME: GSVIVT01018780001 | Flavanone 3-dioxygenase | Species: Vitis vinifera | Gene: G33-11495	PWY-5152	leucodelphinidin biosynthesis	RXN-7922	EC-1.14.11.9		G33-11495	GSVIVT01018780001
TRINITY_DN59554_c0_g1	G3P-7497-MONOMER	54.737	95	42	1	328	44	103	196	1.16e-32	114	| PHYTOZOME: evm.model.supercontig_106.15 | dihydrofolate reductase; thymidylate synthase | Species: Carica papaya | Gene: G3P-7497	PWY-7187	pyrimidine deoxyribonucleotides <i>de novo</i> biosynthesis II	THYMIDYLATESYN-RXN	EC-2.1.1.45	thymidylate synthase	G3P-7497	evm.model.supercontig_106.15
TRINITY_DN59554_c0_g1	G3P-7497-MONOMER	54.737	95	42	1	328	44	103	196	1.16e-32	114	| PHYTOZOME: evm.model.supercontig_106.15 | dihydrofolate reductase; thymidylate synthase | Species: Carica papaya | Gene: G3P-7497	PWY-7184	pyrimidine deoxyribonucleotides <i>de novo</i> biosynthesis I	THYMIDYLATESYN-RXN	EC-2.1.1.45	thymidylate synthase	G3P-7497	evm.model.supercontig_106.15
TRINITY_DN59554_c0_g1	G3P-7497-MONOMER	54.737	95	42	1	328	44	103	196	1.16e-32	114	| PHYTOZOME: evm.model.supercontig_106.15 | dihydrofolate reductase; thymidylate synthase | Species: Carica papaya | Gene: G3P-7497	PWY-7199	pyrimidine deoxyribonucleosides salvage	THYMIDYLATESYN-RXN	EC-2.1.1.45	thymidylate synthase	G3P-7497	evm.model.supercontig_106.15
TRINITY_DN59554_c0_g1	G3P-7497-MONOMER	54.737	95	42	1	328	44	103	196	1.16e-32	114	| PHYTOZOME: evm.model.supercontig_106.15 | dihydrofolate reductase; thymidylate synthase | Species: Carica papaya | Gene: G3P-7497	PWY0-166	superpathway of pyrimidine deoxyribonucleotides <i>de novo</i> biosynthesis (E. coli)	THYMIDYLATESYN-RXN	EC-2.1.1.45	thymidylate synthase	G3P-7497	evm.model.supercontig_106.15
TRINITY_DN59554_c0_g1	G3P-7497-MONOMER	54.737	95	42	1	328	44	103	196	1.16e-32	114	| PHYTOZOME: evm.model.supercontig_106.15 | dihydrofolate reductase; thymidylate synthase | Species: Carica papaya | Gene: G3P-7497	PWY-3841	folate transformations II	THYMIDYLATESYN-RXN	EC-2.1.1.45	thymidylate synthase	G3P-7497	evm.model.supercontig_106.15
TRINITY_DN59554_c0_g1	G3P-7497-MONOMER	54.737	95	42	1	328	44	103	196	1.16e-32	114	| PHYTOZOME: evm.model.supercontig_106.15 | dihydrofolate reductase; thymidylate synthase | Species: Carica papaya | Gene: G3P-7497	PWY-3841	folate transformations II	DIHYDROFOLATEREDUCT-RXN	EC-1.5.1.3	dihydrofolate reductase	G3P-7497	evm.model.supercontig_106.15
TRINITY_DN59554_c0_g1	G3P-7497-MONOMER	54.737	95	42	1	328	44	103	196	1.16e-32	114	| PHYTOZOME: evm.model.supercontig_106.15 | dihydrofolate reductase; thymidylate synthase | Species: Carica papaya | Gene: G3P-7497	PWY-3742	tetrahydrofolate biosynthesis II	DIHYDROFOLATEREDUCT-RXN	EC-1.5.1.3	dihydrofolate reductase	G3P-7497	evm.model.supercontig_106.15
TRINITY_DN59554_c0_g1	G3P-7497-MONOMER	54.737	95	42	1	328	44	103	196	1.16e-32	114	| PHYTOZOME: evm.model.supercontig_106.15 | dihydrofolate reductase; thymidylate synthase | Species: Carica papaya | Gene: G3P-7497	PWY-6614	tetrahydrofolate biosynthesis	DIHYDROFOLATEREDUCT-RXN	EC-1.5.1.3	dihydrofolate reductase	G3P-7497	evm.model.supercontig_106.15
TRINITY_DN59580_c0_g1	G2Z-9971-MONOMER	72.603	73	18	1	1	213	190	262	2.4e-32	115	| PHYTOZOME: Manes.14G061900.1 | spermidine synthase | Species: Manihot esculenta | Gene: G2Z-9971	BSUBPOLYAMSYN-PWY	spermidine biosynthesis I	SPERMIDINESYN-RXN	EC-2.5.1.16	spermidine synthase	G2Z-9971	Manes.14G061900.1.p
TRINITY_DN59528_c0_g1	G3N-10833-MONOMER	42.808	292	151	5	626	1474	1002	1286	4.5e-54	198	| ENSEMBL: EMT01483 | arginase | Species: Aegilops tauschii | Gene: G3N-10833	PWY-6305	putrescine biosynthesis IV	ARGINASE-RXN	EC-3.5.3.1	arginase	G3N-10833	EMT01483
TRINITY_DN59528_c0_g1	G3N-10833-MONOMER	42.808	292	151	5	626	1474	1002	1286	4.5e-54	198	| ENSEMBL: EMT01483 | arginase | Species: Aegilops tauschii | Gene: G3N-10833	PWY-4984	urea cycle	ARGINASE-RXN	EC-3.5.3.1	arginase	G3N-10833	EMT01483
TRINITY_DN59528_c0_g1	G3N-10833-MONOMER	42.808	292	151	5	626	1474	1002	1286	4.5e-54	198	| ENSEMBL: EMT01483 | arginase | Species: Aegilops tauschii | Gene: G3N-10833	ARG-PRO-PWY	L-arginine degradation VI (arginase 2 pathway)	ARGINASE-RXN	EC-3.5.3.1	arginase	G3N-10833	EMT01483
TRINITY_DN59528_c0_g1	G3N-10833-MONOMER	42.808	292	151	5	626	1474	1002	1286	4.5e-54	198	| ENSEMBL: EMT01483 | arginase | Species: Aegilops tauschii | Gene: G3N-10833	PWY-6922	L-<i>N<sup>&delta;</sup></i>-acetylornithine biosynthesis	ARGINASE-RXN	EC-3.5.3.1	arginase	G3N-10833	EMT01483
TRINITY_DN59528_c0_g1	G3N-10833-MONOMER	42.808	292	151	5	626	1474	1002	1286	4.5e-54	198	| ENSEMBL: EMT01483 | arginase | Species: Aegilops tauschii | Gene: G3N-10833	ARGASEDEG-PWY	L-arginine degradation I (arginase pathway)	ARGINASE-RXN	EC-3.5.3.1	arginase	G3N-10833	EMT01483
TRINITY_DN59528_c0_g1	G3N-10833-MONOMER	42.808	292	151	5	626	1474	1002	1286	4.5e-54	198	| ENSEMBL: EMT01483 | arginase | Species: Aegilops tauschii | Gene: G3N-10833	CITRULBIO-PWY	L-citrulline biosynthesis	ARGINASE-RXN	EC-3.5.3.1	arginase	G3N-10833	EMT01483
TRINITY_DN59524_c0_g1	G3F-10021-MONOMER	43.333	150	77	3	2	439	4	149	1.06e-25	101	| PHYTOZOME: | Solyc01g011050.3.1 | Species: Solanum lycopersicum | Gene: G3F-10021	PWY-1081	homogalacturonan degradation	RXN-2103	EC-3.2.1.15	Solyc01g011050.3.1	G3F-10021	Solyc01g011050.3.1
TRINITY_DN59506_c0_g1	GN7V-65971-MONOMER	65.035	143	45	2	571	143	43	180	3.59e-61	189	| PHYTOZOME: Glyma.06G152400.1 | pectinesterase | Species: Glycine max | Gene: GN7V-65971
TRINITY_DN59601_c0_g1	G30-10072-MONOMER	41.818	55	26	1	150	4	11	65	0.000405	38.5	| ENSEMBL: Bra035024.1-P | 2-dehydro-3-deoxyphosphoheptonate aldolase | Species: Brassica rapa ssp. Pekinensis | Gene: G30-10072	PWY-6164	3-dehydroquinate biosynthesis I	DAHPSYN-RXN	EC-2.5.1.54	2-dehydro-3-deoxyphosphoheptonate aldolase	G30-10072	Bra035024.1-P
TRINITY_DN59512_c0_g1	G33-6437-MONOMER	37.53	413	246	7	1	1224	36	441	4.62e-91	293	| PHYTOZOME: GSVIVT01033348001 | NADH:ubiquinone oxidoreductase (H+-transporting) | Species: Vitis vinifera | Gene: G33-6437	PWY-3781	aerobic respiration I (cytochrome c)	NADH-DEHYDROG-A-RXN	EC-1.6.5.3	NADH:ubiquinone oxidoreductase (H<sup>+</sup>-transporting)	G33-6437	GSVIVT01033348001
TRINITY_DN59512_c0_g1	G33-6437-MONOMER	37.53	413	246	7	1	1224	36	441	4.62e-91	293	| PHYTOZOME: GSVIVT01033348001 | NADH:ubiquinone oxidoreductase (H+-transporting) | Species: Vitis vinifera | Gene: G33-6437	PWY-4302	aerobic respiration III (alternative oxidase pathway)	NADH-DEHYDROG-A-RXN	EC-1.6.5.3	NADH:ubiquinone oxidoreductase (H<sup>+</sup>-transporting)	G33-6437	GSVIVT01033348001
TRINITY_DN59512_c0_g1	G33-6437-MONOMER	37.53	413	246	7	1	1224	36	441	4.62e-91	293	| PHYTOZOME: GSVIVT01033348001 | NADH:ubiquinone oxidoreductase (H+-transporting) | Species: Vitis vinifera | Gene: G33-6437	PWY-5083	NAD/NADH phosphorylation and dephosphorylation	NADH-DEHYDROG-A-RXN	EC-1.6.5.3	NADH:ubiquinone oxidoreductase (H<sup>+</sup>-transporting)	G33-6437	GSVIVT01033348001
TRINITY_DN59517_c0_g1	G3B-11284-MONOMER	41.892	74	43	0	700	921	311	384	5.43e-15	78.6	| PHYTOZOME: Seita.7G303700.1 | gibberellin C13 oxidase | Species: Setaria italica | Gene: G3B-11284	PWY-5035	gibberellin biosynthesis III (early C-13 hydroxylation)	RXN1F-143	EC-1.14.11	gibberellin C13 oxidase	G3B-11284	Seita.7G303700.1.p
TRINITY_DN59504_c0_g1	G3N-11463-MONOMER	47.2	125	64	2	29	400	2265	2388	2.62e-29	114	| ENSEMBL: EMT21953 | Xenobiotic-transporting ATPase | Species: Aegilops tauschii | Gene: G3N-11463
TRINITY_DN59505_c0_g1	G5X-7590-MONOMER	59.524	42	17	0	226	101	552	593	1.17e-11	60.5	| The Beta vulgaris Resource: Sp_162380_oisd.t1 | Nitrate-transporting ATPase | Species: Spinacia oleracea | Gene: G5X-7590
TRINITY_DN59543_c0_g1	G3N-10519-MONOMER	30.435	230	159	1	23	709	359	588	2.57e-27	111	| ENSEMBL: EMT32081 | 3,5-dimethoxyphenol O-methyltransferase; 3,5-dihydroxyanisole O-methyltransferase | Species: Aegilops tauschii | Gene: G3N-10519	PWY-5765	1,3,5-trimethoxybenzene biosynthesis	RXN-9022	EC-2.1.1	3,5-dimethoxyphenol <i>O</i>-methyltransferase	G3N-10519	EMT32081
TRINITY_DN59543_c0_g1	G3N-10519-MONOMER	30.435	230	159	1	23	709	359	588	2.57e-27	111	| ENSEMBL: EMT32081 | 3,5-dimethoxyphenol O-methyltransferase; 3,5-dihydroxyanisole O-methyltransferase | Species: Aegilops tauschii | Gene: G3N-10519	PWY-5765	1,3,5-trimethoxybenzene biosynthesis	RXN-9021	EC-2.1.1	3,5-dihydroxyanisole <i>O</i>-methyltransferase	G3N-10519	EMT32081
TRINITY_DN59577_c0_g1	G3B-10832-MONOMER	100	72	0	0	217	2	572	643	1.92e-43	149	| PHYTOZOME: Seita.9G465500.1 | phosphoenolpyruvate carboxykinase (GTP); phosphoenolpyruvate carboxykinase (ATP) | Species: Setaria italica | Gene: G3B-10832	PWY-561	superpathway of glyoxylate cycle and fatty acid degradation	PEPCARBOXYKIN-RXN	EC-4.1.1.49	phosphoenolpyruvate carboxykinase (ATP)	G3B-10832	Seita.9G465500.1.p
TRINITY_DN59577_c0_g1	G3B-10832-MONOMER	100	72	0	0	217	2	572	643	1.92e-43	149	| PHYTOZOME: Seita.9G465500.1 | phosphoenolpyruvate carboxykinase (GTP); phosphoenolpyruvate carboxykinase (ATP) | Species: Setaria italica | Gene: G3B-10832	PWY66-399	gluconeogenesis III	4.1.1.32-RXN	EC-4.1.1.32	phosphoenolpyruvate carboxykinase (GTP)	G3B-10832	Seita.9G465500.1.p
TRINITY_DN59577_c0_g1	G3B-10832-MONOMER	100	72	0	0	217	2	572	643	1.92e-43	149	| PHYTOZOME: Seita.9G465500.1 | phosphoenolpyruvate carboxykinase (GTP); phosphoenolpyruvate carboxykinase (ATP) | Species: Setaria italica | Gene: G3B-10832	GLUCONEO-PWY	gluconeogenesis I	PEPCARBOXYKIN-RXN	EC-4.1.1.49	phosphoenolpyruvate carboxykinase (ATP)	G3B-10832	Seita.9G465500.1.p
TRINITY_DN59577_c0_g1	G3B-10832-MONOMER	100	72	0	0	217	2	572	643	1.92e-43	149	| PHYTOZOME: Seita.9G465500.1 | phosphoenolpyruvate carboxykinase (GTP); phosphoenolpyruvate carboxykinase (ATP) | Species: Setaria italica | Gene: G3B-10832	PWY-7117	C4 photosynthetic carbon assimilation cycle, PEPCK type	PEPCARBOXYKIN-RXN	EC-4.1.1.49	phosphoenolpyruvate carboxykinase (ATP)	G3B-10832	Seita.9G465500.1.p
TRINITY_DN59533_c0_g1	G33-8530-MONOMER	25	172	123	3	888	391	198	369	9.03e-09	61.2	| PHYTOZOME: GSVIVT01000120001 | adenylylsulfate kinase | Species: Vitis vinifera | Gene: G33-8530	PWY-5340	sulfate activation for sulfonation	ADENYLYLSULFKIN-RXN	EC-2.7.1.25	adenylylsulfate kinase	G33-8530	GSVIVT01000120001
TRINITY_DN59593_c0_g1	G3G-10382-MONOMER	30.579	121	68	3	541	191	524	632	7.19e-05	47.4	| ENSEMBL: TRIUR3_26891-P1 | laccase | Species: Triticum urartu | Gene: G3G-10382
TRINITY_DN59579_c0_g1	G33-10198-MONOMER	67.442	86	25	1	258	1	54	136	2.43e-38	131	| PHYTOZOME: GSVIVT01024718001 | gibberellin A53,2-oxoglutarate:oxygen oxidoreductase; gibberellin A12,2-oxoglutarate:oxygen oxidoreductase | Species: Vitis vinifera | Gene: G33-10198	PWY-102	gibberellin inactivation I (2&beta;-hydroxylation)	RXN-991	EC-1.14.11	gibberellin A53,2-oxoglutarate:oxygen oxidoreductase	G33-10198	GSVIVT01024718001
TRINITY_DN59579_c0_g1	G33-10198-MONOMER	67.442	86	25	1	258	1	54	136	2.43e-38	131	| PHYTOZOME: GSVIVT01024718001 | gibberellin A53,2-oxoglutarate:oxygen oxidoreductase; gibberellin A12,2-oxoglutarate:oxygen oxidoreductase | Species: Vitis vinifera | Gene: G33-10198	PWY-102	gibberellin inactivation I (2&beta;-hydroxylation)	RXN-947	EC-1.14.11	gibberellin A12,2-oxoglutarate:oxygen oxidoreductase	G33-10198	GSVIVT01024718001
TRINITY_DN59576_c0_g1	G3P-7537-MONOMER	52.326	172	63	3	7	522	98	250	1.36e-60	191	| PHYTOZOME: evm.model.supercontig_2506.1 | 2-hydroxyisoflavanone dehydratase; 2-hydroxyisoflavanone naringenin hydro-lyase (genistein-forming); carboxylesterase; 2,7-dihydroxy-4'-methoxyisoflavanone dehydratase; 2,7,5-trihydroxy-4'-methoxyisoflavanone dehydratase | Species: Carica papaya | Gene: G3P-7537	PWY-2321	formononetin biosynthesis	RXN-3284	EC-4.2.1.105	2-hydroxyisoflavanone dehydratase	G3P-7537	evm.model.supercontig_2506.1
TRINITY_DN59576_c0_g1	G3P-7537-MONOMER	52.326	172	63	3	7	522	98	250	1.36e-60	191	| PHYTOZOME: evm.model.supercontig_2506.1 | 2-hydroxyisoflavanone dehydratase; 2-hydroxyisoflavanone naringenin hydro-lyase (genistein-forming); carboxylesterase; 2,7-dihydroxy-4'-methoxyisoflavanone dehydratase; 2,7,5-trihydroxy-4'-methoxyisoflavanone dehydratase | Species: Carica papaya | Gene: G3P-7537	PWY-2321	formononetin biosynthesis	RXN-3625	-	2,7-dihydroxy-4'-methoxyisoflavanone dehydratase	G3P-7537	evm.model.supercontig_2506.1
TRINITY_DN59576_c0_g1	G3P-7537-MONOMER	52.326	172	63	3	7	522	98	250	1.36e-60	191	| PHYTOZOME: evm.model.supercontig_2506.1 | 2-hydroxyisoflavanone dehydratase; 2-hydroxyisoflavanone naringenin hydro-lyase (genistein-forming); carboxylesterase; 2,7-dihydroxy-4'-methoxyisoflavanone dehydratase; 2,7,5-trihydroxy-4'-methoxyisoflavanone dehydratase | Species: Carica papaya | Gene: G3P-7537	PWY-2083	isoflavonoid biosynthesis II	RXN-5502	-	2,7,5-trihydroxy-4'-methoxyisoflavanone dehydratase	G3P-7537	evm.model.supercontig_2506.1
TRINITY_DN59576_c0_g1	G3P-7537-MONOMER	52.326	172	63	3	7	522	98	250	1.36e-60	191	| PHYTOZOME: evm.model.supercontig_2506.1 | 2-hydroxyisoflavanone dehydratase; 2-hydroxyisoflavanone naringenin hydro-lyase (genistein-forming); carboxylesterase; 2,7-dihydroxy-4'-methoxyisoflavanone dehydratase; 2,7,5-trihydroxy-4'-methoxyisoflavanone dehydratase | Species: Carica papaya | Gene: G3P-7537	PWY-2083	isoflavonoid biosynthesis II	RXN-3303	EC-4.2.1.105	2-hydroxyisoflavanone naringenin hydro-lyase (genistein-forming)	G3P-7537	evm.model.supercontig_2506.1
TRINITY_DN59576_c0_g1	G3P-7537-MONOMER	52.326	172	63	3	7	522	98	250	1.36e-60	191	| PHYTOZOME: evm.model.supercontig_2506.1 | 2-hydroxyisoflavanone dehydratase; 2-hydroxyisoflavanone naringenin hydro-lyase (genistein-forming); carboxylesterase; 2,7-dihydroxy-4'-methoxyisoflavanone dehydratase; 2,7,5-trihydroxy-4'-methoxyisoflavanone dehydratase | Species: Carica papaya | Gene: G3P-7537	PWY-2002	isoflavonoid biosynthesis I	RXN-3284	EC-4.2.1.105	2-hydroxyisoflavanone dehydratase	G3P-7537	evm.model.supercontig_2506.1
TRINITY_DN59530_c0_g1	G33-9930-MONOMER	35.714	98	58	3	420	142	169	266	5.2e-08	52.4	| PHYTOZOME: GSVIVT01037342001 | hydroxymethylglutaryl-CoA lyase | Species: Vitis vinifera | Gene: G33-9930	LEU-DEG2-PWY	L-leucine degradation I	HYDROXYMETHYLGLUTARYL-COA-LYASE-RXN	EC-4.1.3.4	hydroxymethylglutaryl-CoA lyase	G33-9930	GSVIVT01037342001
TRINITY_DN59530_c1_g1	G30-13877-MONOMER	43.519	108	61	0	328	5	512	619	1.52e-37	95.9	| ENSEMBL: Bra039006.1-P | 1-aminocyclopropane-1-carboxylate oxidase | Species: Brassica rapa ssp. Pekinensis | Gene: G30-13877	ETHYL-PWY	ethylene biosynthesis I (plants)	ETHYL-RXN	EC-1.14.17.4	1-aminocyclopropane-1-carboxylate oxidase	G30-13877	Bra039006.1-P
TRINITY_DN59565_c0_g1	G3M-12812-MONOMER	80.793	328	63	0	1199	216	1	328	0	574	| PHYTOZOME: PGSC0003DMT400055457 | guanidinoacetate N-methyltransferase | Species: Solanum tuberosum | Gene: G3M-12812
TRINITY_DN59568_c0_g1	G3M-7505-MONOMER	50.714	280	136	2	199	1032	51	330	1.15e-96	298	| PHYTOZOME: PGSC0003DMT400010555 | phenylacetaldehyde dehydrogenase; acetaldehyde dehydrogenase; benzaldehyde dehydrogenase | Species: Solanum tuberosum | Gene: G3M-7505	PWY-6763	salicortin biosynthesis	BENZALDEHYDE-DEHYDROGENASE-NAD+-RXN	EC-1.2.1.28	benzaldehyde dehydrogenase	G3M-7505	PGSC0003DMP400007372
TRINITY_DN59568_c0_g1	G3M-7505-MONOMER	50.714	280	136	2	199	1032	51	330	1.15e-96	298	| PHYTOZOME: PGSC0003DMT400010555 | phenylacetaldehyde dehydrogenase; acetaldehyde dehydrogenase; benzaldehyde dehydrogenase | Species: Solanum tuberosum | Gene: G3M-7505	PWY66-21	ethanol degradation II	RXN66-3	EC-1.2.1.3	acetaldehyde dehydrogenase	G3M-7505	PGSC0003DMP400007372
TRINITY_DN59568_c0_g1	G3M-7505-MONOMER	50.714	280	136	2	199	1032	51	330	1.15e-96	298	| PHYTOZOME: PGSC0003DMT400010555 | phenylacetaldehyde dehydrogenase; acetaldehyde dehydrogenase; benzaldehyde dehydrogenase | Species: Solanum tuberosum | Gene: G3M-7505	PWY-6446	benzoate biosynthesis III (CoA-dependent, non-&beta;-oxidative)	BENZALDEHYDE-DEHYDROGENASE-NAD+-RXN	EC-1.2.1.28	benzaldehyde dehydrogenase	G3M-7505	PGSC0003DMP400007372
TRINITY_DN59568_c0_g1	G3M-7505-MONOMER	50.714	280	136	2	199	1032	51	330	1.15e-96	298	| PHYTOZOME: PGSC0003DMT400010555 | phenylacetaldehyde dehydrogenase; acetaldehyde dehydrogenase; benzaldehyde dehydrogenase | Species: Solanum tuberosum | Gene: G3M-7505	PWY-6444	benzoate biosynthesis II (CoA-independent, non-&beta;-oxidative)	BENZALDEHYDE-DEHYDROGENASE-NAD+-RXN	EC-1.2.1.28	benzaldehyde dehydrogenase	G3M-7505	PGSC0003DMP400007372
TRINITY_DN59568_c0_g1	G3M-7505-MONOMER	50.714	280	136	2	199	1032	51	330	1.15e-96	298	| PHYTOZOME: PGSC0003DMT400010555 | phenylacetaldehyde dehydrogenase; acetaldehyde dehydrogenase; benzaldehyde dehydrogenase | Species: Solanum tuberosum | Gene: G3M-7505	PWY66-162	ethanol degradation IV	RXN66-3	EC-1.2.1.3	acetaldehyde dehydrogenase	G3M-7505	PGSC0003DMP400007372
TRINITY_DN59568_c0_g1	G3M-7505-MONOMER	50.714	280	136	2	199	1032	51	330	1.15e-96	298	| PHYTOZOME: PGSC0003DMT400010555 | phenylacetaldehyde dehydrogenase; acetaldehyde dehydrogenase; benzaldehyde dehydrogenase | Species: Solanum tuberosum | Gene: G3M-7505	PWY-6766	salicin biosynthesis	BENZALDEHYDE-DEHYDROGENASE-NAD+-RXN	EC-1.2.1.28	benzaldehyde dehydrogenase	G3M-7505	PGSC0003DMP400007372
TRINITY_DN59545_c0_g1	G3A-8532-MONOMER	60	25	10	0	2	76	316	340	0.001	40	| PHYTOZOME: 131236 | ethanolamine-phosphate cytidylyltransferase | Species: Selaginella moellendorffii | Gene: G3A-8532	PWY4FS-6	phosphatidylethanolamine biosynthesis II	2.7.7.14-RXN	EC-2.7.7.14	ethanolamine-phosphate cytidylyltransferase	G3A-8532	131236
TRINITY_DN59558_c0_g1	GDQC-11343-MONOMER	76.829	82	19	0	247	2	24	105	3.59e-40	137	| ENSEMBL: GRMZM5G884707_P01.1 | ubiquinol-cytochrome C oxidoreductase; Quinol--cytochrome-c reductase | Species: Zea mays mays | Gene: GDQC-11343	PWY-3781	aerobic respiration I (cytochrome c)	1.10.2.2-RXN	EC-1.10.2.2	ubiquinol-cytochrome C oxidoreductase	GDQC-11343	GRMZM5G884707_P01.1
TRINITY_DN59507_c0_g1	G3B-12309-MONOMER	39.49	157	75	4	729	265	35	173	1.55e-21	96.7	| PHYTOZOME: Seita.7G018600.1 | NAD(P)H oxidase (H(2)O(2)-forming) | Species: Setaria italica | Gene: G3B-12309
TRINITY_DN59538_c0_g1	G3P-4886-MONOMER	95.876	97	4	0	1	291	208	304	3.56e-59	186	| PHYTOZOME: evm.model.supercontig_77.100 | (S)-2-hydroxy-acid oxidase | Species: Carica papaya | Gene: G3P-4886
TRINITY_DN59555_c0_g1	G37-11431-MONOMER	73.487	347	87	1	1	1026	186	532	1.13e-157	456	| PHYTOZOME: Potri.014G053200.1 | dolichyl-P-Glc:Glc1Man2GlcNAc2-PPdolichol alpha-1,3-glucosyltransferase | Species: Populus trichocarpa | Gene: G37-11431	MANNOSYL-CHITO-DOLICHOL-BIOSYNTHESIS	protein <i>N</i>-glycosylation (eukaryotic, high mannose)	RXN-5471	EC-2.4.1.265	dolichyl-<i>P</i>-Glc:Glc1Man2GlcNAc2-<i>PP</i>dolichol &alpha;-1,3-glucosyltransferase	G37-11431	Potri.014G053200.1
TRINITY_DN18758_c0_g2	G37-9292-MONOMER	75.61	41	10	0	1	123	1323	1363	3.42e-16	73.2	| PHYTOZOME: Potri.010G135500.1 | 2-succinyl-5-enolpyruvyl-6-hydroxy-3-cyclohexene-1-carboxylate synthase; (1R,6R)-2-succinyl-6-hydroxy-2,4-cyclohexadiene-1-carboxylate synthase; o-succinylbenzoate synthase | Species: Populus trichocarpa | Gene: G37-9292	PWY-5837	1,4-dihydroxy-2-naphthoate biosynthesis	RXN-9310	EC-4.2.99.20	(1R,6R)-2-succinyl-6-hydroxy-2,4-cyclohexadiene-1-carboxylate synthase	G37-9292	Potri.010G135500.1
TRINITY_DN18758_c0_g2	G37-9292-MONOMER	75.61	41	10	0	1	123	1323	1363	3.42e-16	73.2	| PHYTOZOME: Potri.010G135500.1 | 2-succinyl-5-enolpyruvyl-6-hydroxy-3-cyclohexene-1-carboxylate synthase; (1R,6R)-2-succinyl-6-hydroxy-2,4-cyclohexadiene-1-carboxylate synthase; o-succinylbenzoate synthase | Species: Populus trichocarpa | Gene: G37-9292	PWY-5837	1,4-dihydroxy-2-naphthoate biosynthesis	2.5.1.64-RXN	EC-2.2.1.9	2-succinyl-5-enolpyruvyl-6-hydroxy-3-cyclohexene-1-carboxylate synthase	G37-9292	Potri.010G135500.1
TRINITY_DN18758_c0_g2	G37-9292-MONOMER	75.61	41	10	0	1	123	1323	1363	3.42e-16	73.2	| PHYTOZOME: Potri.010G135500.1 | 2-succinyl-5-enolpyruvyl-6-hydroxy-3-cyclohexene-1-carboxylate synthase; (1R,6R)-2-succinyl-6-hydroxy-2,4-cyclohexadiene-1-carboxylate synthase; o-succinylbenzoate synthase | Species: Populus trichocarpa | Gene: G37-9292	PWY-5837	1,4-dihydroxy-2-naphthoate biosynthesis	O-SUCCINYLBENZOATE-COA-SYN-RXN	EC-4.2.1.113	<i>o</i>-succinylbenzoate synthase	G37-9292	Potri.010G135500.1
TRINITY_DN18758_c0_g2	G37-9292-MONOMER	75.61	41	10	0	1	123	1323	1363	3.42e-16	73.2	| PHYTOZOME: Potri.010G135500.1 | 2-succinyl-5-enolpyruvyl-6-hydroxy-3-cyclohexene-1-carboxylate synthase; (1R,6R)-2-succinyl-6-hydroxy-2,4-cyclohexadiene-1-carboxylate synthase; o-succinylbenzoate synthase | Species: Populus trichocarpa | Gene: G37-9292	PWY-5791	1,4-dihydroxy-2-naphthoate biosynthesis II (plants)	RXN-9310	EC-4.2.99.20	(1R,6R)-2-succinyl-6-hydroxy-2,4-cyclohexadiene-1-carboxylate synthase	G37-9292	Potri.010G135500.1
TRINITY_DN18758_c0_g2	G37-9292-MONOMER	75.61	41	10	0	1	123	1323	1363	3.42e-16	73.2	| PHYTOZOME: Potri.010G135500.1 | 2-succinyl-5-enolpyruvyl-6-hydroxy-3-cyclohexene-1-carboxylate synthase; (1R,6R)-2-succinyl-6-hydroxy-2,4-cyclohexadiene-1-carboxylate synthase; o-succinylbenzoate synthase | Species: Populus trichocarpa | Gene: G37-9292	PWY-5791	1,4-dihydroxy-2-naphthoate biosynthesis II (plants)	O-SUCCINYLBENZOATE-COA-SYN-RXN	EC-4.2.1.113	<i>o</i>-succinylbenzoate synthase	G37-9292	Potri.010G135500.1
TRINITY_DN18758_c0_g2	G37-9292-MONOMER	75.61	41	10	0	1	123	1323	1363	3.42e-16	73.2	| PHYTOZOME: Potri.010G135500.1 | 2-succinyl-5-enolpyruvyl-6-hydroxy-3-cyclohexene-1-carboxylate synthase; (1R,6R)-2-succinyl-6-hydroxy-2,4-cyclohexadiene-1-carboxylate synthase; o-succinylbenzoate synthase | Species: Populus trichocarpa | Gene: G37-9292	PWY-5791	1,4-dihydroxy-2-naphthoate biosynthesis II (plants)	2.5.1.64-RXN	EC-2.2.1.9	2-succinyl-5-enolpyruvyl-6-hydroxy-3-cyclohexene-1-carboxylate synthase	G37-9292	Potri.010G135500.1
TRINITY_DN18715_c0_g1	G33-9005-MONOMER	59.091	44	18	0	122	253	35	78	9.78e-12	64.7	| PHYTOZOME: GSVIVT01015960001 | Xenobiotic-transporting ATPase | Species: Vitis vinifera | Gene: G33-9005
TRINITY_DN18722_c0_g1	G5X-6996-MONOMER	45.876	194	99	5	144	713	508	699	1.2e-41	155	| The Beta vulgaris Resource: Sp_046050_etyy.t1 | plasma membrane H+-ATPase | Species: Spinacia oleracea | Gene: G5X-6996
TRINITY_DN18722_c1_g1	GN7V-40588-MONOMER	50.685	73	36	0	357	139	963	1035	1.06e-19	87.8	| PHYTOZOME: Glyma.03G167600.1 | Glyma.03G167600.1.p | Species: Glycine max | Gene: GN7V-40588	PWY-5936	xyloglucan biosynthesis	RXN-9462	-	Glyma.03G167600.1.p	GN7V-40588	Glyma.03G167600.1.p
TRINITY_DN18778_c0_g1	GDQC-9359-MONOMER	89.474	19	2	0	1	57	389	407	0.000547	38.5	| ENSEMBL: Zm00001d042842_T003.1 | maltodextrin phosphorylase; Zm00001d042842_T003.1 | Species: Zea mays mays | Gene: GDQC-9359
TRINITY_DN18795_c0_g2	G37-15422-MONOMER	73.494	83	22	0	827	579	204	286	2.53e-62	132	| PHYTOZOME: Potri.017G130100.1 | TGL1 | Species: Populus trichocarpa | Gene: G37-15422	LIPAS-PWY	triacylglycerol degradation	TRIACYLGLYCEROL-LIPASE-RXN	EC-3.1.1.3	TGL1	G37-15422	Potri.017G130100.1
TRINITY_DN18728_c0_g1	G3N-12426-MONOMER	31.628	215	115	6	376	939	710	919	3.17e-19	87.8	| ENSEMBL: EMT10353 | Zn2+-exporting ATPase | Species: Aegilops tauschii | Gene: G3N-12426
TRINITY_DN18744_c0_g1	G33-7688-MONOMER	69.298	114	35	0	348	7	30	143	7.57e-54	173	| PHYTOZOME: GSVIVT01008068001 | (-)-carveol dehydrogenase; (-)-isopiperitenol dehydrogenase | Species: Vitis vinifera | Gene: G33-7688	PWY-3061	menthol biosynthesis	ISOPIPERITENOL-DEHYDROGENASE-RXN	EC-1.1.1.223	(-)-isopiperitenol dehydrogenase	G33-7688	GSVIVT01008068001
TRINITY_DN18744_c0_g1	G33-7688-MONOMER	69.298	114	35	0	348	7	30	143	7.57e-54	173	| PHYTOZOME: GSVIVT01008068001 | (-)-carveol dehydrogenase; (-)-isopiperitenol dehydrogenase | Species: Vitis vinifera | Gene: G33-7688	PWY-5928	(4<i>R</i>)-carvone biosynthesis	CARVEOL-DEHYDROGENASE-RXN	EC-1.1.1.243	(-)-carveol dehydrogenase	G33-7688	GSVIVT01008068001
TRINITY_DN18746_c0_g1	G3G-12806-MONOMER	64.22	109	39	0	2	328	180	288	3.01e-43	151	| ENSEMBL: TRIUR3_23005-P1 | phosphoglycerate mutase; TRIUR3_23005-P1; 2,3-bisphosphoglycerate-independent phosphoglycerate mutase | Species: Triticum urartu | Gene: G3G-12806	PWY66-399	gluconeogenesis III	RXN-15513	EC-5.4.2.11	phosphoglycerate mutase	G3G-12806	TRIUR3_23005-P1
TRINITY_DN18746_c0_g1	G3G-12806-MONOMER	64.22	109	39	0	2	328	180	288	3.01e-43	151	| ENSEMBL: TRIUR3_23005-P1 | phosphoglycerate mutase; TRIUR3_23005-P1; 2,3-bisphosphoglycerate-independent phosphoglycerate mutase | Species: Triticum urartu | Gene: G3G-12806	PWY-1042	glycolysis IV (plant cytosol)	3PGAREARR-RXN	EC-5.4.2.12	2,3-bisphosphoglycerate-independent phosphoglycerate mutase	G3G-12806	TRIUR3_23005-P1
TRINITY_DN18746_c0_g1	G3G-12806-MONOMER	64.22	109	39	0	2	328	180	288	3.01e-43	151	| ENSEMBL: TRIUR3_23005-P1 | phosphoglycerate mutase; TRIUR3_23005-P1; 2,3-bisphosphoglycerate-independent phosphoglycerate mutase | Species: Triticum urartu | Gene: G3G-12806	GLUCONEO-PWY	gluconeogenesis I	3PGAREARR-RXN	EC-5.4.2.12	2,3-bisphosphoglycerate-independent phosphoglycerate mutase	G3G-12806	TRIUR3_23005-P1
TRINITY_DN18746_c0_g1	G3G-12806-MONOMER	64.22	109	39	0	2	328	180	288	3.01e-43	151	| ENSEMBL: TRIUR3_23005-P1 | phosphoglycerate mutase; TRIUR3_23005-P1; 2,3-bisphosphoglycerate-independent phosphoglycerate mutase | Species: Triticum urartu | Gene: G3G-12806	GLYCOLYSIS	glycolysis I (from glucose 6-phosphate)	RXN-15513	EC-5.4.2.11	phosphoglycerate mutase	G3G-12806	TRIUR3_23005-P1
TRINITY_DN18746_c0_g1	G3G-12806-MONOMER	64.22	109	39	0	2	328	180	288	3.01e-43	151	| ENSEMBL: TRIUR3_23005-P1 | phosphoglycerate mutase; TRIUR3_23005-P1; 2,3-bisphosphoglycerate-independent phosphoglycerate mutase | Species: Triticum urartu | Gene: G3G-12806	GLYCOLYSIS	glycolysis I (from glucose 6-phosphate)	3PGAREARR-RXN	EC-5.4.2.12	2,3-bisphosphoglycerate-independent phosphoglycerate mutase	G3G-12806	TRIUR3_23005-P1
TRINITY_DN18746_c0_g1	G3G-12806-MONOMER	64.22	109	39	0	2	328	180	288	3.01e-43	151	| ENSEMBL: TRIUR3_23005-P1 | phosphoglycerate mutase; TRIUR3_23005-P1; 2,3-bisphosphoglycerate-independent phosphoglycerate mutase | Species: Triticum urartu | Gene: G3G-12806	PWY-5723	Rubisco shunt	3PGAREARR-RXN	EC-5.4.2.12	2,3-bisphosphoglycerate-independent phosphoglycerate mutase	G3G-12806	TRIUR3_23005-P1
TRINITY_DN18746_c0_g1	G3G-12806-MONOMER	64.22	109	39	0	2	328	180	288	3.01e-43	151	| ENSEMBL: TRIUR3_23005-P1 | phosphoglycerate mutase; TRIUR3_23005-P1; 2,3-bisphosphoglycerate-independent phosphoglycerate mutase | Species: Triticum urartu | Gene: G3G-12806	PWY-5484	glycolysis II (from fructose 6-phosphate)	RXN-15513	EC-5.4.2.11	phosphoglycerate mutase	G3G-12806	TRIUR3_23005-P1
TRINITY_DN18746_c0_g1	G3G-12806-MONOMER	64.22	109	39	0	2	328	180	288	3.01e-43	151	| ENSEMBL: TRIUR3_23005-P1 | phosphoglycerate mutase; TRIUR3_23005-P1; 2,3-bisphosphoglycerate-independent phosphoglycerate mutase | Species: Triticum urartu | Gene: G3G-12806	PWY-5484	glycolysis II (from fructose 6-phosphate)	3PGAREARR-RXN	EC-5.4.2.12	2,3-bisphosphoglycerate-independent phosphoglycerate mutase	G3G-12806	TRIUR3_23005-P1
TRINITY_DN18730_c0_g1	G2Z-8200-MONOMER	78.571	238	51	0	169	882	40	277	5.98e-141	401	| PHYTOZOME: Manes.05G008400.1 | endochitinase | Species: Manihot esculenta | Gene: G2Z-8200	PWY-6902	chitin degradation II (Vibrio)	3.2.1.14-RXN	EC-3.2.1.14	endochitinase	G2Z-8200	Manes.05G008400.1.p
TRINITY_DN18730_c0_g1	G2Z-8200-MONOMER	78.571	238	51	0	169	882	40	277	5.98e-141	401	| PHYTOZOME: Manes.05G008400.1 | endochitinase | Species: Manihot esculenta | Gene: G2Z-8200	PWY-6814	chitin degradation III (carnivorous plants)	3.2.1.14-RXN	EC-3.2.1.14	endochitinase	G2Z-8200	Manes.05G008400.1.p
TRINITY_DN18773_c0_g1	G3F-9393-MONOMER	94.444	18	1	0	38	91	2	19	8.1e-05	41.2	| PHYTOZOME: | Solyc10g017890.1.1 | Species: Solanum lycopersicum | Gene: G3F-9393	PWY-101	photosynthesis light reactions	RXN-15479	EC-1.97.1.12	Solyc10g017890.1.1	G3F-9393	Solyc10g017890.1.1
TRINITY_DN18721_c0_g1	G3N-7924-MONOMER	50.909	55	26	1	2	166	186	239	6.29e-10	58.5	| ENSEMBL: EMT19177 | 3,5-dimethoxyphenol O-methyltransferase; 3,5-dihydroxyanisole O-methyltransferase | Species: Aegilops tauschii | Gene: G3N-7924	PWY-5765	1,3,5-trimethoxybenzene biosynthesis	RXN-9022	EC-2.1.1	3,5-dimethoxyphenol <i>O</i>-methyltransferase	G3N-7924	EMT19177
TRINITY_DN18721_c0_g1	G3N-7924-MONOMER	50.909	55	26	1	2	166	186	239	6.29e-10	58.5	| ENSEMBL: EMT19177 | 3,5-dimethoxyphenol O-methyltransferase; 3,5-dihydroxyanisole O-methyltransferase | Species: Aegilops tauschii | Gene: G3N-7924	PWY-5765	1,3,5-trimethoxybenzene biosynthesis	RXN-9021	EC-2.1.1	3,5-dihydroxyanisole <i>O</i>-methyltransferase	G3N-7924	EMT19177
TRINITY_DN18717_c0_g1	GSP-3978-MONOMER	74.194	279	57	7	6	812	1	274	1.56e-85	259	| PHYTOZOME: 31519436 | photosystem II | Species: Spirodela polyrhiza | Gene: GSP-3978	PWY-101	photosynthesis light reactions	PSII-RXN	EC-1.10.3.9	photosystem II	GSP-3978	Spipo13G0010400
TRINITY_DN18708_c0_g1	G3G-12806-MONOMER	46.154	156	63	3	164	631	188	322	4.04e-26	107	| ENSEMBL: TRIUR3_23005-P1 | phosphoglycerate mutase; TRIUR3_23005-P1; 2,3-bisphosphoglycerate-independent phosphoglycerate mutase | Species: Triticum urartu | Gene: G3G-12806	PWY66-399	gluconeogenesis III	RXN-15513	EC-5.4.2.11	phosphoglycerate mutase	G3G-12806	TRIUR3_23005-P1
TRINITY_DN18708_c0_g1	G3G-12806-MONOMER	46.154	156	63	3	164	631	188	322	4.04e-26	107	| ENSEMBL: TRIUR3_23005-P1 | phosphoglycerate mutase; TRIUR3_23005-P1; 2,3-bisphosphoglycerate-independent phosphoglycerate mutase | Species: Triticum urartu | Gene: G3G-12806	PWY-1042	glycolysis IV (plant cytosol)	3PGAREARR-RXN	EC-5.4.2.12	2,3-bisphosphoglycerate-independent phosphoglycerate mutase	G3G-12806	TRIUR3_23005-P1
TRINITY_DN18708_c0_g1	G3G-12806-MONOMER	46.154	156	63	3	164	631	188	322	4.04e-26	107	| ENSEMBL: TRIUR3_23005-P1 | phosphoglycerate mutase; TRIUR3_23005-P1; 2,3-bisphosphoglycerate-independent phosphoglycerate mutase | Species: Triticum urartu | Gene: G3G-12806	GLUCONEO-PWY	gluconeogenesis I	3PGAREARR-RXN	EC-5.4.2.12	2,3-bisphosphoglycerate-independent phosphoglycerate mutase	G3G-12806	TRIUR3_23005-P1
TRINITY_DN18708_c0_g1	G3G-12806-MONOMER	46.154	156	63	3	164	631	188	322	4.04e-26	107	| ENSEMBL: TRIUR3_23005-P1 | phosphoglycerate mutase; TRIUR3_23005-P1; 2,3-bisphosphoglycerate-independent phosphoglycerate mutase | Species: Triticum urartu | Gene: G3G-12806	GLYCOLYSIS	glycolysis I (from glucose 6-phosphate)	RXN-15513	EC-5.4.2.11	phosphoglycerate mutase	G3G-12806	TRIUR3_23005-P1
TRINITY_DN18708_c0_g1	G3G-12806-MONOMER	46.154	156	63	3	164	631	188	322	4.04e-26	107	| ENSEMBL: TRIUR3_23005-P1 | phosphoglycerate mutase; TRIUR3_23005-P1; 2,3-bisphosphoglycerate-independent phosphoglycerate mutase | Species: Triticum urartu | Gene: G3G-12806	GLYCOLYSIS	glycolysis I (from glucose 6-phosphate)	3PGAREARR-RXN	EC-5.4.2.12	2,3-bisphosphoglycerate-independent phosphoglycerate mutase	G3G-12806	TRIUR3_23005-P1
TRINITY_DN18708_c0_g1	G3G-12806-MONOMER	46.154	156	63	3	164	631	188	322	4.04e-26	107	| ENSEMBL: TRIUR3_23005-P1 | phosphoglycerate mutase; TRIUR3_23005-P1; 2,3-bisphosphoglycerate-independent phosphoglycerate mutase | Species: Triticum urartu | Gene: G3G-12806	PWY-5723	Rubisco shunt	3PGAREARR-RXN	EC-5.4.2.12	2,3-bisphosphoglycerate-independent phosphoglycerate mutase	G3G-12806	TRIUR3_23005-P1
TRINITY_DN18708_c0_g1	G3G-12806-MONOMER	46.154	156	63	3	164	631	188	322	4.04e-26	107	| ENSEMBL: TRIUR3_23005-P1 | phosphoglycerate mutase; TRIUR3_23005-P1; 2,3-bisphosphoglycerate-independent phosphoglycerate mutase | Species: Triticum urartu | Gene: G3G-12806	PWY-5484	glycolysis II (from fructose 6-phosphate)	RXN-15513	EC-5.4.2.11	phosphoglycerate mutase	G3G-12806	TRIUR3_23005-P1
TRINITY_DN18708_c0_g1	G3G-12806-MONOMER	46.154	156	63	3	164	631	188	322	4.04e-26	107	| ENSEMBL: TRIUR3_23005-P1 | phosphoglycerate mutase; TRIUR3_23005-P1; 2,3-bisphosphoglycerate-independent phosphoglycerate mutase | Species: Triticum urartu | Gene: G3G-12806	PWY-5484	glycolysis II (from fructose 6-phosphate)	3PGAREARR-RXN	EC-5.4.2.12	2,3-bisphosphoglycerate-independent phosphoglycerate mutase	G3G-12806	TRIUR3_23005-P1
TRINITY_DN18708_c0_g2	G3G-12806-MONOMER	53.333	75	35	0	4	228	281	355	1.28e-12	62.8	| ENSEMBL: TRIUR3_23005-P1 | phosphoglycerate mutase; TRIUR3_23005-P1; 2,3-bisphosphoglycerate-independent phosphoglycerate mutase | Species: Triticum urartu | Gene: G3G-12806	PWY66-399	gluconeogenesis III	RXN-15513	EC-5.4.2.11	phosphoglycerate mutase	G3G-12806	TRIUR3_23005-P1
TRINITY_DN18708_c0_g2	G3G-12806-MONOMER	53.333	75	35	0	4	228	281	355	1.28e-12	62.8	| ENSEMBL: TRIUR3_23005-P1 | phosphoglycerate mutase; TRIUR3_23005-P1; 2,3-bisphosphoglycerate-independent phosphoglycerate mutase | Species: Triticum urartu | Gene: G3G-12806	PWY-1042	glycolysis IV (plant cytosol)	3PGAREARR-RXN	EC-5.4.2.12	2,3-bisphosphoglycerate-independent phosphoglycerate mutase	G3G-12806	TRIUR3_23005-P1
TRINITY_DN18708_c0_g2	G3G-12806-MONOMER	53.333	75	35	0	4	228	281	355	1.28e-12	62.8	| ENSEMBL: TRIUR3_23005-P1 | phosphoglycerate mutase; TRIUR3_23005-P1; 2,3-bisphosphoglycerate-independent phosphoglycerate mutase | Species: Triticum urartu | Gene: G3G-12806	GLUCONEO-PWY	gluconeogenesis I	3PGAREARR-RXN	EC-5.4.2.12	2,3-bisphosphoglycerate-independent phosphoglycerate mutase	G3G-12806	TRIUR3_23005-P1
TRINITY_DN18708_c0_g2	G3G-12806-MONOMER	53.333	75	35	0	4	228	281	355	1.28e-12	62.8	| ENSEMBL: TRIUR3_23005-P1 | phosphoglycerate mutase; TRIUR3_23005-P1; 2,3-bisphosphoglycerate-independent phosphoglycerate mutase | Species: Triticum urartu | Gene: G3G-12806	GLYCOLYSIS	glycolysis I (from glucose 6-phosphate)	RXN-15513	EC-5.4.2.11	phosphoglycerate mutase	G3G-12806	TRIUR3_23005-P1
TRINITY_DN18708_c0_g2	G3G-12806-MONOMER	53.333	75	35	0	4	228	281	355	1.28e-12	62.8	| ENSEMBL: TRIUR3_23005-P1 | phosphoglycerate mutase; TRIUR3_23005-P1; 2,3-bisphosphoglycerate-independent phosphoglycerate mutase | Species: Triticum urartu | Gene: G3G-12806	GLYCOLYSIS	glycolysis I (from glucose 6-phosphate)	3PGAREARR-RXN	EC-5.4.2.12	2,3-bisphosphoglycerate-independent phosphoglycerate mutase	G3G-12806	TRIUR3_23005-P1
TRINITY_DN18708_c0_g2	G3G-12806-MONOMER	53.333	75	35	0	4	228	281	355	1.28e-12	62.8	| ENSEMBL: TRIUR3_23005-P1 | phosphoglycerate mutase; TRIUR3_23005-P1; 2,3-bisphosphoglycerate-independent phosphoglycerate mutase | Species: Triticum urartu | Gene: G3G-12806	PWY-5723	Rubisco shunt	3PGAREARR-RXN	EC-5.4.2.12	2,3-bisphosphoglycerate-independent phosphoglycerate mutase	G3G-12806	TRIUR3_23005-P1
TRINITY_DN18708_c0_g2	G3G-12806-MONOMER	53.333	75	35	0	4	228	281	355	1.28e-12	62.8	| ENSEMBL: TRIUR3_23005-P1 | phosphoglycerate mutase; TRIUR3_23005-P1; 2,3-bisphosphoglycerate-independent phosphoglycerate mutase | Species: Triticum urartu | Gene: G3G-12806	PWY-5484	glycolysis II (from fructose 6-phosphate)	RXN-15513	EC-5.4.2.11	phosphoglycerate mutase	G3G-12806	TRIUR3_23005-P1
TRINITY_DN18708_c0_g2	G3G-12806-MONOMER	53.333	75	35	0	4	228	281	355	1.28e-12	62.8	| ENSEMBL: TRIUR3_23005-P1 | phosphoglycerate mutase; TRIUR3_23005-P1; 2,3-bisphosphoglycerate-independent phosphoglycerate mutase | Species: Triticum urartu | Gene: G3G-12806	PWY-5484	glycolysis II (from fructose 6-phosphate)	3PGAREARR-RXN	EC-5.4.2.12	2,3-bisphosphoglycerate-independent phosphoglycerate mutase	G3G-12806	TRIUR3_23005-P1
TRINITY_DN18708_c0_g3	G3G-12806-MONOMER	42.373	59	34	0	796	972	149	207	2.17e-09	53.9	| ENSEMBL: TRIUR3_23005-P1 | phosphoglycerate mutase; TRIUR3_23005-P1; 2,3-bisphosphoglycerate-independent phosphoglycerate mutase | Species: Triticum urartu | Gene: G3G-12806	PWY66-399	gluconeogenesis III	RXN-15513	EC-5.4.2.11	phosphoglycerate mutase	G3G-12806	TRIUR3_23005-P1
TRINITY_DN18708_c0_g3	G3G-12806-MONOMER	42.373	59	34	0	796	972	149	207	2.17e-09	53.9	| ENSEMBL: TRIUR3_23005-P1 | phosphoglycerate mutase; TRIUR3_23005-P1; 2,3-bisphosphoglycerate-independent phosphoglycerate mutase | Species: Triticum urartu | Gene: G3G-12806	PWY-1042	glycolysis IV (plant cytosol)	3PGAREARR-RXN	EC-5.4.2.12	2,3-bisphosphoglycerate-independent phosphoglycerate mutase	G3G-12806	TRIUR3_23005-P1
TRINITY_DN18708_c0_g3	G3G-12806-MONOMER	42.373	59	34	0	796	972	149	207	2.17e-09	53.9	| ENSEMBL: TRIUR3_23005-P1 | phosphoglycerate mutase; TRIUR3_23005-P1; 2,3-bisphosphoglycerate-independent phosphoglycerate mutase | Species: Triticum urartu | Gene: G3G-12806	GLUCONEO-PWY	gluconeogenesis I	3PGAREARR-RXN	EC-5.4.2.12	2,3-bisphosphoglycerate-independent phosphoglycerate mutase	G3G-12806	TRIUR3_23005-P1
TRINITY_DN18708_c0_g3	G3G-12806-MONOMER	42.373	59	34	0	796	972	149	207	2.17e-09	53.9	| ENSEMBL: TRIUR3_23005-P1 | phosphoglycerate mutase; TRIUR3_23005-P1; 2,3-bisphosphoglycerate-independent phosphoglycerate mutase | Species: Triticum urartu | Gene: G3G-12806	GLYCOLYSIS	glycolysis I (from glucose 6-phosphate)	RXN-15513	EC-5.4.2.11	phosphoglycerate mutase	G3G-12806	TRIUR3_23005-P1
TRINITY_DN18708_c0_g3	G3G-12806-MONOMER	42.373	59	34	0	796	972	149	207	2.17e-09	53.9	| ENSEMBL: TRIUR3_23005-P1 | phosphoglycerate mutase; TRIUR3_23005-P1; 2,3-bisphosphoglycerate-independent phosphoglycerate mutase | Species: Triticum urartu | Gene: G3G-12806	GLYCOLYSIS	glycolysis I (from glucose 6-phosphate)	3PGAREARR-RXN	EC-5.4.2.12	2,3-bisphosphoglycerate-independent phosphoglycerate mutase	G3G-12806	TRIUR3_23005-P1
TRINITY_DN18708_c0_g3	G3G-12806-MONOMER	42.373	59	34	0	796	972	149	207	2.17e-09	53.9	| ENSEMBL: TRIUR3_23005-P1 | phosphoglycerate mutase; TRIUR3_23005-P1; 2,3-bisphosphoglycerate-independent phosphoglycerate mutase | Species: Triticum urartu | Gene: G3G-12806	PWY-5723	Rubisco shunt	3PGAREARR-RXN	EC-5.4.2.12	2,3-bisphosphoglycerate-independent phosphoglycerate mutase	G3G-12806	TRIUR3_23005-P1
TRINITY_DN18708_c0_g3	G3G-12806-MONOMER	42.373	59	34	0	796	972	149	207	2.17e-09	53.9	| ENSEMBL: TRIUR3_23005-P1 | phosphoglycerate mutase; TRIUR3_23005-P1; 2,3-bisphosphoglycerate-independent phosphoglycerate mutase | Species: Triticum urartu | Gene: G3G-12806	PWY-5484	glycolysis II (from fructose 6-phosphate)	RXN-15513	EC-5.4.2.11	phosphoglycerate mutase	G3G-12806	TRIUR3_23005-P1
TRINITY_DN18708_c0_g3	G3G-12806-MONOMER	42.373	59	34	0	796	972	149	207	2.17e-09	53.9	| ENSEMBL: TRIUR3_23005-P1 | phosphoglycerate mutase; TRIUR3_23005-P1; 2,3-bisphosphoglycerate-independent phosphoglycerate mutase | Species: Triticum urartu | Gene: G3G-12806	PWY-5484	glycolysis II (from fructose 6-phosphate)	3PGAREARR-RXN	EC-5.4.2.12	2,3-bisphosphoglycerate-independent phosphoglycerate mutase	G3G-12806	TRIUR3_23005-P1
TRINITY_DN18787_c0_g1	G33-9356-MONOMER	39.153	756	393	11	236	2446	2	709	3.7e-161	492	| PHYTOZOME: GSVIVT01013617001 | potassium transporter | Species: Vitis vinifera | Gene: G33-9356
TRINITY_DN18723_c0_g1	G2Z-7757-MONOMER	58.571	70	5	1	12	221	465	510	5.63e-20	83.6	| PHYTOZOME: Manes.06G178100.1 | beta-amyrin synthase; germanicol synthase | Species: Manihot esculenta | Gene: G2Z-7757	PWY-7069	oleanolate biosynthesis	RXN-7570	EC-5.4.99.39	&beta;-amyrin synthase	G2Z-7757	Manes.06G178100.1.p
TRINITY_DN18723_c0_g1	G2Z-7757-MONOMER	58.571	70	5	1	12	221	465	510	5.63e-20	83.6	| PHYTOZOME: Manes.06G178100.1 | beta-amyrin synthase; germanicol synthase | Species: Manihot esculenta | Gene: G2Z-7757	PWY-6115	avenacin biosynthesis, initial reactions	RXN-7570	EC-5.4.99.39	&beta;-amyrin synthase	G2Z-7757	Manes.06G178100.1.p
TRINITY_DN18723_c0_g1	G2Z-7757-MONOMER	58.571	70	5	1	12	221	465	510	5.63e-20	83.6	| PHYTOZOME: Manes.06G178100.1 | beta-amyrin synthase; germanicol synthase | Species: Manihot esculenta | Gene: G2Z-7757	PWY-5672	ginsenosides biosynthesis	RXN-7570	EC-5.4.99.39	&beta;-amyrin synthase	G2Z-7757	Manes.06G178100.1.p
TRINITY_DN18723_c0_g1	G2Z-7757-MONOMER	58.571	70	5	1	12	221	465	510	5.63e-20	83.6	| PHYTOZOME: Manes.06G178100.1 | beta-amyrin synthase; germanicol synthase | Species: Manihot esculenta | Gene: G2Z-7757	PWY-6109	mangrove triterpenoid biosynthesis	RXN-9915	EC-5.4.99.34	germanicol synthase	G2Z-7757	Manes.06G178100.1.p
TRINITY_DN18723_c0_g1	G2Z-7757-MONOMER	58.571	70	5	1	12	221	465	510	5.63e-20	83.6	| PHYTOZOME: Manes.06G178100.1 | beta-amyrin synthase; germanicol synthase | Species: Manihot esculenta | Gene: G2Z-7757	PWY-6109	mangrove triterpenoid biosynthesis	RXN-7570	EC-5.4.99.39	&beta;-amyrin synthase	G2Z-7757	Manes.06G178100.1.p
TRINITY_DN18723_c0_g1	G2Z-7757-MONOMER	58.571	70	5	1	12	221	465	510	5.63e-20	83.6	| PHYTOZOME: Manes.06G178100.1 | beta-amyrin synthase; germanicol synthase | Species: Manihot esculenta | Gene: G2Z-7757	PWY-5203	soybean saponin I biosynthesis	RXN-7570	EC-5.4.99.39	&beta;-amyrin synthase	G2Z-7757	Manes.06G178100.1.p
TRINITY_DN18770_c0_g1	G33-9005-MONOMER	47.5	80	27	1	309	548	17	81	5.69e-14	75.9	| PHYTOZOME: GSVIVT01015960001 | Xenobiotic-transporting ATPase | Species: Vitis vinifera | Gene: G33-9005
TRINITY_DN18738_c0_g1	G33-11564-MONOMER	95	40	2	0	184	303	52	91	5.29e-23	88.2	| PHYTOZOME: GSVIVT01034636001 | photosystem I | Species: Vitis vinifera | Gene: G33-11564	PWY-101	photosynthesis light reactions	RXN-15479	EC-1.97.1.12	photosystem I	G33-11564	GSVIVT01034636001
TRINITY_DN18765_c0_g1	G5X-6894-MONOMER	80	70	14	0	211	2	398	467	1.62e-36	130	| The Beta vulgaris Resource: Sp_133270_isad.t1 | crotonyl-CoA hydratase; enoyl-CoA hydratase; 3-hydroxybutyryl-CoA epimerase; 3-hydroxyacyl-CoA dehydrogenase; Delta3,Delta2-enoyl-CoA isomerase; Enoyl-CoA hydratase; Acetoacetyl-CoA reductase | Species: Spinacia oleracea | Gene: G5X-6894	PWY-7036	very long chain fatty acid biosynthesis II	RXN-13304	EC-4.2.1.134		G5X-6894	Sp_133270_isad.t1
TRINITY_DN18765_c0_g1	G5X-6894-MONOMER	80	70	14	0	211	2	398	467	1.62e-36	130	| The Beta vulgaris Resource: Sp_133270_isad.t1 | crotonyl-CoA hydratase; enoyl-CoA hydratase; 3-hydroxybutyryl-CoA epimerase; 3-hydroxyacyl-CoA dehydrogenase; Delta3,Delta2-enoyl-CoA isomerase; Enoyl-CoA hydratase; Acetoacetyl-CoA reductase | Species: Spinacia oleracea | Gene: G5X-6894	PWY-5136	fatty acid &beta;-oxidation II (peroxisome)	OHACYL-COA-DEHYDROG-RXN	EC-1.1.1.35	3-hydroxyacyl-CoA dehydrogenase	G5X-6894	Sp_133270_isad.t1
TRINITY_DN18765_c0_g1	G5X-6894-MONOMER	80	70	14	0	211	2	398	467	1.62e-36	130	| The Beta vulgaris Resource: Sp_133270_isad.t1 | crotonyl-CoA hydratase; enoyl-CoA hydratase; 3-hydroxybutyryl-CoA epimerase; 3-hydroxyacyl-CoA dehydrogenase; Delta3,Delta2-enoyl-CoA isomerase; Enoyl-CoA hydratase; Acetoacetyl-CoA reductase | Species: Spinacia oleracea | Gene: G5X-6894	PWY-5136	fatty acid &beta;-oxidation II (peroxisome)	ENOYL-COA-HYDRAT-RXN	EC-4.2.1.17	enoyl-CoA hydratase	G5X-6894	Sp_133270_isad.t1
TRINITY_DN18765_c0_g1	G5X-6894-MONOMER	80	70	14	0	211	2	398	467	1.62e-36	130	| The Beta vulgaris Resource: Sp_133270_isad.t1 | crotonyl-CoA hydratase; enoyl-CoA hydratase; 3-hydroxybutyryl-CoA epimerase; 3-hydroxyacyl-CoA dehydrogenase; Delta3,Delta2-enoyl-CoA isomerase; Enoyl-CoA hydratase; Acetoacetyl-CoA reductase | Species: Spinacia oleracea | Gene: G5X-6894	PWY-5138	unsaturated, even numbered fatty acid &beta;-oxidation	ENOYL-COA-HYDRAT-RXN	EC-4.2.1.17	enoyl-CoA hydratase	G5X-6894	Sp_133270_isad.t1
TRINITY_DN18765_c0_g1	G5X-6894-MONOMER	80	70	14	0	211	2	398	467	1.62e-36	130	| The Beta vulgaris Resource: Sp_133270_isad.t1 | crotonyl-CoA hydratase; enoyl-CoA hydratase; 3-hydroxybutyryl-CoA epimerase; 3-hydroxyacyl-CoA dehydrogenase; Delta3,Delta2-enoyl-CoA isomerase; Enoyl-CoA hydratase; Acetoacetyl-CoA reductase | Species: Spinacia oleracea | Gene: G5X-6894	LYSINE-DEG2-PWY	lysine degradation II	BHBDCLOS-RXN	EC-1.1.1.36	Acetoacetyl-CoA reductase	G5X-6894	Sp_133270_isad.t1
TRINITY_DN18765_c0_g1	G5X-6894-MONOMER	80	70	14	0	211	2	398	467	1.62e-36	130	| The Beta vulgaris Resource: Sp_133270_isad.t1 | crotonyl-CoA hydratase; enoyl-CoA hydratase; 3-hydroxybutyryl-CoA epimerase; 3-hydroxyacyl-CoA dehydrogenase; Delta3,Delta2-enoyl-CoA isomerase; Enoyl-CoA hydratase; Acetoacetyl-CoA reductase | Species: Spinacia oleracea | Gene: G5X-6894	LYSINE-DEG2-PWY	lysine degradation II	3-HYDROXBUTYRYL-COA-DEHYDRATASE-RXN	EC-4.2.1.55	crotonyl-CoA hydratase	G5X-6894	Sp_133270_isad.t1
TRINITY_DN18765_c0_g1	G5X-6894-MONOMER	80	70	14	0	211	2	398	467	1.62e-36	130	| The Beta vulgaris Resource: Sp_133270_isad.t1 | crotonyl-CoA hydratase; enoyl-CoA hydratase; 3-hydroxybutyryl-CoA epimerase; 3-hydroxyacyl-CoA dehydrogenase; Delta3,Delta2-enoyl-CoA isomerase; Enoyl-CoA hydratase; Acetoacetyl-CoA reductase | Species: Spinacia oleracea | Gene: G5X-6894	PWY-7007	methyl ketone biosynthesis (engineered)	OHACYL-COA-DEHYDROG-RXN	EC-1.1.1.35	3-hydroxyacyl-CoA dehydrogenase	G5X-6894	Sp_133270_isad.t1
TRINITY_DN18765_c0_g1	G5X-6894-MONOMER	80	70	14	0	211	2	398	467	1.62e-36	130	| The Beta vulgaris Resource: Sp_133270_isad.t1 | crotonyl-CoA hydratase; enoyl-CoA hydratase; 3-hydroxybutyryl-CoA epimerase; 3-hydroxyacyl-CoA dehydrogenase; Delta3,Delta2-enoyl-CoA isomerase; Enoyl-CoA hydratase; Acetoacetyl-CoA reductase | Species: Spinacia oleracea | Gene: G5X-6894	PWY-7007	methyl ketone biosynthesis (engineered)	ENOYL-COA-HYDRAT-RXN	EC-4.2.1.17	enoyl-CoA hydratase	G5X-6894	Sp_133270_isad.t1
TRINITY_DN18735_c0_g1	G37-13720-MONOMER	65.315	222	70	3	826	173	1	219	3.18e-104	304	| PHYTOZOME: Potri.T178900.1 | Maleylacetoacetate isomerase | Species: Populus trichocarpa | Gene: G37-13720	PWY-6842	glutathione-mediated detoxification II	GSHTRAN-RXN	EC-2.5.1.18	Maleylacetoacetate isomerase	G37-13720	Potri.T178900.1
TRINITY_DN18755_c0_g1	GDQC-8259-MONOMER	53.691	149	68	1	447	1	507	654	8.63e-44	168	| ENSEMBL: Zm00001d033237_T001.1 | triosephosphate isomerase | Species: Zea mays mays | Gene: GDQC-8259	PWY66-399	gluconeogenesis III	TRIOSEPISOMERIZATION-RXN	EC-5.3.1.1	triosephosphate isomerase	GDQC-8259	Zm00001d033237_T001.1
TRINITY_DN18755_c0_g1	GDQC-8259-MONOMER	53.691	149	68	1	447	1	507	654	8.63e-44	168	| ENSEMBL: Zm00001d033237_T001.1 | triosephosphate isomerase | Species: Zea mays mays | Gene: GDQC-8259	PWY-1042	glycolysis IV (plant cytosol)	TRIOSEPISOMERIZATION-RXN	EC-5.3.1.1	triosephosphate isomerase	GDQC-8259	Zm00001d033237_T001.1
TRINITY_DN18755_c0_g1	GDQC-8259-MONOMER	53.691	149	68	1	447	1	507	654	8.63e-44	168	| ENSEMBL: Zm00001d033237_T001.1 | triosephosphate isomerase | Species: Zea mays mays | Gene: GDQC-8259	GLUCONEO-PWY	gluconeogenesis I	TRIOSEPISOMERIZATION-RXN	EC-5.3.1.1	triosephosphate isomerase	GDQC-8259	Zm00001d033237_T001.1
TRINITY_DN18755_c0_g1	GDQC-8259-MONOMER	53.691	149	68	1	447	1	507	654	8.63e-44	168	| ENSEMBL: Zm00001d033237_T001.1 | triosephosphate isomerase | Species: Zea mays mays | Gene: GDQC-8259	CALVIN-PWY	Calvin-Benson-Bassham cycle	TRIOSEPISOMERIZATION-RXN	EC-5.3.1.1	triosephosphate isomerase	GDQC-8259	Zm00001d033237_T001.1
TRINITY_DN18755_c0_g1	GDQC-8259-MONOMER	53.691	149	68	1	447	1	507	654	8.63e-44	168	| ENSEMBL: Zm00001d033237_T001.1 | triosephosphate isomerase | Species: Zea mays mays | Gene: GDQC-8259	GLYCOLYSIS	glycolysis I (from glucose 6-phosphate)	TRIOSEPISOMERIZATION-RXN	EC-5.3.1.1	triosephosphate isomerase	GDQC-8259	Zm00001d033237_T001.1
TRINITY_DN18755_c0_g1	GDQC-8259-MONOMER	53.691	149	68	1	447	1	507	654	8.63e-44	168	| ENSEMBL: Zm00001d033237_T001.1 | triosephosphate isomerase | Species: Zea mays mays | Gene: GDQC-8259	PWY-5484	glycolysis II (from fructose 6-phosphate)	TRIOSEPISOMERIZATION-RXN	EC-5.3.1.1	triosephosphate isomerase	GDQC-8259	Zm00001d033237_T001.1
TRINITY_DN18755_c0_g2	GN7F-18547-MONOMER	44.828	58	32	0	177	4	24	81	6.95e-09	56.6	| PHYTOZOME: LOC_Os03g56130.1 | licheninase | Species: Oryza sativa Japonica Group | Gene: GN7F-18547
TRINITY_DN18755_c0_g3	G3G-8006-MONOMER	41.176	204	112	3	2	610	484	680	2.66e-38	142	| ENSEMBL: TRIUR3_01762-P1 | endochitinase | Species: Triticum urartu | Gene: G3G-8006	PWY-6902	chitin degradation II (Vibrio)	3.2.1.14-RXN	EC-3.2.1.14	endochitinase	G3G-8006	TRIUR3_01762-P1
TRINITY_DN18755_c0_g3	G3G-8006-MONOMER	41.176	204	112	3	2	610	484	680	2.66e-38	142	| ENSEMBL: TRIUR3_01762-P1 | endochitinase | Species: Triticum urartu | Gene: G3G-8006	PWY-6814	chitin degradation III (carnivorous plants)	3.2.1.14-RXN	EC-3.2.1.14	endochitinase	G3G-8006	TRIUR3_01762-P1
TRINITY_DN18756_c0_g1	GSP-4488-MONOMER	55.838	197	85	1	122	712	20	214	8.78e-70	216	| PHYTOZOME: 31509419 | superoxide dismutase | Species: Spirodela polyrhiza | Gene: GSP-4488	DETOX1-PWY-1	reactive oxygen species degradation	SUPEROX-DISMUT-RXN	EC-1.15.1.1	superoxide dismutase	GSP-4488	Spipo20G0016300
TRINITY_DN18756_c0_g1	GSP-4488-MONOMER	55.838	197	85	1	122	712	20	214	8.78e-70	216	| PHYTOZOME: 31509419 | superoxide dismutase | Species: Spirodela polyrhiza | Gene: GSP-4488	DETOX1-PWY	superoxide radicals degradation	SUPEROX-DISMUT-RXN	EC-1.15.1.1	superoxide dismutase	GSP-4488	Spipo20G0016300
TRINITY_DN18734_c0_g1	GDQC-13306-MONOMER	77.778	18	4	0	228	175	600	617	8.29e-05	35.4	| ENSEMBL: Zm00001d021726_T003.1 | hyaluronidase | Species: Zea mays mays | Gene: GDQC-13306
TRINITY_DN18704_c0_g1	G3N-11463-MONOMER	48.529	68	35	0	205	2	2281	2348	1.07e-18	79.7	| ENSEMBL: EMT21953 | Xenobiotic-transporting ATPase | Species: Aegilops tauschii | Gene: G3N-11463
TRINITY_DN18739_c0_g1	G2Z-8591-MONOMER	84.466	103	16	0	345	37	355	457	2.46e-57	189	| PHYTOZOME: Manes.03G138700.1 | Xenobiotic-transporting ATPase | Species: Manihot esculenta | Gene: G2Z-8591
TRINITY_DN18720_c0_g1	G30-13877-MONOMER	41.667	228	126	2	3	686	449	669	1.2e-54	195	| ENSEMBL: Bra039006.1-P | 1-aminocyclopropane-1-carboxylate oxidase | Species: Brassica rapa ssp. Pekinensis | Gene: G30-13877	ETHYL-PWY	ethylene biosynthesis I (plants)	ETHYL-RXN	EC-1.14.17.4	1-aminocyclopropane-1-carboxylate oxidase	G30-13877	Bra039006.1-P
TRINITY_DN18720_c0_g2	G30-13877-MONOMER	38.938	113	63	3	109	444	567	674	1.75e-25	80.9	| ENSEMBL: Bra039006.1-P | 1-aminocyclopropane-1-carboxylate oxidase | Species: Brassica rapa ssp. Pekinensis | Gene: G30-13877	ETHYL-PWY	ethylene biosynthesis I (plants)	ETHYL-RXN	EC-1.14.17.4	1-aminocyclopropane-1-carboxylate oxidase	G30-13877	Bra039006.1-P
TRINITY_DN18720_c1_g1	G30-13877-MONOMER	34.513	113	67	2	44	367	429	539	4.15e-15	72	| ENSEMBL: Bra039006.1-P | 1-aminocyclopropane-1-carboxylate oxidase | Species: Brassica rapa ssp. Pekinensis | Gene: G30-13877	ETHYL-PWY	ethylene biosynthesis I (plants)	ETHYL-RXN	EC-1.14.17.4	1-aminocyclopropane-1-carboxylate oxidase	G30-13877	Bra039006.1-P
TRINITY_DN18769_c0_g1	G2Z-9647-MONOMER	60.714	280	85	2	91	900	35	299	1.17e-113	339	| PHYTOZOME: Manes.03G008700.1 | phosphatidylcholine cholineesterase | Species: Manihot esculenta | Gene: G2Z-9647	LIPASYN-PWY	phospholipases	PHOSCHOL-RXN	EC-3.1.4.4	phosphatidylcholine cholineesterase	G2Z-9647	Manes.03G008700.1.p
TRINITY_DN18769_c0_g1	G2Z-9647-MONOMER	60.714	280	85	2	91	900	35	299	1.17e-113	339	| PHYTOZOME: Manes.03G008700.1 | phosphatidylcholine cholineesterase | Species: Manihot esculenta | Gene: G2Z-9647	PWY-7039	phosphatidate metabolism, as a signaling molecule	PHOSCHOL-RXN	EC-3.1.4.4	phosphatidylcholine cholineesterase	G2Z-9647	Manes.03G008700.1.p
TRINITY_DN18769_c0_g1	G2Z-9647-MONOMER	60.714	280	85	2	91	900	35	299	1.17e-113	339	| PHYTOZOME: Manes.03G008700.1 | phosphatidylcholine cholineesterase | Species: Manihot esculenta | Gene: G2Z-9647	PWY-3561	choline biosynthesis III	PHOSCHOL-RXN	EC-3.1.4.4	phosphatidylcholine cholineesterase	G2Z-9647	Manes.03G008700.1.p
TRINITY_DN18710_c1_g1	GSP-6476-MONOMER	94.737	19	1	0	243	187	169	187	6.65e-10	42	| PHYTOZOME: 31516143 | isocitrate dehydrogenase; isocitrate dehydrogenase (NADP+); NADP-dependent isocitrate dehydrogenase | Species: Spirodela polyrhiza | Gene: GSP-6476	PWY-6549	L-glutamine biosynthesis III	ISOCITDEH-RXN	EC-1.1.1.42	isocitrate dehydrogenase	GSP-6476	Spipo14G0022900
TRINITY_DN18710_c1_g1	GSP-6476-MONOMER	94.737	19	1	0	243	187	169	187	6.65e-10	42	| PHYTOZOME: 31516143 | isocitrate dehydrogenase; isocitrate dehydrogenase (NADP+); NADP-dependent isocitrate dehydrogenase | Species: Spirodela polyrhiza | Gene: GSP-6476	P23-PWY	reductive TCA cycle I	ISOCITDEH-RXN	EC-1.1.1.42	isocitrate dehydrogenase	GSP-6476	Spipo14G0022900
TRINITY_DN18726_c0_g1	G3P-8578-MONOMER	44.67	197	101	2	6	596	120	308	3.35e-47	163	| PHYTOZOME: evm.model.supercontig_303.9 | succinate:quinone oxidoreductase | Species: Carica papaya | Gene: G3P-8578	PWY-3781	aerobic respiration I (cytochrome c)	SUCCINATE-DEHYDROGENASE-UBIQUINONE-RXN	EC-1.3.5.1	succinate:quinone oxidoreductase	G3P-8578	evm.model.supercontig_303.9
TRINITY_DN18726_c0_g1	G3P-8578-MONOMER	44.67	197	101	2	6	596	120	308	3.35e-47	163	| PHYTOZOME: evm.model.supercontig_303.9 | succinate:quinone oxidoreductase | Species: Carica papaya | Gene: G3P-8578	PWY-4302	aerobic respiration III (alternative oxidase pathway)	SUCCINATE-DEHYDROGENASE-UBIQUINONE-RXN	EC-1.3.5.1	succinate:quinone oxidoreductase	G3P-8578	evm.model.supercontig_303.9
TRINITY_DN18726_c0_g1	G3P-8578-MONOMER	44.67	197	101	2	6	596	120	308	3.35e-47	163	| PHYTOZOME: evm.model.supercontig_303.9 | succinate:quinone oxidoreductase | Species: Carica papaya | Gene: G3P-8578	PWYQT-4481	TCA cycle variation V (plant)	SUCCINATE-DEHYDROGENASE-UBIQUINONE-RXN	EC-1.3.5.1	succinate:quinone oxidoreductase	G3P-8578	evm.model.supercontig_303.9
TRINITY_DN18726_c0_g2	G3N-7018-MONOMER	37.333	75	42	2	7	225	1353	1424	3.9e-06	46.2	| ENSEMBL: EMT21281 | Myosin ATPase | Species: Aegilops tauschii | Gene: G3N-7018
TRINITY_DN18747_c1_g1	G37-12024-MONOMER	75	28	7	0	559	476	97	124	3.92e-14	50.1	| PHYTOZOME: Potri.002G064000.1 | isoalliin lyase; ethiin lyase | Species: Populus trichocarpa | Gene: G37-12024	PWY-5708	ethiin metabolism	RXN-8916	EC-4.4.1.4	ethiin lyase	G37-12024	Potri.002G064000.1
TRINITY_DN18747_c1_g1	G37-12024-MONOMER	75	28	7	0	559	476	97	124	3.92e-14	50.1	| PHYTOZOME: Potri.002G064000.1 | isoalliin lyase; ethiin lyase | Species: Populus trichocarpa | Gene: G37-12024	PWY-5707	propanethial <i>S</i>-oxide biosynthesis	RXN-8909	EC-4.4.1.4	isoalliin lyase	G37-12024	Potri.002G064000.1
TRINITY_DN18763_c0_g1	G3G-8070-MONOMER	26.818	440	275	8	338	1522	342	779	1.48e-39	156	| ENSEMBL: TRIUR3_01814-P1 | 3,5-dihydroxyanisole O-methyltransferase; 3,5-dimethoxyphenol O-methyltransferase | Species: Triticum urartu | Gene: G3G-8070	PWY-5765	1,3,5-trimethoxybenzene biosynthesis	RXN-9022	EC-2.1.1	3,5-dimethoxyphenol <i>O</i>-methyltransferase	G3G-8070	TRIUR3_01814-P1
TRINITY_DN18763_c0_g1	G3G-8070-MONOMER	26.818	440	275	8	338	1522	342	779	1.48e-39	156	| ENSEMBL: TRIUR3_01814-P1 | 3,5-dihydroxyanisole O-methyltransferase; 3,5-dimethoxyphenol O-methyltransferase | Species: Triticum urartu | Gene: G3G-8070	PWY-5765	1,3,5-trimethoxybenzene biosynthesis	RXN-9021	EC-2.1.1	3,5-dihydroxyanisole <i>O</i>-methyltransferase	G3G-8070	TRIUR3_01814-P1
TRINITY_DN22892_c0_g1	G2Z-8821-MONOMER	84.136	353	56	0	446	1504	151	503	0	594	| PHYTOZOME: Manes.02G118500.1 | NADH dehydrogenase; NADH:ubiquinone oxidoreductase | Species: Manihot esculenta | Gene: G2Z-8821
TRINITY_DN22883_c0_g1	G3M-7035-MONOMER	84	50	8	0	371	222	9	58	1.45e-21	91.3	| PHYTOZOME: PGSC0003DMT400022974 | tropinone reductase | Species: Solanum tuberosum | Gene: G3M-7035	PWY-5317	hyoscyamine and scopolamine biosynthesis	TROPINE-DEHYDROGENASE-RXN	EC-1.1.1.206	tropinone reductase	G3M-7035	PGSC0003DMP400015649
TRINITY_DN22883_c0_g1	G3M-7035-MONOMER	84	50	8	0	371	222	9	58	1.45e-21	91.3	| PHYTOZOME: PGSC0003DMT400022974 | tropinone reductase | Species: Solanum tuberosum | Gene: G3M-7035	PWY-7341	superpathway of hyoscyamine and scopolamine biosynthesis	TROPINE-DEHYDROGENASE-RXN	EC-1.1.1.206	tropinone reductase	G3M-7035	PGSC0003DMP400015649
TRINITY_DN22891_c0_g1	G3F-8394-MONOMER	41.975	162	87	2	913	428	1	155	6.22e-32	125	| PHYTOZOME: | Solyc03g019720.3.1 | Species: Solanum lycopersicum | Gene: G3F-8394	PWY-3781	aerobic respiration I (cytochrome c)	NADH-DEHYDROG-A-RXN	EC-1.6.5.3	Solyc03g019720.3.1	G3F-8394	Solyc03g019720.3.1
TRINITY_DN22891_c0_g1	G3F-8394-MONOMER	41.975	162	87	2	913	428	1	155	6.22e-32	125	| PHYTOZOME: | Solyc03g019720.3.1 | Species: Solanum lycopersicum | Gene: G3F-8394	PWY-4302	aerobic respiration III (alternative oxidase pathway)	NADH-DEHYDROG-A-RXN	EC-1.6.5.3	Solyc03g019720.3.1	G3F-8394	Solyc03g019720.3.1
TRINITY_DN22891_c0_g1	G3F-8394-MONOMER	41.975	162	87	2	913	428	1	155	6.22e-32	125	| PHYTOZOME: | Solyc03g019720.3.1 | Species: Solanum lycopersicum | Gene: G3F-8394	PWY-5083	NAD/NADH phosphorylation and dephosphorylation	NADH-DEHYDROG-A-RXN	EC-1.6.5.3	Solyc03g019720.3.1	G3F-8394	Solyc03g019720.3.1
TRINITY_DN22889_c0_g1	G33-9005-MONOMER	42.105	76	43	1	232	8	1	76	8.92e-15	69.7	| PHYTOZOME: GSVIVT01015960001 | Xenobiotic-transporting ATPase | Species: Vitis vinifera | Gene: G33-9005
TRINITY_DN22810_c0_g1	G33-6437-MONOMER	40.513	195	116	0	7	591	5	199	1.77e-40	147	| PHYTOZOME: GSVIVT01033348001 | NADH:ubiquinone oxidoreductase (H+-transporting) | Species: Vitis vinifera | Gene: G33-6437	PWY-3781	aerobic respiration I (cytochrome c)	NADH-DEHYDROG-A-RXN	EC-1.6.5.3	NADH:ubiquinone oxidoreductase (H<sup>+</sup>-transporting)	G33-6437	GSVIVT01033348001
TRINITY_DN22810_c0_g1	G33-6437-MONOMER	40.513	195	116	0	7	591	5	199	1.77e-40	147	| PHYTOZOME: GSVIVT01033348001 | NADH:ubiquinone oxidoreductase (H+-transporting) | Species: Vitis vinifera | Gene: G33-6437	PWY-4302	aerobic respiration III (alternative oxidase pathway)	NADH-DEHYDROG-A-RXN	EC-1.6.5.3	NADH:ubiquinone oxidoreductase (H<sup>+</sup>-transporting)	G33-6437	GSVIVT01033348001
TRINITY_DN22810_c0_g1	G33-6437-MONOMER	40.513	195	116	0	7	591	5	199	1.77e-40	147	| PHYTOZOME: GSVIVT01033348001 | NADH:ubiquinone oxidoreductase (H+-transporting) | Species: Vitis vinifera | Gene: G33-6437	PWY-5083	NAD/NADH phosphorylation and dephosphorylation	NADH-DEHYDROG-A-RXN	EC-1.6.5.3	NADH:ubiquinone oxidoreductase (H<sup>+</sup>-transporting)	G33-6437	GSVIVT01033348001
TRINITY_DN22810_c0_g2	G3B-10344-MONOMER	48.78	82	42	0	8	253	312	393	3.97e-19	81.6	| PHYTOZOME: Seita.6G095800.1 | diacylglycerol kinase | Species: Setaria italica | Gene: G3B-10344	PWY-7039	phosphatidate metabolism, as a signaling molecule	DIACYLGLYKIN-RXN	EC-2.7.1.107	diacylglycerol kinase	G3B-10344	Seita.6G095800.1.p
TRINITY_DN22810_c0_g2	G3B-10344-MONOMER	48.78	82	42	0	8	253	312	393	3.97e-19	81.6	| PHYTOZOME: Seita.6G095800.1 | diacylglycerol kinase | Species: Setaria italica | Gene: G3B-10344	PWYIO2-6	phosphatidate metabolism, as a signaling molecule (Chlamydomonas)	DIACYLGLYKIN-RXN	EC-2.7.1.107	diacylglycerol kinase	G3B-10344	Seita.6G095800.1.p
TRINITY_DN22871_c0_g1	GN7V-45532-MONOMER	41.634	257	136	4	4345	3578	5	248	7.64e-18	90.5	| PHYTOZOME: Glyma.09G087500.1 | isoamylase | Species: Glycine max | Gene: GN7V-45532
TRINITY_DN22886_c0_g1	GIO2-4091-MONOMER	54.167	72	28	2	2	208	210	279	3.79e-15	69.7	| PHYTOZOME: Cre07.g318750.t1.2 | | Species: Chlamydomonas reinhardtii | Gene: GIO2-4091	PWY-6121	5-aminoimidazole ribonucleotide biosynthesis I	AIRS-RXN	EC-6.3.3.1		GIO2-4091	Cre07.g318750.t1.2
TRINITY_DN22886_c0_g1	GIO2-4091-MONOMER	54.167	72	28	2	2	208	210	279	3.79e-15	69.7	| PHYTOZOME: Cre07.g318750.t1.2 | | Species: Chlamydomonas reinhardtii | Gene: GIO2-4091	PWY-6122	5-aminoimidazole ribonucleotide biosynthesis II	AIRS-RXN	EC-6.3.3.1		GIO2-4091	Cre07.g318750.t1.2
TRINITY_DN22831_c0_g1	G3N-8400-MONOMER	34	200	107	6	1939	1394	561	753	2.69e-22	104	| ENSEMBL: EMT15153 | (E)-heptaprenyl-diphosphate:isopentenyl-diphosphate octaprenyltranstransferase | Species: Aegilops tauschii | Gene: G3N-8400	PWY-5783	octaprenyl diphosphate biosynthesis	RXN-8992	EC-2.5.1.90	(E)-heptaprenyl-diphosphate:isopentenyl-diphosphate octaprenyltranstransferase	G3N-8400	EMT15153
TRINITY_DN22814_c0_g1	G5X-4909-MONOMER	75.879	199	48	0	474	1070	318	516	1.47e-98	309	| The Beta vulgaris Resource: Sp_123970_zyci.t2 | TGL1 | Species: Spinacia oleracea | Gene: G5X-4909	LIPAS-PWY	triacylglycerol degradation	TRIACYLGLYCEROL-LIPASE-RXN	EC-3.1.1.3	TGL1	G5X-4909	Sp_123970_zyci.t2
TRINITY_DN22860_c0_g2	G3P-7634-MONOMER	75	40	10	0	1095	1214	25	64	1.49e-18	67	| PHYTOZOME: evm.model.supercontig_9.260 | 2-acylglycerol O-acyltransferase | Species: Carica papaya | Gene: G3P-7634
TRINITY_DN22875_c0_g1	G3F-10640-MONOMER	82.09	67	12	0	1	201	16	82	1.35e-32	115	| PHYTOZOME: | Solyc10g085555.1.1 | Species: Solanum lycopersicum | Gene: G3F-10640	PWY66-399	gluconeogenesis III	2PGADEHYDRAT-RXN	EC-4.2.1.11	Solyc10g085555.1.1	G3F-10640	Solyc10g085555.1.1
TRINITY_DN22875_c0_g1	G3F-10640-MONOMER	82.09	67	12	0	1	201	16	82	1.35e-32	115	| PHYTOZOME: | Solyc10g085555.1.1 | Species: Solanum lycopersicum | Gene: G3F-10640	PWY-1042	glycolysis IV (plant cytosol)	2PGADEHYDRAT-RXN	EC-4.2.1.11	Solyc10g085555.1.1	G3F-10640	Solyc10g085555.1.1
TRINITY_DN22875_c0_g1	G3F-10640-MONOMER	82.09	67	12	0	1	201	16	82	1.35e-32	115	| PHYTOZOME: | Solyc10g085555.1.1 | Species: Solanum lycopersicum | Gene: G3F-10640	GLUCONEO-PWY	gluconeogenesis I	2PGADEHYDRAT-RXN	EC-4.2.1.11	Solyc10g085555.1.1	G3F-10640	Solyc10g085555.1.1
TRINITY_DN22875_c0_g1	G3F-10640-MONOMER	82.09	67	12	0	1	201	16	82	1.35e-32	115	| PHYTOZOME: | Solyc10g085555.1.1 | Species: Solanum lycopersicum | Gene: G3F-10640	GLYCOLYSIS	glycolysis I (from glucose 6-phosphate)	2PGADEHYDRAT-RXN	EC-4.2.1.11	Solyc10g085555.1.1	G3F-10640	Solyc10g085555.1.1
TRINITY_DN22875_c0_g1	G3F-10640-MONOMER	82.09	67	12	0	1	201	16	82	1.35e-32	115	| PHYTOZOME: | Solyc10g085555.1.1 | Species: Solanum lycopersicum | Gene: G3F-10640	PWY-5723	Rubisco shunt	2PGADEHYDRAT-RXN	EC-4.2.1.11	Solyc10g085555.1.1	G3F-10640	Solyc10g085555.1.1
TRINITY_DN22875_c0_g1	G3F-10640-MONOMER	82.09	67	12	0	1	201	16	82	1.35e-32	115	| PHYTOZOME: | Solyc10g085555.1.1 | Species: Solanum lycopersicum | Gene: G3F-10640	PWY-5484	glycolysis II (from fructose 6-phosphate)	2PGADEHYDRAT-RXN	EC-4.2.1.11	Solyc10g085555.1.1	G3F-10640	Solyc10g085555.1.1
TRINITY_DN22820_c0_g1	GDQC-13306-MONOMER	70.435	115	34	0	422	78	548	662	6.18e-52	179	| ENSEMBL: Zm00001d021726_T003.1 | hyaluronidase | Species: Zea mays mays | Gene: GDQC-13306
TRINITY_DN22820_c0_g2	G30-9337-MONOMER	72	50	14	0	150	1	551	600	3.46e-20	79	| ENSEMBL: Bra017016.1-P | phosphatidylglycerophosphate synthase; CDP-diacylglycerol--glycerol-3-phosphate 1-phosphatidyltransferase | Species: Brassica rapa ssp. Pekinensis | Gene: G30-9337	PWY4FS-8	phosphatidylglycerol biosynthesis II (non-plastidic)	PHOSPHAGLYPSYN-RXN	EC-2.7.8.5	phosphatidylglycerophosphate synthase	G30-9337	Bra017016.1-P
TRINITY_DN22820_c0_g2	G30-9337-MONOMER	72	50	14	0	150	1	551	600	3.46e-20	79	| ENSEMBL: Bra017016.1-P | phosphatidylglycerophosphate synthase; CDP-diacylglycerol--glycerol-3-phosphate 1-phosphatidyltransferase | Species: Brassica rapa ssp. Pekinensis | Gene: G30-9337	PWYQT-4482	CDP-diacylglycerol biosynthesis IV	RXNQT-4392	EC-2.7.8.5		G30-9337	Bra017016.1-P
TRINITY_DN22820_c0_g2	G30-9337-MONOMER	72	50	14	0	150	1	551	600	3.46e-20	79	| ENSEMBL: Bra017016.1-P | phosphatidylglycerophosphate synthase; CDP-diacylglycerol--glycerol-3-phosphate 1-phosphatidyltransferase | Species: Brassica rapa ssp. Pekinensis | Gene: G30-9337	PWY-5269	cardiolipin biosynthesis II	PHOSPHAGLYPSYN-RXN	EC-2.7.8.5	phosphatidylglycerophosphate synthase	G30-9337	Bra017016.1-P
TRINITY_DN22820_c0_g2	G30-9337-MONOMER	72	50	14	0	150	1	551	600	3.46e-20	79	| ENSEMBL: Bra017016.1-P | phosphatidylglycerophosphate synthase; CDP-diacylglycerol--glycerol-3-phosphate 1-phosphatidyltransferase | Species: Brassica rapa ssp. Pekinensis | Gene: G30-9337	PWY4FS-7	phosphatidylglycerol biosynthesis I (plastidic)	PHOSPHAGLYPSYN-RXN	EC-2.7.8.5	phosphatidylglycerophosphate synthase	G30-9337	Bra017016.1-P
TRINITY_DN22813_c0_g1	GDQC-10955-MONOMER	49.231	130	64	2	3	392	226	353	1.91e-33	124	| ENSEMBL: Zm00001d006296_T007.1 | valine-tRNA ligase | Species: Zea mays mays | Gene: GDQC-10955
TRINITY_DN22813_c1_g1	G3N-11463-MONOMER	41.132	265	115	1	174	968	2274	2497	9.43e-48	174	| ENSEMBL: EMT21953 | Xenobiotic-transporting ATPase | Species: Aegilops tauschii | Gene: G3N-11463
TRINITY_DN22896_c0_g1	G2Z-6647-MONOMER	35.714	56	36	0	256	89	351	406	4.08e-06	47.4	| PHYTOZOME: Manes.18G140900.1 | succinate:quinone oxidoreductase | Species: Manihot esculenta | Gene: G2Z-6647	PWY-3781	aerobic respiration I (cytochrome c)	SUCCINATE-DEHYDROGENASE-UBIQUINONE-RXN	EC-1.3.5.1	succinate:quinone oxidoreductase	G2Z-6647	Manes.18G140900.1.p
TRINITY_DN22896_c0_g1	G2Z-6647-MONOMER	35.714	56	36	0	256	89	351	406	4.08e-06	47.4	| PHYTOZOME: Manes.18G140900.1 | succinate:quinone oxidoreductase | Species: Manihot esculenta | Gene: G2Z-6647	PWY-4302	aerobic respiration III (alternative oxidase pathway)	SUCCINATE-DEHYDROGENASE-UBIQUINONE-RXN	EC-1.3.5.1	succinate:quinone oxidoreductase	G2Z-6647	Manes.18G140900.1.p
TRINITY_DN22896_c0_g1	G2Z-6647-MONOMER	35.714	56	36	0	256	89	351	406	4.08e-06	47.4	| PHYTOZOME: Manes.18G140900.1 | succinate:quinone oxidoreductase | Species: Manihot esculenta | Gene: G2Z-6647	PWYQT-4481	TCA cycle variation V (plant)	SUCCINATE-DEHYDROGENASE-UBIQUINONE-RXN	EC-1.3.5.1	succinate:quinone oxidoreductase	G2Z-6647	Manes.18G140900.1.p
TRINITY_DN22859_c0_g1	G5X-4299-MONOMER	34.188	117	77	0	352	2	57	173	6.23e-10	57	| The Beta vulgaris Resource: Sp_155400_huch.t1 | cinnamate:CoA ligase; 4-coumarate--CoA ligase | Species: Spinacia oleracea | Gene: G5X-4299	PWY-5754	4-hydroxybenzoate biosynthesis I (eukaryotes)	4-COUMARATE--COA-LIGASE-RXN	EC-6.2.1.12	4-coumarate--CoA ligase	G5X-4299	Sp_155400_huch.t1
TRINITY_DN22859_c0_g1	G5X-4299-MONOMER	34.188	117	77	0	352	2	57	173	6.23e-10	57	| The Beta vulgaris Resource: Sp_155400_huch.t1 | cinnamate:CoA ligase; 4-coumarate--CoA ligase | Species: Spinacia oleracea | Gene: G5X-4299	PWY-6320	phaselate biosynthesis	4-COUMARATE--COA-LIGASE-RXN	EC-6.2.1.12	4-coumarate--CoA ligase	G5X-4299	Sp_155400_huch.t1
TRINITY_DN22859_c0_g1	G5X-4299-MONOMER	34.188	117	77	0	352	2	57	173	6.23e-10	57	| The Beta vulgaris Resource: Sp_155400_huch.t1 | cinnamate:CoA ligase; 4-coumarate--CoA ligase | Species: Spinacia oleracea | Gene: G5X-4299	PWY-7398	coumarins biosynthesis (engineered)	4-COUMARATE--COA-LIGASE-RXN	EC-6.2.1.12	4-coumarate--CoA ligase	G5X-4299	Sp_155400_huch.t1
TRINITY_DN22859_c0_g1	G5X-4299-MONOMER	34.188	117	77	0	352	2	57	173	6.23e-10	57	| The Beta vulgaris Resource: Sp_155400_huch.t1 | cinnamate:CoA ligase; 4-coumarate--CoA ligase | Species: Spinacia oleracea | Gene: G5X-4299	PWY-6920	6-gingerol analog biosynthesis (engineered)	4-COUMARATE--COA-LIGASE-RXN	EC-6.2.1.12	4-coumarate--CoA ligase	G5X-4299	Sp_155400_huch.t1
TRINITY_DN22859_c0_g1	G5X-4299-MONOMER	34.188	117	77	0	352	2	57	173	6.23e-10	57	| The Beta vulgaris Resource: Sp_155400_huch.t1 | cinnamate:CoA ligase; 4-coumarate--CoA ligase | Species: Spinacia oleracea | Gene: G5X-4299	PWY-5868	simplecoumarins biosynthesis	4-COUMARATE--COA-LIGASE-RXN	EC-6.2.1.12	4-coumarate--CoA ligase	G5X-4299	Sp_155400_huch.t1
TRINITY_DN22859_c0_g1	G5X-4299-MONOMER	34.188	117	77	0	352	2	57	173	6.23e-10	57	| The Beta vulgaris Resource: Sp_155400_huch.t1 | cinnamate:CoA ligase; 4-coumarate--CoA ligase | Species: Spinacia oleracea | Gene: G5X-4299	PWY-6982	umbelliferone biosynthesis	4-COUMARATE--COA-LIGASE-RXN	EC-6.2.1.12	4-coumarate--CoA ligase	G5X-4299	Sp_155400_huch.t1
TRINITY_DN22859_c0_g1	G5X-4299-MONOMER	34.188	117	77	0	352	2	57	173	6.23e-10	57	| The Beta vulgaris Resource: Sp_155400_huch.t1 | cinnamate:CoA ligase; 4-coumarate--CoA ligase | Species: Spinacia oleracea | Gene: G5X-4299	PWY-6435	4-hydroxybenzoate biosynthesis V	4-COUMARATE--COA-LIGASE-RXN	EC-6.2.1.12	4-coumarate--CoA ligase	G5X-4299	Sp_155400_huch.t1
TRINITY_DN22859_c0_g1	G5X-4299-MONOMER	34.188	117	77	0	352	2	57	173	6.23e-10	57	| The Beta vulgaris Resource: Sp_155400_huch.t1 | cinnamate:CoA ligase; 4-coumarate--CoA ligase | Species: Spinacia oleracea | Gene: G5X-4299	PWY-361	phenylpropanoid biosynthesis	4-COUMARATE--COA-LIGASE-RXN	EC-6.2.1.12	4-coumarate--CoA ligase	G5X-4299	Sp_155400_huch.t1
TRINITY_DN22859_c0_g1	G5X-4299-MONOMER	34.188	117	77	0	352	2	57	173	6.23e-10	57	| The Beta vulgaris Resource: Sp_155400_huch.t1 | cinnamate:CoA ligase; 4-coumarate--CoA ligase | Species: Spinacia oleracea | Gene: G5X-4299	PWY-6457	<i>trans</i>-cinnamoyl-CoA biosynthesis	RXN-2001	EC-6.2.1	cinnamate:CoA ligase	G5X-4299	Sp_155400_huch.t1
TRINITY_DN22859_c0_g1	G5X-4299-MONOMER	34.188	117	77	0	352	2	57	173	6.23e-10	57	| The Beta vulgaris Resource: Sp_155400_huch.t1 | cinnamate:CoA ligase; 4-coumarate--CoA ligase | Species: Spinacia oleracea | Gene: G5X-4299	PWY1F-FLAVSYN	flavonoid biosynthesis	4-COUMARATE--COA-LIGASE-RXN	EC-6.2.1.12	4-coumarate--CoA ligase	G5X-4299	Sp_155400_huch.t1
TRINITY_DN22859_c0_g1	G5X-4299-MONOMER	34.188	117	77	0	352	2	57	173	6.23e-10	57	| The Beta vulgaris Resource: Sp_155400_huch.t1 | cinnamate:CoA ligase; 4-coumarate--CoA ligase | Species: Spinacia oleracea | Gene: G5X-4299	PWY-5135	xanthohumol biosynthesis	4-COUMARATE--COA-LIGASE-RXN	EC-6.2.1.12	4-coumarate--CoA ligase	G5X-4299	Sp_155400_huch.t1
TRINITY_DN22819_c0_g1	GSP-7224-MONOMER	35.976	164	70	2	709	218	870	998	3.24e-28	114	| PHYTOZOME: 31511778 | glutamate synthase (ferredoxin); glutaminase; glutamate dehydrogenase (ferredoxin) | Species: Spirodela polyrhiza | Gene: GSP-7224	PWY-4341	L-glutamate biosynthesis V	GLUTAMATE-SYNTHASE-FERREDOXIN-RXN	EC-1.4.7.1	glutamate synthase (ferredoxin)	GSP-7224	Spipo19G0013900
TRINITY_DN22819_c0_g1	GSP-7224-MONOMER	35.976	164	70	2	709	218	870	998	3.24e-28	114	| PHYTOZOME: 31511778 | glutamate synthase (ferredoxin); glutaminase; glutamate dehydrogenase (ferredoxin) | Species: Spirodela polyrhiza | Gene: GSP-7224	PWY-6964	ammonia assimilation cycle II	GLUTAMATE-SYNTHASE-FERREDOXIN-RXN	EC-1.4.7.1	glutamate synthase (ferredoxin)	GSP-7224	Spipo19G0013900
TRINITY_DN22819_c0_g1	GSP-7224-MONOMER	35.976	164	70	2	709	218	870	998	3.24e-28	114	| PHYTOZOME: 31511778 | glutamate synthase (ferredoxin); glutaminase; glutamate dehydrogenase (ferredoxin) | Species: Spirodela polyrhiza | Gene: GSP-7224	PWY-7061	glutamate-glutamine shuttle	GLUTAMATE-SYNTHASE-FERREDOXIN-RXN	EC-1.4.7.1	glutamate synthase (ferredoxin)	GSP-7224	Spipo19G0013900
TRINITY_DN22819_c0_g1	GSP-7224-MONOMER	35.976	164	70	2	709	218	870	998	3.24e-28	114	| PHYTOZOME: 31511778 | glutamate synthase (ferredoxin); glutaminase; glutamate dehydrogenase (ferredoxin) | Species: Spirodela polyrhiza | Gene: GSP-7224	PWY-6549	L-glutamine biosynthesis III	GLUTAMATE-SYNTHASE-FERREDOXIN-RXN	EC-1.4.7.1	glutamate synthase (ferredoxin)	GSP-7224	Spipo19G0013900
TRINITY_DN22819_c0_g1	GSP-7224-MONOMER	35.976	164	70	2	709	218	870	998	3.24e-28	114	| PHYTOZOME: 31511778 | glutamate synthase (ferredoxin); glutaminase; glutamate dehydrogenase (ferredoxin) | Species: Spirodela polyrhiza | Gene: GSP-7224	PWY4LZ-283	Inorganic Nitrogen Assimilation	GLUTAMATE-SYNTHASE-FERREDOXIN-RXN	EC-1.4.7.1	glutamate synthase (ferredoxin)	GSP-7224	Spipo19G0013900
TRINITY_DN22819_c0_g1	GSP-7224-MONOMER	35.976	164	70	2	709	218	870	998	3.24e-28	114	| PHYTOZOME: 31511778 | glutamate synthase (ferredoxin); glutaminase; glutamate dehydrogenase (ferredoxin) | Species: Spirodela polyrhiza | Gene: GSP-7224	CITRULBIO-PWY	L-citrulline biosynthesis	GLUTAMIN-RXN	EC-3.5.1.38	glutaminase	GSP-7224	Spipo19G0013900
TRINITY_DN22819_c0_g1	GSP-7224-MONOMER	35.976	164	70	2	709	218	870	998	3.24e-28	114	| PHYTOZOME: 31511778 | glutamate synthase (ferredoxin); glutaminase; glutamate dehydrogenase (ferredoxin) | Species: Spirodela polyrhiza | Gene: GSP-7224	PWY4LZ-81	Organic Nitrogen Assimilation	GLUTAMATE-SYNTHASE-FERREDOXIN-RXN	EC-1.4.7.1	glutamate synthase (ferredoxin)	GSP-7224	Spipo19G0013900
TRINITY_DN22819_c0_g1	GSP-7224-MONOMER	35.976	164	70	2	709	218	870	998	3.24e-28	114	| PHYTOZOME: 31511778 | glutamate synthase (ferredoxin); glutaminase; glutamate dehydrogenase (ferredoxin) | Species: Spirodela polyrhiza | Gene: GSP-7224	GLUTAMINDEG-PWY	L-glutamine degradation I	GLUTAMIN-RXN	EC-3.5.1.38	glutaminase	GSP-7224	Spipo19G0013900
TRINITY_DN22842_c0_g1	G3N-10833-MONOMER	31.192	965	507	23	375	3038	406	1290	2.79e-85	306	| ENSEMBL: EMT01483 | arginase | Species: Aegilops tauschii | Gene: G3N-10833	PWY-6305	putrescine biosynthesis IV	ARGINASE-RXN	EC-3.5.3.1	arginase	G3N-10833	EMT01483
TRINITY_DN22842_c0_g1	G3N-10833-MONOMER	31.192	965	507	23	375	3038	406	1290	2.79e-85	306	| ENSEMBL: EMT01483 | arginase | Species: Aegilops tauschii | Gene: G3N-10833	PWY-4984	urea cycle	ARGINASE-RXN	EC-3.5.3.1	arginase	G3N-10833	EMT01483
TRINITY_DN22842_c0_g1	G3N-10833-MONOMER	31.192	965	507	23	375	3038	406	1290	2.79e-85	306	| ENSEMBL: EMT01483 | arginase | Species: Aegilops tauschii | Gene: G3N-10833	ARG-PRO-PWY	L-arginine degradation VI (arginase 2 pathway)	ARGINASE-RXN	EC-3.5.3.1	arginase	G3N-10833	EMT01483
TRINITY_DN22842_c0_g1	G3N-10833-MONOMER	31.192	965	507	23	375	3038	406	1290	2.79e-85	306	| ENSEMBL: EMT01483 | arginase | Species: Aegilops tauschii | Gene: G3N-10833	PWY-6922	L-<i>N<sup>&delta;</sup></i>-acetylornithine biosynthesis	ARGINASE-RXN	EC-3.5.3.1	arginase	G3N-10833	EMT01483
TRINITY_DN22842_c0_g1	G3N-10833-MONOMER	31.192	965	507	23	375	3038	406	1290	2.79e-85	306	| ENSEMBL: EMT01483 | arginase | Species: Aegilops tauschii | Gene: G3N-10833	ARGASEDEG-PWY	L-arginine degradation I (arginase pathway)	ARGINASE-RXN	EC-3.5.3.1	arginase	G3N-10833	EMT01483
TRINITY_DN22842_c0_g1	G3N-10833-MONOMER	31.192	965	507	23	375	3038	406	1290	2.79e-85	306	| ENSEMBL: EMT01483 | arginase | Species: Aegilops tauschii | Gene: G3N-10833	CITRULBIO-PWY	L-citrulline biosynthesis	ARGINASE-RXN	EC-3.5.3.1	arginase	G3N-10833	EMT01483
TRINITY_DN22879_c0_g1	GN7V-67186-MONOMER	75	72	16	1	2	217	56	125	2.18e-32	114	| PHYTOZOME: Glyma.02G024900.1 | methylthioribulose 1-phosphate dehydratase | Species: Glycine max | Gene: GN7V-67186	PWY-6755	<i>S</i>-methyl-5-thio-&alpha;-D-ribose 1-phosphate degradation I	R145-RXN	EC-4.2.1.109	methylthioribulose 1-phosphate dehydratase	GN7V-67186	Glyma.02G024900.1.p
TRINITY_DN22879_c0_g1	GN7V-67186-MONOMER	75	72	16	1	2	217	56	125	2.18e-32	114	| PHYTOZOME: Glyma.02G024900.1 | methylthioribulose 1-phosphate dehydratase | Species: Glycine max | Gene: GN7V-67186	PWY-4361	<i>S</i>-methyl-5-thio-&alpha;-D-ribose 1-phosphate degradation	R145-RXN	EC-4.2.1.109	methylthioribulose 1-phosphate dehydratase	GN7V-67186	Glyma.02G024900.1.p
TRINITY_DN60499_c0_g1	G2T-8308-MONOMER	56.19	105	46	0	316	2	68	172	3.31e-35	126	| ENSEMBL: MLOC_69030.3 | serine--pyruvate aminotransferase; glycine transaminase; serine:glyoxylate aminotransferase | Species: Hordeum vulgare subsp. vulgare | Gene: G2T-8308	GLYSYN-ALA-PWY	glycine biosynthesis III	ALANINE--GLYOXYLATE-AMINOTRANSFERASE-RXN	EC-2.6.1.44	serine--pyruvate aminotransferase	G2T-8308	MLOC_69030.3
TRINITY_DN60499_c0_g1	G2T-8308-MONOMER	56.19	105	46	0	316	2	68	172	3.31e-35	126	| ENSEMBL: MLOC_69030.3 | serine--pyruvate aminotransferase; glycine transaminase; serine:glyoxylate aminotransferase | Species: Hordeum vulgare subsp. vulgare | Gene: G2T-8308	PWY-181	photorespiration	SERINE-GLYOXYLATE-AMINOTRANSFERASE-RXN	EC-2.6.1.45	serine:glyoxylate aminotransferase	G2T-8308	MLOC_69030.3
TRINITY_DN60499_c0_g1	G2T-8308-MONOMER	56.19	105	46	0	316	2	68	172	3.31e-35	126	| ENSEMBL: MLOC_69030.3 | serine--pyruvate aminotransferase; glycine transaminase; serine:glyoxylate aminotransferase | Species: Hordeum vulgare subsp. vulgare | Gene: G2T-8308	PWY-181	photorespiration	GLYCINE-AMINOTRANSFERASE-RXN	EC-2.6.1.4	glycine transaminase	G2T-8308	MLOC_69030.3
TRINITY_DN60499_c0_g1	G2T-8308-MONOMER	56.19	105	46	0	316	2	68	172	3.31e-35	126	| ENSEMBL: MLOC_69030.3 | serine--pyruvate aminotransferase; glycine transaminase; serine:glyoxylate aminotransferase | Species: Hordeum vulgare subsp. vulgare | Gene: G2T-8308	GLYSYN2-PWY	glycine biosynthesis	SERINE-GLYOXYLATE-AMINOTRANSFERASE-RXN	EC-2.6.1.45	serine:glyoxylate aminotransferase	G2T-8308	MLOC_69030.3
TRINITY_DN60499_c0_g1	G2T-8308-MONOMER	56.19	105	46	0	316	2	68	172	3.31e-35	126	| ENSEMBL: MLOC_69030.3 | serine--pyruvate aminotransferase; glycine transaminase; serine:glyoxylate aminotransferase | Species: Hordeum vulgare subsp. vulgare | Gene: G2T-8308	GLYSYN2-PWY	glycine biosynthesis	GLYCINE-AMINOTRANSFERASE-RXN	EC-2.6.1.4	glycine transaminase	G2T-8308	MLOC_69030.3
TRINITY_DN60479_c0_g1	GN7V-41635-MONOMER	36.986	73	41	1	206	3	206	278	8.16e-08	48.9	| PHYTOZOME: Glyma.05G058100.1 | L-lactate dehydrogenase | Species: Glycine max | Gene: GN7V-41635	PWY-5481	pyruvate fermentation to lactate	L-LACTATE-DEHYDROGENASE-RXN	EC-1.1.1.27	<small>L</small>-lactate dehydrogenase	GN7V-41635	Glyma.05G058100.1.p
TRINITY_DN60489_c0_g1	G37-9316-MONOMER	81.731	104	19	0	71	382	3	106	3.91e-60	187	| PHYTOZOME: Potri.016G051400.1 | NADH:ubiquinone oxidoreductase (H+-transporting) | Species: Populus trichocarpa | Gene: G37-9316	PWY-3781	aerobic respiration I (cytochrome c)	NADH-DEHYDROG-A-RXN	EC-1.6.5.3	NADH:ubiquinone oxidoreductase (H<sup>+</sup>-transporting)	G37-9316	Potri.016G051400.1
TRINITY_DN60489_c0_g1	G37-9316-MONOMER	81.731	104	19	0	71	382	3	106	3.91e-60	187	| PHYTOZOME: Potri.016G051400.1 | NADH:ubiquinone oxidoreductase (H+-transporting) | Species: Populus trichocarpa | Gene: G37-9316	PWY-4302	aerobic respiration III (alternative oxidase pathway)	NADH-DEHYDROG-A-RXN	EC-1.6.5.3	NADH:ubiquinone oxidoreductase (H<sup>+</sup>-transporting)	G37-9316	Potri.016G051400.1
TRINITY_DN60489_c0_g1	G37-9316-MONOMER	81.731	104	19	0	71	382	3	106	3.91e-60	187	| PHYTOZOME: Potri.016G051400.1 | NADH:ubiquinone oxidoreductase (H+-transporting) | Species: Populus trichocarpa | Gene: G37-9316	PWY-5083	NAD/NADH phosphorylation and dephosphorylation	NADH-DEHYDROG-A-RXN	EC-1.6.5.3	NADH:ubiquinone oxidoreductase (H<sup>+</sup>-transporting)	G37-9316	Potri.016G051400.1
TRINITY_DN60488_c0_g1	G2T-8109-MONOMER	45.238	84	46	0	52	303	417	500	1.57e-09	55.5	| ENSEMBL: MLOC_55246.2 | endopolygalacturonase | Species: Hordeum vulgare subsp. vulgare | Gene: G2T-8109	PWY-1081	homogalacturonan degradation	RXN-2103	EC-3.2.1.15	endopolygalacturonase	G2T-8109	MLOC_55246.2
TRINITY_DN60475_c0_g1	GIO2-741-MONOMER	39.535	43	24	1	142	264	396	438	0.000187	40.4	| PHYTOZOME: Cre09.g396600.t1.1 | | Species: Chlamydomonas reinhardtii | Gene: GIO2-741	PWY-6785	hydrogen production VIII	HYDROG-RXN	EC-1.12.7.2		GIO2-741	Cre09.g396600.t1.1
TRINITY_DN60475_c0_g1	GIO2-741-MONOMER	39.535	43	24	1	142	264	396	438	0.000187	40.4	| PHYTOZOME: Cre09.g396600.t1.1 | | Species: Chlamydomonas reinhardtii | Gene: GIO2-741	PWY4LZ-257	superpathway of fermentation (<i>Chlamydomonas reinhardtii</i>)	HYDROG-RXN	EC-1.12.7.2		GIO2-741	Cre09.g396600.t1.1
TRINITY_DN60475_c0_g1	GIO2-741-MONOMER	39.535	43	24	1	142	264	396	438	0.000187	40.4	| PHYTOZOME: Cre09.g396600.t1.1 | | Species: Chlamydomonas reinhardtii | Gene: GIO2-741	PWY-7731	superpathway of photosynthetic hydrogen production	PWY-6785	-		GIO2-741	Cre09.g396600.t1.1
TRINITY_DN60486_c0_g1	AT4G37830-MONOMER	34.276	283	179	4	843	1	117	394	4.06e-54	187	| UniProt: Q9SZT8 | | Species: Arabidopsis thaliana col | Gene: AT4G37830
TRINITY_DN60484_c0_g1	GIO2-3695-MONOMER	52.174	69	33	0	211	5	275	343	7.01e-19	80.1	| PHYTOZOME: Cre18.g749847.t1.1 | dihydrolipoyl dehydrogenase | Species: Chlamydomonas reinhardtii | Gene: GIO2-3695	GLYCLEAV-PWY	glycine cleavage	RXN-8629	EC-1.8.1.4	dihydrolipoyl dehydrogenase	GIO2-3695	Cre18.g749847.t1.1
TRINITY_DN60484_c0_g1	GIO2-3695-MONOMER	52.174	69	33	0	211	5	275	343	7.01e-19	80.1	| PHYTOZOME: Cre18.g749847.t1.1 | dihydrolipoyl dehydrogenase | Species: Chlamydomonas reinhardtii | Gene: GIO2-3695	PWY-5084	2-oxoglutarate decarboxylation to succinyl-CoA	RXN-7716	EC-1.8.1.4		GIO2-3695	Cre18.g749847.t1.1
TRINITY_DN60484_c0_g1	GIO2-3695-MONOMER	52.174	69	33	0	211	5	275	343	7.01e-19	80.1	| PHYTOZOME: Cre18.g749847.t1.1 | dihydrolipoyl dehydrogenase | Species: Chlamydomonas reinhardtii | Gene: GIO2-3695	PWY-5046	2-oxoisovalerate decarboxylation to isobutanoyl-CoA	RXN-7719	EC-1.8.1.4		GIO2-3695	Cre18.g749847.t1.1
TRINITY_DN60484_c0_g1	GIO2-3695-MONOMER	52.174	69	33	0	211	5	275	343	7.01e-19	80.1	| PHYTOZOME: Cre18.g749847.t1.1 | dihydrolipoyl dehydrogenase | Species: Chlamydomonas reinhardtii | Gene: GIO2-3695	PYRUVDEHYD-PWY	pyruvate decarboxylation to acetyl CoA	RXN0-1132	EC-1.8.1.4		GIO2-3695	Cre18.g749847.t1.1
TRINITY_DN60485_c0_g1	CHLREDRAFT_438-MONOMER	38.922	167	88	3	159	647	14	170	2.43e-28	114	| PHYTOZOME: Cre09.g402500.t1.2 | V-type H+-transporting ATPase subunit | Species: Chlamydomonas reinhardtii | Gene: CHLREDRAFT_438	PWY-7219	adenosine ribonucleotides <i>de novo</i> biosynthesis	ATPSYN-RXN	EC-3.6.3.14	V-type H+-transporting ATPase subunit	CHLREDRAFT_438	ATPvA2
TRINITY_DN60453_c0_g1	G3M-9041-MONOMER	84.553	123	19	0	1	369	422	544	2.49e-69	219	| PHYTOZOME: PGSC0003DMT400074444 | 4-coumarate--CoA ligase; feruloyl-CoA synthetase | Species: Solanum tuberosum | Gene: G3M-9041	PWY-5754	4-hydroxybenzoate biosynthesis I (eukaryotes)	4-COUMARATE--COA-LIGASE-RXN	EC-6.2.1.12	4-coumarate--CoA ligase	G3M-9041	PGSC0003DMP400050416
TRINITY_DN60453_c0_g1	G3M-9041-MONOMER	84.553	123	19	0	1	369	422	544	2.49e-69	219	| PHYTOZOME: PGSC0003DMT400074444 | 4-coumarate--CoA ligase; feruloyl-CoA synthetase | Species: Solanum tuberosum | Gene: G3M-9041	PWY-6320	phaselate biosynthesis	4-COUMARATE--COA-LIGASE-RXN	EC-6.2.1.12	4-coumarate--CoA ligase	G3M-9041	PGSC0003DMP400050416
TRINITY_DN60453_c0_g1	G3M-9041-MONOMER	84.553	123	19	0	1	369	422	544	2.49e-69	219	| PHYTOZOME: PGSC0003DMT400074444 | 4-coumarate--CoA ligase; feruloyl-CoA synthetase | Species: Solanum tuberosum | Gene: G3M-9041	PWY-7398	coumarins biosynthesis (engineered)	4-COUMARATE--COA-LIGASE-RXN	EC-6.2.1.12	4-coumarate--CoA ligase	G3M-9041	PGSC0003DMP400050416
TRINITY_DN60453_c0_g1	G3M-9041-MONOMER	84.553	123	19	0	1	369	422	544	2.49e-69	219	| PHYTOZOME: PGSC0003DMT400074444 | 4-coumarate--CoA ligase; feruloyl-CoA synthetase | Species: Solanum tuberosum | Gene: G3M-9041	PWY-6920	6-gingerol analog biosynthesis (engineered)	4-COUMARATE--COA-LIGASE-RXN	EC-6.2.1.12	4-coumarate--CoA ligase	G3M-9041	PGSC0003DMP400050416
TRINITY_DN60453_c0_g1	G3M-9041-MONOMER	84.553	123	19	0	1	369	422	544	2.49e-69	219	| PHYTOZOME: PGSC0003DMT400074444 | 4-coumarate--CoA ligase; feruloyl-CoA synthetase | Species: Solanum tuberosum | Gene: G3M-9041	PWY-5868	simplecoumarins biosynthesis	4-COUMARATE--COA-LIGASE-RXN	EC-6.2.1.12	4-coumarate--CoA ligase	G3M-9041	PGSC0003DMP400050416
TRINITY_DN60453_c0_g1	G3M-9041-MONOMER	84.553	123	19	0	1	369	422	544	2.49e-69	219	| PHYTOZOME: PGSC0003DMT400074444 | 4-coumarate--CoA ligase; feruloyl-CoA synthetase | Species: Solanum tuberosum | Gene: G3M-9041	PWY-6982	umbelliferone biosynthesis	4-COUMARATE--COA-LIGASE-RXN	EC-6.2.1.12	4-coumarate--CoA ligase	G3M-9041	PGSC0003DMP400050416
TRINITY_DN60453_c0_g1	G3M-9041-MONOMER	84.553	123	19	0	1	369	422	544	2.49e-69	219	| PHYTOZOME: PGSC0003DMT400074444 | 4-coumarate--CoA ligase; feruloyl-CoA synthetase | Species: Solanum tuberosum | Gene: G3M-9041	PWY-6435	4-hydroxybenzoate biosynthesis V	4-COUMARATE--COA-LIGASE-RXN	EC-6.2.1.12	4-coumarate--CoA ligase	G3M-9041	PGSC0003DMP400050416
TRINITY_DN60453_c0_g1	G3M-9041-MONOMER	84.553	123	19	0	1	369	422	544	2.49e-69	219	| PHYTOZOME: PGSC0003DMT400074444 | 4-coumarate--CoA ligase; feruloyl-CoA synthetase | Species: Solanum tuberosum | Gene: G3M-9041	PWY-1121	suberin monomers biosynthesis	6.2.1.34-RXN	EC-6.2.1.34	feruloyl-CoA synthetase	G3M-9041	PGSC0003DMP400050416
TRINITY_DN60453_c0_g1	G3M-9041-MONOMER	84.553	123	19	0	1	369	422	544	2.49e-69	219	| PHYTOZOME: PGSC0003DMT400074444 | 4-coumarate--CoA ligase; feruloyl-CoA synthetase | Species: Solanum tuberosum | Gene: G3M-9041	PWY-361	phenylpropanoid biosynthesis	4-COUMARATE--COA-LIGASE-RXN	EC-6.2.1.12	4-coumarate--CoA ligase	G3M-9041	PGSC0003DMP400050416
TRINITY_DN60453_c0_g1	G3M-9041-MONOMER	84.553	123	19	0	1	369	422	544	2.49e-69	219	| PHYTOZOME: PGSC0003DMT400074444 | 4-coumarate--CoA ligase; feruloyl-CoA synthetase | Species: Solanum tuberosum | Gene: G3M-9041	PWY1F-FLAVSYN	flavonoid biosynthesis	4-COUMARATE--COA-LIGASE-RXN	EC-6.2.1.12	4-coumarate--CoA ligase	G3M-9041	PGSC0003DMP400050416
TRINITY_DN60453_c0_g1	G3M-9041-MONOMER	84.553	123	19	0	1	369	422	544	2.49e-69	219	| PHYTOZOME: PGSC0003DMT400074444 | 4-coumarate--CoA ligase; feruloyl-CoA synthetase | Species: Solanum tuberosum | Gene: G3M-9041	PWY-5135	xanthohumol biosynthesis	4-COUMARATE--COA-LIGASE-RXN	EC-6.2.1.12	4-coumarate--CoA ligase	G3M-9041	PGSC0003DMP400050416
TRINITY_DN60483_c0_g1	G33-10778-MONOMER	89.328	253	26	1	756	1	1	253	2.23e-136	391	| PHYTOZOME: GSVIVT01016373001 | sedoheptulose bisphosphatase | Species: Vitis vinifera | Gene: G33-10778	CALVIN-PWY	Calvin-Benson-Bassham cycle	SEDOHEPTULOSE-BISPHOSPHATASE-RXN	EC-3.1.3.37	sedoheptulose bisphosphatase	G33-10778	GSVIVT01016373001
TRINITY_DN60408_c0_g1	G34-8253-MONOMER	34.667	75	47	1	242	24	251	325	1.29e-09	54.3	| PHYTOZOME: Phpat.024G014400.1 | Oxalate--CoA ligase | Species: Physcomitrella patens | Gene: G34-8253
TRINITY_DN60417_c0_g1	G33-11752-MONOMER	45.688	429	191	7	76	1338	2	396	2.03e-92	289	| PHYTOZOME: GSVIVT01028166001 | Galactolipase | Species: Vitis vinifera | Gene: G33-11752
TRINITY_DN60416_c0_g1	G30-9362-MONOMER	74.257	202	51	1	1	603	136	337	1.45e-107	316	| ENSEMBL: Bra026068.1-P | glyceraldehyde 3-phosphate dehydrogenase | Species: Brassica rapa ssp. Pekinensis | Gene: G30-9362	PWY66-399	gluconeogenesis III	GAPOXNPHOSPHN-RXN	EC-1.2.1.12	glyceraldehyde 3-phosphate dehydrogenase	G30-9362	Bra026068.1-P
TRINITY_DN60416_c0_g1	G30-9362-MONOMER	74.257	202	51	1	1	603	136	337	1.45e-107	316	| ENSEMBL: Bra026068.1-P | glyceraldehyde 3-phosphate dehydrogenase | Species: Brassica rapa ssp. Pekinensis | Gene: G30-9362	PWY-1042	glycolysis IV (plant cytosol)	GAPOXNPHOSPHN-RXN	EC-1.2.1.12	glyceraldehyde 3-phosphate dehydrogenase	G30-9362	Bra026068.1-P
TRINITY_DN60416_c0_g1	G30-9362-MONOMER	74.257	202	51	1	1	603	136	337	1.45e-107	316	| ENSEMBL: Bra026068.1-P | glyceraldehyde 3-phosphate dehydrogenase | Species: Brassica rapa ssp. Pekinensis | Gene: G30-9362	GLUCONEO-PWY	gluconeogenesis I	GAPOXNPHOSPHN-RXN	EC-1.2.1.12	glyceraldehyde 3-phosphate dehydrogenase	G30-9362	Bra026068.1-P
TRINITY_DN60416_c0_g1	G30-9362-MONOMER	74.257	202	51	1	1	603	136	337	1.45e-107	316	| ENSEMBL: Bra026068.1-P | glyceraldehyde 3-phosphate dehydrogenase | Species: Brassica rapa ssp. Pekinensis | Gene: G30-9362	GLYCOLYSIS	glycolysis I (from glucose 6-phosphate)	GAPOXNPHOSPHN-RXN	EC-1.2.1.12	glyceraldehyde 3-phosphate dehydrogenase	G30-9362	Bra026068.1-P
TRINITY_DN60416_c0_g1	G30-9362-MONOMER	74.257	202	51	1	1	603	136	337	1.45e-107	316	| ENSEMBL: Bra026068.1-P | glyceraldehyde 3-phosphate dehydrogenase | Species: Brassica rapa ssp. Pekinensis | Gene: G30-9362	SUCSYN-PWY	sucrose biosynthesis I (from photosynthesis)	GAPOXNPHOSPHN-RXN	EC-1.2.1.12	glyceraldehyde 3-phosphate dehydrogenase	G30-9362	Bra026068.1-P
TRINITY_DN60416_c0_g1	G30-9362-MONOMER	74.257	202	51	1	1	603	136	337	1.45e-107	316	| ENSEMBL: Bra026068.1-P | glyceraldehyde 3-phosphate dehydrogenase | Species: Brassica rapa ssp. Pekinensis | Gene: G30-9362	PWY-5484	glycolysis II (from fructose 6-phosphate)	GAPOXNPHOSPHN-RXN	EC-1.2.1.12	glyceraldehyde 3-phosphate dehydrogenase	G30-9362	Bra026068.1-P
TRINITY_DN60456_c0_g1	G2U-6777-MONOMER	64.901	151	52	1	553	101	1	150	5.26e-72	218	| PHYTOZOME: Bradi3g33570.1 | CDP kinase; dUDP kinase; nucleoside diphosphate kinase; dGDP kinase; dADP kinase; UDP kinase; dTDP kinase; dCDP kinase | Species: Brachypodium distachyon | Gene: G2U-6777	PWY-7227	adenosine deoxyribonucleotides <i>de novo</i> biosynthesis	DADPKIN-RXN	EC-2.7.4.6	dADP kinase	G2U-6777	Bradi3g33570.1.p
TRINITY_DN60456_c0_g1	G2U-6777-MONOMER	64.901	151	52	1	553	101	1	150	5.26e-72	218	| PHYTOZOME: Bradi3g33570.1 | CDP kinase; dUDP kinase; nucleoside diphosphate kinase; dGDP kinase; dADP kinase; UDP kinase; dTDP kinase; dCDP kinase | Species: Brachypodium distachyon | Gene: G2U-6777	PWY-7197	pyrimidine deoxyribonucleotide phosphorylation	DCDPKIN-RXN	EC-2.7.4.6	dCDP kinase	G2U-6777	Bradi3g33570.1.p
TRINITY_DN60456_c0_g1	G2U-6777-MONOMER	64.901	151	52	1	553	101	1	150	5.26e-72	218	| PHYTOZOME: Bradi3g33570.1 | CDP kinase; dUDP kinase; nucleoside diphosphate kinase; dGDP kinase; dADP kinase; UDP kinase; dTDP kinase; dCDP kinase | Species: Brachypodium distachyon | Gene: G2U-6777	PWY-7197	pyrimidine deoxyribonucleotide phosphorylation	DTDPKIN-RXN	EC-2.7.4.6	dTDP kinase	G2U-6777	Bradi3g33570.1.p
TRINITY_DN60456_c0_g1	G2U-6777-MONOMER	64.901	151	52	1	553	101	1	150	5.26e-72	218	| PHYTOZOME: Bradi3g33570.1 | CDP kinase; dUDP kinase; nucleoside diphosphate kinase; dGDP kinase; dADP kinase; UDP kinase; dTDP kinase; dCDP kinase | Species: Brachypodium distachyon | Gene: G2U-6777	PWY-7224	purine deoxyribonucleosides salvage	DADPKIN-RXN	EC-2.7.4.6	dADP kinase	G2U-6777	Bradi3g33570.1.p
TRINITY_DN60456_c0_g1	G2U-6777-MONOMER	64.901	151	52	1	553	101	1	150	5.26e-72	218	| PHYTOZOME: Bradi3g33570.1 | CDP kinase; dUDP kinase; nucleoside diphosphate kinase; dGDP kinase; dADP kinase; UDP kinase; dTDP kinase; dCDP kinase | Species: Brachypodium distachyon | Gene: G2U-6777	PWY-7224	purine deoxyribonucleosides salvage	DGDPKIN-RXN	EC-2.7.4.6	dGDP kinase	G2U-6777	Bradi3g33570.1.p
TRINITY_DN60456_c0_g1	G2U-6777-MONOMER	64.901	151	52	1	553	101	1	150	5.26e-72	218	| PHYTOZOME: Bradi3g33570.1 | CDP kinase; dUDP kinase; nucleoside diphosphate kinase; dGDP kinase; dADP kinase; UDP kinase; dTDP kinase; dCDP kinase | Species: Brachypodium distachyon | Gene: G2U-6777	PWY-7226	guanosine deoxyribonucleotides <i>de novo</i> biosynthesis I	DGDPKIN-RXN	EC-2.7.4.6	dGDP kinase	G2U-6777	Bradi3g33570.1.p
TRINITY_DN60456_c0_g1	G2U-6777-MONOMER	64.901	151	52	1	553	101	1	150	5.26e-72	218	| PHYTOZOME: Bradi3g33570.1 | CDP kinase; dUDP kinase; nucleoside diphosphate kinase; dGDP kinase; dADP kinase; UDP kinase; dTDP kinase; dCDP kinase | Species: Brachypodium distachyon | Gene: G2U-6777	PWY-6545	pyrimidine deoxyribonucleotides <i>de novo</i> biosynthesis III	DCDPKIN-RXN	EC-2.7.4.6	dCDP kinase	G2U-6777	Bradi3g33570.1.p
TRINITY_DN60456_c0_g1	G2U-6777-MONOMER	64.901	151	52	1	553	101	1	150	5.26e-72	218	| PHYTOZOME: Bradi3g33570.1 | CDP kinase; dUDP kinase; nucleoside diphosphate kinase; dGDP kinase; dADP kinase; UDP kinase; dTDP kinase; dCDP kinase | Species: Brachypodium distachyon | Gene: G2U-6777	PWY-6545	pyrimidine deoxyribonucleotides <i>de novo</i> biosynthesis III	DUDPKIN-RXN	EC-2.7.4.6	dUDP kinase	G2U-6777	Bradi3g33570.1.p
TRINITY_DN60456_c0_g1	G2U-6777-MONOMER	64.901	151	52	1	553	101	1	150	5.26e-72	218	| PHYTOZOME: Bradi3g33570.1 | CDP kinase; dUDP kinase; nucleoside diphosphate kinase; dGDP kinase; dADP kinase; UDP kinase; dTDP kinase; dCDP kinase | Species: Brachypodium distachyon | Gene: G2U-6777	PWY-6545	pyrimidine deoxyribonucleotides <i>de novo</i> biosynthesis III	DTDPKIN-RXN	EC-2.7.4.6	dTDP kinase	G2U-6777	Bradi3g33570.1.p
TRINITY_DN60456_c0_g1	G2U-6777-MONOMER	64.901	151	52	1	553	101	1	150	5.26e-72	218	| PHYTOZOME: Bradi3g33570.1 | CDP kinase; dUDP kinase; nucleoside diphosphate kinase; dGDP kinase; dADP kinase; UDP kinase; dTDP kinase; dCDP kinase | Species: Brachypodium distachyon | Gene: G2U-6777	PWY-7187	pyrimidine deoxyribonucleotides <i>de novo</i> biosynthesis II	DTDPKIN-RXN	EC-2.7.4.6	dTDP kinase	G2U-6777	Bradi3g33570.1.p
TRINITY_DN60456_c0_g1	G2U-6777-MONOMER	64.901	151	52	1	553	101	1	150	5.26e-72	218	| PHYTOZOME: Bradi3g33570.1 | CDP kinase; dUDP kinase; nucleoside diphosphate kinase; dGDP kinase; dADP kinase; UDP kinase; dTDP kinase; dCDP kinase | Species: Brachypodium distachyon | Gene: G2U-6777	PWY-7184	pyrimidine deoxyribonucleotides <i>de novo</i> biosynthesis I	DTDPKIN-RXN	EC-2.7.4.6	dTDP kinase	G2U-6777	Bradi3g33570.1.p
TRINITY_DN60456_c0_g1	G2U-6777-MONOMER	64.901	151	52	1	553	101	1	150	5.26e-72	218	| PHYTOZOME: Bradi3g33570.1 | CDP kinase; dUDP kinase; nucleoside diphosphate kinase; dGDP kinase; dADP kinase; UDP kinase; dTDP kinase; dCDP kinase | Species: Brachypodium distachyon | Gene: G2U-6777	PWY-7184	pyrimidine deoxyribonucleotides <i>de novo</i> biosynthesis I	DUDPKIN-RXN	EC-2.7.4.6	dUDP kinase	G2U-6777	Bradi3g33570.1.p
TRINITY_DN60456_c0_g1	G2U-6777-MONOMER	64.901	151	52	1	553	101	1	150	5.26e-72	218	| PHYTOZOME: Bradi3g33570.1 | CDP kinase; dUDP kinase; nucleoside diphosphate kinase; dGDP kinase; dADP kinase; UDP kinase; dTDP kinase; dCDP kinase | Species: Brachypodium distachyon | Gene: G2U-6777	PWY-7184	pyrimidine deoxyribonucleotides <i>de novo</i> biosynthesis I	DCDPKIN-RXN	EC-2.7.4.6	dCDP kinase	G2U-6777	Bradi3g33570.1.p
TRINITY_DN60456_c0_g1	G2U-6777-MONOMER	64.901	151	52	1	553	101	1	150	5.26e-72	218	| PHYTOZOME: Bradi3g33570.1 | CDP kinase; dUDP kinase; nucleoside diphosphate kinase; dGDP kinase; dADP kinase; UDP kinase; dTDP kinase; dCDP kinase | Species: Brachypodium distachyon | Gene: G2U-6777	PWY0-166	superpathway of pyrimidine deoxyribonucleotides <i>de novo</i> biosynthesis (E. coli)	DTDPKIN-RXN	EC-2.7.4.6	dTDP kinase	G2U-6777	Bradi3g33570.1.p
TRINITY_DN60456_c0_g1	G2U-6777-MONOMER	64.901	151	52	1	553	101	1	150	5.26e-72	218	| PHYTOZOME: Bradi3g33570.1 | CDP kinase; dUDP kinase; nucleoside diphosphate kinase; dGDP kinase; dADP kinase; UDP kinase; dTDP kinase; dCDP kinase | Species: Brachypodium distachyon | Gene: G2U-6777	PWY0-166	superpathway of pyrimidine deoxyribonucleotides <i>de novo</i> biosynthesis (E. coli)	DUDPKIN-RXN	EC-2.7.4.6	dUDP kinase	G2U-6777	Bradi3g33570.1.p
TRINITY_DN60456_c0_g1	G2U-6777-MONOMER	64.901	151	52	1	553	101	1	150	5.26e-72	218	| PHYTOZOME: Bradi3g33570.1 | CDP kinase; dUDP kinase; nucleoside diphosphate kinase; dGDP kinase; dADP kinase; UDP kinase; dTDP kinase; dCDP kinase | Species: Brachypodium distachyon | Gene: G2U-6777	PWY0-166	superpathway of pyrimidine deoxyribonucleotides <i>de novo</i> biosynthesis (E. coli)	DCDPKIN-RXN	EC-2.7.4.6	dCDP kinase	G2U-6777	Bradi3g33570.1.p
TRINITY_DN60456_c0_g1	G2U-6777-MONOMER	64.901	151	52	1	553	101	1	150	5.26e-72	218	| PHYTOZOME: Bradi3g33570.1 | CDP kinase; dUDP kinase; nucleoside diphosphate kinase; dGDP kinase; dADP kinase; UDP kinase; dTDP kinase; dCDP kinase | Species: Brachypodium distachyon | Gene: G2U-6777	PWY-5687	pyrimidine ribonucleotides interconversion	CDPKIN-RXN	EC-2.7.4.6	CDP kinase	G2U-6777	Bradi3g33570.1.p
TRINITY_DN60456_c0_g1	G2U-6777-MONOMER	64.901	151	52	1	553	101	1	150	5.26e-72	218	| PHYTOZOME: Bradi3g33570.1 | CDP kinase; dUDP kinase; nucleoside diphosphate kinase; dGDP kinase; dADP kinase; UDP kinase; dTDP kinase; dCDP kinase | Species: Brachypodium distachyon | Gene: G2U-6777	PWY-5687	pyrimidine ribonucleotides interconversion	UDPKIN-RXN	EC-2.7.4.6	UDP kinase	G2U-6777	Bradi3g33570.1.p
TRINITY_DN60456_c0_g1	G2U-6777-MONOMER	64.901	151	52	1	553	101	1	150	5.26e-72	218	| PHYTOZOME: Bradi3g33570.1 | CDP kinase; dUDP kinase; nucleoside diphosphate kinase; dGDP kinase; dADP kinase; UDP kinase; dTDP kinase; dCDP kinase | Species: Brachypodium distachyon | Gene: G2U-6777	PWY-7176	UTP and CTP <i>de novo</i> biosynthesis	UDPKIN-RXN	EC-2.7.4.6	UDP kinase	G2U-6777	Bradi3g33570.1.p
TRINITY_DN60456_c0_g1	G2U-6777-MONOMER	64.901	151	52	1	553	101	1	150	5.26e-72	218	| PHYTOZOME: Bradi3g33570.1 | CDP kinase; dUDP kinase; nucleoside diphosphate kinase; dGDP kinase; dADP kinase; UDP kinase; dTDP kinase; dCDP kinase | Species: Brachypodium distachyon | Gene: G2U-6777	PWY-7205	CMP phosphorylation	CDPKIN-RXN	EC-2.7.4.6	CDP kinase	G2U-6777	Bradi3g33570.1.p
TRINITY_DN60407_c0_g1	GN7V-41541-MONOMER	85.075	67	10	0	202	2	75	141	5.73e-33	116	| PHYTOZOME: Glyma.02G127300.1 | peroxidase | Species: Glycine max | Gene: GN7V-41541
TRINITY_DN60435_c0_g1	G33-6437-MONOMER	35.088	57	37	0	171	1	31	87	4.61e-05	42	| PHYTOZOME: GSVIVT01033348001 | NADH:ubiquinone oxidoreductase (H+-transporting) | Species: Vitis vinifera | Gene: G33-6437	PWY-3781	aerobic respiration I (cytochrome c)	NADH-DEHYDROG-A-RXN	EC-1.6.5.3	NADH:ubiquinone oxidoreductase (H<sup>+</sup>-transporting)	G33-6437	GSVIVT01033348001
TRINITY_DN60435_c0_g1	G33-6437-MONOMER	35.088	57	37	0	171	1	31	87	4.61e-05	42	| PHYTOZOME: GSVIVT01033348001 | NADH:ubiquinone oxidoreductase (H+-transporting) | Species: Vitis vinifera | Gene: G33-6437	PWY-4302	aerobic respiration III (alternative oxidase pathway)	NADH-DEHYDROG-A-RXN	EC-1.6.5.3	NADH:ubiquinone oxidoreductase (H<sup>+</sup>-transporting)	G33-6437	GSVIVT01033348001
TRINITY_DN60435_c0_g1	G33-6437-MONOMER	35.088	57	37	0	171	1	31	87	4.61e-05	42	| PHYTOZOME: GSVIVT01033348001 | NADH:ubiquinone oxidoreductase (H+-transporting) | Species: Vitis vinifera | Gene: G33-6437	PWY-5083	NAD/NADH phosphorylation and dephosphorylation	NADH-DEHYDROG-A-RXN	EC-1.6.5.3	NADH:ubiquinone oxidoreductase (H<sup>+</sup>-transporting)	G33-6437	GSVIVT01033348001
TRINITY_DN60490_c0_g1	G30-14713-MONOMER	83.168	101	17	0	305	3	151	251	1.17e-59	196	| ENSEMBL: Bra031821.1-P | succinate dehydrogenase | Species: Brassica rapa ssp. Pekinensis | Gene: G30-14713	PWY-561	superpathway of glyoxylate cycle and fatty acid degradation	RXN-14971	EC-1.3.5.1	succinate dehydrogenase	G30-14713	Bra031821.1-P
TRINITY_DN60490_c0_g1	G30-14713-MONOMER	83.168	101	17	0	305	3	151	251	1.17e-59	196	| ENSEMBL: Bra031821.1-P | succinate dehydrogenase | Species: Brassica rapa ssp. Pekinensis | Gene: G30-14713	PWY-5690	TCA cycle II (plants and fungi)	RXN-14971	EC-1.3.5.1	succinate dehydrogenase	G30-14713	Bra031821.1-P
TRINITY_DN60471_c0_g1	G2Z-6503-MONOMER	74.639	485	116	3	1790	336	31	508	0	759	| PHYTOZOME: Manes.01G172800.1 | C-22 sterol desaturase; 24-epi-campsterol desaturase | Species: Manihot esculenta | Gene: G2Z-6503	PWY-2541	plant sterol biosynthesis	RXN-8352	EC-1.14.19.41	24-epi-campsterol desaturase	G2Z-6503	Manes.01G172800.1.p
TRINITY_DN60471_c0_g1	G2Z-6503-MONOMER	74.639	485	116	3	1790	336	31	508	0	759	| PHYTOZOME: Manes.01G172800.1 | C-22 sterol desaturase; 24-epi-campsterol desaturase | Species: Manihot esculenta | Gene: G2Z-6503	PWY-2541	plant sterol biosynthesis	RXN-4243	EC-1.14.19.41	C-22 sterol desaturase	G2Z-6503	Manes.01G172800.1.p
TRINITY_DN60458_c0_g1	G3M-7981-MONOMER	64.773	88	31	0	2	265	134	221	1.52e-29	111	| PHYTOZOME: PGSC0003DMT400014442 | pyrrolizidine alkaloid N-oxygenase | Species: Solanum tuberosum | Gene: G3M-7981	PWY-6852	senecionine N-oxide biosynthesis	1.14.13.101-RXN	EC-1.14.13.101	pyrrolizidine alkaloid N-oxygenase	G3M-7981	PGSC0003DMP400009976
TRINITY_DN3070_c0_g1	G37-8954-MONOMER	91.367	139	12	0	147	563	255	393	5.46e-87	265	| PHYTOZOME: Potri.005G205800.1 | phytoene synthase; prephytoene diphosphate synthase; 15-cis-phytoene synthase | Species: Populus trichocarpa | Gene: G37-8954	PWY-6475	<i>trans</i>-lycopene biosynthesis II (plants)	RXNARA-8002	-	phytoene synthase	G37-8954	Potri.005G205800.1
TRINITY_DN3070_c0_g1	G37-8954-MONOMER	91.367	139	12	0	147	563	255	393	5.46e-87	265	| PHYTOZOME: Potri.005G205800.1 | phytoene synthase; prephytoene diphosphate synthase; 15-cis-phytoene synthase | Species: Populus trichocarpa | Gene: G37-8954	PWY-6475	<i>trans</i>-lycopene biosynthesis II (plants)	2.5.1.32-RXN	-	prephytoene diphosphate synthase	G37-8954	Potri.005G205800.1
TRINITY_DN3070_c0_g1	G37-8954-MONOMER	91.367	139	12	0	147	563	255	393	5.46e-87	265	| PHYTOZOME: Potri.005G205800.1 | phytoene synthase; prephytoene diphosphate synthase; 15-cis-phytoene synthase | Species: Populus trichocarpa | Gene: G37-8954	PWY-6287	neurosporene biosynthesis	RXNARA-8002	-	phytoene synthase	G37-8954	Potri.005G205800.1
TRINITY_DN3070_c0_g1	G37-8954-MONOMER	91.367	139	12	0	147	563	255	393	5.46e-87	265	| PHYTOZOME: Potri.005G205800.1 | phytoene synthase; prephytoene diphosphate synthase; 15-cis-phytoene synthase | Species: Populus trichocarpa | Gene: G37-8954	PWY-6287	neurosporene biosynthesis	2.5.1.32-RXN	-	prephytoene diphosphate synthase	G37-8954	Potri.005G205800.1
TRINITY_DN3036_c0_g2	G3N-11463-MONOMER	39.266	354	201	7	1058	3	2304	2645	2.93e-53	209	| ENSEMBL: EMT21953 | Xenobiotic-transporting ATPase | Species: Aegilops tauschii | Gene: G3N-11463
TRINITY_DN3063_c0_g1	GDQC-13306-MONOMER	32.026	306	177	8	1192	314	516	803	1.25e-37	153	| ENSEMBL: Zm00001d021726_T003.1 | hyaluronidase | Species: Zea mays mays | Gene: GDQC-13306
TRINITY_DN3051_c0_g1	GDQC-14133-MONOMER	72.685	216	59	0	2972	2325	18	233	4.19e-154	342	| ENSEMBL: Zm00001d043771_T002.1 | phosphoethanolamine N-methyltransferase; S-adenosyl-L-methionine:N-dimethylethanolamine-phosphate N-methyltransferase | Species: Zea mays mays | Gene: GDQC-14133	PWY-3385	choline biosynthesis I	RXN-5643	EC-2.1.1.103	S-adenosyl-L-methionine:N-dimethylethanolamine-phosphate N-methyltransferase	GDQC-14133	Zm00001d043771_T002.1
TRINITY_DN3051_c0_g1	GDQC-14133-MONOMER	72.685	216	59	0	2972	2325	18	233	4.19e-154	342	| ENSEMBL: Zm00001d043771_T002.1 | phosphoethanolamine N-methyltransferase; S-adenosyl-L-methionine:N-dimethylethanolamine-phosphate N-methyltransferase | Species: Zea mays mays | Gene: GDQC-14133	PWY-3385	choline biosynthesis I	2.1.1.103-RXN	EC-2.1.1.103	phosphoethanolamine N-methyltransferase	GDQC-14133	Zm00001d043771_T002.1
TRINITY_DN3051_c0_g1	GDQC-14133-MONOMER	72.685	216	59	0	2972	2325	18	233	4.19e-154	342	| ENSEMBL: Zm00001d043771_T002.1 | phosphoethanolamine N-methyltransferase; S-adenosyl-L-methionine:N-dimethylethanolamine-phosphate N-methyltransferase | Species: Zea mays mays | Gene: GDQC-14133	PWY4FS-2	phosphatidylcholine biosynthesis II	RXN-5643	EC-2.1.1.103	S-adenosyl-L-methionine:N-dimethylethanolamine-phosphate N-methyltransferase	GDQC-14133	Zm00001d043771_T002.1
TRINITY_DN3051_c0_g1	GDQC-14133-MONOMER	72.685	216	59	0	2972	2325	18	233	4.19e-154	342	| ENSEMBL: Zm00001d043771_T002.1 | phosphoethanolamine N-methyltransferase; S-adenosyl-L-methionine:N-dimethylethanolamine-phosphate N-methyltransferase | Species: Zea mays mays | Gene: GDQC-14133	PWY4FS-2	phosphatidylcholine biosynthesis II	2.1.1.103-RXN	EC-2.1.1.103	phosphoethanolamine N-methyltransferase	GDQC-14133	Zm00001d043771_T002.1
TRINITY_DN3051_c0_g1	GDQC-14133-MONOMER	72.685	216	59	0	2972	2325	18	233	4.19e-154	342	| ENSEMBL: Zm00001d043771_T002.1 | phosphoethanolamine N-methyltransferase; S-adenosyl-L-methionine:N-dimethylethanolamine-phosphate N-methyltransferase | Species: Zea mays mays | Gene: GDQC-14133	PWY4FS-3	phosphatidylcholine biosynthesis III	2.1.1.103-RXN	EC-2.1.1.103	phosphoethanolamine N-methyltransferase	GDQC-14133	Zm00001d043771_T002.1
TRINITY_DN3051_c0_g1	GDQC-14133-MONOMER	72.685	216	59	0	2972	2325	18	233	4.19e-154	342	| ENSEMBL: Zm00001d043771_T002.1 | phosphoethanolamine N-methyltransferase; S-adenosyl-L-methionine:N-dimethylethanolamine-phosphate N-methyltransferase | Species: Zea mays mays | Gene: GDQC-14133	PWY4FS-4	phosphatidylcholine biosynthesis IV	2.1.1.103-RXN	EC-2.1.1.103	phosphoethanolamine N-methyltransferase	GDQC-14133	Zm00001d043771_T002.1
TRINITY_DN3030_c0_g1	G2Z-10922-MONOMER	65.642	358	94	1	2592	1519	513	841	6.54e-165	503	| PHYTOZOME: Manes.18G022000.1 | beta-galactosidase | Species: Manihot esculenta | Gene: G2Z-10922
TRINITY_DN3038_c0_g1	G37-11559-MONOMER	35.238	105	23	2	1363	1055	129	190	1.23e-12	58.5	| PHYTOZOME: Potri.006G040900.1 | strictosidine synthase | Species: Populus trichocarpa | Gene: G37-11559	PWY-5290	secologanin and strictosidine biosynthesis	STRICTOSIDINE-SYNTHASE-RXN	EC-4.3.3.2	strictosidine synthase	G37-11559	Potri.006G040900.1
TRINITY_DN3038_c0_g1	G37-11559-MONOMER	35.238	105	23	2	1363	1055	129	190	1.23e-12	58.5	| PHYTOZOME: Potri.006G040900.1 | strictosidine synthase | Species: Populus trichocarpa | Gene: G37-11559	PWY-6326	camptothecin biosynthesis	STRICTOSIDINE-SYNTHASE-RXN	EC-4.3.3.2	strictosidine synthase	G37-11559	Potri.006G040900.1
TRINITY_DN3038_c0_g2	GDQC-13816-MONOMER	29.762	168	102	5	2104	1628	1	161	8.46e-07	55.5	| ENSEMBL: Zm00001d043309_T004.1 | glucan 1,3-beta-glucosidase | Species: Zea mays mays | Gene: GDQC-13816
TRINITY_DN3010_c0_g1	G4B-7530-MONOMER	57.447	141	15	1	2053	1631	1	96	3.54e-36	149	| PHYTOZOME: evm_27.model.AmTr_v1.0_scaffold00019.245 | 7,8-diaminopelargonic acid synthase; dethiobiotin synthetase | Species: Amborella trichopoda | Gene: G4B-7530	PWY0-1507	biotin biosynthesis from 8-amino-7-oxononanoate I	DAPASYN-RXN	EC-2.6.1.62	7,8-diaminopelargonic acid synthase	G4B-7530	evm_27.model.AmTr_v1.0_scaffold00019.245
TRINITY_DN3010_c0_g1	G4B-7530-MONOMER	57.447	141	15	1	2053	1631	1	96	3.54e-36	149	| PHYTOZOME: evm_27.model.AmTr_v1.0_scaffold00019.245 | 7,8-diaminopelargonic acid synthase; dethiobiotin synthetase | Species: Amborella trichopoda | Gene: G4B-7530	PWY0-1507	biotin biosynthesis from 8-amino-7-oxononanoate I	DETHIOBIOTIN-SYN-RXN	EC-6.3.3.3	dethiobiotin synthetase	G4B-7530	evm_27.model.AmTr_v1.0_scaffold00019.245
TRINITY_DN3010_c1_g1	G2Z-8620-MONOMER	73.012	767	200	1	408	2687	1	767	0	1044	| PHYTOZOME: Manes.08G087100.1 | acetyl-CoA carboxylase | Species: Manihot esculenta | Gene: G2Z-8620	PWY-4381	fatty acid biosynthesis initiation I	ACETYL-COA-CARBOXYLTRANSFER-RXN	EC-6.4.1.2	acetyl-CoA carboxylase	G2Z-8620	Manes.08G087100.1.p
TRINITY_DN3010_c1_g1	G2Z-8620-MONOMER	73.012	767	200	1	408	2687	1	767	0	1044	| PHYTOZOME: Manes.08G087100.1 | acetyl-CoA carboxylase | Species: Manihot esculenta | Gene: G2Z-8620	PWY-7388	octanoyl-[acyl-carrier protein] biosynthesis (mitochondria, yeast)	ACETYL-COA-CARBOXYLTRANSFER-RXN	EC-6.4.1.2	acetyl-CoA carboxylase	G2Z-8620	Manes.08G087100.1.p
TRINITY_DN3010_c2_g2	G3M-11632-MONOMER	54.223	367	163	3	952	2043	152	516	1.44e-114	375	| PHYTOZOME: PGSC0003DMT400057709 | 3beta-hydroxy sterol glucosyltransferase | Species: Solanum tuberosum | Gene: G3M-11632
TRINITY_DN3010_c2_g3	G3P-4752-MONOMER	76.744	43	10	0	487	359	225	267	4.09e-17	81.3	| PHYTOZOME: evm.model.supercontig_69.74 | ATP-citrate synthase | Species: Carica papaya | Gene: G3P-4752	PWY-5172	acetyl-CoA biosynthesis III (from citrate)	ATP-CITRATE-PRO-S--LYASE-RXN	EC-2.3.3.8	ATP-citrate synthase	G3P-4752	evm.model.supercontig_69.74
TRINITY_DN3010_c2_g3	G3P-4752-MONOMER	76.744	43	10	0	487	359	225	267	4.09e-17	81.3	| PHYTOZOME: evm.model.supercontig_69.74 | ATP-citrate synthase | Species: Carica papaya | Gene: G3P-4752	PWY-5173	superpathway of acetyl-CoA biosynthesis	PWY-5172	-		G3P-4752	evm.model.supercontig_69.74
TRINITY_DN3010_c2_g3	G3P-4752-MONOMER	76.744	43	10	0	487	359	225	267	4.09e-17	81.3	| PHYTOZOME: evm.model.supercontig_69.74 | ATP-citrate synthase | Species: Carica papaya | Gene: G3P-4752	P23-PWY	reductive TCA cycle I	ATP-CITRATE-PRO-S--LYASE-RXN	EC-2.3.3.8	ATP-citrate synthase	G3P-4752	evm.model.supercontig_69.74
TRINITY_DN3092_c0_g1	G5X-6133-MONOMER	89.286	56	6	0	434	601	358	413	7.46e-27	108	| The Beta vulgaris Resource: Sp_094210_akrt.t1 | 12-oxophytodienoate reductase | Species: Spinacia oleracea | Gene: G5X-6133	PWY-735	jasmonic acid biosynthesis	12-OXOPHYTODIENOATE-REDUCTASE-RXN	EC-1.3.1.42	12-oxophytodienoate reductase	G5X-6133	Sp_094210_akrt.t1
TRINITY_DN3071_c0_g1	G2Z-6520-MONOMER	43.797	806	421	16	2722	5097	210	997	1.16e-176	561	| PHYTOZOME: Manes.15G037000.1 | germacrene C synthase | Species: Manihot esculenta | Gene: G2Z-6520	PWY-5733	germacrene biosynthesis	RXN-8561	EC-4.2.3.60	germacrene C synthase	G2Z-6520	Manes.15G037000.1.p
TRINITY_DN3041_c0_g1	G3F-7074-MONOMER	69.421	121	37	0	2266	2628	162	282	2.9e-52	176	| PHYTOZOME: | Solyc12g006820.2.1 | Species: Solanum lycopersicum | Gene: G3F-7074	PWY-7036	very long chain fatty acid biosynthesis II	RXN-13309	EC-1.3.1.93		G3F-7074	Solyc12g006820.2.1
TRINITY_DN3041_c0_g1	G3F-7074-MONOMER	69.421	121	37	0	2266	2628	162	282	2.9e-52	176	| PHYTOZOME: | Solyc12g006820.2.1 | Species: Solanum lycopersicum | Gene: G3F-7074	PWY-7036	very long chain fatty acid biosynthesis II	RXN-13308	EC-1.3.1.93		G3F-7074	Solyc12g006820.2.1
TRINITY_DN3041_c0_g1	G3F-7074-MONOMER	69.421	121	37	0	2266	2628	162	282	2.9e-52	176	| PHYTOZOME: | Solyc12g006820.2.1 | Species: Solanum lycopersicum | Gene: G3F-7074	PWY-7036	very long chain fatty acid biosynthesis II	RXN-13305	EC-4.2.1.134		G3F-7074	Solyc12g006820.2.1
TRINITY_DN3041_c0_g1	G3F-7074-MONOMER	69.421	121	37	0	2266	2628	162	282	2.9e-52	176	| PHYTOZOME: | Solyc12g006820.2.1 | Species: Solanum lycopersicum | Gene: G3F-7074	PWY-7036	very long chain fatty acid biosynthesis II	RXN-13304	EC-4.2.1.134		G3F-7074	Solyc12g006820.2.1
TRINITY_DN3041_c0_g1	G3F-7074-MONOMER	69.421	121	37	0	2266	2628	162	282	2.9e-52	176	| PHYTOZOME: | Solyc12g006820.2.1 | Species: Solanum lycopersicum | Gene: G3F-7074	PWY-7036	very long chain fatty acid biosynthesis II	RXN-13303	EC-4.2.1.134		G3F-7074	Solyc12g006820.2.1
TRINITY_DN3041_c0_g1	G3F-7074-MONOMER	69.421	121	37	0	2266	2628	162	282	2.9e-52	176	| PHYTOZOME: | Solyc12g006820.2.1 | Species: Solanum lycopersicum | Gene: G3F-7074	PWY-7036	very long chain fatty acid biosynthesis II	RXN-13301	EC-1.1.1.330		G3F-7074	Solyc12g006820.2.1
TRINITY_DN3041_c0_g1	G3F-7074-MONOMER	69.421	121	37	0	2266	2628	162	282	2.9e-52	176	| PHYTOZOME: | Solyc12g006820.2.1 | Species: Solanum lycopersicum | Gene: G3F-7074	PWY-7036	very long chain fatty acid biosynthesis II	RXN-13300	EC-1.1.1.330		G3F-7074	Solyc12g006820.2.1
TRINITY_DN3041_c0_g1	G3F-7074-MONOMER	69.421	121	37	0	2266	2628	162	282	2.9e-52	176	| PHYTOZOME: | Solyc12g006820.2.1 | Species: Solanum lycopersicum | Gene: G3F-7074	PWY-7036	very long chain fatty acid biosynthesis II	RXN-13299	EC-1.1.1.330		G3F-7074	Solyc12g006820.2.1
TRINITY_DN3041_c0_g1	G3F-7074-MONOMER	69.421	121	37	0	2266	2628	162	282	2.9e-52	176	| PHYTOZOME: | Solyc12g006820.2.1 | Species: Solanum lycopersicum | Gene: G3F-7074	PWY-5080	very long chain fatty acid biosynthesis I	RXN-11750	EC-4.2.1.134	Solyc12g006820.2.1	G3F-7074	Solyc12g006820.2.1
TRINITY_DN3041_c0_g1	G3F-7074-MONOMER	69.421	121	37	0	2266	2628	162	282	2.9e-52	176	| PHYTOZOME: | Solyc12g006820.2.1 | Species: Solanum lycopersicum | Gene: G3F-7074	PWY-5080	very long chain fatty acid biosynthesis I	RXN-7711	EC-1.3.1.93	Solyc12g006820.2.1	G3F-7074	Solyc12g006820.2.1
TRINITY_DN3041_c0_g1	G3F-7074-MONOMER	69.421	121	37	0	2266	2628	162	282	2.9e-52	176	| PHYTOZOME: | Solyc12g006820.2.1 | Species: Solanum lycopersicum | Gene: G3F-7074	PWY-5080	very long chain fatty acid biosynthesis I	RXN-7698	EC-1.1.1.330	Solyc12g006820.2.1	G3F-7074	Solyc12g006820.2.1
TRINITY_DN3041_c0_g1	G3F-7074-MONOMER	69.421	121	37	0	2266	2628	162	282	2.9e-52	176	| PHYTOZOME: | Solyc12g006820.2.1 | Species: Solanum lycopersicum | Gene: G3F-7074	PWY-5080	very long chain fatty acid biosynthesis I	RXN-7697	EC-2.3.1.199	Solyc12g006820.2.1	G3F-7074	Solyc12g006820.2.1
TRINITY_DN3099_c1_g1	AT1G35250-MONOMER	48.7	423	214	3	2457	3722	58	478	1.29e-128	406	| UniProt: Q9C718 | acyl-lipid thioesterase | Species: Arabidopsis thaliana col | Gene: AT1G35250	PWY-5142	acyl-ACP thioesterase pathway	RXN-7902	EC-3.1.2.14	acyl-lipid thioesterase	AT1G35250	AT1G35250
TRINITY_DN3062_c0_g1	G3A-9687-MONOMER	49.412	85	43	0	3545	3291	16	100	1.86e-25	94.4	| PHYTOZOME: 229912 | glucose transporter | Species: Selaginella moellendorffii | Gene: G3A-9687
TRINITY_DN3016_c1_g1	G3N-8400-MONOMER	89.928	139	14	0	824	1240	437	575	2.58e-62	236	| ENSEMBL: EMT15153 | (E)-heptaprenyl-diphosphate:isopentenyl-diphosphate octaprenyltranstransferase | Species: Aegilops tauschii | Gene: G3N-8400	PWY-5783	octaprenyl diphosphate biosynthesis	RXN-8992	EC-2.5.1.90	(E)-heptaprenyl-diphosphate:isopentenyl-diphosphate octaprenyltranstransferase	G3N-8400	EMT15153
TRINITY_DN3016_c1_g2	G33-10373-MONOMER	75.758	33	6	1	1205	1297	286	318	4.08e-05	48.1	| PHYTOZOME: GSVIVT01015123001 | phenylalanine ammonia-lyase | Species: Vitis vinifera | Gene: G33-10373	PWY1F-467	phenylpropanoid biosynthesis, initial reactions	PHENYLALANINE-AMMONIA-LYASE-RXN	EC-4.3.1.25	phenylalanine ammonia-lyase	G33-10373	GSVIVT01015123001
TRINITY_DN3016_c1_g2	G33-10373-MONOMER	75.758	33	6	1	1205	1297	286	318	4.08e-05	48.1	| PHYTOZOME: GSVIVT01015123001 | phenylalanine ammonia-lyase | Species: Vitis vinifera | Gene: G33-10373	PWY-1121	suberin monomers biosynthesis	PHENYLALANINE-AMMONIA-LYASE-RXN	EC-4.3.1.25	phenylalanine ammonia-lyase	G33-10373	GSVIVT01015123001
TRINITY_DN3016_c1_g2	G33-10373-MONOMER	75.758	33	6	1	1205	1297	286	318	4.08e-05	48.1	| PHYTOZOME: GSVIVT01015123001 | phenylalanine ammonia-lyase | Species: Vitis vinifera | Gene: G33-10373	PWY-6444	benzoate biosynthesis II (CoA-independent, non-&beta;-oxidative)	PHENYLALANINE-AMMONIA-LYASE-RXN	EC-4.3.1.25	phenylalanine ammonia-lyase	G33-10373	GSVIVT01015123001
TRINITY_DN3016_c1_g2	G33-10373-MONOMER	75.758	33	6	1	1205	1297	286	318	4.08e-05	48.1	| PHYTOZOME: GSVIVT01015123001 | phenylalanine ammonia-lyase | Species: Vitis vinifera | Gene: G33-10373	PWY-5883	ephedrine biosynthesis	PHENYLALANINE-AMMONIA-LYASE-RXN	EC-4.3.1.25	phenylalanine ammonia-lyase	G33-10373	GSVIVT01015123001
TRINITY_DN3016_c1_g2	G33-10373-MONOMER	75.758	33	6	1	1205	1297	286	318	4.08e-05	48.1	| PHYTOZOME: GSVIVT01015123001 | phenylalanine ammonia-lyase | Species: Vitis vinifera | Gene: G33-10373	PWY-6457	<i>trans</i>-cinnamoyl-CoA biosynthesis	PHENYLALANINE-AMMONIA-LYASE-RXN	EC-4.3.1.25	phenylalanine ammonia-lyase	G33-10373	GSVIVT01015123001
TRINITY_DN3017_c0_g1	G3N-11463-MONOMER	35.714	98	48	2	750	1040	2629	2712	4.62e-32	66.6	| ENSEMBL: EMT21953 | Xenobiotic-transporting ATPase | Species: Aegilops tauschii | Gene: G3N-11463
TRINITY_DN3017_c1_g1	G30-13877-MONOMER	31.325	166	95	4	3192	3689	362	508	1.28e-31	82.8	| ENSEMBL: Bra039006.1-P | 1-aminocyclopropane-1-carboxylate oxidase | Species: Brassica rapa ssp. Pekinensis | Gene: G30-13877	ETHYL-PWY	ethylene biosynthesis I (plants)	ETHYL-RXN	EC-1.14.17.4	1-aminocyclopropane-1-carboxylate oxidase	G30-13877	Bra039006.1-P
TRINITY_DN3077_c0_g1	G3F-8394-MONOMER	74.576	59	15	0	2000	2176	1	59	8.7e-20	97.1	| PHYTOZOME: | Solyc03g019720.3.1 | Species: Solanum lycopersicum | Gene: G3F-8394	PWY-3781	aerobic respiration I (cytochrome c)	NADH-DEHYDROG-A-RXN	EC-1.6.5.3	Solyc03g019720.3.1	G3F-8394	Solyc03g019720.3.1
TRINITY_DN3077_c0_g1	G3F-8394-MONOMER	74.576	59	15	0	2000	2176	1	59	8.7e-20	97.1	| PHYTOZOME: | Solyc03g019720.3.1 | Species: Solanum lycopersicum | Gene: G3F-8394	PWY-4302	aerobic respiration III (alternative oxidase pathway)	NADH-DEHYDROG-A-RXN	EC-1.6.5.3	Solyc03g019720.3.1	G3F-8394	Solyc03g019720.3.1
TRINITY_DN3077_c0_g1	G3F-8394-MONOMER	74.576	59	15	0	2000	2176	1	59	8.7e-20	97.1	| PHYTOZOME: | Solyc03g019720.3.1 | Species: Solanum lycopersicum | Gene: G3F-8394	PWY-5083	NAD/NADH phosphorylation and dephosphorylation	NADH-DEHYDROG-A-RXN	EC-1.6.5.3	Solyc03g019720.3.1	G3F-8394	Solyc03g019720.3.1
TRINITY_DN3077_c1_g1	GN7V-58039-MONOMER	71.354	384	107	2	1215	2357	157	540	2.42e-175	501	| PHYTOZOME: Glyma.04G089800.1 | glutamyl-tRNA reductase | Species: Glycine max | Gene: GN7V-58039	PWY-5188	tetrapyrrole biosynthesis I (from glutamate)	GLUTRNAREDUCT-RXN	EC-1.2.1.70	glutamyl-tRNA reductase	GN7V-58039	Glyma.04G089800.1.p
TRINITY_DN3009_c0_g1	G3F-9467-MONOMER	52.448	143	65	2	2568	2149	19	161	6.48e-39	159	| PHYTOZOME: | Solyc06g073050.3.1 | Species: Solanum lycopersicum | Gene: G3F-9467	PWY-6297	tuberonate glucoside biosynthesis	RXN-10450	|EC-1.14.13.dl|	Solyc06g073050.3.1	G3F-9467	Solyc06g073050.3.1
TRINITY_DN3009_c0_g1	G3F-9467-MONOMER	52.448	143	65	2	2568	2149	19	161	6.48e-39	159	| PHYTOZOME: | Solyc06g073050.3.1 | Species: Solanum lycopersicum | Gene: G3F-9467	PWY-6235	hydroxyjasmonate sulfate biosynthesis	RXN-10450	|EC-1.14.13.dl|	Solyc06g073050.3.1	G3F-9467	Solyc06g073050.3.1
TRINITY_DN3009_c0_g1	G3F-9467-MONOMER	52.448	143	65	2	2568	2149	19	161	6.48e-39	159	| PHYTOZOME: | Solyc06g073050.3.1 | Species: Solanum lycopersicum | Gene: G3F-9467	PWY-1822	indole-3-acetate activation I	RXN-2981	EC-3.5.1	Solyc06g073050.3.1	G3F-9467	Solyc06g073050.3.1
TRINITY_DN3009_c0_g2	G33-6328-MONOMER	68.571	210	65	1	882	253	151	359	5.34e-93	296	| PHYTOZOME: GSVIVT01011365001 | aldose 1-epimerase | Species: Vitis vinifera | Gene: G33-6328
TRINITY_DN3009_c0_g3	G3F-9467-MONOMER	52.273	132	60	2	2688	2299	19	149	3.9e-37	153	| PHYTOZOME: | Solyc06g073050.3.1 | Species: Solanum lycopersicum | Gene: G3F-9467	PWY-6297	tuberonate glucoside biosynthesis	RXN-10450	|EC-1.14.13.dl|	Solyc06g073050.3.1	G3F-9467	Solyc06g073050.3.1
TRINITY_DN3009_c0_g3	G3F-9467-MONOMER	52.273	132	60	2	2688	2299	19	149	3.9e-37	153	| PHYTOZOME: | Solyc06g073050.3.1 | Species: Solanum lycopersicum | Gene: G3F-9467	PWY-6235	hydroxyjasmonate sulfate biosynthesis	RXN-10450	|EC-1.14.13.dl|	Solyc06g073050.3.1	G3F-9467	Solyc06g073050.3.1
TRINITY_DN3009_c0_g3	G3F-9467-MONOMER	52.273	132	60	2	2688	2299	19	149	3.9e-37	153	| PHYTOZOME: | Solyc06g073050.3.1 | Species: Solanum lycopersicum | Gene: G3F-9467	PWY-1822	indole-3-acetate activation I	RXN-2981	EC-3.5.1	Solyc06g073050.3.1	G3F-9467	Solyc06g073050.3.1
TRINITY_DN3057_c0_g1	G3P-5061-MONOMER	69.039	281	80	3	1197	373	281	560	2.77e-123	401	| PHYTOZOME: evm.model.supercontig_139.49 | Nitrate-transporting ATPase | Species: Carica papaya | Gene: G3P-5061
TRINITY_DN3069_c0_g1	GIO2-5153-MONOMER	37.209	258	118	11	357	1046	16	257	8.69e-37	137	| PHYTOZOME: Cre01.g066917.t1.1 | photosystem II | Species: Chlamydomonas reinhardtii | Gene: GIO2-5153	PWY-101	photosynthesis light reactions	PSII-RXN	EC-1.10.3.9	photosystem II	GIO2-5153	Cre01.g066917.t1.1
TRINITY_DN3031_c0_g2	G3F-8072-MONOMER	39.815	108	50	4	1469	1164	568	666	6.72e-11	69.3	| PHYTOZOME: | Solyc12g096520.2.1 | Species: Solanum lycopersicum | Gene: G3F-8072
TRINITY_DN3019_c0_g1	G3N-11442-MONOMER	59.524	42	17	0	3074	2949	161	202	1.15e-05	52.4	| ENSEMBL: EMT32112 | Iron-chelate-transporting ATPase; iron (III) hydroxamate ABC transporter | Species: Aegilops tauschii | Gene: G3N-11442
TRINITY_DN3019_c0_g2	G3N-11442-MONOMER	59.524	42	17	0	828	953	161	202	1.17e-05	52.4	| ENSEMBL: EMT32112 | Iron-chelate-transporting ATPase; iron (III) hydroxamate ABC transporter | Species: Aegilops tauschii | Gene: G3N-11442
TRINITY_DN3052_c0_g1	G3F-9373-MONOMER	26.776	183	112	5	808	1332	36	204	4.76e-09	62.8	| PHYTOZOME: | Solyc03g121720.3.1 | Species: Solanum lycopersicum | Gene: G3F-9373
TRINITY_DN3052_c0_g2	G30-10209-MONOMER	58.065	62	26	0	1046	1231	202	263	2.66e-16	84.3	| ENSEMBL: Bra033956.1-P | biotin-[acetyl-CoA-carboxylase] ligase; biotin--[3-methylcrotonyl-CoA carboxylase] synthetase | Species: Brassica rapa ssp. Pekinensis | Gene: G30-10209	PWY0-1264	biotin-carboxyl carrier protein assembly	BIOTINLIG-RXN	EC-6.3.4.15	biotin-[acetyl-CoA-carboxylase] ligase	G30-10209	Bra033956.1-P
TRINITY_DN3052_c0_g3	GIO2-544-MONOMER	33.333	144	87	4	723	1142	179	317	1.23e-09	63.2	| PHYTOZOME: Cre02.g103000.t1.2 | Cre02.g103000.t1.2 | Species: Chlamydomonas reinhardtii | Gene: GIO2-544
TRINITY_DN3058_c0_g1	G3P-6305-MONOMER	94.493	345	19	0	865	1899	51	395	0	677	| PHYTOZOME: evm.model.supercontig_65.85 | fructose bisphosphate aldolase | Species: Carica papaya | Gene: G3P-6305	PWY66-399	gluconeogenesis III	F16ALDOLASE-RXN	EC-4.1.2.13	fructose bisphosphate aldolase	G3P-6305	evm.model.supercontig_65.85
TRINITY_DN3058_c0_g1	G3P-6305-MONOMER	94.493	345	19	0	865	1899	51	395	0	677	| PHYTOZOME: evm.model.supercontig_65.85 | fructose bisphosphate aldolase | Species: Carica papaya | Gene: G3P-6305	PWY-1042	glycolysis IV (plant cytosol)	F16ALDOLASE-RXN	EC-4.1.2.13	fructose bisphosphate aldolase	G3P-6305	evm.model.supercontig_65.85
TRINITY_DN3058_c0_g1	G3P-6305-MONOMER	94.493	345	19	0	865	1899	51	395	0	677	| PHYTOZOME: evm.model.supercontig_65.85 | fructose bisphosphate aldolase | Species: Carica papaya | Gene: G3P-6305	GLUCONEO-PWY	gluconeogenesis I	F16ALDOLASE-RXN	EC-4.1.2.13	fructose bisphosphate aldolase	G3P-6305	evm.model.supercontig_65.85
TRINITY_DN3058_c0_g1	G3P-6305-MONOMER	94.493	345	19	0	865	1899	51	395	0	677	| PHYTOZOME: evm.model.supercontig_65.85 | fructose bisphosphate aldolase | Species: Carica papaya | Gene: G3P-6305	CALVIN-PWY	Calvin-Benson-Bassham cycle	F16ALDOLASE-RXN	EC-4.1.2.13	fructose bisphosphate aldolase	G3P-6305	evm.model.supercontig_65.85
TRINITY_DN3058_c0_g1	G3P-6305-MONOMER	94.493	345	19	0	865	1899	51	395	0	677	| PHYTOZOME: evm.model.supercontig_65.85 | fructose bisphosphate aldolase | Species: Carica papaya | Gene: G3P-6305	GLYCOLYSIS	glycolysis I (from glucose 6-phosphate)	F16ALDOLASE-RXN	EC-4.1.2.13	fructose bisphosphate aldolase	G3P-6305	evm.model.supercontig_65.85
TRINITY_DN3058_c0_g1	G3P-6305-MONOMER	94.493	345	19	0	865	1899	51	395	0	677	| PHYTOZOME: evm.model.supercontig_65.85 | fructose bisphosphate aldolase | Species: Carica papaya | Gene: G3P-6305	SUCSYN-PWY	sucrose biosynthesis I (from photosynthesis)	F16ALDOLASE-RXN	EC-4.1.2.13	fructose bisphosphate aldolase	G3P-6305	evm.model.supercontig_65.85
TRINITY_DN3058_c0_g1	G3P-6305-MONOMER	94.493	345	19	0	865	1899	51	395	0	677	| PHYTOZOME: evm.model.supercontig_65.85 | fructose bisphosphate aldolase | Species: Carica papaya | Gene: G3P-6305	PWY-5484	glycolysis II (from fructose 6-phosphate)	F16ALDOLASE-RXN	EC-4.1.2.13	fructose bisphosphate aldolase	G3P-6305	evm.model.supercontig_65.85
TRINITY_DN3097_c0_g1	GN7F-21674-MONOMER	40.278	72	41	1	2304	2519	242	311	3.04e-09	61.6	| PHYTOZOME: LOC_Os01g12520.1 | ; LOC_Os01g12520.1 | Species: Oryza sativa Japonica Group | Gene: GN7F-21674	PWY-7060	ornithine-citrulline shuttle	TRANS-RXN-230	-	LOC_Os01g12520.1	GN7F-21674	LOC_Os01g12520.1
TRINITY_DN3097_c0_g1	GN7F-21674-MONOMER	40.278	72	41	1	2304	2519	242	311	3.04e-09	61.6	| PHYTOZOME: LOC_Os01g12520.1 | ; LOC_Os01g12520.1 | Species: Oryza sativa Japonica Group | Gene: GN7F-21674	PWY-7060	ornithine-citrulline shuttle	TRANS-RXN-227	-	LOC_Os01g12520.1	GN7F-21674	LOC_Os01g12520.1
TRINITY_DN3013_c0_g1	G3B-10583-MONOMER	46.048	291	135	5	2140	1325	88	375	2.2e-71	244	| PHYTOZOME: Seita.4G187600.1 | plasma membrane H+-ATPase | Species: Setaria italica | Gene: G3B-10583
TRINITY_DN3022_c0_g2	G30-14603-MONOMER	47.619	84	43	1	16	267	844	926	3.26e-21	87.8	| ENSEMBL: Bra034798.1-P | homogentisate solanyltransferase | Species: Brassica rapa ssp. Pekinensis | Gene: G30-14603	PWY-1581	plastoquinol-9 biosynthesis I	RXN-2761	EC-2.5.1.117	homogentisate solanyltransferase	G30-14603	Bra034798.1-P
TRINITY_DN3007_c0_g1	G3G-11501-MONOMER	38.235	68	41	1	2864	2661	283	349	1.81e-08	61.2	| ENSEMBL: TRIUR3_28334-P1 | protoporphyrinogen oxidase | Species: Triticum urartu | Gene: G3G-11501	HEME-BIOSYNTHESIS-II	heme biosynthesis I (aerobic)	PROTOPORGENOXI-RXN	EC-1.3.3.4	protoporphyrinogen oxidase	G3G-11501	TRIUR3_28334-P1
TRINITY_DN3007_c0_g1	G3G-11501-MONOMER	38.235	68	41	1	2864	2661	283	349	1.81e-08	61.2	| ENSEMBL: TRIUR3_28334-P1 | protoporphyrinogen oxidase | Species: Triticum urartu | Gene: G3G-11501	PWY-7159	3,8-divinyl-chlorophyllide <i>a</i> biosynthesis III (aerobic, light independent)	PROTOPORGENOXI-RXN	EC-1.3.3.4	protoporphyrinogen oxidase	G3G-11501	TRIUR3_28334-P1
TRINITY_DN3007_c0_g1	G3G-11501-MONOMER	38.235	68	41	1	2864	2661	283	349	1.81e-08	61.2	| ENSEMBL: TRIUR3_28334-P1 | protoporphyrinogen oxidase | Species: Triticum urartu | Gene: G3G-11501	CHLOROPHYLL-SYN	3,8-divinyl-chlorophyllide <i>a</i> biosynthesis I (aerobic, light-dependent)	PROTOPORGENOXI-RXN	EC-1.3.3.4	protoporphyrinogen oxidase	G3G-11501	TRIUR3_28334-P1
TRINITY_DN3076_c0_g1	G3P-7908-MONOMER	84.277	159	25	0	3468	3944	82	240	8.34e-86	281	| PHYTOZOME: evm.model.supercontig_912.2 | cysteamine dioxygenase | Species: Carica papaya | Gene: G3P-7908
TRINITY_DN3056_c0_g1	G33-6367-MONOMER	89.905	317	31	1	1	951	231	546	0	588	| PHYTOZOME: GSVIVT01016218001 | spermine oxidase | Species: Vitis vinifera | Gene: G33-6367	PWY-6441	spermine and spermidine degradation III	RXN-9015	EC-1.5.3.17	spermine oxidase	G33-6367	GSVIVT01016218001
TRINITY_DN3015_c0_g1	G30-10736-MONOMER	61.905	147	50	1	390	830	101	241	1.27e-42	166	| ENSEMBL: Bra023417.1-P | hydroxyproline O-arbinofuranose transferase | Species: Brassica rapa ssp. Pekinensis | Gene: G30-10736
TRINITY_DN3032_c0_g1	G37-12364-MONOMER	84.27	178	27	1	146	679	3	179	1.22e-94	291	| PHYTOZOME: Potri.008G197700.1 | Procollagen-proline dioxygenase | Species: Populus trichocarpa | Gene: G37-12364
TRINITY_DN3053_c0_g1	G2Z-7816-MONOMER	63.298	564	56	6	5443	3794	93	519	0	579	| PHYTOZOME: Manes.12G148100.1 | Cellulose synthase (GDP-forming); cellulose synthase | Species: Manihot esculenta | Gene: G2Z-7816	PWY-1001	cellulose biosynthesis	CELLULOSE-SYNTHASE-UDP-FORMING-RXN	EC-2.4.1.12	cellulose synthase	G2Z-7816	Manes.12G148100.1.p
TRINITY_DN3053_c0_g2	G37-12093-MONOMER	83.797	611	71	1	2384	552	514	1096	0	1000	| PHYTOZOME: Potri.005G194200.1 | Cellulose synthase (GDP-forming); cellulose synthase | Species: Populus trichocarpa | Gene: G37-12093	PWY-1001	cellulose biosynthesis	CELLULOSE-SYNTHASE-UDP-FORMING-RXN	EC-2.4.1.12	cellulose synthase	G37-12093	Potri.005G194200.1
TRINITY_DN3012_c0_g1	G3N-11463-MONOMER	38.023	526	258	10	5611	4043	2330	2790	1.11e-86	318	| ENSEMBL: EMT21953 | Xenobiotic-transporting ATPase | Species: Aegilops tauschii | Gene: G3N-11463
TRINITY_DN3012_c3_g1	G33-6016-MONOMER	40.789	76	44	1	228	1	986	1060	2.52e-15	70.5	| PHYTOZOME: GSVIVT01034817001 | laccase | Species: Vitis vinifera | Gene: G33-6016
TRINITY_DN3037_c0_g1	G34-6240-MONOMER	34.959	123	76	3	724	1089	110	229	5.34e-14	75.9	| PHYTOZOME: Phpat.010G009600.1 | glucose-6-phosphate phosphatase | Species: Physcomitrella patens | Gene: G34-6240	PWY66-399	gluconeogenesis III	RXN66-526	EC-3.1.3.58	glucose-6-phosphate phosphatase	G34-6240	Phpat.010G009600.1.p
TRINITY_DN3003_c0_g1	G33-6456-MONOMER	59.077	325	54	2	4151	3177	262	507	1.52e-113	380	| PHYTOZOME: GSVIVT01022434001 | acyl-ACP synthetase; long-chain-fatty-acidmdash[acyl-carrier-protein] ligase | Species: Vitis vinifera | Gene: G33-6456
TRINITY_DN3003_c0_g2	G3F-6534-MONOMER	81.69	71	13	0	1221	1009	85	155	7.11e-33	132	| PHYTOZOME: | Solyc09g092450.3.1 | Species: Solanum lycopersicum | Gene: G3F-6534
TRINITY_DN3033_c0_g2	G30-14392-MONOMER	49.286	140	39	1	3373	3792	197	304	2.17e-29	123	| ENSEMBL: Bra029052.1-P | long-chain-alcohol O-fatty-acyltransferase | Species: Brassica rapa ssp. Pekinensis | Gene: G30-14392	PWY-5885	wax esters biosynthesis II	2.3.1.75-RXN	EC-2.3.1.75	long-chain-alcohol <em>O</em>-fatty-acyltransferase	G30-14392	Bra029052.1-P
TRINITY_DN3033_c0_g2	G30-14392-MONOMER	49.286	140	39	1	3373	3792	197	304	2.17e-29	123	| ENSEMBL: Bra029052.1-P | long-chain-alcohol O-fatty-acyltransferase | Species: Brassica rapa ssp. Pekinensis | Gene: G30-14392	PWY-5884	wax esters biosynthesis I	2.3.1.75-RXN	EC-2.3.1.75	long-chain-alcohol <em>O</em>-fatty-acyltransferase	G30-14392	Bra029052.1-P
TRINITY_DN3029_c0_g1	G33-7951-MONOMER	61.056	303	96	3	1302	397	171	452	1.68e-121	374	| PHYTOZOME: GSVIVT01007618001 | parthenolide 3-hydroxylase; costunolide 3-hydroxylase | Species: Vitis vinifera | Gene: G33-7951	PWY-7497	3&beta;-hydroxysesquiterpene lactone biosynthesis	RXN-15533	EC-1.14.13	costunolide 3-hydroxylase	G33-7951	GSVIVT01007618001
TRINITY_DN3029_c0_g1	G33-7951-MONOMER	61.056	303	96	3	1302	397	171	452	1.68e-121	374	| PHYTOZOME: GSVIVT01007618001 | parthenolide 3-hydroxylase; costunolide 3-hydroxylase | Species: Vitis vinifera | Gene: G33-7951	PWY-7497	3&beta;-hydroxysesquiterpene lactone biosynthesis	RXN-15532	EC-1.14.13	parthenolide 3-hydroxylase	G33-7951	GSVIVT01007618001
TRINITY_DN3020_c0_g1	GSP-7224-MONOMER	45.217	115	55	3	474	794	843	957	2.87e-24	103	| PHYTOZOME: 31511778 | glutamate synthase (ferredoxin); glutaminase; glutamate dehydrogenase (ferredoxin) | Species: Spirodela polyrhiza | Gene: GSP-7224	PWY-4341	L-glutamate biosynthesis V	GLUTAMATE-SYNTHASE-FERREDOXIN-RXN	EC-1.4.7.1	glutamate synthase (ferredoxin)	GSP-7224	Spipo19G0013900
TRINITY_DN3020_c0_g1	GSP-7224-MONOMER	45.217	115	55	3	474	794	843	957	2.87e-24	103	| PHYTOZOME: 31511778 | glutamate synthase (ferredoxin); glutaminase; glutamate dehydrogenase (ferredoxin) | Species: Spirodela polyrhiza | Gene: GSP-7224	PWY-6964	ammonia assimilation cycle II	GLUTAMATE-SYNTHASE-FERREDOXIN-RXN	EC-1.4.7.1	glutamate synthase (ferredoxin)	GSP-7224	Spipo19G0013900
TRINITY_DN3020_c0_g1	GSP-7224-MONOMER	45.217	115	55	3	474	794	843	957	2.87e-24	103	| PHYTOZOME: 31511778 | glutamate synthase (ferredoxin); glutaminase; glutamate dehydrogenase (ferredoxin) | Species: Spirodela polyrhiza | Gene: GSP-7224	PWY-7061	glutamate-glutamine shuttle	GLUTAMATE-SYNTHASE-FERREDOXIN-RXN	EC-1.4.7.1	glutamate synthase (ferredoxin)	GSP-7224	Spipo19G0013900
TRINITY_DN3020_c0_g1	GSP-7224-MONOMER	45.217	115	55	3	474	794	843	957	2.87e-24	103	| PHYTOZOME: 31511778 | glutamate synthase (ferredoxin); glutaminase; glutamate dehydrogenase (ferredoxin) | Species: Spirodela polyrhiza | Gene: GSP-7224	PWY-6549	L-glutamine biosynthesis III	GLUTAMATE-SYNTHASE-FERREDOXIN-RXN	EC-1.4.7.1	glutamate synthase (ferredoxin)	GSP-7224	Spipo19G0013900
TRINITY_DN3020_c0_g1	GSP-7224-MONOMER	45.217	115	55	3	474	794	843	957	2.87e-24	103	| PHYTOZOME: 31511778 | glutamate synthase (ferredoxin); glutaminase; glutamate dehydrogenase (ferredoxin) | Species: Spirodela polyrhiza | Gene: GSP-7224	PWY4LZ-283	Inorganic Nitrogen Assimilation	GLUTAMATE-SYNTHASE-FERREDOXIN-RXN	EC-1.4.7.1	glutamate synthase (ferredoxin)	GSP-7224	Spipo19G0013900
TRINITY_DN3020_c0_g1	GSP-7224-MONOMER	45.217	115	55	3	474	794	843	957	2.87e-24	103	| PHYTOZOME: 31511778 | glutamate synthase (ferredoxin); glutaminase; glutamate dehydrogenase (ferredoxin) | Species: Spirodela polyrhiza | Gene: GSP-7224	CITRULBIO-PWY	L-citrulline biosynthesis	GLUTAMIN-RXN	EC-3.5.1.38	glutaminase	GSP-7224	Spipo19G0013900
TRINITY_DN3020_c0_g1	GSP-7224-MONOMER	45.217	115	55	3	474	794	843	957	2.87e-24	103	| PHYTOZOME: 31511778 | glutamate synthase (ferredoxin); glutaminase; glutamate dehydrogenase (ferredoxin) | Species: Spirodela polyrhiza | Gene: GSP-7224	PWY4LZ-81	Organic Nitrogen Assimilation	GLUTAMATE-SYNTHASE-FERREDOXIN-RXN	EC-1.4.7.1	glutamate synthase (ferredoxin)	GSP-7224	Spipo19G0013900
TRINITY_DN3020_c0_g1	GSP-7224-MONOMER	45.217	115	55	3	474	794	843	957	2.87e-24	103	| PHYTOZOME: 31511778 | glutamate synthase (ferredoxin); glutaminase; glutamate dehydrogenase (ferredoxin) | Species: Spirodela polyrhiza | Gene: GSP-7224	GLUTAMINDEG-PWY	L-glutamine degradation I	GLUTAMIN-RXN	EC-3.5.1.38	glutaminase	GSP-7224	Spipo19G0013900
TRINITY_DN3020_c0_g2	G3F-6889-MONOMER	54.412	68	31	0	1	204	219	286	7.33e-18	77.4	| PHYTOZOME: | Solyc04g054250.3.1 | Species: Solanum lycopersicum | Gene: G3F-6889	PWY-5168	ferulate and sinapate biosynthesis	RXN-1142	EC-1.14.13	Solyc04g054250.3.1	G3F-6889	Solyc04g054250.3.1
TRINITY_DN3020_c0_g2	G3F-6889-MONOMER	54.412	68	31	0	1	204	219	286	7.33e-18	77.4	| PHYTOZOME: | Solyc04g054250.3.1 | Species: Solanum lycopersicum | Gene: G3F-6889	PWY-361	phenylpropanoid biosynthesis	RXN-1142	EC-1.14.13	Solyc04g054250.3.1	G3F-6889	Solyc04g054250.3.1
TRINITY_DN3020_c1_g1	G33-9005-MONOMER	63.542	96	25	1	640	353	1	86	1.31e-34	138	| PHYTOZOME: GSVIVT01015960001 | Xenobiotic-transporting ATPase | Species: Vitis vinifera | Gene: G33-9005
TRINITY_DN3078_c0_g1	AT1G35250-MONOMER	86.344	227	31	0	524	1204	48	274	6.46e-128	397	| UniProt: Q9C718 | acyl-lipid thioesterase | Species: Arabidopsis thaliana col | Gene: AT1G35250	PWY-5142	acyl-ACP thioesterase pathway	RXN-7902	EC-3.1.2.14	acyl-lipid thioesterase	AT1G35250	AT1G35250
TRINITY_DN3080_c0_g1	G30-15736-MONOMER	87.097	62	8	0	2347	2162	74	135	2.98e-28	114	| ENSEMBL: Bra014904.1-P | adenylylsulfate sulfohydrolase | Species: Brassica rapa ssp. Pekinensis | Gene: G30-15736
TRINITY_DN3080_c0_g2	G37-13695-MONOMER	63.158	57	19	1	128	292	416	472	1.58e-14	76.6	| PHYTOZOME: Potri.015G124800.1 | xylogalacturonan beta-1,3-xylosyltransferase | Species: Populus trichocarpa | Gene: G37-13695	PWY-5980	xylogalacturonan biosynthesis	RXN-9589	EC-2.4.2.41	xylogalacturonan &beta;-1,3-xylosyltransferase	G37-13695	Potri.015G124800.1
TRINITY_DN3080_c1_g1	G37-13535-MONOMER	100	20	0	0	1094	1035	115	134	0.000194	45.4	| PHYTOZOME: Potri.010G141400.1 | 1,4-beta-xylosidase; alphaN-arabinofuranosidase | Species: Populus trichocarpa | Gene: G37-13535
TRINITY_DN3044_c0_g1	GDQC-9473-MONOMER	54.762	42	18	1	1195	1320	140	180	0.000137	47	| ENSEMBL: Zm00001d002188_T001.1 | trehalose-6-phosphate synthase | Species: Zea mays mays | Gene: GDQC-9473	TRESYN-PWY	trehalose biosynthesis I	TREHALOSE6PSYN-RXN	EC-2.4.1.15	trehalose-6-phosphate synthase	GDQC-9473	Zm00001d002188_T001.1
TRINITY_DN3044_c1_g2	G3F-7392-MONOMER	33.813	139	84	4	445	861	5	135	1.35e-11	68.6	| PHYTOZOME: | Solyc01g105650.3.1 | Species: Solanum lycopersicum | Gene: G3F-7392	PWY-5059	pinobanksin biosynthesis	RXN-7648	EC-1.14.11.9		G3F-7392	Solyc01g105650.3.1
TRINITY_DN3044_c1_g2	G3F-7392-MONOMER	33.813	139	84	4	445	861	5	135	1.35e-11	68.6	| PHYTOZOME: | Solyc01g105650.3.1 | Species: Solanum lycopersicum | Gene: G3F-7392	PWY-6787	flavonoid biosynthesis (in equisetum)	NARINGENIN-3-DIOXYGENASE-RXN	EC-1.14.11.9		G3F-7392	Solyc01g105650.3.1
TRINITY_DN3044_c1_g2	G3F-7392-MONOMER	33.813	139	84	4	445	861	5	135	1.35e-11	68.6	| PHYTOZOME: | Solyc01g105650.3.1 | Species: Solanum lycopersicum | Gene: G3F-7392	PWY1F-FLAVSYN	flavonoid biosynthesis	NARINGENIN-3-DIOXYGENASE-RXN	EC-1.14.11.9		G3F-7392	Solyc01g105650.3.1
TRINITY_DN3044_c1_g2	G3F-7392-MONOMER	33.813	139	84	4	445	861	5	135	1.35e-11	68.6	| PHYTOZOME: | Solyc01g105650.3.1 | Species: Solanum lycopersicum | Gene: G3F-7392	PWY-5152	leucodelphinidin biosynthesis	RXN-7922	EC-1.14.11.9		G3F-7392	Solyc01g105650.3.1
TRINITY_DN3021_c0_g1	GSP-5164-MONOMER	86.364	198	27	0	1101	508	238	435	6.61e-110	347	| PHYTOZOME: 31507771 | NADH-monodehydroascorbate reductase; monodehydroascorbate reductase (NADPH) | Species: Spirodela polyrhiza | Gene: GSP-5164	PWY-6370	ascorbate recycling (cytosolic)	RXN-3522	EC-1.6.5	monodehydroascorbate reductase (NADPH)	GSP-5164	Spipo0G0082500
TRINITY_DN3021_c0_g1	GSP-5164-MONOMER	86.364	198	27	0	1101	508	238	435	6.61e-110	347	| PHYTOZOME: 31507771 | NADH-monodehydroascorbate reductase; monodehydroascorbate reductase (NADPH) | Species: Spirodela polyrhiza | Gene: GSP-5164	PWY-6370	ascorbate recycling (cytosolic)	1.6.5.4-RXN	EC-1.6.5.4	NADH-monodehydroascorbate reductase	GSP-5164	Spipo0G0082500
TRINITY_DN3021_c0_g1	GSP-5164-MONOMER	86.364	198	27	0	1101	508	238	435	6.61e-110	347	| PHYTOZOME: 31507771 | NADH-monodehydroascorbate reductase; monodehydroascorbate reductase (NADPH) | Species: Spirodela polyrhiza | Gene: GSP-5164	PWY-2261	ascorbate glutathione cycle	RXN-3522	EC-1.6.5	monodehydroascorbate reductase (NADPH)	GSP-5164	Spipo0G0082500
TRINITY_DN3034_c0_g1	G3M-11702-MONOMER	77.465	71	16	0	486	698	51	121	6.06e-27	107	| PHYTOZOME: PGSC0003DMT400079040 | fatty acid synthase | Species: Solanum tuberosum | Gene: G3M-11702	PWY-6027	capsiconiate biosynthesis	RXN-8926	-	fatty acid synthase	G3M-11702	PGSC0003DMP400053570
TRINITY_DN3034_c0_g1	G3M-11702-MONOMER	77.465	71	16	0	486	698	51	121	6.06e-27	107	| PHYTOZOME: PGSC0003DMT400079040 | fatty acid synthase | Species: Solanum tuberosum | Gene: G3M-11702	PWY-5710	capsaicin biosynthesis	RXN-8926	-	fatty acid synthase	G3M-11702	PGSC0003DMP400053570
TRINITY_DN3034_c0_g2	G3M-11702-MONOMER	65.217	46	16	0	155	292	51	96	2.39e-10	58.5	| PHYTOZOME: PGSC0003DMT400079040 | fatty acid synthase | Species: Solanum tuberosum | Gene: G3M-11702	PWY-6027	capsiconiate biosynthesis	RXN-8926	-	fatty acid synthase	G3M-11702	PGSC0003DMP400053570
TRINITY_DN3034_c0_g2	G3M-11702-MONOMER	65.217	46	16	0	155	292	51	96	2.39e-10	58.5	| PHYTOZOME: PGSC0003DMT400079040 | fatty acid synthase | Species: Solanum tuberosum | Gene: G3M-11702	PWY-5710	capsaicin biosynthesis	RXN-8926	-	fatty acid synthase	G3M-11702	PGSC0003DMP400053570
TRINITY_DN3034_c1_g1	G30-13150-MONOMER	56.522	161	70	0	374	856	74	234	2.16e-47	180	| ENSEMBL: Bra021727.1-P | NADH:ubiquinone oxidoreductase (H+-transporting) | Species: Brassica rapa ssp. Pekinensis | Gene: G30-13150	PWY-3781	aerobic respiration I (cytochrome c)	NADH-DEHYDROG-A-RXN	EC-1.6.5.3	NADH:ubiquinone oxidoreductase (H<sup>+</sup>-transporting)	G30-13150	Bra021727.1-P
TRINITY_DN3034_c1_g1	G30-13150-MONOMER	56.522	161	70	0	374	856	74	234	2.16e-47	180	| ENSEMBL: Bra021727.1-P | NADH:ubiquinone oxidoreductase (H+-transporting) | Species: Brassica rapa ssp. Pekinensis | Gene: G30-13150	PWY-4302	aerobic respiration III (alternative oxidase pathway)	NADH-DEHYDROG-A-RXN	EC-1.6.5.3	NADH:ubiquinone oxidoreductase (H<sup>+</sup>-transporting)	G30-13150	Bra021727.1-P
TRINITY_DN3034_c1_g1	G30-13150-MONOMER	56.522	161	70	0	374	856	74	234	2.16e-47	180	| ENSEMBL: Bra021727.1-P | NADH:ubiquinone oxidoreductase (H+-transporting) | Species: Brassica rapa ssp. Pekinensis | Gene: G30-13150	PWY-5083	NAD/NADH phosphorylation and dephosphorylation	NADH-DEHYDROG-A-RXN	EC-1.6.5.3	NADH:ubiquinone oxidoreductase (H<sup>+</sup>-transporting)	G30-13150	Bra021727.1-P
TRINITY_DN3034_c2_g2	G33-9877-MONOMER	47.739	199	98	4	392	979	12	207	3.44e-48	175	| PHYTOZOME: GSVIVT01030133001 | xylogalacturonan beta-1,3-xylosyltransferase | Species: Vitis vinifera | Gene: G33-9877	PWY-5980	xylogalacturonan biosynthesis	RXN-9589	EC-2.4.2.41	xylogalacturonan &beta;-1,3-xylosyltransferase	G33-9877	GSVIVT01030133001
TRINITY_DN3065_c0_g1	G2Z-10161-MONOMER	60.899	601	188	8	4737	6503	1008	1573	0	686	| PHYTOZOME: Manes.15G127100.1 | phosphatidylinositol-3-phosphate 5-kinase | Species: Manihot esculenta | Gene: G2Z-10161	PWY-6352	3-phosphoinositide biosynthesis	2.7.1.150-RXN	EC-2.7.1.150	phosphatidylinositol-3-phosphate 5-kinase	G2Z-10161	Manes.15G127100.1.p
TRINITY_DN3088_c0_g1	G30-10589-MONOMER	26.486	555	360	11	689	2251	186	726	3.26e-48	188	| ENSEMBL: Bra021733.1-P | manno(fructo)kinase | Species: Brassica rapa ssp. Pekinensis | Gene: G30-10589	PWY-621	sucrose degradation III (sucrose invertase)	FRUCTOKINASE-RXN	EC-2.7.1.4	manno(fructo)kinase	G30-10589	Bra021733.1-P
TRINITY_DN3088_c0_g1	G30-10589-MONOMER	26.486	555	360	11	689	2251	186	726	3.26e-48	188	| ENSEMBL: Bra021733.1-P | manno(fructo)kinase | Species: Brassica rapa ssp. Pekinensis | Gene: G30-10589	PWY-3801	sucrose degradation II (sucrose synthase)	FRUCTOKINASE-RXN	EC-2.7.1.4	manno(fructo)kinase	G30-10589	Bra021733.1-P
TRINITY_DN3088_c0_g1	G30-10589-MONOMER	26.486	555	360	11	689	2251	186	726	3.26e-48	188	| ENSEMBL: Bra021733.1-P | manno(fructo)kinase | Species: Brassica rapa ssp. Pekinensis | Gene: G30-10589	PWY-4101	D-sorbitol degradation I	FRUCTOKINASE-RXN	EC-2.7.1.4	manno(fructo)kinase	G30-10589	Bra021733.1-P
TRINITY_DN3074_c0_g1	G3P-8856-MONOMER	82.609	161	28	0	7458	7940	7	167	5.39e-73	253	| PHYTOZOME: evm.model.supercontig_146.60 | Xenobiotic-transporting ATPase | Species: Carica papaya | Gene: G3P-8856
TRINITY_DN3067_c0_g1	GQT-4126-MONOMER	56.154	260	43	4	1475	2254	164	352	7.7e-81	266	| AraPort: AT1G50940.1 | acrylyl-CoA reductase (NADH) | Species: Arabidopsis thaliana col | Gene: GQT-4126
TRINITY_DN3018_c0_g1	G2Z-12529-MONOMER	93	100	7	0	1960	2259	182	281	3.62e-53	189	| PHYTOZOME: Manes.06G090100.1 | ribulose-5-phosphate 3-epimerase | Species: Manihot esculenta | Gene: G2Z-12529	NONOXIPENT-PWY	pentose phosphate pathway (non-oxidative branch)	RIBULP3EPIM-RXN	EC-5.1.3.1	ribulose-5-phosphate 3-epimerase	G2Z-12529	Manes.06G090100.1.p
TRINITY_DN3018_c0_g1	G2Z-12529-MONOMER	93	100	7	0	1960	2259	182	281	3.62e-53	189	| PHYTOZOME: Manes.06G090100.1 | ribulose-5-phosphate 3-epimerase | Species: Manihot esculenta | Gene: G2Z-12529	CALVIN-PWY	Calvin-Benson-Bassham cycle	RIBULP3EPIM-RXN	EC-5.1.3.1	ribulose-5-phosphate 3-epimerase	G2Z-12529	Manes.06G090100.1.p
TRINITY_DN3018_c0_g1	G2Z-12529-MONOMER	93	100	7	0	1960	2259	182	281	3.62e-53	189	| PHYTOZOME: Manes.06G090100.1 | ribulose-5-phosphate 3-epimerase | Species: Manihot esculenta | Gene: G2Z-12529	PWY-5723	Rubisco shunt	RIBULP3EPIM-RXN	EC-5.1.3.1	ribulose-5-phosphate 3-epimerase	G2Z-12529	Manes.06G090100.1.p
TRINITY_DN3098_c0_g2	G33-9005-MONOMER	48.387	62	32	0	4	189	2	63	6.61e-18	83.2	| PHYTOZOME: GSVIVT01015960001 | Xenobiotic-transporting ATPase | Species: Vitis vinifera | Gene: G33-9005
TRINITY_DN3098_c0_g3	G3N-11463-MONOMER	41.803	122	68	2	1304	948	2623	2744	1.94e-17	87.8	| ENSEMBL: EMT21953 | Xenobiotic-transporting ATPase | Species: Aegilops tauschii | Gene: G3N-11463
TRINITY_DN3098_c0_g4	G33-9005-MONOMER	58.621	29	12	0	117	203	18	46	1.29e-12	47.4	| PHYTOZOME: GSVIVT01015960001 | Xenobiotic-transporting ATPase | Species: Vitis vinifera | Gene: G33-9005
TRINITY_DN3083_c0_g1	G3P-6335-MONOMER	69.681	188	57	0	1241	678	20	207	1.14e-84	265	| PHYTOZOME: evm.model.supercontig_13.267 | acid phosphatase / phosphotransferase | Species: Carica papaya | Gene: G3P-6335	PWY-6348	phosphate acquisition	ACID-PHOSPHATASE-RXN	EC-3.1.3.2	acid phosphatase / phosphotransferase	G3P-6335	evm.model.supercontig_13.267
TRINITY_DN3064_c0_g1	G3F-8394-MONOMER	35.329	167	91	3	1509	1018	20	172	7.43e-22	102	| PHYTOZOME: | Solyc03g019720.3.1 | Species: Solanum lycopersicum | Gene: G3F-8394	PWY-3781	aerobic respiration I (cytochrome c)	NADH-DEHYDROG-A-RXN	EC-1.6.5.3	Solyc03g019720.3.1	G3F-8394	Solyc03g019720.3.1
TRINITY_DN3064_c0_g1	G3F-8394-MONOMER	35.329	167	91	3	1509	1018	20	172	7.43e-22	102	| PHYTOZOME: | Solyc03g019720.3.1 | Species: Solanum lycopersicum | Gene: G3F-8394	PWY-4302	aerobic respiration III (alternative oxidase pathway)	NADH-DEHYDROG-A-RXN	EC-1.6.5.3	Solyc03g019720.3.1	G3F-8394	Solyc03g019720.3.1
TRINITY_DN3064_c0_g1	G3F-8394-MONOMER	35.329	167	91	3	1509	1018	20	172	7.43e-22	102	| PHYTOZOME: | Solyc03g019720.3.1 | Species: Solanum lycopersicum | Gene: G3F-8394	PWY-5083	NAD/NADH phosphorylation and dephosphorylation	NADH-DEHYDROG-A-RXN	EC-1.6.5.3	Solyc03g019720.3.1	G3F-8394	Solyc03g019720.3.1
TRINITY_DN3004_c0_g1	G37-8707-MONOMER	71.913	915	257	0	5065	2321	177	1091	0	1298	| PHYTOZOME: Potri.003G034700.1 | Xenobiotic-transporting ATPase | Species: Populus trichocarpa | Gene: G37-8707
TRINITY_DN3011_c0_g1	G30-9337-MONOMER	49.451	91	40	2	5	259	736	826	1.15e-21	96.7	| ENSEMBL: Bra017016.1-P | phosphatidylglycerophosphate synthase; CDP-diacylglycerol--glycerol-3-phosphate 1-phosphatidyltransferase | Species: Brassica rapa ssp. Pekinensis | Gene: G30-9337	PWY4FS-8	phosphatidylglycerol biosynthesis II (non-plastidic)	PHOSPHAGLYPSYN-RXN	EC-2.7.8.5	phosphatidylglycerophosphate synthase	G30-9337	Bra017016.1-P
TRINITY_DN3011_c0_g1	G30-9337-MONOMER	49.451	91	40	2	5	259	736	826	1.15e-21	96.7	| ENSEMBL: Bra017016.1-P | phosphatidylglycerophosphate synthase; CDP-diacylglycerol--glycerol-3-phosphate 1-phosphatidyltransferase | Species: Brassica rapa ssp. Pekinensis | Gene: G30-9337	PWYQT-4482	CDP-diacylglycerol biosynthesis IV	RXNQT-4392	EC-2.7.8.5		G30-9337	Bra017016.1-P
TRINITY_DN3011_c0_g1	G30-9337-MONOMER	49.451	91	40	2	5	259	736	826	1.15e-21	96.7	| ENSEMBL: Bra017016.1-P | phosphatidylglycerophosphate synthase; CDP-diacylglycerol--glycerol-3-phosphate 1-phosphatidyltransferase | Species: Brassica rapa ssp. Pekinensis | Gene: G30-9337	PWY-5269	cardiolipin biosynthesis II	PHOSPHAGLYPSYN-RXN	EC-2.7.8.5	phosphatidylglycerophosphate synthase	G30-9337	Bra017016.1-P
TRINITY_DN3011_c0_g1	G30-9337-MONOMER	49.451	91	40	2	5	259	736	826	1.15e-21	96.7	| ENSEMBL: Bra017016.1-P | phosphatidylglycerophosphate synthase; CDP-diacylglycerol--glycerol-3-phosphate 1-phosphatidyltransferase | Species: Brassica rapa ssp. Pekinensis | Gene: G30-9337	PWY4FS-7	phosphatidylglycerol biosynthesis I (plastidic)	PHOSPHAGLYPSYN-RXN	EC-2.7.8.5	phosphatidylglycerophosphate synthase	G30-9337	Bra017016.1-P
TRINITY_DN3011_c0_g2	G30-9337-MONOMER	49.451	91	40	2	5	259	736	826	2.35e-22	95.9	| ENSEMBL: Bra017016.1-P | phosphatidylglycerophosphate synthase; CDP-diacylglycerol--glycerol-3-phosphate 1-phosphatidyltransferase | Species: Brassica rapa ssp. Pekinensis | Gene: G30-9337	PWY4FS-8	phosphatidylglycerol biosynthesis II (non-plastidic)	PHOSPHAGLYPSYN-RXN	EC-2.7.8.5	phosphatidylglycerophosphate synthase	G30-9337	Bra017016.1-P
TRINITY_DN3011_c0_g2	G30-9337-MONOMER	49.451	91	40	2	5	259	736	826	2.35e-22	95.9	| ENSEMBL: Bra017016.1-P | phosphatidylglycerophosphate synthase; CDP-diacylglycerol--glycerol-3-phosphate 1-phosphatidyltransferase | Species: Brassica rapa ssp. Pekinensis | Gene: G30-9337	PWYQT-4482	CDP-diacylglycerol biosynthesis IV	RXNQT-4392	EC-2.7.8.5		G30-9337	Bra017016.1-P
TRINITY_DN3011_c0_g2	G30-9337-MONOMER	49.451	91	40	2	5	259	736	826	2.35e-22	95.9	| ENSEMBL: Bra017016.1-P | phosphatidylglycerophosphate synthase; CDP-diacylglycerol--glycerol-3-phosphate 1-phosphatidyltransferase | Species: Brassica rapa ssp. Pekinensis | Gene: G30-9337	PWY-5269	cardiolipin biosynthesis II	PHOSPHAGLYPSYN-RXN	EC-2.7.8.5	phosphatidylglycerophosphate synthase	G30-9337	Bra017016.1-P
TRINITY_DN3011_c0_g2	G30-9337-MONOMER	49.451	91	40	2	5	259	736	826	2.35e-22	95.9	| ENSEMBL: Bra017016.1-P | phosphatidylglycerophosphate synthase; CDP-diacylglycerol--glycerol-3-phosphate 1-phosphatidyltransferase | Species: Brassica rapa ssp. Pekinensis | Gene: G30-9337	PWY4FS-7	phosphatidylglycerol biosynthesis I (plastidic)	PHOSPHAGLYPSYN-RXN	EC-2.7.8.5	phosphatidylglycerophosphate synthase	G30-9337	Bra017016.1-P
TRINITY_DN3026_c0_g3	G30-13702-MONOMER	83.582	67	11	0	588	788	208	274	3.6e-28	120	| ENSEMBL: Bra027585.1-P | beta-ring hydroxylase | Species: Brassica rapa ssp. Pekinensis | Gene: G30-13702	PWY-5947	lutein biosynthesis	RXN-5961	EC-1.14.99	&beta;-ring hydroxylase	G30-13702	Bra027585.1-P
TRINITY_DN3035_c0_g1	G3N-10845-MONOMER	54.412	272	78	5	474	1250	1	239	9.92e-81	256	| ENSEMBL: EMT31727 | superoxide dismutase | Species: Aegilops tauschii | Gene: G3N-10845	DETOX1-PWY-1	reactive oxygen species degradation	SUPEROX-DISMUT-RXN	EC-1.15.1.1	superoxide dismutase	G3N-10845	EMT31727
TRINITY_DN3035_c0_g1	G3N-10845-MONOMER	54.412	272	78	5	474	1250	1	239	9.92e-81	256	| ENSEMBL: EMT31727 | superoxide dismutase | Species: Aegilops tauschii | Gene: G3N-10845	DETOX1-PWY	superoxide radicals degradation	SUPEROX-DISMUT-RXN	EC-1.15.1.1	superoxide dismutase	G3N-10845	EMT31727
TRINITY_DN3035_c0_g2	G5X-5895-MONOMER	84.672	137	21	0	119	529	22	158	4.18e-81	254	| The Beta vulgaris Resource: Sp_172260_ueis.t1 | superoxide dismutase | Species: Spinacia oleracea | Gene: G5X-5895	DETOX1-PWY-1	reactive oxygen species degradation	SUPEROX-DISMUT-RXN	EC-1.15.1.1	superoxide dismutase	G5X-5895	Sp_172260_ueis.t1
TRINITY_DN3035_c0_g2	G5X-5895-MONOMER	84.672	137	21	0	119	529	22	158	4.18e-81	254	| The Beta vulgaris Resource: Sp_172260_ueis.t1 | superoxide dismutase | Species: Spinacia oleracea | Gene: G5X-5895	DETOX1-PWY	superoxide radicals degradation	SUPEROX-DISMUT-RXN	EC-1.15.1.1	superoxide dismutase	G5X-5895	Sp_172260_ueis.t1
TRINITY_DN3035_c0_g3	G4B-9042-MONOMER	89.286	28	3	0	249	332	175	202	1.35e-09	57.8	| PHYTOZOME: evm_27.model.AmTr_v1.0_scaffold00077.26 | superoxide dismutase | Species: Amborella trichopoda | Gene: G4B-9042	DETOX1-PWY-1	reactive oxygen species degradation	SUPEROX-DISMUT-RXN	EC-1.15.1.1	superoxide dismutase	G4B-9042	evm_27.model.AmTr_v1.0_scaffold00077.26
TRINITY_DN3035_c0_g3	G4B-9042-MONOMER	89.286	28	3	0	249	332	175	202	1.35e-09	57.8	| PHYTOZOME: evm_27.model.AmTr_v1.0_scaffold00077.26 | superoxide dismutase | Species: Amborella trichopoda | Gene: G4B-9042	DETOX1-PWY	superoxide radicals degradation	SUPEROX-DISMUT-RXN	EC-1.15.1.1	superoxide dismutase	G4B-9042	evm_27.model.AmTr_v1.0_scaffold00077.26
TRINITY_DN3040_c0_g1	G33-9265-MONOMER	62.827	191	40	1	2471	1899	143	302	4.2e-88	241	| PHYTOZOME: GSVIVT01003148001 | 23S rRNA pseudouridine955/2504/2580 synthase | Species: Vitis vinifera | Gene: G33-9265
TRINITY_DN3093_c0_g1	G37-8299-MONOMER	85.345	116	17	0	87	434	19	134	9.43e-38	132	| PHYTOZOME: Potri.010G222000.1 | ATP synthase | Species: Populus trichocarpa | Gene: G37-8299	PWY-7219	adenosine ribonucleotides <i>de novo</i> biosynthesis	ATPSYN-RXN	EC-3.6.3.14	ATP synthase	G37-8299	Potri.010G222000.1
TRINITY_DN3039_c0_g1	GN7V-66447-MONOMER	65.806	155	47	2	224	673	1	154	1.4e-63	206	| PHYTOZOME: Glyma.09G124200.1 | plant seed peroxygenase | Species: Glycine max | Gene: GN7V-66447
TRINITY_DN3002_c0_g1	GDQC-8063-MONOMER	78.125	32	7	0	382	477	792	823	1.16e-06	54.3	| ENSEMBL: Zm00001d038121_T001.1 | Isoamylase | Species: Zea mays mays | Gene: GDQC-8063
TRINITY_DN3081_c0_g1	G2Z-11266-MONOMER	82.609	161	28	0	2194	1712	120	280	5.65e-87	295	| PHYTOZOME: Manes.01G164700.1 | glucan 1,3-beta-glucosidase | Species: Manihot esculenta | Gene: G2Z-11266
TRINITY_DN3081_c0_g2	AT3G47000-MONOMER	54.958	353	103	2	2235	1177	153	449	4.12e-149	337	| AraPort: AT3G47000.1 | glucan 1,3-beta-glucosidase | Species: Arabidopsis thaliana col | Gene: AT3G47000
TRINITY_DN3081_c0_g4	G2Z-11266-MONOMER	100	16	0	0	50	3	151	166	1.33e-05	45.1	| PHYTOZOME: Manes.01G164700.1 | glucan 1,3-beta-glucosidase | Species: Manihot esculenta | Gene: G2Z-11266
TRINITY_DN3050_c0_g2	G3N-6929-MONOMER	25.926	108	79	1	350	27	301	407	7.93e-06	45.4	| ENSEMBL: EMT25985 | 3,5-dimethoxyphenol O-methyltransferase; 3,5-dihydroxyanisole O-methyltransferase | Species: Aegilops tauschii | Gene: G3N-6929	PWY-5765	1,3,5-trimethoxybenzene biosynthesis	RXN-9022	EC-2.1.1	3,5-dimethoxyphenol <i>O</i>-methyltransferase	G3N-6929	EMT25985
TRINITY_DN3050_c0_g2	G3N-6929-MONOMER	25.926	108	79	1	350	27	301	407	7.93e-06	45.4	| ENSEMBL: EMT25985 | 3,5-dimethoxyphenol O-methyltransferase; 3,5-dihydroxyanisole O-methyltransferase | Species: Aegilops tauschii | Gene: G3N-6929	PWY-5765	1,3,5-trimethoxybenzene biosynthesis	RXN-9021	EC-2.1.1	3,5-dihydroxyanisole <i>O</i>-methyltransferase	G3N-6929	EMT25985
TRINITY_DN3050_c0_g3	G2T-6991-MONOMER	35.484	124	79	1	750	379	191	313	7.67e-17	82.4	| ENSEMBL: MLOC_59638.9 | 3,5-dimethoxyphenol O-methyltransferase; 3,5-dihydroxyanisole O-methyltransferase | Species: Hordeum vulgare subsp. vulgare | Gene: G2T-6991	PWY-5765	1,3,5-trimethoxybenzene biosynthesis	RXN-9022	EC-2.1.1	3,5-dimethoxyphenol <i>O</i>-methyltransferase	G2T-6991	MLOC_59638.9
TRINITY_DN3050_c0_g3	G2T-6991-MONOMER	35.484	124	79	1	750	379	191	313	7.67e-17	82.4	| ENSEMBL: MLOC_59638.9 | 3,5-dimethoxyphenol O-methyltransferase; 3,5-dihydroxyanisole O-methyltransferase | Species: Hordeum vulgare subsp. vulgare | Gene: G2T-6991	PWY-5765	1,3,5-trimethoxybenzene biosynthesis	RXN-9021	EC-2.1.1	3,5-dihydroxyanisole <i>O</i>-methyltransferase	G2T-6991	MLOC_59638.9
TRINITY_DN58660_c0_g1	G3G-9110-MONOMER	46.053	76	41	0	229	2	92	167	2.73e-19	82	| ENSEMBL: TRIUR3_28403-P1 | laccase | Species: Triticum urartu | Gene: G3G-9110
TRINITY_DN58659_c0_g1	G3N-7131-MONOMER	72.727	33	9	0	164	262	18	50	3.4e-11	59.3	| ENSEMBL: EMT18708 | pectinesterase; pectin methylesterase | Species: Aegilops tauschii | Gene: G3N-7131	PWY-1081	homogalacturonan degradation	RXN-2102	EC-3.1.1.11	pectinesterase	G3N-7131	EMT18708
TRINITY_DN58622_c0_g1	G37-9705-MONOMER	83.871	93	15	0	20	298	301	393	1.28e-54	179	| PHYTOZOME: Potri.001G265400.1 | 5,6-epoxy-3-hydroxy-12'-apo-beta-caroten-12'-al dioxygenase; lutein dioxygenase; beta-carotene dioxygenase; 9'-cis-neoxanthin dioxygenase; 3,5-dihydroxy-6,7-didehydro-12'-apo-beta-caroten-12'-al dioxygenase; zeaxanthin dioxygenase; all-trans-10'-apo-beta-carotenal dioxygenase; 9'-cis-neoxanthin oxygenase; 9-cis-violaxanthin dioxygenase; violaxanthin dioxygenase; …	PWY-6806	carotenoid cleavage	RXN-7886	EC-1.13.11	violaxanthin dioxygenase	G37-9705	Potri.001G265400.1
TRINITY_DN58622_c0_g1	G37-9705-MONOMER	83.871	93	15	0	20	298	301	393	1.28e-54	179	| PHYTOZOME: Potri.001G265400.1 | 5,6-epoxy-3-hydroxy-12'-apo-beta-caroten-12'-al dioxygenase; lutein dioxygenase; beta-carotene dioxygenase; 9'-cis-neoxanthin dioxygenase; 3,5-dihydroxy-6,7-didehydro-12'-apo-beta-caroten-12'-al dioxygenase; zeaxanthin dioxygenase; all-trans-10'-apo-beta-carotenal dioxygenase; 9'-cis-neoxanthin oxygenase; 9-cis-violaxanthin dioxygenase; violaxanthin dioxygenase; …	PWY-6806	carotenoid cleavage	RXN-7885	EC-1.14.99	zeaxanthin dioxygenase	G37-9705	Potri.001G265400.1
TRINITY_DN58622_c0_g1	G37-9705-MONOMER	83.871	93	15	0	20	298	301	393	1.28e-54	179	| PHYTOZOME: Potri.001G265400.1 | 5,6-epoxy-3-hydroxy-12'-apo-beta-caroten-12'-al dioxygenase; lutein dioxygenase; beta-carotene dioxygenase; 9'-cis-neoxanthin dioxygenase; 3,5-dihydroxy-6,7-didehydro-12'-apo-beta-caroten-12'-al dioxygenase; zeaxanthin dioxygenase; all-trans-10'-apo-beta-carotenal dioxygenase; 9'-cis-neoxanthin oxygenase; 9-cis-violaxanthin dioxygenase; violaxanthin dioxygenase; …	PWY-6806	carotenoid cleavage	RXN-7884	EC-1.13.11	lutein dioxygenase	G37-9705	Potri.001G265400.1
TRINITY_DN58622_c0_g1	G37-9705-MONOMER	83.871	93	15	0	20	298	301	393	1.28e-54	179	| PHYTOZOME: Potri.001G265400.1 | 5,6-epoxy-3-hydroxy-12'-apo-beta-caroten-12'-al dioxygenase; lutein dioxygenase; beta-carotene dioxygenase; 9'-cis-neoxanthin dioxygenase; 3,5-dihydroxy-6,7-didehydro-12'-apo-beta-caroten-12'-al dioxygenase; zeaxanthin dioxygenase; all-trans-10'-apo-beta-carotenal dioxygenase; 9'-cis-neoxanthin oxygenase; 9-cis-violaxanthin dioxygenase; violaxanthin dioxygenase; …	PWY-6806	carotenoid cleavage	RXN-7883	EC-1.13.11	&beta;-carotene dioxygenase	G37-9705	Potri.001G265400.1
TRINITY_DN58622_c0_g1	G37-9705-MONOMER	83.871	93	15	0	20	298	301	393	1.28e-54	179	| PHYTOZOME: Potri.001G265400.1 | 5,6-epoxy-3-hydroxy-12'-apo-beta-caroten-12'-al dioxygenase; lutein dioxygenase; beta-carotene dioxygenase; 9'-cis-neoxanthin dioxygenase; 3,5-dihydroxy-6,7-didehydro-12'-apo-beta-caroten-12'-al dioxygenase; zeaxanthin dioxygenase; all-trans-10'-apo-beta-carotenal dioxygenase; 9'-cis-neoxanthin oxygenase; 9-cis-violaxanthin dioxygenase; violaxanthin dioxygenase; …	PWY-6806	carotenoid cleavage	RXN-10741	EC-1.13.11.71	<i>all-trans</i>-&beta;-carotene-9',10'-cleaving dioxygenase	G37-9705	Potri.001G265400.1
TRINITY_DN58669_c0_g1	G2U-8618-MONOMER	54.118	85	35	1	23	277	184	264	1.21e-25	98.2	| PHYTOZOME: Bradi1g55592.1 | Dextransucrase | Species: Brachypodium distachyon | Gene: G2U-8618
TRINITY_DN58615_c0_g1	GN7V-44836-MONOMER	43.836	73	41	0	93	311	149	221	1.04e-11	61.2	| PHYTOZOME: Glyma.12G238600.1 | polygalacturonase | Species: Glycine max | Gene: GN7V-44836	PWY-1081	homogalacturonan degradation	RXN-2103	EC-3.2.1.15	polygalacturonase	GN7V-44836	Glyma.12G238600.1.p
TRINITY_DN58650_c0_g1	G3N-11463-MONOMER	46.479	71	37	1	231	19	2287	2356	6.85e-14	66.6	| ENSEMBL: EMT21953 | Xenobiotic-transporting ATPase | Species: Aegilops tauschii | Gene: G3N-11463
TRINITY_DN58666_c0_g1	G2Z-7080-MONOMER	43.939	66	36	1	65	259	76	141	4.75e-15	70.1	| PHYTOZOME: Manes.16G061500.1 | succinate:quinone oxidoreductase | Species: Manihot esculenta | Gene: G2Z-7080	PWY-3781	aerobic respiration I (cytochrome c)	SUCCINATE-DEHYDROGENASE-UBIQUINONE-RXN	EC-1.3.5.1	succinate:quinone oxidoreductase	G2Z-7080	Manes.16G061500.1.p
TRINITY_DN58666_c0_g1	G2Z-7080-MONOMER	43.939	66	36	1	65	259	76	141	4.75e-15	70.1	| PHYTOZOME: Manes.16G061500.1 | succinate:quinone oxidoreductase | Species: Manihot esculenta | Gene: G2Z-7080	PWY-4302	aerobic respiration III (alternative oxidase pathway)	SUCCINATE-DEHYDROGENASE-UBIQUINONE-RXN	EC-1.3.5.1	succinate:quinone oxidoreductase	G2Z-7080	Manes.16G061500.1.p
TRINITY_DN58666_c0_g1	G2Z-7080-MONOMER	43.939	66	36	1	65	259	76	141	4.75e-15	70.1	| PHYTOZOME: Manes.16G061500.1 | succinate:quinone oxidoreductase | Species: Manihot esculenta | Gene: G2Z-7080	PWYQT-4481	TCA cycle variation V (plant)	SUCCINATE-DEHYDROGENASE-UBIQUINONE-RXN	EC-1.3.5.1	succinate:quinone oxidoreductase	G2Z-7080	Manes.16G061500.1.p
TRINITY_DN58700_c0_g1	G3P-5026-MONOMER	78.261	23	5	0	2	70	15	37	0.000586	38.5	| PHYTOZOME: evm.model.supercontig_35.41 | Alpha-N-acetylglucosaminidase | Species: Carica papaya | Gene: G3P-5026
TRINITY_DN58634_c0_g1	G37-12436-MONOMER	87.143	70	9	0	9	218	75	144	9.84e-37	128	| PHYTOZOME: Potri.008G204900.1 | 3,8-divinyl protochlorophyllide a 8-vinyl-reductase (NADPH) | Species: Populus trichocarpa | Gene: G37-12436
TRINITY_DN58668_c0_g1	G3A-5591-MONOMER	48.438	64	32	1	192	1	594	656	1.07e-11	59.7	| PHYTOZOME: 175495 | ATPase | Species: Selaginella moellendorffii | Gene: G3A-5591
TRINITY_DN58651_c0_g1	G3N-9668-MONOMER	50	80	40	0	262	23	615	694	2.54e-20	85.1	| ENSEMBL: EMT28432 | Glucan endo-1,3-beta-D-glucosidase | Species: Aegilops tauschii | Gene: G3N-9668
TRINITY_DN58692_c0_g1	G2Z-7136-MONOMER	50.769	65	32	0	196	2	67	131	2.01e-14	67.4	| PHYTOZOME: Manes.04G040700.1 | cobalamin-independent homocysteine transmethylase | Species: Manihot esculenta | Gene: G2Z-7136	PWY-5041	<i>S</i>-adenosyl-L-methionine cycle II	HOMOCYSMET-RXN	EC-2.1.1.14	cobalamin-independent homocysteine transmethylase	G2Z-7136	Manes.04G040700.1.p
TRINITY_DN58692_c0_g1	G2Z-7136-MONOMER	50.769	65	32	0	196	2	67	131	2.01e-14	67.4	| PHYTOZOME: Manes.04G040700.1 | cobalamin-independent homocysteine transmethylase | Species: Manihot esculenta | Gene: G2Z-7136	PWY-702	L-methionine biosynthesis II	HOMOCYSMET-RXN	EC-2.1.1.14	cobalamin-independent homocysteine transmethylase	G2Z-7136	Manes.04G040700.1.p
TRINITY_DN58642_c0_g1	G3F-6861-MONOMER	95.455	22	1	0	2	67	497	518	7.91e-08	49.7	| PHYTOZOME: | Solyc05g007990.3.1 | Species: Solanum lycopersicum | Gene: G3F-6861	PWY-7193	pyrimidine ribonucleosides salvage I	URIDINEKIN-RXN	EC-2.7.1.48	Solyc05g007990.3.1	G3F-6861	Solyc05g007990.3.1
TRINITY_DN58621_c0_g1	GDQC-8202-MONOMER	76.415	106	25	0	1	318	577	682	2.04e-48	166	| ENSEMBL: Zm00001d000270_T001.1 | ATP synthase | Species: Zea mays mays | Gene: GDQC-8202	PWY-7219	adenosine ribonucleotides <i>de novo</i> biosynthesis	ATPSYN-RXN	EC-3.6.3.14	ATP synthase	GDQC-8202	Zm00001d000270_T001.1
TRINITY_DN58617_c0_g1	GN7V-59392-MONOMER	87.629	97	12	0	3	293	268	364	5.56e-56	186	| PHYTOZOME: Glyma.05G010600.1 | potassium channel | Species: Glycine max | Gene: GN7V-59392
TRINITY_DN16157_c0_g1	G30-13877-MONOMER	53.125	32	15	0	1	96	568	599	5.13e-08	41.2	| ENSEMBL: Bra039006.1-P | 1-aminocyclopropane-1-carboxylate oxidase | Species: Brassica rapa ssp. Pekinensis | Gene: G30-13877	ETHYL-PWY	ethylene biosynthesis I (plants)	ETHYL-RXN	EC-1.14.17.4	1-aminocyclopropane-1-carboxylate oxidase	G30-13877	Bra039006.1-P
TRINITY_DN16103_c0_g1	GDQC-13306-MONOMER	36.875	160	85	5	930	484	41	195	6.07e-14	74.3	| ENSEMBL: Zm00001d021726_T003.1 | hyaluronidase | Species: Zea mays mays | Gene: GDQC-13306
TRINITY_DN16103_c0_g2	GN7V-50549-MONOMER	64.286	112	40	0	966	631	518	629	2.16e-68	156	| PHYTOZOME: Glyma.15G015100.1 | chitinase | Species: Glycine max | Gene: GN7V-50549	PWY-6902	chitin degradation II (Vibrio)	3.2.1.14-RXN	EC-3.2.1.14	chitinase	GN7V-50549	Glyma.15G015100.1.p
TRINITY_DN16103_c0_g2	GN7V-50549-MONOMER	64.286	112	40	0	966	631	518	629	2.16e-68	156	| PHYTOZOME: Glyma.15G015100.1 | chitinase | Species: Glycine max | Gene: GN7V-50549	PWY-6814	chitin degradation III (carnivorous plants)	3.2.1.14-RXN	EC-3.2.1.14	chitinase	GN7V-50549	Glyma.15G015100.1.p
TRINITY_DN16139_c0_g1	G30-14294-MONOMER	53.509	114	50	2	999	1331	88	201	1.45e-29	83.2	| ENSEMBL: Bra003364.1-P | callose synthase | Species: Brassica rapa ssp. Pekinensis | Gene: G30-14294	PWY-6773	1,3-&beta;-D-glucan biosynthesis	13-BETA-GLUCAN-SYNTHASE-RXN	EC-2.4.1.34	callose synthase	G30-14294	Bra003364.1-P
TRINITY_DN16198_c0_g1	G30-13877-MONOMER	42.188	128	72	1	504	121	464	589	1.96e-29	115	| ENSEMBL: Bra039006.1-P | 1-aminocyclopropane-1-carboxylate oxidase | Species: Brassica rapa ssp. Pekinensis | Gene: G30-13877	ETHYL-PWY	ethylene biosynthesis I (plants)	ETHYL-RXN	EC-1.14.17.4	1-aminocyclopropane-1-carboxylate oxidase	G30-13877	Bra039006.1-P
TRINITY_DN16149_c0_g1	G30-13877-MONOMER	60	40	16	0	1528	1409	529	568	8.08e-08	57.4	| ENSEMBL: Bra039006.1-P | 1-aminocyclopropane-1-carboxylate oxidase | Species: Brassica rapa ssp. Pekinensis | Gene: G30-13877	ETHYL-PWY	ethylene biosynthesis I (plants)	ETHYL-RXN	EC-1.14.17.4	1-aminocyclopropane-1-carboxylate oxidase	G30-13877	Bra039006.1-P
TRINITY_DN16149_c0_g2	GSP-7103-MONOMER	31.21	157	74	7	440	9	1255	1390	5.63e-13	67	| PHYTOZOME: 31513248 | Maltose-transporting ATPase | Species: Spirodela polyrhiza | Gene: GSP-7103
TRINITY_DN16143_c0_g1	CHLREDRAFT_138117-MONOMER	82.54	63	11	0	285	97	151	213	2.19e-30	114	| UniProt: A8J1U1 | Chaperonin ATPase. | Species: Chlamydomonas reinhardtii | Gene: CHLREDRAFT_138117
TRINITY_DN16110_c0_g1	G30-9150-MONOMER	29.268	82	44	2	15	251	158	228	0.000393	41.2	| ENSEMBL: Bra039501.1-P | beta-D-glucoside glucohydrolase | Species: Brassica rapa ssp. Pekinensis | Gene: G30-9150
TRINITY_DN16168_c0_g1	G33-7822-MONOMER	45.882	170	91	1	6435	5929	1	170	5.02e-34	133	| PHYTOZOME: GSVIVT01001689001 | 3-oxo-5-beta-steroid 4-dehydrogenase; progesterone 5beta-reductase; Delta(4)-3-oxosteroid 5-beta-reductase | Species: Vitis vinifera | Gene: G33-7822	PWY-6032	cardenolide biosynthesis	RXN-9726	EC-1.3.1	progesterone 5&beta;-reductase	G33-7822	GSVIVT01001689001
TRINITY_DN16168_c1_g2	G37-15885-MONOMER	56.129	155	52	2	299	715	16	170	1.21e-68	176	| PHYTOZOME: Potri.002G141000.1 | ecdysone-phosphate phosphatase; ecdysteroid-phosphate phosphatase | Species: Populus trichocarpa | Gene: G37-15885
TRINITY_DN16168_c2_g1	G3G-12806-MONOMER	55.556	63	28	0	323	135	144	206	5.97e-12	62.4	| ENSEMBL: TRIUR3_23005-P1 | phosphoglycerate mutase; TRIUR3_23005-P1; 2,3-bisphosphoglycerate-independent phosphoglycerate mutase | Species: Triticum urartu | Gene: G3G-12806	PWY66-399	gluconeogenesis III	RXN-15513	EC-5.4.2.11	phosphoglycerate mutase	G3G-12806	TRIUR3_23005-P1
TRINITY_DN16168_c2_g1	G3G-12806-MONOMER	55.556	63	28	0	323	135	144	206	5.97e-12	62.4	| ENSEMBL: TRIUR3_23005-P1 | phosphoglycerate mutase; TRIUR3_23005-P1; 2,3-bisphosphoglycerate-independent phosphoglycerate mutase | Species: Triticum urartu | Gene: G3G-12806	PWY-1042	glycolysis IV (plant cytosol)	3PGAREARR-RXN	EC-5.4.2.12	2,3-bisphosphoglycerate-independent phosphoglycerate mutase	G3G-12806	TRIUR3_23005-P1
TRINITY_DN16168_c2_g1	G3G-12806-MONOMER	55.556	63	28	0	323	135	144	206	5.97e-12	62.4	| ENSEMBL: TRIUR3_23005-P1 | phosphoglycerate mutase; TRIUR3_23005-P1; 2,3-bisphosphoglycerate-independent phosphoglycerate mutase | Species: Triticum urartu | Gene: G3G-12806	GLUCONEO-PWY	gluconeogenesis I	3PGAREARR-RXN	EC-5.4.2.12	2,3-bisphosphoglycerate-independent phosphoglycerate mutase	G3G-12806	TRIUR3_23005-P1
TRINITY_DN16168_c2_g1	G3G-12806-MONOMER	55.556	63	28	0	323	135	144	206	5.97e-12	62.4	| ENSEMBL: TRIUR3_23005-P1 | phosphoglycerate mutase; TRIUR3_23005-P1; 2,3-bisphosphoglycerate-independent phosphoglycerate mutase | Species: Triticum urartu | Gene: G3G-12806	GLYCOLYSIS	glycolysis I (from glucose 6-phosphate)	RXN-15513	EC-5.4.2.11	phosphoglycerate mutase	G3G-12806	TRIUR3_23005-P1
TRINITY_DN16168_c2_g1	G3G-12806-MONOMER	55.556	63	28	0	323	135	144	206	5.97e-12	62.4	| ENSEMBL: TRIUR3_23005-P1 | phosphoglycerate mutase; TRIUR3_23005-P1; 2,3-bisphosphoglycerate-independent phosphoglycerate mutase | Species: Triticum urartu | Gene: G3G-12806	GLYCOLYSIS	glycolysis I (from glucose 6-phosphate)	3PGAREARR-RXN	EC-5.4.2.12	2,3-bisphosphoglycerate-independent phosphoglycerate mutase	G3G-12806	TRIUR3_23005-P1
TRINITY_DN16168_c2_g1	G3G-12806-MONOMER	55.556	63	28	0	323	135	144	206	5.97e-12	62.4	| ENSEMBL: TRIUR3_23005-P1 | phosphoglycerate mutase; TRIUR3_23005-P1; 2,3-bisphosphoglycerate-independent phosphoglycerate mutase | Species: Triticum urartu | Gene: G3G-12806	PWY-5723	Rubisco shunt	3PGAREARR-RXN	EC-5.4.2.12	2,3-bisphosphoglycerate-independent phosphoglycerate mutase	G3G-12806	TRIUR3_23005-P1
TRINITY_DN16168_c2_g1	G3G-12806-MONOMER	55.556	63	28	0	323	135	144	206	5.97e-12	62.4	| ENSEMBL: TRIUR3_23005-P1 | phosphoglycerate mutase; TRIUR3_23005-P1; 2,3-bisphosphoglycerate-independent phosphoglycerate mutase | Species: Triticum urartu | Gene: G3G-12806	PWY-5484	glycolysis II (from fructose 6-phosphate)	RXN-15513	EC-5.4.2.11	phosphoglycerate mutase	G3G-12806	TRIUR3_23005-P1
TRINITY_DN16168_c2_g1	G3G-12806-MONOMER	55.556	63	28	0	323	135	144	206	5.97e-12	62.4	| ENSEMBL: TRIUR3_23005-P1 | phosphoglycerate mutase; TRIUR3_23005-P1; 2,3-bisphosphoglycerate-independent phosphoglycerate mutase | Species: Triticum urartu | Gene: G3G-12806	PWY-5484	glycolysis II (from fructose 6-phosphate)	3PGAREARR-RXN	EC-5.4.2.12	2,3-bisphosphoglycerate-independent phosphoglycerate mutase	G3G-12806	TRIUR3_23005-P1
TRINITY_DN16117_c0_g1	G3N-12426-MONOMER	40.278	72	41	1	347	556	751	822	4.4e-07	51.2	| ENSEMBL: EMT10353 | Zn2+-exporting ATPase | Species: Aegilops tauschii | Gene: G3N-12426
TRINITY_DN16112_c0_g1	GIO2-607-MONOMER	36.42	162	74	3	1576	1169	225	383	6.23e-24	108	| PHYTOZOME: Cre03.g168350.t1.1 | starch synthase | Species: Chlamydomonas reinhardtii | Gene: GIO2-607	PWY-622	starch biosynthesis	GLYCOGENSYN-RXN	EC-2.4.1.21	starch synthase	GIO2-607	Cre03.g168350.t1.1
TRINITY_DN16134_c0_g1	G3N-12690-MONOMER	45.652	92	50	0	436	161	610	701	4.66e-18	87	| ENSEMBL: EMT23862 | alpha fucosidase; 1,2-alpha-L-fucosidase | Species: Aegilops tauschii | Gene: G3N-12690
TRINITY_DN16134_c0_g3	G3N-12690-MONOMER	51.485	101	49	0	306	4	612	712	2.55e-28	108	| ENSEMBL: EMT23862 | alpha fucosidase; 1,2-alpha-L-fucosidase | Species: Aegilops tauschii | Gene: G3N-12690
TRINITY_DN16181_c1_g1	G30-10209-MONOMER	50.704	71	34	1	898	1107	190	260	4.58e-16	84	| ENSEMBL: Bra033956.1-P | biotin-[acetyl-CoA-carboxylase] ligase; biotin--[3-methylcrotonyl-CoA carboxylase] synthetase | Species: Brassica rapa ssp. Pekinensis | Gene: G30-10209	PWY0-1264	biotin-carboxyl carrier protein assembly	BIOTINLIG-RXN	EC-6.3.4.15	biotin-[acetyl-CoA-carboxylase] ligase	G30-10209	Bra033956.1-P
TRINITY_DN16181_c2_g1	G3F-9095-MONOMER	41	100	54	2	672	956	122	221	1.41e-13	75.9	| PHYTOZOME: | Solyc03g123520.3.1 | Species: Solanum lycopersicum | Gene: G3F-9095	PWY-6352	3-phosphoinositide biosynthesis	RXN-10938	EC-3.1.3	Solyc03g123520.3.1	G3F-9095	Solyc03g123520.3.1
TRINITY_DN16158_c0_g3	G37-15950-MONOMER	72.697	304	83	0	888	1799	253	556	0	478	| PHYTOZOME: Potri.001G087600.1 | beta-amylase | Species: Populus trichocarpa | Gene: G37-15950
TRINITY_DN16109_c0_g1	G3M-10722-MONOMER	100	19	0	0	159	215	138	156	4.79e-06	43.9	| PHYTOZOME: PGSC0003DMT400096732 | photosystem II | Species: Solanum tuberosum | Gene: G3M-10722	PWY-101	photosynthesis light reactions	PSII-RXN	EC-1.10.3.9	photosystem II	G3M-10722	PGSC0003DMP400068407
TRINITY_DN16135_c0_g1	G2Z-8853-MONOMER	47.368	76	0	1	3	230	433	468	3.74e-10	55.8	| PHYTOZOME: Manes.01G275100.1 | Heterotrimeric G-protein GTPase | Species: Manihot esculenta | Gene: G2Z-8853
TRINITY_DN16167_c0_g1	G3F-9458-MONOMER	28.421	95	64	3	714	986	486	580	0.000307	44.7	| PHYTOZOME: | Solyc03g119080.3.1 | Species: Solanum lycopersicum | Gene: G3F-9458
TRINITY_DN16108_c0_g1	G3F-11082-MONOMER	71.571	401	79	5	3118	1922	1108	1475	1.13e-169	548	| PHYTOZOME: | Solyc10g079300.2.1 | Species: Solanum lycopersicum | Gene: G3F-11082
TRINITY_DN16108_c0_g3	G3F-11082-MONOMER	85.714	28	4	0	401	318	1283	1310	2.57e-08	53.1	| PHYTOZOME: | Solyc10g079300.2.1 | Species: Solanum lycopersicum | Gene: G3F-11082
TRINITY_DN16176_c0_g1	G4B-7749-MONOMER	41.407	739	359	12	3	2039	123	847	6.66e-176	527	| PHYTOZOME: evm_27.model.AmTr_v1.0_scaffold00042.54 | potassium channel | Species: Amborella trichopoda | Gene: G4B-7749
TRINITY_DN16131_c0_g1	GN7V-47282-MONOMER	59.375	32	13	0	108	203	128	159	1.85e-05	42.4	| PHYTOZOME: Glyma.06G001900.1 | UTP-glucose-1-phosphate uridylyltransferase | Species: Glycine max | Gene: GN7V-47282	PWY-6527	stachyose degradation	GLUC1PURIDYLTRANS-RXN	EC-2.7.7.64	UTP-glucose-1-phosphate uridylyltransferase	GN7V-47282	Glyma.06G001900.1.p
TRINITY_DN16131_c0_g1	GN7V-47282-MONOMER	59.375	32	13	0	108	203	128	159	1.85e-05	42.4	| PHYTOZOME: Glyma.06G001900.1 | UTP-glucose-1-phosphate uridylyltransferase | Species: Glycine max | Gene: GN7V-47282	PWYQT-4466	superpathway of sucrose and starch metabolism I (non-photosynthetic tissue)	GLUC1PURIDYLTRANS-RXN	EC-2.7.7.64	UTP-glucose-1-phosphate uridylyltransferase	GN7V-47282	Glyma.06G001900.1.p
TRINITY_DN16131_c0_g1	GN7V-47282-MONOMER	59.375	32	13	0	108	203	128	159	1.85e-05	42.4	| PHYTOZOME: Glyma.06G001900.1 | UTP-glucose-1-phosphate uridylyltransferase | Species: Glycine max | Gene: GN7V-47282	PWY-7343	UDP-glucose biosynthesis	GLUC1PURIDYLTRANS-RXN	EC-2.7.7.64	UTP-glucose-1-phosphate uridylyltransferase	GN7V-47282	Glyma.06G001900.1.p
TRINITY_DN16131_c0_g1	GN7V-47282-MONOMER	59.375	32	13	0	108	203	128	159	1.85e-05	42.4	| PHYTOZOME: Glyma.06G001900.1 | UTP-glucose-1-phosphate uridylyltransferase | Species: Glycine max | Gene: GN7V-47282	GALACTMETAB-PWY	UDP-galactose biosynthesis (salvage pathway from galactose using UDP-glucose)	GLUC1PURIDYLTRANS-RXN	EC-2.7.7.64	UTP-glucose-1-phosphate uridylyltransferase	GN7V-47282	Glyma.06G001900.1.p
TRINITY_DN16131_c0_g1	GN7V-47282-MONOMER	59.375	32	13	0	108	203	128	159	1.85e-05	42.4	| PHYTOZOME: Glyma.06G001900.1 | UTP-glucose-1-phosphate uridylyltransferase | Species: Glycine max | Gene: GN7V-47282	PWY-3801	sucrose degradation II (sucrose synthase)	GLUC1PURIDYLTRANS-RXN	EC-2.7.7.64	UTP-glucose-1-phosphate uridylyltransferase	GN7V-47282	Glyma.06G001900.1.p
TRINITY_DN16131_c0_g1	GN7V-47282-MONOMER	59.375	32	13	0	108	203	128	159	1.85e-05	42.4	| PHYTOZOME: Glyma.06G001900.1 | UTP-glucose-1-phosphate uridylyltransferase | Species: Glycine max | Gene: GN7V-47282	PWY-7238	sucrose biosynthesis II	GLUC1PURIDYLTRANS-RXN	EC-2.7.7.64	UTP-glucose-1-phosphate uridylyltransferase	GN7V-47282	Glyma.06G001900.1.p
TRINITY_DN16148_c0_g1	G3G-9110-MONOMER	49.438	89	45	0	269	3	78	166	4.17e-24	97.4	| ENSEMBL: TRIUR3_28403-P1 | laccase | Species: Triticum urartu | Gene: G3G-9110
TRINITY_DN16175_c0_g1	G34-8438-MONOMER	47.222	36	19	0	13	120	87	122	4e-07	47	| PHYTOZOME: Phpat.023G022300.1 | 2-oxoglutarate decarboxylase | Species: Physcomitrella patens | Gene: G34-8438	PWY-5084	2-oxoglutarate decarboxylation to succinyl-CoA	2OXOGLUTDECARB-RXN	EC-1.2.4.2	2-oxoglutarate decarboxylase	G34-8438	Phpat.023G022300.1.p
TRINITY_DN16138_c0_g1	G3F-12188-MONOMER	30.556	180	122	2	647	1183	600	777	5.23e-25	102	| PHYTOZOME: | Solyc08g078080.3.1 | Species: Solanum lycopersicum | Gene: G3F-12188	LIPASYN-PWY	phospholipases	PHOSPHOLIPASE-A1-RXN	EC-3.1.1.32	Solyc08g078080.3.1	G3F-12188	Solyc08g078080.3.1
TRINITY_DN16138_c0_g1	G3F-12188-MONOMER	30.556	180	122	2	647	1183	600	777	5.23e-25	102	| PHYTOZOME: | Solyc08g078080.3.1 | Species: Solanum lycopersicum | Gene: G3F-12188	PWY-6803	phosphatidylcholine acyl editing	PHOSPHOLIPASE-A1-RXN	EC-3.1.1.32	Solyc08g078080.3.1	G3F-12188	Solyc08g078080.3.1
TRINITY_DN16162_c0_g1	G3N-12690-MONOMER	52.239	67	32	0	1	201	663	729	1.95e-20	84.7	| ENSEMBL: EMT23862 | alpha fucosidase; 1,2-alpha-L-fucosidase | Species: Aegilops tauschii | Gene: G3N-12690
TRINITY_DN16130_c0_g1	G30-13877-MONOMER	63.158	38	14	0	1001	888	529	566	6.99e-08	58.5	| ENSEMBL: Bra039006.1-P | 1-aminocyclopropane-1-carboxylate oxidase | Species: Brassica rapa ssp. Pekinensis | Gene: G30-13877	ETHYL-PWY	ethylene biosynthesis I (plants)	ETHYL-RXN	EC-1.14.17.4	1-aminocyclopropane-1-carboxylate oxidase	G30-13877	Bra039006.1-P
TRINITY_DN16130_c1_g1	G30-13877-MONOMER	33.628	113	63	1	161	499	486	586	1.12e-14	72.4	| ENSEMBL: Bra039006.1-P | 1-aminocyclopropane-1-carboxylate oxidase | Species: Brassica rapa ssp. Pekinensis | Gene: G30-13877	ETHYL-PWY	ethylene biosynthesis I (plants)	ETHYL-RXN	EC-1.14.17.4	1-aminocyclopropane-1-carboxylate oxidase	G30-13877	Bra039006.1-P
TRINITY_DN16130_c3_g1	G30-13877-MONOMER	30.392	102	59	1	306	1	488	577	2.15e-08	52	| ENSEMBL: Bra039006.1-P | 1-aminocyclopropane-1-carboxylate oxidase | Species: Brassica rapa ssp. Pekinensis | Gene: G30-13877	ETHYL-PWY	ethylene biosynthesis I (plants)	ETHYL-RXN	EC-1.14.17.4	1-aminocyclopropane-1-carboxylate oxidase	G30-13877	Bra039006.1-P
TRINITY_DN16170_c0_g1	GSP-7103-MONOMER	43.023	86	37	4	858	1091	1282	1363	4.97e-07	55.5	| PHYTOZOME: 31513248 | Maltose-transporting ATPase | Species: Spirodela polyrhiza | Gene: GSP-7103
TRINITY_DN16128_c0_g1	G5X-7264-MONOMER	81.25	224	42	0	972	301	99	322	7.4e-103	314	| The Beta vulgaris Resource: Sp_054780_eemm.t2 | ribitol dehydrogenase; L-iditol dehydrogenase; D-sorbitol 2-dehydrogenase; D-xylitol 2-dehydrogenase | Species: Spinacia oleracea | Gene: G5X-7264	PWY-4101	D-sorbitol degradation I	RXN-7644	EC-1.1.1.14	D-sorbitol 2-dehydrogenase	G5X-7264	Sp_054780_eemm.t2
TRINITY_DN16166_c0_g1	G3F-8249-MONOMER	41.584	101	56	3	38	334	221	320	1.01e-07	52.4	| PHYTOZOME: | Solyc11g069660.2.1 | Species: Solanum lycopersicum | Gene: G3F-8249
TRINITY_DN16126_c0_g1	G3G-12806-MONOMER	52.59	251	112	1	1860	1108	137	380	1.55e-71	260	| ENSEMBL: TRIUR3_23005-P1 | phosphoglycerate mutase; TRIUR3_23005-P1; 2,3-bisphosphoglycerate-independent phosphoglycerate mutase | Species: Triticum urartu | Gene: G3G-12806	PWY66-399	gluconeogenesis III	RXN-15513	EC-5.4.2.11	phosphoglycerate mutase	G3G-12806	TRIUR3_23005-P1
TRINITY_DN16126_c0_g1	G3G-12806-MONOMER	52.59	251	112	1	1860	1108	137	380	1.55e-71	260	| ENSEMBL: TRIUR3_23005-P1 | phosphoglycerate mutase; TRIUR3_23005-P1; 2,3-bisphosphoglycerate-independent phosphoglycerate mutase | Species: Triticum urartu | Gene: G3G-12806	PWY-1042	glycolysis IV (plant cytosol)	3PGAREARR-RXN	EC-5.4.2.12	2,3-bisphosphoglycerate-independent phosphoglycerate mutase	G3G-12806	TRIUR3_23005-P1
TRINITY_DN16126_c0_g1	G3G-12806-MONOMER	52.59	251	112	1	1860	1108	137	380	1.55e-71	260	| ENSEMBL: TRIUR3_23005-P1 | phosphoglycerate mutase; TRIUR3_23005-P1; 2,3-bisphosphoglycerate-independent phosphoglycerate mutase | Species: Triticum urartu | Gene: G3G-12806	GLUCONEO-PWY	gluconeogenesis I	3PGAREARR-RXN	EC-5.4.2.12	2,3-bisphosphoglycerate-independent phosphoglycerate mutase	G3G-12806	TRIUR3_23005-P1
TRINITY_DN16126_c0_g1	G3G-12806-MONOMER	52.59	251	112	1	1860	1108	137	380	1.55e-71	260	| ENSEMBL: TRIUR3_23005-P1 | phosphoglycerate mutase; TRIUR3_23005-P1; 2,3-bisphosphoglycerate-independent phosphoglycerate mutase | Species: Triticum urartu | Gene: G3G-12806	GLYCOLYSIS	glycolysis I (from glucose 6-phosphate)	RXN-15513	EC-5.4.2.11	phosphoglycerate mutase	G3G-12806	TRIUR3_23005-P1
TRINITY_DN16126_c0_g1	G3G-12806-MONOMER	52.59	251	112	1	1860	1108	137	380	1.55e-71	260	| ENSEMBL: TRIUR3_23005-P1 | phosphoglycerate mutase; TRIUR3_23005-P1; 2,3-bisphosphoglycerate-independent phosphoglycerate mutase | Species: Triticum urartu | Gene: G3G-12806	GLYCOLYSIS	glycolysis I (from glucose 6-phosphate)	3PGAREARR-RXN	EC-5.4.2.12	2,3-bisphosphoglycerate-independent phosphoglycerate mutase	G3G-12806	TRIUR3_23005-P1
TRINITY_DN16126_c0_g1	G3G-12806-MONOMER	52.59	251	112	1	1860	1108	137	380	1.55e-71	260	| ENSEMBL: TRIUR3_23005-P1 | phosphoglycerate mutase; TRIUR3_23005-P1; 2,3-bisphosphoglycerate-independent phosphoglycerate mutase | Species: Triticum urartu | Gene: G3G-12806	PWY-5723	Rubisco shunt	3PGAREARR-RXN	EC-5.4.2.12	2,3-bisphosphoglycerate-independent phosphoglycerate mutase	G3G-12806	TRIUR3_23005-P1
TRINITY_DN16126_c0_g1	G3G-12806-MONOMER	52.59	251	112	1	1860	1108	137	380	1.55e-71	260	| ENSEMBL: TRIUR3_23005-P1 | phosphoglycerate mutase; TRIUR3_23005-P1; 2,3-bisphosphoglycerate-independent phosphoglycerate mutase | Species: Triticum urartu | Gene: G3G-12806	PWY-5484	glycolysis II (from fructose 6-phosphate)	RXN-15513	EC-5.4.2.11	phosphoglycerate mutase	G3G-12806	TRIUR3_23005-P1
TRINITY_DN16126_c0_g1	G3G-12806-MONOMER	52.59	251	112	1	1860	1108	137	380	1.55e-71	260	| ENSEMBL: TRIUR3_23005-P1 | phosphoglycerate mutase; TRIUR3_23005-P1; 2,3-bisphosphoglycerate-independent phosphoglycerate mutase | Species: Triticum urartu | Gene: G3G-12806	PWY-5484	glycolysis II (from fructose 6-phosphate)	3PGAREARR-RXN	EC-5.4.2.12	2,3-bisphosphoglycerate-independent phosphoglycerate mutase	G3G-12806	TRIUR3_23005-P1
TRINITY_DN16126_c0_g2	G3G-9110-MONOMER	52.564	156	74	0	534	67	69	224	3.28e-46	169	| ENSEMBL: TRIUR3_28403-P1 | laccase | Species: Triticum urartu | Gene: G3G-9110
TRINITY_DN16126_c1_g1	G3G-12806-MONOMER	70	50	15	0	270	121	221	270	6.24e-20	84.3	| ENSEMBL: TRIUR3_23005-P1 | phosphoglycerate mutase; TRIUR3_23005-P1; 2,3-bisphosphoglycerate-independent phosphoglycerate mutase | Species: Triticum urartu | Gene: G3G-12806	PWY66-399	gluconeogenesis III	RXN-15513	EC-5.4.2.11	phosphoglycerate mutase	G3G-12806	TRIUR3_23005-P1
TRINITY_DN16126_c1_g1	G3G-12806-MONOMER	70	50	15	0	270	121	221	270	6.24e-20	84.3	| ENSEMBL: TRIUR3_23005-P1 | phosphoglycerate mutase; TRIUR3_23005-P1; 2,3-bisphosphoglycerate-independent phosphoglycerate mutase | Species: Triticum urartu | Gene: G3G-12806	PWY-1042	glycolysis IV (plant cytosol)	3PGAREARR-RXN	EC-5.4.2.12	2,3-bisphosphoglycerate-independent phosphoglycerate mutase	G3G-12806	TRIUR3_23005-P1
TRINITY_DN16126_c1_g1	G3G-12806-MONOMER	70	50	15	0	270	121	221	270	6.24e-20	84.3	| ENSEMBL: TRIUR3_23005-P1 | phosphoglycerate mutase; TRIUR3_23005-P1; 2,3-bisphosphoglycerate-independent phosphoglycerate mutase | Species: Triticum urartu | Gene: G3G-12806	GLUCONEO-PWY	gluconeogenesis I	3PGAREARR-RXN	EC-5.4.2.12	2,3-bisphosphoglycerate-independent phosphoglycerate mutase	G3G-12806	TRIUR3_23005-P1
TRINITY_DN16126_c1_g1	G3G-12806-MONOMER	70	50	15	0	270	121	221	270	6.24e-20	84.3	| ENSEMBL: TRIUR3_23005-P1 | phosphoglycerate mutase; TRIUR3_23005-P1; 2,3-bisphosphoglycerate-independent phosphoglycerate mutase | Species: Triticum urartu | Gene: G3G-12806	GLYCOLYSIS	glycolysis I (from glucose 6-phosphate)	RXN-15513	EC-5.4.2.11	phosphoglycerate mutase	G3G-12806	TRIUR3_23005-P1
TRINITY_DN16126_c1_g1	G3G-12806-MONOMER	70	50	15	0	270	121	221	270	6.24e-20	84.3	| ENSEMBL: TRIUR3_23005-P1 | phosphoglycerate mutase; TRIUR3_23005-P1; 2,3-bisphosphoglycerate-independent phosphoglycerate mutase | Species: Triticum urartu | Gene: G3G-12806	GLYCOLYSIS	glycolysis I (from glucose 6-phosphate)	3PGAREARR-RXN	EC-5.4.2.12	2,3-bisphosphoglycerate-independent phosphoglycerate mutase	G3G-12806	TRIUR3_23005-P1
TRINITY_DN16126_c1_g1	G3G-12806-MONOMER	70	50	15	0	270	121	221	270	6.24e-20	84.3	| ENSEMBL: TRIUR3_23005-P1 | phosphoglycerate mutase; TRIUR3_23005-P1; 2,3-bisphosphoglycerate-independent phosphoglycerate mutase | Species: Triticum urartu | Gene: G3G-12806	PWY-5723	Rubisco shunt	3PGAREARR-RXN	EC-5.4.2.12	2,3-bisphosphoglycerate-independent phosphoglycerate mutase	G3G-12806	TRIUR3_23005-P1
TRINITY_DN16126_c1_g1	G3G-12806-MONOMER	70	50	15	0	270	121	221	270	6.24e-20	84.3	| ENSEMBL: TRIUR3_23005-P1 | phosphoglycerate mutase; TRIUR3_23005-P1; 2,3-bisphosphoglycerate-independent phosphoglycerate mutase | Species: Triticum urartu | Gene: G3G-12806	PWY-5484	glycolysis II (from fructose 6-phosphate)	RXN-15513	EC-5.4.2.11	phosphoglycerate mutase	G3G-12806	TRIUR3_23005-P1
TRINITY_DN16126_c1_g1	G3G-12806-MONOMER	70	50	15	0	270	121	221	270	6.24e-20	84.3	| ENSEMBL: TRIUR3_23005-P1 | phosphoglycerate mutase; TRIUR3_23005-P1; 2,3-bisphosphoglycerate-independent phosphoglycerate mutase | Species: Triticum urartu | Gene: G3G-12806	PWY-5484	glycolysis II (from fructose 6-phosphate)	3PGAREARR-RXN	EC-5.4.2.12	2,3-bisphosphoglycerate-independent phosphoglycerate mutase	G3G-12806	TRIUR3_23005-P1
TRINITY_DN16106_c0_g1	G3B-10583-MONOMER	45	200	104	2	393	980	88	285	8.04e-54	182	| PHYTOZOME: Seita.4G187600.1 | plasma membrane H+-ATPase | Species: Setaria italica | Gene: G3B-10583
TRINITY_DN16190_c0_g1	G2Z-11403-MONOMER	83.333	18	3	0	1	54	508	525	3.75e-08	43.1	| PHYTOZOME: Manes.03G043700.1 | 3-oxo-cis-vaccenoyl-[acp] synthase | Species: Manihot esculenta | Gene: G2Z-11403	PWY-5973	<i>cis</i>-vaccenate biosynthesis	2.3.1.179-RXN	EC-2.3.1.179	3-oxo-<i>cis</i>-vaccenoyl-[acp] synthase	G2Z-11403	Manes.03G043700.1.p
TRINITY_DN49680_c0_g1	GSP-6225-MONOMER	56.383	94	41	0	285	4	69	162	2.34e-34	122	| PHYTOZOME: 31510418 | SAM:C-24 sterol methyltransferase | Species: Spirodela polyrhiza | Gene: GSP-6225
TRINITY_DN49653_c0_g1	G30-15282-MONOMER	50.407	123	43	3	80	436	64	172	1.42e-31	122	| ENSEMBL: Bra007627.1-P | Angiotensin-converting enzyme 2 | Species: Brassica rapa ssp. Pekinensis | Gene: G30-15282
TRINITY_DN49682_c0_g1	G37-14335-MONOMER	77.465	71	16	0	306	94	97	167	6.81e-30	112	| PHYTOZOME: Potri.001G469700.1 | alkaline alpha- galactosidase | Species: Populus trichocarpa | Gene: G37-14335	PWY-6527	stachyose degradation	RXN-11501	EC-3.2.1.22	alkaline &alpha;- galactosidase	G37-14335	Potri.001G469700.1
TRINITY_DN49679_c0_g1	G3A-8939-MONOMER	51.553	161	75	2	659	1138	4	162	1.04e-42	150	| PHYTOZOME: 116000 | thioredoxin reductase | Species: Selaginella moellendorffii | Gene: G3A-8939	THIOREDOX-PWY	thioredoxin pathway	THIOREDOXIN-REDUCT-NADPH-RXN	EC-1.8.1.9	thioredoxin reductase	G3A-8939	116000
TRINITY_DN49645_c1_g2	GN7F-32877-MONOMER	27.429	175	103	6	1073	1549	192	358	6.9e-06	52	| PHYTOZOME: LOC_Os09g14260.1 | Maleylacetoacetate isomerase | Species: Oryza sativa Japonica Group | Gene: GN7F-32877	PWY-6842	glutathione-mediated detoxification II	GSHTRAN-RXN	EC-2.5.1.18	Maleylacetoacetate isomerase	GN7F-32877	LOC_Os09g14260.1
TRINITY_DN74501_c0_g1	CHLREDRAFT_136288-MONOMER	67.692	65	21	0	195	1	20	84	7.69e-23	93.2	| UniProt: A8ITH8 | Chaperonin ATPase. | Species: Chlamydomonas reinhardtii | Gene: CHLREDRAFT_136288
TRINITY_DN74474_c0_g1	G3P-8326-MONOMER	58.491	53	19	1	81	239	7	56	3.41e-14	67.4	| PHYTOZOME: evm.model.supercontig_5.173 | glutamate synthase (ferredoxin); glutamate dehydrogenase (ferredoxin); glutaminase | Species: Carica papaya | Gene: G3P-8326	PWY-4341	L-glutamate biosynthesis V	GLUTAMATE-SYNTHASE-FERREDOXIN-RXN	EC-1.4.7.1	glutamate synthase (ferredoxin)	G3P-8326	evm.model.supercontig_5.173
TRINITY_DN74474_c0_g1	G3P-8326-MONOMER	58.491	53	19	1	81	239	7	56	3.41e-14	67.4	| PHYTOZOME: evm.model.supercontig_5.173 | glutamate synthase (ferredoxin); glutamate dehydrogenase (ferredoxin); glutaminase | Species: Carica papaya | Gene: G3P-8326	PWY-6964	ammonia assimilation cycle II	GLUTAMATE-SYNTHASE-FERREDOXIN-RXN	EC-1.4.7.1	glutamate synthase (ferredoxin)	G3P-8326	evm.model.supercontig_5.173
TRINITY_DN74474_c0_g1	G3P-8326-MONOMER	58.491	53	19	1	81	239	7	56	3.41e-14	67.4	| PHYTOZOME: evm.model.supercontig_5.173 | glutamate synthase (ferredoxin); glutamate dehydrogenase (ferredoxin); glutaminase | Species: Carica papaya | Gene: G3P-8326	PWY-7061	glutamate-glutamine shuttle	GLUTAMATE-SYNTHASE-FERREDOXIN-RXN	EC-1.4.7.1	glutamate synthase (ferredoxin)	G3P-8326	evm.model.supercontig_5.173
TRINITY_DN74474_c0_g1	G3P-8326-MONOMER	58.491	53	19	1	81	239	7	56	3.41e-14	67.4	| PHYTOZOME: evm.model.supercontig_5.173 | glutamate synthase (ferredoxin); glutamate dehydrogenase (ferredoxin); glutaminase | Species: Carica papaya | Gene: G3P-8326	PWY-6549	L-glutamine biosynthesis III	GLUTAMATE-SYNTHASE-FERREDOXIN-RXN	EC-1.4.7.1	glutamate synthase (ferredoxin)	G3P-8326	evm.model.supercontig_5.173
TRINITY_DN74474_c0_g1	G3P-8326-MONOMER	58.491	53	19	1	81	239	7	56	3.41e-14	67.4	| PHYTOZOME: evm.model.supercontig_5.173 | glutamate synthase (ferredoxin); glutamate dehydrogenase (ferredoxin); glutaminase | Species: Carica papaya | Gene: G3P-8326	PWY4LZ-283	Inorganic Nitrogen Assimilation	GLUTAMATE-SYNTHASE-FERREDOXIN-RXN	EC-1.4.7.1	glutamate synthase (ferredoxin)	G3P-8326	evm.model.supercontig_5.173
TRINITY_DN74474_c0_g1	G3P-8326-MONOMER	58.491	53	19	1	81	239	7	56	3.41e-14	67.4	| PHYTOZOME: evm.model.supercontig_5.173 | glutamate synthase (ferredoxin); glutamate dehydrogenase (ferredoxin); glutaminase | Species: Carica papaya | Gene: G3P-8326	CITRULBIO-PWY	L-citrulline biosynthesis	GLUTAMIN-RXN	EC-3.5.1.38	glutaminase	G3P-8326	evm.model.supercontig_5.173
TRINITY_DN74474_c0_g1	G3P-8326-MONOMER	58.491	53	19	1	81	239	7	56	3.41e-14	67.4	| PHYTOZOME: evm.model.supercontig_5.173 | glutamate synthase (ferredoxin); glutamate dehydrogenase (ferredoxin); glutaminase | Species: Carica papaya | Gene: G3P-8326	PWY4LZ-81	Organic Nitrogen Assimilation	GLUTAMATE-SYNTHASE-FERREDOXIN-RXN	EC-1.4.7.1	glutamate synthase (ferredoxin)	G3P-8326	evm.model.supercontig_5.173
TRINITY_DN74474_c0_g1	G3P-8326-MONOMER	58.491	53	19	1	81	239	7	56	3.41e-14	67.4	| PHYTOZOME: evm.model.supercontig_5.173 | glutamate synthase (ferredoxin); glutamate dehydrogenase (ferredoxin); glutaminase | Species: Carica papaya | Gene: G3P-8326	GLUTAMINDEG-PWY	L-glutamine degradation I	GLUTAMIN-RXN	EC-3.5.1.38	glutaminase	G3P-8326	evm.model.supercontig_5.173
TRINITY_DN74497_c0_g1	G3F-12591-MONOMER	36.25	80	48	2	29	259	363	442	6.7e-06	44.7	| PHYTOZOME: | Solyc00g006595.1.1 | Species: Solanum lycopersicum | Gene: G3F-12591	PWY-3781	aerobic respiration I (cytochrome c)	SUCCINATE-DEHYDROGENASE-UBIQUINONE-RXN	EC-1.3.5.1	Solyc00g006595.1.1	G3F-12591	Solyc00g006595.1.1
TRINITY_DN74497_c0_g1	G3F-12591-MONOMER	36.25	80	48	2	29	259	363	442	6.7e-06	44.7	| PHYTOZOME: | Solyc00g006595.1.1 | Species: Solanum lycopersicum | Gene: G3F-12591	PWY-4302	aerobic respiration III (alternative oxidase pathway)	SUCCINATE-DEHYDROGENASE-UBIQUINONE-RXN	EC-1.3.5.1	Solyc00g006595.1.1	G3F-12591	Solyc00g006595.1.1
TRINITY_DN74497_c0_g1	G3F-12591-MONOMER	36.25	80	48	2	29	259	363	442	6.7e-06	44.7	| PHYTOZOME: | Solyc00g006595.1.1 | Species: Solanum lycopersicum | Gene: G3F-12591	PWYQT-4481	TCA cycle variation V (plant)	SUCCINATE-DEHYDROGENASE-UBIQUINONE-RXN	EC-1.3.5.1	Solyc00g006595.1.1	G3F-12591	Solyc00g006595.1.1
TRINITY_DN74488_c0_g1	GDQC-12961-MONOMER	35	100	61	1	2	289	210	309	1.39e-15	72.4	| ENSEMBL: Zm00001d018639_T002.1 | gamma-glutamyltranspeptidase; glycine transaminase; glutamate-pyruvate aminotransferase; serine--pyruvate aminotransferase | Species: Zea mays mays | Gene: GDQC-12961	PWY-7115	C4 photosynthetic carbon assimilation cycle, NAD-ME type	ALANINE-AMINOTRANSFERASE-RXN	EC-2.6.1.2	glutamate-pyruvate aminotransferase	GDQC-12961	Zm00001d018639_T002.1
TRINITY_DN74488_c0_g1	GDQC-12961-MONOMER	35	100	61	1	2	289	210	309	1.39e-15	72.4	| ENSEMBL: Zm00001d018639_T002.1 | gamma-glutamyltranspeptidase; glycine transaminase; glutamate-pyruvate aminotransferase; serine--pyruvate aminotransferase | Species: Zea mays mays | Gene: GDQC-12961	GLYSYN-ALA-PWY	glycine biosynthesis III	ALANINE--GLYOXYLATE-AMINOTRANSFERASE-RXN	EC-2.6.1.44	serine--pyruvate aminotransferase	GDQC-12961	Zm00001d018639_T002.1
TRINITY_DN74488_c0_g1	GDQC-12961-MONOMER	35	100	61	1	2	289	210	309	1.39e-15	72.4	| ENSEMBL: Zm00001d018639_T002.1 | gamma-glutamyltranspeptidase; glycine transaminase; glutamate-pyruvate aminotransferase; serine--pyruvate aminotransferase | Species: Zea mays mays | Gene: GDQC-12961	PWY-181	photorespiration	GLYCINE-AMINOTRANSFERASE-RXN	EC-2.6.1.4	glycine transaminase	GDQC-12961	Zm00001d018639_T002.1
TRINITY_DN74488_c0_g1	GDQC-12961-MONOMER	35	100	61	1	2	289	210	309	1.39e-15	72.4	| ENSEMBL: Zm00001d018639_T002.1 | gamma-glutamyltranspeptidase; glycine transaminase; glutamate-pyruvate aminotransferase; serine--pyruvate aminotransferase | Species: Zea mays mays | Gene: GDQC-12961	GLYSYN2-PWY	glycine biosynthesis	GLYCINE-AMINOTRANSFERASE-RXN	EC-2.6.1.4	glycine transaminase	GDQC-12961	Zm00001d018639_T002.1
TRINITY_DN74488_c0_g1	GDQC-12961-MONOMER	35	100	61	1	2	289	210	309	1.39e-15	72.4	| ENSEMBL: Zm00001d018639_T002.1 | gamma-glutamyltranspeptidase; glycine transaminase; glutamate-pyruvate aminotransferase; serine--pyruvate aminotransferase | Species: Zea mays mays | Gene: GDQC-12961	ALANINE-SYN2-PWY	L-alanine biosynthesis II	ALANINE-AMINOTRANSFERASE-RXN	EC-2.6.1.2	glutamate-pyruvate aminotransferase	GDQC-12961	Zm00001d018639_T002.1
TRINITY_DN74488_c0_g1	GDQC-12961-MONOMER	35	100	61	1	2	289	210	309	1.39e-15	72.4	| ENSEMBL: Zm00001d018639_T002.1 | gamma-glutamyltranspeptidase; glycine transaminase; glutamate-pyruvate aminotransferase; serine--pyruvate aminotransferase | Species: Zea mays mays | Gene: GDQC-12961	ALANINE-DEG3-PWY	L-alanine degradation III	ALANINE-AMINOTRANSFERASE-RXN	EC-2.6.1.2	glutamate-pyruvate aminotransferase	GDQC-12961	Zm00001d018639_T002.1
TRINITY_DN74488_c0_g1	GDQC-12961-MONOMER	35	100	61	1	2	289	210	309	1.39e-15	72.4	| ENSEMBL: Zm00001d018639_T002.1 | gamma-glutamyltranspeptidase; glycine transaminase; glutamate-pyruvate aminotransferase; serine--pyruvate aminotransferase | Species: Zea mays mays | Gene: GDQC-12961	ALACAT2-PWY	L-alanine degradation II (to D-lactate)	ALANINE-AMINOTRANSFERASE-RXN	EC-2.6.1.2	glutamate-pyruvate aminotransferase	GDQC-12961	Zm00001d018639_T002.1
TRINITY_DN74488_c0_g1	GDQC-12961-MONOMER	35	100	61	1	2	289	210	309	1.39e-15	72.4	| ENSEMBL: Zm00001d018639_T002.1 | gamma-glutamyltranspeptidase; glycine transaminase; glutamate-pyruvate aminotransferase; serine--pyruvate aminotransferase | Species: Zea mays mays | Gene: GDQC-12961	PWY-7117	C4 photosynthetic carbon assimilation cycle, PEPCK type	ALANINE-AMINOTRANSFERASE-RXN	EC-2.6.1.2	glutamate-pyruvate aminotransferase	GDQC-12961	Zm00001d018639_T002.1
TRINITY_DN74428_c0_g1	G3G-11386-MONOMER	40.659	91	52	1	284	12	145	233	1.1e-08	52.4	| ENSEMBL: TRIUR3_25878-P1 | Nitrate-transporting ATPase | Species: Triticum urartu | Gene: G3G-11386
TRINITY_DN74473_c0_g1	G3F-9813-MONOMER	55.789	95	39	1	286	2	84	175	6.56e-19	80.9	| PHYTOZOME: | Solyc01g007910.3.1 | Species: Solanum lycopersicum | Gene: G3F-9813	P23-PWY	reductive TCA cycle I	SUCCCOASYN-RXN	EC-6.2.1.5	Solyc01g007910.3.1	G3F-9813	Solyc01g007910.3.1
TRINITY_DN74473_c0_g1	G3F-9813-MONOMER	55.789	95	39	1	286	2	84	175	6.56e-19	80.9	| PHYTOZOME: | Solyc01g007910.3.1 | Species: Solanum lycopersicum | Gene: G3F-9813	PWY-5690	TCA cycle II (plants and fungi)	SUCCCOASYN-RXN	EC-6.2.1.5	Solyc01g007910.3.1	G3F-9813	Solyc01g007910.3.1
TRINITY_DN74473_c0_g1	G3F-9813-MONOMER	55.789	95	39	1	286	2	84	175	6.56e-19	80.9	| PHYTOZOME: | Solyc01g007910.3.1 | Species: Solanum lycopersicum | Gene: G3F-9813	PWYQT-4481	TCA cycle variation V (plant)	SUCCCOASYN-RXN	EC-6.2.1.5	Solyc01g007910.3.1	G3F-9813	Solyc01g007910.3.1
TRINITY_DN74424_c0_g1	G34-6823-MONOMER	85.556	90	12	1	268	2	133	222	3.25e-49	165	| PHYTOZOME: Phpat.006G089600.1 | succinate dehydrogenase | Species: Physcomitrella patens | Gene: G34-6823	PWY-561	superpathway of glyoxylate cycle and fatty acid degradation	RXN-14971	EC-1.3.5.1	succinate dehydrogenase	G34-6823	Phpat.006G089600.1.p
TRINITY_DN74424_c0_g1	G34-6823-MONOMER	85.556	90	12	1	268	2	133	222	3.25e-49	165	| PHYTOZOME: Phpat.006G089600.1 | succinate dehydrogenase | Species: Physcomitrella patens | Gene: G34-6823	PWY-5690	TCA cycle II (plants and fungi)	RXN-14971	EC-1.3.5.1	succinate dehydrogenase	G34-6823	Phpat.006G089600.1.p
TRINITY_DN74421_c0_g1	G3P-5407-MONOMER	43.284	67	38	0	6	206	365	431	1.35e-15	71.2	| PHYTOZOME: evm.model.supercontig_7.240 | serine acetyltransferase | Species: Carica papaya | Gene: G3P-5407	CYSTSYN-PWY	L-cysteine biosynthesis I	SERINE-O-ACETTRAN-RXN	EC-2.3.1.30	serine acetyltransferase	G3P-5407	evm.model.supercontig_7.240
TRINITY_DN74421_c0_g1	G3P-5407-MONOMER	43.284	67	38	0	6	206	365	431	1.35e-15	71.2	| PHYTOZOME: evm.model.supercontig_7.240 | serine acetyltransferase | Species: Carica papaya | Gene: G3P-5407	PWY-6936	seleno-amino acid biosynthesis	SERINE-O-ACETTRAN-RXN	EC-2.3.1.30	serine acetyltransferase	G3P-5407	evm.model.supercontig_7.240
TRINITY_DN74459_c0_g1	G33-7195-MONOMER	66.176	68	23	0	204	1	246	313	3.36e-29	108	| PHYTOZOME: GSVIVT01018321001 | gibberellin A12 16alpha,17 epoxidase; gibberellin A9 16alpha,17 epoxidase; gibberellin A4 16alpha,17 epoxidase; unspecific monooxygenase | Species: Vitis vinifera | Gene: G33-7195	PWY-6494	gibberellin inactivation III (epoxidation)	RXN-11388	EC-1.14.13	gibberellin A9 16&alpha;,17 epoxidase	G33-7195	GSVIVT01018321001
TRINITY_DN74459_c0_g1	G33-7195-MONOMER	66.176	68	23	0	204	1	246	313	3.36e-29	108	| PHYTOZOME: GSVIVT01018321001 | gibberellin A12 16alpha,17 epoxidase; gibberellin A9 16alpha,17 epoxidase; gibberellin A4 16alpha,17 epoxidase; unspecific monooxygenase | Species: Vitis vinifera | Gene: G33-7195	PWY-6494	gibberellin inactivation III (epoxidation)	RXN-11385	EC-1.14.13	gibberellin A4 16&alpha;,17 epoxidase	G33-7195	GSVIVT01018321001
TRINITY_DN74459_c0_g1	G33-7195-MONOMER	66.176	68	23	0	204	1	246	313	3.36e-29	108	| PHYTOZOME: GSVIVT01018321001 | gibberellin A12 16alpha,17 epoxidase; gibberellin A9 16alpha,17 epoxidase; gibberellin A4 16alpha,17 epoxidase; unspecific monooxygenase | Species: Vitis vinifera | Gene: G33-7195	PWY-6494	gibberellin inactivation III (epoxidation)	RXN-11387	EC-1.14.13	gibberellin A12 16&alpha;,17 epoxidase	G33-7195	GSVIVT01018321001
TRINITY_DN74434_c0_g1	G3F-12188-MONOMER	55.435	92	41	0	5	280	866	957	2.64e-30	114	| PHYTOZOME: | Solyc08g078080.3.1 | Species: Solanum lycopersicum | Gene: G3F-12188	LIPASYN-PWY	phospholipases	PHOSPHOLIPASE-A1-RXN	EC-3.1.1.32	Solyc08g078080.3.1	G3F-12188	Solyc08g078080.3.1
TRINITY_DN74434_c0_g1	G3F-12188-MONOMER	55.435	92	41	0	5	280	866	957	2.64e-30	114	| PHYTOZOME: | Solyc08g078080.3.1 | Species: Solanum lycopersicum | Gene: G3F-12188	PWY-6803	phosphatidylcholine acyl editing	PHOSPHOLIPASE-A1-RXN	EC-3.1.1.32	Solyc08g078080.3.1	G3F-12188	Solyc08g078080.3.1
TRINITY_DN74411_c0_g1	G30-15545-MONOMER	32.432	74	49	1	250	29	587	659	1.88e-06	45.8	| ENSEMBL: Bra011638.1-P | phosphatidylcholine cholineesterase | Species: Brassica rapa ssp. Pekinensis | Gene: G30-15545	LIPASYN-PWY	phospholipases	PHOSCHOL-RXN	EC-3.1.4.4	phosphatidylcholine cholineesterase	G30-15545	Bra011638.1-P
TRINITY_DN74411_c0_g1	G30-15545-MONOMER	32.432	74	49	1	250	29	587	659	1.88e-06	45.8	| ENSEMBL: Bra011638.1-P | phosphatidylcholine cholineesterase | Species: Brassica rapa ssp. Pekinensis | Gene: G30-15545	PWY-7039	phosphatidate metabolism, as a signaling molecule	PHOSCHOL-RXN	EC-3.1.4.4	phosphatidylcholine cholineesterase	G30-15545	Bra011638.1-P
TRINITY_DN74411_c0_g1	G30-15545-MONOMER	32.432	74	49	1	250	29	587	659	1.88e-06	45.8	| ENSEMBL: Bra011638.1-P | phosphatidylcholine cholineesterase | Species: Brassica rapa ssp. Pekinensis | Gene: G30-15545	PWY-3561	choline biosynthesis III	PHOSCHOL-RXN	EC-3.1.4.4	phosphatidylcholine cholineesterase	G30-15545	Bra011638.1-P
TRINITY_DN74486_c0_g1	G3P-5202-MONOMER	67.626	139	39	2	3	419	313	445	5.33e-56	183	| PHYTOZOME: evm.model.supercontig_17.165 | trehalose-6-phosphate synthase | Species: Carica papaya | Gene: G3P-5202	TRESYN-PWY	trehalose biosynthesis I	TREHALOSE6PSYN-RXN	EC-2.4.1.15	trehalose-6-phosphate synthase	G3P-5202	evm.model.supercontig_17.165
TRINITY_DN74464_c0_g1	G33-6980-MONOMER	38.71	93	55	1	540	262	594	684	5.73e-16	76.6	| PHYTOZOME: GSVIVT01009548001 | phosphatidylcholine 2-acylhydrolase | Species: Vitis vinifera | Gene: G33-6980	LIPASYN-PWY	phospholipases	PHOSPHOLIPASE-A2-RXN	EC-3.1.1.4	phosphatidylcholine 2-acylhydrolase	G33-6980	GSVIVT01009548001
TRINITY_DN74464_c0_g1	G33-6980-MONOMER	38.71	93	55	1	540	262	594	684	5.73e-16	76.6	| PHYTOZOME: GSVIVT01009548001 | phosphatidylcholine 2-acylhydrolase | Species: Vitis vinifera | Gene: G33-6980	PWY-6803	phosphatidylcholine acyl editing	PHOSPHOLIPASE-A2-RXN	EC-3.1.1.4	phosphatidylcholine 2-acylhydrolase	G33-6980	GSVIVT01009548001
TRINITY_DN74464_c0_g1	G33-6980-MONOMER	38.71	93	55	1	540	262	594	684	5.73e-16	76.6	| PHYTOZOME: GSVIVT01009548001 | phosphatidylcholine 2-acylhydrolase | Species: Vitis vinifera | Gene: G33-6980	PWY-7416	phospholipid remodeling (phosphatidylcholine, yeast)	RXN-15065	EC-3.1.1.4		G33-6980	GSVIVT01009548001
TRINITY_DN74455_c0_g1	G33-9977-MONOMER	81.818	99	18	0	299	3	1199	1297	1.95e-50	171	| PHYTOZOME: GSVIVT01031378001 | Iron-chelate-transporting ATPase; iron (III) hydroxamate ABC transporter | Species: Vitis vinifera | Gene: G33-9977
TRINITY_DN74495_c0_g1	G33-7355-MONOMER	100	19	0	0	247	191	196	214	0.000367	38.9	| PHYTOZOME: GSVIVT01018820001 | fructose bisphosphate aldolase | Species: Vitis vinifera | Gene: G33-7355	PWY66-399	gluconeogenesis III	F16ALDOLASE-RXN	EC-4.1.2.13	fructose bisphosphate aldolase	G33-7355	GSVIVT01018820001
TRINITY_DN74495_c0_g1	G33-7355-MONOMER	100	19	0	0	247	191	196	214	0.000367	38.9	| PHYTOZOME: GSVIVT01018820001 | fructose bisphosphate aldolase | Species: Vitis vinifera | Gene: G33-7355	PWY-1042	glycolysis IV (plant cytosol)	F16ALDOLASE-RXN	EC-4.1.2.13	fructose bisphosphate aldolase	G33-7355	GSVIVT01018820001
TRINITY_DN74495_c0_g1	G33-7355-MONOMER	100	19	0	0	247	191	196	214	0.000367	38.9	| PHYTOZOME: GSVIVT01018820001 | fructose bisphosphate aldolase | Species: Vitis vinifera | Gene: G33-7355	GLUCONEO-PWY	gluconeogenesis I	F16ALDOLASE-RXN	EC-4.1.2.13	fructose bisphosphate aldolase	G33-7355	GSVIVT01018820001
TRINITY_DN74495_c0_g1	G33-7355-MONOMER	100	19	0	0	247	191	196	214	0.000367	38.9	| PHYTOZOME: GSVIVT01018820001 | fructose bisphosphate aldolase | Species: Vitis vinifera | Gene: G33-7355	CALVIN-PWY	Calvin-Benson-Bassham cycle	F16ALDOLASE-RXN	EC-4.1.2.13	fructose bisphosphate aldolase	G33-7355	GSVIVT01018820001
TRINITY_DN74495_c0_g1	G33-7355-MONOMER	100	19	0	0	247	191	196	214	0.000367	38.9	| PHYTOZOME: GSVIVT01018820001 | fructose bisphosphate aldolase | Species: Vitis vinifera | Gene: G33-7355	GLYCOLYSIS	glycolysis I (from glucose 6-phosphate)	F16ALDOLASE-RXN	EC-4.1.2.13	fructose bisphosphate aldolase	G33-7355	GSVIVT01018820001
TRINITY_DN74495_c0_g1	G33-7355-MONOMER	100	19	0	0	247	191	196	214	0.000367	38.9	| PHYTOZOME: GSVIVT01018820001 | fructose bisphosphate aldolase | Species: Vitis vinifera | Gene: G33-7355	SUCSYN-PWY	sucrose biosynthesis I (from photosynthesis)	F16ALDOLASE-RXN	EC-4.1.2.13	fructose bisphosphate aldolase	G33-7355	GSVIVT01018820001
TRINITY_DN74495_c0_g1	G33-7355-MONOMER	100	19	0	0	247	191	196	214	0.000367	38.9	| PHYTOZOME: GSVIVT01018820001 | fructose bisphosphate aldolase | Species: Vitis vinifera | Gene: G33-7355	PWY-5484	glycolysis II (from fructose 6-phosphate)	F16ALDOLASE-RXN	EC-4.1.2.13	fructose bisphosphate aldolase	G33-7355	GSVIVT01018820001
TRINITY_DN74418_c0_g1	G5X-7467-MONOMER	37.5	64	34	3	31	207	125	187	1.38e-05	42.7	| The Beta vulgaris Resource: Sp_108190_idho.t1 | acetyl-CoA synthetase (AMP-forming) | Species: Spinacia oleracea | Gene: G5X-7467	PWY66-21	ethanol degradation II	ACETATE--COA-LIGASE-RXN	EC-6.2.1.1	acetyl-CoA synthetase (AMP-forming)	G5X-7467	Sp_108190_idho.t1
TRINITY_DN74418_c0_g1	G5X-7467-MONOMER	37.5	64	34	3	31	207	125	187	1.38e-05	42.7	| The Beta vulgaris Resource: Sp_108190_idho.t1 | acetyl-CoA synthetase (AMP-forming) | Species: Spinacia oleracea | Gene: G5X-7467	PWY0-1313	acetate conversion to acetyl-CoA	ACETATE--COA-LIGASE-RXN	EC-6.2.1.1	acetyl-CoA synthetase (AMP-forming)	G5X-7467	Sp_108190_idho.t1
TRINITY_DN74418_c0_g1	G5X-7467-MONOMER	37.5	64	34	3	31	207	125	187	1.38e-05	42.7	| The Beta vulgaris Resource: Sp_108190_idho.t1 | acetyl-CoA synthetase (AMP-forming) | Species: Spinacia oleracea | Gene: G5X-7467	PWY66-162	ethanol degradation IV	ACETATE--COA-LIGASE-RXN	EC-6.2.1.1	acetyl-CoA synthetase (AMP-forming)	G5X-7467	Sp_108190_idho.t1
TRINITY_DN77490_c0_g1	G3G-9913-MONOMER	38.824	85	45	3	246	4	284	365	2.53e-08	52	| ENSEMBL: TRIUR3_06021-P1 | phosphatidylglycerophosphate synthase | Species: Triticum urartu | Gene: G3G-9913	PWY4FS-8	phosphatidylglycerol biosynthesis II (non-plastidic)	PHOSPHAGLYPSYN-RXN	EC-2.7.8.5	phosphatidylglycerophosphate synthase	G3G-9913	TRIUR3_06021-P1
TRINITY_DN77490_c0_g1	G3G-9913-MONOMER	38.824	85	45	3	246	4	284	365	2.53e-08	52	| ENSEMBL: TRIUR3_06021-P1 | phosphatidylglycerophosphate synthase | Species: Triticum urartu | Gene: G3G-9913	PWYQT-4482	CDP-diacylglycerol biosynthesis IV	RXNQT-4392	EC-2.7.8.5		G3G-9913	TRIUR3_06021-P1
TRINITY_DN77490_c0_g1	G3G-9913-MONOMER	38.824	85	45	3	246	4	284	365	2.53e-08	52	| ENSEMBL: TRIUR3_06021-P1 | phosphatidylglycerophosphate synthase | Species: Triticum urartu | Gene: G3G-9913	PWY-5269	cardiolipin biosynthesis II	PHOSPHAGLYPSYN-RXN	EC-2.7.8.5	phosphatidylglycerophosphate synthase	G3G-9913	TRIUR3_06021-P1
TRINITY_DN77490_c0_g1	G3G-9913-MONOMER	38.824	85	45	3	246	4	284	365	2.53e-08	52	| ENSEMBL: TRIUR3_06021-P1 | phosphatidylglycerophosphate synthase | Species: Triticum urartu | Gene: G3G-9913	PWY4FS-7	phosphatidylglycerol biosynthesis I (plastidic)	PHOSPHAGLYPSYN-RXN	EC-2.7.8.5	phosphatidylglycerophosphate synthase	G3G-9913	TRIUR3_06021-P1
TRINITY_DN77423_c0_g1	G2Z-6608-MONOMER	48.485	66	32	1	33	230	3	66	4.9e-13	63.9	| PHYTOZOME: Manes.12G048700.1 | TMTT synthase; DMNT synthase | Species: Manihot esculenta | Gene: G2Z-6608	PWY-5434	(3<i>E</i>)-4,8-dimethylnona-1,3,7-triene biosynthesis	RXN-11911	EC-1.14.13	DMNT synthase	G2Z-6608	Manes.12G048700.1.p
TRINITY_DN77423_c0_g1	G2Z-6608-MONOMER	48.485	66	32	1	33	230	3	66	4.9e-13	63.9	| PHYTOZOME: Manes.12G048700.1 | TMTT synthase; DMNT synthase | Species: Manihot esculenta | Gene: G2Z-6608	PWY-6668	(<i>E,E</i>)-4,8,12-trimethyltrideca-1,3,7,11-tetraene biosynthesis	RXN-8620	-	TMTT synthase	G2Z-6608	Manes.12G048700.1.p
TRINITY_DN77413_c0_g1	G3G-11111-MONOMER	31.884	69	47	0	208	2	25	93	9.16e-05	40	| ENSEMBL: TRIUR3_21553-P1 | cholesterol:NADP+ Delta7 -oxidoreductase; 5-dehydroepisterol Delta7 reductase | Species: Triticum urartu | Gene: G3G-11111	PWY-2541	plant sterol biosynthesis	RXN-707	EC-1.3.1.21	5-dehydroepisterol &Delta;<sup>7</sup> reductase	G3G-11111	TRIUR3_21553-P1
TRINITY_DN77413_c0_g1	G3G-11111-MONOMER	31.884	69	47	0	208	2	25	93	9.16e-05	40	| ENSEMBL: TRIUR3_21553-P1 | cholesterol:NADP+ Delta7 -oxidoreductase; 5-dehydroepisterol Delta7 reductase | Species: Triticum urartu | Gene: G3G-11111	PWY66-341	cholesterol biosynthesis I	RXN66-323	EC-1.3.1.21	cholesterol:NADP+ &Delta;<sup>7</sup> -oxidoreductase	G3G-11111	TRIUR3_21553-P1
TRINITY_DN77500_c0_g1	G3N-12690-MONOMER	38.384	99	61	0	3	299	663	761	5.41e-16	75.9	| ENSEMBL: EMT23862 | alpha fucosidase; 1,2-alpha-L-fucosidase | Species: Aegilops tauschii | Gene: G3N-12690
TRINITY_DN77430_c0_g1	G2T-6808-MONOMER	71.605	81	23	0	258	16	117	197	1.71e-38	128	| ENSEMBL: MLOC_18444.2 | dihydrolipoyltranssuccinylase | Species: Hordeum vulgare subsp. vulgare | Gene: G2T-6808	PWY-5084	2-oxoglutarate decarboxylation to succinyl-CoA	RXN0-1147	EC-2.3.1.61	dihydrolipoyltranssuccinylase	G2T-6808	MLOC_18444.2
TRINITY_DN77416_c0_g1	GDQC-9687-MONOMER	34.177	79	52	0	591	355	503	581	7.55e-12	66.2	| ENSEMBL: Zm00001d007534_T001.1 | 3,5-dihydroxyanisole O-methyltransferase; 3,5-dimethoxyphenol O-methyltransferase | Species: Zea mays mays | Gene: GDQC-9687	PWY-5765	1,3,5-trimethoxybenzene biosynthesis	RXN-9022	EC-2.1.1	3,5-dimethoxyphenol <i>O</i>-methyltransferase	GDQC-9687	Zm00001d007534_T001.1
TRINITY_DN77416_c0_g1	GDQC-9687-MONOMER	34.177	79	52	0	591	355	503	581	7.55e-12	66.2	| ENSEMBL: Zm00001d007534_T001.1 | 3,5-dihydroxyanisole O-methyltransferase; 3,5-dimethoxyphenol O-methyltransferase | Species: Zea mays mays | Gene: GDQC-9687	PWY-5765	1,3,5-trimethoxybenzene biosynthesis	RXN-9021	EC-2.1.1	3,5-dihydroxyanisole <i>O</i>-methyltransferase	GDQC-9687	Zm00001d007534_T001.1
TRINITY_DN77489_c0_g1	G3C-11645-MONOMER	50	62	31	0	186	1	16	77	1.2e-13	64.3	| PHYTOZOME: Sobic.001G501200.1 | Heterotrimeric G-protein GTPase | Species: Sorghum bicolor | Gene: G3C-11645
TRINITY_DN77453_c0_g1	G3N-10833-MONOMER	46.078	102	53	2	333	34	1084	1185	2.15e-21	89.7	| ENSEMBL: EMT01483 | arginase | Species: Aegilops tauschii | Gene: G3N-10833	PWY-6305	putrescine biosynthesis IV	ARGINASE-RXN	EC-3.5.3.1	arginase	G3N-10833	EMT01483
TRINITY_DN77453_c0_g1	G3N-10833-MONOMER	46.078	102	53	2	333	34	1084	1185	2.15e-21	89.7	| ENSEMBL: EMT01483 | arginase | Species: Aegilops tauschii | Gene: G3N-10833	PWY-4984	urea cycle	ARGINASE-RXN	EC-3.5.3.1	arginase	G3N-10833	EMT01483
TRINITY_DN77453_c0_g1	G3N-10833-MONOMER	46.078	102	53	2	333	34	1084	1185	2.15e-21	89.7	| ENSEMBL: EMT01483 | arginase | Species: Aegilops tauschii | Gene: G3N-10833	ARG-PRO-PWY	L-arginine degradation VI (arginase 2 pathway)	ARGINASE-RXN	EC-3.5.3.1	arginase	G3N-10833	EMT01483
TRINITY_DN77453_c0_g1	G3N-10833-MONOMER	46.078	102	53	2	333	34	1084	1185	2.15e-21	89.7	| ENSEMBL: EMT01483 | arginase | Species: Aegilops tauschii | Gene: G3N-10833	PWY-6922	L-<i>N<sup>&delta;</sup></i>-acetylornithine biosynthesis	ARGINASE-RXN	EC-3.5.3.1	arginase	G3N-10833	EMT01483
TRINITY_DN77453_c0_g1	G3N-10833-MONOMER	46.078	102	53	2	333	34	1084	1185	2.15e-21	89.7	| ENSEMBL: EMT01483 | arginase | Species: Aegilops tauschii | Gene: G3N-10833	ARGASEDEG-PWY	L-arginine degradation I (arginase pathway)	ARGINASE-RXN	EC-3.5.3.1	arginase	G3N-10833	EMT01483
TRINITY_DN77453_c0_g1	G3N-10833-MONOMER	46.078	102	53	2	333	34	1084	1185	2.15e-21	89.7	| ENSEMBL: EMT01483 | arginase | Species: Aegilops tauschii | Gene: G3N-10833	CITRULBIO-PWY	L-citrulline biosynthesis	ARGINASE-RXN	EC-3.5.3.1	arginase	G3N-10833	EMT01483
TRINITY_DN77418_c0_g1	GN7F-33315-MONOMER	55.357	112	45	2	338	3	858	964	1.08e-21	92	| PHYTOZOME: LOC_Os03g61890.2 | LOC_Os03g61890.2 | Species: Oryza sativa Japonica Group | Gene: GN7F-33315
TRINITY_DN77462_c0_g1	G3P-7859-MONOMER	53.571	140	33	3	352	29	8	147	1.38e-38	129	| PHYTOZOME: evm.model.supercontig_7.18 | evm.model.supercontig_7.18; NAD pyrophosphatase | Species: Carica papaya | Gene: G3P-7859	PWY-5381	pyridine nucleotide cycling (plants)	NADPYROPHOSPHAT-RXN	EC-3.6.1.22	NAD pyrophosphatase	G3P-7859	evm.model.supercontig_7.18
TRINITY_DN77411_c0_g1	G3F-6790-MONOMER	34.161	161	104	2	481	5	24	184	3.23e-26	106	| PHYTOZOME: | Solyc02g087620.3.1 | Species: Solanum lycopersicum | Gene: G3F-6790	PWY-6369	inositol pyrophosphates biosynthesis	RXN-10974	EC-2.7.4.21	Solyc02g087620.3.1	G3F-6790	Solyc02g087620.3.1
TRINITY_DN77411_c0_g1	G3F-6790-MONOMER	34.161	161	104	2	481	5	24	184	3.23e-26	106	| PHYTOZOME: | Solyc02g087620.3.1 | Species: Solanum lycopersicum | Gene: G3F-6790	PWY-6369	inositol pyrophosphates biosynthesis	RXN-10972	EC-2.7.4.24	Solyc02g087620.3.1	G3F-6790	Solyc02g087620.3.1
TRINITY_DN77411_c0_g1	G3F-6790-MONOMER	34.161	161	104	2	481	5	24	184	3.23e-26	106	| PHYTOZOME: | Solyc02g087620.3.1 | Species: Solanum lycopersicum | Gene: G3F-6790	PWY-6369	inositol pyrophosphates biosynthesis	2.7.4.24-RXN	EC-2.7.4.24	Solyc02g087620.3.1	G3F-6790	Solyc02g087620.3.1
TRINITY_DN77411_c0_g1	G3F-6790-MONOMER	34.161	161	104	2	481	5	24	184	3.23e-26	106	| PHYTOZOME: | Solyc02g087620.3.1 | Species: Solanum lycopersicum | Gene: G3F-6790	PWY-6369	inositol pyrophosphates biosynthesis	2.7.1.152-RXN	EC-2.7.4.21	Solyc02g087620.3.1	G3F-6790	Solyc02g087620.3.1
TRINITY_DN77426_c0_g1	G3M-10591-MONOMER	60.759	79	31	0	1	237	498	576	1.17e-27	105	| PHYTOZOME: PGSC0003DMT400074606 | polyphosphate kinase | Species: Solanum tuberosum | Gene: G3M-10591
TRINITY_DN77408_c0_g1	GDQC-7907-MONOMER	40.698	86	45	1	150	389	42	127	3.12e-13	67	| ENSEMBL: Zm00001d052589_T001.1 | ATP synthase | Species: Zea mays mays | Gene: GDQC-7907	PWY-7219	adenosine ribonucleotides <i>de novo</i> biosynthesis	ATPSYN-RXN	EC-3.6.3.14	ATP synthase	GDQC-7907	Zm00001d052589_T001.1
TRINITY_DN77436_c0_g1	GN7V-66814-MONOMER	88.462	26	3	0	298	221	331	356	2.99e-09	54.3	| PHYTOZOME: Glyma.08G088500.1 | fucosylgalactoside 3-alpha-galactosyltransferase | Species: Glycine max | Gene: GN7V-66814
TRINITY_DN77487_c0_g1	G3P-7056-MONOMER	58.015	131	54	1	1	393	176	305	2.31e-48	161	| PHYTOZOME: evm.model.supercontig_130.13 | Quinol--cytochrome-c reductase; ubiquinol-cytochrome C oxidoreductase | Species: Carica papaya | Gene: G3P-7056	PWY-3781	aerobic respiration I (cytochrome c)	1.10.2.2-RXN	EC-1.10.2.2	ubiquinol-cytochrome C oxidoreductase	G3P-7056	evm.model.supercontig_130.13
TRINITY_DN77456_c0_g1	G3N-13039-MONOMER	43.662	71	33	1	54	266	121	184	1.35e-10	57.8	| ENSEMBL: EMT27385 | flavin reductase | Species: Aegilops tauschii | Gene: G3N-13039
TRINITY_DN77466_c0_g1	G3G-12107-MONOMER	47.126	87	43	2	2	259	42	126	1.66e-20	80.9	| ENSEMBL: TRIUR3_31151-P1 | methionine-(R)-sulfoxide reductase | Species: Triticum urartu | Gene: G3G-12107
TRINITY_DN77481_c0_g1	G3F-9184-MONOMER	93.333	45	3	0	51	185	83	127	8.37e-25	95.9	| PHYTOZOME: | Solyc05g008570.2.1 | Species: Solanum lycopersicum | Gene: G3F-9184	PWY-5147	oleate biosynthesis I (plants)	3.1.2.14-RXN	EC-3.1.2.14	Solyc05g008570.2.1	G3F-9184	Solyc05g008570.2.1
TRINITY_DN77450_c0_g1	GN7V-47802-MONOMER	37.705	122	72	2	154	510	112	232	2.79e-14	71.2	| PHYTOZOME: Glyma.13G045000.1 | Glyma.13G045000.1.p | Species: Glycine max | Gene: GN7V-47802
TRINITY_DN77425_c0_g1	G37-9258-MONOMER	88.776	98	11	0	65	358	225	322	3.77e-57	188	| PHYTOZOME: Potri.008G013500.1 | glucan 1,3-beta-glucosidase | Species: Populus trichocarpa | Gene: G37-9258
TRINITY_DN77448_c0_g1	G3F-6889-MONOMER	35.507	138	57	6	11	376	185	306	5.27e-10	62	| PHYTOZOME: | Solyc04g054250.3.1 | Species: Solanum lycopersicum | Gene: G3F-6889	PWY-5168	ferulate and sinapate biosynthesis	RXN-1142	EC-1.14.13	Solyc04g054250.3.1	G3F-6889	Solyc04g054250.3.1
TRINITY_DN77448_c0_g1	G3F-6889-MONOMER	35.507	138	57	6	11	376	185	306	5.27e-10	62	| PHYTOZOME: | Solyc04g054250.3.1 | Species: Solanum lycopersicum | Gene: G3F-6889	PWY-361	phenylpropanoid biosynthesis	RXN-1142	EC-1.14.13	Solyc04g054250.3.1	G3F-6889	Solyc04g054250.3.1
TRINITY_DN58075_c0_g1	G30-13877-MONOMER	42.5	80	40	1	20	241	541	620	3.95e-13	64.7	| ENSEMBL: Bra039006.1-P | 1-aminocyclopropane-1-carboxylate oxidase | Species: Brassica rapa ssp. Pekinensis | Gene: G30-13877	ETHYL-PWY	ethylene biosynthesis I (plants)	ETHYL-RXN	EC-1.14.17.4	1-aminocyclopropane-1-carboxylate oxidase	G30-13877	Bra039006.1-P
TRINITY_DN58008_c0_g1	G3N-7018-MONOMER	61.29	31	12	0	245	153	1616	1646	1.29e-13	49.7	| ENSEMBL: EMT21281 | Myosin ATPase | Species: Aegilops tauschii | Gene: G3N-7018
TRINITY_DN58010_c0_g1	G33-10004-MONOMER	52.055	73	26	2	261	67	341	412	2.98e-14	69.7	| PHYTOZOME: GSVIVT01019767001 | xyloglucan galactosyltransferase | Species: Vitis vinifera | Gene: G33-10004	PWY-5936	xyloglucan biosynthesis	RXN-9462	-	xyloglucan galactosyltransferase	G33-10004	GSVIVT01019767001
TRINITY_DN58094_c0_g1	G3F-9878-MONOMER	51.948	77	37	0	239	9	1090	1166	2.47e-23	93.6	| PHYTOZOME: | Solyc01g094350.3.1 | Species: Solanum lycopersicum | Gene: G3F-9878	PWY-4381	fatty acid biosynthesis initiation I	ACETYL-COA-CARBOXYLTRANSFER-RXN	EC-6.4.1.2	Solyc01g094350.3.1	G3F-9878	Solyc01g094350.3.1
TRINITY_DN58094_c0_g1	G3F-9878-MONOMER	51.948	77	37	0	239	9	1090	1166	2.47e-23	93.6	| PHYTOZOME: | Solyc01g094350.3.1 | Species: Solanum lycopersicum | Gene: G3F-9878	PWY-7388	octanoyl-[acyl-carrier protein] biosynthesis (mitochondria, yeast)	ACETYL-COA-CARBOXYLTRANSFER-RXN	EC-6.4.1.2	Solyc01g094350.3.1	G3F-9878	Solyc01g094350.3.1
TRINITY_DN58025_c0_g1	G37-8557-MONOMER	72	75	21	0	230	6	236	310	6.3e-34	121	| PHYTOZOME: Potri.001G365700.1 | pectin methylesterase; pectinesterase | Species: Populus trichocarpa | Gene: G37-8557	PWY-1081	homogalacturonan degradation	RXN-2102	EC-3.1.1.11	pectinesterase	G37-8557	Potri.001G365700.1
TRINITY_DN58069_c0_g1	GSP-7224-MONOMER	39.604	101	61	0	595	293	901	1001	5.98e-22	94.7	| PHYTOZOME: 31511778 | glutamate synthase (ferredoxin); glutaminase; glutamate dehydrogenase (ferredoxin) | Species: Spirodela polyrhiza | Gene: GSP-7224	PWY-4341	L-glutamate biosynthesis V	GLUTAMATE-SYNTHASE-FERREDOXIN-RXN	EC-1.4.7.1	glutamate synthase (ferredoxin)	GSP-7224	Spipo19G0013900
TRINITY_DN58069_c0_g1	GSP-7224-MONOMER	39.604	101	61	0	595	293	901	1001	5.98e-22	94.7	| PHYTOZOME: 31511778 | glutamate synthase (ferredoxin); glutaminase; glutamate dehydrogenase (ferredoxin) | Species: Spirodela polyrhiza | Gene: GSP-7224	PWY-6964	ammonia assimilation cycle II	GLUTAMATE-SYNTHASE-FERREDOXIN-RXN	EC-1.4.7.1	glutamate synthase (ferredoxin)	GSP-7224	Spipo19G0013900
TRINITY_DN58069_c0_g1	GSP-7224-MONOMER	39.604	101	61	0	595	293	901	1001	5.98e-22	94.7	| PHYTOZOME: 31511778 | glutamate synthase (ferredoxin); glutaminase; glutamate dehydrogenase (ferredoxin) | Species: Spirodela polyrhiza | Gene: GSP-7224	PWY-7061	glutamate-glutamine shuttle	GLUTAMATE-SYNTHASE-FERREDOXIN-RXN	EC-1.4.7.1	glutamate synthase (ferredoxin)	GSP-7224	Spipo19G0013900
TRINITY_DN58069_c0_g1	GSP-7224-MONOMER	39.604	101	61	0	595	293	901	1001	5.98e-22	94.7	| PHYTOZOME: 31511778 | glutamate synthase (ferredoxin); glutaminase; glutamate dehydrogenase (ferredoxin) | Species: Spirodela polyrhiza | Gene: GSP-7224	PWY-6549	L-glutamine biosynthesis III	GLUTAMATE-SYNTHASE-FERREDOXIN-RXN	EC-1.4.7.1	glutamate synthase (ferredoxin)	GSP-7224	Spipo19G0013900
TRINITY_DN58069_c0_g1	GSP-7224-MONOMER	39.604	101	61	0	595	293	901	1001	5.98e-22	94.7	| PHYTOZOME: 31511778 | glutamate synthase (ferredoxin); glutaminase; glutamate dehydrogenase (ferredoxin) | Species: Spirodela polyrhiza | Gene: GSP-7224	PWY4LZ-283	Inorganic Nitrogen Assimilation	GLUTAMATE-SYNTHASE-FERREDOXIN-RXN	EC-1.4.7.1	glutamate synthase (ferredoxin)	GSP-7224	Spipo19G0013900
TRINITY_DN58069_c0_g1	GSP-7224-MONOMER	39.604	101	61	0	595	293	901	1001	5.98e-22	94.7	| PHYTOZOME: 31511778 | glutamate synthase (ferredoxin); glutaminase; glutamate dehydrogenase (ferredoxin) | Species: Spirodela polyrhiza | Gene: GSP-7224	CITRULBIO-PWY	L-citrulline biosynthesis	GLUTAMIN-RXN	EC-3.5.1.38	glutaminase	GSP-7224	Spipo19G0013900
TRINITY_DN58069_c0_g1	GSP-7224-MONOMER	39.604	101	61	0	595	293	901	1001	5.98e-22	94.7	| PHYTOZOME: 31511778 | glutamate synthase (ferredoxin); glutaminase; glutamate dehydrogenase (ferredoxin) | Species: Spirodela polyrhiza | Gene: GSP-7224	PWY4LZ-81	Organic Nitrogen Assimilation	GLUTAMATE-SYNTHASE-FERREDOXIN-RXN	EC-1.4.7.1	glutamate synthase (ferredoxin)	GSP-7224	Spipo19G0013900
TRINITY_DN58069_c0_g1	GSP-7224-MONOMER	39.604	101	61	0	595	293	901	1001	5.98e-22	94.7	| PHYTOZOME: 31511778 | glutamate synthase (ferredoxin); glutaminase; glutamate dehydrogenase (ferredoxin) | Species: Spirodela polyrhiza | Gene: GSP-7224	GLUTAMINDEG-PWY	L-glutamine degradation I	GLUTAMIN-RXN	EC-3.5.1.38	glutaminase	GSP-7224	Spipo19G0013900
TRINITY_DN58023_c0_g1	G2Z-12771-MONOMER	70.312	64	19	0	282	91	45	108	7.39e-24	91.3	| PHYTOZOME: Manes.15G131100.1 | NADH:ubiquinone oxidoreductase (H+-transporting) | Species: Manihot esculenta | Gene: G2Z-12771	PWY-3781	aerobic respiration I (cytochrome c)	NADH-DEHYDROG-A-RXN	EC-1.6.5.3	NADH:ubiquinone oxidoreductase (H<sup>+</sup>-transporting)	G2Z-12771	Manes.15G131100.1.p
TRINITY_DN58023_c0_g1	G2Z-12771-MONOMER	70.312	64	19	0	282	91	45	108	7.39e-24	91.3	| PHYTOZOME: Manes.15G131100.1 | NADH:ubiquinone oxidoreductase (H+-transporting) | Species: Manihot esculenta | Gene: G2Z-12771	PWY-4302	aerobic respiration III (alternative oxidase pathway)	NADH-DEHYDROG-A-RXN	EC-1.6.5.3	NADH:ubiquinone oxidoreductase (H<sup>+</sup>-transporting)	G2Z-12771	Manes.15G131100.1.p
TRINITY_DN58023_c0_g1	G2Z-12771-MONOMER	70.312	64	19	0	282	91	45	108	7.39e-24	91.3	| PHYTOZOME: Manes.15G131100.1 | NADH:ubiquinone oxidoreductase (H+-transporting) | Species: Manihot esculenta | Gene: G2Z-12771	PWY-5083	NAD/NADH phosphorylation and dephosphorylation	NADH-DEHYDROG-A-RXN	EC-1.6.5.3	NADH:ubiquinone oxidoreductase (H<sup>+</sup>-transporting)	G2Z-12771	Manes.15G131100.1.p
TRINITY_DN58041_c0_g1	G33-7362-MONOMER	95.139	144	7	0	434	3	38	181	6.59e-82	247	| PHYTOZOME: GSVIVT01024012001 | hydroxypyruvate reductase | Species: Vitis vinifera | Gene: G33-7362	PWY-181	photorespiration	GLYCERATE-DEHYDROGENASE-RXN	EC-1.1.1.29	hydroxypyruvate reductase	G33-7362	GSVIVT01024012001
TRINITY_DN58093_c0_g1	G3F-8391-MONOMER	80.374	107	21	0	1	321	155	261	8.28e-62	194	| PHYTOZOME: | Solyc10g078940.2.1 | Species: Solanum lycopersicum | Gene: G3F-8391	PWY66-399	gluconeogenesis III	F16BDEPHOS-RXN	EC-3.1.3.11	Solyc10g078940.2.1	G3F-8391	Solyc10g078940.2.1
TRINITY_DN58093_c0_g1	G3F-8391-MONOMER	80.374	107	21	0	1	321	155	261	8.28e-62	194	| PHYTOZOME: | Solyc10g078940.2.1 | Species: Solanum lycopersicum | Gene: G3F-8391	GLUCONEO-PWY	gluconeogenesis I	F16BDEPHOS-RXN	EC-3.1.3.11	Solyc10g078940.2.1	G3F-8391	Solyc10g078940.2.1
TRINITY_DN58093_c0_g1	G3F-8391-MONOMER	80.374	107	21	0	1	321	155	261	8.28e-62	194	| PHYTOZOME: | Solyc10g078940.2.1 | Species: Solanum lycopersicum | Gene: G3F-8391	CALVIN-PWY	Calvin-Benson-Bassham cycle	F16BDEPHOS-RXN	EC-3.1.3.11	Solyc10g078940.2.1	G3F-8391	Solyc10g078940.2.1
TRINITY_DN58093_c0_g1	G3F-8391-MONOMER	80.374	107	21	0	1	321	155	261	8.28e-62	194	| PHYTOZOME: | Solyc10g078940.2.1 | Species: Solanum lycopersicum | Gene: G3F-8391	GLYCOLYSIS	glycolysis I (from glucose 6-phosphate)	F16BDEPHOS-RXN	EC-3.1.3.11	Solyc10g078940.2.1	G3F-8391	Solyc10g078940.2.1
TRINITY_DN58093_c0_g1	G3F-8391-MONOMER	80.374	107	21	0	1	321	155	261	8.28e-62	194	| PHYTOZOME: | Solyc10g078940.2.1 | Species: Solanum lycopersicum | Gene: G3F-8391	SUCSYN-PWY	sucrose biosynthesis I (from photosynthesis)	F16BDEPHOS-RXN	EC-3.1.3.11	Solyc10g078940.2.1	G3F-8391	Solyc10g078940.2.1
TRINITY_DN58093_c0_g1	G3F-8391-MONOMER	80.374	107	21	0	1	321	155	261	8.28e-62	194	| PHYTOZOME: | Solyc10g078940.2.1 | Species: Solanum lycopersicum | Gene: G3F-8391	PWY-5484	glycolysis II (from fructose 6-phosphate)	F16BDEPHOS-RXN	EC-3.1.3.11	Solyc10g078940.2.1	G3F-8391	Solyc10g078940.2.1
TRINITY_DN58038_c0_g1	G37-14256-MONOMER	60.714	84	33	0	16	267	58	141	4.71e-35	124	| PHYTOZOME: Potri.014G168200.1 | 7-methylxanthine:S-adenosyl-L-methionine 3-N-methyltransferase | Species: Populus trichocarpa | Gene: G37-14256	PWY-5037	caffeine biosynthesis I	RXN-7598	EC-2.1.1.159	7-methylxanthine:S-adenosyl-L-methionine 3-N-methyltransferase	G37-14256	Potri.014G168200.1
TRINITY_DN58038_c0_g1	G37-14256-MONOMER	60.714	84	33	0	16	267	58	141	4.71e-35	124	| PHYTOZOME: Potri.014G168200.1 | 7-methylxanthine:S-adenosyl-L-methionine 3-N-methyltransferase | Species: Populus trichocarpa | Gene: G37-14256	PWY-5039	theobromine biosynthesis I	RXN-7598	EC-2.1.1.159	7-methylxanthine:S-adenosyl-L-methionine 3-N-methyltransferase	G37-14256	Potri.014G168200.1
TRINITY_DN58014_c0_g1	G2Z-11609-MONOMER	57.407	54	20	2	110	271	76	126	9.03e-11	58.2	| PHYTOZOME: Manes.13G014000.1 | deacetylvindoline 4-O-acetyltransferase | Species: Manihot esculenta | Gene: G2Z-11609	PWY-5292	vindoline and vinblastine biosynthesis	2.3.1.107-RXN	EC-2.3.1.107	deacetylvindoline 4-O-acetyltransferase	G2Z-11609	Manes.13G014000.1.p
TRINITY_DN58099_c0_g1	GN7F-29470-MONOMER	41.379	58	27	2	165	4	441	495	7.57e-06	43.9	| PHYTOZOME: LOC_Os02g21810.1 | sterol 14-demethylase | Species: Oryza sativa Japonica Group | Gene: GN7F-29470	PWY-2541	plant sterol biosynthesis	1.14.13.70-RXN	EC-1.14.13.70		GN7F-29470	LOC_Os02g21810.1
TRINITY_DN58068_c0_g1	GN7V-65032-MONOMER	94.444	36	2	0	146	253	32	67	2.05e-18	75.1	| PHYTOZOME: Glyma.09G131000.1 | aspartate-ammonia ligase; asparagine synthase (glutamine-hydrolysing); Glyma.09G131000.1.p | Species: Glycine max | Gene: GN7V-65032	ASPARAGINESYN-PWY	L-asparagine biosynthesis II	ASNSYNA-RXN	EC-6.3.1.1	aspartate-ammonia ligase	GN7V-65032	Glyma.09G131000.1.p
TRINITY_DN58068_c0_g1	GN7V-65032-MONOMER	94.444	36	2	0	146	253	32	67	2.05e-18	75.1	| PHYTOZOME: Glyma.09G131000.1 | aspartate-ammonia ligase; asparagine synthase (glutamine-hydrolysing); Glyma.09G131000.1.p | Species: Glycine max | Gene: GN7V-65032	PWY0-1325	superpathway of L-asparagine biosynthesis	ASPARAGINESYN-PWY	-		GN7V-65032	Glyma.09G131000.1.p
TRINITY_DN58068_c0_g1	GN7V-65032-MONOMER	94.444	36	2	0	146	253	32	67	2.05e-18	75.1	| PHYTOZOME: Glyma.09G131000.1 | aspartate-ammonia ligase; asparagine synthase (glutamine-hydrolysing); Glyma.09G131000.1.p | Species: Glycine max | Gene: GN7V-65032	PWY0-1325	superpathway of L-asparagine biosynthesis	ASPARAGINE-BIOSYNTHESIS	-		GN7V-65032	Glyma.09G131000.1.p
TRINITY_DN58068_c0_g1	GN7V-65032-MONOMER	94.444	36	2	0	146	253	32	67	2.05e-18	75.1	| PHYTOZOME: Glyma.09G131000.1 | aspartate-ammonia ligase; asparagine synthase (glutamine-hydrolysing); Glyma.09G131000.1.p | Species: Glycine max | Gene: GN7V-65032	ASPASN-ARA-PWY	superpathway of aspartate and asparagine biosynthesis	ASPARAGINE-BIOSYNTHESIS	-		GN7V-65032	Glyma.09G131000.1.p
TRINITY_DN58068_c0_g1	GN7V-65032-MONOMER	94.444	36	2	0	146	253	32	67	2.05e-18	75.1	| PHYTOZOME: Glyma.09G131000.1 | aspartate-ammonia ligase; asparagine synthase (glutamine-hydrolysing); Glyma.09G131000.1.p | Species: Glycine max | Gene: GN7V-65032	CITRULBIO-PWY	L-citrulline biosynthesis	GLUTAMIN-RXN	EC-3.5.1.38	Glyma.09G131000.1.p	GN7V-65032	Glyma.09G131000.1.p
TRINITY_DN58068_c0_g1	GN7V-65032-MONOMER	94.444	36	2	0	146	253	32	67	2.05e-18	75.1	| PHYTOZOME: Glyma.09G131000.1 | aspartate-ammonia ligase; asparagine synthase (glutamine-hydrolysing); Glyma.09G131000.1.p | Species: Glycine max | Gene: GN7V-65032	ASPARAGINE-BIOSYNTHESIS	L-asparagine biosynthesis I	ASNSYNB-RXN	EC-6.3.5.4	asparagine synthase (glutamine-hydrolysing)	GN7V-65032	Glyma.09G131000.1.p
TRINITY_DN58068_c0_g1	GN7V-65032-MONOMER	94.444	36	2	0	146	253	32	67	2.05e-18	75.1	| PHYTOZOME: Glyma.09G131000.1 | aspartate-ammonia ligase; asparagine synthase (glutamine-hydrolysing); Glyma.09G131000.1.p | Species: Glycine max | Gene: GN7V-65032	GLUTAMINDEG-PWY	L-glutamine degradation I	GLUTAMIN-RXN	EC-3.5.1.38	Glyma.09G131000.1.p	GN7V-65032	Glyma.09G131000.1.p
TRINITY_DN58036_c0_g1	G5X-7129-MONOMER	46.296	54	29	0	222	61	49	102	1.14e-10	57	| The Beta vulgaris Resource: Sp_121500_emec.t1 | TGL1 | Species: Spinacia oleracea | Gene: G5X-7129	LIPAS-PWY	triacylglycerol degradation	TRIACYLGLYCEROL-LIPASE-RXN	EC-3.1.1.3	TGL1	G5X-7129	Sp_121500_emec.t1
TRINITY_DN2451_c0_g1	G2Z-12442-MONOMER	87.379	103	11	1	799	497	1	103	8.19e-57	183	| PHYTOZOME: Manes.17G091700.1 | NADH:ubiquinone oxidoreductase (H+-transporting) | Species: Manihot esculenta | Gene: G2Z-12442	PWY-3781	aerobic respiration I (cytochrome c)	NADH-DEHYDROG-A-RXN	EC-1.6.5.3	NADH:ubiquinone oxidoreductase (H<sup>+</sup>-transporting)	G2Z-12442	Manes.17G091700.1.p
TRINITY_DN2451_c0_g1	G2Z-12442-MONOMER	87.379	103	11	1	799	497	1	103	8.19e-57	183	| PHYTOZOME: Manes.17G091700.1 | NADH:ubiquinone oxidoreductase (H+-transporting) | Species: Manihot esculenta | Gene: G2Z-12442	PWY-4302	aerobic respiration III (alternative oxidase pathway)	NADH-DEHYDROG-A-RXN	EC-1.6.5.3	NADH:ubiquinone oxidoreductase (H<sup>+</sup>-transporting)	G2Z-12442	Manes.17G091700.1.p
TRINITY_DN2451_c0_g1	G2Z-12442-MONOMER	87.379	103	11	1	799	497	1	103	8.19e-57	183	| PHYTOZOME: Manes.17G091700.1 | NADH:ubiquinone oxidoreductase (H+-transporting) | Species: Manihot esculenta | Gene: G2Z-12442	PWY-5083	NAD/NADH phosphorylation and dephosphorylation	NADH-DEHYDROG-A-RXN	EC-1.6.5.3	NADH:ubiquinone oxidoreductase (H<sup>+</sup>-transporting)	G2Z-12442	Manes.17G091700.1.p
TRINITY_DN2426_c0_g1	G3A-6341-MONOMER	32.895	76	51	0	1443	1216	1402	1477	0.000128	47.8	| PHYTOZOME: 417560 | Xenobiotic-transporting ATPase | Species: Selaginella moellendorffii | Gene: G3A-6341
TRINITY_DN2426_c1_g1	G3P-8268-MONOMER	29.245	106	67	3	4634	4317	1	98	4e-05	50.1	| PHYTOZOME: evm.model.supercontig_55.99 | phosphatidylinositol-3,4,5-trisphosphate 3-phosphatase | Species: Carica papaya | Gene: G3P-8268
TRINITY_DN2404_c0_g1	G30-13877-MONOMER	30.123	405	213	8	1137	4	160	521	1.72e-48	180	| ENSEMBL: Bra039006.1-P | 1-aminocyclopropane-1-carboxylate oxidase | Species: Brassica rapa ssp. Pekinensis | Gene: G30-13877	ETHYL-PWY	ethylene biosynthesis I (plants)	ETHYL-RXN	EC-1.14.17.4	1-aminocyclopropane-1-carboxylate oxidase	G30-13877	Bra039006.1-P
TRINITY_DN2404_c0_g2	G30-13877-MONOMER	28.879	232	114	5	701	6	294	474	1.99e-20	95.5	| ENSEMBL: Bra039006.1-P | 1-aminocyclopropane-1-carboxylate oxidase | Species: Brassica rapa ssp. Pekinensis | Gene: G30-13877	ETHYL-PWY	ethylene biosynthesis I (plants)	ETHYL-RXN	EC-1.14.17.4	1-aminocyclopropane-1-carboxylate oxidase	G30-13877	Bra039006.1-P
TRINITY_DN2404_c1_g1	G30-13877-MONOMER	30.973	113	53	2	406	71	396	484	8.26e-09	61.2	| ENSEMBL: Bra039006.1-P | 1-aminocyclopropane-1-carboxylate oxidase | Species: Brassica rapa ssp. Pekinensis | Gene: G30-13877	ETHYL-PWY	ethylene biosynthesis I (plants)	ETHYL-RXN	EC-1.14.17.4	1-aminocyclopropane-1-carboxylate oxidase	G30-13877	Bra039006.1-P
TRINITY_DN2404_c2_g1	G3P-5026-MONOMER	55.738	61	21	1	971	1135	1	61	6.51e-13	68.6	| PHYTOZOME: evm.model.supercontig_35.41 | Alpha-N-acetylglucosaminidase | Species: Carica papaya | Gene: G3P-5026
TRINITY_DN2404_c3_g1	G33-9005-MONOMER	42.553	47	27	0	105	245	40	86	7.36e-09	55.1	| PHYTOZOME: GSVIVT01015960001 | Xenobiotic-transporting ATPase | Species: Vitis vinifera | Gene: G33-9005
TRINITY_DN2404_c4_g1	G30-13877-MONOMER	25.197	127	84	2	382	2	357	472	5.38e-08	52.8	| ENSEMBL: Bra039006.1-P | 1-aminocyclopropane-1-carboxylate oxidase | Species: Brassica rapa ssp. Pekinensis | Gene: G30-13877	ETHYL-PWY	ethylene biosynthesis I (plants)	ETHYL-RXN	EC-1.14.17.4	1-aminocyclopropane-1-carboxylate oxidase	G30-13877	Bra039006.1-P
TRINITY_DN2468_c0_g1	G2Z-10418-MONOMER	38.346	133	73	5	592	218	38	169	3.83e-17	79.3	| PHYTOZOME: Manes.01G050700.1 | (+)-pinoresinol-forming dirigent protein | Species: Manihot esculenta | Gene: G2Z-10418	PWY-6824	justicidin B biosynthesis	RXN-8677	-	(+)-pinoresinol-forming dirigent protein	G2Z-10418	Manes.01G050700.1.p
TRINITY_DN2468_c0_g1	G2Z-10418-MONOMER	38.346	133	73	5	592	218	38	169	3.83e-17	79.3	| PHYTOZOME: Manes.01G050700.1 | (+)-pinoresinol-forming dirigent protein | Species: Manihot esculenta | Gene: G2Z-10418	PWY-5469	sesamin biosynthesis	RXN-8677	-	(+)-pinoresinol-forming dirigent protein	G2Z-10418	Manes.01G050700.1.p
TRINITY_DN2468_c0_g1	G2Z-10418-MONOMER	38.346	133	73	5	592	218	38	169	3.83e-17	79.3	| PHYTOZOME: Manes.01G050700.1 | (+)-pinoresinol-forming dirigent protein | Species: Manihot esculenta | Gene: G2Z-10418	PWY-5466	matairesinol biosynthesis	RXN-8677	-	(+)-pinoresinol-forming dirigent protein	G2Z-10418	Manes.01G050700.1.p
TRINITY_DN2481_c0_g1	GN7V-44908-MONOMER	84.981	526	65	2	227	1795	40	554	0	918	| PHYTOZOME: Glyma.12G036200.1 | amidophosphoribosyltransferase | Species: Glycine max | Gene: GN7V-44908	PWY-6121	5-aminoimidazole ribonucleotide biosynthesis I	PRPPAMIDOTRANS-RXN	EC-2.4.2.14	amidophosphoribosyltransferase	GN7V-44908	Glyma.12G036200.1.p
TRINITY_DN2481_c0_g1	GN7V-44908-MONOMER	84.981	526	65	2	227	1795	40	554	0	918	| PHYTOZOME: Glyma.12G036200.1 | amidophosphoribosyltransferase | Species: Glycine max | Gene: GN7V-44908	PWY-6122	5-aminoimidazole ribonucleotide biosynthesis II	PRPPAMIDOTRANS-RXN	EC-2.4.2.14	amidophosphoribosyltransferase	GN7V-44908	Glyma.12G036200.1.p
TRINITY_DN2418_c0_g1	GN7V-66042-MONOMER	29.534	193	100	5	4445	3888	130	293	3.1e-30	82.4	| PHYTOZOME: Glyma.01G210500.1 | nitrate-transporting ATPase | Species: Glycine max | Gene: GN7V-66042
TRINITY_DN2418_c0_g2	GN7V-66042-MONOMER	38.36	378	216	5	1106	12	109	482	1.41e-84	275	| PHYTOZOME: Glyma.01G210500.1 | nitrate-transporting ATPase | Species: Glycine max | Gene: GN7V-66042
TRINITY_DN2418_c0_g3	GN7V-66160-MONOMER	50.943	53	26	0	163	321	11	63	1.34e-13	67	| PHYTOZOME: Glyma.17G139400.1 | nitrate-transporting ATPase | Species: Glycine max | Gene: GN7V-66160
TRINITY_DN2466_c2_g1	G2Z-9840-MONOMER	95.98	597	24	0	2106	316	38	634	0	1140	| PHYTOZOME: Manes.01G134800.1 | succinate dehydrogenase; succinate:quinone oxidoreductase | Species: Manihot esculenta | Gene: G2Z-9840	PWY-3781	aerobic respiration I (cytochrome c)	SUCCINATE-DEHYDROGENASE-UBIQUINONE-RXN	EC-1.3.5.1	succinate:quinone oxidoreductase	G2Z-9840	Manes.01G134800.1.p
TRINITY_DN2466_c2_g1	G2Z-9840-MONOMER	95.98	597	24	0	2106	316	38	634	0	1140	| PHYTOZOME: Manes.01G134800.1 | succinate dehydrogenase; succinate:quinone oxidoreductase | Species: Manihot esculenta | Gene: G2Z-9840	PWY-561	superpathway of glyoxylate cycle and fatty acid degradation	RXN-14971	EC-1.3.5.1	succinate dehydrogenase	G2Z-9840	Manes.01G134800.1.p
TRINITY_DN2466_c2_g1	G2Z-9840-MONOMER	95.98	597	24	0	2106	316	38	634	0	1140	| PHYTOZOME: Manes.01G134800.1 | succinate dehydrogenase; succinate:quinone oxidoreductase | Species: Manihot esculenta | Gene: G2Z-9840	PWY-4302	aerobic respiration III (alternative oxidase pathway)	SUCCINATE-DEHYDROGENASE-UBIQUINONE-RXN	EC-1.3.5.1	succinate:quinone oxidoreductase	G2Z-9840	Manes.01G134800.1.p
TRINITY_DN2466_c2_g1	G2Z-9840-MONOMER	95.98	597	24	0	2106	316	38	634	0	1140	| PHYTOZOME: Manes.01G134800.1 | succinate dehydrogenase; succinate:quinone oxidoreductase | Species: Manihot esculenta | Gene: G2Z-9840	PWY-5690	TCA cycle II (plants and fungi)	RXN-14971	EC-1.3.5.1	succinate dehydrogenase	G2Z-9840	Manes.01G134800.1.p
TRINITY_DN2466_c2_g1	G2Z-9840-MONOMER	95.98	597	24	0	2106	316	38	634	0	1140	| PHYTOZOME: Manes.01G134800.1 | succinate dehydrogenase; succinate:quinone oxidoreductase | Species: Manihot esculenta | Gene: G2Z-9840	PWYQT-4481	TCA cycle variation V (plant)	SUCCINATE-DEHYDROGENASE-UBIQUINONE-RXN	EC-1.3.5.1	succinate:quinone oxidoreductase	G2Z-9840	Manes.01G134800.1.p
TRINITY_DN2466_c2_g2	G2Z-9178-MONOMER	66.58	386	98	4	233	1390	1	355	1.84e-153	470	| PHYTOZOME: Manes.09G127000.1 | 4-coumarate--CoA ligase; feruloyl-CoA synthetase | Species: Manihot esculenta | Gene: G2Z-9178	PWY-5754	4-hydroxybenzoate biosynthesis I (eukaryotes)	4-COUMARATE--COA-LIGASE-RXN	EC-6.2.1.12	4-coumarate--CoA ligase	G2Z-9178	Manes.09G127000.1.p
TRINITY_DN2466_c2_g2	G2Z-9178-MONOMER	66.58	386	98	4	233	1390	1	355	1.84e-153	470	| PHYTOZOME: Manes.09G127000.1 | 4-coumarate--CoA ligase; feruloyl-CoA synthetase | Species: Manihot esculenta | Gene: G2Z-9178	PWY-6320	phaselate biosynthesis	4-COUMARATE--COA-LIGASE-RXN	EC-6.2.1.12	4-coumarate--CoA ligase	G2Z-9178	Manes.09G127000.1.p
TRINITY_DN2466_c2_g2	G2Z-9178-MONOMER	66.58	386	98	4	233	1390	1	355	1.84e-153	470	| PHYTOZOME: Manes.09G127000.1 | 4-coumarate--CoA ligase; feruloyl-CoA synthetase | Species: Manihot esculenta | Gene: G2Z-9178	PWY-7398	coumarins biosynthesis (engineered)	4-COUMARATE--COA-LIGASE-RXN	EC-6.2.1.12	4-coumarate--CoA ligase	G2Z-9178	Manes.09G127000.1.p
TRINITY_DN2466_c2_g2	G2Z-9178-MONOMER	66.58	386	98	4	233	1390	1	355	1.84e-153	470	| PHYTOZOME: Manes.09G127000.1 | 4-coumarate--CoA ligase; feruloyl-CoA synthetase | Species: Manihot esculenta | Gene: G2Z-9178	PWY-6920	6-gingerol analog biosynthesis (engineered)	4-COUMARATE--COA-LIGASE-RXN	EC-6.2.1.12	4-coumarate--CoA ligase	G2Z-9178	Manes.09G127000.1.p
TRINITY_DN2466_c2_g2	G2Z-9178-MONOMER	66.58	386	98	4	233	1390	1	355	1.84e-153	470	| PHYTOZOME: Manes.09G127000.1 | 4-coumarate--CoA ligase; feruloyl-CoA synthetase | Species: Manihot esculenta | Gene: G2Z-9178	PWY-5868	simplecoumarins biosynthesis	4-COUMARATE--COA-LIGASE-RXN	EC-6.2.1.12	4-coumarate--CoA ligase	G2Z-9178	Manes.09G127000.1.p
TRINITY_DN2466_c2_g2	G2Z-9178-MONOMER	66.58	386	98	4	233	1390	1	355	1.84e-153	470	| PHYTOZOME: Manes.09G127000.1 | 4-coumarate--CoA ligase; feruloyl-CoA synthetase | Species: Manihot esculenta | Gene: G2Z-9178	PWY-6982	umbelliferone biosynthesis	4-COUMARATE--COA-LIGASE-RXN	EC-6.2.1.12	4-coumarate--CoA ligase	G2Z-9178	Manes.09G127000.1.p
TRINITY_DN2466_c2_g2	G2Z-9178-MONOMER	66.58	386	98	4	233	1390	1	355	1.84e-153	470	| PHYTOZOME: Manes.09G127000.1 | 4-coumarate--CoA ligase; feruloyl-CoA synthetase | Species: Manihot esculenta | Gene: G2Z-9178	PWY-6435	4-hydroxybenzoate biosynthesis V	4-COUMARATE--COA-LIGASE-RXN	EC-6.2.1.12	4-coumarate--CoA ligase	G2Z-9178	Manes.09G127000.1.p
TRINITY_DN2466_c2_g2	G2Z-9178-MONOMER	66.58	386	98	4	233	1390	1	355	1.84e-153	470	| PHYTOZOME: Manes.09G127000.1 | 4-coumarate--CoA ligase; feruloyl-CoA synthetase | Species: Manihot esculenta | Gene: G2Z-9178	PWY-1121	suberin monomers biosynthesis	6.2.1.34-RXN	EC-6.2.1.34	feruloyl-CoA synthetase	G2Z-9178	Manes.09G127000.1.p
TRINITY_DN2466_c2_g2	G2Z-9178-MONOMER	66.58	386	98	4	233	1390	1	355	1.84e-153	470	| PHYTOZOME: Manes.09G127000.1 | 4-coumarate--CoA ligase; feruloyl-CoA synthetase | Species: Manihot esculenta | Gene: G2Z-9178	PWY-361	phenylpropanoid biosynthesis	4-COUMARATE--COA-LIGASE-RXN	EC-6.2.1.12	4-coumarate--CoA ligase	G2Z-9178	Manes.09G127000.1.p
TRINITY_DN2466_c2_g2	G2Z-9178-MONOMER	66.58	386	98	4	233	1390	1	355	1.84e-153	470	| PHYTOZOME: Manes.09G127000.1 | 4-coumarate--CoA ligase; feruloyl-CoA synthetase | Species: Manihot esculenta | Gene: G2Z-9178	PWY1F-FLAVSYN	flavonoid biosynthesis	4-COUMARATE--COA-LIGASE-RXN	EC-6.2.1.12	4-coumarate--CoA ligase	G2Z-9178	Manes.09G127000.1.p
TRINITY_DN2466_c2_g2	G2Z-9178-MONOMER	66.58	386	98	4	233	1390	1	355	1.84e-153	470	| PHYTOZOME: Manes.09G127000.1 | 4-coumarate--CoA ligase; feruloyl-CoA synthetase | Species: Manihot esculenta | Gene: G2Z-9178	PWY-5135	xanthohumol biosynthesis	4-COUMARATE--COA-LIGASE-RXN	EC-6.2.1.12	4-coumarate--CoA ligase	G2Z-9178	Manes.09G127000.1.p
TRINITY_DN2437_c0_g1	G3G-11548-MONOMER	65.854	41	14	0	433	311	170	210	7.46e-08	54.3	| ENSEMBL: TRIUR3_07148-P1 | catechol oxidase | Species: Triticum urartu | Gene: G3G-11548	PWY-6752	<i>o</i>-diquinones biosynthesis	CATECHOL-OXIDASE-RXN	EC-1.10.3.1	catechol oxidase	G3G-11548	TRIUR3_07148-P1
TRINITY_DN2494_c0_g1	G30-12353-MONOMER	42.735	117	61	4	1237	896	1014	1127	1.41e-17	89	| ENSEMBL: Bra037183.1-P | Alpha-mannosidase 2 | Species: Brassica rapa ssp. Pekinensis | Gene: G30-12353
TRINITY_DN2419_c0_g1	G3N-10012-MONOMER	31.679	262	168	2	3631	4392	703	961	3.32e-29	129	| ENSEMBL: EMT05511 | beta-D-glucoside glucohydrolase | Species: Aegilops tauschii | Gene: G3N-10012
TRINITY_DN2419_c3_g1	G3N-7738-MONOMER	30.38	79	46	4	283	50	131	201	1.32e-06	37.4	| ENSEMBL: EMT26921 | arginyl-tRNA--protein transferase | Species: Aegilops tauschii | Gene: G3N-7738
TRINITY_DN2401_c1_g1	GN7V-65586-MONOMER	75	296	67	2	1435	548	7	295	4.49e-166	473	| PHYTOZOME: Glyma.19G243000.1 | ribose-5-phosphate isomerase | Species: Glycine max | Gene: GN7V-65586	NONOXIPENT-PWY	pentose phosphate pathway (non-oxidative branch)	RIB5PISOM-RXN	EC-5.3.1.6	ribose-5-phosphate isomerase	GN7V-65586	Glyma.19G243000.1.p
TRINITY_DN2401_c1_g1	GN7V-65586-MONOMER	75	296	67	2	1435	548	7	295	4.49e-166	473	| PHYTOZOME: Glyma.19G243000.1 | ribose-5-phosphate isomerase | Species: Glycine max | Gene: GN7V-65586	CALVIN-PWY	Calvin-Benson-Bassham cycle	RIB5PISOM-RXN	EC-5.3.1.6	ribose-5-phosphate isomerase	GN7V-65586	Glyma.19G243000.1.p
TRINITY_DN2401_c1_g1	GN7V-65586-MONOMER	75	296	67	2	1435	548	7	295	4.49e-166	473	| PHYTOZOME: Glyma.19G243000.1 | ribose-5-phosphate isomerase | Species: Glycine max | Gene: GN7V-65586	PWY-5723	Rubisco shunt	RIB5PISOM-RXN	EC-5.3.1.6	ribose-5-phosphate isomerase	GN7V-65586	Glyma.19G243000.1.p
TRINITY_DN2487_c1_g1	MONOMER-19374	42.453	106	23	2	2062	1745	14	81	4.53e-16	78.6	| UniProt: O04986 | nitrite reducase; hydroxylamine reductase | Species: Oryza sativa | Gene: G-44085	PWY-7683	nitrite reduction (hemoglobin)	RXN-16805	EC-1.7.2	nitrite reducase	G-44085	HB1
TRINITY_DN2487_c1_g1	MONOMER-19374	42.453	106	23	2	2062	1745	14	81	4.53e-16	78.6	| UniProt: O04986 | nitrite reducase; hydroxylamine reductase | Species: Oryza sativa | Gene: G-44085	PWY-7683	nitrite reduction (hemoglobin)	RXN-16809	EC-1.7.2	hydroxylamine reductase	G-44085	HB1
TRINITY_DN2406_c0_g1	G30-12894-MONOMER	52.5	80	35	1	1051	812	126	202	1.43e-18	90.9	| ENSEMBL: Bra034573.1-P | carbonic anhydrase | Species: Brassica rapa ssp. Pekinensis | Gene: G30-12894
TRINITY_DN2402_c0_g1	G3F-8462-MONOMER	71.93	114	32	0	981	1322	9	122	6.99e-53	179	| PHYTOZOME: | Solyc03g118560.1.1 | Species: Solanum lycopersicum | Gene: G3F-8462	PWY-6370	ascorbate recycling (cytosolic)	1.6.5.4-RXN	EC-1.6.5.4	Solyc03g118560.1.1	G3F-8462	Solyc03g118560.1.1
TRINITY_DN2434_c0_g1	G3F-7601-MONOMER	30.741	270	166	11	178	954	15	274	1.13e-22	99.4	| PHYTOZOME: | Solyc04g009910.3.1 | Species: Solanum lycopersicum | Gene: G3F-7601	PWY-561	superpathway of glyoxylate cycle and fatty acid degradation	PEPCARBOXYKIN-RXN	EC-4.1.1.49	Solyc04g009910.3.1	G3F-7601	Solyc04g009910.3.1
TRINITY_DN2434_c0_g1	G3F-7601-MONOMER	30.741	270	166	11	178	954	15	274	1.13e-22	99.4	| PHYTOZOME: | Solyc04g009910.3.1 | Species: Solanum lycopersicum | Gene: G3F-7601	GLUCONEO-PWY	gluconeogenesis I	PEPCARBOXYKIN-RXN	EC-4.1.1.49	Solyc04g009910.3.1	G3F-7601	Solyc04g009910.3.1
TRINITY_DN2434_c0_g1	G3F-7601-MONOMER	30.741	270	166	11	178	954	15	274	1.13e-22	99.4	| PHYTOZOME: | Solyc04g009910.3.1 | Species: Solanum lycopersicum | Gene: G3F-7601	PWY-7117	C4 photosynthetic carbon assimilation cycle, PEPCK type	PEPCARBOXYKIN-RXN	EC-4.1.1.49	Solyc04g009910.3.1	G3F-7601	Solyc04g009910.3.1
TRINITY_DN2479_c0_g1	G37-8242-MONOMER	60.039	518	196	5	5906	7429	1116	1632	0	567	| PHYTOZOME: Potri.001G163200.1 | phosphatidylinositol-3-phosphate 5-kinase | Species: Populus trichocarpa | Gene: G37-8242	PWY-6352	3-phosphoinositide biosynthesis	2.7.1.150-RXN	EC-2.7.1.150	phosphatidylinositol-3-phosphate 5-kinase	G37-8242	Potri.001G163200.1
TRINITY_DN2410_c0_g1	AT1G35250-MONOMER	40.722	194	100	4	1500	2069	218	400	1.46e-40	159	| UniProt: Q9C718 | acyl-lipid thioesterase | Species: Arabidopsis thaliana col | Gene: AT1G35250	PWY-5142	acyl-ACP thioesterase pathway	RXN-7902	EC-3.1.2.14	acyl-lipid thioesterase	AT1G35250	AT1G35250
TRINITY_DN2422_c0_g1	G37-10570-MONOMER	75.783	351	79	4	411	1451	1	349	9.05e-180	535	| PHYTOZOME: Potri.001G124200.1 | Glycerol-3-phosphate-transporting ATPase | Species: Populus trichocarpa | Gene: G37-10570
TRINITY_DN2463_c1_g1	G33-9012-MONOMER	44.335	203	106	5	3362	3964	1544	1741	4.99e-35	148	| PHYTOZOME: GSVIVT01000200001 | pseudobaptigenin,NADPH:oxygen oxidoreductase (2-hydroxylating); Isoflavone 2'-hydroxylase | Species: Vitis vinifera | Gene: G33-9012	PWY-2464	maackiain biosynthesis	RXN-3765	EC-1.14.13.53	pseudobaptigenin,NADPH:oxygen oxidoreductase (2-hydroxylating)	G33-9012	GSVIVT01000200001
TRINITY_DN2439_c0_g1	G33-8766-MONOMER	77.376	442	72	3	1825	3150	270	683	0	719	| PHYTOZOME: GSVIVT01010632001 | valine-tRNA ligase | Species: Vitis vinifera | Gene: G33-8766
TRINITY_DN2439_c0_g2	GSP-6871-MONOMER	72.414	29	8	0	216	302	107	135	1.68e-07	50.4	| PHYTOZOME: 31506103 | valine-tRNA ligase | Species: Spirodela polyrhiza | Gene: GSP-6871
TRINITY_DN2439_c0_g3	GN7V-67392-MONOMER	67.241	58	19	0	166	339	963	1020	3.92e-17	77.4	| PHYTOZOME: Glyma.10G239500.1 | valine-tRNA ligase | Species: Glycine max | Gene: GN7V-67392
TRINITY_DN2469_c0_g1	G37-12756-MONOMER	93.75	320	20	0	1269	310	426	745	0	619	| PHYTOZOME: Potri.002G146300.1 | transketolase; transaldolase | Species: Populus trichocarpa | Gene: G37-12756	NONOXIPENT-PWY	pentose phosphate pathway (non-oxidative branch)	1TRANSKETO-RXN	EC-2.2.1.1	transketolase	G37-12756	Potri.002G146300.1
TRINITY_DN2469_c0_g1	G37-12756-MONOMER	93.75	320	20	0	1269	310	426	745	0	619	| PHYTOZOME: Potri.002G146300.1 | transketolase; transaldolase | Species: Populus trichocarpa | Gene: G37-12756	NONOXIPENT-PWY	pentose phosphate pathway (non-oxidative branch)	TRANSALDOL-RXN	EC-2.2.1.2	transaldolase	G37-12756	Potri.002G146300.1
TRINITY_DN2469_c0_g1	G37-12756-MONOMER	93.75	320	20	0	1269	310	426	745	0	619	| PHYTOZOME: Potri.002G146300.1 | transketolase; transaldolase | Species: Populus trichocarpa | Gene: G37-12756	CALVIN-PWY	Calvin-Benson-Bassham cycle	1TRANSKETO-RXN	EC-2.2.1.1	transketolase	G37-12756	Potri.002G146300.1
TRINITY_DN2469_c0_g1	G37-12756-MONOMER	93.75	320	20	0	1269	310	426	745	0	619	| PHYTOZOME: Potri.002G146300.1 | transketolase; transaldolase | Species: Populus trichocarpa | Gene: G37-12756	PWY-5723	Rubisco shunt	TRANSALDOL-RXN	EC-2.2.1.2	transaldolase	G37-12756	Potri.002G146300.1
TRINITY_DN2469_c0_g1	G37-12756-MONOMER	93.75	320	20	0	1269	310	426	745	0	619	| PHYTOZOME: Potri.002G146300.1 | transketolase; transaldolase | Species: Populus trichocarpa | Gene: G37-12756	PWY-5723	Rubisco shunt	1TRANSKETO-RXN	EC-2.2.1.1	transketolase	G37-12756	Potri.002G146300.1
TRINITY_DN2498_c0_g1	G37-13383-MONOMER	64.054	370	119	4	690	1787	144	503	3.07e-151	451	| PHYTOZOME: Potri.012G096800.1 | jasmonoyl-isoleucine-12-hydroxylase | Species: Populus trichocarpa | Gene: G37-13383
TRINITY_DN2465_c0_g1	G30-11155-MONOMER	40.678	59	35	0	622	798	26	84	1.43e-06	54.7	| ENSEMBL: Bra027370.1-P | (S)-2-hydroxy-acid oxidase | Species: Brassica rapa ssp. Pekinensis | Gene: G30-11155
TRINITY_DN2433_c0_g1	CHLREDRAFT_188142-MONOMER	48.276	58	21	2	1037	864	61	109	5.09e-06	48.1	| UniProt: Q6UP30 | | Species: Chlamydomonas reinhardtii | Gene: CHLREDRAFT_188142
TRINITY_DN2430_c0_g1	G2Z-9454-MONOMER	96	100	4	0	531	830	84	183	2.49e-57	202	| PHYTOZOME: Manes.02G084500.1 | ribose-phosphate diphosphokinase | Species: Manihot esculenta | Gene: G2Z-9454	PWY0-662	PRPP biosynthesis I	PRPPSYN-RXN	EC-2.7.6.1	ribose-phosphate diphosphokinase	G2Z-9454	Manes.02G084500.1.p
TRINITY_DN2436_c0_g1	G3F-7601-MONOMER	29.283	321	166	7	3156	2197	3	263	1.05e-31	129	| PHYTOZOME: | Solyc04g009910.3.1 | Species: Solanum lycopersicum | Gene: G3F-7601	PWY-561	superpathway of glyoxylate cycle and fatty acid degradation	PEPCARBOXYKIN-RXN	EC-4.1.1.49	Solyc04g009910.3.1	G3F-7601	Solyc04g009910.3.1
TRINITY_DN2436_c0_g1	G3F-7601-MONOMER	29.283	321	166	7	3156	2197	3	263	1.05e-31	129	| PHYTOZOME: | Solyc04g009910.3.1 | Species: Solanum lycopersicum | Gene: G3F-7601	GLUCONEO-PWY	gluconeogenesis I	PEPCARBOXYKIN-RXN	EC-4.1.1.49	Solyc04g009910.3.1	G3F-7601	Solyc04g009910.3.1
TRINITY_DN2436_c0_g1	G3F-7601-MONOMER	29.283	321	166	7	3156	2197	3	263	1.05e-31	129	| PHYTOZOME: | Solyc04g009910.3.1 | Species: Solanum lycopersicum | Gene: G3F-7601	PWY-7117	C4 photosynthetic carbon assimilation cycle, PEPCK type	PEPCARBOXYKIN-RXN	EC-4.1.1.49	Solyc04g009910.3.1	G3F-7601	Solyc04g009910.3.1
TRINITY_DN2436_c1_g1	G33-9908-MONOMER	77.049	244	55	1	141	872	5	247	2.94e-119	365	| PHYTOZOME: GSVIVT01016798001 | pyrimidine nucleotidase | Species: Vitis vinifera | Gene: G33-9908
TRINITY_DN2436_c1_g2	G3N-11083-MONOMER	62.5	32	12	0	479	384	314	345	2.98e-05	48.1	| ENSEMBL: EMT15360 | 1,2-dihydroxy-5-(methylthio)pent-1-en-3-one:oxygen oxidoreductase (formate-forming); 1,2-dihydroxy-5-(methylthio)pent-1-en-3-one:oxygen oxidoreductase (formate- and CO-forming) | Species: Aegilops tauschii | Gene: G3N-11083	PWY-5389	3-methylthiopropanoate biosynthesis	R146-RXN	EC-1.13.11.53	1,2-dihydroxy-5-(methylthio)pent-1-en-3-one:oxygen oxidoreductase (formate- and CO-forming)	G3N-11083	EMT15360
TRINITY_DN2436_c1_g2	G3N-11083-MONOMER	62.5	32	12	0	479	384	314	345	2.98e-05	48.1	| ENSEMBL: EMT15360 | 1,2-dihydroxy-5-(methylthio)pent-1-en-3-one:oxygen oxidoreductase (formate-forming); 1,2-dihydroxy-5-(methylthio)pent-1-en-3-one:oxygen oxidoreductase (formate- and CO-forming) | Species: Aegilops tauschii | Gene: G3N-11083	PWY-6755	<i>S</i>-methyl-5-thio-&alpha;-D-ribose 1-phosphate degradation I	R147-RXN	EC-1.13.11.54	1,2-dihydroxy-5-(methylthio)pent-1-en-3-one:oxygen oxidoreductase (formate-forming)	G3N-11083	EMT15360
[truncated: 45,207 more rows]
