# Supplementary material for: Transcriptome analysis of mulberry (Morus alba L.) leaves to identify differentially expressed genes associated with post-harvest shelf-life elongation
Source: Sci Rep. 2022 Oct 28;12:18195. doi: 10.1038/s41598-022-21828-7 (PMC9616847; doi:10.1038/s41598-022-21828-7)
Supplement: Supplementary file 23 — Supplementary Information 3. [file 41598_2022_21828_MOESM23_ESM.xlsx]

## Sheet: SSR
ID	SSR nr.	SSR type	SSR	size	start	end
TRINITY_DN69569_c0_g1_i1	1	p1	(A)10	10	333	342
TRINITY_DN69521_c0_g1_i1	1	p1	(A)19	19	4	22
TRINITY_DN69507_c0_g1_i1	1	p1	(T)12	12	28	39
TRINITY_DN69515_c0_g1_i1	1	p1	(T)10	10	73	82
TRINITY_DN69563_c0_g1_i1	1	p3	(GAA)5	15	113	127
TRINITY_DN69509_c0_g1_i1	1	p2	(AT)12	24	267	290
TRINITY_DN69578_c0_g1_i1	1	p1	(T)12	12	73	84
TRINITY_DN69567_c0_g1_i1	1	p1	(A)12	12	26	37
TRINITY_DN69541_c0_g1_i1	1	p1	(T)10	10	171	180
TRINITY_DN69526_c0_g1_i1	1	p1	(T)13	13	42	54
TRINITY_DN69538_c0_g1_i1	1	c*	(A)11(AAT)5*	24	226	249
TRINITY_DN28078_c0_g1_i3	1	p1	(C)10	10	19	28
TRINITY_DN28078_c0_g2_i1	1	p1	(C)10	10	63	72
TRINITY_DN28078_c0_g2_i1	2	p1	(C)10	10	1023	1032
TRINITY_DN28078_c0_g2_i2	1	p1	(C)10	10	63	72
TRINITY_DN28006_c0_g1_i1	1	p2	(TA)12	24	1	24
TRINITY_DN28034_c0_g1_i1	1	p3	(TCT)7	21	33	53
TRINITY_DN28030_c0_g1_i1	1	p2	(TA)9	18	28	45
TRINITY_DN28068_c0_g1_i1	1	p1	(A)10	10	240	249
TRINITY_DN28097_c0_g1_i1	1	p1	(C)15	15	162	176
TRINITY_DN28008_c0_g2_i1	1	p1	(G)13	13	26	38
TRINITY_DN28044_c0_g5_i1	1	p1	(T)12	12	61	72
TRINITY_DN28044_c1_g1_i1	1	c	(AC)10tgtaaggaacctagtaattctcagccaaacaactcagcaa(AC)6	72	590	661
TRINITY_DN28044_c1_g2_i1	1	c	(C)44tcccccctcccccccct(C)11	72	177	248
TRINITY_DN28044_c1_g3_i1	1	p2	(AC)6	12	253	264
TRINITY_DN28083_c0_g1_i1	1	c	(AC)16atgcgtgcatacaaatatatatttatctgacatctgtttcccaacctgaccccatatgacagtgaattgaaaacctatacaac(ACA)6	133	97	229
TRINITY_DN28070_c0_g1_i1	1	p3	(AAT)6	18	20	37
TRINITY_DN28024_c0_g1_i1	1	p1	(A)10	10	15	24
TRINITY_DN28024_c0_g1_i1	2	p1	(A)10	10	141	150
TRINITY_DN28055_c0_g1_i1	1	p2	(AG)15	30	1	30
TRINITY_DN28086_c0_g1_i1	1	c	(T)17caccatttctcctctgcttcaaaacgccaccgtttcgcgttcatcgtcttcttcctctccgcttttgaaacgccgtcgtttcgtactcgtca(TCT)5tcacttttctccctcaaaaacacactg(GA)8	167	14	180
TRINITY_DN28084_c0_g1_i1	1	p2	(AG)6	12	110	121
TRINITY_DN30151_c0_g1_i1	1	p1	(A)16	16	322	337
TRINITY_DN30143_c0_g1_i1	1	p2	(AC)7	14	198	211
TRINITY_DN30156_c0_g1_i2	1	p1	(A)18	18	33	50
TRINITY_DN30156_c0_g1_i2	2	p1	(T)41	41	599	639
TRINITY_DN30193_c0_g1_i1	1	c	(T)10cagtggcgc(T)19	38	25	62
TRINITY_DN30159_c0_g1_i1	1	p1	(A)12	12	220	231
TRINITY_DN144_c0_g1_i7	1	p2	(TG)11	22	4	25
TRINITY_DN144_c0_g1_i7	2	p1	(T)10	10	1346	1355
TRINITY_DN144_c0_g1_i1	1	p2	(CT)7	14	54	67
TRINITY_DN144_c0_g1_i1	2	p2	(TA)11	22	1604	1625
TRINITY_DN144_c0_g1_i8	1	p1	(A)12	12	57	68
TRINITY_DN144_c0_g1_i8	2	p2	(TA)11	22	1828	1849
TRINITY_DN144_c0_g1_i4	1	p1	(A)12	12	57	68
TRINITY_DN144_c0_g1_i11	1	p2	(CT)7	14	54	67
TRINITY_DN144_c0_g1_i5	1	p1	(T)10	10	860	869
TRINITY_DN144_c0_g1_i9	1	p2	(CT)7	14	54	67
TRINITY_DN144_c0_g1_i9	2	p1	(T)10	10	2769	2778
TRINITY_DN144_c0_g1_i14	1	p1	(A)12	12	57	68
TRINITY_DN144_c0_g1_i14	2	p1	(T)10	10	2913	2922
TRINITY_DN144_c0_g1_i3	1	p2	(CT)7	14	54	67
TRINITY_DN144_c0_g1_i3	2	p1	(T)10	10	2639	2648
TRINITY_DN144_c0_g1_i10	1	p2	(CT)7	14	54	67
TRINITY_DN144_c0_g1_i10	2	p1	(T)10	10	2703	2712
TRINITY_DN144_c0_g1_i6	1	p2	(TG)11	22	4	25
TRINITY_DN144_c0_g1_i6	2	p1	(T)10	10	1271	1280
TRINITY_DN144_c0_g1_i13	1	p1	(A)12	12	57	68
TRINITY_DN144_c0_g2_i1	1	p1	(T)16	16	9	24
TRINITY_DN144_c0_g2_i2	1	p3	(ATT)11	33	27	59
TRINITY_DN144_c0_g2_i3	1	p1	(T)16	16	9	24
TRINITY_DN144_c1_g1_i4	1	p1	(A)17	17	33	49
TRINITY_DN144_c1_g1_i5	1	p1	(A)17	17	33	49
TRINITY_DN144_c1_g1_i6	1	p1	(A)17	17	33	49
TRINITY_DN144_c1_g1_i3	1	p3	(AAG)6	18	1107	1124
TRINITY_DN144_c1_g1_i2	1	p1	(A)17	17	33	49
TRINITY_DN144_c1_g1_i1	1	p1	(A)17	17	33	49
TRINITY_DN144_c1_g1_i1	2	p3	(AAG)6	18	1769	1786
TRINITY_DN179_c0_g1_i2	1	p2	(CT)20	40	1260	1299
TRINITY_DN179_c0_g1_i1	1	p1	(T)10	10	1274	1283
TRINITY_DN179_c0_g2_i4	1	p3	(TTA)5	15	1345	1359
TRINITY_DN179_c0_g2_i3	1	p3	(TTA)5	15	1464	1478
TRINITY_DN179_c0_g2_i5	1	p2	(CT)22	44	1437	1480
TRINITY_DN179_c0_g2_i6	1	p1	(T)10	10	1332	1341
TRINITY_DN179_c0_g2_i2	1	p1	(T)10	10	1451	1460
TRINITY_DN179_c1_g1_i16	1	p2	(TA)7	14	81	94
TRINITY_DN179_c1_g1_i10	1	p3	(TTA)15	45	1	45
TRINITY_DN179_c1_g1_i1	1	c	(TC)11ttttcttcttttttctttg(T)23	64	1	64
TRINITY_DN179_c1_g1_i6	1	p3	(TTA)15	45	1	45
TRINITY_DN179_c1_g1_i17	1	p3	(TTA)15	45	1	45
TRINITY_DN179_c1_g1_i9	1	p2	(TA)7	14	81	94
TRINITY_DN179_c1_g1_i4	1	p3	(TTA)15	45	1	45
TRINITY_DN159_c0_g1_i1	1	p3	(TTC)6	18	2704	2721
TRINITY_DN159_c0_g2_i20	1	p3	(TTC)7	21	92	112
TRINITY_DN159_c0_g2_i20	2	p1	(T)29	29	4783	4811
TRINITY_DN159_c0_g2_i4	1	p3	(TTC)7	21	92	112
TRINITY_DN159_c0_g2_i4	2	p1	(T)29	29	4132	4160
TRINITY_DN159_c0_g2_i18	1	p3	(TCT)10	30	43	72
TRINITY_DN159_c0_g2_i1	1	p3	(TTC)7	21	92	112
TRINITY_DN159_c0_g2_i1	2	p1	(T)29	29	4387	4415
TRINITY_DN159_c0_g2_i21	1	p3	(TCT)10	30	43	72
TRINITY_DN159_c0_g2_i21	2	p1	(T)29	29	4224	4252
TRINITY_DN159_c0_g2_i3	1	p3	(TTC)7	21	92	112
TRINITY_DN159_c0_g2_i3	2	p1	(T)29	29	4399	4427
TRINITY_DN159_c0_g2_i10	1	p3	(TTC)7	21	92	112
TRINITY_DN159_c0_g2_i10	2	p1	(T)29	29	4787	4815
TRINITY_DN159_c0_g2_i9	1	p3	(TTC)7	21	92	112
TRINITY_DN159_c0_g2_i6	1	p3	(TTC)7	21	92	112
TRINITY_DN159_c0_g2_i6	2	p1	(T)29	29	4468	4496
TRINITY_DN159_c0_g2_i2	1	p3	(TTC)7	21	92	112
TRINITY_DN159_c0_g2_i2	2	p1	(T)29	29	4148	4176
TRINITY_DN159_c0_g2_i16	1	p3	(TTC)7	21	92	112
TRINITY_DN159_c0_g2_i5	1	p1	(T)19	19	262	280
TRINITY_DN159_c0_g2_i14	1	p3	(TTC)7	21	92	112
TRINITY_DN159_c0_g3_i1	1	p3	(CTT)7	21	1	21
TRINITY_DN159_c0_g3_i1	2	c	(AG)12aagagagaggtttttgagtggcgggttttttaccttttatgggtgaaaggggaaaggattggggagagat(AG)6	106	203	308
TRINITY_DN159_c0_g4_i1	1	p1	(A)12	12	37	48
TRINITY_DN159_c0_g4_i1	2	p1	(T)15	15	312	326
TRINITY_DN159_c0_g4_i1	3	p3	(TTC)6	18	563	580
TRINITY_DN159_c1_g1_i3	1	p1	(A)20	20	3025	3044
TRINITY_DN159_c1_g1_i6	1	p1	(A)20	20	1864	1883
TRINITY_DN159_c1_g1_i2	1	p2	(AG)11	22	32	53
TRINITY_DN159_c1_g1_i2	2	p1	(A)20	20	1836	1855
TRINITY_DN159_c1_g1_i4	1	p2	(AG)11	22	32	53
TRINITY_DN159_c1_g1_i5	1	p2	(AG)11	22	32	53
TRINITY_DN159_c1_g1_i5	2	p1	(A)20	20	2810	2829
TRINITY_DN159_c2_g1_i8	1	p1	(T)19	19	1303	1321
TRINITY_DN159_c2_g1_i4	1	p1	(T)19	19	1522	1540
TRINITY_DN159_c2_g1_i5	1	p1	(T)19	19	1440	1458
TRINITY_DN159_c2_g1_i7	1	p1	(T)19	19	1541	1559
TRINITY_DN159_c2_g1_i3	1	p1	(T)19	19	1614	1632
TRINITY_DN159_c2_g1_i1	1	p1	(T)19	19	724	742
TRINITY_DN159_c3_g1_i1	1	p2	(TC)10	20	248	267
TRINITY_DN153_c0_g1_i2	1	p2	(GA)12	24	55	78
TRINITY_DN153_c0_g1_i2	2	p3	(AGA)5	15	196	210
TRINITY_DN153_c0_g1_i2	3	p1	(T)18	18	1688	1705
TRINITY_DN153_c0_g1_i1	1	p2	(GA)12	24	55	78
TRINITY_DN153_c0_g1_i1	2	p3	(AGA)5	15	196	210
TRINITY_DN153_c0_g1_i1	3	p1	(T)18	18	1871	1888
TRINITY_DN153_c0_g1_i5	1	p1	(T)18	18	713	730
TRINITY_DN153_c0_g1_i6	1	p2	(GA)12	24	55	78
TRINITY_DN153_c0_g1_i6	2	p3	(AGA)5	15	196	210
TRINITY_DN153_c0_g1_i3	1	p2	(GA)12	24	55	78
TRINITY_DN153_c0_g1_i3	2	p3	(AGA)5	15	196	210
TRINITY_DN153_c0_g1_i4	1	p1	(T)18	18	304	321
TRINITY_DN153_c0_g2_i1	1	p1	(A)20	20	268	287
TRINITY_DN153_c1_g1_i4	1	p1	(T)23	23	1	23
TRINITY_DN153_c1_g1_i4	2	p1	(T)18	18	439	456
TRINITY_DN153_c1_g1_i4	3	p4	(AATC)6	24	1006	1029
TRINITY_DN153_c1_g1_i12	1	c	(A)18gaaaaaaagaaaataag(A)18t(A)36	90	1	90
TRINITY_DN153_c1_g1_i12	2	p1	(T)17	17	313	329
TRINITY_DN153_c1_g1_i6	1	p1	(T)23	23	1	23
TRINITY_DN153_c1_g1_i6	2	p1	(T)18	18	538	555
TRINITY_DN153_c1_g1_i6	3	p4	(AATC)6	24	1105	1128
TRINITY_DN153_c1_g1_i3	1	c	(A)18gaaaaaaagaaaataag(A)18t(A)23gagaaatccttggatacgacatcatttaccttctcgctaacgacaatgtctaactcggaacacatccaagacaacc(A)17	170	1	170
TRINITY_DN153_c1_g1_i3	2	p1	(T)17	17	393	409
TRINITY_DN153_c1_g1_i2	1	p1	(T)23	23	1	23
TRINITY_DN153_c1_g1_i5	1	c	(A)18gaaaaaaagaaaataag(A)18t(A)23gagaaatccttggatacgacatcatttaccttctcgctaacgacaatgtctaactcggaacacatccaagacaacc(A)17	170	1	170
TRINITY_DN153_c1_g1_i5	2	p1	(T)17	17	393	409
TRINITY_DN153_c1_g1_i10	1	c	(A)18gaaaaaaagaaaataag(A)18t(A)36	90	1	90
TRINITY_DN153_c1_g1_i10	2	p1	(T)17	17	313	329
TRINITY_DN153_c1_g1_i8	1	c	(A)18gaaaaaaagaaaataag(A)18t(A)36gagaaatccttggatacgacatcatttaccttctcgctaacgacaatgtctaactcggaacacatccaagacaacc(A)17	183	1	183
TRINITY_DN153_c1_g1_i8	2	p1	(T)17	17	406	422
TRINITY_DN153_c1_g1_i7	1	p1	(T)23	23	1	23
TRINITY_DN153_c1_g1_i13	1	c	(A)18gaaaaaaagaaaataag(A)18t(A)36gagaaatccttggatacgacatcatttaccttctcgctaacgacaatgtctaactcggaacacatccaagacaacc(A)17	183	1	183
TRINITY_DN153_c1_g1_i13	2	p1	(T)17	17	406	422
TRINITY_DN153_c1_g1_i11	1	p1	(T)23	23	1	23
TRINITY_DN153_c1_g1_i1	1	p1	(T)23	23	1	23
TRINITY_DN153_c1_g1_i9	1	c	(A)18gaaaaaaagaaaataag(A)18t(A)36	90	1	90
TRINITY_DN153_c1_g1_i9	2	p1	(T)18	18	313	330
TRINITY_DN153_c1_g2_i1	1	p1	(T)17	17	7	23
TRINITY_DN153_c1_g2_i1	2	p1	(A)30	30	228	257
TRINITY_DN153_c1_g3_i1	1	p1	(T)17	17	7	23
TRINITY_DN153_c1_g3_i1	2	p1	(A)23	23	228	250
TRINITY_DN153_c1_g3_i2	1	p1	(A)23	23	102	124
TRINITY_DN153_c2_g1_i4	1	p1	(A)17	17	42	58
TRINITY_DN153_c2_g1_i4	2	p1	(A)13	13	707	719
TRINITY_DN153_c2_g1_i4	3	p1	(A)22	22	1092	1113
TRINITY_DN153_c2_g1_i3	1	p1	(A)17	17	42	58
TRINITY_DN153_c2_g1_i3	2	p1	(A)22	22	719	740
TRINITY_DN153_c2_g1_i2	1	p1	(A)17	17	42	58
TRINITY_DN153_c2_g1_i1	1	p1	(A)17	17	42	58
TRINITY_DN153_c3_g1_i1	1	c	(A)22caaagg(A)16	44	25	68
TRINITY_DN153_c4_g1_i1	1	p1	(T)12	12	52	63
TRINITY_DN130_c0_g1_i3	1	p1	(T)27	27	1513	1539
TRINITY_DN130_c0_g1_i1	1	c	(T)10g(T)10	21	1513	1533
TRINITY_DN130_c1_g1_i1	1	p2	(TC)18	36	1	36
TRINITY_DN130_c1_g1_i1	2	c	(CAT)6gtggagtataattataaccctaattcattcattgattataatg(ATC)6	79	1308	1386
TRINITY_DN130_c1_g1_i1	3	p3	(GTT)6	18	1570	1587
TRINITY_DN130_c1_g1_i1	4	p1	(T)23	23	1985	2007
TRINITY_DN130_c1_g1_i3	1	p1	(A)11	11	14	24
TRINITY_DN130_c1_g1_i3	2	c	(A)10tcataacatgcatcgtatatgctttttttcaacttttaaatcatgttgatactagagtattttcctttcttttttctttaatatctgatca(AT)8	117	638	754
TRINITY_DN130_c1_g1_i3	3	c	(CAT)6gtggagtataattataaccctaattcattcattgattataatg(ATC)6	79	1467	1545
TRINITY_DN130_c1_g1_i3	4	p3	(GTT)6	18	1729	1746
TRINITY_DN130_c1_g1_i3	5	p1	(T)23	23	2144	2166
TRINITY_DN130_c1_g1_i2	1	c	(CAT)6gtggagtataattataaccctaattcattcattgattataatg(ATC)6	79	1338	1416
TRINITY_DN130_c1_g1_i2	2	p3	(GTT)6	18	1600	1617
TRINITY_DN130_c1_g1_i2	3	p1	(T)23	23	2015	2037
TRINITY_DN130_c1_g2_i3	1	p1	(A)23	23	15	37
TRINITY_DN130_c1_g2_i3	2	p2	(AG)12	24	1000	1023
TRINITY_DN130_c1_g2_i1	1	p1	(A)23	23	15	37
TRINITY_DN130_c1_g2_i1	2	p3	(AAC)6	18	435	452
TRINITY_DN130_c1_g2_i1	3	c	(ATG)6atcattataatcaatgaatgaattagggttataattatactccac(ATG)6	81	634	714
TRINITY_DN130_c1_g2_i1	4	c	(TA)8ttgatcagatattaaagaaaaaagaaaggaaaatactctagtatcaacatgatttaaaagttgaaaaaaagcatatacgatgcatgttatga(T)10	118	1426	1543
TRINITY_DN130_c1_g2_i1	5	p1	(T)11	11	2157	2167
TRINITY_DN130_c1_g2_i1	6	p1	(A)19	19	2407	2425
TRINITY_DN130_c1_g2_i2	1	p1	(A)23	23	15	37
TRINITY_DN130_c1_g2_i2	2	p3	(AAC)6	18	435	452
TRINITY_DN130_c1_g2_i2	3	c	(ATG)6atcattataatcaatgaatgaattagggttataattatactccac(ATG)6	81	634	714
TRINITY_DN130_c1_g2_i2	4	p2	(AG)12	24	1985	2008
TRINITY_DN130_c2_g1_i16	1	p1	(A)13	13	186	198
TRINITY_DN130_c2_g1_i16	2	p1	(T)17	17	1550	1566
TRINITY_DN130_c2_g1_i16	3	p1	(T)11	11	3758	3768
TRINITY_DN130_c2_g1_i10	1	p1	(A)13	13	186	198
TRINITY_DN130_c2_g1_i6	1	p2	(GT)15	30	1	30
TRINITY_DN130_c2_g1_i6	2	p1	(T)11	11	944	954
TRINITY_DN130_c2_g1_i1	1	p2	(GA)12	24	1	24
TRINITY_DN130_c2_g1_i1	2	p1	(T)11	11	3586	3596
TRINITY_DN130_c2_g1_i13	1	p2	(GA)12	24	1	24
TRINITY_DN130_c2_g1_i9	1	p1	(T)17	17	191	207
TRINITY_DN130_c2_g1_i2	1	p1	(A)13	13	186	198
TRINITY_DN130_c2_g1_i2	2	p1	(T)11	11	3761	3771
TRINITY_DN130_c2_g1_i15	1	p2	(GA)12	24	1	24
TRINITY_DN130_c2_g1_i8	1	p1	(A)13	13	186	198
TRINITY_DN130_c2_g1_i8	2	p1	(T)11	11	3584	3594
TRINITY_DN130_c2_g1_i12	1	p2	(GA)12	24	1	24
TRINITY_DN130_c2_g1_i12	2	p1	(T)17	17	1375	1391
TRINITY_DN130_c2_g1_i12	3	p1	(T)11	11	3583	3593
TRINITY_DN130_c2_g1_i11	1	p1	(T)11	11	846	856
TRINITY_DN130_c2_g1_i3	1	p2	(GA)12	24	1	24
TRINITY_DN130_c2_g1_i3	2	p1	(T)11	11	3409	3419
TRINITY_DN130_c3_g1_i1	1	p1	(A)10	10	5	14
TRINITY_DN130_c3_g1_i2	1	p1	(A)10	10	5	14
TRINITY_DN130_c4_g1_i1	1	p1	(T)14	14	73	86
TRINITY_DN106_c0_g1_i11	1	p1	(A)18	18	1	18
TRINITY_DN106_c0_g1_i11	2	p2	(AT)7	14	213	226
TRINITY_DN106_c0_g1_i11	3	p1	(T)16	16	801	816
TRINITY_DN106_c0_g1_i11	4	p1	(T)35	35	1940	1974
TRINITY_DN106_c0_g1_i8	1	p1	(T)12	12	596	607
TRINITY_DN106_c0_g1_i8	2	p1	(T)16	16	3296	3311
TRINITY_DN106_c0_g1_i8	3	p1	(T)35	35	4435	4469
TRINITY_DN106_c0_g2_i8	1	p1	(A)16	16	1095	1110
TRINITY_DN106_c0_g2_i8	2	p2	(AT)7	14	1685	1698
TRINITY_DN106_c0_g2_i8	3	p1	(T)19	19	1893	1911
TRINITY_DN106_c0_g2_i8	4	p1	(A)12	12	4540	4551
TRINITY_DN106_c0_g2_i8	5	c	(TC)11(TA)10	42	5849	5890
TRINITY_DN106_c0_g2_i14	1	p1	(A)12	12	394	405
TRINITY_DN106_c0_g2_i4	1	p1	(A)16	16	1095	1110
TRINITY_DN106_c0_g2_i4	2	p2	(AT)7	14	1685	1698
TRINITY_DN106_c0_g2_i4	3	p1	(T)19	19	1893	1911
TRINITY_DN106_c0_g2_i4	4	p1	(A)12	12	4647	4658
TRINITY_DN106_c0_g2_i4	5	c	(TC)11(TA)10	42	6293	6334
TRINITY_DN106_c0_g2_i5	1	p1	(A)16	16	1095	1110
TRINITY_DN106_c0_g2_i5	2	p2	(AT)7	14	1685	1698
TRINITY_DN106_c0_g2_i5	3	p1	(T)19	19	1893	1911
TRINITY_DN106_c0_g2_i5	4	p1	(A)12	12	4768	4779
TRINITY_DN106_c0_g2_i5	5	c	(TC)11(TA)10	42	5979	6020
TRINITY_DN106_c0_g2_i7	1	p1	(A)16	16	1095	1110
TRINITY_DN106_c0_g2_i7	2	p2	(AT)7	14	1685	1698
TRINITY_DN106_c0_g2_i7	3	p1	(T)19	19	1893	1911
TRINITY_DN106_c0_g2_i7	4	p1	(A)12	12	4768	4779
TRINITY_DN106_c0_g2_i7	5	c	(TC)11(TA)10	42	6077	6118
TRINITY_DN106_c0_g2_i6	1	p1	(A)16	16	1095	1110
TRINITY_DN106_c0_g2_i6	2	p2	(AT)7	14	1685	1698
TRINITY_DN106_c0_g2_i6	3	p1	(T)19	19	1893	1911
TRINITY_DN106_c0_g2_i6	4	p1	(A)12	12	4647	4658
TRINITY_DN106_c0_g2_i6	5	c	(TC)11(TA)10	42	5956	5997
TRINITY_DN106_c0_g2_i13	1	p1	(A)16	16	1095	1110
TRINITY_DN106_c0_g2_i13	2	p2	(AT)7	14	1685	1698
TRINITY_DN106_c0_g2_i13	3	p1	(T)19	19	1893	1911
TRINITY_DN106_c0_g2_i13	4	p1	(A)12	12	4540	4551
TRINITY_DN106_c0_g2_i13	5	c	(TC)11(TA)10	42	5751	5792
TRINITY_DN106_c0_g2_i2	1	p1	(A)12	12	379	390
TRINITY_DN106_c1_g1_i4	1	p2	(TC)6	12	81	92
TRINITY_DN106_c1_g2_i1	1	p1	(A)19	19	216	234
TRINITY_DN106_c2_g1_i1	1	c	(A)11gaaccatacaaattgaaaggc(A)19	51	25	75
TRINITY_DN106_c2_g1_i1	2	p2	(GA)8	16	674	689
TRINITY_DN154_c0_g1_i1	1	p2	(TC)9	18	275	292
TRINITY_DN154_c0_g1_i1	2	p1	(T)16	16	549	564
TRINITY_DN154_c0_g1_i7	1	p2	(TC)9	18	275	292
TRINITY_DN154_c0_g1_i8	1	p2	(TC)9	18	275	292
TRINITY_DN154_c0_g1_i8	2	p1	(T)16	16	549	564
TRINITY_DN154_c0_g1_i4	1	p2	(TC)9	18	275	292
TRINITY_DN154_c0_g1_i2	1	p2	(TC)9	18	275	292
TRINITY_DN154_c0_g1_i2	2	p1	(T)16	16	549	564
TRINITY_DN154_c0_g1_i5	1	p2	(TC)9	18	275	292
TRINITY_DN154_c0_g1_i3	1	p2	(TC)9	18	275	292
TRINITY_DN154_c0_g1_i3	2	p1	(T)16	16	549	564
TRINITY_DN154_c0_g2_i1	1	p2	(TC)8	16	30	45
TRINITY_DN154_c0_g2_i2	1	p2	(TC)8	16	30	45
TRINITY_DN154_c0_g3_i4	1	c	(A)15ccaaactc(TCT)10c(CTT)6atttctctcttcttaaaacccaacaaagaacacaaaactataaaag(A)12	130	1	130
TRINITY_DN154_c0_g3_i4	2	p1	(A)30	30	1158	1187
TRINITY_DN154_c0_g3_i4	3	p3	(GTT)5	15	1464	1478
TRINITY_DN154_c0_g3_i4	4	c	(TC)9ttccctgataaacctagagaacaagaatgaaagagggtttggtttc(GA)6	76	1631	1706
TRINITY_DN154_c0_g3_i3	1	c	(A)15ccaaactc(TCT)10c(CTT)6atttctctcttcttaaaacccaacaaagaacacaaaactataaaag(A)12	130	1	130
TRINITY_DN154_c0_g3_i3	2	p1	(A)30	30	1271	1300
TRINITY_DN154_c0_g3_i3	3	p3	(GTT)5	15	1577	1591
TRINITY_DN154_c0_g3_i3	4	c	(TC)9ttccctgataaacctagagaacaagaatgaaagagggtttggtttc(GA)6	76	1744	1819
TRINITY_DN154_c1_g1_i1	1	p1	(A)14	14	68	81
TRINITY_DN154_c2_g1_i1	1	c	(A)12gaaaaaagaaaaagaaga(AAG)5	45	128	172
TRINITY_DN194_c0_g1_i8	1	c	(A)10gggggcaataccaaacttcgtgatagaacaagaagtttggtattgctcc(T)11	70	25	94
TRINITY_DN194_c0_g1_i8	2	c	(A)10tgaaattttttgttatc(T)10	37	1706	1742
TRINITY_DN194_c0_g1_i8	3	p1	(A)10	10	3545	3554
TRINITY_DN194_c0_g1_i8	4	p1	(A)12	12	4395	4406
TRINITY_DN194_c0_g1_i8	5	p1	(A)10	10	4644	4653
TRINITY_DN194_c0_g1_i8	6	p1	(T)10	10	4823	4832
TRINITY_DN194_c0_g1_i8	7	p2	(TA)6	12	5087	5098
TRINITY_DN194_c0_g1_i8	8	p1	(A)10	10	5542	5551
TRINITY_DN194_c0_g1_i8	9	p2	(GA)13	26	11284	11309
TRINITY_DN194_c0_g1_i7	1	c	(T)20cttttctcttttct(TTTA)5	54	803	856
TRINITY_DN194_c0_g1_i2	1	c	(A)10gggggcaataccaaacttcgtgatagaacaagaagtttggtattgctcc(T)11	70	25	94
TRINITY_DN194_c0_g1_i2	2	c	(A)10tgaaattttttgttatc(T)10	37	1706	1742
TRINITY_DN194_c0_g1_i2	3	p1	(T)16	16	4427	4442
TRINITY_DN194_c0_g1_i10	1	c	(A)10gggggcaataccaaacttcgtgatagaacaagaagtttggtattgctcc(T)11	70	25	94
TRINITY_DN194_c0_g1_i10	2	c	(A)10tgaaattttttgttatc(T)10	37	1706	1742
TRINITY_DN194_c0_g1_i10	3	p1	(A)10	10	3545	3554
TRINITY_DN194_c0_g1_i10	4	p1	(A)12	12	4395	4406
TRINITY_DN194_c0_g1_i10	5	p1	(A)10	10	4644	4653
TRINITY_DN194_c0_g1_i10	6	p1	(T)10	10	4823	4832
TRINITY_DN194_c0_g1_i10	7	p2	(TA)6	12	5087	5098
TRINITY_DN194_c0_g1_i10	8	p1	(A)10	10	5542	5551
TRINITY_DN194_c0_g1_i10	9	p2	(GA)13	26	11284	11309
TRINITY_DN194_c0_g1_i3	1	c	(A)10gggggcaataccaaacttcgtgatagaacaagaagtttggtattgctcc(T)11	70	25	94
TRINITY_DN194_c0_g1_i3	2	c	(A)10tgaaattttttgttatc(T)10	37	1706	1742
TRINITY_DN194_c0_g1_i3	3	p1	(A)10	10	3545	3554
TRINITY_DN194_c0_g1_i3	4	p1	(A)12	12	4395	4406
TRINITY_DN194_c0_g1_i3	5	p1	(A)10	10	4644	4653
TRINITY_DN194_c0_g1_i3	6	p1	(T)10	10	4823	4832
TRINITY_DN194_c0_g1_i3	7	p2	(TA)6	12	5087	5098
TRINITY_DN194_c0_g1_i3	8	p2	(GA)13	26	10450	10475
TRINITY_DN194_c0_g1_i9	1	c	(A)10gggggcaataccaaacttcgtgatagaacaagaagtttggtattgctcc(T)11	70	25	94
TRINITY_DN194_c0_g1_i9	2	c	(A)10tgaaattttttgttatc(T)10	37	1706	1742
TRINITY_DN194_c0_g1_i9	3	p1	(A)10	10	3545	3554
TRINITY_DN194_c0_g1_i9	4	p1	(A)12	12	4395	4406
TRINITY_DN194_c0_g1_i9	5	p1	(A)10	10	4644	4653
TRINITY_DN194_c0_g1_i9	6	p1	(T)10	10	4823	4832
TRINITY_DN194_c0_g1_i9	7	p2	(TA)6	12	5087	5098
TRINITY_DN194_c0_g1_i9	8	p1	(A)10	10	5542	5551
TRINITY_DN194_c0_g1_i9	9	p2	(GA)13	26	11368	11393
TRINITY_DN194_c0_g1_i4	1	c	(A)10gggggcaataccaaacttcgtgatagaacaagaagtttggtattgctcc(T)11	70	25	94
TRINITY_DN194_c0_g1_i4	2	c	(A)10tgaaattttttgttatc(T)10	37	1706	1742
TRINITY_DN194_c0_g1_i4	3	p1	(A)10	10	3545	3554
TRINITY_DN194_c0_g1_i4	4	p1	(A)12	12	4395	4406
TRINITY_DN194_c0_g1_i4	5	p1	(A)10	10	4644	4653
TRINITY_DN194_c0_g1_i4	6	p1	(T)10	10	4823	4832
TRINITY_DN194_c0_g1_i4	7	p2	(TA)6	12	5087	5098
TRINITY_DN194_c0_g1_i4	8	p2	(GA)13	26	10366	10391
TRINITY_DN194_c0_g1_i5	1	c	(A)10gggggcaataccaaacttcgtgatagaacaagaagtttggtattgctcc(T)11	70	25	94
TRINITY_DN194_c0_g1_i5	2	c	(A)10tgaaattttttgttatc(T)10	37	1706	1742
TRINITY_DN194_c0_g1_i5	3	p1	(A)10	10	3545	3554
TRINITY_DN194_c0_g1_i5	4	p1	(A)12	12	4395	4406
TRINITY_DN194_c0_g1_i5	5	p1	(A)10	10	4644	4653
TRINITY_DN194_c0_g1_i5	6	p1	(T)10	10	4823	4832
TRINITY_DN194_c0_g1_i5	7	p2	(TA)6	12	5087	5098
TRINITY_DN194_c0_g1_i5	8	p1	(A)10	10	5542	5551
TRINITY_DN194_c0_g1_i5	9	p2	(GA)13	26	11452	11477
TRINITY_DN194_c0_g1_i6	1	p3	(TGA)5	15	983	997
TRINITY_DN194_c0_g1_i6	2	p1	(T)16	16	3783	3798
TRINITY_DN194_c0_g2_i2	1	p1	(T)23	23	1	23
TRINITY_DN194_c0_g2_i3	1	p1	(T)23	23	1	23
TRINITY_DN194_c0_g2_i3	2	c	(GA)7cagagac(AG)8ac(AG)8	55	827	881
TRINITY_DN194_c0_g2_i3	3	p2	(AG)17	34	1776	1809
TRINITY_DN194_c0_g2_i1	1	p1	(T)23	23	1	23
TRINITY_DN167_c0_g1_i6	1	p1	(A)17	17	51	67
TRINITY_DN167_c0_g1_i6	2	p2	(GA)7	14	4065	4078
TRINITY_DN167_c0_g1_i6	3	p2	(AT)12	24	4281	4304
TRINITY_DN167_c0_g1_i5	1	p1	(A)17	17	51	67
TRINITY_DN167_c0_g1_i5	2	p2	(GA)7	14	4437	4450
TRINITY_DN167_c0_g1_i5	3	p2	(AT)12	24	4653	4676
TRINITY_DN167_c0_g1_i7	1	p1	(A)17	17	51	67
TRINITY_DN167_c0_g1_i13	1	p1	(A)17	17	51	67
TRINITY_DN167_c0_g1_i13	2	p2	(GA)7	14	3803	3816
TRINITY_DN167_c0_g1_i13	3	p2	(AT)12	24	4019	4042
TRINITY_DN167_c0_g1_i8	1	p1	(A)17	17	51	67
TRINITY_DN167_c0_g1_i14	1	p1	(A)17	17	51	67
TRINITY_DN167_c0_g1_i14	2	p2	(AT)12	24	4289	4312
TRINITY_DN167_c0_g1_i4	1	p1	(A)17	17	51	67
TRINITY_DN167_c0_g1_i11	1	p1	(A)17	17	51	67
TRINITY_DN167_c0_g1_i10	1	p1	(A)17	17	51	67
TRINITY_DN167_c0_g1_i1	1	p1	(A)17	17	51	67
TRINITY_DN167_c0_g1_i1	2	p2	(AT)12	24	3917	3940
TRINITY_DN167_c0_g1_i2	1	p1	(A)17	17	51	67
TRINITY_DN167_c0_g1_i2	2	p2	(GA)7	14	4175	4188
TRINITY_DN167_c0_g1_i2	3	p2	(AT)12	24	4391	4414
TRINITY_DN167_c1_g1_i1	1	p2	(AC)7	14	87	100
TRINITY_DN167_c1_g1_i1	2	p1	(A)31	31	1053	1083
TRINITY_DN167_c1_g1_i2	1	p1	(A)31	31	381	411
TRINITY_DN151_c0_g1_i2	1	p1	(A)12	12	1702	1713
TRINITY_DN151_c0_g1_i2	2	p1	(A)12	12	5656	5667
TRINITY_DN151_c0_g1_i2	3	p1	(T)12	12	6169	6180
TRINITY_DN151_c0_g1_i2	4	p1	(A)10	10	6373	6382
TRINITY_DN151_c0_g1_i2	5	p1	(A)14	14	7849	7862
TRINITY_DN151_c0_g1_i2	6	p1	(A)10	10	9432	9441
TRINITY_DN151_c0_g1_i2	7	p1	(A)17	17	10139	10155
TRINITY_DN151_c0_g1_i8	1	p1	(A)12	12	4851	4862
TRINITY_DN151_c0_g1_i8	2	p1	(T)12	12	5364	5375
TRINITY_DN151_c0_g1_i8	3	p1	(A)10	10	5568	5577
TRINITY_DN151_c0_g1_i8	4	p1	(A)14	14	7044	7057
TRINITY_DN151_c0_g1_i8	5	p1	(A)10	10	8627	8636
TRINITY_DN151_c0_g1_i8	6	p1	(A)17	17	9334	9350
TRINITY_DN151_c0_g1_i6	1	p1	(A)12	12	4861	4872
TRINITY_DN151_c0_g1_i6	2	p1	(T)12	12	5374	5385
TRINITY_DN151_c0_g1_i6	3	p1	(A)10	10	5578	5587
TRINITY_DN151_c0_g1_i6	4	p1	(A)14	14	7054	7067
TRINITY_DN151_c0_g1_i6	5	p1	(A)10	10	8637	8646
TRINITY_DN151_c0_g1_i6	6	p1	(A)17	17	9344	9360
TRINITY_DN151_c0_g1_i3	1	p1	(A)10	10	46	55
TRINITY_DN151_c0_g1_i3	2	p1	(A)12	12	3749	3760
TRINITY_DN151_c0_g1_i3	3	p1	(T)12	12	4262	4273
TRINITY_DN151_c0_g1_i3	4	p1	(A)10	10	4466	4475
TRINITY_DN151_c0_g1_i3	5	p1	(A)14	14	5942	5955
TRINITY_DN151_c0_g1_i3	6	p1	(A)10	10	7525	7534
TRINITY_DN151_c0_g1_i3	7	p1	(A)17	17	8232	8248
TRINITY_DN151_c0_g1_i9	1	p1	(A)12	12	4792	4803
TRINITY_DN151_c0_g1_i9	2	p1	(T)12	12	5305	5316
TRINITY_DN151_c0_g1_i9	3	p1	(A)10	10	5509	5518
TRINITY_DN151_c0_g1_i9	4	p1	(A)14	14	6985	6998
TRINITY_DN151_c0_g1_i9	5	p1	(A)10	10	8568	8577
TRINITY_DN151_c0_g1_i9	6	p1	(A)17	17	9275	9291
TRINITY_DN151_c0_g1_i11	1	p1	(A)12	12	1702	1713
TRINITY_DN151_c0_g1_i11	2	p1	(A)12	12	5597	5608
TRINITY_DN151_c0_g1_i11	3	p1	(T)12	12	6110	6121
TRINITY_DN151_c0_g1_i11	4	p1	(A)10	10	6314	6323
TRINITY_DN151_c0_g1_i11	5	p1	(A)14	14	7790	7803
TRINITY_DN151_c0_g1_i11	6	p1	(A)10	10	9373	9382
TRINITY_DN151_c0_g1_i11	7	p1	(A)17	17	10080	10096
TRINITY_DN151_c0_g1_i1	1	p1	(A)10	10	46	55
TRINITY_DN151_c0_g1_i1	2	p1	(A)12	12	3759	3770
TRINITY_DN151_c0_g1_i1	3	p1	(T)12	12	4272	4283
TRINITY_DN151_c0_g1_i1	4	p1	(A)10	10	4476	4485
TRINITY_DN151_c0_g1_i1	5	p1	(A)14	14	5952	5965
TRINITY_DN151_c0_g1_i1	6	p1	(A)10	10	7535	7544
TRINITY_DN151_c0_g1_i1	7	p1	(A)17	17	8242	8258
TRINITY_DN151_c0_g2_i11	1	p1	(T)17	17	40	56
TRINITY_DN151_c0_g2_i11	2	p1	(T)10	10	754	763
TRINITY_DN151_c0_g2_i11	3	p1	(T)14	14	2333	2346
TRINITY_DN151_c0_g2_i11	4	p1	(T)10	10	3813	3822
TRINITY_DN151_c0_g2_i11	5	p1	(A)12	12	4015	4026
TRINITY_DN151_c0_g2_i11	6	p1	(T)12	12	4528	4539
TRINITY_DN151_c0_g2_i11	7	p1	(T)12	12	8423	8434
TRINITY_DN151_c0_g2_i11	8	p1	(T)23	23	10354	10376
TRINITY_DN151_c0_g2_i10	1	p1	(T)23	23	313	335
TRINITY_DN151_c0_g2_i4	1	p1	(T)17	17	40	56
TRINITY_DN151_c0_g2_i4	2	p1	(T)10	10	754	763
TRINITY_DN151_c0_g2_i4	3	p1	(T)14	14	2333	2346
TRINITY_DN151_c0_g2_i4	4	p1	(T)10	10	3813	3822
TRINITY_DN151_c0_g2_i4	5	p1	(A)13	13	4014	4026
TRINITY_DN151_c0_g2_i4	6	p1	(T)12	12	4528	4539
TRINITY_DN151_c0_g2_i4	7	p1	(T)12	12	8492	8503
TRINITY_DN151_c0_g2_i8	1	p1	(T)17	17	40	56
TRINITY_DN151_c0_g2_i8	2	p1	(T)10	10	754	763
TRINITY_DN151_c0_g2_i8	3	p1	(T)14	14	2333	2346
TRINITY_DN151_c0_g2_i8	4	p1	(T)10	10	3813	3822
TRINITY_DN151_c0_g2_i8	5	p1	(A)12	12	4015	4026
TRINITY_DN151_c0_g2_i8	6	p1	(T)12	12	4528	4539
TRINITY_DN151_c0_g2_i8	7	p1	(T)12	12	8423	8434
TRINITY_DN151_c0_g2_i3	1	p1	(A)29	29	2	30
TRINITY_DN151_c0_g2_i7	1	p1	(T)17	17	40	56
TRINITY_DN151_c0_g2_i7	2	p1	(T)10	10	754	763
TRINITY_DN151_c0_g2_i7	3	p1	(T)14	14	2333	2346
TRINITY_DN151_c0_g2_i7	4	p1	(T)10	10	3813	3822
TRINITY_DN151_c0_g2_i7	5	p1	(A)12	12	4015	4026
TRINITY_DN151_c0_g2_i7	6	p1	(T)12	12	4528	4539
TRINITY_DN151_c0_g2_i7	7	p1	(T)12	12	8482	8493
TRINITY_DN151_c0_g2_i7	8	p1	(T)23	23	10413	10435
TRINITY_DN151_c0_g2_i9	1	p1	(A)29	29	2	30
TRINITY_DN151_c0_g2_i9	2	p1	(T)12	12	532	543
TRINITY_DN151_c0_g2_i5	1	p1	(T)17	17	40	56
TRINITY_DN151_c0_g2_i5	2	p1	(T)10	10	754	763
TRINITY_DN151_c0_g2_i5	3	p1	(T)14	14	2333	2346
TRINITY_DN151_c0_g2_i5	4	p1	(T)12	12	3865	3876
TRINITY_DN151_c0_g2_i5	5	p1	(T)12	12	7819	7830
TRINITY_DN151_c0_g2_i6	1	p1	(T)17	17	40	56
TRINITY_DN151_c0_g2_i6	2	p1	(T)10	10	754	763
TRINITY_DN151_c0_g2_i6	3	p1	(T)14	14	2333	2346
TRINITY_DN151_c0_g2_i6	4	p1	(T)10	10	3813	3822
TRINITY_DN151_c0_g2_i6	5	p1	(A)12	12	4015	4026
TRINITY_DN151_c0_g2_i6	6	p1	(T)12	12	4528	4539
TRINITY_DN151_c0_g2_i6	7	p1	(T)12	12	8482	8493
TRINITY_DN151_c1_g1_i2	1	p1	(A)23	23	66	88
TRINITY_DN151_c3_g1_i1	1	p1	(T)17	17	75	91
TRINITY_DN151_c3_g1_i1	2	p3	(TGT)6	18	1461	1478
TRINITY_DN193_c0_g1_i1	1	p3	(GAA)12	36	226	261
TRINITY_DN143_c0_g1_i14	1	p1	(A)12	12	25	36
TRINITY_DN143_c0_g1_i10	1	p1	(A)12	12	25	36
TRINITY_DN143_c0_g1_i27	1	p1	(A)12	12	25	36
TRINITY_DN143_c0_g1_i7	1	p1	(A)12	12	25	36
TRINITY_DN143_c0_g1_i7	2	p1	(T)21	21	714	734
TRINITY_DN143_c0_g1_i16	1	p1	(A)12	12	25	36
TRINITY_DN143_c0_g1_i17	1	p1	(A)12	12	25	36
TRINITY_DN143_c0_g1_i20	1	p1	(A)12	12	25	36
TRINITY_DN143_c0_g1_i19	1	p1	(A)12	12	25	36
TRINITY_DN143_c0_g1_i13	1	p1	(A)12	12	25	36
TRINITY_DN143_c0_g1_i28	1	p1	(A)12	12	25	36
TRINITY_DN143_c0_g1_i29	1	p1	(A)12	12	25	36
TRINITY_DN143_c0_g1_i1	1	p1	(A)12	12	25	36
TRINITY_DN143_c0_g1_i21	1	p1	(A)12	12	25	36
TRINITY_DN143_c0_g1_i25	1	p1	(A)12	12	25	36
TRINITY_DN143_c0_g1_i4	1	p1	(A)12	12	25	36
TRINITY_DN143_c0_g1_i22	1	p1	(A)12	12	25	36
TRINITY_DN143_c0_g1_i8	1	p1	(A)12	12	25	36
TRINITY_DN143_c0_g1_i18	1	p1	(A)12	12	25	36
TRINITY_DN143_c0_g1_i26	1	p1	(A)12	12	25	36
TRINITY_DN143_c0_g1_i5	1	p1	(A)12	12	25	36
TRINITY_DN143_c0_g1_i2	1	p1	(A)12	12	25	36
TRINITY_DN143_c0_g1_i9	1	p1	(A)12	12	25	36
TRINITY_DN143_c0_g1_i15	1	p1	(A)12	12	25	36
TRINITY_DN143_c0_g1_i11	1	p1	(A)12	12	25	36
TRINITY_DN143_c0_g1_i3	1	p1	(A)21	21	13	33
TRINITY_DN143_c0_g1_i6	1	p1	(A)12	12	25	36
TRINITY_DN143_c3_g1_i2	1	p2	(AT)11	22	258	279
TRINITY_DN143_c3_g1_i1	1	p2	(AT)11	22	312	333
TRINITY_DN143_c5_g1_i1	1	c	(A)13gttaaaacttg(A)11g(A)10	46	41	86
TRINITY_DN196_c0_g1_i11	1	p2	(AT)12	24	610	633
TRINITY_DN196_c0_g1_i11	2	p2	(TA)11	22	951	972
TRINITY_DN196_c0_g1_i11	3	p4	(TTAT)5	20	2552	2571
TRINITY_DN196_c0_g1_i10	1	c	(AT)7acatac(AT)6	32	1138	1169
TRINITY_DN196_c0_g1_i10	2	p2	(AT)12	24	1347	1370
TRINITY_DN196_c0_g1_i5	1	p2	(AT)12	24	610	633
TRINITY_DN196_c0_g1_i5	2	p4	(TTAT)5	20	2386	2405
TRINITY_DN196_c0_g1_i2	1	c	(AT)7acatac(AT)6	32	87	118
TRINITY_DN196_c0_g1_i2	2	p2	(AT)12	24	296	319
TRINITY_DN196_c0_g1_i12	1	p1	(A)11	11	130	140
TRINITY_DN196_c0_g1_i12	2	p2	(AT)11	22	1194	1215
TRINITY_DN196_c0_g1_i12	3	p2	(AT)12	24	1393	1416
TRINITY_DN196_c0_g1_i1	1	p1	(A)11	11	657	667
TRINITY_DN196_c0_g1_i3	1	p1	(T)20	20	39	58
TRINITY_DN196_c0_g1_i3	2	p2	(AT)11	22	392	413
TRINITY_DN196_c0_g1_i8	1	p2	(AT)12	24	610	633
TRINITY_DN122_c0_g1_i21	1	p2	(CT)11	22	91	112
TRINITY_DN122_c0_g1_i21	2	p3	(TCT)5	15	261	275
TRINITY_DN122_c0_g1_i21	3	p1	(T)10	10	1818	1827
TRINITY_DN122_c0_g1_i21	4	p1	(T)14	14	3144	3157
TRINITY_DN122_c0_g1_i22	1	p2	(CT)11	22	91	112
TRINITY_DN122_c0_g1_i22	2	p3	(TCT)5	15	256	270
TRINITY_DN122_c0_g1_i14	1	p2	(CT)11	22	91	112
TRINITY_DN122_c0_g1_i14	2	p3	(TCT)5	15	261	275
TRINITY_DN122_c0_g1_i14	3	c	(A)11t(A)10	22	3265	3286
TRINITY_DN122_c0_g1_i8	1	p2	(CT)11	22	91	112
TRINITY_DN122_c0_g1_i8	2	p3	(TCT)5	15	261	275
TRINITY_DN122_c0_g1_i15	1	p2	(CT)11	22	91	112
TRINITY_DN122_c0_g1_i15	2	p3	(TCT)5	15	261	275
TRINITY_DN122_c0_g1_i15	3	p1	(T)14	14	2661	2674
TRINITY_DN122_c0_g1_i4	1	p2	(CT)11	22	91	112
TRINITY_DN122_c0_g1_i4	2	p3	(TCT)5	15	256	270
TRINITY_DN122_c0_g1_i3	1	c	(T)14ctcttttttttcccctagataactcgagatgtaaatgctggtttgaggattt(A)15	81	334	414
TRINITY_DN122_c0_g1_i13	1	p2	(CT)11	22	91	112
TRINITY_DN122_c0_g1_i13	2	p3	(TCT)5	15	261	275
TRINITY_DN122_c0_g1_i5	1	p2	(CT)11	22	91	112
TRINITY_DN122_c0_g1_i5	2	p3	(TCT)5	15	261	275
TRINITY_DN122_c0_g1_i5	3	p1	(T)13	13	2781	2793
TRINITY_DN122_c0_g1_i20	1	p2	(CT)11	22	91	112
TRINITY_DN122_c0_g1_i20	2	p3	(TCT)5	15	261	275
TRINITY_DN122_c0_g1_i20	3	c	(A)11t(A)10	22	2767	2788
TRINITY_DN122_c0_g1_i2	1	p2	(CT)11	22	91	112
TRINITY_DN122_c0_g1_i2	2	p3	(TCT)5	15	261	275
TRINITY_DN122_c0_g1_i2	3	p1	(T)10	10	1625	1634
TRINITY_DN122_c0_g1_i2	4	p1	(T)14	14	3572	3585
TRINITY_DN122_c0_g1_i17	1	p2	(CT)11	22	91	112
TRINITY_DN122_c0_g1_i17	2	p3	(TCT)5	15	261	275
TRINITY_DN122_c0_g1_i17	3	c	(A)11t(A)10	22	3341	3362
TRINITY_DN122_c0_g1_i7	1	c	(TTC)5tttcttc(T)12	34	40	73
TRINITY_DN122_c0_g1_i6	1	p2	(CT)11	22	91	112
TRINITY_DN122_c0_g1_i6	2	p3	(TCT)5	15	261	275
TRINITY_DN122_c0_g1_i6	3	p1	(T)10	10	1818	1827
TRINITY_DN122_c0_g1_i6	4	c	(A)11t(A)10	22	3250	3271
TRINITY_DN122_c0_g1_i9	1	p2	(CT)11	22	91	112
TRINITY_DN122_c0_g1_i9	2	p3	(TCT)5	15	261	275
TRINITY_DN122_c0_g1_i23	1	p1	(T)49	49	334	382
TRINITY_DN122_c0_g1_i18	1	p2	(CT)11	22	91	112
TRINITY_DN122_c0_g1_i18	2	p3	(TCT)5	15	261	275
TRINITY_DN122_c0_g1_i18	3	p1	(T)10	10	1701	1710
TRINITY_DN122_c0_g1_i18	4	p1	(T)14	14	3027	3040
TRINITY_DN122_c0_g1_i11	1	p2	(CT)11	22	91	112
TRINITY_DN122_c0_g1_i11	2	p3	(TCT)5	15	261	275
TRINITY_DN122_c0_g1_i1	1	p2	(CT)11	22	91	112
TRINITY_DN122_c0_g1_i1	2	p3	(TCT)5	15	261	275
TRINITY_DN122_c0_g1_i1	3	p1	(T)10	10	1818	1827
TRINITY_DN122_c0_g1_i1	4	p1	(T)13	13	3264	3276
TRINITY_DN122_c1_g1_i6	1	p1	(A)11	11	72	82
TRINITY_DN122_c1_g1_i4	1	p1	(A)11	11	72	82
TRINITY_DN122_c1_g1_i8	1	p1	(T)11	11	79	89
TRINITY_DN122_c1_g1_i8	2	p1	(A)18	18	522	539
TRINITY_DN186_c0_g1_i1	1	p1	(T)10	10	31	40
TRINITY_DN186_c0_g1_i1	2	p1	(T)19	19	2620	2638
TRINITY_DN186_c0_g1_i1	3	p2	(CT)18	36	3110	3145
TRINITY_DN186_c0_g1_i1	4	p1	(A)10	10	4470	4479
TRINITY_DN186_c0_g1_i8	1	p1	(T)10	10	31	40
TRINITY_DN186_c0_g1_i8	2	c	(T)10aa(T)10	22	2375	2396
TRINITY_DN186_c0_g1_i8	3	p1	(T)19	19	2862	2880
TRINITY_DN186_c0_g1_i8	4	p2	(CT)18	36	3352	3387
TRINITY_DN186_c0_g1_i8	5	p1	(A)10	10	4678	4687
TRINITY_DN186_c0_g1_i3	1	p1	(T)10	10	31	40
TRINITY_DN186_c0_g1_i3	2	p1	(A)10	10	4177	4186
TRINITY_DN186_c0_g1_i11	1	p1	(T)10	10	31	40
TRINITY_DN186_c0_g1_i11	2	p1	(A)10	10	3717	3726
TRINITY_DN186_c0_g1_i10	1	p1	(T)10	10	31	40
TRINITY_DN186_c0_g1_i10	2	c	(T)10aa(T)10	22	2375	2396
TRINITY_DN186_c0_g1_i10	3	p1	(T)19	19	2862	2880
TRINITY_DN186_c0_g1_i10	4	p2	(CT)18	36	3352	3387
TRINITY_DN186_c0_g1_i10	5	p1	(A)10	10	4595	4604
TRINITY_DN186_c0_g1_i12	1	p1	(T)10	10	31	40
TRINITY_DN186_c0_g1_i12	2	p1	(A)10	10	3800	3809
TRINITY_DN186_c0_g1_i4	1	p1	(T)10	10	31	40
TRINITY_DN186_c0_g1_i4	2	p1	(A)10	10	3882	3891
TRINITY_DN186_c0_g1_i9	1	p1	(T)10	10	31	40
TRINITY_DN186_c0_g1_i9	2	p1	(A)10	10	3938	3947
TRINITY_DN186_c0_g1_i6	1	p1	(T)10	10	31	40
TRINITY_DN186_c0_g1_i6	2	p1	(A)10	10	3921	3930
TRINITY_DN186_c0_g1_i5	1	p1	(T)10	10	31	40
TRINITY_DN186_c0_g1_i5	2	p1	(A)10	10	3834	3843
TRINITY_DN186_c1_g1_i1	1	p1	(T)19	19	52	70
TRINITY_DN186_c2_g1_i2	1	p1	(T)10	10	2475	2484
TRINITY_DN186_c2_g1_i3	1	p1	(T)10	10	2352	2361
TRINITY_DN186_c2_g1_i1	1	p1	(T)10	10	2492	2501
TRINITY_DN139_c0_g1_i8	1	p2	(CT)11	22	43	64
TRINITY_DN139_c0_g1_i7	1	p2	(CT)11	22	43	64
TRINITY_DN139_c0_g1_i7	2	p1	(T)18	18	1912	1929
TRINITY_DN139_c0_g1_i6	1	p2	(CT)12	24	43	66
TRINITY_DN139_c0_g1_i6	2	p1	(T)15	15	674	688
TRINITY_DN139_c0_g1_i5	1	p2	(CT)11	22	43	64
TRINITY_DN139_c0_g2_i2	1	p2	(TC)11	22	1	22
TRINITY_DN139_c0_g2_i2	2	p1	(A)18	18	2319	2336
TRINITY_DN139_c0_g2_i2	3	p1	(A)23	23	2649	2671
TRINITY_DN139_c0_g2_i2	4	p1	(A)23	23	2984	3006
TRINITY_DN139_c0_g2_i9	1	p2	(TC)11	22	1	22
TRINITY_DN139_c0_g2_i9	2	p1	(A)18	18	2193	2210
TRINITY_DN139_c0_g2_i1	1	p2	(TC)11	22	1	22
TRINITY_DN139_c0_g2_i11	1	p2	(TC)11	22	1	22
TRINITY_DN139_c0_g2_i11	2	p1	(A)18	18	1986	2003
TRINITY_DN139_c0_g2_i11	3	p1	(A)23	23	2316	2338
TRINITY_DN139_c0_g2_i11	4	p1	(A)23	23	2651	2673
TRINITY_DN139_c0_g2_i8	1	p2	(TC)11	22	1	22
TRINITY_DN139_c0_g2_i8	2	p1	(A)18	18	1853	1870
TRINITY_DN139_c0_g2_i8	3	p1	(A)23	23	2183	2205
TRINITY_DN139_c0_g2_i8	4	p1	(A)23	23	2518	2540
TRINITY_DN139_c0_g2_i3	1	p2	(TC)11	22	1	22
TRINITY_DN139_c0_g2_i4	1	p2	(TC)11	22	1	22
TRINITY_DN139_c0_g2_i4	2	p1	(A)18	18	1539	1556
TRINITY_DN139_c0_g2_i4	3	p1	(A)23	23	1869	1891
TRINITY_DN139_c0_g2_i4	4	p1	(A)23	23	2204	2226
TRINITY_DN139_c0_g2_i7	1	p2	(TC)11	22	1	22
TRINITY_DN139_c0_g2_i7	2	p1	(A)18	18	1829	1846
TRINITY_DN139_c0_g2_i7	3	p1	(A)23	23	2159	2181
TRINITY_DN139_c0_g2_i7	4	p1	(A)23	23	2494	2516
TRINITY_DN139_c1_g1_i1	1	p2	(CT)11	22	217	238
TRINITY_DN139_c1_g1_i2	1	p2	(CT)11	22	218	239
TRINITY_DN139_c2_g1_i1	1	p1	(T)50	50	450	499
TRINITY_DN141_c0_g1_i2	1	p1	(T)11	11	1948	1958
TRINITY_DN141_c0_g1_i10	1	p1	(G)10	10	3060	3069
TRINITY_DN141_c1_g1_i6	1	p1	(T)13	13	244	256
TRINITY_DN141_c1_g1_i2	1	p3	(ATA)6	18	359	376
TRINITY_DN141_c2_g1_i1	1	p1	(A)27	27	385	411
TRINITY_DN141_c2_g1_i1	2	p3	(TTG)5	15	863	877
TRINITY_DN141_c2_g1_i3	1	p1	(A)27	27	385	411
TRINITY_DN141_c2_g1_i3	2	p3	(TTG)5	15	863	877
TRINITY_DN141_c2_g1_i3	3	p2	(TC)6	12	1230	1241
TRINITY_DN141_c2_g1_i2	1	p2	(TC)6	12	258	269
TRINITY_DN141_c3_g1_i2	1	p2	(GA)8	16	39	54
TRINITY_DN138_c0_g1_i11	1	c	(TC)9tt(TC)7	34	61	94
TRINITY_DN138_c0_g1_i4	1	p2	(TC)11	22	61	82
TRINITY_DN138_c0_g1_i2	1	c	(TC)9tt(TC)7	34	61	94
TRINITY_DN138_c0_g1_i2	2	c	(T)11gggttaatttatgcaac(T)10	38	2565	2602
TRINITY_DN138_c0_g1_i12	1	c	(T)11gggttaatttatgcaac(T)10	38	1111	1148
TRINITY_DN138_c0_g1_i7	1	p2	(TC)11	22	61	82
TRINITY_DN138_c0_g1_i1	1	c	(TC)9tt(TC)7	34	61	94
TRINITY_DN138_c0_g1_i13	1	p2	(TC)11	22	61	82
TRINITY_DN138_c0_g1_i13	2	c	(T)11gggttaatttatgcaac(T)10	38	2602	2639
TRINITY_DN198_c0_g1_i3	1	p1	(T)20	20	9	28
TRINITY_DN198_c0_g1_i3	2	p2	(TA)10	20	383	402
TRINITY_DN198_c0_g1_i3	3	p1	(A)18	18	1526	1543
TRINITY_DN198_c0_g1_i1	1	p1	(T)20	20	9	28
TRINITY_DN198_c0_g1_i1	2	p2	(TA)10	20	383	402
TRINITY_DN198_c0_g1_i4	1	p1	(A)18	18	1362	1379
TRINITY_DN198_c1_g1_i2	1	p1	(T)18	18	797	814
TRINITY_DN198_c1_g1_i1	1	p2	(CT)11	22	52	73
TRINITY_DN198_c1_g1_i1	2	p1	(T)18	18	759	776
TRINITY_DN100_c0_g1_i8	1	p1	(G)10	10	545	554
TRINITY_DN100_c0_g1_i8	2	c	(C)10tccaaaagagggatgcaataggctgaccctta(G)10	52	694	745
TRINITY_DN100_c0_g1_i8	3	p1	(T)10	10	1430	1439
TRINITY_DN100_c0_g1_i8	4	p1	(G)10	10	4421	4430
TRINITY_DN100_c0_g1_i8	5	c	(G)10tgaaacatgtccccctcccccgaaggggagggggactagcgcgtataattaaaa(T)10cgtatataaccccttatcagcgtatactctctcaatata(G)10	123	8014	8136
TRINITY_DN100_c0_g1_i8	6	p1	(T)10	10	9050	9059
TRINITY_DN100_c0_g1_i8	7	c	(T)10ctaagcaggtcttctgagccgtggccagcttagactggtttttttcaaggagtgcgtcaca(G)10	81	9274	9354
TRINITY_DN100_c0_g1_i8	8	p1	(T)10	10	9497	9506
TRINITY_DN100_c0_g1_i8	9	p1	(G)10	10	9803	9812
TRINITY_DN100_c0_g1_i9	1	p1	(G)10	10	545	554
TRINITY_DN100_c0_g1_i9	2	c	(C)10tccaaaagagggatgcaataggctgaccctta(G)10	52	694	745
TRINITY_DN100_c0_g1_i9	3	p1	(T)10	10	1430	1439
TRINITY_DN100_c0_g1_i9	4	p1	(G)10	10	2719	2728
TRINITY_DN100_c0_g1_i9	5	c	(G)10tgaaacatgtccccctcccccgaaggggagggggactagcgcgtataattaaaa(T)10cgtatataaccccttatcagcgtatactctctcaatata(G)10	123	6312	6434
TRINITY_DN100_c0_g1_i14	1	p1	(G)10	10	545	554
TRINITY_DN100_c0_g1_i14	2	c	(C)10tccaaaagagggatgcaataggctgaccctta(G)10	52	694	745
TRINITY_DN100_c0_g1_i14	3	p1	(T)10	10	1430	1439
TRINITY_DN100_c0_g1_i11	1	p1	(G)10	10	545	554
TRINITY_DN100_c0_g1_i11	2	c	(C)10tccaaaagagggatgcaataggctgaccctta(G)10	52	694	745
TRINITY_DN100_c0_g1_i11	3	p1	(T)10	10	1430	1439
TRINITY_DN100_c0_g1_i11	4	p1	(G)10	10	4421	4430
TRINITY_DN100_c0_g1_i11	5	p1	(T)10	10	7697	7706
TRINITY_DN100_c0_g1_i11	6	c	(T)10ctaagcaggtcttctgagccgtggccagcttagactggtttttttcaaggagtgcgtcaca(G)10	81	7921	8001
TRINITY_DN100_c0_g1_i11	7	p1	(T)10	10	8144	8153
TRINITY_DN100_c0_g1_i11	8	p1	(G)10	10	8450	8459
TRINITY_DN100_c0_g1_i12	1	p1	(G)10	10	545	554
TRINITY_DN100_c0_g1_i12	2	p1	(C)10	10	694	703
TRINITY_DN100_c0_g1_i12	3	p1	(G)10	10	1280	1289
TRINITY_DN100_c0_g1_i12	4	p1	(T)10	10	1431	1440
TRINITY_DN100_c0_g1_i12	5	p1	(G)10	10	2720	2729
TRINITY_DN100_c0_g1_i12	6	c	(G)10tgaaacatgtccccctcccccgaaggggagggggactagcgcgtataattaaaa(T)10cgtatataaccccttatcagcgtatactctctcaatata(G)10	123	6313	6435
TRINITY_DN100_c0_g1_i12	7	p1	(T)10	10	8717	8726
TRINITY_DN100_c0_g1_i12	8	c	(T)10ctaagcaggtcttctgagccgtggccagcttagactggtttttttcaaggagtgcgtcaca(G)10	81	8941	9021
TRINITY_DN100_c0_g1_i12	9	p1	(T)10	10	9164	9173
TRINITY_DN100_c0_g1_i12	10	p1	(G)10	10	9470	9479
TRINITY_DN100_c0_g1_i1	1	p1	(G)10	10	545	554
TRINITY_DN100_c0_g1_i1	2	c	(C)10tccaaaagagggatgcaataggctgaccctta(G)10	52	694	745
TRINITY_DN100_c0_g1_i1	3	p1	(T)10	10	1430	1439
TRINITY_DN100_c0_g1_i5	1	p1	(G)10	10	545	554
TRINITY_DN100_c0_g1_i5	2	c	(C)10tccaaaagagggatgcaataggctgaccctta(G)10	52	694	745
TRINITY_DN100_c0_g1_i5	3	p1	(T)10	10	1430	1439
TRINITY_DN100_c0_g1_i5	4	p1	(G)10	10	2719	2728
TRINITY_DN100_c0_g1_i5	5	c	(G)10tgaaacatgtccccctcccccgaaggggagggggactagcgcgtataattaaaa(T)10cgtatataaccccttatcagcgtatactctctcaatata(G)10	123	6312	6434
TRINITY_DN100_c0_g1_i5	6	p1	(T)10	10	8716	8725
TRINITY_DN100_c0_g1_i5	7	c	(T)10ctaagcaggtcttctgagccgtggccagcttagactggtttttttcaaggagtgcgtcaca(G)10	81	8940	9020
TRINITY_DN100_c0_g1_i5	8	p1	(T)10	10	9163	9172
TRINITY_DN100_c0_g1_i5	9	p1	(G)10	10	9469	9478
TRINITY_DN100_c0_g1_i10	1	p1	(G)10	10	545	554
TRINITY_DN100_c0_g1_i10	2	c	(C)10tccaaaagagggatgcaataggctgaccctta(G)10	52	694	745
TRINITY_DN100_c0_g1_i10	3	p1	(T)10	10	1430	1439
TRINITY_DN100_c0_g1_i3	1	p1	(G)10	10	545	554
TRINITY_DN100_c0_g1_i3	2	c	(C)10tccaaaagagggatgcaataggctgaccctta(G)10	52	694	745
TRINITY_DN100_c0_g1_i3	3	p1	(T)10	10	1430	1439
TRINITY_DN100_c0_g1_i3	4	p1	(G)10	10	4421	4430
TRINITY_DN100_c0_g1_i15	1	p1	(G)10	10	545	554
TRINITY_DN100_c0_g1_i15	2	c	(C)10tccaaaagagggatgcaataggctgaccctta(G)10	52	694	745
TRINITY_DN100_c0_g1_i15	3	p1	(T)10	10	1430	1439
TRINITY_DN100_c0_g1_i15	4	p1	(G)10	10	4421	4430
TRINITY_DN100_c0_g1_i6	1	p1	(G)10	10	545	554
TRINITY_DN100_c0_g1_i6	2	c	(C)10tccaaaagagggatgcaataggctgaccctta(G)10	52	694	745
TRINITY_DN100_c0_g1_i6	3	p1	(T)10	10	1430	1439
TRINITY_DN100_c0_g1_i6	4	p1	(G)10	10	2719	2728
TRINITY_DN100_c3_g1_i1	1	p1	(C)10	10	199	208
TRINITY_DN125_c0_g1_i10	1	p3	(GAA)7	21	6229	6249
TRINITY_DN125_c0_g1_i10	2	p3	(TCT)5	15	7160	7174
TRINITY_DN125_c0_g1_i10	3	p1	(T)10	10	7934	7943
TRINITY_DN125_c0_g1_i8	1	p3	(GAA)7	21	6572	6592
TRINITY_DN125_c0_g1_i8	2	p3	(TCT)5	15	7503	7517
TRINITY_DN125_c0_g1_i12	1	p1	(T)10	10	119	128
TRINITY_DN125_c0_g1_i7	1	p3	(GAA)7	21	6347	6367
TRINITY_DN125_c0_g1_i7	2	p3	(TCT)5	15	7278	7292
TRINITY_DN125_c0_g1_i3	1	p3	(GAA)7	21	6318	6338
TRINITY_DN125_c0_g1_i3	2	p3	(TCT)5	15	7249	7263
TRINITY_DN125_c0_g1_i3	3	p1	(T)10	10	7828	7837
TRINITY_DN125_c0_g1_i4	1	p3	(GAA)7	21	6229	6249
TRINITY_DN125_c0_g1_i4	2	p3	(TCT)5	15	7160	7174
TRINITY_DN125_c0_g1_i4	3	p1	(T)10	10	7739	7748
TRINITY_DN125_c0_g1_i1	1	p3	(GAA)7	21	5618	5638
TRINITY_DN125_c0_g1_i1	2	p3	(TCT)5	15	6549	6563
TRINITY_DN125_c1_g1_i4	1	p1	(A)23	23	15	37
TRINITY_DN125_c1_g1_i5	1	p1	(A)23	23	15	37
TRINITY_DN125_c1_g1_i3	1	p1	(A)23	23	15	37
TRINITY_DN125_c1_g1_i1	1	p1	(A)23	23	15	37
TRINITY_DN129_c0_g1_i3	1	c	(TA)11tt(TA)6	36	1	36
TRINITY_DN129_c0_g1_i3	2	p1	(T)10	10	402	411
TRINITY_DN129_c0_g1_i3	3	p1	(T)12	12	566	577
TRINITY_DN129_c0_g1_i3	4	p1	(A)10	10	1250	1259
TRINITY_DN129_c0_g1_i1	1	c	(TA)11tt(TA)6	36	1	36
TRINITY_DN129_c0_g1_i1	2	p1	(T)10	10	402	411
TRINITY_DN129_c0_g1_i1	3	p1	(T)12	12	566	577
TRINITY_DN129_c0_g1_i1	4	p1	(A)10	10	1250	1259
TRINITY_DN129_c0_g1_i1	5	p1	(T)17	17	2784	2800
TRINITY_DN129_c0_g1_i6	1	p1	(T)17	17	1127	1143
TRINITY_DN129_c0_g1_i8	1	p1	(T)17	17	1267	1283
TRINITY_DN129_c0_g2_i5	1	p2	(AT)11	22	1162	1183
TRINITY_DN129_c0_g2_i9	1	c	(T)10cctttctttctttttcttttc(T)10	41	1	41
TRINITY_DN129_c0_g2_i9	2	p3	(TGC)5	15	1253	1267
TRINITY_DN129_c0_g2_i9	3	p2	(AT)11	22	3042	3063
TRINITY_DN129_c0_g2_i3	1	p3	(TGC)5	15	557	571
TRINITY_DN129_c0_g2_i3	2	p2	(AT)11	22	1624	1645
TRINITY_DN129_c0_g2_i2	1	p2	(AT)11	22	167	188
TRINITY_DN129_c0_g2_i8	1	c	(T)10cctttctttctttttcttttc(T)10	41	1	41
TRINITY_DN129_c0_g2_i8	2	p3	(TGC)5	15	1253	1267
TRINITY_DN129_c0_g2_i8	3	p2	(AT)11	22	2526	2547
TRINITY_DN129_c0_g2_i4	1	p2	(TA)8	16	178	193
TRINITY_DN129_c0_g2_i1	1	p3	(TGC)5	15	557	571
TRINITY_DN129_c0_g2_i1	2	p2	(AT)11	22	2006	2027
TRINITY_DN129_c0_g2_i7	1	p3	(TGC)5	15	557	571
TRINITY_DN129_c0_g2_i7	2	p2	(AT)11	22	2212	2233
TRINITY_DN132_c0_g1_i1	1	p2	(AT)12	24	2012	2035
TRINITY_DN132_c0_g1_i2	1	p1	(T)18	18	15	32
TRINITY_DN132_c0_g1_i2	2	p2	(AT)12	24	2021	2044
TRINITY_DN132_c0_g2_i1	1	p2	(CT)6	12	89	100
TRINITY_DN132_c0_g2_i1	2	p1	(T)10	10	1949	1958
TRINITY_DN132_c0_g2_i4	1	p1	(A)11	11	407	417
TRINITY_DN132_c0_g2_i3	1	p2	(CT)6	12	89	100
TRINITY_DN132_c0_g2_i3	2	p1	(T)10	10	1949	1958
TRINITY_DN132_c0_g2_i5	1	p1	(A)10	10	840	849
TRINITY_DN132_c0_g2_i2	1	p2	(CT)6	12	89	100
TRINITY_DN132_c0_g2_i2	2	p1	(T)10	10	2055	2064
TRINITY_DN132_c0_g3_i1	1	p1	(T)17	17	564	580
TRINITY_DN164_c0_g1_i12	1	p5	(AAAGA)5	25	83	107
TRINITY_DN164_c0_g1_i12	2	p1	(T)14	14	508	521
TRINITY_DN164_c0_g1_i14	1	p5	(AAAGA)5	25	83	107
TRINITY_DN164_c0_g1_i14	2	p1	(T)14	14	508	521
TRINITY_DN164_c0_g1_i14	3	p1	(A)10	10	3561	3570
TRINITY_DN164_c0_g1_i10	1	p5	(AAAGA)5	25	83	107
TRINITY_DN164_c0_g1_i10	2	p1	(T)14	14	508	521
TRINITY_DN164_c0_g1_i10	3	p1	(A)10	10	3175	3184
TRINITY_DN164_c0_g1_i17	1	p5	(AAAGA)5	25	83	107
TRINITY_DN164_c0_g1_i17	2	p1	(T)14	14	508	521
TRINITY_DN164_c0_g1_i17	3	p1	(T)10	10	849	858
TRINITY_DN164_c0_g1_i17	4	p1	(A)10	10	3796	3805
TRINITY_DN164_c0_g1_i6	1	p5	(AAAGA)5	25	83	107
TRINITY_DN164_c0_g1_i6	2	p1	(T)14	14	508	521
TRINITY_DN164_c0_g1_i6	3	p1	(A)10	10	3175	3184
TRINITY_DN164_c0_g1_i1	1	p1	(A)16	16	11	26
TRINITY_DN164_c0_g1_i9	1	p5	(AAAGA)5	25	83	107
TRINITY_DN164_c0_g1_i9	2	p1	(T)14	14	508	521
TRINITY_DN164_c0_g1_i9	3	p1	(A)10	10	3175	3184
TRINITY_DN164_c0_g1_i5	1	p5	(AAAGA)5	25	83	107
TRINITY_DN164_c0_g1_i5	2	p1	(T)14	14	508	521
TRINITY_DN164_c0_g1_i5	3	p1	(A)10	10	3175	3184
TRINITY_DN164_c0_g1_i2	1	p5	(AAAGA)5	25	83	107
TRINITY_DN164_c0_g1_i2	2	p1	(T)14	14	508	521
TRINITY_DN164_c0_g1_i13	1	p5	(AAAGA)5	25	83	107
TRINITY_DN164_c0_g1_i13	2	p1	(T)14	14	508	521
TRINITY_DN164_c0_g1_i13	3	p1	(A)10	10	3561	3570
TRINITY_DN164_c0_g1_i15	1	p5	(AAAGA)5	25	83	107
TRINITY_DN164_c0_g1_i15	2	p1	(T)14	14	508	521
TRINITY_DN164_c0_g1_i4	1	p5	(AAAGA)5	25	83	107
TRINITY_DN164_c0_g1_i4	2	p1	(T)14	14	508	521
TRINITY_DN164_c0_g1_i4	3	p1	(T)10	10	849	858
TRINITY_DN164_c0_g1_i4	4	p1	(A)10	10	3796	3805
TRINITY_DN164_c0_g1_i7	1	p5	(AAAGA)5	25	83	107
TRINITY_DN164_c0_g1_i7	2	p1	(T)14	14	508	521
TRINITY_DN164_c0_g1_i3	1	p5	(AAAGA)5	25	83	107
TRINITY_DN164_c0_g1_i3	2	p1	(T)14	14	508	521
TRINITY_DN164_c0_g1_i3	3	p1	(T)10	10	849	858
TRINITY_DN164_c0_g3_i1	1	p5	(AAAGA)5	25	83	107
TRINITY_DN164_c0_g3_i1	2	p1	(T)20	20	508	527
TRINITY_DN164_c0_g3_i1	3	c	(A)10tatttttcctaaacctt(CAAC)5	47	657	703
TRINITY_DN164_c0_g3_i2	1	p5	(AAAGA)5	25	83	107
TRINITY_DN164_c0_g3_i2	2	p1	(T)20	20	508	527
TRINITY_DN164_c0_g3_i2	3	c	(A)10tatttttcctaaacctt(CAAC)5	47	657	703
TRINITY_DN164_c1_g1_i2	1	p1	(T)15	15	126	140
TRINITY_DN164_c1_g1_i2	2	p1	(T)15	15	377	391
TRINITY_DN164_c1_g1_i1	1	p1	(T)15	15	126	140
TRINITY_DN164_c1_g1_i1	2	p1	(T)15	15	378	392
TRINITY_DN164_c2_g1_i1	1	p1	(A)18	18	592	609
TRINITY_DN190_c0_g1_i1	1	p1	(T)16	16	619	634
TRINITY_DN190_c0_g1_i10	1	p1	(T)16	16	619	634
TRINITY_DN190_c0_g1_i2	1	p1	(T)31	31	165	195
TRINITY_DN190_c0_g1_i2	2	p3	(AAG)6	18	892	909
TRINITY_DN190_c0_g1_i6	1	p1	(T)16	16	619	634
TRINITY_DN190_c0_g1_i6	2	p3	(AAG)5	15	2635	2649
TRINITY_DN190_c0_g1_i3	1	c	(A)23tccgattctccagattacagaagaagaaa(AAG)6	70	1	70
TRINITY_DN190_c0_g1_i7	1	c	(TA)11(T)13	35	1	35
TRINITY_DN190_c0_g1_i7	2	p3	(AAG)6	18	940	957
TRINITY_DN190_c0_g1_i4	1	p1	(T)31	31	165	195
TRINITY_DN190_c0_g1_i4	2	p3	(AAG)6	18	606	623
TRINITY_DN190_c1_g1_i1	1	c	(TCT)7tcatatttataatttttcggtttagaaagaaaaataaatcaatgaaattaattaggaaaaaaataagagctcttttttt(A)11	111	262	372
TRINITY_DN190_c2_g1_i1	1	p1	(T)15	15	43	57
TRINITY_DN190_c2_g1_i1	2	p3	(AAG)7	21	468	488
TRINITY_DN190_c4_g1_i1	1	p1	(A)23	23	1	23
TRINITY_DN190_c4_g1_i2	1	p1	(A)23	23	1	23
TRINITY_DN152_c0_g1_i23	1	p2	(AG)11	22	39	60
TRINITY_DN152_c0_g1_i23	2	p2	(AC)9	18	1574	1591
TRINITY_DN152_c0_g1_i23	3	p1	(T)32	32	2260	2291
TRINITY_DN152_c0_g1_i23	4	p1	(T)15	15	2671	2685
TRINITY_DN152_c0_g1_i7	1	p2	(AG)11	22	39	60
TRINITY_DN152_c0_g1_i7	2	p2	(AC)9	18	1668	1685
TRINITY_DN152_c0_g1_i7	3	p1	(T)32	32	2354	2385
TRINITY_DN152_c0_g1_i7	4	p1	(T)15	15	2765	2779
TRINITY_DN152_c0_g1_i14	1	p2	(AG)11	22	39	60
TRINITY_DN152_c0_g1_i14	2	p1	(T)32	32	1973	2004
TRINITY_DN152_c0_g1_i14	3	p1	(T)15	15	2384	2398
TRINITY_DN152_c0_g1_i8	1	p2	(AG)11	22	39	60
TRINITY_DN152_c0_g1_i8	2	p1	(T)32	32	2070	2101
TRINITY_DN152_c0_g1_i8	3	p1	(T)15	15	2481	2495
TRINITY_DN152_c0_g1_i9	1	p2	(AG)11	22	39	60
TRINITY_DN152_c0_g1_i9	2	p2	(TG)9	18	1665	1682
TRINITY_DN152_c0_g1_i9	3	p1	(T)32	32	2177	2208
TRINITY_DN152_c0_g1_i9	4	p1	(T)15	15	2588	2602
TRINITY_DN152_c0_g1_i19	1	p2	(AG)11	22	39	60
TRINITY_DN152_c0_g1_i16	1	p2	(AG)11	22	39	60
TRINITY_DN152_c0_g1_i16	2	p2	(AC)9	18	1507	1524
TRINITY_DN152_c0_g1_i16	3	p2	(TG)9	18	1960	1977
TRINITY_DN152_c0_g1_i16	4	p1	(T)32	32	2472	2503
TRINITY_DN152_c0_g1_i16	5	p1	(T)15	15	2883	2897
TRINITY_DN152_c0_g1_i21	1	p2	(AG)11	22	39	60
TRINITY_DN152_c0_g1_i21	2	p1	(T)32	32	1984	2015
TRINITY_DN152_c0_g1_i21	3	p1	(T)15	15	2395	2409
TRINITY_DN152_c0_g1_i11	1	p2	(AG)11	22	39	60
TRINITY_DN152_c0_g1_i6	1	p2	(AG)11	22	39	60
TRINITY_DN152_c0_g1_i2	1	p2	(AG)11	22	39	60
TRINITY_DN152_c0_g1_i2	2	p1	(T)32	32	2145	2176
TRINITY_DN152_c0_g1_i2	3	p1	(T)15	15	2556	2570
TRINITY_DN152_c0_g1_i20	1	p2	(AG)11	22	39	60
TRINITY_DN152_c0_g1_i20	2	p1	(T)32	32	2059	2090
TRINITY_DN152_c0_g1_i20	3	p1	(T)15	15	2470	2484
TRINITY_DN152_c0_g1_i12	1	p2	(AG)11	22	39	60
TRINITY_DN152_c0_g1_i12	2	p1	(T)32	32	2040	2071
TRINITY_DN152_c0_g1_i12	3	p1	(T)15	15	2451	2465
TRINITY_DN152_c0_g1_i18	1	p2	(AG)11	22	39	60
TRINITY_DN152_c0_g1_i18	2	p1	(T)32	32	1898	1929
TRINITY_DN152_c0_g1_i18	3	p1	(T)15	15	2309	2323
TRINITY_DN152_c0_g1_i22	1	p2	(AG)11	22	39	60
TRINITY_DN152_c0_g1_i22	2	p1	(T)32	32	1984	2015
TRINITY_DN152_c0_g1_i22	3	p1	(T)15	15	2395	2409
TRINITY_DN152_c0_g1_i1	1	p2	(AG)11	22	39	60
TRINITY_DN152_c0_g1_i1	2	p2	(AC)9	18	1507	1524
TRINITY_DN152_c0_g1_i1	3	p2	(TG)9	18	1960	1977
TRINITY_DN152_c0_g1_i24	1	p2	(AG)11	22	39	60
TRINITY_DN152_c0_g1_i24	2	p1	(T)32	32	2058	2089
TRINITY_DN152_c0_g1_i24	3	p1	(T)15	15	2469	2483
TRINITY_DN152_c0_g1_i17	1	p2	(AG)11	22	39	60
TRINITY_DN152_c0_g1_i17	2	p1	(T)12	12	1299	1310
TRINITY_DN152_c0_g1_i3	1	p2	(AG)11	22	39	60
TRINITY_DN152_c0_g1_i4	1	p2	(AG)11	22	39	60
TRINITY_DN152_c0_g1_i4	2	p1	(T)32	32	2126	2157
TRINITY_DN152_c0_g1_i4	3	p1	(T)15	15	2537	2551
TRINITY_DN152_c0_g1_i13	1	p2	(AG)11	22	39	60
TRINITY_DN152_c1_g1_i8	1	p1	(A)10	10	5	14
TRINITY_DN152_c2_g1_i1	1	p2	(TG)8	16	46	61
TRINITY_DN135_c0_g1_i1	1	c	(T)12(A)37	49	430	478
TRINITY_DN135_c0_g2_i4	1	p1	(A)23	23	1	23
TRINITY_DN135_c0_g2_i1	1	p1	(A)23	23	1	23
TRINITY_DN135_c0_g2_i7	1	p1	(A)23	23	1	23
TRINITY_DN135_c0_g2_i2	1	p1	(A)23	23	1	23
TRINITY_DN135_c0_g2_i5	1	p1	(A)23	23	1	23
TRINITY_DN135_c0_g2_i17	1	p1	(A)23	23	1	23
TRINITY_DN135_c0_g2_i6	1	p1	(A)23	23	1	23
TRINITY_DN135_c0_g2_i3	1	p1	(A)23	23	1	23
TRINITY_DN135_c0_g2_i12	1	p1	(A)23	23	1	23
TRINITY_DN135_c0_g2_i8	1	p1	(A)23	23	1	23
TRINITY_DN135_c0_g2_i14	1	p1	(A)23	23	1	23
TRINITY_DN135_c0_g2_i9	1	p1	(A)23	23	1	23
TRINITY_DN135_c0_g2_i10	1	p1	(A)23	23	1	23
TRINITY_DN135_c2_g1_i1	1	p1	(A)23	23	2	24
TRINITY_DN140_c0_g2_i1	1	p1	(A)10	10	170	179
TRINITY_DN140_c1_g1_i1	1	p1	(A)12	12	64	75
TRINITY_DN178_c0_g1_i9	1	c	(CT)11cataaaaccagtttctattagaggaaaattctgagaaattggagaaggaaaattctgagcaattggagaattttgcgcgcg(CT)11	125	80	204
TRINITY_DN178_c0_g1_i24	1	c	(CT)11cataaaaccagtttctattagaggaaaattctgagaaattggagaaggaaaattctgagcaattggagaattttgcgcgcg(CT)11	125	80	204
TRINITY_DN178_c0_g1_i24	2	p1	(A)11	11	4236	4246
TRINITY_DN178_c0_g1_i18	1	c	(CT)11cataaaaccagtttctattagaggaaaattctgagaaattggagaaggaaaattctgagcaattggagaattttgcgcgcg(CT)11	125	80	204
TRINITY_DN178_c0_g1_i18	2	p1	(A)11	11	4179	4189
TRINITY_DN178_c0_g1_i11	1	c	(CT)11cataaaaccagtttctattagaggaaaattctgagaaattggagaaggaaaattctgagcaattggagaattttgcgcgcg(CT)11	125	80	204
TRINITY_DN178_c0_g1_i14	1	c	(CT)11cataaaaccagtttctattagaggaaaattctgagaaattggagaaggaaaattctgagcaattggagaattttgcgcgcg(CT)11	125	80	204
TRINITY_DN178_c0_g1_i14	2	c*	(ATT)7(T)24*	43	495	537
TRINITY_DN178_c0_g1_i10	1	c	(CT)11cataaaaccagtttctattagaggaaaattctgagaaattggagaaggaaaattctgagcaattggagaattttgcgcgcg(CT)11	125	80	204
TRINITY_DN178_c0_g1_i10	2	p1	(A)11	11	3264	3274
TRINITY_DN178_c0_g1_i22	1	c	(CT)11cataaaaccagtttctattagaggaaaattctgagaaattggagaaggaaaattctgagcaattggagaattttgcgcgcg(CT)11	125	80	204
TRINITY_DN178_c0_g1_i22	2	p1	(A)11	11	4139	4149
TRINITY_DN178_c0_g1_i17	1	c	(CT)11cataaaaccagtttctattagaggaaaattctgagaaattggagaaggaaaattctgagcaattggagaattttgcgcgcg(CT)11	125	80	204
TRINITY_DN178_c0_g1_i17	2	p1	(A)11	11	3925	3935
TRINITY_DN178_c0_g1_i23	1	c	(CT)11cataaaaccagtttctattagaggaaaattctgagaaattggagaaggaaaattctgagcaattggagaattttgcgcgcg(CT)11	125	80	204
TRINITY_DN178_c0_g1_i3	1	c	(CT)11cataaaaccagtttctattagaggaaaattctgagaaattggagaaggaaaattctgagcaattggagaattttgcgcgcg(CT)11	125	80	204
TRINITY_DN178_c0_g1_i5	1	c	(CT)11cataaaaccagtttctattagaggaaaattctgagaaattggagaaggaaaattctgagcaattggagaattttgcgcgcg(CT)11	125	80	204
TRINITY_DN178_c1_g1_i1	1	c	(GA)6cagatggtacg(GA)9	41	3	43
TRINITY_DN178_c1_g1_i1	2	p6	(CTAAGC)5	30	1485	1514
TRINITY_DN178_c1_g1_i1	3	p1	(T)17	17	1627	1643
TRINITY_DN178_c1_g1_i1	4	p1	(A)10	10	1971	1980
TRINITY_DN178_c1_g1_i1	5	c	(A)11tccttttagcaattat(A)10	37	2583	2619
TRINITY_DN178_c1_g1_i1	6	p3	(TCA)6	18	2768	2785
TRINITY_DN178_c1_g2_i11	1	p1	(T)11	11	667	677
TRINITY_DN178_c1_g2_i11	2	p1	(A)11	11	3611	3621
TRINITY_DN178_c1_g2_i18	1	p1	(T)11	11	665	675
TRINITY_DN178_c1_g2_i18	2	p1	(A)11	11	3610	3620
TRINITY_DN178_c1_g2_i17	1	p1	(T)11	11	665	675
TRINITY_DN178_c1_g2_i17	2	p2	(AT)12	24	3552	3575
TRINITY_DN178_c1_g2_i2	1	p1	(T)11	11	665	675
TRINITY_DN178_c1_g2_i2	2	p2	(AT)12	24	3553	3576
TRINITY_DN178_c1_g2_i15	1	p1	(T)11	11	665	675
TRINITY_DN178_c1_g2_i15	2	p1	(A)11	11	3609	3619
TRINITY_DN178_c1_g2_i20	1	c	(TC)9a(CT)10	39	37	75
TRINITY_DN178_c1_g2_i20	2	p2	(AT)8	16	274	289
TRINITY_DN178_c1_g2_i20	3	p1	(A)38	38	536	573
TRINITY_DN178_c1_g2_i12	1	p1	(T)11	11	667	677
TRINITY_DN178_c1_g2_i12	2	p2	(AT)12	24	3554	3577
TRINITY_DN178_c1_g2_i16	1	c	(TC)9a(CT)10	39	37	75
TRINITY_DN178_c1_g2_i16	2	p2	(AT)8	16	274	289
TRINITY_DN178_c1_g2_i16	3	p1	(A)38	38	536	573
TRINITY_DN178_c1_g2_i16	4	p2	(AT)12	24	1942	1965
TRINITY_DN178_c1_g2_i3	1	p1	(T)11	11	665	675
TRINITY_DN178_c1_g2_i3	2	p2	(AT)12	24	3551	3574
TRINITY_DN178_c1_g2_i4	1	p1	(T)11	11	667	677
TRINITY_DN178_c1_g2_i4	2	p2	(AT)12	24	3553	3576
TRINITY_DN178_c1_g2_i19	1	p1	(T)11	11	665	675
TRINITY_DN178_c1_g2_i19	2	p1	(A)11	11	3609	3619
TRINITY_DN178_c1_g2_i6	1	p1	(T)11	11	667	677
TRINITY_DN178_c1_g2_i6	2	p2	(AT)12	24	3554	3577
TRINITY_DN178_c1_g2_i13	1	c	(TC)9a(CT)10	39	37	75
TRINITY_DN178_c1_g2_i13	2	p2	(AT)8	16	274	289
TRINITY_DN178_c1_g2_i13	3	p1	(A)38	38	536	573
TRINITY_DN178_c1_g2_i13	4	p1	(A)11	11	1999	2009
TRINITY_DN178_c1_g2_i14	1	p1	(T)11	11	667	677
TRINITY_DN178_c1_g2_i14	2	p2	(AT)12	24	3555	3578
TRINITY_DN178_c1_g2_i5	1	p1	(T)11	11	667	677
TRINITY_DN178_c1_g2_i5	2	p1	(A)11	11	3611	3621
TRINITY_DN178_c1_g2_i8	1	p1	(T)11	11	667	677
TRINITY_DN178_c1_g2_i8	2	p1	(A)11	11	3612	3622
TRINITY_DN178_c1_g2_i10	1	p1	(T)11	11	667	677
TRINITY_DN178_c1_g2_i10	2	p1	(A)11	11	3610	3620
TRINITY_DN178_c1_g2_i7	1	p1	(T)11	11	665	675
TRINITY_DN178_c1_g2_i7	2	p2	(AT)12	24	3552	3575
TRINITY_DN178_c1_g3_i1	1	p2	(AT)6	12	178	189
TRINITY_DN178_c1_g3_i1	2	p3	(AAT)5	15	497	511
TRINITY_DN178_c1_g3_i1	3	c	(CT)8ttttccagaggggcccaccactccccaatccctctctctttcccacgtagagt(TC)19	107	653	759
TRINITY_DN178_c2_g1_i1	1	p3	(ATT)5	15	6	20
TRINITY_DN178_c3_g1_i1	1	p1	(A)12	12	21	32
TRINITY_DN178_c4_g1_i2	1	p2	(AC)16	32	79	110
TRINITY_DN178_c4_g1_i2	2	p2	(AC)10	20	240	259
TRINITY_DN178_c4_g1_i1	1	p2	(AC)16	32	79	110
TRINITY_DN178_c4_g1_i3	1	p2	(AC)8	16	79	94
TRINITY_DN178_c4_g1_i3	2	p2	(AC)10	20	214	233
TRINITY_DN178_c5_g1_i1	1	p1	(T)13	13	33	45
TRINITY_DN178_c5_g1_i1	2	p2	(TA)6	12	266	277
TRINITY_DN189_c0_g1_i4	1	p1	(A)11	11	2603	2613
TRINITY_DN189_c0_g1_i1	1	p1	(A)11	11	2498	2508
TRINITY_DN189_c0_g1_i3	1	p1	(A)11	11	2624	2634
TRINITY_DN189_c0_g1_i2	1	p1	(A)11	11	2519	2529
TRINITY_DN121_c0_g1_i11	1	p1	(T)16	16	3717	3732
TRINITY_DN121_c0_g1_i4	1	p1	(T)16	16	3486	3501
TRINITY_DN121_c0_g1_i8	1	p1	(T)16	16	3408	3423
TRINITY_DN121_c0_g1_i5	1	p1	(T)16	16	4046	4061
TRINITY_DN121_c0_g1_i22	1	p1	(T)16	16	3408	3423
TRINITY_DN121_c0_g1_i18	1	p1	(A)12	12	61	72
TRINITY_DN121_c0_g1_i7	1	p1	(T)16	16	4046	4061
TRINITY_DN121_c0_g1_i3	1	p1	(T)16	16	3742	3757
TRINITY_DN121_c0_g1_i21	1	p1	(T)16	16	3812	3827
TRINITY_DN121_c0_g1_i12	1	p1	(T)16	16	3664	3679
TRINITY_DN121_c0_g1_i17	1	p1	(T)16	16	3806	3821
TRINITY_DN121_c0_g1_i10	1	p1	(T)16	16	3785	3800
TRINITY_DN121_c0_g1_i20	1	p1	(T)16	16	3812	3827
TRINITY_DN121_c0_g1_i1	1	p1	(T)16	16	3503	3518
TRINITY_DN121_c0_g1_i6	1	p1	(T)16	16	4225	4240
TRINITY_DN121_c0_g1_i9	1	p1	(T)16	16	3806	3821
TRINITY_DN121_c0_g1_i23	1	p1	(T)16	16	3637	3652
TRINITY_DN121_c0_g1_i19	1	p1	(T)16	16	3742	3757
TRINITY_DN121_c0_g1_i16	1	p1	(T)16	16	4011	4026
TRINITY_DN121_c0_g2_i5	1	p4	(TTTA)7	28	1	28
TRINITY_DN121_c0_g2_i4	1	p2	(TC)6	12	167	178
TRINITY_DN121_c0_g2_i2	1	p2	(TC)6	12	167	178
TRINITY_DN121_c0_g2_i3	1	p2	(TC)6	12	167	178
TRINITY_DN121_c0_g2_i1	1	p2	(TC)6	12	167	178
TRINITY_DN182_c0_g1_i7	1	p3	(GAA)8	24	4063	4086
TRINITY_DN182_c0_g1_i2	1	c	(AT)12taagg(T)11	40	2	41
TRINITY_DN182_c0_g1_i3	1	c	(AT)12taagg(T)11	40	2	41
TRINITY_DN182_c0_g1_i3	2	p3	(GAA)8	24	2303	2326
TRINITY_DN182_c0_g1_i8	1	p3	(GAA)8	24	4150	4173
TRINITY_DN182_c0_g1_i5	1	c	(AT)12taagg(T)11	40	2	41
TRINITY_DN182_c0_g1_i5	2	p3	(GAA)8	24	2390	2413
TRINITY_DN172_c0_g1_i8	1	p1	(A)10	10	1086	1095
TRINITY_DN172_c0_g1_i9	1	p2	(AG)9	18	3358	3375
TRINITY_DN172_c0_g1_i22	1	p2	(AG)7	14	57	70
TRINITY_DN172_c0_g1_i21	1	p2	(AG)7	14	57	70
TRINITY_DN172_c0_g1_i17	1	p2	(AG)9	18	3458	3475
TRINITY_DN172_c0_g1_i4	1	p2	(AG)9	18	3277	3294
TRINITY_DN172_c0_g1_i25	1	p2	(AG)9	18	3443	3460
TRINITY_DN172_c0_g1_i13	1	p2	(AG)9	18	3429	3446
TRINITY_DN172_c0_g1_i7	1	p2	(AG)9	18	3348	3365
TRINITY_DN172_c0_g1_i2	1	p1	(T)10	10	32	41
TRINITY_DN172_c0_g1_i20	1	p2	(AG)7	14	57	70
TRINITY_DN172_c1_g1_i1	1	p2	(AG)7	14	10	23
TRINITY_DN176_c0_g1_i31	1	p3	(AGA)13	39	3034	3072
TRINITY_DN176_c0_g1_i2	1	p3	(GAA)6	18	6	23
TRINITY_DN176_c0_g1_i16	1	p3	(AGA)8	24	3739	3762
TRINITY_DN176_c0_g1_i3	1	p2	(CA)6	12	334	345
TRINITY_DN176_c0_g1_i10	1	p2	(CA)6	12	334	345
TRINITY_DN176_c0_g1_i34	1	p3	(GAA)6	18	6	23
TRINITY_DN176_c0_g1_i22	1	p3	(AGA)13	39	3034	3072
TRINITY_DN187_c0_g1_i7	1	p1	(T)16	16	40	55
TRINITY_DN187_c0_g1_i7	2	c	(GA)9gc(GA)9gtgcacgcacacacaagttggggggagagccgggcaaaag(A)10	88	2304	2391
TRINITY_DN187_c0_g1_i4	1	p1	(T)16	16	40	55
TRINITY_DN187_c0_g1_i4	2	c	(GA)9gc(GA)9gtgcacgcacacacaagttggggggagagccgggcaaaag(A)10	88	2093	2180
TRINITY_DN187_c0_g1_i9	1	p1	(T)16	16	40	55
TRINITY_DN187_c0_g1_i9	2	c	(GA)9gc(GA)9gtgcacgcacacacaagttggggggagagccgggcaaaag(A)10	88	2175	2262
TRINITY_DN187_c0_g1_i2	1	p1	(T)16	16	40	55
TRINITY_DN187_c0_g1_i2	2	p3	(AAT)6	18	1415	1432
TRINITY_DN187_c0_g1_i2	3	c	(GA)9gc(GA)9gtgcacgcacacacaagttggggggagagccgggcaaaag(A)10	88	2003	2090
TRINITY_DN187_c0_g1_i5	1	p1	(T)16	16	40	55
TRINITY_DN187_c0_g1_i5	2	p3	(AAT)6	18	1544	1561
TRINITY_DN187_c0_g1_i5	3	c	(GA)9gc(GA)9gtgcacgcacacacaagttggggggagagccgggcaaaag(A)10	88	2132	2219
TRINITY_DN187_c0_g1_i1	1	p1	(T)16	16	40	55
TRINITY_DN187_c0_g1_i1	2	p3	(AAT)6	18	1807	1824
TRINITY_DN187_c0_g1_i1	3	c	(GA)9gc(GA)9gtgcacgcacacacaagttggggggagagccgggcaaaag(A)10	88	2943	3030
TRINITY_DN187_c0_g1_i6	1	p1	(T)16	16	40	55
TRINITY_DN187_c0_g1_i6	2	p3	(AAT)6	18	1415	1432
TRINITY_DN187_c0_g1_i6	3	c	(GA)9gc(GA)9gtgcacgcacacacaagttggggggagagccgggcaaaag(A)10	88	2551	2638
TRINITY_DN187_c0_g1_i3	1	p1	(T)16	16	40	55
TRINITY_DN187_c0_g1_i3	2	c	(GA)9gc(GA)9gtgcacgcacacacaagttggggggagagccgggcaaaag(A)10	88	2171	2258
TRINITY_DN187_c0_g1_i8	1	p1	(T)16	16	40	55
TRINITY_DN187_c0_g1_i8	2	p3	(AAT)6	18	1544	1561
TRINITY_DN187_c0_g1_i8	3	c	(GA)9gc(GA)9gtgcacgcacacacaagttggggggagagccgggcaaaag(A)10	88	2680	2767
TRINITY_DN187_c0_g2_i2	1	p2	(AG)11	22	2484	2505
TRINITY_DN187_c0_g2_i1	1	p2	(AG)11	22	2392	2413
TRINITY_DN187_c1_g1_i1	1	p2	(AT)12	24	33	56
TRINITY_DN187_c1_g1_i1	2	c	(T)10cttcttatcacttcagtcctctctttactccacacccacttggtcttggactgtccttcacataatttcct(TTA)5	96	342	437
TRINITY_DN187_c1_g1_i1	3	p3	(GCT)5	15	768	782
TRINITY_DN187_c1_g1_i1	4	c	(GA)7ggtgtttaggttttgtagaagagtggaggcggtgatgggagattttgggttcttgtagggagtggtagatggcgtta(AG)10	111	1479	1589
TRINITY_DN187_c2_g1_i4	1	p1	(A)11	11	606	616
TRINITY_DN187_c2_g1_i4	2	p2	(TC)7	14	984	997
TRINITY_DN187_c2_g1_i2	1	p1	(A)11	11	606	616
TRINITY_DN187_c2_g1_i2	2	p1	(T)22	22	1425	1446
TRINITY_DN187_c2_g1_i2	3	p2	(TC)7	14	2002	2015
TRINITY_DN187_c2_g1_i3	1	p1	(T)34	34	538	571
TRINITY_DN187_c2_g1_i3	2	p2	(TC)7	14	1240	1253
TRINITY_DN187_c3_g1_i2	1	p1	(T)19	19	1312	1330
TRINITY_DN187_c3_g1_i3	1	c	(AG)7aagtgaagaagaagaagagc(GA)9	52	1212	1263
TRINITY_DN187_c3_g1_i3	2	p1	(T)19	19	1412	1430
TRINITY_DN115_c0_g1_i1	1	p2	(TA)6	12	47	58
TRINITY_DN115_c0_g1_i3	1	p2	(TA)6	12	47	58
TRINITY_DN115_c0_g1_i2	1	p2	(TA)6	12	47	58
TRINITY_DN115_c0_g2_i5	1	p1	(A)18	18	35	52
TRINITY_DN115_c1_g1_i1	1	p1	(A)10	10	174	183
TRINITY_DN115_c1_g2_i2	1	c	(TA)12tggaaaagcgtcaagtat(A)16	58	3112	3169
TRINITY_DN115_c1_g2_i3	1	c	(TA)12tggaaaagcgtcaagtat(A)16	58	3132	3189
TRINITY_DN115_c1_g2_i1	1	c	(TA)12tggaaaagcgtcaagtat(A)16	58	3217	3274
TRINITY_DN119_c0_g1_i2	1	p2	(CT)6	12	802	813
TRINITY_DN119_c0_g1_i3	1	p2	(CT)6	12	1407	1418
TRINITY_DN119_c0_g1_i4	1	p2	(CT)11	22	2394	2415
TRINITY_DN119_c0_g1_i5	1	p2	(CT)6	12	1407	1418
TRINITY_DN119_c0_g1_i1	1	p1	(T)35	35	856	890
TRINITY_DN119_c1_g1_i5	1	p1	(T)12	12	1116	1127
TRINITY_DN119_c1_g1_i2	1	p1	(T)12	12	2162	2173
TRINITY_DN119_c1_g1_i7	1	p1	(T)12	12	1682	1693
TRINITY_DN119_c1_g1_i6	1	p1	(T)12	12	2300	2311
TRINITY_DN119_c1_g1_i4	1	p1	(T)12	12	1405	1416
TRINITY_DN119_c1_g1_i8	1	p1	(T)12	12	2108	2119
TRINITY_DN119_c1_g1_i3	1	p1	(T)12	12	2094	2105
TRINITY_DN119_c1_g1_i9	1	p1	(T)11	11	575	585
TRINITY_DN119_c1_g1_i1	1	p1	(T)12	12	2129	2140
TRINITY_DN133_c0_g1_i1	1	p1	(A)15	15	887	901
TRINITY_DN165_c0_g1_i9	1	p2	(TG)6	12	176	187
TRINITY_DN165_c0_g1_i9	2	p3	(TAT)14	42	552	593
TRINITY_DN165_c0_g1_i9	3	p2	(AT)10	20	1057	1076
TRINITY_DN165_c0_g1_i4	1	p2	(TG)6	12	176	187
TRINITY_DN165_c0_g1_i4	2	p1	(T)32	32	3870	3901
TRINITY_DN165_c0_g1_i8	1	p2	(TG)6	12	176	187
TRINITY_DN165_c0_g1_i8	2	p1	(T)32	32	4111	4142
TRINITY_DN165_c0_g1_i1	1	p1	(T)14	14	831	844
TRINITY_DN165_c0_g1_i3	1	p1	(T)32	32	1323	1354
TRINITY_DN165_c0_g1_i10	1	p1	(A)13	13	1769	1781
TRINITY_DN165_c0_g1_i12	1	p1	(A)16	16	77	92
TRINITY_DN104_c0_g1_i9	1	p1	(T)11	11	1265	1275
TRINITY_DN104_c0_g1_i4	1	p1	(A)17	17	692	708
TRINITY_DN104_c0_g1_i8	1	p1	(A)17	17	1674	1690
TRINITY_DN104_c0_g1_i7	1	p1	(A)17	17	669	685
TRINITY_DN104_c0_g1_i3	1	p1	(A)17	17	1674	1690
TRINITY_DN104_c0_g1_i6	1	p1	(A)17	17	1651	1667
TRINITY_DN104_c0_g1_i1	1	p1	(T)11	11	283	293
TRINITY_DN104_c0_g1_i1	2	p1	(A)17	17	941	957
TRINITY_DN104_c1_g1_i1	1	c	(AT)7g(TA)7	29	186	214
TRINITY_DN131_c0_g1_i19	1	p1	(A)14	14	2045	2058
TRINITY_DN131_c0_g1_i8	1	p4	(AAAT)5	20	113	132
TRINITY_DN131_c0_g1_i8	2	p1	(T)13	13	1858	1870
TRINITY_DN131_c0_g1_i11	1	p1	(T)13	13	1094	1106
TRINITY_DN131_c0_g1_i15	1	p1	(T)11	11	49	59
TRINITY_DN131_c0_g1_i15	2	p1	(A)14	14	2007	2020
TRINITY_DN131_c0_g1_i5	1	c	(TC)10ctagac(AT)12(AC)8	66	13	78
TRINITY_DN131_c0_g1_i5	2	p1	(T)10	10	1388	1397
TRINITY_DN131_c0_g1_i5	3	p1	(A)16	16	2144	2159
TRINITY_DN131_c0_g1_i5	4	p1	(T)13	13	2335	2347
TRINITY_DN131_c0_g1_i20	1	p1	(A)10	10	2008	2017
TRINITY_DN131_c0_g1_i20	2	p1	(A)14	14	3004	3017
TRINITY_DN131_c0_g1_i7	1	p1	(T)13	13	2064	2076
TRINITY_DN131_c0_g1_i18	1	p1	(A)14	14	1128	1141
TRINITY_DN131_c0_g1_i4	1	p1	(T)11	11	49	59
TRINITY_DN131_c0_g1_i4	2	p1	(T)13	13	2026	2038
TRINITY_DN131_c0_g1_i10	1	p1	(A)10	10	2008	2017
TRINITY_DN131_c0_g1_i10	2	p1	(T)13	13	3023	3035
TRINITY_DN131_c0_g1_i13	1	p1	(A)20	20	6	25
TRINITY_DN131_c0_g1_i13	2	p1	(T)13	13	514	526
TRINITY_DN131_c0_g1_i2	1	p1	(A)10	10	2008	2017
TRINITY_DN131_c0_g1_i2	2	p1	(T)13	13	2970	2982
TRINITY_DN131_c0_g1_i14	1	p1	(A)12	12	1056	1067
TRINITY_DN131_c0_g1_i14	2	p1	(T)10	10	1866	1875
TRINITY_DN131_c0_g1_i14	3	p1	(A)16	16	2622	2637
TRINITY_DN131_c0_g1_i14	4	p1	(T)13	13	2813	2825
TRINITY_DN131_c0_g1_i1	1	c	(TC)10ctagac(AT)12(AC)8	66	13	78
TRINITY_DN131_c0_g1_i12	1	c	(TC)10ctagac(AT)12(AC)8	66	13	78
TRINITY_DN131_c0_g1_i12	2	p1	(T)10	10	1372	1381
TRINITY_DN131_c0_g1_i12	3	p1	(A)16	16	2128	2143
TRINITY_DN131_c0_g1_i12	4	p1	(T)13	13	2319	2331
TRINITY_DN131_c0_g1_i6	1	p4	(AAAT)5	20	113	132
TRINITY_DN131_c0_g1_i6	2	p1	(T)13	13	2618	2630
TRINITY_DN131_c0_g1_i16	1	p1	(A)12	12	1056	1067
TRINITY_DN131_c0_g1_i16	2	p1	(T)10	10	1882	1891
TRINITY_DN131_c0_g1_i16	3	p1	(A)16	16	2638	2653
TRINITY_DN131_c0_g1_i16	4	p1	(T)13	13	2829	2841
TRINITY_DN131_c0_g1_i9	1	p1	(A)12	12	1056	1067
TRINITY_DN131_c0_g1_i17	1	p1	(T)13	13	2011	2023
TRINITY_DN131_c0_g1_i3	1	p4	(AAAT)5	20	113	132
TRINITY_DN131_c0_g1_i3	2	p1	(A)14	14	1892	1905
TRINITY_DN105_c0_g1_i1	1	p1	(T)13	13	1446	1458
TRINITY_DN105_c0_g1_i3	1	c	(GT)6(GA)9	30	1181	1210
TRINITY_DN105_c0_g1_i3	2	p1	(T)13	13	2071	2083
TRINITY_DN105_c0_g1_i4	1	p1	(T)13	13	1549	1561
TRINITY_DN105_c0_g1_i2	1	c	(GT)6(GA)9	30	1078	1107
TRINITY_DN105_c0_g1_i2	2	p1	(T)13	13	1968	1980
TRINITY_DN105_c1_g1_i2	1	p2	(TC)11	22	28	49
TRINITY_DN105_c1_g1_i2	2	p1	(A)10	10	206	215
TRINITY_DN105_c1_g1_i2	3	p1	(T)54	54	637	690
TRINITY_DN105_c1_g1_i1	1	p2	(TC)11	22	28	49
TRINITY_DN105_c1_g1_i1	2	p1	(A)10	10	206	215
TRINITY_DN105_c1_g1_i1	3	p1	(T)54	54	780	833
TRINITY_DN150_c0_g1_i7	1	p3	(ATT)8	24	588	611
TRINITY_DN150_c0_g1_i4	1	p1	(T)20	20	1939	1958
TRINITY_DN150_c0_g1_i13	1	p1	(T)20	20	1574	1593
TRINITY_DN150_c0_g1_i15	1	p1	(T)10	10	1125	1134
TRINITY_DN150_c0_g1_i5	1	p1	(T)10	10	1804	1813
TRINITY_DN150_c0_g1_i11	1	p3	(ATT)8	24	588	611
TRINITY_DN150_c0_g1_i9	1	c	(T)27agt(A)10	40	1	40
TRINITY_DN150_c1_g1_i6	1	c*	(A)11(AAT)5*	24	31	54
TRINITY_DN150_c1_g1_i6	2	p1	(T)19	19	573	591
TRINITY_DN150_c1_g1_i1	1	p1	(T)16	16	1138	1153
TRINITY_DN150_c1_g1_i10	1	c*	(A)11(AAT)5*	24	31	54
TRINITY_DN150_c1_g1_i10	2	p1	(T)19	19	573	591
TRINITY_DN150_c1_g1_i5	1	c*	(A)11(AAT)5*	24	31	54
TRINITY_DN150_c1_g1_i5	2	p1	(T)19	19	573	591
TRINITY_DN150_c1_g1_i5	3	p1	(T)16	16	2061	2076
TRINITY_DN150_c1_g1_i11	1	c*	(A)11(AAT)5*	24	31	54
TRINITY_DN150_c1_g1_i11	2	p1	(T)19	19	573	591
TRINITY_DN150_c1_g1_i9	1	c*	(A)11(AAT)5*	24	31	54
TRINITY_DN150_c1_g1_i2	1	c*	(A)11(AAT)5*	24	31	54
TRINITY_DN150_c1_g1_i3	1	c*	(A)11(AAT)5*	24	31	54
TRINITY_DN150_c1_g1_i12	1	c*	(A)11(AAT)5*	24	31	54
TRINITY_DN150_c1_g1_i7	1	c*	(A)11(AAT)5*	24	31	54
TRINITY_DN150_c1_g1_i7	2	p1	(T)16	16	1464	1479
TRINITY_DN150_c2_g1_i1	1	c	(T)17ggtgtttattatgtgatttcaaagcaaacagtatcctgtgctaaaaccaacagtcatct(AG)11	98	39	136
TRINITY_DN150_c3_g1_i1	1	p1	(T)19	19	76	94
TRINITY_DN150_c3_g1_i1	2	p1	(A)16	16	425	440
TRINITY_DN150_c4_g1_i1	1	c	(TC)6t(TC)6	25	143	167
TRINITY_DN180_c0_g1_i14	1	p1	(A)30	30	1	30
TRINITY_DN180_c0_g1_i14	2	p1	(T)12	12	1819	1830
TRINITY_DN180_c0_g1_i6	1	p1	(A)30	30	1	30
TRINITY_DN180_c0_g1_i6	2	p1	(T)12	12	2052	2063
TRINITY_DN180_c0_g1_i7	1	p1	(A)30	30	1	30
TRINITY_DN180_c0_g1_i7	2	p1	(T)10	10	894	903
TRINITY_DN180_c0_g1_i22	1	p1	(A)30	30	1	30
TRINITY_DN180_c0_g1_i8	1	p1	(A)30	30	1	30
TRINITY_DN180_c0_g1_i8	2	p1	(T)12	12	1208	1219
TRINITY_DN180_c0_g1_i21	1	p1	(A)30	30	1	30
TRINITY_DN180_c0_g1_i10	1	p1	(A)30	30	1	30
TRINITY_DN180_c0_g1_i10	2	p1	(T)12	12	1927	1938
TRINITY_DN180_c0_g1_i19	1	p1	(A)30	30	1	30
TRINITY_DN180_c0_g1_i19	2	p1	(T)12	12	2052	2063
TRINITY_DN180_c0_g1_i15	1	p1	(A)30	30	1	30
TRINITY_DN180_c0_g1_i4	1	p1	(A)30	30	1	30
TRINITY_DN180_c0_g1_i4	2	p1	(T)12	12	1944	1955
TRINITY_DN180_c0_g1_i13	1	p1	(A)30	30	1	30
TRINITY_DN180_c0_g1_i13	2	p1	(T)12	12	1333	1344
TRINITY_DN180_c0_g1_i5	1	p1	(A)30	30	1	30
TRINITY_DN180_c0_g1_i5	2	p1	(T)10	10	1002	1011
TRINITY_DN180_c0_g1_i24	1	p1	(T)12	12	414	425
TRINITY_DN180_c0_g1_i16	1	p1	(A)30	30	1	30
TRINITY_DN180_c0_g1_i16	2	p1	(T)12	12	1819	1830
TRINITY_DN180_c0_g1_i23	1	p1	(A)30	30	1	30
TRINITY_DN180_c0_g1_i23	2	p1	(T)12	12	1927	1938
TRINITY_DN180_c0_g1_i3	1	p1	(A)30	30	1	30
TRINITY_DN180_c0_g1_i11	1	p1	(A)30	30	1	30
TRINITY_DN180_c0_g1_i11	2	p1	(T)12	12	1944	1955
TRINITY_DN180_c0_g1_i17	1	p1	(A)30	30	1	30
TRINITY_DN180_c0_g1_i12	1	p1	(A)30	30	1	30
TRINITY_DN180_c0_g1_i12	2	p1	(T)12	12	1927	1938
TRINITY_DN180_c0_g1_i18	1	p1	(A)30	30	1	30
TRINITY_DN180_c0_g1_i18	2	p1	(T)12	12	1819	1830
TRINITY_DN180_c1_g1_i9	1	c	(A)19tccatttataaagagcaatacagtagttgtggttccacaatttcctagtccccagaccgatggatttatagatccctaatgctttgttgtaaaaattt(A)11	128	2476	2603
TRINITY_DN180_c1_g1_i5	1	c	(A)19tccatttataaagagcaatacagtagttgtggttccacaatttcctagtccccagaccgatggatttatagatccctaatgctttgttgtaaaaattt(A)11	128	2318	2445
TRINITY_DN180_c1_g1_i2	1	c	(A)19tccatttataaagagcaatacagtagttgtggttccacaatttcctagtccccagaccgatggatttatagatccctaatgctttgttgtaaaaattt(A)11	128	2341	2468
TRINITY_DN180_c1_g1_i2	2	c	(A)12ggaagaaaatattataaatt(A)11	43	2932	2974
TRINITY_DN180_c1_g1_i2	3	p3	(AAT)5	15	3143	3157
TRINITY_DN180_c1_g1_i4	1	c	(A)19tccatttataaagagcaatacagtagttgtggttccacaatttcctagtccccagaccgatggatttatagatccctaatgctttgttgtaaaaattt(A)11	128	2224	2351
TRINITY_DN180_c1_g1_i4	2	c	(A)12ggaagaaaatattataaatt(A)11	43	2837	2879
TRINITY_DN180_c1_g1_i4	3	p3	(AAT)5	15	3048	3062
TRINITY_DN180_c1_g1_i7	1	p1	(A)19	19	2594	2612
TRINITY_DN180_c1_g1_i3	1	p1	(A)19	19	2342	2360
TRINITY_DN180_c1_g2_i3	1	p2	(TC)14	28	1	28
TRINITY_DN180_c1_g2_i3	2	c	(A)23ccc(A)23ccc(A)23c(A)22	98	1308	1405
TRINITY_DN180_c1_g2_i1	1	p2	(TC)14	28	1	28
TRINITY_DN180_c1_g2_i1	2	c	(A)23ccc(A)23ccc(A)23c(A)22	98	1393	1490
TRINITY_DN180_c1_g2_i2	1	p2	(TC)14	28	1	28
TRINITY_DN180_c1_g2_i2	2	p1	(A)23	23	1305	1327
TRINITY_DN180_c2_g1_i1	1	p1	(T)23	23	324	346
TRINITY_DN185_c0_g1_i2	1	p2	(AT)12	24	31	54
TRINITY_DN185_c0_g1_i2	2	p3	(AAG)8	24	345	368
TRINITY_DN185_c0_g1_i2	3	p2	(AG)7	14	689	702
TRINITY_DN185_c0_g1_i5	1	c	(A)11t(A)11	23	69	91
TRINITY_DN185_c0_g1_i5	2	p2	(AG)7	14	1421	1434
TRINITY_DN185_c0_g1_i1	1	c	(A)11t(A)11	23	69	91
TRINITY_DN185_c0_g1_i1	2	p2	(AG)7	14	1526	1539
TRINITY_DN185_c0_g1_i3	1	c	(A)11t(A)11	23	69	91
TRINITY_DN185_c0_g1_i4	1	c	(A)11t(A)11	23	69	91
TRINITY_DN185_c1_g2_i3	1	p1	(A)16	16	961	976
TRINITY_DN185_c1_g2_i9	1	p1	(A)16	16	1229	1244
TRINITY_DN185_c1_g2_i5	1	p1	(T)12	12	419	430
TRINITY_DN185_c1_g2_i4	1	p1	(A)16	16	464	479
TRINITY_DN185_c1_g3_i1	1	p1	(A)25	25	416	440
TRINITY_DN185_c1_g4_i1	1	p1	(A)26	26	759	784
TRINITY_DN185_c2_g1_i1	1	c	(T)12g(T)10	23	37	59
TRINITY_DN185_c4_g1_i1	1	p1	(T)11	11	36	46
TRINITY_DN126_c0_g1_i12	1	p1	(T)19	19	20	38
TRINITY_DN126_c0_g1_i17	1	p1	(T)19	19	20	38
TRINITY_DN126_c0_g1_i17	2	p1	(T)18	18	3396	3413
TRINITY_DN126_c0_g1_i1	1	p1	(T)19	19	20	38
TRINITY_DN126_c0_g1_i4	1	p1	(T)19	19	20	38
TRINITY_DN126_c0_g1_i4	2	p1	(A)23	23	848	870
TRINITY_DN126_c0_g1_i15	1	p1	(T)19	19	20	38
TRINITY_DN126_c0_g1_i15	2	p1	(T)23	23	2847	2869
TRINITY_DN126_c0_g1_i20	1	p1	(T)19	19	20	38
TRINITY_DN126_c0_g1_i20	2	p1	(T)18	18	3031	3048
TRINITY_DN126_c0_g1_i21	1	p1	(T)19	19	20	38
TRINITY_DN126_c0_g1_i21	2	p1	(T)18	18	2482	2499
TRINITY_DN126_c0_g1_i14	1	p1	(T)19	19	20	38
TRINITY_DN126_c0_g1_i9	1	p1	(T)19	19	20	38
TRINITY_DN126_c0_g1_i8	1	p1	(T)19	19	20	38
TRINITY_DN126_c0_g1_i8	2	p1	(T)18	18	3396	3413
TRINITY_DN126_c0_g1_i5	1	p1	(T)19	19	20	38
TRINITY_DN126_c0_g1_i16	1	p1	(T)19	19	20	38
TRINITY_DN126_c0_g1_i16	2	p1	(T)18	18	3298	3315
TRINITY_DN126_c0_g1_i22	1	p1	(T)19	19	20	38
TRINITY_DN126_c0_g1_i22	2	p1	(T)18	18	3323	3340
TRINITY_DN126_c0_g1_i11	1	p1	(T)19	19	20	38
TRINITY_DN126_c0_g1_i11	2	p1	(T)18	18	3298	3315
TRINITY_DN126_c0_g2_i2	1	p1	(T)20	20	34	53
TRINITY_DN126_c0_g2_i2	2	p1	(A)15	15	1235	1249
TRINITY_DN126_c0_g2_i4	1	p1	(T)20	20	34	53
TRINITY_DN126_c0_g2_i1	1	p1	(T)20	20	34	53
TRINITY_DN126_c0_g2_i3	1	p1	(T)20	20	34	53
TRINITY_DN126_c1_g1_i5	1	p1	(T)10	10	1567	1576
TRINITY_DN126_c1_g1_i2	1	p1	(T)10	10	1274	1283
TRINITY_DN126_c1_g1_i7	1	p1	(T)10	10	1347	1356
TRINITY_DN126_c1_g1_i1	1	p1	(T)10	10	1487	1496
TRINITY_DN126_c2_g1_i2	1	p1	(A)26	26	1	26
TRINITY_DN126_c2_g1_i1	1	p1	(A)26	26	1	26
TRINITY_DN145_c0_g1_i2	1	p1	(A)11	11	16	26
TRINITY_DN163_c1_g1_i3	1	p2	(AT)7	14	50	63
TRINITY_DN163_c1_g1_i3	2	p1	(A)17	17	1565	1581
TRINITY_DN163_c1_g1_i10	1	c	(A)23tttttt(A)30	59	1	59
TRINITY_DN163_c1_g1_i10	2	p1	(A)17	17	1132	1148
TRINITY_DN163_c1_g1_i16	1	p2	(AT)7	14	50	63
TRINITY_DN163_c1_g1_i16	2	c	(T)10cttttttc(T)25	43	1549	1591
TRINITY_DN163_c1_g1_i7	1	c	(A)23tttttt(A)30	59	1	59
TRINITY_DN163_c1_g1_i7	2	p1	(A)17	17	1039	1055
TRINITY_DN163_c1_g1_i12	1	p2	(AT)7	14	50	63
TRINITY_DN163_c1_g1_i12	2	c	(T)10cttttttc(T)25	43	1644	1686
TRINITY_DN163_c1_g2_i16	1	p1	(A)10	10	71	80
TRINITY_DN163_c1_g2_i16	2	p2	(AT)12	24	1891	1914
TRINITY_DN163_c1_g2_i16	3	p2	(AG)21	42	2083	2124
TRINITY_DN163_c1_g2_i20	1	p2	(AT)12	24	325	348
TRINITY_DN163_c1_g2_i20	2	p2	(AG)21	42	517	558
TRINITY_DN163_c1_g2_i14	1	p1	(A)13	13	6	18
TRINITY_DN163_c1_g2_i14	2	p2	(AT)12	24	476	499
TRINITY_DN163_c1_g2_i14	3	p2	(AG)21	42	668	709
TRINITY_DN163_c1_g2_i2	1	p1	(A)10	10	71	80
TRINITY_DN163_c1_g2_i2	2	p2	(AT)12	24	1795	1818
TRINITY_DN163_c1_g2_i2	3	p2	(AG)21	42	1987	2028
TRINITY_DN163_c1_g2_i6	1	c	(T)30aaaaaa(T)23	59	1092	1150
TRINITY_DN163_c1_g2_i13	1	p1	(A)10	10	71	80
TRINITY_DN163_c1_g2_i4	1	p1	(A)10	10	71	80
TRINITY_DN163_c1_g2_i4	2	p2	(AT)12	24	1566	1589
TRINITY_DN163_c1_g2_i4	3	p2	(AG)21	42	1758	1799
TRINITY_DN163_c1_g2_i17	1	p1	(A)10	10	71	80
TRINITY_DN163_c1_g2_i17	2	p1	(T)21	21	1271	1291
TRINITY_DN163_c1_g2_i5	1	p1	(A)10	10	71	80
TRINITY_DN163_c1_g2_i5	2	p2	(AT)12	24	1661	1684
TRINITY_DN163_c1_g2_i5	3	p2	(AG)21	42	1853	1894
TRINITY_DN163_c1_g2_i9	1	p1	(A)10	10	71	80
TRINITY_DN163_c1_g2_i9	2	p2	(AT)12	24	1890	1913
TRINITY_DN163_c1_g2_i9	3	p2	(AG)21	42	2082	2123
TRINITY_DN163_c1_g2_i3	1	p1	(A)10	10	71	80
TRINITY_DN163_c1_g2_i3	2	p1	(T)21	21	1042	1062
TRINITY_DN163_c1_g2_i8	1	p1	(A)10	10	71	80
TRINITY_DN163_c1_g2_i8	2	p2	(AT)12	24	1662	1685
TRINITY_DN163_c1_g2_i8	3	p2	(AG)21	42	1854	1895
TRINITY_DN163_c1_g2_i11	1	p1	(T)26	26	55	80
TRINITY_DN163_c2_g1_i1	1	p3	(AGA)8	24	72	95
TRINITY_DN163_c2_g1_i1	2	c	(AC)6atatatattggtgtatata(AT)11	53	213	265
TRINITY_DN163_c2_g1_i1	3	p3	(AGC)6	18	702	719
TRINITY_DN163_c2_g2_i2	1	p1	(A)18	18	25	42
TRINITY_DN163_c2_g2_i2	2	p3	(TAC)5	15	283	297
TRINITY_DN163_c2_g2_i1	1	p1	(A)17	17	25	41
TRINITY_DN163_c3_g1_i1	1	p1	(A)21	21	341	361
TRINITY_DN147_c0_g1_i6	1	p1	(A)11	11	3269	3279
TRINITY_DN147_c0_g1_i7	1	p1	(T)30	30	1562	1591
TRINITY_DN147_c0_g1_i8	1	p1	(T)30	30	1465	1494
TRINITY_DN147_c0_g1_i5	1	p1	(T)30	30	2864	2893
TRINITY_DN147_c0_g1_i1	1	p1	(T)30	30	2940	2969
TRINITY_DN112_c0_g1_i12	1	p1	(T)28	28	1	28
TRINITY_DN112_c0_g1_i12	2	p2	(AT)11	22	781	802
TRINITY_DN112_c0_g1_i7	1	p2	(AC)15	30	1	30
TRINITY_DN112_c0_g1_i7	2	p2	(AT)12	24	366	389
TRINITY_DN112_c0_g1_i1	1	p1	(T)28	28	1	28
TRINITY_DN112_c0_g1_i1	2	p1	(A)15	15	427	441
TRINITY_DN112_c0_g1_i1	3	c	(A)10ggttattttatttttcatagtgtccaacgga(T)10gaaactatccctgtttgtacgt(A)12	85	661	745
TRINITY_DN112_c0_g1_i1	4	p2	(AT)6	12	1247	1258
TRINITY_DN112_c0_g1_i1	5	p2	(AT)12	24	1897	1920
TRINITY_DN112_c0_g1_i1	6	p1	(A)26	26	2835	2860
TRINITY_DN112_c0_g1_i1	7	p3	(AAT)5	15	2985	2999
TRINITY_DN112_c0_g1_i1	8	p1	(T)21	21	3221	3241
TRINITY_DN112_c0_g1_i14	1	p1	(T)28	28	1	28
TRINITY_DN112_c0_g1_i14	2	p1	(A)15	15	427	441
TRINITY_DN112_c0_g1_i14	3	c	(A)10ggttattttatttttcatagtgtccaacgga(T)10gaaactatccctgtttgtacgt(A)12	85	661	745
TRINITY_DN112_c0_g1_i14	4	p2	(AT)6	12	1247	1258
TRINITY_DN112_c0_g1_i14	5	p2	(AT)12	24	2207	2230
TRINITY_DN112_c0_g1_i6	1	p1	(T)28	28	1	28
TRINITY_DN112_c0_g1_i6	2	p1	(A)15	15	427	441
TRINITY_DN112_c0_g1_i6	3	c	(A)10ggttattttatttttcatagtgtccaacgga(T)10gaaactatccctgtttgtacgt(A)12	85	661	745
TRINITY_DN112_c0_g1_i6	4	p2	(AT)6	12	1247	1258
TRINITY_DN112_c0_g1_i6	5	p2	(AT)12	24	1897	1920
TRINITY_DN112_c0_g1_i6	6	c	(T)12acgtacaaacagggatagtttc(A)10tccgttggacactatgaaaaataaaataacc(T)10	85	2732	2816
TRINITY_DN112_c0_g1_i6	7	p1	(T)15	15	3036	3050
TRINITY_DN112_c0_g1_i8	1	p1	(T)28	28	1	28
TRINITY_DN112_c0_g1_i8	2	p2	(AT)11	22	971	992
TRINITY_DN112_c0_g1_i5	1	p1	(T)28	28	1	28
TRINITY_DN112_c0_g1_i5	2	p1	(A)15	15	427	441
TRINITY_DN112_c0_g1_i5	3	c	(A)10ggttattttatttttcatagtgtccaacgga(T)10gaaactatccctgtttgtacgt(A)12	85	661	745
TRINITY_DN112_c0_g1_i5	4	p2	(AT)6	12	1247	1258
TRINITY_DN112_c0_g1_i5	5	p2	(AT)12	24	2087	2110
TRINITY_DN112_c0_g1_i5	6	p2	(AT)6	12	2939	2950
TRINITY_DN112_c0_g1_i5	7	c	(T)12acgtacaaacagggatagtttc(A)10tccgttggacactatgaaaaataaaataacc(T)10	85	3452	3536
TRINITY_DN112_c0_g1_i5	8	p1	(T)15	15	3756	3770
TRINITY_DN112_c0_g1_i17	1	p1	(T)28	28	1	28
TRINITY_DN112_c0_g1_i17	2	p2	(AT)12	24	312	335
TRINITY_DN112_c0_g1_i17	3	p1	(A)26	26	618	643
TRINITY_DN112_c0_g1_i17	4	p3	(AAT)5	15	768	782
TRINITY_DN112_c0_g1_i17	5	p1	(T)21	21	1004	1024
TRINITY_DN112_c1_g1_i1	1	p1	(A)13	13	619	631
TRINITY_DN112_c1_g1_i1	2	p3	(TTC)10	30	737	766
TRINITY_DN112_c1_g1_i3	1	p1	(T)21	21	275	295
TRINITY_DN112_c1_g1_i5	1	p1	(A)13	13	907	919
TRINITY_DN112_c1_g1_i5	2	p3	(TTC)10	30	1025	1054
TRINITY_DN112_c1_g1_i6	1	p1	(T)21	21	275	295
TRINITY_DN112_c1_g1_i6	2	p1	(A)13	13	1196	1208
TRINITY_DN112_c1_g1_i6	3	p3	(TTC)10	30	1314	1343
TRINITY_DN120_c0_g1_i4	1	p2	(AG)6	12	79	90
TRINITY_DN120_c0_g1_i1	1	p2	(AG)6	12	79	90
TRINITY_DN120_c0_g1_i6	1	p2	(AG)6	12	79	90
TRINITY_DN192_c0_g1_i10	1	p3	(CGC)5	15	198	212
TRINITY_DN192_c0_g1_i14	1	p3	(CGC)5	15	198	212
TRINITY_DN192_c0_g1_i5	1	p3	(CGC)5	15	198	212
TRINITY_DN192_c0_g1_i13	1	p3	(CGC)5	15	198	212
TRINITY_DN192_c0_g1_i2	1	p3	(CGC)5	15	198	212
TRINITY_DN192_c0_g1_i8	1	p3	(CGC)5	15	198	212
TRINITY_DN192_c0_g1_i12	1	p3	(CGC)5	15	198	212
TRINITY_DN192_c0_g1_i15	1	p3	(CGC)5	15	198	212
TRINITY_DN192_c0_g1_i4	1	p3	(CGC)5	15	198	212
TRINITY_DN192_c0_g1_i3	1	p3	(CGC)5	15	198	212
TRINITY_DN192_c0_g1_i6	1	p3	(CGC)5	15	198	212
TRINITY_DN192_c0_g1_i9	1	p2	(TA)6	12	1097	1108
TRINITY_DN170_c0_g1_i6	1	c	(A)15gttcgcttttagcgtggattttgtttttgtaggaaatttgtgcccgttcc(T)14	79	285	363
TRINITY_DN170_c0_g1_i6	2	p2	(AT)9	18	804	821
TRINITY_DN170_c0_g1_i6	3	p1	(T)35	35	2441	2475
TRINITY_DN170_c0_g1_i5	1	c	(A)15gttcgcttttagcgtggattttgtttttgtaggaaatttgtgcccgttcc(T)14	79	285	363
TRINITY_DN170_c0_g1_i5	2	p2	(AT)9	18	804	821
TRINITY_DN170_c0_g1_i5	3	p1	(T)35	35	2409	2443
TRINITY_DN170_c0_g1_i7	1	p1	(T)13	13	1020	1032
TRINITY_DN170_c0_g1_i7	2	p1	(T)35	35	1952	1986
TRINITY_DN170_c0_g1_i3	1	c	(A)15gttcgcttttagcgtggattttgtttttgtaggaaatttgtgcccgttcc(T)14	79	285	363
TRINITY_DN170_c0_g1_i3	2	p2	(AT)9	18	804	821
TRINITY_DN170_c0_g1_i3	3	p1	(T)13	13	2230	2242
TRINITY_DN170_c0_g1_i3	4	p1	(T)35	35	3162	3196
TRINITY_DN170_c0_g1_i8	1	p1	(T)35	35	1219	1253
TRINITY_DN170_c0_g1_i2	1	c	(A)15gttcgcttttagcgtggattttgtttttgtaggaaatttgtgcccgttcc(T)14	79	285	363
TRINITY_DN170_c0_g1_i2	2	p2	(AT)9	18	804	821
TRINITY_DN170_c0_g1_i2	3	p1	(T)35	35	2750	2784
TRINITY_DN170_c0_g1_i1	1	c	(A)15gttcgcttttagcgtggattttgtttttgtaggaaatttgtgcccgttcc(T)14	79	285	363
TRINITY_DN170_c0_g1_i1	2	p2	(AT)9	18	804	821
TRINITY_DN170_c0_g1_i1	3	p1	(T)13	13	2262	2274
TRINITY_DN170_c0_g1_i1	4	p1	(T)35	35	3194	3228
TRINITY_DN170_c0_g1_i4	1	p1	(T)35	35	1199	1233
TRINITY_DN170_c1_g1_i2	1	p1	(A)12	12	276	287
TRINITY_DN170_c3_g1_i1	1	c	(T)13accaaattccgagataagatttgcagtatgaggtggaaaggaatttgtgatgatagaatctagcggaaagtggcgtaggggagaagaagacgaagaggag(A)19tacgaaaatcc(A)18	161	330	490
TRINITY_DN170_c4_g1_i1	1	p2	(AT)8	16	9	24
TRINITY_DN170_c4_g1_i1	2	p1	(T)19	19	417	435
TRINITY_DN175_c0_g1_i2	1	p2	(TA)12	24	1023	1046
TRINITY_DN175_c0_g1_i8	1	p2	(TA)12	24	1023	1046
TRINITY_DN175_c0_g1_i1	1	p2	(AT)10	20	863	882
TRINITY_DN175_c0_g1_i1	2	p1	(A)10	10	1227	1236
TRINITY_DN175_c0_g1_i1	3	p1	(A)25	25	1470	1494
TRINITY_DN175_c0_g1_i4	1	p2	(TA)12	24	1023	1046
TRINITY_DN175_c0_g1_i5	1	p2	(TA)12	24	1023	1046
TRINITY_DN175_c0_g1_i3	1	p2	(TA)12	24	1023	1046
TRINITY_DN175_c0_g1_i3	2	p1	(A)10	10	2601	2610
TRINITY_DN175_c0_g1_i3	3	p1	(A)25	25	2844	2868
TRINITY_DN137_c0_g1_i19	1	c	(T)14g(A)11	26	792	817
TRINITY_DN137_c0_g1_i5	1	c	(T)15aagtccaaccaagcaaaaccgtgtttcctc(T)10	55	605	659
TRINITY_DN137_c0_g1_i9	1	c	(T)14g(A)11	26	921	946
TRINITY_DN137_c0_g1_i20	1	c	(T)15aagtccaaccaagcaaaaccgtgtttcctc(T)10	55	605	659
TRINITY_DN137_c0_g1_i11	1	c	(T)15aagtccaaccaagcaaaaccgtgtttcctc(T)10	55	324	378
TRINITY_DN137_c0_g1_i3	1	p2	(TA)12	24	848	871
TRINITY_DN137_c0_g1_i17	1	c	(A)11gaaaaaggtgtctaatgctgcataatgaaaataaatgcaaatatattattctgaaaataaatgcaaataagcccttctgttttctggtggtaccatgg(T)17	126	1447	1572
TRINITY_DN102_c0_g1_i13	1	p1	(A)10	10	163	172
TRINITY_DN102_c0_g1_i31	1	p1	(A)10	10	163	172
TRINITY_DN102_c0_g1_i31	2	p1	(T)10	10	1625	1634
TRINITY_DN102_c0_g1_i28	1	p1	(A)10	10	163	172
TRINITY_DN102_c0_g1_i28	2	p1	(A)22	22	2725	2746
TRINITY_DN102_c0_g1_i4	1	p1	(A)10	10	163	172
TRINITY_DN102_c0_g1_i4	2	p1	(A)11	11	4215	4225
TRINITY_DN102_c0_g1_i15	1	p1	(A)10	10	163	172
TRINITY_DN102_c0_g1_i15	2	p1	(A)22	22	2597	2618
TRINITY_DN102_c0_g1_i17	1	p1	(A)10	10	163	172
TRINITY_DN102_c0_g1_i23	1	p1	(A)10	10	163	172
TRINITY_DN102_c0_g1_i23	2	p1	(A)22	22	2868	2889
TRINITY_DN102_c0_g1_i1	1	p1	(A)10	10	163	172
TRINITY_DN102_c0_g1_i1	2	p1	(A)11	11	4406	4416
TRINITY_DN102_c0_g1_i26	1	p1	(A)10	10	163	172
TRINITY_DN102_c0_g1_i26	2	p1	(T)10	10	1236	1245
TRINITY_DN102_c0_g1_i26	3	p1	(A)22	22	3159	3180
TRINITY_DN102_c0_g1_i20	1	p1	(A)10	10	163	172
TRINITY_DN102_c0_g1_i20	2	p1	(A)11	11	4228	4238
TRINITY_DN102_c0_g1_i18	1	p1	(A)10	10	163	172
TRINITY_DN102_c0_g1_i11	1	p1	(A)10	10	163	172
TRINITY_DN102_c0_g1_i11	2	p1	(A)11	11	4616	4626
TRINITY_DN102_c0_g1_i8	1	p1	(T)20	20	27	46
TRINITY_DN102_c0_g1_i8	2	p1	(T)16	16	1247	1262
TRINITY_DN102_c0_g1_i10	1	p1	(A)10	10	163	172
TRINITY_DN102_c0_g1_i16	1	p1	(A)10	10	163	172
TRINITY_DN102_c0_g1_i16	2	p1	(A)22	22	2847	2868
TRINITY_DN102_c0_g1_i22	1	p1	(T)20	20	27	46
TRINITY_DN102_c0_g1_i22	2	p1	(T)19	19	705	723
TRINITY_DN102_c0_g1_i22	3	p2	(AC)8	16	980	995
TRINITY_DN102_c0_g1_i22	4	p1	(T)16	16	1898	1913
TRINITY_DN102_c0_g1_i14	1	p1	(A)10	10	163	172
TRINITY_DN102_c0_g1_i14	2	p1	(A)22	22	2796	2817
TRINITY_DN102_c0_g1_i3	1	p1	(A)10	10	163	172
TRINITY_DN102_c0_g1_i3	2	p1	(A)22	22	2613	2634
TRINITY_DN102_c0_g1_i24	1	p1	(A)10	10	163	172
TRINITY_DN102_c0_g1_i30	1	p1	(T)20	20	27	46
TRINITY_DN102_c0_g1_i30	2	p1	(T)19	19	705	723
TRINITY_DN102_c0_g1_i30	3	p2	(AC)8	16	980	995
TRINITY_DN102_c0_g1_i30	4	p1	(T)10	10	1719	1728
TRINITY_DN102_c0_g1_i2	1	p1	(T)20	20	27	46
TRINITY_DN102_c0_g1_i27	1	p1	(A)10	10	163	172
TRINITY_DN181_c0_g1_i1	1	p1	(T)22	22	1	22
TRINITY_DN181_c0_g1_i1	2	p1	(T)11	11	1115	1125
TRINITY_DN181_c0_g1_i1	3	p1	(A)14	14	2892	2905
TRINITY_DN181_c0_g1_i1	4	p2	(TA)8	16	3490	3505
TRINITY_DN181_c0_g1_i1	5	p1	(A)22	22	3734	3755
TRINITY_DN181_c0_g1_i2	1	p1	(T)22	22	1	22
TRINITY_DN181_c0_g1_i2	2	p1	(T)11	11	1115	1125
TRINITY_DN181_c0_g1_i12	1	p1	(T)22	22	1	22
TRINITY_DN181_c0_g1_i12	2	p1	(T)11	11	1115	1125
TRINITY_DN181_c0_g1_i9	1	p1	(T)22	22	1	22
TRINITY_DN181_c0_g1_i3	1	p1	(T)22	22	1	22
TRINITY_DN181_c0_g1_i16	1	p1	(T)22	22	1	22
TRINITY_DN181_c0_g1_i16	2	p1	(T)11	11	1115	1125
TRINITY_DN181_c0_g1_i16	3	p1	(A)14	14	2918	2931
TRINITY_DN181_c0_g1_i16	4	p2	(TA)8	16	3516	3531
TRINITY_DN181_c0_g1_i16	5	p1	(A)22	22	3760	3781
TRINITY_DN181_c0_g1_i7	1	p2	(GA)15	30	34	63
TRINITY_DN181_c0_g1_i4	1	p2	(GA)15	30	34	63
TRINITY_DN181_c0_g1_i11	1	p2	(GA)15	30	34	63
TRINITY_DN181_c0_g1_i11	2	p1	(T)11	11	587	597
TRINITY_DN181_c0_g1_i11	3	p1	(A)16	16	1147	1162
TRINITY_DN181_c0_g1_i11	4	p1	(A)17	17	1508	1524
TRINITY_DN181_c0_g1_i15	1	p2	(GA)15	30	34	63
TRINITY_DN181_c0_g1_i15	2	p1	(T)11	11	587	597
TRINITY_DN181_c0_g1_i5	1	p1	(T)22	22	1	22
TRINITY_DN181_c0_g1_i5	2	p1	(A)16	16	1393	1408
TRINITY_DN181_c0_g1_i5	3	p1	(A)17	17	1754	1770
TRINITY_DN181_c0_g1_i19	1	p1	(T)22	22	1	22
TRINITY_DN181_c0_g1_i19	2	p1	(T)11	11	1115	1125
TRINITY_DN181_c0_g1_i8	1	p2	(GA)15	30	34	63
TRINITY_DN181_c0_g1_i8	2	p1	(T)11	11	587	597
TRINITY_DN181_c0_g1_i13	1	p2	(GA)15	30	34	63
TRINITY_DN181_c0_g1_i13	2	p1	(T)11	11	587	597
TRINITY_DN181_c0_g2_i1	1	p1	(A)10	10	2975	2984
TRINITY_DN181_c0_g2_i1	2	p1	(A)10	10	5083	5092
TRINITY_DN181_c0_g2_i1	3	p1	(T)42	42	5433	5474
TRINITY_DN181_c0_g2_i4	1	p1	(A)10	10	3535	3544
TRINITY_DN181_c0_g2_i4	2	p1	(A)10	10	8139	8148
TRINITY_DN181_c0_g2_i4	3	p1	(A)10	10	10349	10358
TRINITY_DN181_c0_g2_i4	4	p1	(A)13	13	12248	12260
TRINITY_DN181_c0_g2_i4	5	p1	(T)14	14	12669	12682
TRINITY_DN181_c0_g2_i2	1	p1	(A)10	10	3486	3495
TRINITY_DN181_c0_g2_i2	2	p1	(A)11	11	4383	4393
TRINITY_DN181_c0_g2_i2	3	p1	(A)10	10	5243	5252
TRINITY_DN181_c0_g2_i2	4	p1	(A)13	13	7142	7154
TRINITY_DN181_c0_g2_i2	5	p1	(T)14	14	7563	7576
TRINITY_DN181_c0_g3_i1	1	p1	(A)10	10	612	621
TRINITY_DN181_c0_g3_i1	2	p1	(A)23	23	756	778
TRINITY_DN181_c0_g4_i1	1	p2	(TC)8	16	105	120
TRINITY_DN181_c0_g4_i1	2	c	(TC)6tg(T)23	37	576	612
TRINITY_DN181_c0_g4_i1	3	p2	(TA)8	16	841	856
TRINITY_DN181_c0_g4_i1	4	p1	(T)14	14	1441	1454
TRINITY_DN181_c2_g1_i1	1	p2	(AT)12	24	838	861
TRINITY_DN181_c2_g1_i4	1	p3	(TTC)6	18	129	146
TRINITY_DN181_c2_g1_i2	1	p3	(TTC)6	18	129	146
TRINITY_DN181_c2_g1_i2	2	p2	(AT)12	24	914	937
TRINITY_DN181_c4_g1_i2	1	p3	(AAC)14	42	1	42
TRINITY_DN181_c4_g1_i1	1	p3	(AAC)14	42	1	42
TRINITY_DN181_c9_g1_i1	1	p1	(T)13	13	149	161
TRINITY_DN168_c0_g2_i1	1	c	(AG)7c(GA)7	29	650	678
TRINITY_DN168_c0_g1_i3	1	p1	(A)12	12	1163	1174
TRINITY_DN168_c0_g3_i1	1	p1	(A)14	14	599	612
TRINITY_DN168_c0_g3_i2	1	p1	(A)14	14	599	612
TRINITY_DN195_c0_g1_i5	1	p1	(T)10	10	1112	1121
TRINITY_DN195_c0_g1_i5	2	p1	(T)14	14	1617	1630
TRINITY_DN195_c0_g1_i1	1	p1	(T)14	14	1096	1109
TRINITY_DN195_c0_g1_i14	1	p2	(AG)7	14	316	329
TRINITY_DN195_c0_g1_i4	1	p3	(CCA)5	15	4166	4180
TRINITY_DN195_c0_g1_i4	2	p1	(T)12	12	4349	4360
TRINITY_DN195_c0_g1_i9	1	p3	(TGT)8	24	1	24
TRINITY_DN195_c0_g1_i9	2	p3	(CCA)5	15	1101	1115
TRINITY_DN195_c0_g1_i9	3	p1	(T)12	12	1284	1295
TRINITY_DN195_c0_g1_i10	1	p2	(TG)8	16	3173	3188
TRINITY_DN195_c0_g1_i8	1	p3	(CCA)5	15	3956	3970
TRINITY_DN195_c0_g1_i8	2	p1	(T)12	12	4139	4150
TRINITY_DN195_c0_g1_i13	1	p2	(TG)8	16	3383	3398
TRINITY_DN195_c0_g1_i2	1	p1	(T)10	10	932	941
TRINITY_DN195_c0_g1_i2	2	p1	(T)14	14	1436	1449
TRINITY_DN116_c0_g1_i5	1	p2	(CT)15	30	88	117
TRINITY_DN116_c0_g1_i4	1	p2	(CT)9	18	88	105
TRINITY_DN116_c0_g1_i4	2	c	(T)27gggttatatttctcttattttggtgtgatttacattttctttcc(T)13	84	3075	3158
TRINITY_DN116_c0_g1_i10	1	p2	(CT)9	18	88	105
TRINITY_DN116_c0_g1_i10	2	c	(T)27gggttatatttctcttattttggtgtgatttacattttctttcc(T)13	84	3212	3295
TRINITY_DN116_c0_g1_i8	1	p2	(CT)9	18	88	105
TRINITY_DN116_c0_g1_i8	2	c	(T)27gggttatatttctcttattttggtgtgatttacattttctttcc(T)13	84	3210	3293
TRINITY_DN116_c0_g1_i9	1	p2	(CT)9	18	88	105
TRINITY_DN116_c0_g1_i11	1	p2	(CT)15	30	88	117
TRINITY_DN116_c0_g1_i1	1	p2	(CT)9	18	88	105
TRINITY_DN116_c0_g1_i1	2	c	(T)27gggttatatttctcttattttggtgtgatttacattttctttcc(T)13	84	2606	2689
TRINITY_DN116_c0_g1_i2	1	p2	(CT)15	30	88	117
TRINITY_DN116_c0_g1_i2	2	c	(T)27gggttatatttctcttattttggtgtgatttacattttctttcc(T)13	84	3087	3170
TRINITY_DN116_c0_g1_i7	1	p2	(CT)9	18	88	105
TRINITY_DN116_c0_g1_i7	2	c	(T)27gggttatatttctcttattttggtgtgatttacattttctttcc(T)13	84	2342	2425
TRINITY_DN116_c0_g1_i3	1	p2	(CT)15	30	88	117
TRINITY_DN116_c0_g1_i3	2	c	(T)27gggttatatttctcttattttggtgtgatttacattttctttcc(T)13	84	2481	2564
TRINITY_DN116_c0_g1_i6	1	p2	(CT)9	18	88	105
TRINITY_DN116_c0_g1_i6	2	c	(T)27gggttatatttctcttattttggtgtgatttacattttctttcc(T)13	84	2469	2552
TRINITY_DN116_c1_g1_i1	1	p2	(TC)9	18	67	84
TRINITY_DN116_c1_g1_i1	2	c	(T)12c(T)11	24	2104	2127
TRINITY_DN116_c1_g2_i1	1	p2	(TC)9	18	67	84
TRINITY_DN116_c1_g3_i1	1	p2	(AG)9	18	197	214
TRINITY_DN116_c1_g3_i1	2	p1	(A)12	12	361	372
TRINITY_DN116_c2_g1_i5	1	c	(T)10c(T)12	23	733	755
TRINITY_DN116_c2_g1_i4	1	p1	(T)10	10	1171	1180
TRINITY_DN116_c2_g1_i4	2	p1	(T)17	17	1326	1342
TRINITY_DN116_c2_g1_i1	1	p1	(A)16	16	8	23
TRINITY_DN116_c2_g1_i1	2	c	(T)10c(T)12	23	516	538
TRINITY_DN116_c2_g1_i3	1	p1	(T)23	23	1171	1193
TRINITY_DN116_c2_g1_i2	1	c	(T)10c(T)12	23	1337	1359
TRINITY_DN116_c3_g1_i2	1	p1	(A)12	12	221	232
TRINITY_DN183_c0_g1_i14	1	p2	(AG)20	40	42	81
TRINITY_DN183_c0_g1_i23	1	p2	(AG)10	20	42	61
TRINITY_DN183_c0_g1_i19	1	p2	(AG)20	40	42	81
TRINITY_DN183_c0_g1_i4	1	p2	(AG)20	40	42	81
TRINITY_DN183_c0_g1_i12	1	p2	(AG)20	40	42	81
TRINITY_DN183_c0_g1_i20	1	p2	(AG)20	40	42	81
TRINITY_DN183_c0_g1_i18	1	p2	(AG)20	40	42	81
TRINITY_DN183_c0_g1_i21	1	p2	(AG)20	40	42	81
TRINITY_DN183_c0_g1_i21	2	c	(AC)10ag(AT)12	46	224	269
TRINITY_DN183_c0_g1_i7	1	p2	(AG)20	40	42	81
TRINITY_DN183_c0_g1_i11	1	p2	(AG)10	20	42	61
TRINITY_DN183_c0_g1_i1	1	p2	(AG)20	40	42	81
TRINITY_DN183_c0_g1_i22	1	p2	(AG)20	40	42	81
TRINITY_DN183_c0_g1_i2	1	p2	(AG)20	40	42	81
TRINITY_DN183_c0_g1_i6	1	p2	(AG)20	40	42	81
TRINITY_DN183_c0_g1_i9	1	p2	(AG)10	20	42	61
TRINITY_DN183_c0_g1_i13	1	p2	(AG)20	40	42	81
TRINITY_DN183_c1_g1_i2	1	p1	(T)10	10	1268	1277
TRINITY_DN183_c1_g1_i4	1	p1	(T)10	10	1190	1199
TRINITY_DN174_c0_g1_i1	1	p1	(A)11	11	966	976
TRINITY_DN174_c0_g1_i2	1	p1	(A)11	11	966	976
TRINITY_DN174_c0_g1_i3	1	p1	(A)11	11	966	976
TRINITY_DN107_c0_g2_i1	1	p1	(A)11	11	1801	1811
TRINITY_DN107_c0_g3_i1	1	p1	(A)10	10	49	58
TRINITY_DN107_c0_g3_i1	2	c	(ATT)8catctgatcgagcacaaattactagcc(T)21	72	655	726
TRINITY_DN107_c0_g3_i2	1	p1	(A)10	10	49	58
TRINITY_DN107_c0_g1_i5	1	p2	(CT)9	18	169	186
TRINITY_DN107_c0_g1_i5	2	c	(T)10aattcg(T)10	26	2432	2457
TRINITY_DN107_c0_g1_i5	3	p4	(AAAT)6	24	2687	2710
TRINITY_DN107_c0_g1_i6	1	c	(A)24ctttaggtgattttcaacattgatgctaagctttttaagagatctaacaagtttggacaatattgatgatatat(A)11	109	65	173
TRINITY_DN107_c0_g1_i6	2	c	(T)10aattcg(T)10	26	2545	2570
TRINITY_DN107_c0_g1_i7	1	p2	(CT)9	18	169	186
TRINITY_DN107_c0_g1_i7	2	c	(T)10aattcg(T)10	26	2432	2457
TRINITY_DN107_c0_g1_i9	1	p2	(CT)9	18	169	186
TRINITY_DN107_c0_g1_i9	2	c	(T)10aattcg(T)10	26	2445	2470
TRINITY_DN107_c0_g1_i4	1	p1	(A)24	24	65	88
TRINITY_DN107_c0_g1_i3	1	p2	(CT)9	18	169	186
TRINITY_DN107_c0_g1_i3	2	c	(T)10aattcg(T)10	26	2432	2457
TRINITY_DN107_c1_g1_i2	1	p3	(AAT)15	45	1	45
TRINITY_DN107_c2_g1_i5	1	p1	(A)19	19	1441	1459
TRINITY_DN107_c2_g1_i3	1	p1	(T)12	12	172	183
TRINITY_DN107_c2_g1_i3	2	p1	(A)19	19	3547	3565
TRINITY_DN107_c2_g1_i1	1	p1	(A)19	19	2515	2533
TRINITY_DN188_c0_g1_i1	1	p2	(GT)6	12	1309	1320
TRINITY_DN188_c0_g1_i5	1	p2	(GT)6	12	1327	1338
TRINITY_DN188_c0_g1_i2	1	p2	(GT)6	12	2563	2574
TRINITY_DN188_c0_g1_i12	1	p2	(GT)6	12	1260	1271
TRINITY_DN188_c0_g1_i11	1	p2	(GT)6	12	2300	2311
TRINITY_DN188_c0_g1_i9	1	p2	(GT)6	12	2346	2357
TRINITY_DN188_c0_g1_i4	1	p2	(GT)6	12	2681	2692
TRINITY_DN188_c0_g1_i13	1	p2	(GT)6	12	2413	2424
TRINITY_DN188_c0_g1_i8	1	p2	(GT)6	12	3337	3348
TRINITY_DN108_c0_g1_i15	1	p1	(A)10	10	2425	2434
TRINITY_DN108_c0_g1_i10	1	p1	(A)10	10	2795	2804
TRINITY_DN108_c0_g1_i13	1	p1	(A)10	10	2985	2994
TRINITY_DN108_c0_g1_i11	1	p1	(A)10	10	3000	3009
TRINITY_DN108_c1_g1_i3	1	p3	(CGG)6	18	1233	1250
TRINITY_DN108_c1_g1_i3	2	p3	(GAA)9	27	1462	1488
TRINITY_DN108_c1_g1_i1	1	p3	(CGG)6	18	1379	1396
TRINITY_DN108_c1_g1_i1	2	p3	(GAA)9	27	1608	1634
TRINITY_DN108_c1_g1_i4	1	p3	(GAA)9	27	2024	2050
TRINITY_DN108_c3_g2_i2	1	p3	(CCG)5	15	1183	1197
TRINITY_DN108_c3_g2_i4	1	c	(A)17ggtcgtatactaaacaaaaaat(AATA)5	59	1466	1524
TRINITY_DN108_c3_g2_i5	1	p1	(A)11	11	1017	1027
TRINITY_DN108_c3_g2_i5	2	c	(A)17ggtcgtatactaaacaaaaaat(AATA)5	59	1935	1993
TRINITY_DN156_c0_g1_i10	1	p1	(T)17	17	31	47
TRINITY_DN156_c0_g1_i12	1	p1	(T)17	17	31	47
TRINITY_DN156_c0_g1_i4	1	p1	(T)17	17	31	47
TRINITY_DN156_c0_g1_i6	1	p1	(T)17	17	31	47
TRINITY_DN156_c0_g1_i6	2	p1	(T)10	10	1250	1259
TRINITY_DN156_c0_g1_i7	1	p1	(T)17	17	31	47
TRINITY_DN156_c0_g1_i2	1	p1	(T)17	17	31	47
TRINITY_DN156_c0_g1_i3	1	p1	(T)17	17	31	47
TRINITY_DN156_c0_g1_i3	2	p1	(T)10	10	1250	1259
TRINITY_DN156_c0_g1_i1	1	p1	(T)17	17	31	47
TRINITY_DN156_c0_g1_i9	1	p1	(T)17	17	31	47
TRINITY_DN156_c0_g1_i11	1	p1	(T)17	17	31	47
TRINITY_DN156_c1_g1_i13	1	p1	(A)14	14	546	559
TRINITY_DN156_c1_g1_i13	2	p1	(T)10	10	1415	1424
TRINITY_DN156_c1_g1_i11	1	p1	(A)14	14	546	559
TRINITY_DN156_c1_g1_i11	2	p3	(AGA)5	15	1518	1532
TRINITY_DN156_c1_g1_i11	3	p2	(TA)6	12	1693	1704
TRINITY_DN156_c1_g1_i11	4	p1	(T)27	27	1862	1888
TRINITY_DN156_c1_g1_i3	1	p1	(A)14	14	437	450
TRINITY_DN156_c1_g1_i9	1	p3	(AGA)5	15	559	573
TRINITY_DN156_c1_g1_i9	2	p2	(TA)6	12	734	745
TRINITY_DN156_c1_g1_i9	3	p1	(T)27	27	903	929
TRINITY_DN156_c1_g1_i8	1	p1	(A)14	14	437	450
TRINITY_DN156_c1_g2_i8	1	p1	(A)23	23	1	23
TRINITY_DN156_c1_g2_i8	2	p2	(TA)6	12	181	192
TRINITY_DN156_c1_g2_i8	3	p3	(TTC)5	15	352	366
TRINITY_DN156_c1_g2_i10	1	p1	(A)11	11	8	18
TRINITY_DN156_c1_g2_i1	1	p1	(A)23	23	1	23
TRINITY_DN156_c1_g2_i1	2	p2	(TA)6	12	181	192
TRINITY_DN156_c1_g2_i1	3	p3	(TTC)5	15	352	366
TRINITY_DN156_c1_g2_i3	1	p1	(A)11	11	8	18
TRINITY_DN156_c1_g2_i3	2	c	(A)11gttgtaccctaaaagctcaaataaaaggttatttttttaattttttaccctttttctttaattataaatttggcatcaaatggttttatatagaaaac(A)10	119	290	408
TRINITY_DN156_c1_g2_i4	1	p1	(A)23	23	1	23
TRINITY_DN156_c1_g2_i4	2	p2	(TA)6	12	181	192
TRINITY_DN156_c1_g2_i4	3	p3	(TTC)5	15	352	366
TRINITY_DN156_c1_g2_i7	1	p1	(T)14	14	8	21
TRINITY_DN118_c0_g1_i6	1	c	(CT)11cctcctttctt(TC)8	49	1	49
TRINITY_DN118_c0_g1_i6	2	p1	(A)12	12	522	533
TRINITY_DN118_c0_g1_i4	1	c	(CT)11cctcctttctt(TC)8	49	1	49
TRINITY_DN118_c0_g1_i4	2	p1	(T)16	16	982	997
TRINITY_DN118_c0_g1_i2	1	p2	(TC)11	22	1	22
TRINITY_DN118_c0_g1_i5	1	p1	(A)12	12	346	357
TRINITY_DN118_c0_g1_i3	1	p2	(TC)11	22	1	22
TRINITY_DN118_c0_g1_i3	2	p1	(T)16	16	1124	1139
TRINITY_DN118_c0_g1_i7	1	p2	(TC)11	22	1	22
TRINITY_DN118_c0_g1_i7	2	p1	(A)12	12	664	675
TRINITY_DN118_c0_g1_i1	1	c	(CT)11cctcctttctt(TC)8	49	1	49
TRINITY_DN118_c0_g1_i1	2	p1	(A)10	10	522	531
TRINITY_DN118_c0_g2_i3	1	p2	(TC)15	30	297	326
TRINITY_DN118_c0_g2_i3	2	p2	(TC)6	12	474	485
TRINITY_DN118_c0_g2_i3	3	p1	(T)21	21	2968	2988
TRINITY_DN118_c0_g2_i1	1	p2	(TC)15	30	297	326
TRINITY_DN118_c0_g2_i1	2	p1	(T)21	21	2241	2261
TRINITY_DN118_c1_g1_i4	1	p1	(T)12	12	1736	1747
TRINITY_DN118_c1_g1_i1	1	p1	(A)10	10	29	38
TRINITY_DN118_c1_g1_i1	2	p1	(T)12	12	1667	1678
TRINITY_DN118_c1_g1_i2	1	p1	(A)10	10	29	38
TRINITY_DN118_c1_g1_i2	2	p1	(T)12	12	1581	1592
TRINITY_DN118_c1_g1_i5	1	p1	(T)11	11	354	364
TRINITY_DN118_c1_g1_i5	2	p1	(T)10	10	543	552
TRINITY_DN118_c1_g1_i5	3	p1	(T)12	12	2512	2523
TRINITY_DN118_c1_g1_i3	1	p1	(A)10	10	29	38
TRINITY_DN118_c1_g1_i3	2	p1	(T)11	11	285	295
TRINITY_DN118_c1_g1_i3	3	p1	(T)10	10	474	483
TRINITY_DN118_c1_g1_i3	4	p1	(T)12	12	2443	2454
TRINITY_DN118_c2_g1_i1	1	p1	(A)34	34	1	34
TRINITY_DN118_c2_g1_i1	2	p1	(A)18	18	253	270
TRINITY_DN118_c2_g1_i1	3	c	(TA)6catatatctatctatct(ATATCA)5	59	1765	1823
TRINITY_DN118_c2_g1_i3	1	c	(TC)11(TA)8	38	1	38
TRINITY_DN118_c3_g1_i3	1	p1	(T)12	12	59	70
TRINITY_DN118_c3_g1_i4	1	p1	(T)12	12	59	70
TRINITY_DN118_c3_g1_i4	2	p2	(AG)11	22	656	677
TRINITY_DN118_c3_g1_i2	1	p1	(T)12	12	59	70
TRINITY_DN118_c4_g1_i1	1	p1	(A)14	14	41	54
TRINITY_DN118_c4_g1_i1	2	p1	(T)10	10	554	563
TRINITY_DN118_c5_g1_i1	1	p1	(T)16	16	51	66
TRINITY_DN197_c0_g1_i2	1	p1	(A)15	15	27	41
TRINITY_DN197_c0_g1_i2	2	p2	(CT)8	16	2319	2334
TRINITY_DN197_c0_g1_i2	3	p1	(A)10	10	2740	2749
TRINITY_DN197_c0_g1_i2	4	p2	(AG)9	18	2962	2979
TRINITY_DN197_c0_g1_i1	1	p1	(A)15	15	27	41
TRINITY_DN197_c0_g1_i1	2	p2	(CT)8	16	1580	1595
TRINITY_DN197_c0_g1_i1	3	p1	(A)10	10	2001	2010
TRINITY_DN197_c0_g1_i1	4	p2	(AG)9	18	2223	2240
TRINITY_DN197_c0_g1_i4	1	p1	(A)10	10	798	807
TRINITY_DN197_c0_g1_i4	2	p2	(AG)9	18	1020	1037
TRINITY_DN197_c0_g1_i3	1	p1	(A)15	15	27	41
TRINITY_DN197_c0_g1_i3	2	p2	(CT)8	16	1694	1709
TRINITY_DN197_c0_g1_i3	3	p1	(A)10	10	2115	2124
TRINITY_DN197_c0_g1_i3	4	p2	(AG)9	18	2337	2354
TRINITY_DN197_c0_g1_i5	1	p1	(A)15	15	27	41
TRINITY_DN197_c0_g1_i5	2	p2	(CT)8	16	1595	1610
TRINITY_DN197_c0_g1_i5	3	p1	(A)10	10	2016	2025
TRINITY_DN197_c0_g1_i5	4	p2	(AG)9	18	2238	2255
TRINITY_DN197_c0_g2_i1	1	p1	(T)13	13	40	52
TRINITY_DN197_c0_g2_i1	2	p1	(G)14	14	316	329
TRINITY_DN197_c0_g2_i3	1	p2	(AG)9	18	652	669
TRINITY_DN197_c0_g2_i9	1	p1	(T)13	13	40	52
TRINITY_DN197_c0_g2_i9	2	p1	(G)14	14	316	329
TRINITY_DN197_c0_g2_i9	3	p2	(AG)9	18	2861	2878
TRINITY_DN197_c0_g2_i4	1	p1	(T)13	13	40	52
TRINITY_DN197_c0_g2_i4	2	p1	(G)14	14	316	329
TRINITY_DN197_c0_g2_i4	3	p2	(AG)9	18	3010	3027
TRINITY_DN197_c0_g2_i14	1	p2	(AG)9	18	2050	2067
TRINITY_DN197_c0_g2_i10	1	p1	(T)13	13	40	52
TRINITY_DN197_c0_g2_i10	2	p1	(G)14	14	316	329
TRINITY_DN197_c0_g2_i6	1	p1	(T)13	13	40	52
TRINITY_DN197_c0_g2_i6	2	p1	(G)14	14	316	329
TRINITY_DN197_c0_g2_i8	1	p1	(T)13	13	209	221
TRINITY_DN197_c0_g2_i8	2	p2	(AG)9	18	1639	1656
TRINITY_DN197_c0_g2_i11	1	p2	(AG)9	18	1992	2009
TRINITY_DN197_c0_g2_i7	1	p2	(AG)9	18	1302	1319
TRINITY_DN197_c1_g1_i1	1	p1	(T)10	10	380	389
TRINITY_DN197_c2_g1_i1	1	p2	(CT)6	12	92	103
TRINITY_DN197_c2_g1_i1	2	p1	(A)12	12	225	236
TRINITY_DN197_c2_g1_i1	3	p3	(TGA)7	21	1103	1123
TRINITY_DN148_c0_g1_i3	1	p2	(AT)9	18	1396	1413
TRINITY_DN148_c0_g1_i10	1	p2	(AT)9	18	1396	1413
TRINITY_DN148_c0_g1_i2	1	p2	(AT)9	18	1501	1518
TRINITY_DN148_c0_g1_i1	1	p2	(AT)9	18	1396	1413
TRINITY_DN148_c1_g1_i1	1	p2	(GA)12	24	598	621
TRINITY_DN128_c2_g1_i1	1	p1	(T)28	28	2350	2377
TRINITY_DN128_c2_g2_i2	1	p4	(TAAT)5	20	5946	5965
TRINITY_DN128_c2_g3_i17	1	c	(TC)8tttaaattgttttacatttttttcctcctttgactgaagtttcgtgtgttaaaaaacccatataaagtatggaaaaagag(T)15	111	7888	7998
TRINITY_DN128_c2_g3_i17	2	p1	(T)10	10	8291	8300
TRINITY_DN128_c2_g3_i2	1	c	(TC)8tttaaattgttttacatttttttcctcctttgactgaagtttcgtgtgttaaaaaacccatataaagtatggaaaaagag(T)15	111	7966	8076
TRINITY_DN128_c2_g3_i2	2	p1	(T)10	10	8369	8378
TRINITY_DN128_c2_g3_i12	1	c	(TC)8tttaaattgttttacatttttttcctcctttgactgaagtttcgtgtgttaaaaaacccatataaagtatggaaaaagag(T)15	111	7417	7527
TRINITY_DN128_c2_g3_i12	2	p1	(T)10	10	7820	7829
TRINITY_DN128_c2_g3_i15	1	c	(TC)8tttaaattgttttacatttttttcctcctttgactgaagtttcgtgtgttaaaaaacccatataaagtatggaaaaagag(T)15	111	7339	7449
TRINITY_DN128_c2_g3_i15	2	p1	(T)10	10	7742	7751
TRINITY_DN128_c2_g3_i9	1	c	(TC)8tttaaattgttttacatttttttcctcctttgactgaagtttcgtgtgttaaaaaacccatataaagtatggaaaaagag(T)15	111	3652	3762
TRINITY_DN128_c2_g3_i9	2	p1	(T)10	10	4055	4064
TRINITY_DN128_c2_g3_i13	1	p4	(TTTA)5	20	43	62
TRINITY_DN128_c2_g3_i13	2	p1	(T)10	10	490	499
TRINITY_DN128_c2_g3_i1	1	c	(TC)8tttaaattgttttacatttttttcctcctttgactgaagtttcgtgtgttaaaaaacccatataaagtatggaaaaagag(T)15	111	5040	5150
TRINITY_DN128_c2_g3_i1	2	p1	(T)10	10	5443	5452
TRINITY_DN128_c2_g3_i20	1	c	(TC)8tttaaattgttttacatttttttcctcctttgactgaagtttcgtgtgttaaaaaacccatataaagtatggaaaaagag(T)15	111	7864	7974
TRINITY_DN128_c2_g3_i20	2	p1	(T)10	10	8267	8276
TRINITY_DN128_c2_g3_i19	1	c	(TC)8tttaaattgttttacatttttttcctcctttgactgaagtttcgtgtgttaaaaaacccatataaagtatggaaaaagag(T)15	111	7315	7425
TRINITY_DN128_c2_g3_i19	2	p1	(T)10	10	7718	7727
TRINITY_DN128_c9_g1_i1	1	p4	(AAAT)6	24	45	68
TRINITY_DN128_c9_g1_i1	2	p1	(A)23	23	961	983
TRINITY_DN191_c0_g1_i1	1	p1	(A)19	19	4	22
TRINITY_DN191_c0_g1_i4	1	p1	(T)12	12	40	51
TRINITY_DN191_c0_g1_i5	1	p2	(TC)7	14	1280	1293
TRINITY_DN191_c0_g1_i8	1	p2	(TC)7	14	1255	1268
TRINITY_DN191_c0_g1_i9	1	p1	(A)19	19	4	22
TRINITY_DN136_c0_g1_i19	1	p1	(T)11	11	1698	1708
TRINITY_DN136_c0_g1_i16	1	p1	(T)11	11	1647	1657
TRINITY_DN162_c0_g1_i1	1	p1	(A)11	11	36	46
TRINITY_DN162_c0_g1_i1	2	p3	(TTC)8	24	366	389
TRINITY_DN162_c0_g1_i4	1	p1	(A)11	11	63	73
TRINITY_DN162_c0_g1_i4	2	p1	(A)37	37	201	237
TRINITY_DN162_c0_g1_i4	3	p1	(A)12	12	2851	2862
TRINITY_DN162_c0_g1_i11	1	p1	(A)11	11	63	73
TRINITY_DN162_c0_g1_i11	2	p1	(A)37	37	201	237
TRINITY_DN162_c0_g1_i10	1	p1	(A)11	11	63	73
TRINITY_DN162_c0_g1_i10	2	p1	(A)37	37	201	237
TRINITY_DN162_c0_g1_i3	1	p3	(TTC)8	24	766	789
TRINITY_DN162_c0_g1_i5	1	p1	(A)11	11	63	73
TRINITY_DN162_c0_g1_i5	2	p1	(A)37	37	201	237
TRINITY_DN162_c0_g1_i5	3	p3	(TCT)5	15	2555	2569
TRINITY_DN162_c0_g1_i8	1	p1	(A)11	11	63	73
TRINITY_DN162_c0_g1_i8	2	p1	(A)37	37	201	237
TRINITY_DN162_c0_g2_i2	1	p2	(CT)16	32	4	35
TRINITY_DN162_c0_g2_i2	2	p3	(TCT)6	18	266	283
TRINITY_DN162_c0_g2_i3	1	p2	(CT)16	32	4	35
TRINITY_DN162_c0_g2_i3	2	p3	(TCT)6	18	266	283
TRINITY_DN162_c0_g2_i1	1	p2	(CT)16	32	4	35
TRINITY_DN162_c0_g2_i1	2	p3	(TCT)6	18	266	283
TRINITY_DN162_c1_g1_i1	1	c	(T)10cgc(T)23	36	124	159
TRINITY_DN162_c1_g2_i3	1	c	(TG)11taatccatctctataaataagaagtgaaagggatttcaatactttggtctaaactcccttacc(T)23	108	538	645
TRINITY_DN162_c1_g2_i7	1	c	(TG)11taatccatctctataaataagaagtgaaagggatttcaatactttggtctaaactcccttacc(T)23	108	248	355
TRINITY_DN162_c1_g2_i8	1	c	(A)23gcg(A)10	36	1	36
TRINITY_DN162_c1_g2_i8	2	c	(T)11c(T)18	30	399	428
TRINITY_DN162_c1_g2_i1	1	c	(TG)11taatccatctctataaataagaagtgaaagggatttcaatactttggtctaaactcccttacc(T)23	108	601	708
TRINITY_DN162_c1_g2_i5	1	c	(TG)11taatccatctctataaataagaagtgaaagggatttcaatactttggtctaaactcccttacc(T)23	108	487	594
TRINITY_DN162_c1_g2_i9	1	c	(T)11c(T)18	30	320	349
TRINITY_DN127_c0_g1_i2	1	p1	(A)10	10	2493	2502
TRINITY_DN127_c0_g1_i2	2	p1	(A)10	10	2609	2618
TRINITY_DN127_c0_g1_i2	3	c	(A)10g(A)22	33	2781	2813
TRINITY_DN127_c0_g1_i1	1	p1	(T)21	21	4	24
TRINITY_DN127_c0_g1_i1	2	p2	(AT)6	12	210	221
TRINITY_DN127_c0_g1_i1	3	p1	(A)10	10	2191	2200
TRINITY_DN127_c0_g1_i1	4	p1	(A)10	10	2307	2316
TRINITY_DN127_c0_g1_i1	5	c	(A)10g(A)22	33	2479	2511
TRINITY_DN127_c0_g2_i2	1	p1	(A)17	17	408	424
TRINITY_DN127_c0_g2_i2	2	p1	(A)11	11	2325	2335
TRINITY_DN127_c0_g2_i3	1	p1	(A)17	17	408	424
TRINITY_DN127_c0_g2_i3	2	p1	(A)11	11	2325	2335
TRINITY_DN127_c0_g2_i1	1	p1	(A)17	17	408	424
TRINITY_DN127_c0_g3_i2	1	p1	(T)23	23	1	23
TRINITY_DN127_c0_g3_i2	2	c	(A)12g(A)11	24	522	545
TRINITY_DN127_c0_g3_i4	1	p1	(T)10	10	125	134
TRINITY_DN127_c0_g3_i4	2	c	(T)11ggataacattttgataagtacatgaatatgttgcggtttagta(GT)7	68	711	778
TRINITY_DN127_c0_g3_i4	3	p2	(AT)10	20	1130	1149
TRINITY_DN127_c0_g3_i5	1	p1	(T)10	10	125	134
TRINITY_DN127_c0_g3_i5	2	p2	(AT)10	20	924	943
TRINITY_DN127_c0_g3_i6	1	p1	(T)10	10	125	134
TRINITY_DN127_c0_g3_i3	1	p1	(T)23	23	1	23
TRINITY_DN127_c0_g3_i3	2	c	(A)12g(A)24	37	522	558
TRINITY_DN127_c1_g1_i1	1	p1	(A)10	10	57	66
TRINITY_DN127_c1_g1_i1	2	p1	(T)15	15	2203	2217
TRINITY_DN127_c2_g1_i1	1	p1	(T)15	15	64	78
TRINITY_DN127_c2_g1_i1	2	c	(GA)6taggtggggaaaaagatgacgcgttcttaaaaataaaaaaaataaaaaaaagggtgtcaaaccacaaaacgcgg(T)11	97	573	669
TRINITY_DN127_c3_g1_i1	1	p1	(T)23	23	1	23
TRINITY_DN127_c3_g1_i1	2	c	(T)10c(T)12	23	255	277
TRINITY_DN155_c0_g1_i7	1	p1	(A)10	10	4050	4059
TRINITY_DN155_c0_g1_i10	1	p1	(A)10	10	4053	4062
TRINITY_DN155_c0_g1_i3	1	p1	(A)10	10	3850	3859
TRINITY_DN155_c0_g1_i27	1	p3	(AAG)7	21	1785	1805
TRINITY_DN155_c0_g1_i24	1	p3	(AAG)7	21	1783	1803
TRINITY_DN155_c0_g1_i20	1	p1	(A)10	10	4051	4060
TRINITY_DN155_c0_g1_i9	1	p1	(A)10	10	3852	3861
TRINITY_DN155_c1_g1_i2	1	p3	(CTT)7	21	1025	1045
TRINITY_DN155_c1_g1_i2	2	p1	(T)13	13	1209	1221
TRINITY_DN155_c1_g1_i3	1	p3	(CTT)7	21	919	939
TRINITY_DN155_c1_g1_i3	2	p1	(T)13	13	1103	1115
TRINITY_DN155_c1_g1_i1	1	p3	(CTT)7	21	1997	2017
TRINITY_DN155_c1_g1_i1	2	p1	(T)13	13	2181	2193
TRINITY_DN155_c2_g1_i1	1	p3	(AAG)6	18	127	144
TRINITY_DN109_c0_g1_i2	1	p1	(A)15	15	768	782
TRINITY_DN109_c0_g1_i2	2	p3	(CTT)9	27	1111	1137
TRINITY_DN109_c0_g1_i2	3	p1	(T)13	13	4650	4662
TRINITY_DN109_c0_g1_i2	4	p1	(A)10	10	8336	8345
TRINITY_DN109_c0_g1_i3	1	p1	(A)15	15	768	782
TRINITY_DN109_c0_g1_i3	2	p3	(CTT)9	27	1111	1137
TRINITY_DN109_c0_g1_i3	3	p1	(T)13	13	4288	4300
TRINITY_DN109_c0_g1_i3	4	p1	(A)10	10	7976	7985
TRINITY_DN109_c0_g1_i8	1	p1	(A)15	15	768	782
TRINITY_DN109_c0_g1_i8	2	p3	(CTT)9	27	1111	1137
TRINITY_DN109_c0_g1_i8	3	p1	(T)13	13	4534	4546
TRINITY_DN109_c0_g1_i8	4	p1	(A)10	10	8222	8231
TRINITY_DN109_c0_g1_i7	1	p1	(A)15	15	768	782
TRINITY_DN109_c0_g1_i7	2	p3	(CTT)9	27	1111	1137
TRINITY_DN109_c0_g1_i7	3	p1	(T)13	13	4288	4300
TRINITY_DN109_c0_g1_i7	4	p1	(A)10	10	7976	7985
TRINITY_DN109_c0_g1_i4	1	p1	(A)15	15	768	782
TRINITY_DN109_c0_g1_i4	2	p3	(CTT)9	27	1111	1137
TRINITY_DN109_c0_g1_i4	3	p1	(T)10	10	2846	2855
TRINITY_DN109_c0_g1_i9	1	p1	(A)15	15	768	782
TRINITY_DN109_c0_g1_i9	2	p3	(CTT)9	27	1111	1137
TRINITY_DN109_c0_g1_i9	3	p1	(A)10	10	2410	2419
TRINITY_DN109_c0_g1_i5	1	p1	(A)10	10	3206	3215
TRINITY_DN109_c0_g1_i10	1	p1	(A)15	15	768	782
TRINITY_DN109_c0_g1_i10	2	p3	(CTT)9	27	1111	1137
TRINITY_DN109_c0_g1_i10	3	p1	(T)13	13	4896	4908
TRINITY_DN109_c0_g1_i10	4	p1	(A)10	10	8584	8593
TRINITY_DN109_c0_g1_i6	1	p1	(A)15	15	768	782
TRINITY_DN109_c0_g1_i6	2	p3	(CTT)9	27	1111	1137
TRINITY_DN109_c0_g1_i6	3	p1	(T)10	10	2703	2712
TRINITY_DN109_c0_g1_i11	1	p1	(T)13	13	476	488
TRINITY_DN109_c1_g1_i1	1	p2	(TA)10	20	43	62
TRINITY_DN109_c1_g1_i1	2	p3	(CCG)5	15	924	938
TRINITY_DN109_c1_g1_i2	1	p2	(TA)10	20	43	62
TRINITY_DN109_c1_g1_i2	2	p1	(A)10	10	842	851
TRINITY_DN109_c1_g1_i2	3	p3	(CCG)5	15	1305	1319
TRINITY_DN109_c2_g1_i18	1	p2	(AT)12	24	599	622
TRINITY_DN109_c2_g1_i11	1	p2	(AT)12	24	564	587
TRINITY_DN109_c2_g1_i7	1	p3	(AAT)8	24	23	46
TRINITY_DN109_c2_g1_i16	1	p2	(AT)12	24	598	621
TRINITY_DN109_c2_g1_i3	1	p2	(AT)12	24	564	587
TRINITY_DN109_c2_g1_i14	1	p3	(AAT)8	24	23	46
TRINITY_DN109_c2_g1_i14	2	p1	(A)10	10	232	241
TRINITY_DN109_c2_g1_i5	1	p2	(AT)12	24	106	129
TRINITY_DN109_c2_g1_i1	1	p2	(AT)12	24	480	503
TRINITY_DN109_c2_g2_i1	1	p1	(T)10	10	242	251
TRINITY_DN109_c2_g2_i3	1	p1	(T)10	10	221	230
TRINITY_DN109_c4_g1_i9	1	p3	(TCT)8	24	15	38
TRINITY_DN109_c4_g1_i9	2	c	(T)10acgggaaagaaaattccccaggagtttgatattctttattagctactgttcctcaaattctgcca(T)10	85	409	493
TRINITY_DN109_c4_g1_i9	3	c	(TTA)5g(TAT)8	40	4232	4271
TRINITY_DN109_c4_g1_i13	1	p3	(TCT)8	24	15	38
TRINITY_DN109_c4_g1_i13	2	c	(T)10acgggaaagaaaattccccaggagtttgatattctttattagctactgttcctcaaattctgcca(T)10	85	409	493
TRINITY_DN109_c4_g1_i13	3	c	(TTA)5g(TAT)8	40	4143	4182
TRINITY_DN109_c4_g1_i10	1	c	(TTA)5g(TAT)8	40	3772	3811
TRINITY_DN109_c4_g1_i6	1	c	(TTA)5g(TAT)8	40	3775	3814
TRINITY_DN109_c4_g1_i12	1	p3	(TCT)8	24	15	38
TRINITY_DN109_c4_g1_i12	2	c	(T)10acgggaaagaaaattccccaggagtttgatattctttattagctactgttcctcaaattctgcca(T)10	85	235	319
TRINITY_DN109_c4_g1_i12	3	c	(TTA)5g(TAT)8	40	3969	4008
TRINITY_DN109_c4_g1_i7	1	p3	(TCT)8	24	15	38
TRINITY_DN109_c4_g1_i7	2	c	(T)10acgggaaagaaaattccccaggagtttgatattctttattagctactgttcctcaaattctgcca(T)10	85	409	493
TRINITY_DN109_c4_g1_i7	3	c	(TTA)5g(TAT)8	40	4229	4268
TRINITY_DN109_c4_g1_i1	1	c	(TTA)5g(TAT)8	40	2529	2568
TRINITY_DN109_c4_g1_i2	1	c	(TTA)5g(TAT)8	40	1891	1930
TRINITY_DN109_c4_g1_i5	1	c	(TTA)5g(TAT)8	40	3686	3725
TRINITY_DN109_c4_g1_i3	1	p3	(TCT)8	24	15	38
TRINITY_DN109_c4_g1_i3	2	c	(T)10acgggaaagaaaattccccaggagtttgatattctttattagctactgttcctcaaattctgcca(T)10	85	235	319
TRINITY_DN109_c4_g1_i3	3	c	(TTA)5g(TAT)8	40	4055	4094
TRINITY_DN109_c4_g1_i11	1	c	(TTA)5g(TAT)8	40	2615	2654
TRINITY_DN109_c9_g1_i2	1	p3	(TAA)8	24	669	692
TRINITY_DN142_c0_g1_i2	1	p2	(TC)6	12	179	190
TRINITY_DN142_c0_g1_i3	1	c	(AG)12ctccgt(AG)8aaatttagaaaagaaaaattggtgaaattggggggtttaaat(AG)8	104	1581	1684
TRINITY_DN142_c0_g1_i12	1	c	(AG)12ctccgt(AG)8aaatttagaaaagaaaaattggtgaaattggggggtttaaat(AG)8	104	2293	2396
TRINITY_DN142_c0_g1_i14	1	p3	(GAA)5	15	1170	1184
TRINITY_DN142_c0_g1_i6	1	p1	(T)12	12	309	320
TRINITY_DN142_c0_g1_i6	2	p2	(TC)6	12	1422	1433
TRINITY_DN142_c0_g1_i10	1	p2	(TC)6	12	2016	2027
TRINITY_DN142_c0_g1_i13	1	p1	(T)12	12	309	320
TRINITY_DN142_c0_g1_i13	2	p2	(TC)6	12	964	975
TRINITY_DN142_c0_g1_i7	1	c	(AG)12ctccgt(AG)8aaatttagaaaagaaaaattggtgaaattggggggtttaaat(AG)8	104	2383	2486
TRINITY_DN142_c0_g1_i16	1	p2	(TC)6	12	179	190
[truncated: 76,086 more rows]
