# Supplementary material for: Transcriptome analysis of mulberry (Morus alba L.) leaves to identify differentially expressed genes associated with post-harvest shelf-life elongation
Source: Sci Rep. 2022 Oct 28;12:18195. doi: 10.1038/s41598-022-21828-7 (PMC9616847; doi:10.1038/s41598-022-21828-7)
Supplement: Supplementary file 24 — Supplementary Information 4. [file 41598_2022_21828_MOESM24_ESM.xlsx]

## Sheet: Upregulated Isoforms
ID	logFC	logCPM	PValue	FDR	CO7_counts	NS7_counts	CO7_TMM	NS7_TMM
TRINITY_DN10_c1_g1_i6	13.3105	12.3549	7.14e-35	2.06e-30	44.3651	156686	0.293	2801.92
TRINITY_DN674_c0_g1_i9	9.07741	9.87928	1.36e-22	6.55e-19	148.744	28130.6	0.918	469.535
TRINITY_DN10_c1_g1_i11	8.72206	15.4626	9.81e-22	3.7e-18	9142.48	1350000	61.749	24622.8
TRINITY_DN483_c0_g2_i4	8.72737	12.0102	1.02e-21	3.7e-18	832.198	123114	19.41	7831.29
TRINITY_DN2134_c0_g1_i9	8.76246	9.51564	1.21e-21	3.88e-18	143.702	21856	1.426	587.611
TRINITY_DN1142_c0_g1_i6	8.73483	9.77736	1.35e-21	3.92e-18	176.415	26199.9	6.409	2612.33
TRINITY_DN2109_c0_g3_i1	8.48222	13.1572	5.12e-21	1.23e-17	2182.87	272508	297.356	105652
TRINITY_DN832_c0_g1_i3	7.96279	7.95777	4e-19	7.23e-16	85.4633	7418.33	18.597	4635.78
TRINITY_DN10_c0_g1_i17	7.57851	12.6652	2.58e-18	3.93e-15	2896.61	193295	34.896	6316.07
TRINITY_DN2858_c0_g1_i3	7.60011	6.80178	8.76e-18	1.21e-14	49.1222	3331.43	1.477	274.069
TRINITY_DN2017_c0_g1_i1	7.49243	7.72326	9.24e-18	1.22e-14	99.6782	6297.44	4.602	801.802
TRINITY_DN891_c0_g1_i11	7.35895	14.2676	1.16e-17	1.46e-14	10234.5	586414	362.509	56983.3
TRINITY_DN483_c0_g2_i5	6.78886	13.6083	5.74e-16	4.05e-13	9591.57	370216	320.7	33925.9
TRINITY_DN1107_c0_g1_i1	6.91096	6.54458	6.96e-16	4.68e-13	65.5652	2779.82	0.87	100.145
TRINITY_DN10_c0_g1_i2	6.9377	6.08084	9.02e-16	5.8e-13	47.1349	2019.34	2.638	313.158
TRINITY_DN372_c0_g1_i1	6.37561	6.19706	2.21e-14	9.39e-12	74.8456	2179.03	1.248	98.748
TRINITY_DN3393_c1_g1_i1	6.25463	5.67983	7.5e-14	2.75e-11	56.6779	1524	0.837	61.095
TRINITY_DN64559_c0_g1_i1	6.13997	6.85552	7.65e-14	2.77e-11	139	3426	0.789	52.603
TRINITY_DN340_c0_g4_i5	5.90707	8.50601	2.61e-13	8.87e-11	510.511	10707	1.382	78.289
TRINITY_DN11701_c0_g1_i1	5.86726	5.75	6.86e-13	2.09e-10	78	1593	1.041	57.729
TRINITY_DN496_c0_g1_i7	5.76102	7.73092	7.47e-13	2.25e-10	330.254	6249.8	17.572	920.206
TRINITY_DN674_c0_g1_i11	5.73052	6.11273	1.37e-12	3.86e-10	109.573	2042.07	0.927	46.76
TRINITY_DN8535_c0_g1_i1	5.57358	6.0098	3.65e-12	9.11e-10	114	1898	0.869	39.151
TRINITY_DN1264_c3_g1_i5	5.5831	5.08843	5.27e-12	1.26e-09	60.3042	1007	0.458	20.702
TRINITY_DN100_c0_g1_i1	5.4834	6.46506	5.78e-12	1.37e-09	166.426	2595.34	1.611	68.071
TRINITY_DN979_c0_g1_i7	5.35508	6.3651	1.38e-11	2.88e-09	168.703	2416.53	1.348	52.262
TRINITY_DN1105_c0_g1_i4	5.35126	4.90713	2.28e-11	4.49e-09	62.1816	885.615	1.589	61.799
TRINITY_DN619_c0_g1_i14	5.26501	4.84538	4.35e-11	8.03e-09	62.6665	848.257	0.56	20.531
TRINITY_DN416_c0_g1_i2	5.17569	6.08289	4.66e-11	8.49e-09	156.845	1982.65	1.189	40.677
TRINITY_DN3589_c3_g1_i1	5.27249	4.57331	5.74e-11	1e-08	52	704	0.962	35.422
TRINITY_DN340_c0_g4_i2	5.07733	8.92986	6.01e-11	1.03e-08	1202.62	14178.9	3.242	103.193
TRINITY_DN372_c0_g1_i2	5.0505	6.30392	9.08e-11	1.47e-08	199.154	2303.97	3.026	95.106
TRINITY_DN247_c0_g3_i1	5.02394	7.24003	9.34e-11	1.5e-08	387	4397	7.174	221.782
TRINITY_DN674_c0_g1_i8	4.9627	13.5089	1.2e-10	1.88e-08	31042.1	337879	193.521	5697.17
TRINITY_DN559_c1_g2_i1	5.15121	4.20969	1.44e-10	2.17e-08	43.8128	548.202	0.405	13.719
TRINITY_DN10_c1_g1_i3	4.92442	7.63544	1.73e-10	2.54e-08	543.8	5768.29	8.074	232.614
TRINITY_DN775_c0_g2_i5	4.95654	5.44254	2.17e-10	3.07e-08	117.039	1269.88	0.979	28.766
TRINITY_DN1702_c0_g1_i9	4.99922	4.38583	2.63e-10	3.64e-08	55.027	616.333	0.82	24.937
TRINITY_DN85_c1_g1_i1	4.83833	7.10406	3.23e-10	4.37e-08	399.26	3985.84	8.089	219.909
TRINITY_DN1330_c0_g1_i20	4.9095	5.04742	3.27e-10	4.38e-08	92.1756	967.258	0.352	9.99
TRINITY_DN839_c0_g2_i2	4.85049	5.7933	3.6e-10	4.74e-08	159.641	1613.4	3.504	96.504
TRINITY_DN340_c0_g4_i3	4.79385	11.8446	3.61e-10	4.74e-08	10967.6	106197	22.888	598.229
TRINITY_DN605_c0_g1_i1	4.85723	4.91509	4.72e-10	5.94e-08	87	882	2.257	62.473
TRINITY_DN151_c0_g2_i7	4.71579	12.3839	5.98e-10	7.33e-08	16791.9	154024	37.023	916.716
TRINITY_DN475_c0_g1_i3	4.83361	4.32578	8.43e-10	9.91e-08	58.509	588.538	1.778	48.945
TRINITY_DN1288_c0_g2_i2	4.7717	4.42892	1.09e-09	1.22e-07	65.7511	631.44	1.33	34.775
TRINITY_DN100_c0_g1_i8	4.69263	4.82014	1.46e-09	1.6e-07	90.8777	823.035	0.202	4.934
TRINITY_DN3977_c1_g1_i1	4.59981	6.93058	1.48e-09	1.61e-07	415	3513.89	5.591	128.483
TRINITY_DN716_c0_g2_i5	4.63574	5.66447	1.5e-09	1.63e-07	168.669	1468.3	0.689	16.199
TRINITY_DN98_c3_g1_i1	4.77542	3.93588	1.61e-09	1.72e-07	46.554	450.689	2.829	76.067
TRINITY_DN4021_c0_g1_i4	4.71813	3.97036	1.74e-09	1.85e-07	50.2132	460.938	0.974	24.333
TRINITY_DN5813_c0_g2_i6	4.7283	3.82579	1.8e-09	1.91e-07	45.4406	418.096	0.448	11.172
TRINITY_DN1702_c0_g1_i3	4.73793	4.04724	1.84e-09	1.93e-07	52.1876	486.105	1.843	47.086
TRINITY_DN11900_c0_g2_i2	4.71886	4.08383	1.91e-09	2e-07	53.8883	497.958	0.659	16.509
TRINITY_DN940_c0_g1_i1	4.59922	4.88122	2.19e-09	2.24e-07	100.636	856.396	1.387	32.042
TRINITY_DN3560_c0_g1_i5	4.64294	4.38917	2.21e-09	2.25e-07	70.2026	611.924	0.512	12.088
TRINITY_DN262_c0_g1_i9	4.61725	4.59508	2.28e-09	2.3e-07	81.7684	704.455	0.423	9.845
TRINITY_DN1909_c1_g1_i5	4.60697	4.58509	2.42e-09	2.42e-07	81.775	698.819	1.307	30.364
TRINITY_DN365_c0_g1_i4	4.48118	7.46072	3.01e-09	2.93e-07	647.589	5052.66	3.754	79.211
TRINITY_DN730_c2_g1_i2	4.45551	7.1069	3.64e-09	3.48e-07	515.623	3953.21	4.432	92.004
TRINITY_DN3474_c0_g1_i1	4.57869	4.30557	3.79e-09	3.6e-07	68.8589	576.678	1.382	31.504
TRINITY_DN979_c0_g1_i2	4.44896	6.79607	3.9e-09	3.67e-07	418.396	3187.63	3.437	70.894
TRINITY_DN1662_c0_g1_i3	4.4373	6.14158	4.49e-09	4.11e-07	268.311	2028.43	1.997	40.849
TRINITY_DN68_c2_g1_i1	4.46943	5.01857	4.67e-09	4.26e-07	121.106	936.957	1.458	30.599
TRINITY_DN6808_c0_g1_i1	4.5228	4.18618	5.37e-09	4.71e-07	66.3963	530.524	1.119	24.312
TRINITY_DN1379_c0_g1_i7	4.52853	4.14672	5.49e-09	4.78e-07	63.9513	517.413	0.693	15.201
TRINITY_DN130_c0_g1_i1	4.45404	4.78332	5.58e-09	4.83e-07	104.209	797.268	1.671	34.74
TRINITY_DN2633_c1_g1_i2	4.48109	4.42687	5.71e-09	4.9e-07	79.9851	625.211	1.489	31.666
TRINITY_DN1711_c2_g1_i1	4.41371	5.31542	6.35e-09	5.36e-07	154	1147	3.049	61.832
TRINITY_DN5627_c0_g1_i1	4.43699	4.84855	6.41e-09	5.39e-07	110.072	833.196	0.47	9.608
TRINITY_DN6832_c0_g1_i1	4.46819	4.15511	6.59e-09	5.52e-07	67	519	1.08	22.744
TRINITY_DN3628_c1_g1_i1	4.43603	4.45446	6.88e-09	5.71e-07	84.2573	635.613	1.686	34.631
TRINITY_DN4226_c0_g1_i2	4.54719	3.71209	6.91e-09	5.71e-07	47.1797	385.257	0.673	14.916
TRINITY_DN2644_c0_g1_i2	4.47555	3.92543	7.01e-09	5.78e-07	57.4416	443.548	0.945	19.836
TRINITY_DN619_c0_g1_i4	4.52396	3.8379	7.16e-09	5.88e-07	51.9062	418.858	0.337	7.359
TRINITY_DN898_c0_g1_i7	4.50942	3.70611	7.21e-09	5.89e-07	48.2965	383.267	0.798	17.216
TRINITY_DN2145_c0_g1_i2	4.50942	3.70611	7.21e-09	5.89e-07	47.872	382.529	0.745	16.184
TRINITY_DN10275_c0_g1_i13	4.42758	4.74369	7.24e-09	5.89e-07	103.301	775.377	2.835	58.155
TRINITY_DN194_c0_g1_i10	4.30823	8.68585	8.2e-09	6.63e-07	1696.62	11735.9	3.41	63.671
TRINITY_DN19109_c0_g2_i1	4.4845	3.58679	8.47e-09	6.81e-07	45	353	1.921	41.489
TRINITY_DN819_c0_g1_i3	4.37335	4.60386	9.84e-09	7.74e-07	96.5218	702.558	1.035	20.415
TRINITY_DN922_c0_g1_i1	4.45144	3.55447	1.03e-08	8.05e-07	44.6115	344.66	0.279	5.823
TRINITY_DN151_c0_g1_i8	4.24716	10.0661	1.2e-08	9.2e-07	4597.43	30472.3	11.284	201.923
TRINITY_DN8523_c4_g1_i1	4.27259	6.24075	1.24e-08	9.45e-07	320	2160	39.033	748.153
TRINITY_DN6808_c0_g2_i3	4.27524	5.97557	1.27e-08	9.59e-07	265.957	1799.4	4.124	75.813
TRINITY_DN1465_c0_g1_i8	4.36892	3.89701	1.39e-08	1.04e-06	59.6546	433.528	0.981	19.388
TRINITY_DN43_c2_g1_i3	4.28092	5.00719	1.49e-08	1.1e-06	135.609	924.006	0.931	17.156
TRINITY_DN4096_c0_g1_i4	4.24639	5.86389	1.53e-08	1.13e-06	251.313	1664.09	2.481	44.505
TRINITY_DN6848_c0_g1_i3	4.29022	4.3981	1.68e-08	1.23e-06	88.603	608.73	0.34	6.314
TRINITY_DN475_c0_g1_i2	4.22335	5.80091	1.79e-08	1.3e-06	243.724	1591.79	9.087	162.965
TRINITY_DN11514_c0_g1_i1	4.23519	5.43396	1.81e-08	1.31e-06	188	1237	7.543	136.468
TRINITY_DN673_c1_g1_i2	4.21185	5.66592	1.95e-08	1.4e-06	224.171	1450.01	3.895	68.503
TRINITY_DN3638_c0_g1_i6	4.25797	4.5372	2.07e-08	1.48e-06	100.336	668.889	0.87	15.705
TRINITY_DN1265_c0_g3_i1	4.26664	4.4396	2.1e-08	1.5e-06	93.2098	626.154	1.4	25.537
TRINITY_DN1849_c0_g1_i9	4.35511	3.52453	2.3e-08	1.63e-06	47.3524	336.935	0.404	7.782
TRINITY_DN5054_c0_g1_i2	4.34332	3.41578	2.53e-08	1.78e-06	44	313.258	1.307	25.463
TRINITY_DN418_c0_g1_i1	4.26739	4.00367	2.68e-08	1.87e-06	69.3566	465.051	0.521	9.459
TRINITY_DN17287_c0_g2_i1	4.28565	3.6339	2.71e-08	1.89e-06	53	362	0.993	18.457
TRINITY_DN1765_c1_g1_i1	4.24305	3.93703	2.72e-08	1.89e-06	67	444	1.991	36.09
TRINITY_DN2854_c0_g1_i1	4.12665	7.31459	2.77e-08	1.91e-06	740	4513	5.982	98.754
TRINITY_DN10266_c0_g1_i1	4.26092	3.76764	3.16e-08	2.14e-06	59.4882	396.24	7.256	137.244
TRINITY_DN7851_c0_g1_i7	4.12433	5.60824	3.27e-08	2.21e-06	228	1388.63	3.044	50.323
TRINITY_DN5665_c0_g1_i1	4.24183	3.79814	3.34e-08	2.24e-06	61.2838	403.633	1.138	20.393
TRINITY_DN2228_c0_g1_i3	4.22033	3.67766	3.49e-08	2.33e-06	57.0412	371.723	1.264	22.454
TRINITY_DN5259_c0_g1_i8	4.17721	4.38475	3.51e-08	2.34e-06	95.0607	600.642	1.518	26.061
TRINITY_DN5198_c0_g1_i4	4.10607	5.84678	3.53e-08	2.34e-06	272.038	1635.89	25.553	433.553
TRINITY_DN1330_c2_g1_i9	4.13477	5.09468	3.62e-08	2.39e-06	158.657	976.101	2.389	39.915
TRINITY_DN3310_c0_g1_i10	4.16674	4.44963	3.65e-08	2.4e-06	100.392	628.293	0.574	9.715
TRINITY_DN5198_c0_g1_i2	4.21044	3.94871	3.84e-08	2.51e-06	68.9315	446.556	4.502	81.196
TRINITY_DN4637_c0_g2_i3	4.24115	3.44472	3.87e-08	2.52e-06	48.3387	318.352	0.661	11.81
TRINITY_DN800_c1_g1_i10	4.16277	4.24232	3.89e-08	2.52e-06	87.4467	545.096	0.863	14.572
TRINITY_DN6404_c0_g1_i2	4.13725	4.58678	4.08e-08	2.63e-06	111.656	689.451	1.879	31.548
TRINITY_DN1187_c0_g1_i6	4.22289	3.42699	4.35e-08	2.78e-06	47.8224	314.274	0.378	6.725
TRINITY_DN633_c0_g2_i13	4.15962	3.94165	4.96e-08	3.12e-06	70.8146	444.021	0.893	15.191
TRINITY_DN265_c1_g2_i1	4.0536	5.42859	5.2e-08	3.23e-06	210.522	1224.38	16.557	269.887
TRINITY_DN1005_c1_g2_i1	4.02245	6.55964	5.47e-08	3.36e-06	469.955	2667.46	55.828	899.993
TRINITY_DN1346_c1_g1_i1	4.18095	3.3863	5.62e-08	3.44e-06	48	305	1.528	26.595
TRINITY_DN14369_c0_g4_i1	4.18825	3.51143	5.82e-08	3.51e-06	52.3653	332.368	0.653	11.239
TRINITY_DN68_c2_g2_i1	4.10076	4.28039	5.88e-08	3.54e-06	93.1495	558.091	2.75	45.064
TRINITY_DN1330_c0_g1_i25	4.14205	3.7018	6.14e-08	3.68e-06	61.3789	376.675	0.224	3.718
TRINITY_DN68_c2_g1_i6	4.03483	5.05344	6.35e-08	3.78e-06	165.09	945.07	1.99	30.897
TRINITY_DN3999_c0_g2_i1	4.07099	4.42926	6.48e-08	3.85e-06	104.946	616.974	4.389	71.013
TRINITY_DN27771_c0_g3_i1	4.0718	4.35877	6.58e-08	3.9e-06	100	588	0.885	14.092
TRINITY_DN745_c0_g1_i1	3.98519	7.28273	6.64e-08	3.92e-06	794.474	4390.09	28.77	436.304
TRINITY_DN27288_c0_g3_i1	4.10746	3.56863	6.97e-08	4.09e-06	57	344	1.269	20.883
TRINITY_DN9822_c0_g1_i1	4.13999	3.25123	7.28e-08	4.26e-06	45	278	0.499	8.352
TRINITY_DN3674_c0_g1_i5	4.10329	3.78026	7.34e-08	4.28e-06	66.0538	396.948	1.95	32.052
TRINITY_DN8826_c0_g1_i1	3.98088	5.71749	7.75e-08	4.44e-06	269.88	1489.17	21.828	337.966
TRINITY_DN1679_c0_g1_i1	4.12305	3.33022	7.98e-08	4.55e-06	47.8592	292.905	0.796	13.234
TRINITY_DN475_c0_g1_i1	3.9563	6.9729	8.13e-08	4.61e-06	653.287	3538.97	23.925	355.764
TRINITY_DN1232_c1_g2_i1	4.03788	4.1723	8.51e-08	4.8e-06	89.6755	517.39	0.797	12.449
TRINITY_DN1475_c0_g1_i11	3.96302	5.76368	8.53e-08	4.8e-06	282.235	1535.92	1.345	19.778
TRINITY_DN935_c1_g1_i12	3.97533	4.82887	1.01e-07	5.57e-06	147.214	807.621	1.789	26.617
TRINITY_DN2258_c0_g1_i5	3.99784	4.16624	1.04e-07	5.7e-06	92.2896	513.603	0.582	8.764
TRINITY_DN1063_c1_g1_i4	3.98828	4.30803	1.06e-07	5.76e-06	101.697	566.099	1.094	16.504
TRINITY_DN4086_c0_g1_i4	3.98747	4.23377	1.09e-07	5.92e-06	96.8444	538.488	0.923	13.903
TRINITY_DN203_c0_g2_i6	3.99048	4.02599	1.11e-07	5.98e-06	84.0652	466.521	1.678	25.35
TRINITY_DN58_c2_g1_i1	4.04206	3.67618	1.15e-07	6.16e-06	64.103	368.643	0.911	14.219
TRINITY_DN5595_c0_g1_i1	3.93032	5.15956	1.17e-07	6.25e-06	190	1012	1.55	22.353
TRINITY_DN2304_c0_g1_i1	3.87599	8.78555	1.21e-07	6.42e-06	2413.48	12367.1	29.626	411.808
TRINITY_DN11026_c0_g2_i4	4.00798	3.66628	1.23e-07	6.51e-06	65.4704	366.286	1.541	23.52
TRINITY_DN1364_c0_g1_i2	3.90769	5.57118	1.25e-07	6.56e-06	255.543	1341.79	1.967	27.951
TRINITY_DN978_c1_g1_i7	3.90929	5.2782	1.28e-07	6.68e-06	208.529	1097.42	1.643	23.411
TRINITY_DN1849_c0_g1_i11	3.9656	4.18246	1.3e-07	6.76e-06	94.9801	519.198	0.555	8.203
TRINITY_DN2390_c0_g1_i3	4.02408	3.46225	1.35e-07	6.97e-06	56.2852	318.519	1.601	24.771
TRINITY_DN341_c1_g1_i4	3.93372	4.37971	1.37e-07	7.05e-06	110.998	592.757	0.681	9.835
TRINITY_DN40_c0_g1_i6	3.98495	3.87395	1.39e-07	7.13e-06	76.3364	420.753	0.419	6.244
TRINITY_DN11079_c0_g1_i2	3.94851	4.28445	1.42e-07	7.27e-06	103.062	556.053	26.367	406.706
TRINITY_DN707_c1_g2_i1	3.91862	4.55041	1.44e-07	7.32e-06	126	666	0.663	9.479
TRINITY_DN1702_c0_g1_i2	3.87793	5.93315	1.44e-07	7.32e-06	335.014	1720.24	3.58	49.82
TRINITY_DN6808_c0_g4_i1	3.96349	3.77404	1.46e-07	7.4e-06	72.2197	393.238	1.167	17.27
TRINITY_DN10586_c0_g1_i1	4.05337	3.13407	1.5e-07	7.57e-06	44.0785	255.69	5.676	93.569
TRINITY_DN6174_c0_g1_i1	3.99468	3.4074	1.51e-07	7.59e-06	55.2553	307.36	0.689	10.399
TRINITY_DN13698_c0_g2_i1	3.90494	4.21438	1.68e-07	8.34e-06	101	529	1.882	26.815
TRINITY_DN1909_c1_g1_i3	3.87486	4.76319	1.73e-07	8.54e-06	150.242	768.609	1.076	14.895
TRINITY_DN2353_c0_g1_i1	3.89882	4.29296	1.8e-07	8.86e-06	106.764	558.076	1.355	19.222
TRINITY_DN1119_c0_g1_i6	3.88889	4.26981	1.82e-07	8.91e-06	106.232	549.466	1.025	14.368
TRINITY_DN56_c0_g2_i1	3.90602	4.12578	1.86e-07	9.02e-06	95.0459	497.812	3.039	43.593
TRINITY_DN289_c0_g1_i15	3.96768	3.24062	1.88e-07	9.13e-06	50.3195	274.057	0.161	2.368
TRINITY_DN4056_c0_g1_i1	3.92907	3.82058	1.95e-07	9.42e-06	76	405	1.774	25.789
TRINITY_DN716_c0_g5_i2	3.80541	6.96448	2.02e-07	9.72e-06	716.441	3494.82	17.465	232.463
TRINITY_DN142_c1_g1_i5	3.90426	3.87223	2.05e-07	9.8e-06	80.4316	418.743	1.638	23.229
TRINITY_DN3057_c0_g1_i13	3.96679	3.11633	2.31e-07	1.08e-05	46.0946	251.956	0.218	3.216
TRINITY_DN199_c1_g1_i2	3.963	3.29411	2.34e-07	1.1e-05	52.2118	283.747	0.651	9.6
TRINITY_DN699_c1_g1_i1	3.7808	6.43071	2.42e-07	1.13e-05	503	2413.94	169.516	2326.12
TRINITY_DN6869_c0_g1_i2	3.81201	4.99342	2.47e-07	1.15e-05	182.72	898.485	1.26	16.768
TRINITY_DN17302_c0_g1_i1	3.97225	3.05571	2.47e-07	1.15e-05	44	242	1.136	17.062
TRINITY_DN935_c1_g1_i7	3.84357	4.19901	2.48e-07	1.15e-05	103.716	521.759	1.503	20.526
TRINITY_DN475_c0_g2_i2	3.76042	7.27698	2.58e-07	1.19e-05	914.723	4328.99	34.105	443.198
TRINITY_DN1426_c0_g1_i6	3.89018	3.64146	2.72e-07	1.25e-05	68.9081	358.431	1.242	17.572
TRINITY_DN1999_c0_g1_i15	3.78413	4.95924	2.83e-07	1.29e-05	181.709	876.195	1.084	14.135
TRINITY_DN416_c0_g1_i3	3.79018	4.99656	2.86e-07	1.3e-05	185.688	898.642	1.437	18.829
TRINITY_DN3987_c0_g1_i3	3.84895	3.66478	2.93e-07	1.33e-05	72.4301	362.714	0.514	6.958
TRINITY_DN59613_c0_g1_i1	3.80719	4.16459	3.1e-07	1.39e-05	104	509	1.826	24.31
TRINITY_DN5229_c0_g1_i4	3.7937	4.55447	3.12e-07	1.39e-05	137.267	663.881	1.182	15.474
TRINITY_DN2008_c0_g1_i9	3.87663	3.32078	3.34e-07	1.47e-05	56.1209	287.602	0.451	6.255
TRINITY_DN1063_c1_g1_i3	3.71261	7.81564	3.39e-07	1.49e-05	1369.55	6270.21	18.255	226.824
TRINITY_DN38444_c0_g2_i1	3.75328	4.96971	3.4e-07	1.5e-05	187.273	881.173	2.626	33.543
TRINITY_DN940_c0_g2_i2	3.69992	8.91134	3.54e-07	1.55e-05	2950.23	13382.3	44.267	545.414
TRINITY_DN83_c0_g2_i1	3.7119	6.81744	3.58e-07	1.57e-05	687	3143	10.892	135.408
TRINITY_DN536_c0_g1_i2	3.72074	5.70121	3.64e-07	1.59e-05	316.25	1454.92	1.711	21.286
TRINITY_DN127_c0_g3_i5	3.90516	2.99106	3.66e-07	1.59e-05	43.7445	231.326	0.459	6.584
TRINITY_DN181_c0_g2_i1	3.69038	8.45916	3.76e-07	1.63e-05	2169.89	9778.99	8.843	107.672
TRINITY_DN2479_c0_g1_i3	3.73211	5.3126	3.79e-07	1.64e-05	239.987	1113.89	0.777	9.746
TRINITY_DN20927_c1_g1_i2	3.79755	3.65623	3.79e-07	1.64e-05	74.2744	360.404	2.069	27.435
TRINITY_DN1478_c1_g1_i1	3.70091	6.56479	3.86e-07	1.66e-05	581.084	2637.73	7.537	92.838
TRINITY_DN14369_c0_g4_i2	3.74444	4.46488	3.99e-07	1.7e-05	132.635	622.632	2.437	31.123
TRINITY_DN9775_c0_g3_i1	3.86033	2.98133	4e-07	1.7e-05	45	228.934	3.044	43.167
TRINITY_DN107_c0_g1_i5	3.78212	3.92908	4.02e-07	1.7e-05	89.739	432.73	0.707	9.231
TRINITY_DN955_c0_g1_i1	3.72504	4.98163	4.02e-07	1.7e-05	192.089	887.478	0.785	9.798
TRINITY_DN127_c0_g3_i4	3.75758	4.25205	4.03e-07	1.71e-05	113.833	539.154	1.091	14.003
TRINITY_DN452_c0_g1_i1	3.71831	5.0635	4.1e-07	1.73e-05	204.065	937.885	1.566	19.477
TRINITY_DN3077_c1_g1_i2	3.80066	3.46823	4.34e-07	1.82e-05	65.2401	316.665	0.47	6.18
TRINITY_DN4949_c0_g2_i2	3.82388	3.10265	4.48e-07	1.87e-05	50.114	247.615	0.293	3.91
TRINITY_DN5867_c0_g2_i1	3.75982	3.98728	4.53e-07	1.88e-05	94.9013	450.008	0.85	10.913
TRINITY_DN1465_c0_g1_i5	3.82046	3.2671	4.62e-07	1.92e-05	55.9815	276.72	0.054	0.726
TRINITY_DN1211_c0_g1_i2	3.74734	4.12209	4.66e-07	1.93e-05	104.611	493.132	3.806	49.249
TRINITY_DN5764_c0_g1_i2	3.74734	4.12209	4.66e-07	1.93e-05	104.563	493.373	4.472	58.099
TRINITY_DN2858_c0_g1_i1	3.63849	8.35125	5.14e-07	2.11e-05	2081.63	9051.35	34.15	403.604
TRINITY_DN151_c0_g3_i1	3.63063	8.02382	5.4e-07	2.2e-05	1667.65	7212.45	46.331	547.666
TRINITY_DN3004_c0_g1_i3	3.67203	4.93205	5.53e-07	2.24e-05	191.523	855.119	1.018	12.284
TRINITY_DN100_c0_g1_i12	3.63039	6.7459	5.82e-07	2.34e-05	688.564	2979.41	1.581	18.462
TRINITY_DN2477_c0_g2_i3	3.75723	3.30881	5.85e-07	2.35e-05	59.5545	284.054	0.193	2.488
TRINITY_DN1114_c0_g2_i5	3.77632	3.30214	6.06e-07	2.42e-05	58.8764	282.733	0.949	12.382
TRINITY_DN289_c0_g1_i1	3.70821	3.75798	6.07e-07	2.42e-05	84.0617	384.117	0.266	3.282
TRINITY_DN2479_c0_g1_i6	3.7104	3.86135	6.22e-07	2.46e-05	90.1891	412.372	0.434	5.366
TRINITY_DN413_c5_g1_i1	3.61817	6.63688	6.25e-07	2.47e-05	643.975	2760.51	6.412	74.48
TRINITY_DN5639_c0_g2_i5	3.73493	3.63611	6.26e-07	2.47e-05	75.745	353.802	0.463	5.846
TRINITY_DN7273_c0_g1_i5	3.76451	3.04592	6.4e-07	2.52e-05	49.5806	238.26	0.4	5.201
TRINITY_DN979_c0_g1_i5	3.62005	5.95639	6.5e-07	2.54e-05	401.581	1725.96	2.135	24.806
TRINITY_DN9936_c0_g1_i1	3.74182	3.43485	6.57e-07	2.57e-05	66	309	0.435	5.505
TRINITY_DN883_c0_g1_i1	3.74178	3.50034	6.59e-07	2.57e-05	69	323	2.169	27.807
TRINITY_DN416_c0_g1_i1	3.63917	4.86297	6.73e-07	2.62e-05	186.805	813.929	1.464	17.267
TRINITY_DN770_c3_g1_i2	3.6535	4.5648	6.78e-07	2.63e-05	150.836	664.311	4.47	53.854
TRINITY_DN33896_c0_g1_i3	3.73113	3.20817	6.86e-07	2.66e-05	56.8914	265.036	1.104	14.004
TRINITY_DN3674_c0_g1_i14	3.71088	3.70706	6.94e-07	2.67e-05	80.8218	370.525	0.635	7.877
TRINITY_DN7133_c0_g1_i1	3.67784	3.72934	7.32e-07	2.8e-05	83.6342	376.011	0.482	5.859
TRINITY_DN2509_c0_g1_i1	3.66564	4.11332	7.42e-07	2.83e-05	110.146	488	1.934	23.307
TRINITY_DN2303_c0_g1_i4	3.70612	3.60886	7.45e-07	2.84e-05	75.6742	347.227	0.247	3.066
TRINITY_DN243_c1_g2_i8	3.74217	2.96404	7.95e-07	3.02e-05	47.9207	225.468	0.406	5.178
TRINITY_DN23808_c0_g1_i2	3.6576	3.84388	8.17e-07	3.07e-05	92.3156	406.03	2.736	32.916
TRINITY_DN3053_c0_g1_i12	3.72256	3.09231	8.22e-07	3.08e-05	53.0214	244.907	0.247	3.084
TRINITY_DN181_c0_g3_i1	3.66978	3.83929	8.37e-07	3.12e-05	91	405	3.29	40.185
TRINITY_DN2134_c0_g1_i3	3.62575	4.08917	8.68e-07	3.22e-05	111.252	478.516	1.122	13.072
TRINITY_DN1318_c0_g2_i7	3.68965	3.24465	8.73e-07	3.24e-05	60.1185	270.948	3.049	37.977
TRINITY_DN940_c0_g1_i4	3.61454	4.40754	8.91e-07	3.28e-05	139.126	594.813	1.916	22.241
TRINITY_DN1475_c0_g1_i9	3.61131	4.45612	8.98e-07	3.3e-05	143.971	614.565	0.659	7.603
TRINITY_DN1260_c2_g1_i2	3.58621	4.86712	9.05e-07	3.32e-05	194.258	814.291	1.048	11.876
TRINITY_DN1079_c0_g1_i1	3.63619	3.77508	9.11e-07	3.34e-05	89.282	387.24	2.008	23.743
TRINITY_DN343_c0_g1_i6	3.61343	4.38535	9.17e-07	3.35e-05	136.563	585.822	0.834	9.68
TRINITY_DN2240_c0_g1_i5	3.7163	2.93936	9.32e-07	3.4e-05	48.186	221.389	0.843	10.532
TRINITY_DN85_c0_g2_i2	3.5308	8.38675	9.76e-07	3.54e-05	2286.4	9222.75	26.598	290.943
TRINITY_DN68_c1_g2_i7	3.70319	2.92687	9.98e-07	3.61e-05	48.3458	218.628	0.112	1.364
TRINITY_DN343_c0_g1_i8	3.63518	3.46228	1.04e-06	3.74e-05	72.3295	312.956	0.541	6.332
TRINITY_DN8129_c0_g1_i2	3.6602	3.35756	1.07e-06	3.82e-05	66.3829	291.529	0.418	4.965
TRINITY_DN12673_c0_g1_i1	3.66588	3.24656	1.08e-06	3.86e-05	61	271.419	1.429	17.337
TRINITY_DN2814_c0_g1_i1	3.67253	3.12634	1.12e-06	3.97e-05	55.8175	250.123	1.648	20.197
TRINITY_DN159_c0_g4_i1	3.56619	4.48332	1.14e-06	4.03e-05	151.069	625.286	6.377	72.653
TRINITY_DN416_c0_g1_i9	3.54231	4.9759	1.19e-06	4.19e-05	215.349	875.016	1.632	17.952
TRINITY_DN2066_c1_g1_i2	3.60208	3.67547	1.21e-06	4.23e-05	85.3705	360.801	2.488	28.754
TRINITY_DN2572_c0_g1_i1	3.54098	4.84003	1.25e-06	4.35e-05	195.71	797.104	2.671	29.534
TRINITY_DN7370_c0_g1_i4	3.55436	4.48194	1.27e-06	4.39e-05	151.854	624.274	1.121	12.469
TRINITY_DN1423_c0_g1_i10	3.55387	4.29744	1.29e-06	4.46e-05	133.828	549.971	0.575	6.39
TRINITY_DN103_c0_g1_i6	3.69338	2.88625	1.29e-06	4.46e-05	47.2488	212.91	0.487	5.944
TRINITY_DN1909_c1_g1_i6	3.55646	3.95683	1.33e-06	4.57e-05	106.493	436.402	1.605	17.87
TRINITY_DN181_c0_g2_i2	3.47714	9.93512	1.33e-06	4.57e-05	6914.96	26878.6	15.85	166.322
TRINITY_DN1884_c0_g1_i3	3.6123	3.35642	1.35e-06	4.61e-05	68.2762	291.403	0.668	7.729
TRINITY_DN730_c2_g1_i3	3.4831	6.77061	1.39e-06	4.71e-05	770.446	3006.14	6.629	70.042
TRINITY_DN1378_c1_g1_i1	3.51919	4.59524	1.44e-06	4.89e-05	167.714	672.79	1.79	19.466
TRINITY_DN1063_c1_g1_i1	3.53445	4.36407	1.45e-06	4.91e-05	141.754	575.486	1.622	17.851
TRINITY_DN6454_c0_g1_i3	3.52696	4.34679	1.46e-06	4.94e-05	140.758	568.021	1.198	13.09
TRINITY_DN962_c0_g1_i1	3.48394	5.96139	1.47e-06	4.94e-05	440	1719	5.545	58.777
TRINITY_DN1883_c0_g1_i8	3.57514	3.61518	1.47e-06	4.95e-05	83.3406	346.229	0.334	3.748
TRINITY_DN690_c0_g1_i16	3.58271	3.43322	1.52e-06	5.09e-05	72.9727	306.438	0.441	5.014
TRINITY_DN2306_c0_g1_i4	3.52569	4.0602	1.56e-06	5.18e-05	116.444	467.369	0.87	9.452
TRINITY_DN11150_c2_g1_i1	3.5473	3.90619	1.58e-06	5.24e-05	102.646	421.03	0.651	7.227
TRINITY_DN843_c0_g1_i1	3.50269	4.4435	1.62e-06	5.33e-05	153.236	605.908	2.799	30.114
TRINITY_DN8094_c0_g1_i1	3.56107	3.6542	1.62e-06	5.35e-05	86	355	1.832	20.609
TRINITY_DN49645_c0_g1_i1	3.60445	2.89373	1.67e-06	5.48e-05	50.1505	213.083	0.902	10.429
TRINITY_DN790_c0_g1_i12	3.58614	3.24222	1.76e-06	5.75e-05	63.8163	269.396	0.465	5.311
TRINITY_DN645_c0_g2_i5	3.51964	3.86607	1.77e-06	5.76e-05	101.998	409.125	0.432	4.681
TRINITY_DN25246_c0_g1_i2	3.55737	3.46879	1.78e-06	5.78e-05	76	313	1.197	13.39
TRINITY_DN1307_c0_g1_i5	3.61988	2.87833	1.79e-06	5.82e-05	49.0923	210.749	0.45	5.231
TRINITY_DN17846_c0_g2_i2	3.5719	3.00442	1.85e-06	5.98e-05	54.9668	228.918	0.677	7.643
TRINITY_DN3618_c0_g2_i1	3.55307	3.23401	1.86e-06	6.02e-05	65	267	8.325	97.156
TRINITY_DN3012_c0_g1_i1	3.59616	2.91529	1.87e-06	6.03e-05	51.4064	215.714	0.3	3.405
TRINITY_DN6468_c0_g1_i1	3.55513	3.36634	1.89e-06	6.08e-05	71.4456	292.066	18.279	213.622
TRINITY_DN85_c1_g1_i2	3.51613	3.87711	1.9e-06	6.08e-05	102.74	412.049	2.036	22.232
TRINITY_DN127_c1_g1_i1	3.49007	3.96251	1.93e-06	6.19e-05	111	436	1.193	12.705
TRINITY_DN6153_c0_g1_i1	3.57714	3.03608	1.96e-06	6.24e-05	56.4209	233.893	0.261	2.924
TRINITY_DN1465_c0_g1_i2	3.4081	12.3421	1.99e-06	6.33e-05	38309.2	141948	35.128	351.144
TRINITY_DN1465_c0_g1_i3	3.40621	9.80418	2.02e-06	6.41e-05	6605.93	24445.7	6.903	68.918
TRINITY_DN289_c0_g1_i16	3.46165	4.40546	2.06e-06	6.52e-05	152.913	589.238	3.353	35.21
TRINITY_DN21_c1_g1_i1	3.39968	11.4228	2.09e-06	6.61e-05	20366.3	75023.7	595.747	6002.43
TRINITY_DN2316_c0_g1_i3	3.56075	2.93894	2.13e-06	6.7e-05	53.2718	218.844	1.455	16.334
TRINITY_DN9704_c0_g2_i10	3.48972	3.76442	2.14e-06	6.73e-05	97.1039	381.024	0.589	6.247
TRINITY_DN2078_c0_g1_i2	3.41332	5.98584	2.16e-06	6.79e-05	467.663	1740.95	2.114	21.263
TRINITY_DN645_c0_g2_i1	3.52029	3.20321	2.25e-06	7.01e-05	64.9511	260.788	0.417	4.526
TRINITY_DN9973_c0_g1_i2	3.56507	2.79576	2.25e-06	7.01e-05	47.8979	199.311	0.257	2.89
TRINITY_DN979_c0_g1_i1	3.43078	5.0328	2.26e-06	7.03e-05	239.61	904.363	1.727	17.643
TRINITY_DN4226_c0_g1_i11	3.39906	6.5369	2.28e-06	7.06e-05	690.819	2545.11	11.399	114.154
TRINITY_DN262_c0_g1_i4	3.42982	4.45946	2.38e-06	7.32e-05	162.139	610.084	0.839	8.53
TRINITY_DN3986_c0_g1_i6	3.54086	2.92017	2.38e-06	7.32e-05	52.9512	215.753	1.014	11.244
TRINITY_DN17864_c0_g1_i2	3.45109	4.0885	2.41e-06	7.4e-05	123.722	474.34	2.125	22.153
TRINITY_DN4232_c0_g1_i1	3.56705	2.73428	2.46e-06	7.53e-05	45.9841	191.365	1.345	15.311
TRINITY_DN167_c1_g1_i1	3.43908	4.42226	2.46e-06	7.53e-05	157.096	595.352	3.821	39.515
TRINITY_DN20046_c0_g1_i5	3.53417	2.91386	2.49e-06	7.6e-05	53.3551	215.127	0.445	4.861
TRINITY_DN258_c0_g1_i7	3.42567	4.46461	2.51e-06	7.62e-05	163.23	612.228	0.906	9.186
TRINITY_DN391_c1_g2_i2	3.54699	2.9537	2.51e-06	7.64e-05	53.6269	221.346	0.438	4.9
TRINITY_DN3088_c0_g1_i1	3.45274	3.75997	2.58e-06	7.8e-05	99.181	379	0.886	9.166
TRINITY_DN5813_c0_g2_i2	3.36286	11.0044	2.59e-06	7.82e-05	15598	56011.5	66.579	646.033
TRINITY_DN4085_c0_g2_i1	3.40801	4.68706	2.62e-06	7.89e-05	192.17	712.042	4.669	47.208
TRINITY_DN3217_c0_g1_i2	3.55187	2.71991	2.66e-06	7.96e-05	45.511	189.288	1.303	14.815
TRINITY_DN194_c0_g1_i2	3.35181	17.3263	2.76e-06	8.24e-05	1260000	4480000	6594.26	63528
TRINITY_DN1807_c1_g1_i2	3.43706	3.66926	2.85e-06	8.44e-05	93.7971	356.393	0.877	9.022
TRINITY_DN1729_c0_g1_i4	3.46445	3.56393	2.86e-06	8.45e-05	86.2337	331.8	0.549	5.716
TRINITY_DN1265_c0_g3_i3	3.41828	4.11597	2.87e-06	8.48e-05	129.46	481.55	1.808	18.263
TRINITY_DN929_c0_g1_i2	3.47907	3.29505	2.92e-06	8.6e-05	71.1386	276.578	1.637	17.358
TRINITY_DN23941_c3_g1_i1	3.49666	3.08705	2.92e-06	8.6e-05	61	241	0.884	9.487
TRINITY_DN1156_c0_g1_i2	3.42085	3.9754	3e-06	8.79e-05	117.078	438.111	4.274	43.898
TRINITY_DN2572_c0_g1_i2	3.38349	4.66449	3.02e-06	8.85e-05	192.256	699.896	2.679	26.478
TRINITY_DN1187_c0_g1_i13	3.51342	2.74697	3.05e-06	8.92e-05	48.0804	192.316	0.415	4.495
TRINITY_DN1031_c0_g1_i1	3.43163	3.49874	3.07e-06	8.97e-05	83.9308	316.741	0.909	9.301
TRINITY_DN795_c0_g1_i2	3.33343	8.52135	3.1e-06	9.06e-05	2844.5	10006.6	25.481	242.774
TRINITY_DN471_c0_g1_i1	3.41525	3.73992	3.36e-06	9.68e-05	99.6539	372.923	0.546	5.525
TRINITY_DN3215_c0_g1_i1	3.3841	4.1069	3.42e-06	9.84e-05	130.781	477.839	0.958	9.473
TRINITY_DN1426_c0_g1_i5	3.35044	5.18825	3.44e-06	9.88e-05	281.496	1001.08	2.141	20.608
TRINITY_DN622_c0_g2_i1	3.30973	13.2715	3.53e-06	0.000100955	77634.1	268699	149.914	1400.48
TRINITY_DN58_c1_g1_i3	3.30973	11.318	3.53e-06	0.000100958	20046	69381.9	93.754	877.007
TRINITY_DN303_c0_g3_i2	3.36483	4.23762	3.57e-06	0.000101793	144.737	522.005	1.395	13.627
TRINITY_DN2866_c0_g3_i2	3.3832	3.96541	3.59e-06	0.000102128	118.513	433.773	1.037	10.275
TRINITY_DN1235_c0_g1_i4	3.37828	4.21945	3.61e-06	0.000102558	142.39	516.382	0.803	7.871
TRINITY_DN151_c0_g2_i6	3.30519	9.35391	3.64e-06	0.000103204	5153.54	17782.9	11.138	103.75
TRINITY_DN11172_c0_g1_i1	3.48306	2.71836	3.65e-06	0.000103327	48	188	0.51	5.419
TRINITY_DN610_c0_g1_i15	3.47246	2.61218	3.88e-06	0.000109246	44.9539	175.155	0.179	1.881
TRINITY_DN1055_c0_g1_i2	3.33329	4.96731	3.88e-06	0.000109246	243.945	859.284	1.862	17.755
TRINITY_DN13274_c0_g1_i2	3.39009	3.46014	3.95e-06	0.000110995	83.7087	307.82	1.007	10.042
TRINITY_DN1055_c0_g1_i4	3.31453	5.47423	4.1e-06	0.000114116	350.378	1216.24	2.569	24.135
TRINITY_DN10_c1_g1_i1	3.28353	11.0112	4.11e-06	0.000114314	16474.9	55995.7	241.294	2227.26
TRINITY_DN13882_c0_g1_i3	3.46337	2.79006	4.11e-06	0.000114314	51.1845	196.501	1.501	15.763
TRINITY_DN8710_c0_g1_i2	3.45588	2.59657	4.22e-06	0.000116643	44.9452	173.139	0.572	5.974
TRINITY_DN8437_c0_g1_i1	3.36794	3.83602	4.23e-06	0.00011699	110	397	4.191	41.549
TRINITY_DN620_c1_g1_i6	3.39699	3.19751	4.39e-06	0.000120394	69.8432	258.033	1.277	12.835
TRINITY_DN750_c0_g1_i4	3.46539	2.6383	4.42e-06	0.000121336	46.3331	178.356	0.337	3.513
TRINITY_DN3053_c0_g1_i13	3.43474	2.90219	4.44e-06	0.000121336	55.9205	211.602	0.276	2.821
TRINITY_DN1839_c0_g1_i11	3.43474	2.90219	4.44e-06	0.000121336	56.3185	212.108	0.508	5.179
TRINITY_DN999_c0_g1_i9	3.39483	3.41095	4.44e-06	0.000121336	81.0336	298.29	1.083	10.823
TRINITY_DN2830_c0_g2_i3	3.37269	3.54559	4.46e-06	0.000121637	89.7457	326.395	0.618	6.084
TRINITY_DN4096_c0_g1_i2	3.3386	4.18292	4.51e-06	0.00012284	141.523	501.703	1.397	13.418
TRINITY_DN30870_c0_g2_i2	3.43265	2.97767	4.57e-06	0.000124415	58.6522	223.159	0.92	9.514
TRINITY_DN32172_c0_g1_i1	3.34401	3.96573	4.58e-06	0.000124551	122	433	1.092	10.493
TRINITY_DN19_c2_g1_i1	3.26469	8.27219	4.63e-06	0.00012557	2498.88	8384.43	56.596	517.715
TRINITY_DN629_c0_g1_i1	3.4386	2.8518	4.69e-06	0.000127023	54	205	5.136	55.024
TRINITY_DN3235_c0_g1_i4	3.29917	4.88143	4.84e-06	0.000130467	235.259	807.616	1.674	15.547
TRINITY_DN2829_c2_g1_i1	3.39536	3.04008	4.9e-06	0.000131764	63	232	2.454	24.833
TRINITY_DN929_c0_g1_i14	3.32925	3.81359	4.92e-06	0.000132083	110.563	389.599	1.606	15.367
TRINITY_DN68_c2_g1_i4	3.27954	5.21367	4.96e-06	0.000133193	299.114	1013.97	5.319	49.04
TRINITY_DN2506_c0_g1_i1	3.37592	3.29939	5.11e-06	0.000136572	76.0456	276.326	0.749	7.371
TRINITY_DN79_c0_g1_i12	3.38216	3.20468	5.16e-06	0.000137543	71.1075	258.995	0.384	3.78
TRINITY_DN1914_c0_g1_i4	3.34425	3.46935	5.19e-06	0.000138176	86.5338	308.804	0.461	4.447
TRINITY_DN8452_c0_g1_i2	3.34945	3.4399	5.23e-06	0.000139208	85.1277	303.455	0.727	7.014
TRINITY_DN276_c0_g1_i12	3.2833	4.717	5.33e-06	0.00014132	212.329	721.189	8.356	78.015
TRINITY_DN9857_c0_g1_i4	3.40119	2.70227	5.36e-06	0.000141951	49.9477	184.871	0.265	2.656
TRINITY_DN186_c0_g1_i8	3.31566	3.97522	5.48e-06	0.000144543	125.205	435.142	0.556	5.223
TRINITY_DN700_c0_g1_i6	3.292	4.32365	5.51e-06	0.000144959	161.395	550.704	1.541	14.248
TRINITY_DN14192_c0_g1_i2	3.4243	2.59967	5.52e-06	0.000144959	46	173.086	0.458	4.674
TRINITY_DN133_c1_g1_i1	3.38428	2.90712	5.53e-06	0.000144959	58	212	0.552	5.467
TRINITY_DN1709_c0_g1_i5	3.33231	3.50823	5.6e-06	0.000146493	90.0616	316.835	0.652	6.205
TRINITY_DN2445_c2_g1_i3	3.26865	4.96668	5.61e-06	0.000146538	253.626	855.442	3.513	32.163
TRINITY_DN1871_c0_g1_i8	3.34968	3.08872	5.65e-06	0.000147436	67.2771	239.406	3.21	31.532
TRINITY_DN10266_c0_g1_i5	3.40299	2.81846	5.68e-06	0.000148015	54.2722	199.629	6.62	69.145
TRINITY_DN484_c1_g1_i2	3.30114	3.88979	5.78e-06	0.000150016	119.463	410.437	1.212	11.288
TRINITY_DN8369_c0_g1_i4	3.41594	2.59182	5.84e-06	0.000151496	45.9438	171.72	0.52	5.265
TRINITY_DN630_c0_g1_i15	3.28176	4.14101	5.89e-06	0.000152215	142.527	486.434	0.721	6.649
TRINITY_DN4664_c0_g1_i1	3.23064	6.13998	6.14e-06	0.000157845	584	1914	6.428	57.109
TRINITY_DN12426_c0_g1_i1	3.33087	3.23805	6.19e-06	0.000158787	75	264	1.174	11.224
TRINITY_DN5016_c0_g1_i6	3.3876	2.53243	6.31e-06	0.000161549	44.8453	164.649	0.198	1.962
TRINITY_DN7630_c0_g1_i2	3.28713	3.81397	6.37e-06	0.000163094	113.585	389.139	1.228	11.4
TRINITY_DN24343_c0_g2_i3	3.35394	3.02484	6.63e-06	0.000168219	63.9816	229.246	0.821	7.986
TRINITY_DN34_c0_g1_i7	3.27047	4.06795	6.74e-06	0.000170834	137.365	461.589	0.466	4.233
TRINITY_DN3302_c1_g1_i4	3.31438	3.22279	6.78e-06	0.00017159	75.3267	261.377	0.537	5.043
TRINITY_DN2628_c0_g1_i1	3.22822	5.21005	6.82e-06	0.000172377	308.326	1008.22	3.407	30.201
TRINITY_DN9398_c0_g1_i6	3.37273	2.70513	6.85e-06	0.000172545	51.4098	185.178	0.245	2.382
TRINITY_DN2594_c1_g1_i2	3.21919	5.47983	6.85e-06	0.000172545	372.872	1212.85	7.021	62.149
TRINITY_DN23_c0_g1_i1	3.26133	3.99402	6.92e-06	0.000173694	130.648	438.672	1.917	17.482
TRINITY_DN217_c2_g1_i1	3.2891	3.66681	6.97e-06	0.00017466	103	352	2.001	18.614
TRINITY_DN8744_c0_g1_i4	3.33182	2.98095	7.04e-06	0.000175925	62.5931	222.256	0.621	5.978
TRINITY_DN2035_c0_g1_i3	3.36648	2.78435	7.08e-06	0.000176857	54.2799	195.239	0.461	4.486
TRINITY_DN3674_c0_g1_i10	3.25297	4.223	7.12e-06	0.000177431	154.161	513.183	1.274	11.48
TRINITY_DN889_c0_g1_i1	3.27412	3.7496	7.21e-06	0.000179525	109.671	371.928	10.135	96.9
TRINITY_DN3907_c0_g1_i5	3.37566	2.73678	7.24e-06	0.00017981	52.4759	189.382	0.295	2.877
TRINITY_DN1581_c2_g1_i3	3.34828	2.73957	7.24e-06	0.00017981	52.5355	188.886	0.469	4.565
TRINITY_DN154_c0_g1_i8	3.30267	3.17201	7.58e-06	0.000187269	73.0028	251.575	0.505	4.712
TRINITY_DN1297_c0_g1_i6	3.22005	4.45284	7.65e-06	0.000188822	184.022	599.12	0.811	7.131
TRINITY_DN3987_c0_g1_i5	3.24179	4.00929	7.82e-06	0.000192317	134.347	443.06	0.953	8.505
TRINITY_DN443_c2_g1_i8	3.31595	3.03516	7.86e-06	0.000193295	66.3654	230.376	0.566	5.319
TRINITY_DN2902_c0_g1_i1	3.25297	3.53012	7.89e-06	0.000193757	95.5839	319.522	6.809	63.581
TRINITY_DN226_c0_g1_i9	3.26027	3.59686	8.13e-06	0.000198791	99.7812	335.128	0.609	5.529
TRINITY_DN8998_c0_g1_i2	3.24624	3.85169	8.19e-06	0.000199728	119.808	398.457	1.385	12.493
TRINITY_DN54168_c0_g1_i1	3.18459	5.39701	8.26e-06	0.00020104	360	1143	4.953	42.686
TRINITY_DN823_c0_g1_i5	3.2544	3.41996	8.28e-06	0.000201248	89.3303	297.227	0.774	6.973
TRINITY_DN2316_c0_g1_i1	3.18065	5.81668	8.39e-06	0.000203776	482.136	1525.58	15.614	135.339
TRINITY_DN1214_c3_g2_i2	3.16713	6.34069	8.62e-06	0.000208757	698.213	2189.4	8.258	70.227
TRINITY_DN40_c0_g1_i1	3.29019	3.11939	8.69e-06	0.000210197	70.7896	243.167	0.661	6.146
TRINITY_DN1235_c0_g1_i8	3.17436	5.49269	8.7e-06	0.000210326	386.711	1220.04	4.817	41.232
TRINITY_DN10070_c0_g2_i2	3.21718	4.0085	8.81e-06	0.00021237	135.8	441.748	1.068	9.404
TRINITY_DN1225_c0_g1_i10	3.31419	2.78972	8.85e-06	0.000213127	56.2504	195.288	0.307	2.883
TRINITY_DN5813_c0_g2_i3	3.18067	5.1287	8.86e-06	0.000213148	300.067	949.789	1.308	11.189
TRINITY_DN10683_c0_g1_i3	3.1867	4.83373	8.93e-06	0.0002143	243.565	776.274	2.117	18.268
TRINITY_DN338_c0_g2_i2	3.25814	3.11049	9.22e-06	0.000220348	72.2574	241.336	4.004	37.05
TRINITY_DN2536_c0_g1_i1	3.16735	5.45605	9.3e-06	0.000221802	379	1189	6.589	56.216
TRINITY_DN1392_c1_g1_i13	3.21878	3.64446	9.32e-06	0.000221964	105.829	344.53	1.184	10.448
TRINITY_DN1772_c0_g1_i10	3.25125	3.4498	9.38e-06	0.000222922	91.2457	302.824	0.769	6.911
TRINITY_DN1187_c0_g1_i12	3.29932	2.77591	9.54e-06	0.000225972	56.089	193.011	0.442	4.115
TRINITY_DN13882_c0_g1_i2	3.22168	3.76678	9.56e-06	0.000226322	114.515	374.736	3.636	32.582
TRINITY_DN3918_c0_g1_i2	3.27295	2.85398	9.68e-06	0.000228828	59.9853	203.229	1.318	12.168
TRINITY_DN450_c0_g1_i19	3.2562	3.00215	9.72e-06	0.00022934	67.3755	224.402	0.46	4.146
TRINITY_DN340_c1_g1_i6	3.21695	3.82489	9.72e-06	0.00022934	120.479	390.148	1.015	8.9
TRINITY_DN4798_c0_g1_i3	3.17596	4.69298	9.93e-06	0.000233116	223.373	703.697	0.989	8.421
TRINITY_DN2799_c0_g1_i11	3.26637	2.77168	1e-05	0.000235002	56.8936	192.365	0.358	3.276
TRINITY_DN4303_c0_g1_i2	3.15771	5.10793	1.01e-05	0.000235914	300.047	935.064	1.977	16.663
TRINITY_DN3646_c0_g1_i5	3.19551	4.02067	1.01e-05	0.000236428	139.439	445.094	0.899	7.766
TRINITY_DN2786_c0_g1_i6	3.27195	2.72372	1.03e-05	0.000241387	55.4352	186.357	0.237	2.155
TRINITY_DN1307_c0_g1_i2	3.16067	4.59162	1.08e-05	0.000251304	209.651	656.286	2.412	20.471
TRINITY_DN130_c0_g1_i3	3.14264	5.29732	1.09e-05	0.000252462	344.791	1063.73	5.532	46.384
TRINITY_DN775_c0_g2_i2	3.18139	4.08971	1.09e-05	0.000252478	146.566	465.621	1.571	13.53
TRINITY_DN68_c2_g1_i7	3.28432	2.62277	1.11e-05	0.000255961	51.1161	173.799	0.679	6.261
TRINITY_DN816_c0_g1_i6	3.23004	3.20293	1.12e-05	0.000257061	77.5244	255.937	0.226	2.017
TRINITY_DN375_c1_g1_i9	3.23004	3.20293	1.12e-05	0.000257061	77.6402	256.422	0.427	3.81
TRINITY_DN4560_c0_g1_i11	3.22178	3.07699	1.13e-05	0.000258802	71.9533	235.436	1.358	12.095
TRINITY_DN65_c0_g4_i1	3.17966	3.93057	1.13e-05	0.000259666	132	418	4.727	41.075
TRINITY_DN4860_c0_g1_i1	3.22314	3.13862	1.13e-05	0.000259692	74.9635	244.773	0.673	5.95
TRINITY_DN1902_c0_g1_i14	3.26911	2.7479	1.14e-05	0.000260104	56.0173	189.179	0.527	4.821
TRINITY_DN15433_c0_g1_i2	3.26842	2.82483	1.14e-05	0.000261144	59.292	199	0.701	6.38
TRINITY_DN8951_c0_g1_i1	3.26842	2.82483	1.14e-05	0.000261144	59	199	1.563	14.396
TRINITY_DN11207_c0_g1_i2	3.20789	3.25644	1.14e-05	0.000261144	81.6045	265.188	1.085	9.57
TRINITY_DN4557_c0_g1_i2	3.27871	2.43075	1.16e-05	0.000263304	45.4587	153.27	0.661	6.053
TRINITY_DN122_c1_g1_i6	3.14263	4.6693	1.16e-05	0.000263304	223.674	691.043	6.518	55.072
TRINITY_DN3743_c5_g1_i1	3.2056	3.43993	1.17e-05	0.000265398	93.2586	299.994	0.727	6.333
TRINITY_DN1798_c0_g1_i2	3.22579	2.85908	1.19e-05	0.00026953	61.8328	202.578	0.761	6.768
TRINITY_DN1747_c0_g2_i5	3.15438	4.12366	1.19e-05	0.000270617	153.232	476.088	3.217	27.225
TRINITY_DN5987_c0_g1_i5	3.23601	2.74359	1.2e-05	0.000270617	56.5701	187.543	0.204	1.827
TRINITY_DN823_c0_g1_i7	3.13709	4.63141	1.2e-05	0.000270985	219.444	673.246	1.972	16.386
TRINITY_DN346_c0_g1_i19	3.23699	2.82072	1.2e-05	0.000270985	60.1407	197.841	1.671	15.023
TRINITY_DN955_c0_g1_i2	3.26926	2.42195	1.23e-05	0.000276866	45.0072	152.061	1.521	14.082
TRINITY_DN162_c0_g1_i8	3.18055	3.43276	1.24e-05	0.000279401	94.1405	297.991	1.035	8.883
TRINITY_DN21_c1_g2_i2	3.08823	10.8744	1.25e-05	0.000280426	16929	50253.8	832.383	6824.74
TRINITY_DN1070_c0_g2_i3	3.11089	5.55415	1.25e-05	0.00028047	419.954	1266.55	3.607	29.454
TRINITY_DN6074_c1_g2_i1	3.18891	3.37634	1.26e-05	0.000283238	90.297	286.816	13.118	118.936
TRINITY_DN8893_c0_g1_i2	3.25924	2.59949	1.27e-05	0.000284729	51	170.71	1.64	15.035
TRINITY_DN577_c0_g1_i12	3.27514	2.46027	1.29e-05	0.000287397	46.386	155.706	0.175	1.585
TRINITY_DN21231_c1_g1_i3	3.27289	2.64109	1.29e-05	0.000287397	52.0555	176	0.401	3.674
TRINITY_DN1581_c2_g1_i1	3.20159	3.1768	1.3e-05	0.000288769	78.133	250.562	1.073	9.34
TRINITY_DN2093_c0_g2_i1	3.23587	2.91548	1.3e-05	0.000289574	63.7374	210.547	0.667	5.97
TRINITY_DN5627_c0_g1_i3	3.1338	4.4667	1.31e-05	0.000290079	196.197	601.244	0.909	7.53
TRINITY_DN40_c0_g1_i10	3.22771	2.83671	1.34e-05	0.000295879	60.5223	199.735	0.422	3.764
TRINITY_DN545_c1_g2_i1	3.16938	3.34201	1.34e-05	0.000296636	89.3326	280.443	1.524	13.008
TRINITY_DN11783_c0_g1_i1	3.15974	3.68449	1.39e-05	0.000305936	113	353	1.655	14.041
TRINITY_DN1127_c0_g1_i2	3.22048	2.83004	1.4e-05	0.000308184	60.6092	199.01	0.613	5.459
TRINITY_DN787_c0_g1_i1	3.16228	3.38439	1.41e-05	0.000308686	92.1914	287.677	1.169	9.897
TRINITY_DN134_c2_g1_i1	3.10245	4.69039	1.41e-05	0.000310302	233	699	1.755	14.25
TRINITY_DN12814_c0_g2_i6	3.2728	2.39164	1.44e-05	0.000314683	43.71	149.291	0.222	2.045
TRINITY_DN2432_c0_g2_i1	3.19291	2.89892	1.46e-05	0.000318267	65.4916	208.072	3.284	28.834
TRINITY_DN1478_c1_g1_i6	3.24764	2.52908	1.49e-05	0.000323953	48.9112	162.858	0.598	5.405
TRINITY_DN298_c3_g1_i4	3.1556	3.42556	1.49e-05	0.000324492	94.6108	295.934	8.708	76.782
TRINITY_DN7015_c0_g1_i1	3.10706	4.47927	1.51e-05	0.00032724	200.766	605.036	1.252	10.202
TRINITY_DN1376_c0_g1_i1	3.09982	4.44341	1.51e-05	0.00032724	197.211	589.723	3.395	27.605
TRINITY_DN3646_c0_g1_i3	3.10233	4.52491	1.52e-05	0.000329646	207.545	623.872	2.002	16.3
TRINITY_DN19_c2_g1_i2	3.16546	3.02528	1.54e-05	0.000332172	72.1197	225.566	2.543	21.815
TRINITY_DN194_c0_g1_i8	3.04916	10.3802	1.56e-05	0.000335704	12314.3	35578	24.751	193.02
TRINITY_DN36_c2_g1_i4	3.07736	5.1518	1.57e-05	0.000338778	324.552	957.631	5.762	46.242
TRINITY_DN822_c0_g2_i10	3.08471	4.58413	1.6e-05	0.000343573	218.56	649.484	2.217	17.854
TRINITY_DN4828_c0_g1_i12	3.18508	2.77288	1.61e-05	0.000345048	59.847	190.509	0.739	6.385
TRINITY_DN11510_c0_g2_i1	3.0431	8.5364	1.62e-05	0.000347176	3445	9912	32.668	254.622
TRINITY_DN4524_c2_g1_i1	3.21644	2.55987	1.64e-05	0.000349943	50.6941	166.053	0.514	4.561
TRINITY_DN14609_c0_g1_i2	3.19875	2.68287	1.67e-05	0.000355902	55.8329	180.453	0.497	4.347
TRINITY_DN995_c0_g1_i18	3.11346	3.73065	1.72e-05	0.000365336	120.313	363.281	0.789	6.447
TRINITY_DN8369_c0_g1_i3	3.15071	3.07219	1.72e-05	0.000365477	75.0513	233.024	0.58	4.876
TRINITY_DN3623_c0_g1_i5	3.23356	2.35519	1.75e-05	0.000370212	44.2548	145.385	1.875	16.957
TRINITY_DN2651_c0_g1_i2	3.18012	2.86416	1.76e-05	0.000371629	63.9905	202.505	1.705	14.736
TRINITY_DN463_c0_g1_i4	3.21858	2.40779	1.76e-05	0.000371629	45.5235	149.771	0.206	1.828
TRINITY_DN577_c0_g1_i15	3.13613	3.15428	1.77e-05	0.000374372	80.1925	245.729	0.925	7.688
TRINITY_DN11931_c0_g1_i3	3.19896	2.54373	1.79e-05	0.000376557	50.7871	164.253	0.675	5.928
TRINITY_DN2763_c0_g1_i1	3.03724	6.08713	1.81e-05	0.000379587	635	1820	12.389	96.664
TRINITY_DN4610_c0_g1_i2	3.13827	3.06082	1.83e-05	0.000383447	75	230.772	0.98	8.184
TRINITY_DN307_c0_g3_i1	3.12583	3.41384	1.85e-05	0.000385998	96.0568	293.018	0.7	5.781
TRINITY_DN4036_c0_g1_i9	3.19384	2.62419	1.85e-05	0.000386212	54.093	172.515	0.203	1.745
TRINITY_DN362_c1_g1_i1	3.12313	3.23196	1.85e-05	0.000386444	85.0656	258.528	3.984	33.403
TRINITY_DN18153_c0_g1_i1	3.13319	2.99575	1.86e-05	0.000386803	72	221	1.485	12.417
TRINITY_DN3754_c0_g4_i3	3.11205	3.20439	1.89e-05	0.00039147	83.9554	254.294	2.131	17.624
TRINITY_DN1612_c0_g1_i6	3.05245	4.77103	1.89e-05	0.000392036	254.371	736.471	1.119	8.755
TRINITY_DN3674_c0_g1_i16	3.2058	2.57899	1.9e-05	0.000392927	51.7333	167.8	2.156	19.241
TRINITY_DN620_c1_g1_i2	3.16422	2.7033	1.91e-05	0.000395641	57.7332	181.941	0.49	4.183
TRINITY_DN2240_c0_g1_i3	3.13093	3.11212	1.91e-05	0.000395641	77.7148	238.514	1.51	12.613
TRINITY_DN3804_c0_g1_i5	3.15217	2.81512	1.92e-05	0.000397746	62.9431	196.004	0.686	5.789
TRINITY_DN1475_c0_g1_i6	3.02738	5.96449	1.94e-05	0.00040027	586.942	1670.91	2.703	20.794
TRINITY_DN4036_c0_g2_i1	3.09192	3.50084	1.95e-05	0.00040104	104.289	310	0.988	7.957
TRINITY_DN521_c1_g1_i1	3.06265	4.22026	1.95e-05	0.000401188	173.22	504.633	2.695	21.335
TRINITY_DN1235_c0_g1_i1	3.088	3.56634	1.95e-05	0.000401277	108.519	324.391	0.612	4.946
TRINITY_DN9768_c0_g1_i10	3.09302	3.64963	1.96e-05	0.000401522	115.175	343.269	1.585	12.828
TRINITY_DN1193_c0_g1_i5	3.1236	3.19724	1.96e-05	0.000401522	83.2531	253.237	0.698	5.747
TRINITY_DN560_c0_g1_i7	3.16452	2.48242	2e-05	0.000409758	50.0403	156.906	1.141	9.758
TRINITY_DN7140_c1_g1_i10	3.16634	2.65303	2.01e-05	0.00041145	55.7706	176.109	0.264	2.253
TRINITY_DN2783_c0_g1_i2	3.05707	4.12822	2.04e-05	0.000416818	163.064	473.764	0.772	6.064
TRINITY_DN98_c4_g1_i8	3.18944	2.38084	2.06e-05	0.000419212	45.929	147.198	0.251	2.171
TRINITY_DN511_c3_g1_i1	3.17234	2.51917	2.06e-05	0.000419212	51.3514	160.521	0.821	6.975
TRINITY_DN516_c0_g1_i17	3.05558	4.08132	2.06e-05	0.000419212	157.757	459.064	3.171	25.124
TRINITY_DN2739_c0_g1_i10	3.13904	2.7306	2.07e-05	0.000419212	59.7426	184.658	0.392	3.277
TRINITY_DN1574_c0_g1_i1	3.08459	3.64199	2.07e-05	0.000419212	114.526	341.106	1.499	12.117
TRINITY_DN1871_c0_g1_i4	3.07212	3.64341	2.07e-05	0.000419212	115.807	340.838	12.18	101.511
TRINITY_DN207_c1_g1_i12	3.15142	2.83782	2.07e-05	0.000419212	63.6035	198.918	0.439	3.712
TRINITY_DN1930_c0_g1_i1	3.09108	3.39752	2.07e-05	0.000419212	97.1204	289.032	0.553	4.451
TRINITY_DN750_c0_g1_i12	3.1336	2.97541	2.07e-05	0.000419212	70.6432	218.388	1.016	8.526
TRINITY_DN1235_c0_g2_i2	3.07099	3.77536	2.12e-05	0.000427523	127.221	373.254	2.023	16.126
TRINITY_DN4947_c0_g1_i3	3.12273	2.76439	2.12e-05	0.000427523	61.8351	189.09	0.466	3.857
TRINITY_DN8253_c0_g1_i9	3.16861	2.60095	2.12e-05	0.000427805	53.5852	169.639	0.477	4.09
TRINITY_DN1659_c0_g1_i7	3.0866	3.43831	2.14e-05	0.00043005	100.084	296.64	0.796	6.388
TRINITY_DN21_c0_g2_i1	3.1004	3.06519	2.16e-05	0.000433864	77.3085	231.196	1.98	16.17
TRINITY_DN21284_c1_g1_i1	3.11376	2.93626	2.16e-05	0.000435028	70.1075	211.573	0.382	3.119
TRINITY_DN14669_c0_g1_i2	3.17981	2.55502	2.18e-05	0.00043873	51.8824	164.761	0.306	2.631
TRINITY_DN889_c0_g1_i2	3.19322	2.31783	2.2e-05	0.000440489	44.1884	140.995	5.12	46.345
TRINITY_DN227_c0_g1_i10	3.06324	3.76835	2.2e-05	0.000440489	126.825	370.596	1.243	9.843
TRINITY_DN83_c0_g1_i4	3.02966	4.52127	2.2e-05	0.000440489	216.788	619.041	1.893	14.635
TRINITY_DN6903_c0_g1_i1	3.11455	2.82707	2.22e-05	0.000443321	65.0154	196.779	2.581	21.476
TRINITY_DN2035_c0_g1_i5	3.00912	5.2829	2.24e-05	0.000445466	371.135	1042.96	3.675	27.979
TRINITY_DN5749_c0_g1_i2	3.07453	3.3045	2.3e-05	0.000455831	92.0002	271	1.431	11.449
TRINITY_DN9218_c1_g2_i6	3.0489	3.6844	2.3e-05	0.000456463	121.322	349.77	1.073	8.379
TRINITY_DN1199_c1_g1_i7	3.12516	2.58838	2.31e-05	0.000457546	54.5517	168.05	0.739	6.178
TRINITY_DN9573_c0_g1_i2	3.15431	2.50258	2.32e-05	0.000459082	51.1478	158.868	1.256	10.648
TRINITY_DN4343_c0_g1_i1	3.01916	4.53186	2.36e-05	0.000464486	219.555	623.228	2.944	22.679
TRINITY_DN5857_c0_g2_i1	3.16223	2.53883	2.38e-05	0.000467606	52.4221	163.386	0.293	2.466
TRINITY_DN2035_c0_g1_i2	3.16223	2.53883	2.38e-05	0.000467606	52.3438	163.001	0.49	4.133
TRINITY_DN1871_c0_g1_i2	3.14777	2.40604	2.41e-05	0.00047041	47.6659	148.735	2.721	23.544
TRINITY_DN4707_c0_g1_i4	3.14777	2.40604	2.41e-05	0.00047041	47.7777	148.812	0.527	4.447
TRINITY_DN1690_c0_g1_i10	3.10773	2.62561	2.43e-05	0.000473392	57.0911	171.725	0.595	4.854
TRINITY_DN2814_c0_g1_i2	3.11655	2.58049	2.44e-05	0.000474681	55.1825	166.877	1.602	13.247
TRINITY_DN3569_c1_g1_i2	3.15634	2.44473	2.47e-05	0.000480101	48.6555	152.924	0.478	4.067
TRINITY_DN3973_c0_g1_i2	3.09932	2.61792	2.5e-05	0.000484181	57.0736	171.456	0.353	2.871
TRINITY_DN307_c0_g2_i2	3.1237	2.69155	2.54e-05	0.000491431	58.5102	179.64	0.661	5.5
TRINITY_DN15175_c0_g1_i1	3.04939	3.58437	2.56e-05	0.000493959	113	327	0.933	7.312
TRINITY_DN6747_c0_g2_i4	3.10745	2.72625	2.59e-05	0.000498241	60.5813	184.395	0.384	3.163
TRINITY_DN1756_c0_g2_i1	3.12992	2.29309	2.6e-05	0.000498285	45.4774	137.855	0.435	3.568
TRINITY_DN6313_c0_g2_i4	3.064	3.0886	2.68e-05	0.000509618	79.5812	233.603	0.605	4.81
TRINITY_DN673_c1_g1_i1	3.06928	3.05596	2.69e-05	0.000511579	77.829	228.994	0.939	7.491
TRINITY_DN1662_c0_g1_i5	2.97084	5.37245	2.69e-05	0.000511796	404.288	1106.33	2.41	17.838
TRINITY_DN1323_c0_g8_i2	3.03823	3.30333	2.72e-05	0.00051598	93.6286	269.799	0.654	5.099
TRINITY_DN203_c0_g2_i5	2.9705	5.36855	2.75e-05	0.00052071	403.212	1103.05	9.414	70.238
TRINITY_DN2935_c1_g1_i2	3.09978	2.79056	2.76e-05	0.000521913	64.1014	191.751	0.947	7.692
TRINITY_DN605_c0_g2_i1	2.96138	5.74118	2.77e-05	0.000523364	524	1425	10.693	79.193
TRINITY_DN4616_c0_g1_i7	3.11757	2.46882	2.77e-05	0.00052359	50.7981	154.823	0.404	3.334
TRINITY_DN3986_c0_g1_i3	3.15172	2.27951	2.78e-05	0.000524415	44.2419	137.112	0.306	2.563
TRINITY_DN2276_c0_g1_i2	2.96636	5.25258	2.82e-05	0.000530174	372.929	1018.06	3.193	23.604
TRINITY_DN1581_c0_g2_i4	3.10759	2.6768	2.82e-05	0.000530174	59.0921	178.325	0.206	1.675
TRINITY_DN10173_c0_g1_i2	3.07529	2.6723	2.89e-05	0.00054285	60	176.567	0.678	5.414
TRINITY_DN2694_c0_g1_i4	3.07664	2.74606	2.92e-05	0.000547383	62.5008	185.754	0.821	6.622
TRINITY_DN6445_c1_g1_i2	2.9982	3.9439	2.97e-05	0.000556521	148.841	415.97	0.496	3.742
TRINITY_DN209_c0_g1_i2	3.14115	2.26978	2.97e-05	0.000556849	44.3603	136.353	0.788	6.584
TRINITY_DN7325_c0_g1_i2	3.09064	2.58362	3.03e-05	0.000565122	56	167	1.711	13.964
TRINITY_DN1769_c2_g1_i2	3.02426	3.12469	3.03e-05	0.00056585	84.0493	238.856	0.786	6.052
TRINITY_DN998_c1_g1_i1	3.00772	3.38161	3.04e-05	0.000567141	101.472	283.574	1.19	9.015
TRINITY_DN203_c0_g1_i14	3.0203	3.25541	3.09e-05	0.000575325	92.2445	260.822	1.762	13.558
TRINITY_DN8933_c0_g1_i1	2.98571	3.82035	3.1e-05	0.000576209	138	382	1.83	13.746
TRINITY_DN283_c3_g1_i2	2.98068	3.96697	3.15e-05	0.000582868	153.236	421.653	1.703	12.705
TRINITY_DN1358_c0_g2_i2	2.99197	3.7608	3.23e-05	0.000596688	132.263	366.537	6.22	47.559
TRINITY_DN340_c0_g3_i2	2.91712	9.2681	3.24e-05	0.000597379	6179.85	16294	131.061	941.458
TRINITY_DN262_c0_g2_i2	2.92245	6.97865	3.25e-05	0.000599528	1262.35	3339.83	15.927	114.325
TRINITY_DN75373_c0_g1_i1	3.05064	2.64983	3.3e-05	0.000606945	60	174	2.989	23.949
TRINITY_DN2951_c0_g1_i3	3.00592	3.19351	3.32e-05	0.000609747	89.125	249.639	0.475	3.596
TRINITY_DN1048_c1_g1_i1	3.06172	2.75586	3.36e-05	0.000615259	64.292	187.247	0.641	5.059
TRINITY_DN2784_c0_g1_i2	2.99402	3.45421	3.36e-05	0.000615767	107.334	297.723	0.753	5.648
TRINITY_DN6005_c0_g1_i3	3.00465	3.40772	3.42e-05	0.00062329	103.043	289.46	1.499	11.432
TRINITY_DN728_c1_g1_i11	2.98599	3.57835	3.42e-05	0.00062329	116.712	324.241	0.8	6.013
TRINITY_DN1556_c0_g2_i2	2.97114	3.73095	3.46e-05	0.000630762	131.434	359.204	1.081	7.995
TRINITY_DN9704_c0_g2_i4	2.97114	3.73095	3.46e-05	0.000630762	131.104	359.284	1.22	9.058
TRINITY_DN1095_c0_g1_i6	3.08965	2.47223	3.48e-05	0.000633357	52.1424	155.229	0.62	5.008
TRINITY_DN23633_c0_g1_i1	3.04798	2.78905	3.48e-05	0.000633357	66.0208	191	0.431	3.376
TRINITY_DN619_c0_g1_i17	3.03787	2.88821	3.52e-05	0.000638844	70.9174	203.799	0.657	5.113
TRINITY_DN9553_c1_g1_i3	2.98482	3.33152	3.56e-05	0.000645548	98.5053	274.045	2.479	18.822
TRINITY_DN728_c1_g1_i13	3.01877	2.78486	3.57e-05	0.000645953	66.8445	189.578	0.455	3.489
TRINITY_DN450_c0_g1_i12	2.96951	3.79516	3.59e-05	0.000648427	137.096	375.119	0.992	7.344
TRINITY_DN36_c2_g1_i6	2.94379	4.36151	3.6e-05	0.000648427	204.851	550.506	3.008	21.954
TRINITY_DN21284_c1_g2_i1	3.07214	2.51251	3.64e-05	0.000654504	54	159	0.692	5.529
TRINITY_DN11896_c1_g1_i2	3.05814	2.63165	3.67e-05	0.000660353	58.8871	171.593	0.655	5.178
TRINITY_DN4874_c0_g1_i15	3.07889	2.37365	3.71e-05	0.00066366	48.5806	144.684	0.387	3.121
TRINITY_DN17145_c0_g1_i1	3.02391	2.74452	3.71e-05	0.00066366	65	185	0.423	3.253
TRINITY_DN5623_c0_g1_i1	2.92649	4.56371	3.72e-05	0.000665168	237.837	632.475	6.723	48.876
TRINITY_DN2518_c1_g1_i8	2.97218	3.46182	3.72e-05	0.000665168	108.551	299.302	0.974	7.276
TRINITY_DN3726_c0_g1_i3	2.99719	3.29731	3.72e-05	0.000665168	95.9172	268.462	1.754	13.354
TRINITY_DN340_c0_g3_i4	2.91776	4.90258	3.78e-05	0.000673949	301.811	796.645	2.037	14.548
TRINITY_DN795_c0_g1_i1	2.93703	4.25224	3.88e-05	0.00068941	190.502	511.377	1.545	11.226
TRINITY_DN70468_c0_g1_i1	2.95843	3.67406	3.91e-05	0.000693872	127	345	6.618	49.719
TRINITY_DN242_c1_g1_i2	2.922	4.47136	3.92e-05	0.000694744	224	593.382	3.45	24.83
TRINITY_DN17791_c0_g1_i4	2.90755	5.17283	3.92e-05	0.000694744	366.072	958.899	5.954	42.387
TRINITY_DN2415_c0_g1_i10	3.04354	2.45855	3.92e-05	0.000695602	52.7269	152.952	0.406	3.192
TRINITY_DN1330_c0_g1_i1	2.95255	3.69172	3.93e-05	0.000695627	128.54	349.32	1.535	11.318
TRINITY_DN8710_c0_g1_i1	2.95086	3.59622	3.93e-05	0.000696171	120.783	326.942	2.087	15.363
TRINITY_DN2460_c1_g1_i3	3.03152	2.58198	3.94e-05	0.000697338	57.8546	166.132	0.806	6.285
TRINITY_DN3913_c0_g1_i1	3.0275	2.49919	3.97e-05	0.000699743	55.4863	157.146	2.169	16.88
TRINITY_DN6359_c0_g1_i7	3.01256	2.80122	3.97e-05	0.000699743	68.0561	192.028	0.471	3.595
TRINITY_DN158_c0_g2_i2	3.01256	2.80122	3.97e-05	0.000699743	68.0018	192.063	0.58	4.433
TRINITY_DN2620_c0_g4_i1	3.03787	2.53549	4.01e-05	0.0007062	56	161	6.941	56.666
TRINITY_DN3696_c0_g2_i3	2.90426	4.97022	4.02e-05	0.000706891	318.912	834.259	5.293	37.639
TRINITY_DN554_c1_g1_i7	2.94042	3.61095	4.07e-05	0.000714073	122.978	330.146	1.124	8.175
TRINITY_DN5630_c0_g1_i9	2.93875	3.66795	4.07e-05	0.000714073	127.842	343.401	1.069	7.776
TRINITY_DN1157_c0_g3_i4	2.92802	4.0996	4.07e-05	0.000714318	172.594	460.473	2.17	15.71
TRINITY_DN8332_c0_g2_i5	2.92838	3.8912	4.09e-05	0.000715974	149.95	399.452	0.847	6.098
TRINITY_DN620_c1_g1_i4	2.88119	6.21249	4.19e-05	0.00073203	761.696	1960.34	7.428	51.794
TRINITY_DN4226_c0_g1_i13	2.98196	2.85832	4.23e-05	0.000736484	72.2261	198.66	3.746	28.495
TRINITY_DN15232_c0_g1_i2	2.95901	3.15125	4.24e-05	0.000737357	89	242	0.576	4.238
TRINITY_DN12344_c0_g1_i8	2.92517	4.14689	4.25e-05	0.000738306	178.941	475.232	2.367	17.06
TRINITY_DN3840_c0_g1_i1	3.05592	2.25816	4.26e-05	0.000739601	45.9565	134.136	0.633	5.019
TRINITY_DN2008_c0_g1_i11	2.92968	3.9309	4.27e-05	0.00074077	153.94	410.423	1.278	9.222
TRINITY_DN604_c0_g1_i9	2.98579	2.82001	4.3e-05	0.000744971	70.3761	194.074	0.562	4.193
TRINITY_DN816_c0_g1_i21	3.00901	2.48239	4.34e-05	0.000748936	55.0859	155.025	0.521	3.972
TRINITY_DN102_c0_g1_i16	3.06495	2.19984	4.36e-05	0.000753004	43.6872	129.076	0.356	2.846
TRINITY_DN3824_c0_g1_i2	2.94934	3.45476	4.37e-05	0.00075352	109.999	297.191	0.963	7.045
TRINITY_DN1299_c2_g1_i3	2.99482	2.8492	4.43e-05	0.000762257	70.8743	197.725	1.58	12.015
TRINITY_DN22736_c0_g1_i1	2.89316	4.8268	4.44e-05	0.000763371	290.874	755.303	2.275	15.99
TRINITY_DN1818_c0_g1_i2	2.96435	3.08812	4.44e-05	0.000763371	85.451	231.58	0.738	5.416
TRINITY_DN731_c0_g2_i12	2.99239	2.90835	4.48e-05	0.000769601	74.3323	205.824	0.611	4.583
TRINITY_DN784_c0_g3_i4	2.99694	2.67364	4.51e-05	0.000770691	62.9561	176.006	0.673	5.102
TRINITY_DN730_c2_g1_i6	2.86062	6.99124	4.56e-05	0.000778211	1321.93	3351.65	14.389	98.895
TRINITY_DN1330_c3_g1_i1	2.92767	3.7032	4.57e-05	0.000779042	131.943	351.027	1.557	11.236
TRINITY_DN2694_c0_g1_i3	2.94868	3.35739	4.58e-05	0.000779789	102.67	278.134	1.384	10.176
TRINITY_DN5865_c2_g1_i1	3.00178	2.63004	4.6e-05	0.000781636	61.1511	171.365	1.672	12.806
TRINITY_DN1254_c0_g1_i2	2.94159	3.37935	4.6e-05	0.000781636	105.283	282.369	0.89	6.466
TRINITY_DN2872_c0_g1_i3	2.99968	2.47392	4.6e-05	0.000781636	54.8659	154.004	0.351	2.662
TRINITY_DN9729_c0_g1_i6	3.02144	2.19379	4.68e-05	0.000793398	44.6207	127.879	0.834	6.504
TRINITY_DN922_c2_g1_i6	3.02144	2.19379	4.68e-05	0.000793398	45.2991	128.228	0.585	4.492
TRINITY_DN10958_c0_g1_i4	2.91302	3.8177	4.72e-05	0.000798749	143.846	379.495	0.978	6.98
TRINITY_DN4707_c0_g1_i6	2.96005	2.83856	4.75e-05	0.000801312	72.1202	196.036	0.98	7.233
TRINITY_DN4267_c1_g1_i6	2.96994	2.62541	4.85e-05	0.0008126	61.9427	169.714	0.426	3.159
TRINITY_DN12495_c0_g1_i1	2.99028	2.4654	4.88e-05	0.000816264	55.0242	152.852	0.993	7.505
TRINITY_DN24848_c0_g2_i1	2.96828	2.69417	4.9e-05	0.000817709	65	178	0.401	2.973
TRINITY_DN6848_c0_g1_i21	2.94913	2.92821	4.92e-05	0.000821552	76.863	208.283	0.912	6.702
TRINITY_DN9148_c0_g1_i3	2.99925	2.33125	4.95e-05	0.000825746	50.3827	140.481	0.295	2.224
TRINITY_DN694_c0_g1_i12	2.94855	2.98426	4.96e-05	0.000826036	79.8484	216.486	1.196	8.806
TRINITY_DN14410_c0_g1_i1	2.94855	2.98426	4.96e-05	0.000826036	80.3717	215.725	0.898	6.536
TRINITY_DN43_c1_g3_i1	2.84621	6.07322	5.05e-05	0.000836238	706.976	1774.94	9.703	66.125
TRINITY_DN577_c0_g1_i13	2.89339	3.91746	5.07e-05	0.000839795	155.7	405.108	0.729	5.128
TRINITY_DN1256_c1_g1_i2	2.93288	2.95156	5.16e-05	0.000850763	78.9876	210.977	0.955	6.916
TRINITY_DN6075_c0_g1_i7	3.00344	2.53057	5.22e-05	0.000860413	57.3748	160.472	0.291	2.201
TRINITY_DN5007_c0_g1_i9	3.00344	2.53057	5.22e-05	0.000860413	57.3186	159.719	0.336	2.534
TRINITY_DN8783_c0_g1_i8	2.9378	2.81852	5.34e-05	0.000878747	72.0405	193.012	0.279	2.021
TRINITY_DN346_c0_g1_i23	2.91784	3.02885	5.42e-05	0.00088823	83.7475	222.352	0.825	5.936
TRINITY_DN18299_c2_g1_i2	2.89442	3.67354	5.43e-05	0.000890088	132	343	0.572	4.018
TRINITY_DN702_c0_g1_i14	2.95118	2.74575	5.45e-05	0.000892897	67.5708	183.951	0.544	4.009
TRINITY_DN4431_c0_g1_i1	2.97851	2.31242	5.46e-05	0.000893656	50	138	0.979	7.355
TRINITY_DN488_c0_g1_i7	2.87836	4.06385	5.47e-05	0.000894805	174.284	446.891	1.041	7.221
TRINITY_DN8250_c0_g1_i1	2.91055	3.23479	5.48e-05	0.000895231	97.04	254.607	3.459	24.899
TRINITY_DN7560_c0_g1_i1	2.88012	3.93354	5.5e-05	0.000898222	159.344	408.882	1.197	8.314
TRINITY_DN462_c0_g1_i9	2.89692	3.35335	5.51e-05	0.00089886	105.779	276.428	0.583	4.12
TRINITY_DN3845_c0_g1_i1	2.82669	6.71392	5.52e-05	0.00089886	1114.37	2758.93	26.018	175.679
TRINITY_DN1294_c0_g1_i14	2.89794	3.39534	5.52e-05	0.00089886	108.687	284.303	0.667	4.717
TRINITY_DN1564_c3_g3_i1	2.89021	3.66979	5.58e-05	0.000905463	131.998	341.507	1.438	10.086
TRINITY_DN5560_c0_g1_i1	2.95044	2.80915	5.6e-05	0.000908472	70.5299	191.615	0.705	5.19
TRINITY_DN305_c0_g1_i6	2.98725	2.16268	5.61e-05	0.000908472	44.74	125.18	0.33	2.498
TRINITY_DN4632_c0_g1_i4	2.94976	2.8699	5.62e-05	0.00090866	74.1877	199.73	0.723	5.27
TRINITY_DN3068_c0_g1_i1	3.00109	2.20818	5.62e-05	0.00090877	45.9742	129.11	0.425	3.234
TRINITY_DN821_c0_g1_i16	3.00339	2.39359	5.67e-05	0.000915198	51.7797	146.028	0.34	2.59
TRINITY_DN3095_c0_g1_i2	2.90575	3.2754	5.69e-05	0.000917645	100.442	261.662	2.42	17.199
TRINITY_DN4256_c0_g1_i1	2.9853	2.51412	5.69e-05	0.000917803	57.0219	158	13.425	106.698
TRINITY_DN4412_c2_g1_i5	2.90621	3.20018	5.78e-05	0.000929261	94.7314	248.812	1.37	9.77
TRINITY_DN1392_c1_g1_i5	2.92361	2.92438	5.88e-05	0.000941795	78.3975	206.683	0.877	6.271
TRINITY_DN888_c0_g1_i2	2.86317	3.98154	5.88e-05	0.000941795	166.369	421.775	3.522	24.324
TRINITY_DN424_c0_g1_i1	2.81248	6.72719	5.97e-05	0.000953759	1134.12	2780.65	7.545	50.047
TRINITY_DN8365_c0_g1_i2	2.91545	3.009	6.01e-05	0.000957335	83.4027	218.676	1.07	7.613
TRINITY_DN439_c0_g1_i11	2.93534	2.79556	6.02e-05	0.000958714	70.6186	190.312	0.751	5.483
TRINITY_DN268_c0_g1_i1	3.00795	2.14783	6.03e-05	0.00095984	43.8762	124.458	0.675	5.201
TRINITY_DN891_c0_g1_i4	2.97308	2.24646	6.03e-05	0.00095984	47.8182	132.041	1.964	14.917
TRINITY_DN1068_c2_g1_i1	2.82682	5.15221	6.07e-05	0.000964626	379.454	938.539	4.694	31.492
TRINITY_DN2066_c0_g1_i1	2.82329	5.11027	6.2e-05	0.000982949	369.018	912.061	2.565	17.153
TRINITY_DN7433_c0_g1_i8	2.83396	4.60491	6.21e-05	0.00098485	259.081	645.294	0.454	3.049
TRINITY_DN8978_c0_g1_i10	2.95492	2.46026	6.21e-05	0.00098485	55.7847	151.913	1.155	8.567
TRINITY_DN3766_c0_g1_i20	2.96875	2.41853	6.22e-05	0.000984855	53.6872	148.211	0.29	2.164
TRINITY_DN333_c1_g1_i5	2.82792	4.54807	6.23e-05	0.000984855	250.437	619.563	2.719	18.237
TRINITY_DN5177_c0_g1_i10	2.95745	2.29336	6.24e-05	0.000985949	49.625	135.993	0.279	2.064
TRINITY_DN1164_c0_g1_i8	2.85873	3.76941	6.34e-05	0.000999394	144.067	365.494	0.883	6.061
TRINITY_DN2781_c0_g1_i1	2.81055	5.46862	6.38e-05	0.00100516	476	1166	22.155	149.705
TRINITY_DN15548_c0_g1_i2	2.94192	2.50083	6.39e-05	0.00100577	57.5317	155.713	0.633	4.644
TRINITY_DN5908_c0_g1_i2	2.8129	5.09719	6.45e-05	0.00101419	368.215	902.934	3.165	21.014
TRINITY_DN333_c1_g1_i4	2.85642	3.79758	6.49e-05	0.00101788	146.875	371.835	1.344	9.219
TRINITY_DN919_c0_g2_i1	2.99628	2.13721	6.49e-05	0.00101788	44.4865	122.616	0.617	4.613
TRINITY_DN716_c0_g4_i6	2.78956	7.82849	6.51e-05	0.00101995	2463.76	5946.64	9.232	60.197
TRINITY_DN5513_c0_g3_i2	2.86015	3.49078	6.64e-05	0.00103642	119.005	302.44	0.819	5.629
TRINITY_DN12157_c0_g2_i1	2.9448	2.5289	6.75e-05	0.00105028	59	159	0.507	3.699
TRINITY_DN3071_c0_g1_i25	2.92231	2.74145	6.81e-05	0.00105831	68.7366	182.528	0.359	2.576
TRINITY_DN1051_c0_g1_i2	2.86234	3.33635	6.83e-05	0.00106145	106.631	272.413	1.664	11.549
TRINITY_DN69_c5_g1_i1	2.80986	4.61703	6.84e-05	0.00106229	265	649	7.742	51.857
TRINITY_DN4125_c0_g1_i5	2.82691	3.95822	6.85e-05	0.00106267	166.744	413.702	0.995	6.674
TRINITY_DN822_c0_g2_i14	2.90017	2.67788	6.85e-05	0.00106267	67.1346	175.148	0.651	4.604
TRINITY_DN5199_c0_g1_i13	2.90415	2.86845	6.89e-05	0.0010672	75.6191	198.915	0.258	1.833
TRINITY_DN374_c0_g2_i5	2.85056	3.48227	6.94e-05	0.00107457	118.744	299.922	1.707	11.709
TRINITY_DN2152_c0_g1_i4	2.80981	4.44814	7.03e-05	0.00108568	235.506	577.996	1.665	11.057
TRINITY_DN1844_c0_g2_i1	2.86119	3.41563	7.1e-05	0.00109644	113.257	287.361	1.981	13.671
TRINITY_DN7851_c0_g1_i2	2.83647	3.61088	7.13e-05	0.00109989	130.542	326.875	1.083	7.345
TRINITY_DN4014_c0_g1_i1	2.89371	2.73713	7.16e-05	0.00110196	70.1563	181.705	1.01	7.103
TRINITY_DN1924_c0_g1_i1	2.80311	4.73224	7.16e-05	0.00110196	288.344	702.363	1.486	9.784
TRINITY_DN6434_c0_g1_i4	2.83037	3.68187	7.16e-05	0.00110196	138.411	343.16	3.502	23.703
TRINITY_DN6015_c0_g1_i2	2.97018	2.21233	7.17e-05	0.00110298	47.4539	129.034	0.368	2.712
TRINITY_DN1164_c0_g1_i5	2.83881	3.73124	7.21e-05	0.00110676	141.941	355.261	1.148	7.779
TRINITY_DN5945_c0_g1_i1	2.80531	4.41296	7.23e-05	0.00110947	231.062	564	4.543	30.191
TRINITY_DN5062_c0_g1_i3	2.82695	3.76147	7.35e-05	0.00112624	146.271	361.687	2.599	17.479
TRINITY_DN2399_c1_g1_i7	2.92655	2.51244	7.36e-05	0.00112632	59.1359	156.741	0.339	2.43
TRINITY_DN3554_c0_g1_i13	2.95433	2.26032	7.38e-05	0.00112791	49.209	132.895	0.21	1.531
TRINITY_DN15700_c0_g1_i2	2.95433	2.26032	7.38e-05	0.00112791	49	133	0.47	3.454
TRINITY_DN11745_c0_g1_i8	2.91391	2.4756	7.4e-05	0.00112974	58.3534	153.259	0.472	3.358
TRINITY_DN3342_c0_g2_i3	2.88359	2.66302	7.41e-05	0.00112974	66.6565	172.583	1.238	8.719
TRINITY_DN623_c1_g1_i7	2.88359	2.66302	7.41e-05	0.00112974	67.2269	172.85	0.609	4.244
TRINITY_DN340_c1_g1_i9	2.85767	3.27607	7.48e-05	0.0011386	103.345	261.155	0.871	5.962
TRINITY_DN577_c0_g1_i16	2.90446	2.4671	7.62e-05	0.00115726	57.7172	151.562	0.506	3.596
TRINITY_DN3222_c0_g2_i5	2.82317	3.59911	7.65e-05	0.00115891	130.649	323.852	3.324	22.496
TRINITY_DN8169_c2_g1_i4	2.81318	3.86501	7.67e-05	0.00116108	158.295	388.384	1.406	9.341
TRINITY_DN8405_c0_g1_i1	2.82721	3.55715	7.92e-05	0.00119423	127.26	315.275	0.621	4.157
TRINITY_DN31832_c0_g1_i1	2.77902	4.68044	8e-05	0.00120509	282	676	1.975	12.812
TRINITY_DN10610_c0_g1_i1	2.91995	2.45511	8.09e-05	0.00121593	56.8053	151.47	0.399	2.882
TRINITY_DN6566_c1_g1_i1	2.91995	2.45511	8.09e-05	0.00121593	57	151	0.86	6.191
TRINITY_DN6106_c1_g1_i6	2.84427	3.0651	8.22e-05	0.00123303	89.5586	225.505	0.245	1.669
TRINITY_DN418_c0_g1_i8	2.85493	2.9549	8.25e-05	0.00123625	83.3709	210.43	0.462	3.15
TRINITY_DN3565_c0_g1_i6	2.78159	4.34722	8.31e-05	0.00124478	223.598	538.331	2.869	18.742
TRINITY_DN307_c0_g2_i3	2.77931	4.25799	8.35e-05	0.0012496	210.988	505.726	0.954	6.182
TRINITY_DN1014_c1_g1_i1	2.88776	2.52722	8.43e-05	0.00125956	61.1852	157.929	0.508	3.55
TRINITY_DN669_c0_g1_i6	2.84105	3.11066	8.44e-05	0.00125989	93.352	233.06	0.789	5.333
TRINITY_DN7896_c0_g2_i2	2.85317	2.74268	8.46e-05	0.00126227	71.681	181.525	1.176	8.094
TRINITY_DN2119_c0_g1_i4	2.90907	2.36467	8.49e-05	0.00126536	54.0941	142.033	1.157	8.277
TRINITY_DN4498_c0_g1_i1	2.88993	2.60061	8.52e-05	0.00126822	64	166	3.564	25.613
TRINITY_DN3074_c1_g1_i1	2.906	2.18585	8.55e-05	0.00127261	47.7953	125.61	0.251	1.781
TRINITY_DN1586_c1_g1_i1	2.76074	5.17616	8.56e-05	0.00127283	401.101	949.124	3.209	20.556
TRINITY_DN622_c0_g2_i2	2.73523	13.2929	8.59e-05	0.00127598	112303	261015	2114.69	13375
TRINITY_DN6353_c0_g1_i23	2.8143	3.32096	8.6e-05	0.00127598	108.692	268.2	0.918	6.134
TRINITY_DN1871_c0_g1_i6	2.78281	4.16823	8.69e-05	0.0012863	197.712	476.19	9.764	64.958
TRINITY_DN2275_c1_g1_i3	2.86817	2.79672	8.74e-05	0.00129336	73.9085	188.79	1.148	7.971
TRINITY_DN3350_c0_g1_i4	2.81239	3.35924	8.79e-05	0.00129986	111.766	275.208	1.047	6.982
TRINITY_DN24970_c1_g1_i1	2.78295	4.01275	8.8e-05	0.00129986	178	428	2.066	13.474
TRINITY_DN346_c0_g1_i35	2.76735	4.4713	8.83e-05	0.00130497	246.102	584.839	2.429	15.641
TRINITY_DN27966_c0_g1_i1	2.76992	4.29066	9.01e-05	0.00132819	217	517.174	0.932	6.005
TRINITY_DN2_c0_g1_i6	2.76603	4.12368	9.12e-05	0.00134285	194.148	460.691	0.972	6.236
TRINITY_DN9362_c0_g1_i4	2.92476	2.17125	9.19e-05	0.00135061	47.1792	124.953	0.302	2.163
TRINITY_DN3095_c0_g1_i1	2.77879	3.95042	9.23e-05	0.001356	170.558	410.338	4.517	29.684
TRINITY_DN1426_c0_g1_i7	2.7925	3.45534	9.24e-05	0.001356	121.106	293.178	4.386	29.137
TRINITY_DN338_c0_g2_i1	2.78343	3.58623	9.26e-05	0.00135916	132.743	319.664	8.288	55.484
TRINITY_DN72378_c0_g1_i1	2.83033	2.87849	9.35e-05	0.00136851	80	199	2.038	13.839
TRINITY_DN1_c1_g3_i1	2.83351	2.7857	9.39e-05	0.0013739	74.9036	186.864	0.548	3.7
TRINITY_DN9507_c0_g1_i1	2.83103	2.98613	9.42e-05	0.00137747	85.8541	213.626	1.643	11.124
TRINITY_DN623_c0_g1_i9	2.74609	4.79869	9.44e-05	0.00137915	311.52	731.348	1.34	8.499
TRINITY_DN3647_c0_g1_i8	2.84551	2.65098	9.54e-05	0.00139062	67.8826	170.593	0.708	4.822
TRINITY_DN28078_c0_g1_i3	2.73889	5.23461	9.57e-05	0.00139311	423	986	3.883	24.515
TRINITY_DN1612_c0_g1_i5	2.81042	3.11487	9.59e-05	0.00139546	95.1283	232.988	0.331	2.192
TRINITY_DN3554_c0_g1_i1	2.73676	5.33859	9.6e-05	0.00139604	455.356	1059.08	1.884	11.842
TRINITY_DN801_c0_g1_i3	2.7787	3.46725	9.61e-05	0.00139609	122.948	294.565	4.197	27.572
TRINITY_DN1703_c0_g1_i4	2.85432	2.61449	9.65e-05	0.00140127	65.7839	167.019	1.539	10.657
TRINITY_DN2830_c0_g2_i2	2.76328	3.69522	9.91e-05	0.00143261	144.694	343.615	1.021	6.563
TRINITY_DN118_c1_g1_i5	2.80421	3.10937	9.97e-05	0.00143897	94.5893	231.917	0.904	6.005
TRINITY_DN2203_c0_g1_i11	2.77766	3.44223	9.98e-05	0.00143897	120.882	290.038	1.49	9.7
TRINITY_DN1702_c0_g1_i5	2.85622	2.42385	9.98e-05	0.00143949	57.8757	146.631	0.591	4.055
TRINITY_DN485_c1_g1_i7	2.84135	2.53372	0.000101673	0.00145934	62.8825	157.659	0.668	4.54
TRINITY_DN35805_c0_g1_i1	2.7726	3.72351	0.000101729	0.00145941	147	351	1.703	11.027
TRINITY_DN16589_c0_g1_i1	2.82403	2.60982	0.000101839	0.00145986	67	166	2.192	14.878
TRINITY_DN6445_c1_g1_i1	2.75	4.31298	0.000101863	0.00145986	223.367	523.733	0.637	4.033
TRINITY_DN2782_c0_g1_i3	2.82538	2.73838	0.000102106	0.00146142	72.9707	180.649	3.157	21.522
TRINITY_DN424_c0_g1_i7	2.78065	3.45697	0.000102122	0.00146142	121.725	292.685	2.313	15.137
TRINITY_DN1826_c0_g1_i1	2.82739	2.49745	0.000103061	0.00147414	61.8637	153.774	0.363	2.441
TRINITY_DN514_c3_g1_i6	2.76541	3.73698	0.000103698	0.00148032	149.081	353.787	1.496	9.622
TRINITY_DN998_c1_g1_i3	2.7021	7.26299	0.0001042	0.00148601	1756.09	3989.23	21.111	130.073
TRINITY_DN163_c2_g2_i2	2.78165	3.2229	0.000104588	0.00148822	103.799	249.788	2.391	15.693
TRINITY_DN8489_c0_g1_i1	2.84638	2.41504	0.000106116	0.00150518	58	146	0.857	5.861
TRINITY_DN4761_c0_g1_i1	2.74326	3.86693	0.000107967	0.0015262	165.293	385.582	4.078	25.958
TRINITY_DN822_c2_g1_i5	2.76642	3.40782	0.000108711	0.00153522	119.005	282.796	1.305	8.405
TRINITY_DN6011_c1_g1_i3	2.86393	2.23874	0.000109806	0.00154861	51.3554	130.383	0.887	6.127
TRINITY_DN289_c0_g1_i3	2.85948	2.14407	0.000110003	0.0015501	48.0395	121.537	1.609	11.154
TRINITY_DN2276_c0_g1_i7	2.73583	4.19896	0.000110033	0.0015501	208.473	483.94	1.762	11.077
TRINITY_DN10959_c0_g1_i1	2.80654	2.59426	0.000110439	0.00155507	67	164	1.316	8.771
TRINITY_DN4153_c0_g5_i1	2.6911	7.16435	0.000110551	0.00155589	1651	3722	33.721	207.034
TRINITY_DN258_c0_g1_i6	2.70011	5.96785	0.000110681	0.00155696	717.581	1628.51	4.104	25.188
TRINITY_DN1828_c0_g1_i2	2.83684	2.55312	0.000112112	0.00157632	63.9054	160.188	0.883	6.012
TRINITY_DN728_c1_g1_i1	2.74452	3.85914	0.000113097	0.00158786	164.405	383.96	4.235	27.009
TRINITY_DN4673_c0_g1_i6	2.78752	2.87705	0.000113211	0.001588	82.349	198.361	0.771	5.03
TRINITY_DN1190_c0_g1_i23	2.831	2.32208	0.000113217	0.001588	54.787	136.656	0.453	3.058
TRINITY_DN203_c0_g4_i1	2.71766	4.55804	0.000114964	0.00161016	269	618	8.003	50.3
TRINITY_DN3855_c0_g1_i2	2.71532	4.556	0.000115799	0.0016195	268.817	616.56	3.318	20.643
TRINITY_DN765_c0_g1_i2	2.80428	2.83672	0.000117366	0.00163825	78.8186	193.163	0.86	5.713
TRINITY_DN1185_c2_g1_i1	2.74524	3.59611	0.000118208	0.00164683	137	321	3.525	22.554
TRINITY_DN1414_c1_g1_i3	2.73557	3.80595	0.000118273	0.00164694	159.323	369.623	4.264	27.026
TRINITY_DN23937_c0_g1_i1	2.87787	2.12904	0.000118333	0.00164699	47	121	1.171	8.227
TRINITY_DN1292_c0_g1_i5	2.83633	2.35373	0.00011851	0.00164865	56.4516	140.155	0.561	3.771
TRINITY_DN825_c0_g1_i18	2.75385	3.26756	0.000118978	0.00165438	109.06	257.225	0.575	3.665
TRINITY_DN1058_c0_g1_i1	2.87401	2.02672	0.000119117	0.00165551	43.7641	112.977	0.54	3.781
TRINITY_DN1232_c1_g2_i3	2.76732	2.89485	0.000119477	0.00165972	84.2019	199.598	0.711	4.562
TRINITY_DN4127_c1_g1_i6	2.67546	7.25056	0.000119861	0.00166425	1768.88	3944.53	13.009	78.505
TRINITY_DN68_c1_g1_i1	2.79894	2.77461	0.000120779	0.00167619	75.6282	185.336	0.448	2.967
TRINITY_DN102_c1_g1_i4	2.83164	2.42736	0.000121426	0.00168356	58.5814	146.648	1.942	13.319
TRINITY_DN5461_c0_g3_i2	2.80747	2.43087	0.000121426	0.00168356	59.9528	146.585	9.454	66.184
TRINITY_DN17864_c0_g4_i1	2.71175	4.27297	0.000121733	0.001687	222	508	3.801	23.652
TRINITY_DN222_c0_g1_i7	2.78476	2.80053	0.000121862	0.00168718	78.4622	187.594	1.136	7.375
TRINITY_DN78353_c0_g1_i1	2.75287	3.38347	0.000123446	0.00170341	118.183	278.487	6.747	44.082
TRINITY_DN1264_c3_g1_i2	2.7087	4.38401	0.000123699	0.00170556	239.908	548.43	1.793	11.096
TRINITY_DN12552_c0_g1_i1	2.68901	5.2251	0.000124013	0.00170877	433	975	5.594	34.179
TRINITY_DN1574_c0_g1_i7	2.794	2.60513	0.000124383	0.00171225	68.3607	165.16	1.904	12.572
TRINITY_DN431_c1_g1_i9	2.71956	3.9406	0.000124752	0.00171651	175.778	404.593	4.071	25.55
TRINITY_DN11290_c0_g1_i2	2.66456	8.81967	0.000125345	0.00172222	5277.62	11681.3	99.71	600.589
TRINITY_DN30_c0_g2_i10	2.67642	5.94325	0.000125928	0.0017294	715.515	1597.52	3.37	20.336
TRINITY_DN40368_c0_g1_i3	2.77707	2.79372	0.000127759	0.00175289	78	186.747	1.444	9.404
TRINITY_DN28175_c0_g2_i3	2.72429	3.45481	0.000130022	0.00177972	125.86	291.2	2.885	18.201
TRINITY_DN305_c0_g1_i5	2.80318	2.45168	0.000130268	0.00178225	60.8621	149.174	0.428	2.839
TRINITY_DN2942_c0_g1_i1	2.70827	3.90558	0.00013094	0.00179058	173	395	2.131	13.196
TRINITY_DN11528_c0_g1_i8	2.76358	2.8193	0.000131776	0.00180032	80.4293	189.745	0.647	4.13
TRINITY_DN4703_c0_g1_i7	2.73474	3.18155	0.000132338	0.00180715	104.407	242.213	2.321	14.674
TRINITY_DN1330_c3_g1_i2	2.70772	3.64647	0.000132475	0.00180816	145.319	331.357	1.782	11.022
TRINITY_DN452_c0_g1_i4	2.67269	5.18044	0.000133017	0.00181384	424.243	944.117	3.395	20.454
TRINITY_DN912_c0_g1_i1	2.6955	4.06194	0.00013309	0.00181399	193.768	438.796	0.971	5.946
TRINITY_DN30885_c0_g1_i1	2.79907	2.29363	0.000133325	0.00181634	55	134	0.801	5.299
TRINITY_DN346_c0_g1_i34	2.76238	2.72258	0.00013536	0.00183886	74.5659	178.017	4.401	29.16
TRINITY_DN9122_c0_g2_i1	2.79037	2.6236	0.000135882	0.00184423	68.6562	166.737	0.529	3.478
TRINITY_DN70338_c0_g1_i1	2.83601	2.24279	0.000136496	0.00185168	52	130	2.237	15.398
TRINITY_DN987_c2_g1_i3	2.70295	3.88392	0.000136564	0.00185174	170.957	389.153	3.249	20.127
TRINITY_DN3763_c1_g1_i1	2.77407	2.80995	0.000138074	0.00186784	78.8473	188.996	0.285	1.846
TRINITY_DN275_c0_g2_i1	2.67246	4.80282	0.000138549	0.00187076	326.839	728.349	5.031	30.456
TRINITY_DN3986_c0_g1_i2	2.70469	3.51705	0.000140323	0.00189295	133.015	303.462	0.948	5.855
TRINITY_DN4738_c0_g1_i4	2.71704	3.30125	0.000141019	0.00190146	114.449	262.308	2.278	14.216
TRINITY_DN1570_c0_g1_i16	2.776	2.47558	0.000143455	0.00193071	62.906	151.358	0.247	1.606
TRINITY_DN1105_c0_g1_i3	2.64493	6.83565	0.00014373	0.00193351	1351.99	2951.86	5.577	32.898
TRINITY_DN9133_c0_g1_i2	2.80737	2.18821	0.000144933	0.00194788	51.0036	124.715	0.972	6.467
TRINITY_DN340_c0_g4_i4	2.63624	8.77263	0.000145332	0.00195078	5195.93	11276.4	25.072	147.067
TRINITY_DN8253_c0_g1_i4	2.7528	2.54661	0.000145381	0.00195078	66.9839	158.114	0.735	4.706
TRINITY_DN6433_c0_g1_i2	2.82284	2.04755	0.000146465	0.001963	45.5686	113.602	0.577	3.9
TRINITY_DN6017_c0_g1_i1	2.65547	5.16894	0.000147056	0.0019691	425	935	3.166	18.848
TRINITY_DN14180_c0_g1_i2	2.69664	3.45373	0.000147459	0.00197266	127.848	290.31	1.844	11.37
TRINITY_DN2518_c1_g1_i3	2.69009	3.7098	0.000147567	0.0019732	153.347	345.168	0.778	4.733
TRINITY_DN1573_c1_g1_i4	2.70501	3.59263	0.000148757	0.00198636	139.71	319.328	2.132	13.235
TRINITY_DN12442_c0_g1_i5	2.81798	2.13782	0.00014898	0.00198841	48.7776	121.348	0.185	1.241
TRINITY_DN253_c1_g2_i1	2.64436	5.64977	0.000150821	0.00200928	596	1301	5.87	34.719
TRINITY_DN3178_c0_g2_i5	2.81365	2.22284	0.000151214	0.00201359	52.2131	128.073	0.815	5.43
TRINITY_DN622_c1_g1_i5	2.65741	4.68846	0.000151578	0.00201565	305.377	672.421	3.589	21.434
TRINITY_DN8076_c0_g1_i6	2.75786	2.63725	0.000151898	0.00201806	71.232	168.176	0.335	2.137
TRINITY_DN1260_c0_g3_i5	2.73774	2.64024	0.000151898	0.00201806	72.1159	167.783	0.333	2.093
TRINITY_DN1362_c0_g1_i5	2.75182	2.67315	0.000152636	0.00202559	72.5743	172.324	14.436	98.378
TRINITY_DN5351_c0_g1_i1	2.67898	3.76565	0.000152763	0.00202582	160.327	357.963	2.147	13.011
TRINITY_DN7698_c0_g1_i1	2.6485	5.18997	0.000153357	0.0020306	433	948	5.844	34.725
TRINITY_DN222_c0_g1_i9	2.79914	2.09017	0.000153404	0.0020306	48.3055	117.247	1.711	11.393
TRINITY_DN3204_c4_g1_i9	2.79914	2.09017	0.000153404	0.0020306	48.4469	117.472	0.261	1.709
TRINITY_DN12373_c0_g1_i2	2.75046	2.42914	0.000155839	0.00205719	62.2678	146.164	0.518	3.293
TRINITY_DN1002_c0_g1_i18	2.64576	4.9032	0.000157119	0.00206875	355.872	777.589	2.047	12.097
TRINITY_DN13960_c0_g1_i2	2.69406	3.47425	0.000159852	0.00209962	129.725	293.999	3.985	24.719
TRINITY_DN4071_c0_g1_i5	2.74925	2.62964	0.000160078	0.00210164	71.104	166.604	0.688	4.366
TRINITY_DN9328_c0_g1_i1	2.80601	2.12715	0.000160243	0.00210285	48.5623	120.082	0.605	4.06
TRINITY_DN705_c0_g1_i3	2.69827	3.39658	0.000160983	0.00210969	123.211	278.516	1.78	10.929
TRINITY_DN2977_c0_g2_i2	2.77316	2.29751	0.000163534	0.00213649	56.3689	133.983	0.425	2.732
TRINITY_DN20046_c0_g1_i8	2.6512	4.14609	0.000163545	0.00213649	211.076	462.721	2.531	15.047
TRINITY_DN16241_c0_g1_i1	2.7554	2.59263	0.000163796	0.00213784	68.5503	162.62	1.212	7.822
TRINITY_DN3169_c0_g2_i1	2.77154	2.37391	0.000164913	0.00214951	58.9361	140.947	0.334	2.163
TRINITY_DN4924_c1_g1_i3	2.76491	2.12085	0.000166222	0.00216268	49.5248	119.458	0.341	2.228
TRINITY_DN2145_c0_g3_i1	2.64972	4.23207	0.0001664	0.00216403	224.269	491.317	3.018	17.943
TRINITY_DN3738_c0_g1_i1	2.62634	5.32338	0.000168099	0.0021822	481.402	1037.35	5.661	33.083
TRINITY_DN8826_c1_g1_i1	2.74653	2.58479	0.000168273	0.00218347	69.0047	162.004	7.191	47.803
TRINITY_DN1698_c0_g1_i1	2.70231	2.8895	0.000168394	0.00218407	87	198	5.23	33.053
TRINITY_DN35203_c1_g1_i1	2.72047	2.62501	0.000168743	0.00218761	72	166	0.684	4.273
TRINITY_DN448_c0_g1_i5	2.6755	3.58766	0.000168855	0.00218808	142.357	316.88	0.681	4.099
TRINITY_DN1070_c0_g1_i3	2.69984	2.96995	0.000169458	0.00219393	91.7315	208.772	1	6.169
TRINITY_DN6344_c1_g1_i2	2.77964	2.32966	0.000169568	0.00219438	57.1394	136.551	0.763	4.948
TRINITY_DN6576_c0_g1_i5	2.67623	3.38922	0.000171492	0.00221531	124.101	276.581	1.127	6.802
TRINITY_DN3854_c0_g1_i1	2.66067	3.63544	0.000171773	0.00221696	147.708	327.256	1.778	10.682
TRINITY_DN1849_c0_g1_i5	2.67625	3.22626	0.000172551	0.00222502	110.621	248.499	1.015	6.178
TRINITY_DN4036_c0_g1_i3	2.77062	2.24096	0.000174134	0.00224243	53.685	128.842	0.154	0.999
TRINITY_DN21449_c0_g1_i1	2.70821	2.71384	0.000174312	0.00224372	77.395	175.898	1.985	12.316
TRINITY_DN4473_c0_g1_i15	2.74406	2.32409	0.000175084	0.00225166	57.9942	135.711	0.52	3.295
TRINITY_DN636_c0_g1_i2	2.64437	4.2209	0.000175629	0.00225666	223.444	487.291	1.543	9.103
TRINITY_DN59_c0_g1_i15	2.60882	6.17022	0.000175968	0.00225901	871.783	1857.07	1.92	11.042
TRINITY_DN3730_c0_g2_i2	2.64103	4.29446	0.000176242	0.00226153	235.147	511.597	3.51	20.74
TRINITY_DN2298_c0_g1_i8	2.78439	2.01329	0.000177946	0.00228136	45.9343	110.524	0.265	1.722
TRINITY_DN17602_c0_g1_i5	2.77946	2.19241	0.000179761	0.00230259	52.1265	125.228	0.468	3.048
TRINITY_DN374_c0_g2_i1	2.75148	2.27829	0.000180476	0.00231073	55.7448	132.213	1.76	11.431
TRINITY_DN3839_c1_g2_i1	2.68444	3.03462	0.000180973	0.00231607	96.5056	218.422	1.371	8.425
TRINITY_DN3754_c0_g1_i1	2.72744	2.43263	0.000181635	0.00232146	63.1545	146.03	0.723	4.532
TRINITY_DN5806_c0_g1_i11	2.65837	3.39717	0.000182841	0.00233481	125.643	277.529	0.509	3.036
TRINITY_DN3548_c1_g2_i3	2.70154	2.76464	0.00018353	0.00233948	79.6643	181.574	2.917	18.253
TRINITY_DN6344_c0_g1_i2	2.63446	4.22533	0.000183783	0.00234168	224.508	487.983	5.33	31.6
TRINITY_DN1857_c0_g1_i12	2.79534	1.95638	0.000184752	0.00235298	43.9676	107.382	0.247	1.633
TRINITY_DN4457_c0_g1_i5	2.61985	4.63189	0.00018494	0.00235435	299.59	644.037	1.969	11.45
TRINITY_DN276_c0_g1_i14	2.62961	4.07809	0.000185105	0.0023554	204.434	440.804	6.297	37.164
TRINITY_DN1213_c0_g2_i4	2.79194	2.05223	0.000185399	0.00235707	47.2406	114.141	0.245	1.601
TRINITY_DN716_c0_g2_i2	2.72862	2.56898	0.000187569	0.00238023	68.7384	159.653	2.164	13.764
TRINITY_DN297_c0_g1_i5	2.71054	2.69651	0.000187878	0.00238023	76.1191	173.7	0.551	3.401
TRINITY_DN465_c0_g1_i2	2.6111	4.85683	0.000189831	0.00240077	351.721	751.37	3.074	17.785
TRINITY_DN1780_c0_g2_i4	2.61298	4.76461	0.000189919	0.00240083	330.013	704.501	3.404	19.694
TRINITY_DN127_c0_g3_i6	2.58671	7.04514	0.000190533	0.00240648	1618.25	3392.71	17.872	101.577
TRINITY_DN1914_c0_g1_i6	2.66691	3.36918	0.000191738	0.00241959	123.03	272.557	1.335	8.019
TRINITY_DN1002_c0_g1_i11	2.7818	1.94434	0.000192451	0.00242542	44.0845	105.777	1.031	6.75
TRINITY_DN731_c0_g2_i11	2.74952	1.9494	0.000192451	0.00242542	45.4556	105.841	0.319	2.01
TRINITY_DN5022_c0_g1_i11	2.74952	1.9494	0.000192451	0.00242542	44.7946	106.465	0.993	6.431
TRINITY_DN821_c0_g1_i3	2.74053	2.34646	0.000192847	0.00242829	58.6404	138.03	0.361	2.3
TRINITY_DN1070_c2_g2_i1	2.6374	3.7386	0.000193579	0.00243646	161.426	350.202	2.624	15.469
TRINITY_DN623_c0_g1_i8	2.6663	3.13568	0.000195709	0.00245792	105.323	232.918	0.578	3.456
TRINITY_DN3581_c0_g1_i8	2.64733	3.45591	0.00019746	0.00247561	131.523	289.274	1.098	6.536
TRINITY_DN6507_c1_g1_i1	2.6542	3.38182	0.000197881	0.00247767	125	275	9.135	56.185
TRINITY_DN108_c0_g1_i11	2.6542	3.38182	0.000197881	0.00247767	124.977	275.428	0.956	5.702
TRINITY_DN11141_c0_g1_i3	2.70384	2.52546	0.000198261	0.00248135	68	154.531	0.534	3.283
TRINITY_DN16331_c0_g1_i3	2.75713	2.08372	0.000200024	0.00250016	48.5142	115.704	0.766	4.967
TRINITY_DN1379_c0_g1_i1	2.64947	3.49078	0.000200193	0.00250121	135.478	295.609	1.493	8.829
TRINITY_DN340_c1_g1_i11	2.62463	3.67188	0.000201502	0.00251431	154.736	334.481	2.049	12.022
TRINITY_DN1747_c0_g2_i4	2.6739	2.77698	0.000201923	0.00251847	82.1906	182.561	1.034	6.228
TRINITY_DN1392_c1_g1_i10	2.70687	2.65372	0.000202853	0.00252788	73.7869	169.064	0.763	4.737
TRINITY_DN922_c0_g1_i4	2.70687	2.65372	0.000202853	0.00252788	73.6499	168.774	0.469	2.905
TRINITY_DN6695_c2_g1_i3	2.59725	4.65541	0.000203126	0.0025302	308.786	652.56	2.508	14.346
TRINITY_DN10159_c0_g1_i1	2.70587	2.34094	0.000205439	0.00255461	60.1717	136.831	1.378	8.544
TRINITY_DN68_c3_g1_i2	2.62719	3.75678	0.000205741	0.00255726	164.475	354.391	3.16	18.533
TRINITY_DN5199_c0_g1_i7	2.72946	2.25883	0.000206127	0.00255987	56.37	130.021	0.189	1.176
TRINITY_DN3248_c0_g1_i2	2.73644	2.12527	0.00020725	0.00257051	51.3399	118.95	1.249	7.895
TRINITY_DN5211_c0_g1_i1	2.58947	5.17218	0.000208121	0.00257909	443	931	8.483	48.52
TRINITY_DN577_c0_g1_i6	2.73585	1.93731	0.000208926	0.00258464	45.147	105.326	0.168	1.061
TRINITY_DN6163_c0_g1_i6	2.6172	3.6464	0.000212603	0.00262452	153.495	327.777	1.428	8.26
TRINITY_DN1857_c2_g1_i1	2.58313	5.13359	0.000214708	0.00264261	432.538	905.659	3.753	21.28
TRINITY_DN59_c0_g1_i10	2.55961	8.63946	0.000215997	0.0026551	4959.33	10204.7	10.609	58.929
TRINITY_DN18647_c0_g1_i3	2.64176	3.02748	0.000216725	0.00266065	99.0345	215.659	0.907	5.349
TRINITY_DN13878_c0_g1_i12	2.59029	4.51114	0.000218543	0.00268184	281.188	590.822	4.005	22.846
TRINITY_DN1235_c0_g1_i6	2.59776	4.31781	0.000219428	0.00269009	244.917	518.199	3.201	18.376
TRINITY_DN256_c0_g1_i1	2.55543	10.2439	0.00021967	0.0026911	15110.8	31006.2	195.437	1088.17
TRINITY_DN11461_c0_g1_i12	2.72427	2.11452	0.000222949	0.00272666	50.7845	117.793	0.27	1.693
TRINITY_DN1783_c0_g1_i2	2.57852	4.66263	0.000224056	0.00273672	313.99	655.39	4.508	25.553
TRINITY_DN10568_c0_g1_i3	2.72205	1.92512	0.000226958	0.00276866	44.907	103.515	0.452	2.825
TRINITY_DN520_c0_g1_i10	2.59579	4.06309	0.000230134	0.00280622	205.584	434.939	1.174	6.717
TRINITY_DN795_c1_g1_i1	2.61091	3.35591	0.000232196	0.00282659	126.06	268.882	1.533	8.871
TRINITY_DN9975_c0_g1_i1	2.6692	2.35759	0.000232294	0.00282661	61.6351	138.212	1.468	8.978
TRINITY_DN25790_c0_g2_i1	2.73205	2.06153	0.000232505	0.00282758	49	114	1.27	8.065
TRINITY_DN4036_c0_g1_i4	2.58648	4.24731	0.000232789	0.00282849	234.509	493.126	0.626	3.553
TRINITY_DN6968_c0_g1_i19	2.71018	2.01136	0.000233796	0.00283891	48.2333	110.374	0.777	4.83
TRINITY_DN17931_c0_g3_i1	2.71362	2.19055	0.000237129	0.00287577	54	124	0.638	3.971
TRINITY_DN50185_c0_g1_i1	2.62686	2.93797	0.000237507	0.00287913	94	203	2.54	14.986
TRINITY_DN1021_c1_g1_i1	2.55543	5.60928	0.000238111	0.00288405	611.222	1253.74	12.406	69.297
TRINITY_DN1928_c1_g1_i1	2.69321	2.14466	0.000238506	0.00288641	52.6549	119.59	0.865	5.34
TRINITY_DN2064_c0_g1_i10	2.64924	2.56253	0.00023928	0.00289336	71.7128	157.545	0.693	4.123
TRINITY_DN17971_c0_g1_i1	2.69812	2.30906	0.000241041	0.00290736	59	134	0.704	4.339
TRINITY_DN267_c1_g1_i2	2.71935	2.05031	0.0002415	0.00291048	48.6276	112.563	1.712	10.869
TRINITY_DN9353_c1_g2_i2	2.65993	2.65213	0.000242149	0.00291708	76.4354	167.705	0.462	2.739
TRINITY_DN967_c1_g2_i2	2.56513	4.72342	0.000242712	0.00292265	330.188	681.502	12.151	68.849
TRINITY_DN12658_c0_g1_i1	2.6083	3.3062	0.000245355	0.0029459	122	260	3.863	22.542
TRINITY_DN630_c0_g1_i19	2.61358	3.22382	0.000248924	0.00297762	114.727	246.004	0.645	3.741
TRINITY_DN59831_c0_g1_i1	2.53843	6.40187	0.000249666	0.00298526	1067	2164	21.656	119.609
TRINITY_DN978_c1_g1_i10	2.5291	11.6439	0.000250941	0.00299927	40497.9	81594	230.307	1254.7
TRINITY_DN8577_c0_g5_i1	2.72727	1.99491	0.00025288	0.00301745	47	109	0.381	2.391
TRINITY_DN3468_c0_g1_i2	2.72727	1.99491	0.00025288	0.00301745	47.0099	109.238	0.52	3.279
TRINITY_DN2703_c0_g1_i8	2.66693	2.37944	0.000253507	0.00301996	63.3877	140.233	0.924	5.553
TRINITY_DN64948_c0_g1_i1	2.6226	2.99581	0.00025488	0.0030316	98	211	2.878	16.948
TRINITY_DN3472_c0_g2_i2	2.54077	5.78753	0.000255008	0.0030316	697.446	1415.63	24.028	133.735
TRINITY_DN39613_c0_g1_i1	2.63889	2.44652	0.000257705	0.00305487	67.4674	145.563	0.593	3.466
TRINITY_DN4629_c0_g1_i1	2.67485	2.40982	0.000259527	0.0030727	64.2733	143.042	1.177	7.127
TRINITY_DN10731_c1_g1_i1	2.63961	2.67291	0.000259968	0.0030754	78.3182	170.286	1.962	11.643
TRINITY_DN59818_c0_g1_i1	2.70653	2.03902	0.000260656	0.00308102	49	112	14.733	96.391
TRINITY_DN4296_c0_g1_i3	2.70653	2.03902	0.000260656	0.00308102	49.2107	112.105	0.452	2.786
TRINITY_DN2944_c0_g1_i6	2.60042	3.2378	0.00026125	0.00308678	116.519	248.104	1.465	8.464
TRINITY_DN3204_c0_g1_i5	2.63261	2.75887	0.000261608	0.00308975	83.1983	180.329	0.836	4.909
TRINITY_DN54094_c0_g1_i1	2.53637	5.43787	0.000262248	0.00309604	549	1112	19.235	106.867
TRINITY_DN2596_c0_g1_i4	2.61329	3.13105	0.000262582	0.00309731	107.968	230.851	1.121	6.498
TRINITY_DN955_c0_g1_i6	2.55968	4.12135	0.000262676	0.00309731	219.081	450.966	2.088	11.643
TRINITY_DN545_c1_g2_i2	2.60551	3.25473	0.000264616	0.00311637	118.5	250.557	2.105	12.108
TRINITY_DN27906_c0_g2_i1	2.65226	2.2939	0.000265612	0.00312683	60	132	0.981	5.869
TRINITY_DN68_c2_g1_i2	2.519	8.24722	0.000266267	0.00313326	3871.4	7745.4	79.791	434.788
TRINITY_DN1492_c0_g1_i5	2.55093	4.5774	0.000266582	0.0031357	301.419	615.66	1.495	8.255
TRINITY_DN1604_c0_g2_i1	2.51727	9.02097	0.000267656	0.00314449	6622.71	13234.9	60.768	328.926
TRINITY_DN1553_c0_g1_i6	2.64266	2.63704	0.000268486	0.00314871	75.5181	165.541	0.873	5.19
TRINITY_DN2925_c0_g5_i1	2.56991	3.68021	0.000272728	0.00318854	160.711	334.405	6.966	39.917
TRINITY_DN80_c0_g4_i3	2.55281	4.1353	0.000274033	0.00320251	221.643	454.631	5.191	29.04
TRINITY_DN7133_c0_g1_i2	2.568	3.60386	0.000274413	0.00320436	153.366	316.989	0.88	4.916
TRINITY_DN475_c1_g1_i14	2.58003	3.41965	0.000275444	0.00321511	134.455	279.699	2.594	14.689
TRINITY_DN1893_c0_g1_i5	2.65664	2.24718	0.000276983	0.00322916	57.9918	128.37	0.832	4.999
TRINITY_DN340_c1_g1_i4	2.54831	4.19573	0.000279627	0.00325213	231.7	473.816	2.333	12.926
TRINITY_DN68_c3_g1_i4	2.56419	3.72008	0.000280102	0.00325634	166.111	342.579	3.092	17.351
TRINITY_DN3268_c0_g1_i3	2.59309	3.14058	0.00028138	0.0032692	110.069	232.38	1.223	7.002
TRINITY_DN1729_c0_g1_i7	2.54103	4.44265	0.000281547	0.0032692	276.242	561.424	1.766	9.71
TRINITY_DN2753_c0_g1_i2	2.64129	2.28431	0.00028351	0.00328804	60.0522	130.777	0.654	3.861
TRINITY_DN89_c0_g5_i1	2.5382	4.63726	0.000284171	0.00329182	316	641	4.818	26.55
TRINITY_DN13279_c0_g1_i1	2.63224	2.39563	0.000284192	0.00329182	65.0972	140.563	1.01	5.922
TRINITY_DN979_c0_g1_i4	2.50424	13.6218	0.000284558	0.00329358	161882	320580	877.051	4695.84
TRINITY_DN6106_c1_g1_i8	2.64513	2.49571	0.00028473	0.00329427	68.6851	151.12	0.186	1.104
TRINITY_DN1465_c0_g1_i1	2.54268	4.34014	0.000285024	0.00329634	256.51	522.688	0.259	1.424
TRINITY_DN15533_c0_g1_i1	2.54418	4.07431	0.000286409	0.00330971	214	436	1.549	8.538
TRINITY_DN208_c1_g2_i5	2.66133	2.19892	0.000289534	0.00333916	55.7907	124.311	0.829	5.02
TRINITY_DN2830_c0_g2_i1	2.61883	2.71074	0.000290338	0.00334628	81.2981	174.294	0.989	5.754
TRINITY_DN2401_c0_g1_i1	2.52682	4.64127	0.000291257	0.00335369	319	642	8.928	49.115
TRINITY_DN5649_c0_g1_i8	2.69779	1.87004	0.000292104	0.00336146	44.204	100.174	0.906	5.592
TRINITY_DN1232_c1_g2_i9	2.55019	3.76852	0.000293128	0.00336986	173.133	353.648	1.606	8.887
TRINITY_DN186_c0_g1_i9	2.58509	3.1733	0.000293711	0.00337523	113.077	236.959	0.587	3.327
TRINITY_DN3861_c0_g1_i2	2.53712	4.10197	0.000294871	0.00338586	219.392	443.835	2.669	14.644
TRINITY_DN71_c0_g1_i1	2.55737	3.65109	0.00029613	0.00339763	159.169	327.193	5.896	33.275
TRINITY_DN262_c0_g1_i12	2.51008	5.79623	0.000296979	0.00340602	714.192	1420.01	11.144	60.202
TRINITY_DN1298_c0_g1_i3	2.59402	2.84516	0.000299198	0.00342604	90.393	190.145	1.716	9.826
TRINITY_DN622_c1_g1_i4	2.50924	5.47167	0.000299878	0.00342975	571.036	1134.55	11.632	62.937
TRINITY_DN2635_c0_g1_i4	2.62128	2.67581	0.000300229	0.00343105	78.9401	169.579	0.924	5.386
TRINITY_DN1934_c0_g1_i1	2.62795	2.58463	0.000300799	0.00343621	74.2883	160.337	2.372	14.021
TRINITY_DN6334_c0_g1_i12	2.54832	3.85712	0.000301842	0.00344619	183.669	375.878	1.296	7.175
TRINITY_DN21_c1_g1_i2	2.50367	5.95002	0.000304665	0.00347351	797.211	1577.67	12.801	68.843
TRINITY_DN13742_c0_g1_i14	2.62299	2.51885	0.000306865	0.0034931	71.3019	153.275	0.692	4.029
TRINITY_DN6683_c0_g1_i3	2.64433	2.1018	0.000307419	0.0034939	52.5578	116.27	0.405	2.427
TRINITY_DN33749_c0_g1_i1	2.64433	2.1018	0.000307419	0.0034939	53	116	0.556	3.297
TRINITY_DN5642_c1_g1_i3	2.64433	2.1018	0.000307419	0.0034939	52.5859	116.265	0.495	2.964
TRINITY_DN1309_c0_g2_i1	2.68703	1.95946	0.000308485	0.00350464	47.3033	105.655	0.529	3.201
TRINITY_DN3753_c0_g1_i3	2.61891	2.57676	0.000308968	0.00350876	73.9099	158.572	0.411	2.385
TRINITY_DN98_c3_g1_i2	2.6002	2.73068	0.000309737	0.0035161	83.446	176.311	5.03	29.513
TRINITY_DN8178_c1_g1_i4	2.64328	2.26099	0.000312883	0.00354904	58.5825	128.508	0.435	2.583
TRINITY_DN5857_c0_g2_i3	2.5067	4.90502	0.000313561	0.00355533	386.778	767.822	2.225	11.945
TRINITY_DN2591_c1_g1_i1	2.65427	2.13843	0.000314474	0.00356429	53.8735	118.876	0.879	5.27
TRINITY_DN69_c3_g1_i1	2.57165	2.80925	0.000315871	0.00357618	89.0006	185	5.337	30.799
TRINITY_DN1669_c0_g1_i15	2.57165	2.80925	0.000315871	0.00357618	88.5989	185.006	0.66	3.728
TRINITY_DN5265_c1_g1_i3	2.62046	2.40808	0.000317276	0.00358505	65.8283	141.66	1.216	7.122
TRINITY_DN1409_c1_g1_i2	2.59883	2.41163	0.000317276	0.00358505	66.6105	141.913	0.827	4.778
TRINITY_DN21_c0_g2_i2	2.59322	2.8608	0.000317297	0.00358505	90.6915	192.231	2.277	13.173
TRINITY_DN13138_c0_g1_i5	2.55749	3.26227	0.000321202	0.00362269	122.037	251.159	2.484	13.92
TRINITY_DN39264_c0_g1_i1	2.49828	5.20448	0.000321255	0.00362269	477.705	943.08	16.686	90.349
TRINITY_DN37774_c0_g1_i10	2.60766	2.44135	0.000322947	0.00364036	67.5937	145.377	1.557	9.133
TRINITY_DN2616_c0_g1_i3	2.6375	2.32987	0.000325274	0.00366089	62.288	134.635	1.374	8.093
TRINITY_DN7068_c2_g1_i1	2.66248	1.90568	0.00032643	0.0036718	46.0388	101.565	0.553	3.308
TRINITY_DN4516_c0_g1_i2	2.57395	2.95361	0.000326625	0.0036718	98.4179	204.261	0.803	4.512
TRINITY_DN10416_c1_g1_i1	2.57395	2.95361	0.000326625	0.0036718	98.1109	204.419	0.921	5.197
TRINITY_DN3004_c0_g1_i7	2.54813	3.42466	0.000327425	0.00367937	137.137	279.651	0.642	3.536
TRINITY_DN8872_c1_g1_i6	2.62245	2.21731	0.00032791	0.00368339	58.0408	124.617	0.827	4.819
TRINITY_DN401_c1_g1_i5	2.56369	3.04657	0.000328522	0.00368717	104.741	217.073	0.715	4.007
TRINITY_DN19500_c0_g1_i1	2.57609	2.69182	0.000328629	0.00368717	82	171	1.433	8.129
TRINITY_DN629_c3_g1_i4	2.57609	2.69182	0.000328629	0.00368717	82.0359	171.476	0.349	1.971
TRINITY_DN4274_c0_g3_i1	2.56591	2.97649	0.000330508	0.00370538	100.201	207	1.248	6.992
TRINITY_DN3994_c0_g1_i3	2.49711	5.00877	0.000332618	0.00372471	417.589	823.97	10.882	58.635
TRINITY_DN206_c0_g1_i2	2.56648	2.7192	0.000333263	0.00373049	83.9632	174.11	0.469	2.632
TRINITY_DN226_c0_g1_i10	2.53014	3.69082	0.000334438	0.00373929	165.796	335.472	1.171	6.414
TRINITY_DN1834_c0_g2_i2	2.51175	4.2558	0.000335704	0.00375056	246.809	492.372	2.197	11.87
TRINITY_DN7568_c0_g1_i3	2.58779	2.62783	0.000335995	0.00375236	77.9326	164.458	2.343	13.53
TRINITY_DN1201_c5_g1_i1	2.54595	3.25232	0.000338103	0.00376863	121.896	248.509	1.055	5.826
TRINITY_DN298_c1_g1_i2	2.47781	6.59529	0.000338835	0.00377532	1264.41	2457.75	12.707	66.931
TRINITY_DN11188_c1_g1_i12	2.56238	2.85027	0.000339308	0.00377914	92.1398	189.975	0.572	3.19
TRINITY_DN59_c1_g4_i1	2.47122	7.97969	0.000339561	0.0037805	3307.96	6402.72	37.689	197.798
TRINITY_DN274_c0_g1_i10	2.51064	4.03185	0.000340849	0.00378902	212.026	421.985	3.556	19.237
TRINITY_DN16067_c0_g1_i1	2.46926	8.98606	0.00034118	0.00379124	6650.33	12853.6	65.787	344.516
TRINITY_DN3855_c2_g3_i2	2.48104	5.75929	0.000341632	0.00379335	707.911	1379.8	95.308	528.735
TRINITY_DN1663_c0_g1_i9	2.49425	4.93877	0.000341632	0.00379335	398.585	784.638	3.264	17.394
TRINITY_DN5324_c0_g1_i1	2.65409	1.99297	0.000341995	0.00379592	48.7914	107.628	0.838	5.026
TRINITY_DN6759_c0_g1_i3	2.58529	2.68161	0.000345466	0.00383004	80.9349	169.918	2.325	13.35
TRINITY_DN6330_c0_g1_i1	2.60345	2.1215	0.000350283	0.00387157	55	117	3.093	18.237
TRINITY_DN12241_c0_g2_i1	2.60647	2.27859	0.000351756	0.00388638	61.1344	129.521	0.655	3.76
TRINITY_DN2574_c0_g1_i6	2.53406	3.26602	0.000353007	0.00389573	123.85	251.336	1.174	6.454
TRINITY_DN4145_c1_g2_i2	2.56434	2.78621	0.00035471	0.00391154	87.8878	182.422	0.865	4.864
TRINITY_DN1769_c1_g1_i2	2.64068	1.98124	0.00035573	0.00391831	49.0012	106.913	0.575	3.404
TRINITY_DN99_c1_g1_i25	2.61164	1.98615	0.00035573	0.00391831	49.9626	107.185	0.829	4.836
TRINITY_DN10099_c0_g1_i1	2.62075	2.24133	0.000357351	0.00393019	59.317	127	0.473	2.739
TRINITY_DN4071_c1_g1_i6	2.59658	2.24535	0.000357351	0.00393019	60.4567	126.874	0.888	5.06
TRINITY_DN19911_c0_g1_i1	2.56883	2.64895	0.000358661	0.00393859	80	166	0.705	3.963
TRINITY_DN912_c0_g1_i15	2.5224	3.30269	0.000359049	0.00393859	127.902	256.962	0.815	4.431
TRINITY_DN2665_c0_g1_i5	2.54248	3.09687	0.000359064	0.00393859	110.167	223.511	0.281	1.54
TRINITY_DN340_c1_g1_i13	2.54811	3.14136	0.000359068	0.00393859	113.304	230.556	1.19	6.565
TRINITY_DN186_c0_g1_i3	2.48506	4.57333	0.000361915	0.0039638	312.231	609.502	1.538	8.114
TRINITY_DN1170_c0_g1_i5	2.60248	2.34663	0.000363449	0.0039776	63.5052	135.699	0.816	4.733
TRINITY_DN1426_c1_g3_i1	2.48335	4.50016	0.000366177	0.00400594	297	580	11.073	59.38
TRINITY_DN9366_c0_g1_i3	2.50035	3.71729	0.000367914	0.00401952	171.803	340.382	2.958	15.933
TRINITY_DN3466_c0_g1_i1	2.48136	4.77832	0.000368998	0.00402628	360	702	7.433	39.479
TRINITY_DN243_c1_g2_i5	2.5228	3.15818	0.00036901	0.00402628	116.493	232.91	0.917	4.965
TRINITY_DN1037_c2_g1_i8	2.49051	4.04196	0.00036953	0.00403025	216.089	424.016	0.988	5.241
TRINITY_DN531_c0_g1_i12	2.63393	2.06425	0.000369931	0.00403025	51.8989	113.489	0.227	1.34
TRINITY_DN1521_c0_g1_i3	2.63393	2.06425	0.000369931	0.00403025	51.6351	112.645	0.485	2.868
TRINITY_DN8328_c0_g1_i3	2.60655	2.06885	0.000369931	0.00403025	52.5222	113.333	0.93	5.455
TRINITY_DN5685_c0_g1_i6	2.50144	3.80896	0.000373798	0.00406625	183.248	361.56	0.948	5.057
TRINITY_DN4322_c0_g1_i11	2.52823	3.27282	0.000374479	0.00407213	125.356	252.465	1.596	8.72
TRINITY_DN3753_c0_g1_i4	2.46133	5.66912	0.00037549	0.00408159	672.845	1293.99	3.842	19.979
TRINITY_DN439_c0_g1_i7	2.52259	3.23224	0.00038145	0.0041293	121.668	244.949	1.53	8.357
TRINITY_DN2484_c0_g1_i8	2.47044	4.87038	0.000382074	0.004134	385.542	747.16	6.523	34.369
TRINITY_DN262_c0_g1_i10	2.53777	2.95222	0.000382169	0.004134	100.473	203.017	1.582	8.685
TRINITY_DN2059_c0_g1_i1	2.60198	2.14712	0.000383065	0.00414214	56	119	5.534	33.221
TRINITY_DN1039_c0_g1_i6	2.55495	2.4806	0.00038474	0.00415715	71.9861	147.926	0.772	4.298
TRINITY_DN10583_c1_g1_i1	2.55726	2.74607	0.000385453	0.00416329	85.9964	177.357	1.119	6.264
TRINITY_DN8736_c0_g1_i1	2.49808	3.54382	0.000387656	0.00418356	153	302	2.341	12.551
TRINITY_DN9107_c0_g2_i1	2.45122	6.08623	0.000389352	0.00419914	903	1724	15.358	79.723
TRINITY_DN3986_c0_g1_i7	2.57926	2.37228	0.00039225	0.00422567	65.9728	137.978	1.406	8.01
TRINITY_DN17251_c0_g1_i2	2.49138	3.90073	0.000393771	0.0042389	196.304	385.454	1.733	9.213
TRINITY_DN15676_c1_g1_i1	2.57283	2.53675	0.000394453	0.00424247	74	154	0.934	5.272
TRINITY_DN1756_c0_g2_i3	2.53856	2.89262	0.000399839	0.00429145	96.1082	195.414	0.695	3.826
TRINITY_DN22709_c0_g1_i2	2.52291	3.11969	0.000401308	0.00430243	112.713	227.187	1.607	8.796
TRINITY_DN16181_c2_g1_i1	2.4863	3.83546	0.000402323	0.00431171	188	368	2.985	15.877
TRINITY_DN1906_c0_g1_i1	2.45281	5.28802	0.000402832	0.00431237	520.238	994.395	12.904	67.315
TRINITY_DN628_c0_g1_i6	2.53245	2.74178	0.000404392	0.00432747	87.1551	176.002	1.644	9.034
TRINITY_DN1232_c3_g1_i3	2.47898	3.69903	0.000406865	0.00434911	172.457	335.244	1.367	7.192
TRINITY_DN6353_c0_g1_i30	2.50984	3.05535	0.000407218	0.00435087	109.354	216.817	1.182	6.355
TRINITY_DN3875_c0_g1_i6	2.46773	4.39582	0.000409201	0.00436762	279.444	538.82	4.862	25.495
TRINITY_DN645_c0_g1_i5	2.50447	3.18005	0.000410371	0.0043785	119.251	235.537	0.646	3.448
TRINITY_DN43_c2_g1_i17	2.47543	3.85697	0.000410725	0.00438067	192.14	373.405	2.147	11.313
TRINITY_DN4761_c0_g1_i3	2.55881	2.33185	0.000411912	0.00439171	64.8449	133.767	1.393	7.833
TRINITY_DN484_c0_g1_i2	2.43097	9.31455	0.000412825	0.00439658	8539.4	16073.2	157.785	808.056
TRINITY_DN27339_c0_g3_i1	2.56663	2.42745	0.00041453	0.00440824	69	143	0.59	3.312
TRINITY_DN3178_c0_g2_i11	2.56663	2.42745	0.00041453	0.00440824	68.9157	143.096	1.396	7.895
TRINITY_DN1214_c3_g2_i3	2.50566	3.31113	0.000415714	0.00441921	129.64	257.795	1.666	8.991
TRINITY_DN21284_c1_g1_i6	2.51655	3.11422	0.000416573	0.00442347	112.771	225.624	0.412	2.227
TRINITY_DN3569_c2_g1_i17	2.58444	1.96251	0.000417028	0.00442667	49.935	105.18	0.429	2.444
TRINITY_DN7879_c0_g1_i8	2.60056	2.17231	0.000417238	0.00442728	56.6015	121.39	0.875	5.1
TRINITY_DN1492_c0_g1_i3	2.48131	3.6223	0.000417736	0.00443094	163.078	317.999	0.847	4.466
TRINITY_DN2206_c0_g1_i1	2.51602	2.76129	0.000418139	0.00443197	89.125	178.094	2.039	11.109
TRINITY_DN43340_c0_g3_i7	2.50968	3.02791	0.000420277	0.00445136	106.918	213.477	1.064	5.757
TRINITY_DN1753_c0_g1_i26	2.58628	2.21135	0.000422932	0.00447457	59.0716	124.327	0.359	2.045
TRINITY_DN13774_c0_g1_i1	2.59659	2.00269	0.000423656	0.00447896	51	108	0.657	3.777
TRINITY_DN2951_c0_g1_i10	2.59659	2.00269	0.000423656	0.00447896	50.5164	108.13	0.215	1.245
TRINITY_DN13287_c0_g1_i4	2.54801	2.32252	0.000425105	0.00449099	64.9818	132.878	0.7	3.881
TRINITY_DN2134_c0_g1_i2	2.50992	3.06888	0.000426507	0.00450252	109.774	219.359	1.082	5.856
TRINITY_DN9005_c0_g1_i1	2.55398	2.52045	0.000428455	0.00451979	73.9539	151.787	0.814	4.529
TRINITY_DN4461_c0_g1_i14	2.62384	1.80527	0.000431518	0.00454878	44.225	94.9854	0.162	0.939
TRINITY_DN47028_c1_g1_i2	2.59968	1.94551	0.000434099	0.00457099	48.7849	103.794	0.328	1.89
TRINITY_DN39_c0_g2_i1	2.57064	1.95056	0.000434099	0.00457099	49.6201	103.602	0.402	2.274
TRINITY_DN431_c1_g1_i3	2.43566	5.42182	0.000434438	0.00457289	575.898	1087.5	3.096	15.805
TRINITY_DN75873_c0_g1_i1	2.4237	6.90286	0.000435383	0.00458118	1614	3023	20.581	104.592
TRINITY_DN1499_c1_g1_i1	2.4834	3.30334	0.000436726	0.00459364	131	255.53	1.885	9.982
TRINITY_DN2460_c1_g1_i10	2.5746	2.20123	0.000437568	0.00460001	59.3583	122.509	0.475	2.652
TRINITY_DN13235_c0_g1_i3	2.49175	3.1442	0.000446289	0.00468061	116.802	229.516	0.424	2.249
TRINITY_DN256_c0_g1_i5	2.47987	3.5661	0.00044655	0.00468073	157.469	306.389	1.02	5.366
TRINITY_DN1781_c0_g1_i1	2.56775	2.03518	0.000446623	0.00468073	52.8087	110.043	0.573	3.239
TRINITY_DN2678_c1_g1_i1	2.48285	3.28025	0.000448916	0.00468944	129.329	252.147	1.42	7.505
TRINITY_DN3229_c0_g1_i5	2.5245	2.66525	0.000448961	0.00468944	83.0259	167.414	0.735	4.014
TRINITY_DN5775_c0_g1_i2	2.55329	2.07801	0.000452467	0.00472315	55	113	1.03	5.757
TRINITY_DN297_c0_g1_i6	2.45342	4.10205	0.000456565	0.00475907	230.22	439.708	1.51	7.804
TRINITY_DN35_c1_g1_i3	2.48837	2.9677	0.000458431	0.0047757	104.361	204.279	1.452	7.719
TRINITY_DN4194_c0_g2_i1	2.44636	4.21186	0.000458491	0.0047757	249	473.666	1.889	9.725
TRINITY_DN615_c0_g1_i5	2.46908	3.36761	0.000460777	0.00479606	137.507	267.066	1.002	5.269
TRINITY_DN1054_c0_g1_i5	2.50092	2.84479	0.000462639	0.00481025	95.1835	187.971	0.956	5.117
TRINITY_DN2284_c0_g1_i1	2.5074	2.68581	0.000464062	0.00482331	84.7961	168.743	0.51	2.742
TRINITY_DN7692_c0_g1_i3	2.48922	3.01037	0.00046429	0.00482394	106.95	210.077	1.138	6.058
TRINITY_DN1987_c0_g2_i1	2.41789	6.01744	0.00046558	0.00483561	877.695	1637.66	8.257	41.735
TRINITY_DN431_c2_g1_i1	2.45067	3.96688	0.000467276	0.00484975	210	400.671	6.97	36.444
TRINITY_DN6313_c0_g2_i3	2.56283	2.19103	0.000468531	0.00486103	59.3795	122.074	0.985	5.504
TRINITY_DN615_c0_g1_i2	2.46944	3.37852	0.000470308	0.00487423	138.826	269.135	0.855	4.481
TRINITY_DN74_c1_g1_i2	2.4481	3.83371	0.00047111	0.00487904	192.061	366.085	3.481	18.048
TRINITY_DN9945_c0_g1_i1	2.47542	3.21577	0.000473042	0.00489482	123.633	240.654	1.138	6
TRINITY_DN1604_c0_g2_i3	2.40339	8.66452	0.000474513	0.00490726	5530.63	10213.7	51.057	255.398
TRINITY_DN10404_c0_g1_i2	2.5067	2.59539	0.000477229	0.00493182	80	159	1.393	7.529
TRINITY_DN1434_c0_g1_i13	2.53771	2.2671	0.000478162	0.0049397	62.7709	127.669	0.698	3.851
TRINITY_DN840_c0_g1_i9	2.55458	2.02379	0.000482036	0.00497617	53.2532	109.149	0.326	1.808
TRINITY_DN2776_c0_g1_i1	2.45553	3.73746	0.000482479	0.00497897	179	343	3.967	20.719
TRINITY_DN6945_c0_g1_i4	2.46429	3.22981	0.000483709	0.00498988	126.296	243.395	1.774	9.283
TRINITY_DN12241_c0_g2_i2	2.41175	5.66124	0.000484924	0.00500063	688.866	1280.48	8.95	45.146
TRINITY_DN485_c1_g1_i16	2.47938	2.88728	0.000489698	0.00504806	99.0715	192.503	1.053	5.546
TRINITY_DN366_c0_g1_i10	2.52523	2.49566	0.000492474	0.00507125	73.8888	149.297	0.49	2.68
TRINITY_DN70_c0_g1_i2	2.59316	1.77859	0.00049306	0.00507187	44.2632	93.453	1.09	6.278
TRINITY_DN5184_c0_g2_i2	2.59316	1.77859	0.00049306	0.00507187	43.9344	92.7605	0.389	2.226
TRINITY_DN1475_c0_g3_i1	2.59316	1.77859	0.00049306	0.00507187	44.0768	93.0635	1.549	8.972
TRINITY_DN1298_c0_g1_i1	2.48324	2.73317	0.000494188	0.00508167	88.9638	173.811	1.649	8.767
TRINITY_DN4350_c0_g1_i13	2.53605	2.40104	0.000495262	0.0050898	68.9757	139.974	0.655	3.599
TRINITY_DN10560_c1_g1_i1	2.39383	9.95652	0.000495721	0.00509201	13615	24976	652.458	3303.83
TRINITY_DN6848_c0_g1_i16	2.5156	2.52695	0.000496133	0.00509262	76.2247	152.376	0.266	1.438
TRINITY_DN3759_c0_g1_i3	2.45997	3.4018	0.000496905	0.00509472	141.7	273.242	1.545	8.078
TRINITY_DN9725_c0_g1_i1	2.45086	3.53201	0.000497183	0.00509472	156.42	298.156	1.269	6.548
TRINITY_DN1901_c0_g1_i6	2.53935	2.14525	0.000497277	0.00509472	57.5802	117.961	0.545	3.024
TRINITY_DN197_c0_g1_i2	2.45172	3.65004	0.000497393	0.00509472	169.217	322.888	1.301	6.719
TRINITY_DN1054_c1_g1_i2	2.45279	3.35372	0.000498757	0.00510326	138.028	264	2.242	11.653
TRINITY_DN2574_c0_g1_i4	2.45217	3.56105	0.000500683	0.0051162	158.863	304.334	1.689	8.772
TRINITY_DN155_c0_g1_i9	2.4513	3.4352	0.000500729	0.0051162	146.212	278.655	0.843	4.345
TRINITY_DN179_c1_g1_i7	2.52604	2.3263	0.000502523	0.00512918	66.1191	132.567	2.034	11.161
TRINITY_DN11524_c0_g1_i3	2.47774	3.08098	0.000503065	0.0051292	113.45	219.601	1.473	7.738
TRINITY_DN1487_c0_g1_i4	2.58853	1.87343	0.000504974	0.00514504	46.5624	98.8465	0.496	2.853
TRINITY_DN3652_c0_g4_i1	2.55828	1.87876	0.000504974	0.00514504	47.8629	99	0.517	2.896
TRINITY_DN1909_c1_g1_i4	2.4036	5.34612	0.000513246	0.00522013	556.633	1029.15	3.207	16.035
TRINITY_DN5767_c0_g1_i10	2.46248	3.1808	0.000514277	0.00522695	121.977	234.512	0.877	4.565
TRINITY_DN13772_c0_g1_i3	2.55597	1.96749	0.000515629	0.00523885	51.0395	105.031	1.948	11.011
TRINITY_DN173_c0_g1_i1	2.46385	3.21771	0.000518421	0.00526168	125.153	240.736	0.662	3.442
TRINITY_DN2009_c0_g1_i4	2.539	2.17045	0.000519564	0.00526773	59.2977	119.574	0.611	3.341
TRINITY_DN6848_c0_g1_i12	2.539	2.17045	0.000519564	0.00526773	59.4645	119.643	0.259	1.41
TRINITY_DN1299_c2_g1_i2	2.39402	5.84076	0.000520822	0.00527494	787.532	1445.89	7.06	35.107
TRINITY_DN347_c1_g1_i2	2.48364	2.75004	0.000521428	0.00527738	89.6093	176.183	2.182	11.706
TRINITY_DN938_c0_g1_i10	2.48364	2.75004	0.000521428	0.00527738	89.8555	176.305	0.609	3.235
TRINITY_DN6502_c1_g1_i1	2.45633	3.17556	0.000523533	0.00529281	122.279	233.693	1.231	6.375
TRINITY_DN623_c0_g1_i10	2.45128	3.19518	0.000525548	0.00530952	124.083	236.554	1.068	5.516
TRINITY_DN6087_c0_g1_i8	2.4986	2.66074	0.000525704	0.00530952	83.9805	166	0.675	3.61
TRINITY_DN4924_c1_g1_i10	2.53802	2.24353	0.000527681	0.00532762	61.5524	126.294	0.405	2.249
TRINITY_DN2356_c0_g2_i1	2.44161	3.23365	0.000529447	0.00534173	127.755	242.849	0.776	3.99
TRINITY_DN6344_c0_g1_i1	2.54009	2.09352	0.00052965	0.00534191	56.4679	113.695	1.099	6.023
TRINITY_DN11198_c0_g1_i7	2.43826	3.6386	0.000530911	0.00534904	169.331	320.381	0.752	3.845
TRINITY_DN253_c4_g1_i1	2.38722	6.41932	0.000531521	0.00535332	1180	2155	5.568	27.484
TRINITY_DN3480_c1_g1_i3	2.4675	2.96397	0.000532363	0.00535994	105.446	203.384	2.891	15.236
TRINITY_DN2517_c0_g1_i8	2.4802	2.60927	0.000533445	0.00536896	82.4764	159.532	0.407	2.129
TRINITY_DN1304_c0_g1_i3	2.41865	3.89737	0.000537401	0.00539994	204.089	381.334	2.389	12.105
TRINITY_DN12184_c0_g1_i4	2.42165	3.77268	0.000537643	0.00539994	187.074	349.763	0.69	3.485
TRINITY_DN382_c0_g1_i3	2.41077	4.278	0.000538501	0.00540436	265.609	493.521	2.539	12.78
TRINITY_DN13361_c0_g1_i1	2.55526	1.99591	0.000541049	0.00542286	52.4224	107.271	1.435	8.026
TRINITY_DN3298_c0_g2_i2	2.52788	2.00076	0.000541049	0.00542286	53.276	106.624	1.044	5.688
TRINITY_DN9362_c0_g1_i1	2.38951	5.68396	0.000541376	0.00542426	709.024	1297.13	9.874	49.041
TRINITY_DN11364_c0_g1_i5	2.43347	3.46945	0.000544565	0.00545055	150.845	284.773	1.438	7.355
TRINITY_DN1733_c2_g1_i1	2.47923	2.57184	0.000544791	0.00545092	79.9046	155.64	1.636	8.681
TRINITY_DN1165_c0_g1_i2	2.48882	2.59847	0.000547561	0.00547558	81.2808	159.265	1.807	9.649
TRINITY_DN9029_c0_g1_i5	2.46203	3.00085	0.000547634	0.00547558	108.16	207.582	0.966	5.02
TRINITY_DN14479_c3_g1_i1	2.57389	1.86074	0.000549448	0.00548803	47	98	1.043	5.926
TRINITY_DN16299_c0_g2_i2	2.54364	1.86612	0.000549448	0.00548803	48.1819	98.4517	0.762	4.23
TRINITY_DN1792_c0_g1_i8	2.40246	4.34572	0.000549718	0.00548884	279.831	517.377	6.933	34.985
TRINITY_DN58_c2_g1_i2	2.43681	3.52943	0.000550342	0.00549317	157.059	296.57	0.556	2.835
TRINITY_DN317_c0_g1_i16	2.47283	2.9112	0.000550603	0.00549387	101.394	195.593	4.37	23.212
TRINITY_DN6721_c1_g1_i1	2.41006	3.97361	0.000550847	0.00549442	216.346	400.764	1.584	7.94
TRINITY_DN11896_c0_g1_i6	2.5147	2.12402	0.00055327	0.00551479	58.3956	116.155	1.498	8.133
TRINITY_DN26559_c0_g1_i1	2.5147	2.12402	0.00055327	0.00551479	58	116	0.71	3.854
TRINITY_DN7653_c0_g1_i2	2.45794	3.06407	0.000553528	0.00551546	112.733	217.259	1.772	9.282
TRINITY_DN1031_c0_g1_i3	2.42266	3.45053	0.000559405	0.00556252	150.484	281.008	2.561	13.005
TRINITY_DN3069_c0_g1_i1	2.38358	5.53063	0.000559614	0.00556269	640.047	1166.15	13.337	66.191
TRINITY_DN1061_c0_g1_i4	2.40021	4.50606	0.00056006	0.00556521	313.032	576.754	4.669	23.366
TRINITY_DN2222_c0_g1_i5	2.43704	3.14702	0.00056073	0.00556805	120.824	229.185	0.491	2.515
TRINITY_DN2386_c0_g1_i2	2.4759	2.75977	0.000562353	0.00557946	91.1779	176.815	1.506	7.936
TRINITY_DN1106_c0_g1_i8	2.50351	2.23767	0.000563797	0.00558891	63.4401	125.49	0.785	4.213
TRINITY_DN131_c0_g1_i14	2.50351	2.23767	0.000563797	0.00558891	63.1258	124.733	0.527	2.819
TRINITY_DN778_c0_g1_i2	2.40629	3.92229	0.000564592	0.00558913	208.996	386.793	1.603	8.03
TRINITY_DN283_c3_g1_i6	2.42944	3.31242	0.000565376	0.00559312	135.716	256.255	1.929	9.89
TRINITY_DN289_c0_g1_i21	2.4045	3.98905	0.000570202	0.00563302	218.849	404.662	0.709	3.543
TRINITY_DN3401_c0_g1_i3	2.41956	3.47695	0.000570389	0.00563302	152.741	285.608	3.189	16.241
TRINITY_DN3222_c0_g2_i3	2.4159	3.4929	0.000571655	0.0056436	154.951	288.592	14.261	74.877
TRINITY_DN7796_c0_g1_i2	2.40209	4.08374	0.000572261	0.00564766	233.832	431.649	1.789	8.937
TRINITY_DN1536_c0_g2_i1	2.52885	1.85338	0.000573277	0.00565576	48.3074	96.5448	2.466	13.626
TRINITY_DN904_c0_g1_i11	2.48806	2.56075	0.000574688	0.00566581	79.3233	155.134	0.266	1.406
TRINITY_DN10200_c0_g1_i8	2.3978	4.02933	0.000579473	0.00570522	226.385	415.787	0.78	3.868
TRINITY_DN912_c0_g1_i7	2.42593	3.25439	0.000580052	0.00570897	130.911	245.897	0.807	4.101
TRINITY_DN3725_c0_g1_i3	2.48144	2.26528	0.00058571	0.00575878	65.3181	126.763	0.865	4.556
TRINITY_DN4091_c1_g1_i8	2.52771	2.02854	0.00058816	0.00577699	53.9159	109.28	0.571	3.14
TRINITY_DN322_c5_g1_i1	2.37769	4.97224	0.000593431	0.00581888	437	793	5.787	28.501
TRINITY_DN15550_c0_g1_i10	2.50222	2.1133	0.000594414	0.00582296	57.9575	114.584	0.699	3.748
TRINITY_DN5399_c0_g2_i9	2.4846	2.3993	0.000595885	0.00582639	70.8579	138.637	0.821	4.358
TRINITY_DN194_c0_g1_i5	2.36045	6.76676	0.000599413	0.00585176	1523.79	2731.8	3.018	14.603
TRINITY_DN19601_c0_g1_i10	2.51494	2.22366	0.000602635	0.00587726	62.1945	123.596	0.36	1.935
TRINITY_DN13110_c1_g1_i3	2.49193	2.22773	0.000602635	0.00587726	63.2769	123.7	1.013	5.382
TRINITY_DN2252_c0_g1_i3	2.4278	2.9853	0.000605597	0.00589821	109.225	204.701	0.536	2.716
TRINITY_DN1900_c1_g1_i3	2.38916	4.24876	0.000606174	0.00590183	264.27	483.012	5.497	27.365
TRINITY_DN2698_c1_g1_i1	2.37946	4.75917	0.000606944	0.00590536	377.074	685.247	6.199	30.623
TRINITY_DN4846_c0_g2_i2	2.4529	2.58595	0.000608249	0.00591551	82.0137	157.281	1.195	6.224
TRINITY_DN2744_c0_g1_i1	2.36102	6.20908	0.000608715	0.00591662	1035.97	1858.04	18.392	89.721
TRINITY_DN2297_c0_g1_i4	2.37497	4.87022	0.000610087	0.00592398	407.754	739.157	5.61	27.605
TRINITY_DN4616_c0_g1_i6	2.37686	4.64478	0.00061171	0.00593631	349.009	632.677	2.222	10.896
TRINITY_DN678_c1_g1_i1	2.40416	3.69389	0.000618329	0.00598994	178.692	330.806	1.857	9.316
TRINITY_DN3618_c1_g1_i14	2.39534	3.73469	0.000620476	0.00600873	185.437	340.194	1.349	6.696
TRINITY_DN3084_c0_g1_i5	2.49105	2.17892	0.000620961	0.00601142	61.1521	119.912	0.599	3.185
TRINITY_DN73_c1_g1_i2	2.40316	3.62609	0.000622623	0.00602549	171.495	315.84	2.241	11.2
TRINITY_DN6215_c0_g1_i3	2.36837	5.10669	0.000623416	0.00603115	482.292	869.115	5.127	25.04
TRINITY_DN6612_c0_g1_i13	2.51391	1.84054	0.000624398	0.00603661	47.8234	96.3945	0.471	2.575
TRINITY_DN7428_c0_g1_i5	2.49235	2.25154	0.000625214	0.00603929	63.8543	126.291	0.514	2.755
TRINITY_DN922_c0_g1_i6	2.38073	4.30644	0.000625301	0.00603929	275.937	502.073	1.834	9.026
TRINITY_DN303_c0_g2_i2	2.4289	2.88832	0.00062608	0.00604263	101.983	191.513	0.261	1.324
TRINITY_DN406_c0_g1_i20	2.36924	4.79237	0.000627603	0.00605344	387.886	699.809	2.886	14.093
TRINITY_DN8101_c0_g1_i1	2.3562	5.88941	0.00062862	0.00606123	833	1489	7.471	36.168
TRINITY_DN13960_c0_g1_i1	2.45602	2.65916	0.000628974	0.00606141	86.2753	165.001	2.577	13.484
TRINITY_DN12711_c0_g1_i1	2.36714	4.86364	0.000631117	0.00607721	408	735	4.439	21.677
TRINITY_DN3696_c0_g2_i1	2.35256	6.13042	0.000632004	0.00608288	986.223	1758.18	12.245	59.222
TRINITY_DN6969_c0_g1_i1	2.52806	1.97244	0.000632365	0.00608288	52.228	104.506	2.472	13.647
TRINITY_DN36183_c0_g1_i1	2.45406	2.39398	0.000632548	0.00608288	72	138	0.775	4.027
TRINITY_DN170_c2_g1_i1	2.40672	3.29316	0.000633999	0.00609448	136	252	6.545	33.479
TRINITY_DN12614_c1_g1_i1	2.46523	2.424	0.000634175	0.00609448	73	141	1.049	5.501
TRINITY_DN6653_c0_g1_i3	2.51442	2.01711	0.00063469	0.0060974	53.5521	108.372	0.267	1.462
TRINITY_DN4032_c0_g1_i10	2.46736	2.48561	0.000637218	0.00611966	76.274	147.089	0.67	3.496
TRINITY_DN688_c0_g2_i1	2.3532	5.49148	0.000643723	0.00617394	634.28	1131.29	8.514	41.217
TRINITY_DN405_c1_g1_i1	2.34785	6.20502	0.000648585	0.00620823	1041	1850	26.049	126.354
TRINITY_DN13955_c0_g1_i2	2.43906	2.80742	0.000651084	0.00623008	95.7866	182	0.672	3.456
TRINITY_DN337_c0_g2_i6	2.49998	1.91928	0.000655909	0.00626382	51.0228	100.925	0.983	5.291
TRINITY_DN11901_c0_g1_i1	2.44177	2.53987	0.00065758	0.00627564	80	152	1.372	7.088
TRINITY_DN4223_c0_g1_i4	2.40684	3.05925	0.000659552	0.00629034	116.365	215.09	2.21	11.115
TRINITY_DN9771_c0_g2_i2	2.48858	2.04925	0.000661047	0.00629935	56.13	110.258	1.055	5.64
TRINITY_DN1112_c1_g1_i2	2.44725	2.65168	0.000661371	0.00629935	85.6583	163.918	0.808	4.19
TRINITY_DN3999_c1_g1_i1	2.44725	2.65168	0.000661371	0.00629935	86	164	30.502	165.746
TRINITY_DN3053_c0_g2_i5	2.42403	2.68268	0.000662224	0.00630541	89.1077	167.446	0.484	2.458
TRINITY_DN8743_c0_g1_i4	2.43362	2.70736	0.000663045	0.00631114	90.1582	170.007	1.15	5.882
TRINITY_DN19129_c0_g1_i3	2.44294	2.73164	0.000663835	0.0063145	91.3674	173.346	0.939	4.828
TRINITY_DN747_c0_g1_i4	2.36756	4.13941	0.000664328	0.00631712	247.708	447.051	1.525	7.446
TRINITY_DN5695_c1_g3_i1	2.37434	3.95021	0.00066601	0.00633103	217	393.357	3.433	16.911
TRINITY_DN819_c0_g1_i8	2.44915	2.28279	0.000668746	0.00635495	67.4047	128.402	0.718	3.708
TRINITY_DN728_c4_g2_i1	2.38627	3.41974	0.000669559	0.00636059	150.493	274.364	4.686	23.39
TRINITY_DN5341_c0_g1_i1	2.44358	2.38504	0.000671691	0.00637875	71.7115	136.581	0.986	5.098
TRINITY_DN10740_c0_g1_i6	2.51371	1.77663	0.000679076	0.00643831	46.3747	92.3779	0.446	2.406
TRINITY_DN2514_c0_g2_i3	2.42513	2.82604	0.000681805	0.00645996	97.5149	183.956	0.975	4.985
TRINITY_DN6951_c2_g1_i4	2.43784	2.27316	0.000690649	0.00651714	67.2219	126.515	0.834	4.259
TRINITY_DN1753_c0_g1_i33	2.43784	2.27316	0.000690649	0.00651714	67.3529	126.504	0.413	2.099
TRINITY_DN2247_c0_g1_i1	2.33206	6.6449	0.000690776	0.00651714	1424	2502.65	23.879	114.091
TRINITY_DN1674_c1_g1_i7	2.45019	2.30572	0.000691218	0.00651714	68.2312	130.186	1.206	6.257
TRINITY_DN382_c0_g1_i1	2.45314	2.37241	0.00069225	0.00652261	70.548	136.375	0.455	2.379
TRINITY_DN1900_c1_g1_i4	2.42179	2.64714	0.0006956	0.00655204	86.9877	163.413	1.461	7.461
TRINITY_DN54_c3_g1_i1	2.41485	2.89079	0.00069783	0.00657091	103.498	191.522	2.773	14.021
TRINITY_DN1333_c0_g1_i11	2.39545	3.14779	0.000699454	0.00658192	123.929	227.606	1.274	6.342
TRINITY_DN251_c0_g1_i15	2.34794	4.59103	0.000707743	0.00665559	341.741	607.556	2.758	13.276
TRINITY_DN1569_c0_g2_i1	2.49796	1.76312	0.000710116	0.00666933	45.6381	91.1623	0.282	1.522
TRINITY_DN6601_c0_g1_i17	2.51381	1.80893	0.000710669	0.00666933	47.3949	94.1607	0.31	1.665
TRINITY_DN14019_c0_g1_i2	2.51381	1.80893	0.000710669	0.00666933	47.3622	93.5302	0.705	3.782
TRINITY_DN2529_c0_g1_i3	2.48356	1.81452	0.000710669	0.00666933	47.8754	94.235	0.491	2.618
TRINITY_DN6986_c0_g1_i1	2.48356	1.81452	0.000710669	0.00666933	48	94	1.348	7.218
TRINITY_DN8982_c0_g1_i5	2.48356	1.81452	0.000710669	0.00666933	47.7989	93.7357	0.979	5.228
TRINITY_DN8890_c0_g1_i8	2.39533	3.2172	0.000712007	0.00667392	129.786	238.737	1.78	8.889
TRINITY_DN8158_c0_g1_i3	2.38575	3.10355	0.000712365	0.00667392	121.181	221.305	1.274	6.305
TRINITY_DN2094_c1_g1_i4	2.47542	2.03798	0.00071246	0.00667392	56.0571	109.166	0.69	3.645
TRINITY_DN13961_c0_g1_i3	2.47763	2.11773	0.000712862	0.0066746	59.3955	115.206	1.054	5.559
TRINITY_DN6996_c0_g1_i15	2.47963	2.19336	0.000713146	0.0066746	62.1936	120.679	1.073	5.662
TRINITY_DN352_c2_g1_i9	2.41396	2.77062	0.000713224	0.0066746	95.4336	177.375	1.235	6.229
TRINITY_DN9940_c0_g1_i4	2.35735	4.15416	0.000715455	0.00669115	252.384	451.457	2.454	11.892
TRINITY_DN2783_c0_g1_i18	2.41273	2.86004	0.000728746	0.00680665	101.485	187.506	0.467	2.332
TRINITY_DN1081_c1_g2_i4	2.42998	2.49228	0.000733736	0.00684001	78.1642	147.41	0.825	4.219
TRINITY_DN11836_c0_g1_i2	2.42998	2.49228	0.000733736	0.00684001	78.1461	146.518	1.192	6.073
TRINITY_DN46_c1_g1_i8	2.33872	4.54887	0.00073811	0.00687635	333.535	590.223	4.694	22.552
TRINITY_DN4597_c0_g1_i1	2.44087	2.11141	0.000738791	0.00688048	59.6208	114	1.056	5.492
TRINITY_DN795_c1_g1_i7	2.38035	2.97192	0.00074221	0.00691009	111.097	202.245	1.353	6.684
TRINITY_DN12264_c0_g1_i1	2.33881	4.39269	0.000747744	0.00695045	300	530	7.29	35.139
TRINITY_DN1859_c0_g1_i1	2.41415	2.65757	0.000749913	0.00696836	87.6378	163.54	0.459	2.317
TRINITY_DN2783_c0_g1_i34	2.43113	2.51216	0.00075372	0.00699924	78.7845	148.693	0.363	1.851
TRINITY_DN21_c0_g1_i10	2.42014	2.48392	0.000754553	0.00700473	77.8916	146.063	1.811	9.262
TRINITY_DN775_c0_g2_i4	2.30652	7.84484	0.000765956	0.00708559	3315.94	5726.35	37.647	176.279
TRINITY_DN986_c0_g2_i4	2.35731	3.67065	0.000766433	0.00708773	181.357	324.409	2.015	9.77
TRINITY_DN16711_c0_g1_i1	2.47618	2.06505	0.000766994	0.00708838	57.0297	111.263	1.179	6.263
TRINITY_DN1190_c0_g1_i27	2.47618	2.06505	0.000766994	0.00708838	56.6645	111.37	1.183	6.333
TRINITY_DN958_c0_g1_i3	2.39928	2.67822	0.000767879	0.0070943	90.1194	166.386	2.235	11.263
TRINITY_DN5007_c0_g1_i4	2.48627	1.93656	0.000770977	0.00711532	51.711	102.001	0.203	1.081
TRINITY_DN26342_c0_g1_i1	2.47114	1.8946	0.000772398	0.00712037	51	99	0.41	2.155
TRINITY_DN20425_c0_g1_i4	2.47114	1.8946	0.000772398	0.00712037	50.5138	99.373	0.386	2.057
TRINITY_DN1827_c2_g1_i3	2.37319	2.96588	0.000773032	0.00712344	110.509	201.103	1.567	7.742
TRINITY_DN5972_c0_g1_i2	2.32819	4.60396	0.000777244	0.00715569	349.407	612.041	4.804	22.843
TRINITY_DN1213_c0_g2_i3	2.41495	2.25371	0.000786439	0.00722654	66.885	124.797	0.389	1.965
TRINITY_DN3486_c0_g1_i1	2.34683	3.61249	0.000789343	0.00725093	174.688	310.524	1.363	6.56
TRINITY_DN793_c0_g2_i1	2.35205	3.58301	0.000791031	0.00726413	171.183	305.263	2.452	11.872
TRINITY_DN784_c0_g3_i2	2.45234	2.09613	0.000793797	0.00728349	59.3034	113.303	0.653	3.384
TRINITY_DN50381_c0_g1_i1	2.31232	5.47774	0.000793894	0.00728349	643	1115	8.19	38.534
TRINITY_DN1426_c0_g1_i8	2.33191	4.03713	0.000798127	0.00731305	235.875	414.695	3.01	14.356
TRINITY_DN4881_c0_g1_i3	2.37881	2.80181	0.000798515	0.00731429	99.2141	179.65	0.68	3.332
TRINITY_DN8690_c0_g1_i3	2.44468	1.92953	0.000802506	0.00734387	53.2119	101.109	2.885	15.179
TRINITY_DN17372_c1_g2_i1	2.366	2.95982	0.000805259	0.00736207	111	200	2.802	13.783
TRINITY_DN44_c0_g1_i1	2.30224	6.13889	0.000808729	0.00738913	1021	1758	17.944	84.028
TRINITY_DN205_c3_g1_i4	2.40337	2.24389	0.000812594	0.00741275	67.3076	124.337	1.206	6.061
TRINITY_DN529_c0_g1_i3	2.39824	2.55746	0.000814429	0.00742246	83.0848	153.129	2.871	14.511
TRINITY_DN9425_c0_g1_i4	2.34581	3.31551	0.000821705	0.00747425	142.701	253.713	1.002	4.822
TRINITY_DN347_c1_g1_i1	2.30266	5.51408	0.000831702	0.00754424	663.391	1141.55	18.098	85.096
TRINITY_DN2644_c0_g1_i1	2.32089	4.11781	0.000837848	0.00758572	250.558	438.452	4.159	19.782
TRINITY_DN9623_c0_g1_i6	2.46918	1.83309	0.000842686	0.00761398	49.4256	95.0738	0.416	2.169
TRINITY_DN2733_c0_g1_i5	2.38641	2.71583	0.000842713	0.00761398	93.3033	170.082	0.358	1.763
TRINITY_DN6445_c1_g1_i3	2.37101	2.71864	0.000842713	0.00761398	93.65	170.02	0.438	2.15
TRINITY_DN3328_c0_g1_i1	2.45255	1.78807	0.000846599	0.00763866	48	92	0.711	3.7
TRINITY_DN355_c0_g1_i1	2.3818	2.66344	0.000847775	0.00764689	89.7431	164.438	0.947	4.704
TRINITY_DN569_c1_g2_i6	2.37732	2.78555	0.000855074	0.00770552	98.3731	178.09	0.496	2.428
TRINITY_DN615_c2_g1_i6	2.44997	2.04267	0.000857139	0.00771504	56.8533	109.492	0.464	2.417
TRINITY_DN11946_c1_g1_i1	2.44997	2.04267	0.000857139	0.00771504	57	109	1.782	9.331
TRINITY_DN5170_c0_g1_i3	2.29035	6.09748	0.000857197	0.00771504	998.604	1706.16	13.755	63.796
TRINITY_DN1856_c0_g1_i3	2.28362	7.19595	0.00086034	0.00773852	2144.06	3644.05	18.365	84.519
TRINITY_DN8032_c0_g1_i4	2.35998	2.90063	0.000861252	0.00774431	107.043	192.139	0.372	1.803
TRINITY_DN14778_c0_g1_i4	2.29991	4.94648	0.000863142	0.00775649	449.151	771.739	3.58	16.649
TRINITY_DN6073_c1_g1_i3	2.32909	3.7025	0.000864374	0.00776515	188.184	330.093	4.398	21.041
TRINITY_DN1924_c0_g1_i8	2.41969	1.96362	0.000865406	0.0077698	55.2983	103.14	0.419	2.115
TRINITY_DN2516_c1_g1_i3	2.45772	1.91217	0.000869876	0.00780488	52.1535	99.8648	0.606	3.147
TRINITY_DN181_c3_g1_i5	2.33552	3.5519	0.000871233	0.00781338	169.439	297.862	0.579	2.748
TRINITY_DN103_c0_g1_i9	2.37819	2.42926	0.000872309	0.00781338	77.1892	140.416	0.831	4.098
TRINITY_DN5395_c0_g1_i1	2.43116	2.15202	0.000875924	0.0078397	62.4634	117.39	0.497	2.528
TRINITY_DN1668_c0_g1_i5	2.42489	1.82563	0.000879581	0.00786513	49.8791	93.7907	0.788	4.027
TRINITY_DN267_c0_g1_i14	2.33091	3.47696	0.000880601	0.0078703	161.013	282.584	1.733	8.247
TRINITY_DN8124_c0_g1_i5	2.33323	3.25268	0.000883227	0.00788798	138.482	243.004	1.571	7.477
TRINITY_DN2715_c0_g1_i1	2.35724	2.93909	0.000892434	0.00795547	109.811	196.92	1.04	5.054
TRINITY_DN3754_c0_g1_i2	2.29051	5.24621	0.000893097	0.00795893	555.459	947.631	7.04	32.584
TRINITY_DN13620_c0_g1_i2	2.30822	4.15298	0.000895993	0.00797983	259.222	448	1.544	7.218
TRINITY_DN4182_c0_g1_i2	2.31125	3.77075	0.000896962	0.00798599	198.998	345.181	4.494	21.25
TRINITY_DN12722_c0_g1_i5	2.38434	2.5983	0.000898463	0.00798859	86.2448	156.852	0.756	3.721
TRINITY_DN2681_c0_g1_i1	2.34674	3.02118	0.000898524	0.00798859	116.593	208.227	0.69	3.33
TRINITY_DN2311_c0_g1_i9	2.37423	2.75248	0.000898633	0.00798859	95.572	174.116	1.36	6.729
TRINITY_DN12077_c1_g1_i1	2.37466	2.67375	0.000909688	0.00806209	90.8054	164.918	0.869	4.276
TRINITY_DN2042_c1_g2_i3	2.379	2.33027	0.00091155	0.00807365	71.5402	130.982	1.254	6.246
TRINITY_DN1273_c0_g1_i3	2.36102	2.77181	0.000916039	0.00810802	97.7216	175.816	1.579	7.721
TRINITY_DN823_c3_g1_i1	2.34641	2.7745	0.000916039	0.00810802	98.8438	176	2.284	11.092
TRINITY_DN15495_c0_g1_i1	2.42659	2.07422	0.00091773	0.00811844	59.2221	111.155	0.43	2.182
TRINITY_DN63_c0_g1_i6	2.41167	2.03607	0.000923639	0.00815849	57.5306	108.497	0.56	2.862
TRINITY_DN108_c0_g1_i10	2.31889	3.62216	0.000931016	0.00821722	178.548	311.541	1.467	6.931
TRINITY_DN21712_c0_g1_i1	2.43201	1.94668	0.000936481	0.00825655	54	102	0.348	1.778
TRINITY_DN2184_c0_g1_i4	2.31358	3.67387	0.000945412	0.00832984	186.468	322.77	1.299	6.083
TRINITY_DN2546_c0_g2_i1	2.33859	2.94998	0.000945657	0.00832984	112.164	197.984	0.821	3.922
TRINITY_DN2329_c0_g1_i3	2.32437	3.30776	0.000947496	0.0083435	144.351	251.804	0.694	3.274
TRINITY_DN346_c0_g1_i9	2.36073	2.69416	0.000950834	0.00837035	92.8618	167.455	0.904	4.417
TRINITY_DN27040_c0_g1_i1	2.38937	2.06774	0.000951917	0.00837631	59.7648	110.246	1.859	9.385
TRINITY_DN6935_c0_g1_i2	2.29391	4.15226	0.000953319	0.00838457	261.291	447.226	2.893	13.423
TRINITY_DN5033_c0_g1_i1	2.40947	1.81256	0.000958779	0.00841906	50.0001	93	1.192	6.048
TRINITY_DN1014_c1_g1_i2	2.42326	2.01996	0.000958986	0.00841906	56.8148	107.071	0.472	2.407
TRINITY_DN4871_c0_g3_i1	2.35281	2.76489	0.000959313	0.00841938	98	175	1.942	9.442
TRINITY_DN7200_c0_g1_i2	2.35517	2.64098	0.000960673	0.00842875	89.7394	160.955	3.324	16.369
TRINITY_DN674_c0_g2_i1	2.25897	8.1227	0.000961099	0.00842993	4131	6902.29	796.074	3819.91
TRINITY_DN633_c0_g2_i8	2.45112	1.75534	0.000967177	0.00846784	47.0637	90.2924	1.029	5.38
TRINITY_DN438_c0_g1_i7	2.42087	1.76116	0.000967177	0.00846784	48.3529	90.2715	0.354	1.788
TRINITY_DN3178_c0_g2_i10	2.42087	1.76116	0.000967177	0.00846784	48.4893	90.0767	1.075	5.441
TRINITY_DN7568_c0_g1_i2	2.3638	2.47381	0.00096785	0.00847118	80.3865	143.779	1.556	7.577
TRINITY_DN1435_c0_g1_i4	2.33667	2.68974	0.000974227	0.00851553	94.4319	166.377	0.855	4.08
TRINITY_DN4071_c1_g1_i4	2.4178	1.93462	0.000974389	0.00851553	53.6111	100.961	0.318	1.621
TRINITY_DN7402_c0_g1_i2	2.39142	1.93969	0.000974389	0.00851553	55.4141	101.07	0.713	3.529
TRINITY_DN1307_c0_g1_i1	2.25583	8.12742	0.000975611	0.00852364	4152.28	6921.77	39.774	179.619
TRINITY_DN1214_c5_g1_i6	2.43315	1.70787	0.000976137	0.00852566	46.4686	87.4432	1.148	5.893
TRINITY_DN2066_c0_g1_i2	2.27293	4.97175	0.000980594	0.00855941	463.982	782.939	3.238	14.783
TRINITY_DN1538_c0_g1_i4	2.38294	2.37429	0.000986637	0.00860218	74.3919	134.563	0.648	3.173
TRINITY_DN619_c0_g1_i8	2.27212	5.09109	0.000987243	0.00860448	504.305	850.374	3.073	14.014
TRINITY_DN1215_c1_g1_i1	2.25349	7.60279	0.000990093	0.00862412	2891	4812	51.206	231.814
TRINITY_DN8280_c0_g1_i2	2.3401	2.78405	0.000999243	0.00868552	100.04	176.836	1.269	6.087
TRINITY_DN418_c0_g1_i4	2.28818	4.11357	0.00100466	0.00872702	254.563	434.786	1.894	8.756
TRINITY_DN2428_c0_g1_i1	2.4063	2.13092	0.00100682	0.00873561	62.4654	115.005	0.606	3.022
TRINITY_DN473_c0_g1_i22	2.38328	2.13529	0.00100682	0.00873561	62.5855	114.762	0.313	1.552
TRINITY_DN2877_c0_g1_i4	2.36342	2.27528	0.00100827	0.00874561	70.4403	125.762	2.197	10.736
TRINITY_DN2941_c0_g1_i1	2.39157	2.09424	0.00101543	0.00880506	61.1436	111.679	0.344	1.701
TRINITY_DN475_c0_g2_i3	2.36202	2.54462	0.00103045	0.00891396	83.7069	151.093	2.544	12.565
TRINITY_DN1840_c0_g1_i40	2.34499	2.54781	0.00103045	0.00891396	84.847	150.693	0.567	2.723
TRINITY_DN7280_c0_g1_i4	2.31873	2.99768	0.00103114	0.00891721	116.551	204.461	1.912	9.117
TRINITY_DN599_c0_g1_i1	2.40973	2.00848	0.0010342	0.00893032	57.3989	106.236	0.296	1.479
TRINITY_DN995_c0_g1_i25	2.26289	4.99744	0.00103892	0.00896571	474.655	795.556	3.196	14.493
TRINITY_DN1259_c0_g1_i2	2.25359	5.60884	0.00104018	0.0089716	728.409	1212.32	11.533	52.156
TRINITY_DN5837_c0_g1_i2	2.30082	3.17131	0.00104257	0.00898656	133.298	229.39	1.412	6.587
TRINITY_DN884_c1_g1_i7	2.39388	1.79939	0.00104583	0.00900928	49.8779	92.2547	0.935	4.708
TRINITY_DN44005_c0_g1_i1	2.39388	1.79939	0.00104583	0.00900928	49.6531	92.1299	1.599	8.126
TRINITY_DN1152_c0_g1_i1	2.24152	7.09844	0.00105334	0.00906492	2053	3389	21.072	94.265
TRINITY_DN1434_c0_g1_i2	2.40346	1.92247	0.00105533	0.00907494	53.9963	99.9514	0.693	3.48
TRINITY_DN834_c0_g1_i17	2.35915	2.33402	0.0010563	0.00908052	72.6693	130.814	0.831	4.056
TRINITY_DN3838_c0_g1_i1	2.29934	3.41366	0.0010569	0.00908304	157.114	270.04	3.13	14.648
TRINITY_DN2207_c0_g1_i19	2.43501	1.74165	0.00105793	0.00908575	46.7853	88.8812	0.499	2.568
TRINITY_DN1879_c0_g1_i1	2.27029	4.21406	0.00105848	0.00908575	275.74	465.319	3.413	15.622
TRINITY_DN2254_c0_g1_i1	2.28982	3.50499	0.00106146	0.0091087	167.572	286.584	0.99	4.577
TRINITY_DN9466_c0_g1_i1	2.4138	1.87486	0.00106694	0.00914211	52	97	0.634	3.209
TRINITY_DN7547_c0_g1_i2	2.38642	1.88016	0.00106694	0.00914211	53.1096	96.6408	0.496	2.447
TRINITY_DN4226_c0_g1_i9	2.32772	2.85966	0.00109021	0.00931945	105.752	186.021	4.015	19.402
TRINITY_DN1297_c0_g1_i5	2.25417	4.68885	0.00109543	0.00935574	386.278	642.514	1.468	6.595
TRINITY_DN1333_c0_g1_i7	2.31649	2.59198	0.00109866	0.00937786	88.8195	155.321	0.647	3.062
TRINITY_DN955_c0_g1_i3	2.26694	4.1073	0.00110008	0.00938442	257.247	432.201	1.557	7.075
TRINITY_DN1434_c0_g1_i1	2.36291	2.04543	0.00110326	0.009406	59.837	107.731	0.989	4.839
TRINITY_DN13472_c1_g1_i1	2.41872	1.72784	0.00110676	0.00942474	46.7084	87.644	0.424	2.154
TRINITY_DN706_c0_g1_i3	2.38847	1.73378	0.00110676	0.00942474	48.4962	87.7756	2.476	12.388
TRINITY_DN459_c0_g1_i1	2.24816	4.82373	0.00111374	0.00947744	424.796	705.427	12.523	56.886
TRINITY_DN44243_c0_g1_i1	2.35155	2.44484	0.00111492	0.00947744	79	141	3.45	16.963
TRINITY_DN1159_c0_g1_i10	2.35155	2.44484	0.00111492	0.00947744	79.0066	140.975	0.398	1.921
TRINITY_DN12881_c0_g1_i1	2.39606	1.99691	0.00111589	0.00948298	57	105	0.794	3.972
TRINITY_DN1573_c1_g1_i1	2.32576	2.53167	0.00111675	0.00948746	85.1717	148.899	0.824	3.904
TRINITY_DN7555_c0_g1_i12	2.381	2.10953	0.001119	0.00949818	61.8694	112.696	0.533	2.628
TRINITY_DN6431_c0_g1_i4	2.381	2.10953	0.001119	0.00949818	62.3526	112.79	0.855	4.199
TRINITY_DN1036_c0_g1_i3	2.381	2.10953	0.001119	0.00949818	62.3638	112.55	0.915	4.485
TRINITY_DN1183_c0_g1_i9	2.4312	1.67331	0.00112202	0.00951477	44.9778	85.3456	0.381	1.956
TRINITY_DN15630_c0_g1_i3	2.4312	1.67331	0.00112202	0.00951477	45.2107	85.4932	0.615	3.156
TRINITY_DN288_c0_g1_i1	2.2992	3.07872	0.00112497	0.00953491	125.375	214.767	1.063	4.931
TRINITY_DN4179_c0_g2_i1	2.2606	3.99611	0.00112722	0.00954561	239	399.831	3.854	17.522
TRINITY_DN6748_c0_g1_i9	2.30484	2.73966	0.00112928	0.00955795	99.2993	170.876	0.577	2.684
TRINITY_DN8601_c0_g1_i1	2.37972	1.95671	0.00112934	0.00955795	55.5799	102.169	1.009	5.045
TRINITY_DN422_c0_g1_i6	2.31821	2.47212	0.00113655	0.00960489	81.7008	143.315	0.987	4.698
TRINITY_DN6445_c1_g1_i6	2.27653	3.35679	0.00113923	0.00962192	153.409	259.133	0.507	2.311
TRINITY_DN2334_c0_g1_i2	2.36258	1.91539	0.00114368	0.00965389	54.9302	99.2216	0.848	4.16
TRINITY_DN1479_c0_g1_i2	2.37367	2.02944	0.00114508	0.00966005	59.2886	107.173	0.489	2.395
TRINITY_DN1880_c0_g1_i7	2.3495	2.03416	0.00114508	0.00966005	60.4046	106.86	0.545	2.611
TRINITY_DN5766_c0_g1_i1	2.24196	4.88539	0.00114566	0.00966216	445	735	4.975	22.279
TRINITY_DN4881_c0_g1_i5	2.32318	2.43968	0.00114716	0.00967201	79.6989	139.966	1.737	8.315
TRINITY_DN1123_c0_g1_i15	2.24326	4.43412	0.00115511	0.00973048	325.703	538.824	2.62	11.732
TRINITY_DN463_c0_g1_i19	2.34674	2.21815	0.00115914	0.00975309	68.4781	121.495	0.342	1.64
TRINITY_DN219_c0_g1_i11	2.22464	6.38458	0.00116045	0.00976125	1264.7	2063.51	18.815	83.379
TRINITY_DN133_c0_g1_i13	2.27064	3.69968	0.00116258	0.00977633	193.789	326.849	0.942	4.295
TRINITY_DN698_c0_g1_i10	2.29745	2.88896	0.00117129	0.00983528	110.291	189.067	1.166	5.419
TRINITY_DN814_c0_g1_i1	2.33309	2.52029	0.00117865	0.00988279	83.9624	147.907	2.759	13.314
TRINITY_DN1597_c0_g1_i10	2.27226	3.23333	0.00118477	0.00993117	141.027	237.719	1.853	8.474
TRINITY_DN6819_c0_g1_i6	2.26256	3.52527	0.00118732	0.00994972	173.278	290.395	1.244	5.642
TRINITY_DN24_c2_g1_i10	2.39123	1.76695	0.00119302	0.00999076	49.0622	90.0585	0.464	2.309
TRINITY_DN707_c0_g1_i9	2.31502	2.70271	0.00119384	0.00999076	95.5114	167.02	2.007	9.56
TRINITY_DN28078_c0_g1_i1	2.31502	2.70271	0.00119384	0.00999076	96.2308	167.041	0.805	3.782
TRINITY_DN13235_c0_g1_i5	2.29321	2.95094	0.00119409	0.00999076	115.185	196.586	0.42	1.937
TRINITY_DN622_c0_g2_i3	2.21169	12.3183	0.00119429	0.00999076	77711.7	125649	143.994	628.378
TRINITY_DN20046_c0_g1_i9	2.41169	1.62313	0.00119496	0.00999348	43.8391	81.9709	0.587	2.981
TRINITY_DN6445_c1_g1_i4	2.24034	4.49289	0.00119631	0.009999	339.629	560.908	0.94	4.192
TRINITY_DN6154_c0_g1_i4	2.33478	2.20811	0.0011982	0.010009	67.5702	120.159	1.979	9.626
TRINITY_DN21149_c0_g1_i1	2.33478	2.20811	0.0011982	0.010009	67.6112	120	0.461	2.213
TRINITY_DN19019_c0_g1_i6	2.30193	2.54616	0.00119914	0.0100139	86.7923	149.865	0.634	2.962
TRINITY_DN577_c0_g1_i8	2.29226	2.98809	0.00120055	0.0100188	117.706	202.32	4.012	18.909
TRINITY_DN2145_c0_g1_i1	2.23118	4.89914	0.00120057	0.0100188	451.859	741.153	8.189	36.539
TRINITY_DN1330_c2_g1_i1	2.23064	4.74637	0.00120076	0.0100188	407.29	667.057	3.265	14.478
TRINITY_DN11900_c0_g2_i1	2.28366	2.93011	0.00120308	0.0100324	114.2	194.373	1.579	7.295
TRINITY_DN1446_c0_g1_i5	2.21678	6.27382	0.00120556	0.0100501	1177.03	1909.63	17.994	79.31
TRINITY_DN19062_c0_g1_i1	2.40225	1.71391	0.00121198	0.0100919	47	87	0.921	4.641
TRINITY_DN7372_c0_g1_i1	2.37199	1.71991	0.00121198	0.0100919	48.0092	87	1.589	7.89
TRINITY_DN800_c1_g1_i3	2.26795	3.47803	0.00122315	0.0101675	166.75	280.686	2.165	9.89
TRINITY_DN366_c0_g1_i7	2.2964	2.62423	0.00122698	0.0101964	91.5615	157.897	0.511	2.383
TRINITY_DN1629_c1_g1_i2	2.21278	6.32952	0.00122809	0.0102027	1226.25	1983.52	17.891	78.589
TRINITY_DN12698_c0_g1_i1	2.29302	2.85821	0.0012321	0.0102299	108	185	4.411	20.785
TRINITY_DN1942_c0_g1_i2	2.41414	1.65886	0.00123242	0.0102299	45.1901	84.1052	0.514	2.596
TRINITY_DN4810_c0_g1_i3	2.38256	1.66513	0.00123242	0.0102299	46.3036	83.7115	0.573	2.812
TRINITY_DN48281_c0_g1_i1	2.36013	2.01804	0.001234	0.0102312	59	106.164	0.801	3.91
TRINITY_DN2298_c0_g1_i5	2.33596	2.0228	0.001234	0.0102312	59.5005	106.146	0.379	1.827
TRINITY_DN999_c0_g1_i28	2.33596	2.0228	0.001234	0.0102312	60.1609	105.751	1.783	8.573
TRINITY_DN3988_c1_g1_i1	2.20544	9.07191	0.00123458	0.0102331	8221	13235	58.249	253.741
TRINITY_DN352_c2_g1_i8	2.30423	2.36714	0.00124197	0.0102856	77.0448	132.575	1.019	4.759
TRINITY_DN8364_c0_g1_i2	2.35525	2.08784	0.00124497	0.0103074	62.4581	111.123	0.431	2.074
TRINITY_DN4957_c1_g1_i4	2.34332	1.97844	0.00125196	0.0103564	58.2643	102.962	0.578	2.766
TRINITY_DN1717_c0_g1_i6	2.394	1.60821	0.00125455	0.0103749	44.0077	81.4452	0.296	1.482
TRINITY_DN636_c0_g1_i1	2.2979	2.45514	0.00127188	0.0104967	81.5071	140.695	0.63	2.943
TRINITY_DN5900_c1_g1_i3	2.2979	2.45514	0.00127188	0.0104967	81.6321	141.31	0.911	4.277
TRINITY_DN3973_c0_g1_i10	2.29764	2.68818	0.00128321	0.0105624	95.6339	164.56	0.578	2.688
TRINITY_DN6574_c0_g1_i10	2.26441	3.18452	0.00128551	0.0105675	137.149	229.713	0.855	3.875
TRINITY_DN41379_c0_g1_i1	2.33316	1.89071	0.00129171	0.0106094	55	97	0.998	4.786
TRINITY_DN804_c0_g1_i11	2.30076	2.47549	0.00129316	0.0106153	83.0843	142.621	0.306	1.417
TRINITY_DN4858_c0_g1_i5	2.37512	1.75338	0.00130365	0.0106953	48.8584	88.7436	0.928	4.59
TRINITY_DN67_c0_g1_i6	2.27173	3.09071	0.00131122	0.0107452	127.504	215.607	1.26	5.774
TRINITY_DN279_c0_g2_i2	2.26052	3.09283	0.00131122	0.0107452	128.997	216.018	2.027	9.222
TRINITY_DN1233_c0_g1_i8	2.36851	1.83662	0.00131377	0.010757	52.4246	94.4606	0.43	2.099
TRINITY_DN23671_c0_g1_i1	2.36851	1.83662	0.00131377	0.010757	52	94	0.881	4.33
TRINITY_DN3654_c0_g1_i8	2.20045	5.74967	0.00131738	0.0107762	827.233	1327.12	5.244	22.754
TRINITY_DN1748_c1_g1_i2	2.31303	2.12279	0.0013174	0.0107762	64.9291	112.915	0.357	1.678
TRINITY_DN3536_c0_g2_i3	2.20569	5.10643	0.00132006	0.0107902	529.446	852.426	5.57	24.307
TRINITY_DN1582_c1_g1_i7	2.26286	3.07179	0.00132175	0.010801	127.277	213.3	2.136	9.731
TRINITY_DN619_c0_g1_i15	2.2043	5.3448	0.00133684	0.0109088	624.067	1003.5	4.712	20.506
TRINITY_DN2386_c0_g1_i6	2.22111	4.09187	0.00134235	0.0109477	261.177	425.328	4.655	20.62
TRINITY_DN3371_c0_g1_i2	2.23425	3.62353	0.0013453	0.0109624	188.138	308.914	1.881	8.368
TRINITY_DN155_c0_g1_i3	2.25607	3.06616	0.00134675	0.0109687	127.284	211.938	0.734	3.306
TRINITY_DN58_c0_g1_i2	2.20285	5.13394	0.00135048	0.0109922	540.33	868.055	15.293	67.166
TRINITY_DN106_c0_g2_i5	2.32572	2.03885	0.00135894	0.0110487	61.1995	106.74	0.235	1.11
TRINITY_DN1569_c0_g2_i12	2.35883	1.73969	0.00136313	0.0110672	48.6075	88.2578	0.573	2.824
TRINITY_DN1981_c0_g1_i19	2.35883	1.73969	0.00136313	0.0110672	48.8617	87.7619	0.6	2.924
TRINITY_DN3249_c1_g1_i4	2.3298	1.74557	0.00136313	0.0110672	50.2916	87.77	1.268	6.042
TRINITY_DN7525_c1_g1_i2	2.33668	1.92053	0.00137645	0.0111597	55.7407	99.0183	2.248	10.983
TRINITY_DN1010_c2_g1_i2	2.22958	3.61967	0.00138049	0.0111862	188.272	308.002	4.409	19.674
TRINITY_DN2439_c0_g1_i3	2.3761	1.59314	0.0013837	0.0112059	43.5109	79.5032	0.407	2.017
TRINITY_DN13652_c0_g1_i2	2.3761	1.59314	0.0013837	0.0112059	43.9559	80.0814	0.53	2.621
TRINITY_DN814_c0_g1_i12	2.2773	2.43796	0.00138492	0.0112127	81.957	139.447	2.314	10.762
TRINITY_DN1383_c1_g1_i5	2.19614	4.98745	0.00138894	0.0112358	489.777	784.489	5.586	24.26
TRINITY_DN346_c0_g1_i1	2.26167	2.79054	0.00140182	0.0113063	105.282	176.221	5.792	26.852
TRINITY_DN17481_c0_g2_i4	2.3446	1.87291	0.00140196	0.0113063	54.2168	95.63	0.884	4.236
TRINITY_DN5725_c0_g1_i3	2.31822	1.87822	0.00140196	0.0113063	54.6225	96.2287	0.69	3.298
TRINITY_DN9398_c1_g1_i4	2.31822	1.87822	0.00140196	0.0113063	54.6321	96.3715	0.619	2.962
TRINITY_DN6908_c0_g1_i5	2.20324	4.36949	0.00140436	0.0113226	319.309	512.716	3.666	15.96
TRINITY_DN3554_c0_g1_i5	2.34006	1.94977	0.00140634	0.011329	56.5426	100.644	0.815	3.942
TRINITY_DN2479_c0_g1_i13	2.31505	1.95478	0.00140634	0.011329	57.5977	100.852	0.227	1.073
TRINITY_DN11793_c1_g1_i4	2.31505	1.95478	0.00140634	0.011329	57.5935	101.081	0.941	4.488
TRINITY_DN23450_c0_g3_i1	2.25146	3.03898	0.0014109	0.0113594	125	208	1.105	4.981
TRINITY_DN55_c0_g1_i2	2.19266	5.18349	0.00141261	0.01137	562.001	896.688	9.233	40.042
TRINITY_DN3875_c0_g1_i11	2.31959	2.17335	0.00141633	0.0113858	67.4999	117.254	0.738	3.473
TRINITY_DN370_c0_g1_i3	2.21314	4.00488	0.0014186	0.0113992	246.883	400.179	2.161	9.487
TRINITY_DN4309_c0_g1_i1	2.25333	2.69675	0.0014318	0.0114957	98.5637	165.033	0.739	3.35
TRINITY_DN1787_c0_g1_i2	2.23113	3.42093	0.0014322	0.0114957	164.403	268.703	1.353	5.985
TRINITY_DN5440_c0_g1_i1	2.32204	1.90829	0.00143263	0.011496	56.0028	98.2944	1.252	5.991
TRINITY_DN8783_c0_g1_i6	2.25156	3.07395	0.00143865	0.0115251	127.868	212.992	0.496	2.233
TRINITY_DN8548_c0_g1_i3	2.22376	3.40587	0.00144267	0.0115446	162.832	266.455	1.984	8.805
TRINITY_DN2744_c0_g1_i3	2.29155	2.27738	0.00144267	0.0115446	72.8325	124.531	1.08	5.015
TRINITY_DN396_c0_g1_i8	2.29155	2.27738	0.00144267	0.0115446	73.4593	124.828	0.754	3.474
TRINITY_DN509_c0_g1_i2	2.32951	1.86026	0.0014609	0.0116678	53.5812	94.6162	0.456	2.181
TRINITY_DN4879_c0_g1_i3	2.31218	2.02753	0.00146343	0.0116849	61.1844	105.513	0.714	3.341
TRINITY_DN43608_c0_g4_i2	2.2423	2.76035	0.00148345	0.0118219	104	172	2.695	12.169
TRINITY_DN11568_c0_g2_i4	2.24707	2.61498	0.00148528	0.0118299	93.5907	155.763	0.707	3.184
TRINITY_DN34993_c1_g1_i1	2.2627	2.56365	0.00148591	0.0118317	90	151	0.813	3.693
TRINITY_DN9771_c0_g2_i4	2.31874	1.98334	0.00149108	0.0118539	59.3429	102.505	0.726	3.402
TRINITY_DN839_c0_g1_i4	2.31874	1.98334	0.00149108	0.0118539	59.0132	102.986	0.693	3.279
TRINITY_DN4756_c0_g1_i12	2.34236	1.72588	0.00149116	0.0118539	49.4368	87.2033	0.662	3.168
TRINITY_DN3193_c0_g1_i10	2.34236	1.72588	0.00149116	0.0118539	49.3769	86.8519	0.237	1.127
TRINITY_DN8332_c0_g2_i3	2.22319	3.1068	0.00149254	0.0118616	132.938	216.667	0.798	3.517
TRINITY_DN1157_c0_g3_i5	2.26577	2.58254	0.00150484	0.0119462	90.8107	152.608	1.336	6.098
TRINITY_DN3433_c0_g1_i5	2.2564	2.4206	0.00150901	0.0119761	81.8097	137.083	1.237	5.628
TRINITY_DN967_c1_g2_i1	2.18381	4.7809	0.00151491	0.0120196	427.812	679.498	16.72	72.988
TRINITY_DN4026_c0_g1_i1	2.3007	1.94281	0.00152075	0.0120593	57.8098	99.5676	0.738	3.449
TRINITY_DN2028_c0_g1_i3	2.16843	5.83618	0.00153603	0.0121569	894.195	1402.64	12.184	51.876
TRINITY_DN59_c0_g1_i7	2.15881	9.17203	0.00153608	0.0121569	9048.07	14103.3	17.902	75.318
TRINITY_DN24346_c0_g1_i9	2.2286	3.04339	0.00153684	0.0121569	127.403	208.38	1.165	5.162
TRINITY_DN356_c0_g1_i21	2.21418	3.37986	0.00154406	0.012208	161.086	261.115	0.807	3.536
TRINITY_DN1054_c0_g1_i2	2.30725	1.89594	0.00155266	0.0122653	56.065	96.5177	0.503	2.345
TRINITY_DN5950_c0_g1_i1	2.30725	1.89594	0.00155266	0.0122653	55.6537	97.3124	1.968	9.441
TRINITY_DN54079_c0_g1_i1	2.31012	1.81618	0.00155627	0.0122905	53	92	1.695	8.056
TRINITY_DN4026_c0_g3_i1	2.26414	2.2947	0.00155993	0.012316	75.2527	126.017	0.982	4.464
TRINITY_DN10347_c0_g1_i4	2.33014	1.62119	0.00156395	0.0123376	46.411	81.3758	0.786	3.749
TRINITY_DN5112_c0_g2_i1	2.33014	1.62119	0.00156395	0.0123376	46	81	0.648	3.097
TRINITY_DN1604_c0_g2_i2	2.16756	5.43706	0.00156597	0.0123502	678.652	1065.39	6.177	26.265
TRINITY_DN357_c2_g1_i1	2.29653	2.08595	0.00157211	0.0123845	64.4775	110.445	0.631	2.929
TRINITY_DN11413_c0_g1_i1	2.31425	1.84752	0.00158706	0.0124825	54	93.9662	1.719	8.193
TRINITY_DN4461_c1_g1_i6	2.26883	2.19615	0.001592	0.0125112	70.1041	117.778	1.105	5.046
TRINITY_DN64814_c0_g1_i1	2.31762	1.76499	0.00159278	0.0125139	51	89	1.467	7.002
TRINITY_DN7896_c0_g2_i4	2.3396	1.56257	0.00160543	0.012603	44.4444	78.0609	0.684	3.264
TRINITY_DN2140_c0_g1_i20	2.22346	3.01579	0.0016137	0.0126611	125.432	204.422	0.651	2.869
TRINITY_DN17046_c0_g1_i2	2.24922	2.37804	0.00162481	0.0127344	80.0002	133	2.042	9.27
TRINITY_DN4327_c0_g1_i1	2.32569	1.71195	0.00163242	0.0127872	49	86	5.015	24.911
TRINITY_DN1784_c0_g1_i11	2.24422	2.64374	0.00163802	0.0128174	95.7039	159.481	0.657	2.962
TRINITY_DN2466_c2_g2_i5	2.20482	3.2585	0.00164219	0.0128428	149.27	240.09	1.166	5.077
TRINITY_DN61153_c0_g1_i1	2.31122	1.92565	0.00164539	0.0128609	57	99	0.599	2.819
TRINITY_DN9314_c0_g1_i1	2.2419	2.71681	0.00164878	0.0128804	101.46	166.812	2.296	10.29
TRINITY_DN568_c0_g1_i6	2.25276	2.34344	0.00165269	0.012904	78.0089	130.016	0.637	2.876
TRINITY_DN2298_c0_g1_i18	2.18648	3.67465	0.00165489	0.0129142	199.935	318.391	1.317	5.675
TRINITY_DN37_c0_g1_i14	2.18083	3.73435	0.00165638	0.0129189	208.619	330.766	2.285	9.821
TRINITY_DN2902_c0_g1_i2	2.25265	2.28517	0.00166063	0.0129485	74.8589	125.476	0.857	3.894
TRINITY_DN20425_c0_g1_i7	2.20583	3.2886	0.00166457	0.0129725	151.811	245.397	1.63	7.141
TRINITY_DN382_c0_g1_i10	2.30133	1.75142	0.0016646	0.0129725	50.9273	88.0426	0.389	1.819
TRINITY_DN707_c0_g1_i4	2.15572	4.98942	0.00166957	0.0130003	502.478	781.241	3.673	15.453
TRINITY_DN416_c0_g1_i8	2.18427	3.83191	0.00166988	0.0130003	222.722	354.471	1.784	7.685
TRINITY_DN1884_c0_g1_i2	2.14876	5.99523	0.00167128	0.0130003	1008.75	1562.1	14.968	62.952
TRINITY_DN20145_c0_g1_i1	2.20609	3.04779	0.00167154	0.0130003	129	208	0.964	4.208
TRINITY_DN5843_c0_g1_i4	2.29047	1.95976	0.00167303	0.0130066	58.8211	101.019	0.288	1.337
TRINITY_DN557_c0_g1_i6	2.17211	4.21013	0.00167488	0.0130176	291.446	458	2.484	10.571
TRINITY_DN1_c1_g1_i6	2.21637	3.00993	0.00167734	0.0130261	124.935	203.172	2.645	11.717
TRINITY_DN3331_c0_g1_i1	2.28213	2.1421	0.00167852	0.0130266	67.0815	114.1	2.445	11.414
TRINITY_DN1002_c0_g1_i22	2.26082	2.14642	0.00167852	0.0130266	67.9081	113.941	0.783	3.561
TRINITY_DN59_c0_g1_i28	2.13897	11.518	0.00167949	0.0130266	46504.6	71495.9	42.934	178.072
TRINITY_DN11665_c0_g1_i6	2.21907	2.59182	0.00168673	0.0130618	93.9103	153.131	0.883	3.901
TRINITY_DN13760_c0_g1_i1	2.28337	2.07499	0.00168865	0.0130719	64	109	0.927	4.288
TRINITY_DN6753_c0_g1_i12	2.23376	2.53966	0.00169501	0.0131141	90.2479	147.708	0.549	2.43
TRINITY_DN20077_c0_g1_i2	2.21808	2.88857	0.00169673	0.0131239	115.456	186.894	5.142	22.936
TRINITY_DN267_c0_g1_i4	2.14399	6.13976	0.00169851	0.0131342	1117.74	1725.09	12.917	54.058
TRINITY_DN750_c0_g1_i9	2.1655	4.24908	0.00170365	0.0131639	299.906	470.031	2.916	12.381
TRINITY_DN10600_c0_g1_i1	2.30883	1.6979	0.00170848	0.0131935	49.4753	85.429	0.666	3.122
TRINITY_DN1369_c0_g5_i1	2.22147	2.56201	0.00171296	0.0132086	92	150	2.004	8.902
TRINITY_DN1000_c0_g1_i4	2.26038	2.27166	0.00171362	0.0132086	73.8887	124.135	1.999	9.175
TRINITY_DN977_c2_g1_i2	2.24107	2.27558	0.00171362	0.0132086	74.6847	124.267	0.698	3.147
TRINITY_DN439_c0_g1_i6	2.19787	2.88466	0.00173277	0.013335	115.708	186.365	1.157	5.048
TRINITY_DN9936_c4_g1_i2	2.19787	2.88466	0.00173277	0.013335	116.128	185.948	1.085	4.706
TRINITY_DN5_c0_g1_i6	2.1478	5.32609	0.00173523	0.0133503	635.695	983.884	3.497	14.633
TRINITY_DN2711_c0_g1_i6	2.16636	3.89994	0.00173971	0.0133777	236.263	370.106	2.013	8.539
TRINITY_DN34744_c0_g1_i4	2.20912	2.84222	0.00174121	0.0133857	111.662	180.656	4.083	18.131
TRINITY_DN20329_c0_g1_i1	2.14921	4.86042	0.00174669	0.0134136	461	714	6.293	26.455
TRINITY_DN2777_c0_g1_i2	2.15113	4.83336	0.00174775	0.0134181	451.619	700.797	6.918	29.165
TRINITY_DN802_c5_g2_i2	2.14921	4.95489	0.00176657	0.0135339	492.109	762.004	3.068	12.849
TRINITY_DN4414_c0_g1_i1	2.21034	2.70527	0.00176987	0.0135478	101.673	165.053	0.659	2.892
TRINITY_DN2485_c0_g1_i3	2.27843	1.78983	0.00177017	0.0135478	53.2062	90.1138	1.149	5.302
TRINITY_DN16535_c0_g1_i1	2.17155	3.58736	0.00177847	0.0136034	190	299	1.04	4.423
TRINITY_DN450_c0_g1_i20	2.22558	2.4483	0.00178193	0.0136191	84.8093	139.05	0.631	2.8
TRINITY_DN656_c1_g2_i4	2.18667	3.24357	0.00178311	0.0136245	149.435	237.461	1.834	7.907
TRINITY_DN12549_c0_g1_i3	2.16685	3.63643	0.00178915	0.013653	197.266	308.613	2.986	12.688
TRINITY_DN5768_c0_g1_i2	2.24508	2.29855	0.00178932	0.013653	76.3932	125.796	1.408	6.309
TRINITY_DN8872_c0_g1_i4	2.21288	2.7917	0.00178966	0.013653	108.485	175.49	0.685	2.996
TRINITY_DN1694_c0_g1_i2	2.19513	3.21058	0.00179112	0.0136601	145.332	231.596	1.474	6.367
TRINITY_DN187_c0_g2_i4	2.21183	2.55405	0.00180483	0.0137361	92.0357	148.756	0.82	3.589
TRINITY_DN28423_c0_g1_i1	2.21105	2.63163	0.00180882	0.0137592	97.2952	157	0.829	3.622
TRINITY_DN7568_c0_g1_i12	2.2266	2.50049	0.00181826	0.0138165	88.4083	143.817	3.541	15.838
TRINITY_DN16630_c0_g1_i2	2.31332	1.73182	0.00181907	0.013819	50.0442	86.6351	1.034	4.877
TRINITY_DN6183_c0_g2_i1	2.22737	2.35997	0.00182927	0.0138856	80	131	1.633	7.28
TRINITY_DN1291_c0_g1_i7	2.20394	2.91484	0.00183434	0.0139204	117.702	190.07	1.138	4.979
TRINITY_DN3234_c0_g1_i5	2.14496	4.45248	0.00183795	0.0139324	348.739	539.182	1.903	7.953
TRINITY_DN5320_c0_g1_i18	2.21322	2.60264	0.00183833	0.0139324	95.0267	153.733	0.56	2.45
TRINITY_DN1795_c1_g1_i3	2.12116	7.37452	0.00184565	0.0139769	2660.51	4040.65	17.012	69.885
TRINITY_DN6968_c0_g1_i11	2.19483	2.93209	0.00184743	0.0139867	120.487	192.492	1.493	6.47
TRINITY_DN453_c0_g1_i3	2.1777	3.10212	0.00185094	0.0139986	136.125	215.263	0.436	1.862
TRINITY_DN2618_c1_g1_i9	2.18311	3.25046	0.0018536	0.0140051	149.561	237.894	1.243	5.351
TRINITY_DN13274_c0_g1_i1	2.2818	1.90116	0.00185373	0.0140051	57.2913	97.1797	0.876	4.036
TRINITY_DN10714_c0_g1_i6	2.2818	1.90116	0.00185373	0.0140051	56.6345	96.5706	0.656	3.035
TRINITY_DN2875_c0_g1_i6	2.25679	1.90635	0.00185373	0.0140051	57.6468	96.7713	0.8	3.647
TRINITY_DN674_c1_g1_i1	2.12544	5.88291	0.00187236	0.0141129	945.729	1441.29	19.926	82.73
TRINITY_DN9034_c0_g3_i1	2.25667	2.05282	0.0018815	0.0141595	64.2851	106.757	0.484	2.176
TRINITY_DN475_c1_g1_i20	2.23436	2.05744	0.0018815	0.0141595	64.8909	106.507	1.032	4.605
TRINITY_DN2951_c0_g1_i8	2.2317	2.1654	0.00188295	0.014163	70.1453	114.627	0.374	1.65
TRINITY_DN144_c0_g1_i13	2.23442	2.34715	0.00188466	0.0141678	78.8896	129.989	0.99	4.427
TRINITY_DN10827_c0_g3_i1	2.18801	3.04426	0.00188506	0.0141678	130.317	207.464	1.267	5.465
TRINITY_DN7336_c0_g1_i1	2.13469	4.76427	0.00188834	0.0141888	435	667	4.924	20.471
TRINITY_DN1489_c0_g1_i15	2.13777	4.4673	0.00189204	0.0142129	353.727	544.291	1.717	7.14
TRINITY_DN770_c0_g2_i4	2.32568	1.58459	0.0018995	0.0142468	44.6685	79.1026	0.206	0.986
TRINITY_DN8115_c0_g1_i3	2.2941	1.59121	0.0018995	0.0142468	46.1555	78.5181	1.555	7.25
TRINITY_DN26281_c0_g1_i1	2.26196	1.85832	0.00190355	0.0142527	56	94	0.687	3.127
TRINITY_DN3081_c0_g1_i3	2.21477	2.29291	0.00190386	0.0142527	77.0546	124.696	0.88	3.862
TRINITY_DN6083_c0_g3_i5	2.23615	2.19015	0.00190423	0.0142527	71.4386	116.91	0.468	2.071
TRINITY_DN19916_c0_g2_i1	2.23615	2.19015	0.00190423	0.0142527	71	117	1.03	4.609
TRINITY_DN11896_c1_g1_i1	2.14835	4.02088	0.00190516	0.014254	259.128	401.447	2.929	12.302
TRINITY_DN609_c0_g1_i4	2.13574	4.66489	0.00190539	0.014254	406.125	622.846	2.505	10.39
TRINITY_DN5556_c0_g1_i5	2.16054	3.48283	0.0019188	0.0143468	178.426	278.48	1.342	5.668
TRINITY_DN1857_c0_g1_i5	2.2353	2.1253	0.00192648	0.0143921	68.1734	112.38	0.442	1.971
TRINITY_DN340_c0_g3_i3	2.10964	9.71615	0.00192665	0.0143921	13563.2	20431.9	76.31	310.828
TRINITY_DN5392_c0_g1_i5	2.29923	1.62763	0.0019309	0.0144075	47	81	1.988	9.429
TRINITY_DN24666_c0_g1_i7	2.29923	1.62763	0.0019309	0.0144075	47.2582	81.1052	0.552	2.568
TRINITY_DN1637_c0_g1_i10	2.17923	3.0027	0.00193446	0.014423	126.728	200.724	1.002	4.294
TRINITY_DN6651_c0_g1_i4	2.26163	1.93582	0.00195431	0.0145448	59.0272	99.2648	0.976	4.462
TRINITY_DN1659_c0_g1_i12	2.24111	1.81422	0.00195763	0.0145641	55.261	91.0852	0.449	2.002
TRINITY_DN6478_c0_g1_i1	2.30216	1.53141	0.00196355	0.0145872	44.2514	75.9998	0.235	1.091
TRINITY_DN2607_c2_g3_i1	2.16731	3.17756	0.00197302	0.0146501	144	226	2.788	11.91
TRINITY_DN1925_c1_g2_i1	2.17851	2.943	0.00197602	0.0146681	122.25	193.375	2.097	9.017
TRINITY_DN2877_c0_g1_i3	2.18162	2.95757	0.00198792	0.014738	122.576	194.599	2.743	11.872
TRINITY_DN543_c1_g1_i2	2.18388	2.68349	0.00199381	0.014769	102.051	162.116	0.826	3.551
TRINITY_DN2674_c0_g1_i2	2.22237	2.11463	0.00199453	0.014769	67.9629	111.126	0.528	2.337
TRINITY_DN1655_c0_g1_i20	2.30731	1.56931	0.00199516	0.014769	45.2472	78.3523	0.644	3.026
TRINITY_DN6738_c0_g1_i2	2.17564	2.84076	0.00199711	0.0147796	113.635	180.416	1.433	6.172
TRINITY_DN311_c0_g1_i7	2.11142	5.66104	0.00200517	0.0148166	818.343	1234.13	8.831	36.101
TRINITY_DN2568_c2_g1_i6	2.26686	1.88876	0.00200854	0.01483	56.7073	96.1054	1.229	5.676
TRINITY_DN199_c0_g2_i1	2.24185	1.894	0.00200854	0.01483	58	96	4.993	23.25
TRINITY_DN113_c1_g1_i11	2.24185	1.894	0.00200854	0.01483	58.3778	96.1966	0.277	1.235
TRINITY_DN2155_c0_g1_i4	2.16036	3.34468	0.00201322	0.0148609	161.646	252.558	1.549	6.557
TRINITY_DN743_c1_g1_i5	2.19628	2.63461	0.0020139	0.0148621	98.2889	156.653	1.037	4.48
TRINITY_DN7959_c0_g2_i4	2.24603	1.76304	0.00201652	0.0148701	53.3178	88.4751	0.682	3.07
TRINITY_DN613_c0_g1_i6	2.18086	2.56037	0.00202053	0.0148956	94.3073	148.759	0.413	1.761
TRINITY_DN4406_c2_g1_i4	2.22282	1.92881	0.00203243	0.0149586	59.9798	98.0069	2.56	11.519
TRINITY_DN897_c0_g1_i10	2.22282	1.92881	0.00203243	0.0149586	60.4418	97.9592	0.505	2.214
TRINITY_DN5376_c1_g1_i4	2.1139	4.90531	0.00203934	0.0149883	485.171	733.402	2.636	10.774
TRINITY_DN1029_c1_g1_i6	2.19411	2.42237	0.00205236	0.0150614	85.4921	136.403	1.513	6.566
TRINITY_DN2120_c0_g1_i2	2.16696	3.02697	0.00207227	0.015173	130.204	204.147	1.318	5.599
TRINITY_DN10624_c0_g2_i2	2.11058	4.97556	0.00207229	0.015173	509.527	769	13.801	56.909
TRINITY_DN3845_c0_g1_i2	2.12852	3.88744	0.00207677	0.0151855	238.626	365.058	5.443	22.702
TRINITY_DN1192_c0_g1_i1	2.2474	1.99791	0.00207742	0.0151855	62.4445	103.355	0.475	2.128
TRINITY_DN10216_c0_g1_i8	2.2474	1.99791	0.00207742	0.0151855	62.0812	103.495	0.48	2.168
TRINITY_DN1205_c0_g1_i10	2.27979	1.70397	0.00208088	0.0151855	49.6961	85.4607	0.72	3.362
TRINITY_DN50340_c0_g1_i1	2.27979	1.70397	0.00208088	0.0151855	50	85	1.329	6.171
TRINITY_DN644_c1_g1_i9	2.25133	1.71	0.00208088	0.0151855	50.9139	85.4511	0.191	0.865
TRINITY_DN27339_c0_g1_i1	2.11129	4.83893	0.00208135	0.0151855	463.84	700.129	2.818	11.504
TRINITY_DN704_c0_g1_i5	2.13067	3.98374	0.00209059	0.0152476	254.836	390.137	1.286	5.321
TRINITY_DN392_c0_g2_i1	2.17954	2.76426	0.00209487	0.0152727	108.231	170.622	0.916	3.911
TRINITY_DN500_c0_g1_i17	2.11584	4.51372	0.00211704	0.0154188	370.005	559.996	1.801	7.368
TRINITY_DN304_c1_g1_i7	2.11786	4.29501	0.00211935	0.0154317	318.05	482.111	1.308	5.357
TRINITY_DN8432_c0_g1_i1	2.15295	3.1139	0.00212306	0.0154471	138.775	215.539	1.957	8.251
TRINITY_DN45517_c0_g2_i3	2.18093	2.73783	0.00213062	0.0154942	106.423	168.283	1.534	6.586
TRINITY_DN274_c0_g1_i3	2.20932	2.10389	0.00213864	0.0155348	67.8789	110.485	1.278	5.662
TRINITY_DN300_c2_g1_i2	2.08789	8.1597	0.00213888	0.0155348	4670.25	6930.38	37.024	148.725
TRINITY_DN897_c0_g1_i5	2.18598	2.46703	0.00214229	0.0155419	87.6081	140.196	0.489	2.118
TRINITY_DN26883_c0_g1_i4	2.25703	1.65497	0.00215146	0.0155909	49.1056	82.491	0.664	3.029
TRINITY_DN516_c0_g1_i8	2.17342	2.79964	0.00216668	0.0156816	110.8	175.361	1.036	4.441
TRINITY_DN485_c1_g1_i13	2.1962	2.29676	0.00217435	0.0157293	77.5992	125.02	1.33	5.825
TRINITY_DN1514_c0_g1_i7	2.19117	2.17387	0.00217578	0.0157355	72.0102	114.6	0.265	1.14
TRINITY_DN6050_c0_g1_i8	2.22946	2.03034	0.00217694	0.0157355	63.9275	104.82	0.593	2.632
TRINITY_DN12549_c3_g1_i1	2.16719	2.64056	0.00218261	0.0157614	99.8234	156.693	2.238	9.579
TRINITY_DN6653_c0_g2_i12	2.18265	2.32316	0.00219049	0.0158064	80.2712	126.697	0.432	1.844
TRINITY_DN11752_c0_g1_i1	2.18265	2.32316	0.00219049	0.0158064	80	127	0.594	2.552
TRINITY_DN4976_c0_g1_i2	2.14688	3.08763	0.00219157	0.0158064	137.068	212.289	0.885	3.706
TRINITY_DN5627_c0_g1_i4	2.09727	4.93601	0.00219844	0.015848	500.096	747.245	5.641	22.854
TRINITY_DN98_c4_g1_i13	2.20803	1.91666	0.00219908	0.0158487	60.0565	97.0663	0.31	1.353
TRINITY_DN8315_c0_g2_i2	2.22956	1.74947	0.00220141	0.0158616	53.1272	86.9101	0.655	2.905
TRINITY_DN6487_c1_g1_i6	2.16152	2.77654	0.00220377	0.0158707	110.495	171.802	1.186	4.999
TRINITY_DN2618_c1_g1_i3	2.11248	4.18624	0.00220759	0.0158863	296.452	447.445	1.655	6.755
TRINITY_DN1374_c1_g1_i20	2.10588	4.25754	0.00220836	0.0158879	312.175	468.618	1.085	4.399
TRINITY_DN1059_c0_g1_i1	2.14628	3.22027	0.00222354	0.0159852	150.344	231.959	0.835	3.485
TRINITY_DN456_c0_g1_i12	2.14229	2.99543	0.00222707	0.0159986	128.525	199.219	7.356	31.616
TRINITY_DN2209_c0_g2_i1	2.26319	1.5978	0.00222917	0.0160018	46.5509	79.0864	0.696	3.213
TRINITY_DN1456_c0_g1_i5	2.23294	1.60434	0.00222917	0.0160018	47.9503	79.2999	0.577	2.588
TRINITY_DN1225_c0_g1_i11	2.13013	3.23614	0.00223178	0.0160165	153.201	234.257	0.902	3.729
TRINITY_DN4038_c0_g1_i3	2.19359	2.13403	0.00223283	0.0160201	69.8069	112.345	2.691	11.9
TRINITY_DN19455_c0_g1_i7	2.23334	1.98629	0.00223949	0.016048	61.8228	101.929	1.298	5.829
TRINITY_DN6690_c1_g1_i3	2.21032	1.99115	0.00223949	0.016048	62.5657	102.329	0.735	3.262
TRINITY_DN600_c1_g1_i2	2.10142	4.36611	0.00224933	0.0161026	337.342	505.361	7.671	31.331
TRINITY_DN19403_c0_g1_i5	2.19336	2.02371	0.00225846	0.016162	65.0331	103.835	0.893	3.871
TRINITY_DN2632_c0_g2_i4	2.09751	4.45087	0.00225875	0.016162	357.765	535.141	1.904	7.7
TRINITY_DN7005_c0_g1_i4	2.12139	3.42596	0.0022604	0.0161698	175.366	266.124	1.765	7.257
TRINITY_DN3750_c0_g1_i5	2.15384	2.61479	0.00228075	0.0162953	99.482	154.489	3.929	16.771
TRINITY_DN1064_c0_g1_i6	2.20104	2.22265	0.00228276	0.0163016	74.4063	119.092	0.607	2.629
TRINITY_DN2517_c0_g1_i3	2.20104	2.22265	0.00228276	0.0163016	74.0681	118.965	0.392	1.703
TRINITY_DN2183_c0_g1_i7	2.26372	1.49963	0.00228922	0.0163396	43.6614	73.6713	0.431	1.972
TRINITY_DN15582_c1_g2_i2	2.26372	1.49963	0.00228922	0.0163396	44.1845	73.7295	1.464	6.696
TRINITY_DN33531_c0_g1_i1	2.13084	3.19784	0.00229121	0.0163498	149	228	6.623	27.925
TRINITY_DN822_c0_g2_i6	2.21746	2.08857	0.00229416	0.0163668	66.7047	108.728	0.647	2.858
TRINITY_DN2219_c1_g1_i5	2.16788	2.2544	0.00229824	0.0163857	76.6523	120.693	1.612	6.915
TRINITY_DN1273_c0_g1_i6	2.17728	2.42586	0.00231444	0.0164871	85.6998	136.289	3.481	15.228
TRINITY_DN283_c3_g1_i1	2.12547	3.33417	0.00232115	0.0165267	163.521	249.6	1.831	7.577
TRINITY_DN3101_c0_g1_i8	2.21913	1.97459	0.00232565	0.0165426	61.9448	101.225	0.697	3.088
TRINITY_DN941_c0_g1_i2	2.21913	1.97459	0.00232565	0.0165426	61.7715	101.217	0.644	2.86
TRINITY_DN9771_c0_g2_i7	2.19612	1.97949	0.00232565	0.0165426	62.6488	101.02	0.814	3.562
TRINITY_DN1029_c0_g1_i5	2.09977	4.27112	0.00233199	0.0165632	316.036	472.827	2.209	8.942
TRINITY_DN1581_c1_g1_i5	2.2152	1.81977	0.00234267	0.0166151	56.3801	90.5071	0.569	2.476
TRINITY_DN898_c0_g1_i5	2.2152	1.81977	0.00234267	0.0166151	55.8646	90.7588	0.363	1.594
TRINITY_DN2594_c0_g1_i5	2.1838	2.18831	0.00234274	0.0166151	73.2168	116.002	0.986	4.239
TRINITY_DN8074_c0_g1_i3	2.15256	2.5054	0.00235243	0.0166691	91.9301	143.043	0.94	3.964
TRINITY_DN4487_c0_g3_i1	2.16201	2.65102	0.00236085	0.0167143	100.933	158.144	0.844	3.58
TRINITY_DN48_c0_g2_i3	2.08368	4.60819	0.00237137	0.0167688	402.081	595.205	8.824	35.602
TRINITY_DN70323_c0_g1_i1	2.12318	3.2869	0.00237385	0.0167743	159	242	6.674	27.959
TRINITY_DN13591_c0_g1_i1	2.18286	2.08217	0.00237651	0.0167806	68	108	1.355	5.858
TRINITY_DN14665_c0_g1_i2	2.21726	1.89921	0.00238074	0.0168022	59.043	95.8942	1.057	4.671
TRINITY_DN2298_c0_g1_i15	2.10743	3.53499	0.00238247	0.0168104	189.519	286.141	1.331	5.438
TRINITY_DN704_c0_g1_i1	2.1048	3.64399	0.00240073	0.0169268	204.637	307.737	1.048	4.261
TRINITY_DN4_c0_g1_i6	2.16971	2.4704	0.00240492	0.0169482	88.6501	139.741	0.798	3.407
TRINITY_DN1260_c0_g3_i14	2.21289	1.73579	0.00240494	0.0169482	53.3598	86.1491	0.28	1.222
TRINITY_DN2319_c0_g1_i18	2.15842	2.33991	0.00241269	0.0169904	82.3641	127.818	0.495	2.077
TRINITY_DN6850_c0_g1_i9	2.20173	2.00753	0.00243166	0.0170866	64.234	103.47	0.69	3.012
TRINITY_DN13062_c0_g1_i8	2.09401	4.07458	0.00243375	0.0170914	277.359	413.222	2.498	10.081
TRINITY_DN10202_c0_g1_i1	2.26987	1.53831	0.00243383	0.0170914	45	76	0.953	4.387
TRINITY_DN2406_c0_g1_i1	2.06794	5.94528	0.00243411	0.0170914	1020	1493	16.471	65.522
TRINITY_DN39264_c0_g1_i2	2.14213	2.69209	0.00243888	0.0171165	105.295	161.92	2.638	11.071
TRINITY_DN5192_c0_g1_i4	2.16663	2.41715	0.00244922	0.0171808	85.7149	134.662	0.946	4.028
TRINITY_DN30883_c0_g1_i1	2.24483	1.58267	0.00245575	0.017214	47	78	0.613	2.763
TRINITY_DN5837_c0_g1_i1	2.21457	1.58929	0.00245575	0.017214	47.7024	77.6099	0.447	1.97
TRINITY_DN1078_c0_g1_i9	2.10497	3.47805	0.00245968	0.0172327	182.996	274.625	0.982	3.985
TRINITY_DN289_c0_g1_i2	2.22109	1.85098	0.0024608	0.0172327	57.1385	93.4099	0.177	0.783
TRINITY_DN3535_c1_g1_i1	2.19608	1.85637	0.0024608	0.0172327	58	93	1.575	6.899
TRINITY_DN1808_c0_g1_i1	2.18831	2.10833	0.00247637	0.0173167	68.7141	110.485	1.461	6.402
TRINITY_DN3007_c0_g1_i1	2.16761	2.11275	0.00247637	0.0173167	70.4296	110.258	2.146	9.194
TRINITY_DN1397_c0_g1_i2	2.07385	4.65346	0.00248757	0.0173823	416.891	613.045	9.053	36.278
TRINITY_DN632_c0_g1_i1	2.09704	3.46359	0.00248906	0.0173886	181.742	271.717	2.585	10.494
TRINITY_DN32606_c0_g1_i1	2.0999	3.5518	0.002491	0.0173947	193.025	289.135	2.251	9.145
TRINITY_DN3754_c0_g4_i1	2.24547	1.67561	0.00249589	0.0174069	50.0685	83.0932	1.984	9.053
TRINITY_DN237_c1_g1_i20	2.24547	1.67561	0.00249589	0.0174069	50.2599	82.9806	0.895	4.02
TRINITY_DN5261_c0_g1_i10	2.217	1.68177	0.00249589	0.0174069	51.3393	82.7885	1.217	5.355
TRINITY_DN4174_c0_g1_i1	2.10241	3.5764	0.00250083	0.017424	196	294	2.805	11.426
TRINITY_DN262_c0_g1_i3	2.06251	5.81342	0.00250137	0.017424	934.336	1361.68	7.32	28.877
TRINITY_DN1396_c0_g1_i2	2.07331	4.78924	0.0025127	0.0174951	458.056	673.185	4.293	17.092
TRINITY_DN3284_c0_g2_i9	2.1766	2.20259	0.00251593	0.0175129	74.3545	116.89	1.136	4.851
TRINITY_DN1118_c0_g1_i1	2.15591	2.40838	0.0025198	0.0175271	86.0133	134.283	2.229	9.5
TRINITY_DN1124_c1_g1_i4	2.15591	2.40838	0.0025198	0.0175271	85.894	133.695	0.811	3.419
TRINITY_DN3654_c0_g1_i2	2.127	3.02786	0.00252444	0.0175383	133.287	203.483	5.503	23.116
TRINITY_DN1301_c2_g1_i1	2.08707	3.72614	0.00252824	0.0175521	219.465	325.134	1.798	7.213
TRINITY_DN5561_c0_g1_i2	2.07848	4.07769	0.00252973	0.0175582	280.379	413.134	2.848	11.372
TRINITY_DN10078_c0_g1_i1	2.13936	2.61782	0.00253122	0.0175644	100.239	154.198	1.218	5.082
TRINITY_DN2830_c0_g2_i6	2.08062	4.20878	0.0025349	0.0175773	306.35	451.563	2.658	10.61
TRINITY_DN4815_c0_g1_i1	2.16117	2.26805	0.00253987	0.0176	78.0549	122.29	0.624	2.647
TRINITY_DN1850_c1_g2_i1	2.09402	3.40371	0.00254049	0.0176	175.3	261.321	2.164	8.749
TRINITY_DN1185_c1_g2_i1	2.09172	3.75635	0.00254062	0.0176	222.574	331.871	1.105	4.452
TRINITY_DN18647_c0_g2_i5	2.19927	1.8067	0.00254827	0.0176488	56.1685	90.2213	0.779	3.398
TRINITY_DN3429_c0_g1_i1	2.09651	3.34592	0.00255782	0.0177107	168	250.965	5.217	21.335
TRINITY_DN205_c2_g1_i1	2.11141	3.23995	0.00256029	0.0177194	155	234	2.983	12.258
TRINITY_DN7334_c0_g1_i1	2.18049	1.84362	0.00256395	0.0177277	58	92	0.729	3.135
TRINITY_DN8140_c0_g1_i3	2.18049	1.84362	0.00256395	0.0177277	58.2494	91.7415	0.803	3.435
TRINITY_DN5121_c0_g1_i7	2.13736	2.70217	0.00256553	0.0177315	106.1	162.936	0.54	2.242
TRINITY_DN343_c0_g1_i5	2.06888	4.68726	0.00256572	0.0177315	428.316	627.019	1.115	4.408
TRINITY_DN327_c0_g1_i7	2.0815	4.04856	0.00256789	0.0177422	273.93	404.98	1.972	7.888
TRINITY_DN13075_c0_g1_i10	2.11988	3.02206	0.00257262	0.0177707	133.304	202.465	0.989	4.065
TRINITY_DN445_c1_g2_i1	2.06822	4.39842	0.00258464	0.0178409	351.416	513.729	13.321	53.491
TRINITY_DN3193_c0_g1_i11	2.10221	3.31524	0.00258711	0.017847	164.335	245.727	1.092	4.416
TRINITY_DN3662_c0_g1_i4	2.17857	2.16355	0.00258799	0.017847	72.4002	113.716	0.574	2.439
TRINITY_DN3200_c0_g1_i4	2.22144	1.6257	0.00259631	0.0178959	49.4337	80.2208	0.684	3.014
TRINITY_DN2311_c0_g1_i11	2.22144	1.6257	0.00259631	0.0178959	49.444	80.1949	0.596	2.623
TRINITY_DN3979_c0_g1_i2	2.10521	3.25372	0.00260779	0.0179707	157.485	236.06	1.453	5.898
TRINITY_DN716_c0_g4_i5	2.0426	9.24422	0.00261745	0.0180287	10154	14601.8	29.296	113.76
TRINITY_DN1358_c0_g1_i2	2.12422	2.67748	0.00261886	0.0180298	105.043	159.774	2.095	8.674
TRINITY_DN2116_c0_g1_i7	2.09246	3.55331	0.00263142	0.0181034	194.15	288.649	1.47	5.916
TRINITY_DN1312_c0_g1_i1	2.12802	2.72213	0.00263367	0.0181145	107.842	165.479	0.648	2.689
TRINITY_DN2131_c0_g1_i1	2.1212	2.90817	0.00263688	0.0181323	123	187	6.308	26.515
TRINITY_DN17_c0_g1_i12	2.10183	2.92788	0.00264309	0.0181649	126.06	188.905	1.22	4.953
TRINITY_DN5857_c0_g2_i4	2.14084	2.55873	0.00264514	0.0181718	96.0618	147.567	0.48	1.993
TRINITY_DN5132_c0_g1_i13	2.07869	3.61566	0.00265087	0.0182069	204.024	300.877	1.056	4.211
TRINITY_DN1262_c0_g1_i8	2.05509	5.04017	0.00265856	0.0182424	550.056	798.366	22.629	90.36
TRINITY_DN37018_c0_g2_i1	2.16025	2.1278	0.00266552	0.0182771	71	111	1.147	4.871
TRINITY_DN1057_c0_g1_i3	2.05846	4.85139	0.00266839	0.0182924	481.831	700.807	3.688	14.519
TRINITY_DN7446_c0_g1_i4	2.22422	1.4672	0.00267464	0.0183218	43.8783	72.3078	0.567	2.536
TRINITY_DN1443_c0_g1_i1	2.04667	5.57281	0.00268327	0.018364	798	1151	15.077	59.178
TRINITY_DN809_c0_g1_i14	2.16422	2.19247	0.00268574	0.0183766	73.6949	115.755	0.226	0.959
TRINITY_DN7740_c0_g2_i3	2.06347	4.26911	0.00268876	0.0183929	322.059	470.244	5.365	21.295
TRINITY_DN2053_c0_g1_i3	2.13168	2.22488	0.00269525	0.0184329	76.5536	117.993	1.201	5.03
TRINITY_DN7328_c0_g1_i7	2.19029	1.95092	0.00270823	0.0185086	62.39	99.3069	0.542	2.336
TRINITY_DN3560_c0_g1_i8	2.2033	1.61085	0.00272257	0.0185934	49.4454	78.9472	1.094	4.759
TRINITY_DN118_c1_g1_i1	2.06811	3.75674	0.00272659	0.0186165	225.702	330.954	3.351	13.346
TRINITY_DN2182_c0_g1_i2	2.06608	3.99289	0.00273276	0.0186469	266.497	389.22	8.95	35.829
TRINITY_DN340_c0_g4_i1	2.03225	10.5493	0.002737	0.0186699	25231	36024.3	52.534	202.466
TRINITY_DN20781_c0_g1_i1	2.08718	3.27598	0.00274615	0.0187279	160.525	238.745	1.448	5.832
TRINITY_DN1960_c0_g1_i11	2.17897	1.70805	0.00274968	0.0187431	52.7339	84.11	0.605	2.618
TRINITY_DN1315_c0_g1_i4	2.04068	5.77239	0.00275703	0.0187844	919.397	1320.41	7.243	28.158
TRINITY_DN222_c0_g1_i5	2.05313	4.39863	0.00278907	0.0189581	353.634	512.583	2.429	9.526
TRINITY_DN108_c0_g1_i13	2.08486	3.07945	0.00279255	0.0189773	140.531	208.64	1.08	4.342
TRINITY_DN1556_c0_g2_i6	2.08451	3.30088	0.00279735	0.0189996	164.406	242.514	0.592	2.359
TRINITY_DN4910_c0_g1_i3	2.10603	2.69053	0.00281851	0.0191016	107.425	161.28	1.765	7.202
TRINITY_DN6381_c2_g1_i2	2.10603	2.69053	0.00281851	0.0191016	106.823	161.302	17.782	76.909
TRINITY_DN80_c0_g2_i5	2.08316	3.41155	0.00282275	0.0191176	177.461	261.751	2.036	8.144
TRINITY_DN13737_c0_g1_i4	2.19985	1.5137	0.0028317	0.0191658	46.0506	74.476	0.772	3.395
TRINITY_DN919_c1_g1_i5	2.08085	3.25252	0.00283222	0.0191658	159.043	234.939	1.213	4.851
TRINITY_DN1706_c0_g1_i26	2.16356	2.04438	0.00283956	0.0191931	67.1609	105.024	0.59	2.497
TRINITY_DN1995_c0_g1_i14	2.1472	2.11716	0.00285449	0.0192805	71.1179	109.84	0.895	3.749
TRINITY_DN1214_c2_g1_i6	2.05406	4.21091	0.00286173	0.0193203	310.76	450.509	2.575	10.108
TRINITY_DN6179_c0_g2_i12	2.06953	3.40877	0.00286413	0.0193275	178.172	261.293	0.901	3.572
TRINITY_DN1556_c0_g2_i3	2.02606	6.66632	0.0028657	0.0193329	1718.67	2443.99	23.084	89.097
TRINITY_DN1403_c0_g2_i3	2.21031	1.64673	0.00286625	0.0193329	49.9306	81.2485	0.637	2.814
TRINITY_DN346_c0_g1_i28	2.07281	3.43589	0.00286928	0.0193487	181.382	266.339	1.786	7.108
TRINITY_DN23844_c0_g1_i2	2.11564	2.61319	0.00287287	0.019364	101.436	152.903	0.762	3.107
TRINITY_DN4268_c0_g1_i22	2.10145	2.61621	0.00287287	0.019364	102.238	153.008	0.541	2.187
TRINITY_DN1386_c0_g1_i2	2.09447	2.96787	0.00287688	0.0193774	130.209	194.042	0.952	3.841
TRINITY_DN630_c0_g1_i5	2.03498	5.2662	0.00287788	0.0193796	650.244	930.377	2.921	11.293
TRINITY_DN9101_c0_g1_i2	2.14284	2.27197	0.00288641	0.0194235	79	122	1.693	7.123
TRINITY_DN9853_c0_g1_i2	2.08502	2.79253	0.0029052	0.0195272	115.669	171.687	0.815	3.272
TRINITY_DN5179_c1_g1_i2	2.05507	4.04307	0.0029097	0.019553	276.606	402	5.319	21.04
TRINITY_DN7740_c1_g1_i1	2.14732	1.86707	0.00291052	0.0195539	60.1597	93.0083	2.158	9.154
TRINITY_DN3577_c0_g1_i1	2.0184	9.89675	0.00291483	0.0195783	16176.1	22875.3	598.195	2322.5
TRINITY_DN1637_c0_g1_i7	2.11183	2.43973	0.00291693	0.0195879	89.8069	135.595	0.656	2.682
TRINITY_DN7824_c0_g1_i1	2.15422	1.89728	0.00291786	0.0195896	61.1736	94.8222	0.686	2.883
TRINITY_DN6033_c0_g2_i1	2.09103	2.99863	0.00293933	0.0196979	133.419	198.499	2.561	10.372
TRINITY_DN36621_c0_g1_i1	2.10613	2.63441	0.00294844	0.0197442	103	155	0.792	3.228
TRINITY_DN2606_c0_g1_i4	2.14844	2.07575	0.00294908	0.0197442	68.8081	107.24	0.42	1.769
TRINITY_DN5780_c0_g1_i5	2.09692	2.65531	0.00295181	0.0197513	105.041	157.259	1.522	6.187
TRINITY_DN1288_c0_g2_i7	2.09692	2.65531	0.00295181	0.0197513	105.384	156.772	2.438	9.89
TRINITY_DN3696_c0_g2_i2	2.02248	6.05172	0.00295673	0.0197772	1126.22	1597.13	41.445	161.351
TRINITY_DN5924_c0_g1_i3	2.13914	2.17202	0.0029643	0.0198187	74.3116	114.058	1.314	5.486
TRINITY_DN4408_c0_g2_i5	2.0847	2.76664	0.00296719	0.0198333	114.159	168.755	1.893	7.608
TRINITY_DN4747_c0_g1_i1	2.06262	3.54417	0.00296804	0.0198345	196	286	62.324	260.341
TRINITY_DN14375_c0_g1_i5	2.20406	1.45074	0.0029706	0.019847	44.193	70.756	0.584	2.536
TRINITY_DN134_c1_g1_i2	2.02653	5.0459	0.00298842	0.0199475	560.95	798.302	3.588	13.811
TRINITY_DN4005_c0_g1_i2	2.02804	4.88011	0.00300046	0.0200095	500.5	712.004	4.225	16.273
TRINITY_DN802_c1_g1_i2	2.0425	3.90079	0.00300899	0.020045	252.786	364.422	4.78	18.752
TRINITY_DN3835_c0_g1_i9	2.18909	1.6879	0.00300924	0.020045	51.7701	83.0303	0.693	3.016
TRINITY_DN19754_c0_g1_i3	2.16171	1.694	0.00300924	0.020045	52.9639	83.43	0.574	2.451
TRINITY_DN2116_c0_g1_i13	2.11131	2.5347	0.00301118	0.0200486	96.2932	145.342	0.731	2.988
TRINITY_DN3913_c1_g2_i3	2.02305	5.42083	0.00301524	0.0200624	728.419	1032.81	7.409	28.469
TRINITY_DN3232_c0_g4_i3	2.14277	1.73384	0.00301532	0.0200624	55.2191	85.3665	0.264	1.103
TRINITY_DN13253_c0_g1_i2	2.05949	3.24445	0.00302211	0.0201029	159.643	232.607	2.916	11.561
TRINITY_DN10226_c0_g1_i7	2.17381	1.81227	0.00302625	0.0201166	56.7592	90.233	0.685	2.955
TRINITY_DN14979_c0_g1_i3	2.1488	1.81782	0.00302625	0.0201166	58.0365	90.3148	0.642	2.709
TRINITY_DN13472_c1_g1_i2	2.16087	1.92688	0.0030401	0.0201762	62.2916	97.356	0.562	2.378
TRINITY_DN1086_c0_g2_i3	2.1434	2.00561	0.00304797	0.0202192	66.3186	102.211	0.564	2.353
TRINITY_DN8287_c0_g1_i4	2.08373	2.99271	0.00305428	0.0202371	132.536	197.089	1.45	5.846
TRINITY_DN459_c0_g1_i2	2.03448	4.43606	0.00305487	0.0202371	366.723	524.829	9.611	37.566
TRINITY_DN46296_c0_g1_i13	2.12027	2.13651	0.00306117	0.0202649	73.458	110.595	1.035	4.231
TRINITY_DN1924_c0_g1_i2	2.03563	4.21467	0.0030637	0.020277	314.684	451.313	1.622	6.287
TRINITY_DN5188_c0_g1_i2	2.02268	4.97398	0.00307142	0.0203074	534.596	759	3.533	13.569
TRINITY_DN3792_c0_g1_i2	2.04531	3.97064	0.00307688	0.0203271	264.984	382.169	63.529	262.623
TRINITY_DN3006_c0_g1_i3	2.09557	2.37642	0.00308044	0.0203413	86.5773	130.349	0.409	1.663
TRINITY_DN829_c1_g1_i1	2.09075	2.45514	0.00308596	0.0203638	92	137	2.373	9.648
TRINITY_DN289_c0_g1_i4	2.11147	2.50372	0.00308926	0.0203763	93.5152	142.106	3.904	16.325
TRINITY_DN151_c0_g1_i2	2.00588	8.35273	0.00309488	0.0204087	5587.92	7833.67	12.616	47.744
TRINITY_DN1371_c0_g1_i8	2.04335	3.77503	0.00309992	0.0204373	231.783	333.926	2.329	9.094
TRINITY_DN1832_c0_g1_i3	2.08062	2.77622	0.00310436	0.0204619	115.083	170.356	1.803	7.252
TRINITY_DN39930_c0_g1_i1	2.06776	3.076	0.00311686	0.0205227	142	208	2.454	9.774
TRINITY_DN41725_c0_g1_i1	2.03156	4.25689	0.00311714	0.0205227	325	464	2.652	10.249
TRINITY_DN14410_c0_g1_i5	2.18024	1.49774	0.00313605	0.0206238	45.6468	73.1051	0.464	2.014
TRINITY_DN3228_c0_g1_i13	2.18829	1.5364	0.00313983	0.0206393	46.5454	75.3863	2.144	9.578
TRINITY_DN28078_c0_g4_i1	2.15804	1.54326	0.00313983	0.0206393	48	75	0.584	2.477
TRINITY_DN1893_c0_g1_i6	2.1924	1.6321	0.00314622	0.0206719	50.3301	79.886	1.102	4.769
TRINITY_DN6047_c0_g1_i10	2.16393	1.63847	0.00314622	0.0206719	51.3298	80.2157	0.512	2.169
TRINITY_DN4662_c0_g1_i2	2.12919	1.99408	0.00316288	0.0207238	65.7944	100.797	0.605	2.51
TRINITY_DN6819_c0_g1_i7	2.01608	4.84118	0.00316573	0.0207238	490.016	692.488	5.089	19.492
TRINITY_DN2020_c0_g1_i1	2.0239	4.43545	0.00316762	0.0207238	369	524	7.268	28.099
TRINITY_DN5079_c0_g1_i14	2.09454	2.19478	0.0031681	0.0207238	76.945	115.39	0.97	3.945
TRINITY_DN2279_c0_g1_i12	2.1009	2.25655	0.00316927	0.0207238	79.9587	120.057	0.601	2.441
TRINITY_DN1201_c5_g1_i2	2.10677	2.31583	0.00317025	0.0207238	83.1045	125.491	0.72	2.945
TRINITY_DN1164_c0_g1_i7	2.03399	3.88237	0.00317056	0.0207238	251.015	358.628	3.113	12.067
TRINITY_DN4606_c0_g1_i5	2.07349	2.62224	0.0031734	0.0207238	104.012	153.133	2.187	8.773
TRINITY_DN111_c0_g1_i11	2.07891	2.66856	0.00317363	0.0207238	106.522	157.718	0.634	2.54
TRINITY_DN1656_c0_g1_i9	2.08365	2.68611	0.00317373	0.0207238	107.949	160.496	1.048	4.22
TRINITY_DN17036_c0_g1_i2	2.05354	3.15473	0.00317384	0.0207238	151.21	218.631	3.148	12.398
TRINITY_DN997_c0_g1_i7	2.08022	2.75004	0.00317396	0.0207238	113.236	166.632	0.73	2.905
TRINITY_DN10812_c0_g2_i1	2.06753	2.75277	0.00317396	0.0207238	114	167	1.431	5.688
TRINITY_DN418_c0_g1_i2	2.00796	5.82429	0.00318	0.0207572	969.659	1361.9	6.723	25.549
TRINITY_DN41731_c0_g1_i1	2.04109	3.61369	0.00321226	0.02093	208	299	3.279	12.809
TRINITY_DN222_c0_g1_i10	2.02026	4.50927	0.00323315	0.0210464	388.82	551.112	2.5	9.586
TRINITY_DN602_c0_g1_i11	2.06975	2.66116	0.00325034	0.0211403	107.071	156.821	0.603	2.387
TRINITY_DN187_c2_g1_i2	2.07289	2.59311	0.00325358	0.0211516	102.472	149.85	1.139	4.517
TRINITY_DN293_c2_g1_i8	2.08205	2.57128	0.00325471	0.0211541	99.627	147.921	1.292	5.206
TRINITY_DN87_c0_g6_i1	2.09128	2.51846	0.00325703	0.0211645	96	143	2.648	10.778
TRINITY_DN289_c0_g1_i20	2.01292	4.73743	0.00326042	0.0211744	457.272	643.955	1.449	5.513
TRINITY_DN4931_c1_g1_i6	2.0433	3.49078	0.00326075	0.0211744	190.688	274.783	3.526	13.826
TRINITY_DN9145_c0_g1_i3	2.09519	2.30645	0.00326732	0.0212123	82.945	124.023	0.499	2.017
TRINITY_DN1448_c0_g1_i1	2.0077	4.99414	0.00327593	0.021241	546.541	768.319	1.829	6.945
TRINITY_DN1245_c2_g1_i3	2.12707	2.12156	0.00327615	0.021241	71.7188	109.861	0.929	3.86
TRINITY_DN5455_c1_g1_i3	2.12124	2.05365	0.0032793	0.0212513	68.9948	104.857	0.71	2.925
TRINITY_DN5832_c0_g1_i1	2.10053	2.05826	0.0032793	0.0212513	70.2253	105.019	0.869	3.524
TRINITY_DN4707_c0_g1_i3	2.13583	2.02181	0.0032809	0.0212513	66.9537	102.959	0.739	3.083
TRINITY_DN40_c0_g1_i15	2.04558	3.19611	0.00328153	0.0212513	156.321	225.262	2.201	8.613
TRINITY_DN665_c0_g2_i1	2.10768	1.95398	0.00328417	0.0212513	64.692	97.5798	0.867	3.549
TRINITY_DN31_c2_g1_i5	2.10768	1.95398	0.00328417	0.0212513	65.4586	98.1939	0.888	3.614
TRINITY_DN10438_c1_g2_i3	2.14593	1.91472	0.00328582	0.0212513	61.9719	96.0479	0.545	2.289
TRINITY_DN3224_c0_g1_i3	2.1521	1.71406	0.0032941	0.0212763	54.2933	83.7258	0.454	1.894
TRINITY_DN2657_c0_g1_i7	2.12571	1.72003	0.0032941	0.0212763	55.3296	83.5734	0.233	0.95
TRINITY_DN16661_c0_g1_i3	2.12571	1.72003	0.0032941	0.0212763	54.7823	83.5403	0.653	2.701
TRINITY_DN10070_c0_g2_i5	2.01433	4.29149	0.00329694	0.0212801	336.086	473.803	2.264	8.634
TRINITY_DN1853_c0_g1_i3	2.17427	1.61733	0.00329725	0.0212801	49.7646	79.0099	0.819	3.536
TRINITY_DN8120_c0_g1_i2	2.1458	1.62376	0.00329725	0.0212801	51.4753	79.2256	1.039	4.355
TRINITY_DN6011_c0_g3_i1	2.06223	2.99727	0.00329762	0.0212801	134.907	197.058	2.741	10.902
TRINITY_DN3620_c0_g1_i5	2.19194	1.47443	0.00330143	0.0212969	44.5365	71.9915	0.918	4.041
TRINITY_DN12951_c0_g2_i1	2.06876	2.80455	0.00331458	0.0213657	118	173	1.653	6.581
TRINITY_DN3975_c0_g2_i14	2.0012	5.30235	0.0033317	0.0214522	678.89	949.311	3.609	13.644
TRINITY_DN554_c1_g1_i9	2.00792	4.75862	0.00335408	0.021577	464.576	652.785	3.572	13.584
TRINITY_DN4283_c0_g1_i5	2.05681	2.93742	0.00336849	0.0216445	129.91	189.113	1.91	7.552
TRINITY_DN1352_c0_g1_i13	2.01337	4.14981	0.00336905	0.0216445	305.358	430.361	2.292	8.742
TRINITY_DN7967_c0_g1_i1	2.0638	2.92026	0.00337099	0.0216522	128.467	186.653	0.543	2.132
TRINITY_DN3004_c0_g1_i14	2.00268	4.8334	0.00338078	0.0217054	491.253	686.509	2.305	8.706
TRINITY_DN17292_c0_g1_i1	2.10077	2.18043	0.00338191	0.0217078	76	114	2.189	8.98
TRINITY_DN9574_c0_g1_i1	2.06356	2.76243	0.00339337	0.0217766	115	168	1.488	5.899
TRINITY_DN5262_c0_g1_i2	2.0356	3.11084	0.00340606	0.0218323	147.696	211.915	3.792	14.855
TRINITY_DN1669_c0_g1_i6	2.00005	5.08543	0.00340658	0.0218323	585.031	817.089	3.814	14.409
TRINITY_DN8369_c0_g2_i1	2.0264	3.40656	0.00341113	0.0218566	182	259	1.891	7.294
TRINITY_DN3566_c0_g2_i3	2.10782	1.90764	0.00341672	0.0218814	63.3111	95.0255	0.889	3.624
TRINITY_DN2496_c0_g1_i2	2.10782	1.90764	0.00341672	0.0218814	62.6952	95.2118	1.586	6.576
TRINITY_DN1164_c0_g1_i13	2.04285	3.04553	0.00341727	0.0218814	141.411	202.872	0.853	3.31
TRINITY_DN627_c0_g1_i9	2.07744	2.58224	0.00342096	0.0218953	101.46	148.748	0.931	3.698
TRINITY_DN5938_c0_g4_i1	2.12355	1.87238	0.00342178	0.0218957	61.0614	92.5574	2.489	10.38
TRINITY_DN2657_c1_g1_i8	2.13373	1.75334	0.00343807	0.0219757	56.3154	86.4892	0.663	2.761
TRINITY_DN3671_c0_g1_i4	2.12654	1.66553	0.00344995	0.0220273	52.9374	80.7027	1.135	4.716
TRINITY_DN2774_c0_g1_i2	2.12654	1.66553	0.00344995	0.0220273	53.2461	80.6023	1.775	7.364
TRINITY_DN194_c0_g1_i7	2.00454	4.31788	0.00345128	0.0220309	343.811	482.016	5.128	19.528
TRINITY_DN3522_c0_g1_i1	2.04598	3.0376	0.00348119	0.0221925	139.689	201.659	1.255	4.906
TRINITY_DN572_c0_g2_i4	2.00394	4.15178	0.00348761	0.0222117	306.685	430.254	2.203	8.362
TRINITY_DN5242_c0_g1_i9	2.06551	2.67146	0.00348804	0.0222117	107.787	157.617	0.576	2.277
TRINITY_DN669_c0_g1_i5	2.06551	2.67146	0.00348804	0.0222117	107.919	157.714	1.203	4.766
TRINITY_DN559_c1_g2_i3	2.10069	2.14083	0.00350104	0.0222847	73.5061	111.01	0.657	2.686
TRINITY_DN4377_c0_g1_i1	2.04916	2.93126	0.00350521	0.0222965	130	188	1.46	5.724
TRINITY_DN305_c0_g1_i11	2.02406	3.4127	0.00350856	0.0223129	182.654	260.384	1.13	4.358
TRINITY_DN498_c1_g1_i8	2.10744	2.04248	0.00352169	0.0223866	68.9398	103.687	2.217	9.132
TRINITY_DN10568_c0_g1_i1	2.03367	3.06907	0.00353751	0.0224723	144.447	206.419	1.481	5.734
TRINITY_DN6767_c0_g1_i1	2.05965	2.77203	0.00354338	0.0224997	115.952	168.501	2.198	8.693
TRINITY_DN8413_c0_g1_i1	2.10796	1.85979	0.00356206	0.0225837	61	92	1.784	7.361
TRINITY_DN3229_c0_g1_i4	2.0725	2.32337	0.00357093	0.0226256	85.0866	125.263	0.807	3.219
TRINITY_DN8102_c2_g1_i4	2.06536	2.26444	0.00358626	0.0226824	82.1228	120.471	0.548	2.173
TRINITY_DN754_c1_g1_i25	2.13483	1.70007	0.00360115	0.0227667	54.4202	82.5631	0.426	1.748
TRINITY_DN3568_c0_g1_i1	2.02915	3.23824	0.00360992	0.0228071	161.849	230.502	3.253	12.615
TRINITY_DN1232_c1_g2_i10	2.01071	3.81642	0.00361373	0.0228213	242.533	342.038	2.133	8.146
TRINITY_DN3943_c0_g3_i1	2.1559	1.60242	0.00362353	0.0228482	50.306	78.2206	0.652	2.751
TRINITY_DN6625_c0_g1_i13	2.1559	1.60242	0.00362353	0.0228482	50.2436	78.4232	0.437	1.848
TRINITY_DN5494_c0_g1_i4	2.12744	1.60893	0.00362353	0.0228482	50.8874	77.8517	0.417	1.726
TRINITY_DN2710_c1_g1_i1	2.12744	1.60893	0.00362353	0.0228482	51	78	1.64	6.87
TRINITY_DN2479_c0_g1_i21	2.011	3.75532	0.00363419	0.0228927	233.348	328.375	0.889	3.378
TRINITY_DN1504_c1_g1_i4	2.06462	2.45003	0.0036351	0.0228927	93.2604	135.954	1.454	5.76
TRINITY_DN507_c0_g1_i17	2.04139	2.73172	0.00363613	0.0228927	114.062	164.041	7.161	28.635
TRINITY_DN7681_c0_g1_i10	2.03079	3.14611	0.00364013	0.022898	152.277	216.513	0.976	3.753
TRINITY_DN4127_c1_g1_i5	2.03482	2.94217	0.00364178	0.0229034	132.193	189.333	1.287	4.994
TRINITY_DN1223_c1_g1_i27	2.06798	2.37105	0.00366072	0.0229768	88.2378	129.336	12.156	50.778
TRINITY_DN8158_c0_g1_i1	2.00138	3.79689	0.00366083	0.0229768	240.509	336.83	2.624	9.963
TRINITY_DN4363_c2_g1_i2	2.08624	2.0037	0.00366084	0.0229768	68.4328	101.258	1.39	5.602
TRINITY_DN7495_c0_g1_i1	2.17178	1.45806	0.0036614	0.0229768	45	71	2.691	11.788
TRINITY_DN11560_c0_g2_i2	2.17178	1.45806	0.0036614	0.0229768	45.4832	70.7926	0.494	2.083
TRINITY_DN628_c0_g1_i3	2.1402	1.46534	0.0036614	0.0229768	46.0454	71.0799	1.42	6.001
TRINITY_DN2635_c0_g1_i13	2.05545	2.63579	0.00366541	0.0229971	105.851	154.203	0.552	2.174
TRINITY_DN10073_c0_g1_i6	2.04376	2.56965	0.00368984	0.0231202	101.667	146.963	1.394	5.472
TRINITY_DN2697_c1_g1_i9	2.09256	1.89534	0.00369586	0.0231529	62.6136	94.3123	0.304	1.24
TRINITY_DN2284_c0_g1_i5	2.00309	3.79218	0.00370179	0.02317	240.319	335.981	1.547	5.851
TRINITY_DN541_c0_g2_i1	2.0825	2.22305	0.00371008	0.0232169	78.8954	117.226	0.398	1.6
TRINITY_DN3591_c0_g1_i2	2.04526	2.72185	0.00372004	0.0232742	112.912	162.837	0.814	3.175
TRINITY_DN6031_c0_g1_i2	2.0227	2.92126	0.00372173	0.0232797	131.061	185.723	2.021	7.782
TRINITY_DN2038_c0_g1_i8	2.09993	1.7783	0.00373603	0.023354	57.9583	87.422	0.721	2.951
TRINITY_DN726_c0_g1_i4	2.06375	2.41721	0.00374647	0.023399	91.3594	133.153	0.924	3.651
TRINITY_DN13256_c0_g1_i2	2.04194	2.84404	0.00375269	0.0234329	123.066	177.294	1.152	4.496
TRINITY_DN15829_c0_g2_i9	2.13602	1.6448	0.00378254	0.0235836	51.574	80.4784	0.421	1.78
TRINITY_DN17319_c0_g1_i9	2.10864	1.6511	0.00378254	0.0235836	52.7267	80.2358	0.653	2.697
TRINITY_DN2004_c6_g2_i3	2.05988	2.27798	0.00380372	0.0236749	82.715	121.306	1.063	4.228
TRINITY_DN6173_c0_g2_i1	2.03262	2.89516	0.00380565	0.0236818	128	183	2.722	10.604
TRINITY_DN5007_c0_g1_i18	2.03377	2.83747	0.00383273	0.0238093	122.617	175.888	0.499	1.936
TRINITY_DN6631_c0_g1_i3	2.02905	2.82167	0.00384226	0.0238587	122.257	173.83	1.009	3.884
TRINITY_DN6454_c0_g1_i4	2.07524	2.15984	0.00385818	0.023933	76.2313	111.694	0.564	2.238
TRINITY_DN915_c3_g1_i1	2.05643	2.16409	0.00385818	0.023933	77.0002	112	1.925	7.641
TRINITY_DN26708_c0_g1_i2	2.06285	2.38362	0.00386561	0.0239519	88.5982	130.188	1.059	4.222
TRINITY_DN2253_c3_g1_i4	2.04676	2.38721	0.00386561	0.0239519	90.0109	130.029	1.04	4.075
TRINITY_DN15724_c0_g1_i2	2.00499	3.52004	0.00386984	0.0239729	199	279	1.475	5.596
TRINITY_DN4334_c0_g1_i4	2.0872	2.0893	0.00388898	0.0240658	71.5485	106.657	0.704	2.843
TRINITY_DN1093_c0_g1_i5	2.03638	2.71472	0.00389426	0.024083	112.779	162.045	0.842	3.275
TRINITY_DN5177_c0_g1_i4	2.03638	2.71472	0.00389426	0.024083	112.687	161.737	0.389	1.507
TRINITY_DN577_c0_g1_i14	2.00164	3.35418	0.00390528	0.0241365	178.017	248.884	0.766	2.895
TRINITY_DN792_c0_g1_i16	2.03544	2.48879	0.00391998	0.0241955	96.9746	138.953	0.421	1.63
TRINITY_DN898_c0_g1_i2	2.07944	2.0199	0.0039226	0.0242065	68.8317	102.173	0.755	3.04
TRINITY_DN2715_c0_g1_i2	2.01583	2.79896	0.00393662	0.0242723	121.087	171.066	1.244	4.763
TRINITY_DN1055_c0_g1_i3	2.11789	1.63017	0.00396179	0.0243946	52.4631	79.0527	0.988	4.051
TRINITY_DN440_c0_g1_i7	2.03713	2.41197	0.00396236	0.0243946	92.408	131.973	1.247	4.834
TRINITY_DN10270_c0_g1_i2	2.1373	1.58737	0.00398525	0.0244991	50.0547	76.9863	0.511	2.131
TRINITY_DN2766_c0_g1_i2	2.1373	1.58737	0.00398525	0.0244991	49.813	77.3286	0.901	3.806
TRINITY_DN4301_c0_g1_i2	2.10884	1.59395	0.00398525	0.0244991	50.6769	76.5359	0.427	1.746
TRINITY_DN1239_c0_g1_i2	2.10884	1.59395	0.00398525	0.0244991	51.1946	76.8476	1.122	4.592
TRINITY_DN9391_c1_g1_i2	2.0435	2.15372	0.00398833	0.0245128	77.1767	110.92	1.371	5.36
TRINITY_DN1427_c0_g2_i6	2.05566	2.32713	0.00400971	0.0245868	86.2662	125.275	0.306	1.2
TRINITY_DN4547_c0_g1_i1	2.01526	2.64468	0.00402479	0.0246423	108.763	154.359	2.887	11.193
TRINITY_DN5805_c0_g1_i2	2.12945	1.48877	0.00403646	0.024688	47.3491	72.3757	0.423	1.752
TRINITY_DN3784_c1_g1_i20	2.0992	1.49587	0.00403646	0.024688	48.3513	71.6359	0.537	2.156
TRINITY_DN671_c0_g1_i1	2.0992	1.49587	0.00403646	0.024688	48.2669	71.647	0.392	1.575
TRINITY_DN1232_c3_g1_i4	2.02308	2.62364	0.00403904	0.0246933	106.847	151.548	0.834	3.203
TRINITY_DN3803_c0_g1_i1	2.03398	2.45685	0.00404192	0.0247058	95.1034	135.607	1.547	5.994
TRINITY_DN920_c0_g1_i2	2.06765	1.80281	0.00404481	0.024713	59.5326	88.1662	0.475	1.904
TRINITY_DN2395_c0_g1_i2	2.15133	1.44152	0.00406447	0.024786	44.6213	69.6169	0.824	3.497
TRINITY_DN137_c0_g1_i4	2.11975	1.44889	0.00406447	0.024786	46.3317	69.5757	1.386	5.693
TRINITY_DN239_c0_g1_i5	2.10827	1.75914	0.00406905	0.0247982	56.6023	85.6595	0.744	3.054
TRINITY_DN1677_c0_g1_i6	2.10827	1.75914	0.00406905	0.0247982	57.3221	85.6447	1.006	4.087
TRINITY_DN3728_c0_g1_i6	2.08326	1.76491	0.00406905	0.0247982	58.0699	86.3333	0.845	3.412
TRINITY_DN1028_c0_g1_i12	2.00723	2.85165	0.00407093	0.0247992	125.744	176.564	1.044	3.97
TRINITY_DN5157_c0_g1_i4	2.0419	2.39965	0.00407535	0.0248157	90.5198	131.123	1.44	5.669
TRINITY_DN24263_c0_g1_i1	2.01476	2.71037	0.00407739	0.0248177	114	161	0.62	2.368
TRINITY_DN669_c0_g1_i3	2.05764	2.20305	0.00408221	0.0248397	79.4148	115.316	0.662	2.604
TRINITY_DN2156_c0_g1_i3	2.01238	2.80831	0.00409781	0.0249158	122.192	172.164	0.97	3.701
TRINITY_DN3329_c0_g1_i4	2.05068	2.17859	0.0041023	0.0249313	78.218	113.049	1.004	3.938
TRINITY_DN2340_c0_g1_i2	2.01677	2.88245	0.00412912	0.0250587	128.441	180.787	3.983	15.348
TRINITY_DN615_c0_g1_i3	2.04408	2.31783	0.00413048	0.0250618	85.7393	124.394	0.627	2.46
TRINITY_DN1234_c0_g2_i5	2.03995	2.4771	0.00413537	0.0250757	95.7702	137.743	0.965	3.76
TRINITY_DN8043_c0_g1_i2	2.06119	2.10901	0.00414519	0.0251247	73.8604	107.655	1.099	4.35
TRINITY_DN262_c0_g1_i7	2.08457	1.86513	0.00416217	0.0252117	62.2482	91.903	0.343	1.37
TRINITY_DN8978_c0_g1_i12	2.07367	2.0784	0.00416813	0.0252363	72.43	105.626	0.635	2.508
[truncated: 113 more rows]

## Sheet: Upregulated Unigenes
ID	logFC	logCPM	PValue	FDR	CO7_counts	NS7_counts	CO7_TMM	NS7_TMM
TRINITY_DN1142_c0_g1	9.24359	11.1628	3.31e-23	1.54e-19	301.9	81959.7	7.425	3921.87
TRINITY_DN10_c0_g1	8.64649	13.1117	1.65e-21	4.26e-18	1762.88	316151	43.359	15128.2
TRINITY_DN625_c0_g1	8.62963	9.44154	3.02e-21	6.69e-18	140.29	24842	3.45	1188.72
TRINITY_DN2347_c0_g1	8.73671	8.03627	3.17e-21	6.69e-18	48.84	9385.69	1.201	449.117
TRINITY_DN832_c0_g1	8.10431	11.4722	7.57e-20	1.26e-16	822.92	101363	20.24	4850.33
TRINITY_DN2109_c0_g1	7.99622	10.6224	1.66e-19	2.41e-16	491.5	56230.2	12.089	2690.68
TRINITY_DN2816_c0_g1	7.92327	10.2403	2.88e-19	3.72e-16	397.18	43139.1	9.769	2064.26
TRINITY_DN891_c0_g1	7.70343	15.3909	1.09e-18	1.34e-15	16415.9	1.53103e+06	403.756	73261.7
TRINITY_DN674_c2_g1	7.81783	7.38672	1.56e-18	1.81e-15	58.6	5974.41	1.441	285.883
TRINITY_DN2017_c0_g1	7.41467	9.10678	1.02e-17	9.89e-15	257.02	19634	6.321	939.513
TRINITY_DN62_c2_g1	7.40616	7.37888	1.78e-17	1.66e-14	78.29	5932.77	1.926	283.89
TRINITY_DN2109_c0_g3	7.21398	15.8711	3.14e-17	2.81e-14	32087.6	2.13166e+06	789.208	102002
TRINITY_DN10_c2_g1	7.25101	8.31362	3.55e-17	3.05e-14	165.56	11326.3	4.072	541.975
TRINITY_DN13021_c0_g1	7.19655	6.74314	1.04e-16	8.31e-14	58.24	3818.24	1.432	182.707
TRINITY_DN836_c0_g1	7.14994	6.88304	1.18e-16	9.1e-14	66.12	4205.42	1.626	201.235
TRINITY_DN2050_c0_g1	7.06579	8.18913	1.27e-16	9.54e-14	173.41	10381	4.265	496.741
TRINITY_DN578_c1_g1	7.07075	7.13476	1.89e-16	1.25e-13	83.05	5003.31	2.043	239.414
TRINITY_DN483_c0_g2	6.91235	14.5346	2.47e-16	1.59e-13	15636.5	842757	384.585	40327
TRINITY_DN10_c1_g1	6.78923	14.3705	5.73e-16	3.5e-13	15186.5	751603	373.519	35965.1
TRINITY_DN4993_c0_g1	6.76069	6.87791	1.52e-15	8.02e-13	86.28	4180.69	2.122	200.051
TRINITY_DN1782_c0_g2	6.5778	7.10314	4.01e-15	1.94e-12	113.76	4880.43	2.798	233.534
TRINITY_DN1040_c0_g1	6.45218	7.40329	8.24e-15	3.9e-12	153.11	6001.08	3.766	287.159
TRINITY_DN2335_c0_g1	6.44455	6.02041	1.83e-14	8.01e-12	59.04	2306.14	1.452	110.352
TRINITY_DN5656_c0_g1	6.20335	7.25738	4.58e-14	1.83e-11	164.07	5413.11	4.035	259.024
TRINITY_DN2822_c0_g1	6.07643	6.51549	1.34e-13	4.73e-11	106.54	3236.43	2.62	154.867
TRINITY_DN6968_c1_g1	6.14092	5.42132	1.51e-13	5.24e-11	47.85	1520.81	1.177	72.772
TRINITY_DN483_c0_g1	6.10846	5.82725	1.6e-13	5.48e-11	64.58	2012.41	1.588	96.296
TRINITY_DN3393_c1_g1	6.06975	5.46649	2.44e-13	8.16e-11	52.01	1567.88	1.279	75.025
TRINITY_DN1107_c0_g1	5.96577	5.98617	3.48e-13	1.11e-10	80.36	2242.22	1.976	107.293
TRINITY_DN7187_c0_g1	5.94779	5.93184	3.57e-13	1.12e-10	78.23	2159.33	1.924	103.327
TRINITY_DN11701_c0_g1	5.88008	5.03717	8.69e-13	2.59e-10	43.89	1163.88	1.08	55.693
TRINITY_DN15712_c0_g1	5.65923	5.93229	2.38e-12	6.26e-10	95.12	2151.86	2.34	102.969
TRINITY_DN372_c0_g1	5.5992	6.79663	2.42e-12	6.3e-10	180.13	3908.29	4.43	187.017
TRINITY_DN8632_c0_g1	5.55722	4.90326	6.55e-12	1.5e-09	49.91	1057.35	1.228	50.596
TRINITY_DN5986_c0_g1	5.55177	4.92657	7.26e-12	1.64e-09	51.24	1074.04	1.26	51.394
TRINITY_DN11367_c0_g1	5.50952	4.88492	9.58e-12	2.12e-09	50.74	1042.55	1.248	49.887
TRINITY_DN783_c0_g2	5.3626	8.18019	9.71e-12	2.13e-09	551.49	10146.7	13.564	485.532
TRINITY_DN5709_c0_g1	5.40225	6.4152	9.93e-12	2.15e-09	158.04	2993.37	3.887	143.236
TRINITY_DN889_c0_g2	5.4317	5.44192	1.17e-11	2.47e-09	78.75	1528.91	1.937	73.16
TRINITY_DN10_c6_g1	5.22182	6.89014	2.8e-11	5.51e-09	248.28	4143.83	6.107	198.287
TRINITY_DN6743_c1_g1	5.33006	4.49417	3.35e-11	6.37e-09	43.68	795.07	1.074	38.045
TRINITY_DN6930_c0_g1	5.2588	4.72112	4.73e-11	8.6e-09	53.55	928.44	1.317	44.427
TRINITY_DN247_c0_g3	5.04737	7.00478	8.4e-11	1.4e-08	302.35	4471.33	7.436	213.959
TRINITY_DN14336_c0_g2	5.159	4.56845	1.03e-10	1.67e-08	52.41	833.57	1.289	39.887
TRINITY_DN17302_c1_g1	5.11083	4.91027	1.16e-10	1.84e-08	68.11	1053.71	1.675	50.421
TRINITY_DN12424_c0_g1	5.1123	4.43641	1.48e-10	2.27e-08	49.39	760.87	1.215	36.409
TRINITY_DN3946_c0_g1	4.96075	5.01724	2.4e-10	3.46e-08	80.95	1131.19	1.991	54.129
TRINITY_DN25307_c0_g1	5.01353	4.42593	2.64e-10	3.76e-08	52.01	754.07	1.279	36.083
TRINITY_DN1702_c0_g1	4.84943	6.80313	3.11e-10	4.37e-08	299.77	3871.69	7.373	185.265
TRINITY_DN20655_c0_g1	4.95448	4.52672	3.47e-10	4.83e-08	57.89	806.6	1.424	38.597
TRINITY_DN605_c0_g1	4.88701	5.17644	3.84e-10	5.3e-08	95.11	1259.52	2.339	60.27
TRINITY_DN11038_c0_g1	4.93678	4.14075	4.66e-10	6.37e-08	44.97	619.2	1.106	29.63
TRINITY_DN3388_c0_g1	4.84955	4.92676	5.15e-10	6.95e-08	81.71	1059.59	2.01	50.703
TRINITY_DN5891_c0_g1	4.74546	7.07418	5.84e-10	7.62e-08	387.53	4658.57	9.531	222.918
TRINITY_DN5461_c0_g2	4.71048	6.39954	8.02e-10	1.02e-07	249.09	2918.93	6.127	139.674
TRINITY_DN3268_c0_g1	4.80483	4.454	8.73e-10	1.1e-07	61.16	765.38	1.504	36.624
TRINITY_DN85_c1_g1	4.67479	7.14436	9.05e-10	1.13e-07	426.72	4881.8	10.495	233.6
TRINITY_DN940_c0_g1	4.70574	5.8684	9.13e-10	1.13e-07	173.38	2022.24	4.264	96.767
TRINITY_DN10260_c0_g1	4.6805	6.11744	1.01e-09	1.23e-07	208.55	2400.31	5.129	114.858
TRINITY_DN13082_c0_g1	4.7069	4.90703	1.28e-09	1.54e-07	88.73	1042.34	2.182	49.877
TRINITY_DN6569_c1_g1	4.61065	6.66586	1.41e-09	1.68e-07	320.31	3499.96	7.878	167.477
TRINITY_DN3977_c1_g1	4.61527	6.23021	1.48e-09	1.74e-07	235.62	2590.35	5.795	123.951
TRINITY_DN19517_c0_g1	4.66828	5.05299	1.51e-09	1.77e-07	101.22	1150.71	2.49	55.063
TRINITY_DN8380_c1_g1	4.65401	5.10922	1.55e-09	1.8e-07	106.44	1196.13	2.618	57.236
TRINITY_DN3991_c0_g1	4.69284	4.39195	1.63e-09	1.87e-07	62.93	731.32	1.548	34.994
TRINITY_DN8327_c0_g1	4.69355	4.11368	2.09e-09	2.38e-07	51.57	604.38	1.268	28.92
TRINITY_DN2353_c0_g1	4.63518	4.26507	2.44e-09	2.75e-07	60.28	668.82	1.483	32.004
TRINITY_DN6404_c0_g1	4.54288	4.62949	3.68e-09	3.93e-07	82.28	856.68	2.024	40.993
TRINITY_DN2378_c0_g1	4.52326	4.64553	3.91e-09	4.14e-07	83.6	865.9	2.056	41.434
TRINITY_DN19109_c0_g2	4.52476	4.59418	3.97e-09	4.19e-07	80.96	836.45	1.991	40.025
TRINITY_DN1288_c0_g2	4.46417	5.71701	4e-09	4.2e-07	183.49	1808.84	4.513	86.555
TRINITY_DN5891_c0_g2	4.44712	6.42992	4.13e-09	4.31e-07	303.41	2959.41	7.462	141.611
TRINITY_DN1839_c2_g1	4.58445	4.00767	4.15e-09	4.32e-07	51.63	559.94	1.27	26.794
TRINITY_DN2235_c0_g1	4.48892	5.04261	4.46e-09	4.58e-07	112.93	1136.76	2.778	54.395
TRINITY_DN4683_c0_g1	4.39489	7.44884	5.16e-09	5.23e-07	635	5979.07	15.618	286.106
TRINITY_DN1711_c2_g1	4.43137	5.17919	5.59e-09	5.59e-07	128.51	1246.6	3.161	59.651
TRINITY_DN1262_c0_g1	4.36622	9.51706	5.66e-09	5.64e-07	2711.87	25028	66.699	1197.62
TRINITY_DN8523_c4_g1	4.35681	8.7866	6.03e-09	5.93e-07	1645.02	15083.5	40.46	721.763
TRINITY_DN6717_c0_g1	4.51661	4.02356	6.07e-09	5.94e-07	54.85	565.05	1.349	27.039
TRINITY_DN15108_c0_g1	4.41065	5.33864	6.45e-09	6.26e-07	146.39	1390.89	3.6	66.556
TRINITY_DN4416_c0_g1	4.38168	5.80925	6.82e-09	6.52e-07	206	1923.26	5.067	92.03
TRINITY_DN5054_c0_g1	4.49604	4.00365	6.92e-09	6.56e-07	55.1	557.18	1.355	26.662
TRINITY_DN2858_c0_g1	4.33524	8.64721	6.92e-09	6.56e-07	1515.37	13684.8	37.271	654.836
TRINITY_DN71119_c0_g1	4.47585	4.13482	7.12e-09	6.71e-07	61.19	609.09	1.505	29.146
TRINITY_DN6832_c0_g1	4.47381	3.72175	9.54e-09	8.78e-07	45.53	458.55	1.12	21.942
TRINITY_DN70969_c0_g1	4.43433	3.91724	9.61e-09	8.81e-07	53.69	524.15	1.321	25.081
TRINITY_DN808_c0_g1	4.33517	5.23623	1.05e-08	9.48e-07	143.11	1293.18	3.52	61.88
TRINITY_DN3472_c0_g1	4.41547	3.78686	1.07e-08	9.62e-07	50.34	478.53	1.238	22.898
TRINITY_DN2273_c0_g1	4.36863	4.4257	1.19e-08	1.07e-06	79.82	741.18	1.963	35.466
TRINITY_DN11514_c0_g1	4.2723	6.3327	1.23e-08	1.1e-06	317.89	2751.33	7.819	131.654
TRINITY_DN3879_c0_g1	4.33095	4.71356	1.24e-08	1.1e-06	100.46	901.82	2.471	43.153
TRINITY_DN289_c0_g3	4.41795	3.63559	1.28e-08	1.13e-06	44.72	431.5	1.1	20.648
TRINITY_DN1754_c0_g1	4.29095	5.2339	1.29e-08	1.13e-06	147.18	1289.19	3.62	61.689
TRINITY_DN12557_c0_g1	4.34607	4.31021	1.29e-08	1.13e-06	75.34	683.5	1.853	32.706
TRINITY_DN5198_c0_g1	4.24066	8.33629	1.31e-08	1.13e-06	1300.15	10998	31.978	526.268
TRINITY_DN1379_c0_g1	4.29525	5.13593	1.37e-08	1.16e-06	136.95	1205.45	3.368	57.682
TRINITY_DN13254_c0_g1	4.34286	4.18587	1.4e-08	1.18e-06	69.39	627.75	1.707	30.039
TRINITY_DN8826_c0_g1	4.22574	8.00692	1.44e-08	1.21e-06	1044.59	8749.57	25.692	418.677
TRINITY_DN15140_c0_g1	4.39966	3.64996	1.53e-08	1.28e-06	46.29	435.9	1.139	20.858
TRINITY_DN7851_c0_g1	4.24199	5.78406	1.54e-08	1.28e-06	221.77	1881.02	5.454	90.009
TRINITY_DN3999_c0_g2	4.23936	6.14291	1.56e-08	1.28e-06	285.2	2410.23	7.015	115.332
TRINITY_DN23604_c0_g1	4.31806	4.244	1.65e-08	1.34e-06	72.88	653.16	1.793	31.254
TRINITY_DN7942_c0_g1	4.31386	4.25975	1.79e-08	1.44e-06	74.21	659.78	1.825	31.571
TRINITY_DN75715_c0_g1	4.29909	4.05689	1.8e-08	1.44e-06	64.57	573.5	1.588	27.443
TRINITY_DN3217_c2_g1	4.23199	5.41353	1.86e-08	1.48e-06	173.22	1455.53	4.26	69.649
TRINITY_DN1765_c1_g1	4.27286	4.40466	1.89e-08	1.51e-06	83.9	727.61	2.063	34.817
TRINITY_DN11079_c0_g1	4.18031	8.09573	1.91e-08	1.52e-06	1144.79	9290.02	28.157	444.538
TRINITY_DN6808_c0_g2	4.20406	5.60412	2.01e-08	1.58e-06	200.62	1659.24	4.934	79.397
TRINITY_DN2672_c0_g1	4.24293	4.91781	2.02e-08	1.58e-06	121.53	1035.07	2.989	49.529
TRINITY_DN2259_c0_g1	4.19867	5.76224	2.15e-08	1.66e-06	224.66	1849.5	5.526	88.501
TRINITY_DN6941_c0_g1	4.16561	6.85018	2.21e-08	1.71e-06	487.99	3920.44	12.002	187.598
TRINITY_DN1005_c1_g2	4.13551	9.0929	2.43e-08	1.84e-06	2352.84	18505.6	57.869	885.517
TRINITY_DN70824_c0_g1	4.19834	5.10554	2.47e-08	1.87e-06	142.56	1176.32	3.506	56.288
TRINITY_DN365_c0_g1	4.16844	5.64052	2.53e-08	1.91e-06	210.67	1699.01	5.181	81.3
TRINITY_DN475_c0_g1	4.12479	8.39987	2.61e-08	1.96e-06	1466.19	11444.9	36.062	547.65
TRINITY_DN8687_c0_g1	4.29158	3.48065	2.64e-08	1.97e-06	43.6	386.86	1.072	18.512
TRINITY_DN3474_c0_g1	4.21972	4.31876	2.81e-08	2.08e-06	81.9	685.07	2.014	32.781
TRINITY_DN2854_c0_g1	4.14125	5.87165	2.97e-08	2.18e-06	252.09	1990.98	6.2	95.271
TRINITY_DN22_c3_g4	4.26122	3.66695	2.99e-08	2.19e-06	51.48	439.24	1.266	21.018
TRINITY_DN10586_c0_g1	4.13945	5.79331	2.99e-08	2.19e-06	239.23	1886.43	5.884	90.268
TRINITY_DN11503_c0_g1	4.22872	3.69183	3.29e-08	2.38e-06	52.78	446.28	1.298	21.355
TRINITY_DN1346_c1_g1	4.2226	3.96087	3.34e-08	2.4e-06	64.41	536.17	1.584	25.656
TRINITY_DN3217_c0_g1	4.14054	4.93444	3.44e-08	2.47e-06	131.6	1043.35	3.237	49.925
TRINITY_DN505_c1_g1	4.12316	5.31832	3.48e-08	2.47e-06	174.08	1357.8	4.281	64.972
TRINITY_DN5858_c2_g1	4.23253	3.74952	3.61e-08	2.54e-06	55.26	463.53	1.359	22.181
TRINITY_DN3628_c1_g1	4.15591	4.50192	3.78e-08	2.65e-06	97.17	774.74	2.39	37.072
TRINITY_DN17791_c0_g1	4.08791	5.98379	4.03e-08	2.81e-06	281.8	2146.63	6.931	102.719
TRINITY_DN3913_c0_g1	4.15041	4.51158	4.05e-08	2.82e-06	97.51	780.19	2.398	37.333
TRINITY_DN18773_c0_g3	4.24253	3.49831	4.07e-08	2.82e-06	45.74	391.4	1.125	18.729
TRINITY_DN1662_c0_g1	4.08883	5.5786	4.07e-08	2.82e-06	212.99	1623.15	5.239	77.67
TRINITY_DN68_c2_g2	4.12832	4.73536	4.22e-08	2.9e-06	115.88	908.53	2.85	43.474
TRINITY_DN9899_c0_g1	4.23513	3.49119	4.26e-08	2.91e-06	45.89	388.56	1.129	18.593
TRINITY_DN27076_c0_g2	4.1808	3.77732	4.73e-08	3.22e-06	57.58	472.12	1.416	22.591
TRINITY_DN745_c0_g1	4.03442	8.11073	4.75e-08	3.22e-06	1272.84	9334.84	31.306	446.683
TRINITY_DN4798_c0_g1	4.12498	4.07887	5.78e-08	3.89e-06	74.01	578.77	1.82	27.695
TRINITY_DN253_c1_g1	4.14365	3.74174	5.95e-08	3.99e-06	58.25	459.87	1.433	22.005
TRINITY_DN1114_c1_g1	4.07178	4.3606	6.21e-08	4.14e-06	93.46	701.17	2.299	33.552
TRINITY_DN9775_c0_g3	4.05469	4.80824	6.36e-08	4.23e-06	128.31	953.18	3.156	45.611
TRINITY_DN3081_c0_g2	4.15096	3.37813	6.74e-08	4.46e-06	45.03	358.83	1.108	17.171
TRINITY_DN27288_c0_g3	4.11864	3.61352	6.87e-08	4.53e-06	53.5	421.01	1.316	20.146
TRINITY_DN258_c5_g1	4.11979	3.53116	7.14e-08	4.68e-06	51.06	398.3	1.256	19.059
TRINITY_DN6201_c0_g1	4.02439	4.5057	8.13e-08	5.28e-06	106.42	772.56	2.617	36.968
TRINITY_DN6013_c0_g1	4.07241	3.81719	8.42e-08	5.43e-06	63.71	483.33	1.567	23.128
TRINITY_DN2304_c0_g1	3.92449	7.99133	9.31e-08	5.93e-06	1259.29	8555.17	30.973	409.375
TRINITY_DN12828_c0_g1	3.97597	4.89444	9.78e-08	6.15e-06	142.97	1008.36	3.516	48.251
TRINITY_DN5849_c0_g1	4.06613	3.2639	1.05e-07	6.55e-06	44.04	330.55	1.083	15.817
TRINITY_DN1478_c1_g1	3.90968	6.32115	1.14e-07	7.1e-06	399.78	2690.81	9.833	128.759
TRINITY_DN699_c1_g1	3.87485	10.45	1.21e-07	7.55e-06	7144.17	46896.8	175.714	2244.07
TRINITY_DN8053_c0_g2	4.0269	3.32288	1.26e-07	7.82e-06	46.84	343.6	1.152	16.442
TRINITY_DN56576_c0_g1	3.98066	3.98028	1.3e-07	8.04e-06	76.03	537.89	1.87	25.739
TRINITY_DN9131_c0_g1	3.99424	3.64855	1.35e-07	8.31e-06	59.9	428.75	1.473	20.516
TRINITY_DN3988_c2_g1	3.87168	6.31765	1.43e-07	8.81e-06	409.11	2679.9	10.062	128.236
TRINITY_DN16058_c0_g1	3.97056	3.60148	1.47e-07	9.01e-06	59.24	414.94	1.457	19.855
TRINITY_DN4056_c0_g1	3.95063	3.9325	1.49e-07	9.1e-06	74.78	519.93	1.839	24.879
TRINITY_DN5595_c0_g1	3.95122	3.72444	1.54e-07	9.35e-06	65.33	450.65	1.607	21.564
TRINITY_DN1063_c1_g1	3.84116	7.40264	1.58e-07	9.48e-06	883.77	5669.77	21.737	271.305
TRINITY_DN19347_c0_g1	3.97426	3.55464	1.58e-07	9.48e-06	57.22	401.54	1.407	19.214
TRINITY_DN17302_c0_g1	3.99663	3.32478	1.61e-07	9.65e-06	47.88	343.99	1.178	16.46
TRINITY_DN12445_c0_g1	3.99467	3.19554	1.62e-07	9.65e-06	44.2	314.85	1.087	15.066
TRINITY_DN98_c3_g1	3.84476	5.98642	1.69e-07	9.97e-06	331.21	2128.59	8.146	101.855
TRINITY_DN13698_c0_g2	3.93295	3.99142	1.7e-07	9.99e-06	79.3	540.62	1.95	25.869
TRINITY_DN5780_c1_g1	3.97568	3.27398	1.72e-07	1.01e-05	46.64	331.83	1.147	15.878
TRINITY_DN634_c1_g1	3.94859	3.50437	1.75e-07	1.02e-05	55.85	388.15	1.374	18.573
TRINITY_DN4353_c0_g2	3.984	3.31272	1.76e-07	1.03e-05	47.86	341.35	1.177	16.334
TRINITY_DN14369_c0_g4	3.87413	4.66005	1.85e-07	1.07e-05	130.21	854.05	3.202	40.867
TRINITY_DN483_c0_g3	3.81538	7.13146	1.86e-07	1.07e-05	745.03	4693.83	18.324	224.605
TRINITY_DN7567_c0_g1	3.94527	3.52706	1.88e-07	1.08e-05	57.26	393.61	1.408	18.835
TRINITY_DN65236_c0_g1	3.98057	3.21499	1.88e-07	1.08e-05	44.6	318.92	1.097	15.261
TRINITY_DN978_c1_g1	3.79778	11.6862	1.94e-07	1.1e-05	17688.7	110078	435.061	5267.39
TRINITY_DN56_c0_g2	3.83893	5.18496	2.03e-07	1.14e-05	191.4	1224.04	4.707	58.572
TRINITY_DN6163_c0_g1	3.90638	3.90987	2.03e-07	1.14e-05	76.48	511.42	1.881	24.472
TRINITY_DN843_c0_g1	3.84295	4.66382	2.21e-07	1.22e-05	133.46	854.61	3.283	40.894
TRINITY_DN4196_c1_g1	3.88689	3.94783	2.24e-07	1.23e-05	79.31	524.21	1.951	25.084
TRINITY_DN47720_c0_g1	3.85398	4.02336	2.62e-07	1.43e-05	85.06	550.57	2.092	26.346
TRINITY_DN475_c0_g2	3.73485	8.10956	2.88e-07	1.57e-05	1544.53	9205.46	37.988	440.492
TRINITY_DN27824_c0_g1	3.79838	4.23632	3.14e-07	1.69e-05	101.78	636.46	2.503	30.455
TRINITY_DN940_c0_g2	3.71902	8.36733	3.16e-07	1.7e-05	1865.63	10996.1	45.886	526.175
TRINITY_DN200_c0_g2	3.84935	3.51101	3.23e-07	1.72e-05	60.46	387.82	1.487	18.558
TRINITY_DN2506_c0_g1	3.83526	3.54557	3.23e-07	1.72e-05	62.1	397.38	1.527	19.015
TRINITY_DN83_c0_g2	3.73202	6.35382	3.25e-07	1.73e-05	459.04	2729.96	11.29	130.632
TRINITY_DN15794_c0_g1	3.82967	3.69645	3.31e-07	1.75e-05	68.98	440.15	1.697	21.062
TRINITY_DN2066_c1_g1	3.78245	4.46966	3.32e-07	1.75e-05	121.34	745.66	2.984	35.681
TRINITY_DN8077_c0_g1	3.83138	3.78026	3.32e-07	1.75e-05	73.1	465.65	1.798	22.282
TRINITY_DN14665_c0_g1	3.8419	3.50395	3.37e-07	1.77e-05	60.41	385.99	1.486	18.47
TRINITY_DN59613_c0_g1	3.82704	3.85393	3.45e-07	1.8e-05	76.97	490.11	1.893	23.452
TRINITY_DN11009_c0_g1	3.84385	3.14856	3.79e-07	1.94e-05	47.29	302.84	1.163	14.491
TRINITY_DN13365_c1_g1	3.86286	3.1029	3.88e-07	1.97e-05	45.42	293.73	1.117	14.055
TRINITY_DN883_c0_g1	3.78171	4.0546	3.88e-07	1.97e-05	91.43	560.62	2.249	26.826
TRINITY_DN10_c4_g1	3.71997	5.28501	4e-07	2.03e-05	220.53	1304.43	5.424	62.418
TRINITY_DN20927_c1_g1	3.7577	4.10989	4.14e-07	2.09e-05	95.64	581.7	2.352	27.835
TRINITY_DN340_c0_g2	3.81786	3.43167	4.32e-07	2.17e-05	57.71	366.66	1.419	17.545
TRINITY_DN393_c5_g1	3.79634	3.46089	4.44e-07	2.23e-05	60.13	373.76	1.479	17.885
TRINITY_DN6323_c0_g1	3.79027	3.52645	4.46e-07	2.23e-05	62.71	391.36	1.542	18.727
TRINITY_DN6210_c0_g1	3.75665	3.91446	4.48e-07	2.23e-05	84.39	509.35	2.075	24.373
TRINITY_DN8082_c0_g1	3.7322	4.29718	4.5e-07	2.24e-05	111.16	660.75	2.734	31.618
TRINITY_DN151_c0_g3	3.65918	8.37754	4.54e-07	2.26e-05	1952.59	11041.5	48.025	528.348
TRINITY_DN3816_c0_g1	3.68842	5.41082	4.77e-07	2.35e-05	245.68	1419.61	6.043	67.93
TRINITY_DN1264_c3_g1	3.73209	4.28391	4.87e-07	2.39e-05	109.93	654.69	2.704	31.327
TRINITY_DN5551_c0_g1	3.80925	3.01907	4.97e-07	2.42e-05	43.67	276.57	1.074	13.234
TRINITY_DN4750_c0_g3	3.68387	4.95392	5.03e-07	2.44e-05	179.64	1036.31	4.418	49.589
TRINITY_DN181_c0_g3	3.70137	4.59518	5.08e-07	2.46e-05	138.66	810.17	3.41	38.768
TRINITY_DN5764_c0_g1	3.65973	5.70482	5.25e-07	2.53e-05	307.01	1736.53	7.551	83.095
TRINITY_DN6468_c0_g1	3.64364	7.01926	5.28e-07	2.53e-05	770.34	4306.83	18.947	206.087
TRINITY_DN1119_c0_g1	3.69681	4.38945	5.53e-07	2.64e-05	120.97	703.33	2.975	33.655
TRINITY_DN2004_c5_g1	3.75175	3.72507	5.56e-07	2.65e-05	73.68	447.1	1.812	21.394
TRINITY_DN8979_c0_g1	3.68344	4.53604	5.58e-07	2.65e-05	134.8	776.98	3.315	37.18
TRINITY_DN12027_c0_g3	3.74144	3.45704	5.64e-07	2.67e-05	62.26	371.63	1.531	17.783
TRINITY_DN6244_c0_g1	3.76991	3.38639	5.76e-07	2.72e-05	57.6	354.94	1.417	16.984
TRINITY_DN521_c1_g1	3.68619	4.55996	5.77e-07	2.72e-05	137.06	790.47	3.371	37.825
TRINITY_DN674_c0_g1	3.6147	12.0881	5.86e-07	2.75e-05	26296.4	144136	646.769	6897.07
TRINITY_DN2944_c0_g1	3.7256	3.91959	5.87e-07	2.75e-05	86.31	510.34	2.123	24.42
TRINITY_DN3618_c1_g1	3.70198	4.21551	5.9e-07	2.76e-05	106.75	624.13	2.626	29.865
TRINITY_DN3618_c0_g2	3.64011	5.8804	5.91e-07	2.76e-05	350.86	1958.76	8.629	93.729
TRINITY_DN3092_c0_g1	3.69474	3.90751	6.35e-07	2.94e-05	87.07	505.21	2.142	24.175
TRINITY_DN5665_c0_g1	3.69092	3.95332	6.37e-07	2.94e-05	89.71	521.14	2.206	24.937
TRINITY_DN413_c5_g1	3.63519	5.49613	6.43e-07	2.96e-05	270.24	1501.59	6.647	71.853
TRINITY_DN6808_c0_g4	3.70959	3.56203	6.45e-07	2.96e-05	68.37	399.26	1.682	19.105
TRINITY_DN12673_c0_g1	3.73328	3.40143	6.48e-07	2.96e-05	60.21	357.64	1.481	17.114
TRINITY_DN3760_c0_g1	3.65289	4.61131	6.7e-07	3.06e-05	144.58	816.68	3.556	39.079
TRINITY_DN2390_c0_g1	3.65704	4.62516	6.7e-07	3.06e-05	145.53	824.99	3.579	39.477
TRINITY_DN2628_c0_g1	3.64065	4.64913	6.89e-07	3.14e-05	150.09	838.42	3.691	40.12
TRINITY_DN159_c0_g4	3.60456	5.46233	7.59e-07	3.4e-05	268.76	1464.76	6.61	70.091
TRINITY_DN6311_c0_g1	3.62975	4.7144	7.66e-07	3.41e-05	158.5	876.39	3.898	41.936
TRINITY_DN10600_c0_g1	3.71846	3.23334	7.66e-07	3.41e-05	54.4	318.56	1.338	15.243
TRINITY_DN1465_c0_g1	3.57046	8.34274	7.72e-07	3.43e-05	2018.3	10728.5	49.641	513.372
TRINITY_DN130_c0_g1	3.58747	5.62357	8.1e-07	3.56e-05	303.57	1635.53	7.467	78.262
TRINITY_DN4096_c0_g1	3.59548	5.31858	8.2e-07	3.59e-05	245.19	1325.74	6.031	63.438
TRINITY_DN142_c1_g1	3.61501	4.47226	8.33e-07	3.64e-05	134.58	740.99	3.31	35.457
TRINITY_DN822_c0_g2	3.59102	5.38932	8.44e-07	3.68e-05	258.39	1392.25	6.355	66.621
TRINITY_DN6005_c0_g1	3.59802	4.98268	8.63e-07	3.76e-05	193.55	1052.27	4.761	50.352
TRINITY_DN11450_c0_g1	3.67454	3.32162	8.72e-07	3.79e-05	58.66	337.85	1.443	16.167
TRINITY_DN7325_c0_g1	3.64886	3.58854	9.42e-07	4.05e-05	72.11	404.9	1.773	19.375
TRINITY_DN242_c1_g1	3.59341	4.55598	9.52e-07	4.08e-05	145.4	783.88	3.576	37.51
TRINITY_DN33896_c0_g1	3.66733	3.33943	9.59e-07	4.1e-05	60.25	341.76	1.482	16.354
TRINITY_DN15056_c0_g1	3.59136	4.67874	9.6e-07	4.1e-05	158.01	852.53	3.886	40.794
TRINITY_DN203_c0_g2	3.54248	6.33321	1e-06	4.25e-05	511.2	2665.04	12.573	127.525
TRINITY_DN2134_c0_g1	3.52556	8.75435	1e-06	4.25e-05	2761.94	14233.1	67.931	681.07
TRINITY_DN340_c0_g4	3.5217	9.43261	1.02e-06	4.32e-05	4430.14	22766.7	108.961	1089.41
TRINITY_DN27771_c0_g1	3.68416	3.14578	1.05e-06	4.42e-05	51.53	300.28	1.267	14.369
TRINITY_DN2772_c0_g1	3.57346	4.36759	1.09e-06	4.56e-05	129.14	687.8	3.176	32.912
TRINITY_DN44053_c0_g1	3.65792	3.00379	1.23e-06	5.06e-05	47.87	272.03	1.177	13.017
TRINITY_DN151_c0_g1	3.49226	7.2941	1.27e-06	5.2e-05	1025.6	5167.34	25.225	247.263
TRINITY_DN629_c0_g1	3.51929	5.06554	1.28e-06	5.21e-05	216.44	1109.33	5.323	53.083
TRINITY_DN3973_c0_g1	3.55672	4.30626	1.3e-06	5.28e-05	125.39	659.05	3.084	31.536
TRINITY_DN1260_c2_g1	3.61802	3.31739	1.35e-06	5.46e-05	61.06	336.48	1.502	16.101
TRINITY_DN50239_c0_g1	3.55682	4.06652	1.36e-06	5.49e-05	105.56	559.21	2.596	26.759
TRINITY_DN8094_c0_g1	3.59088	3.63236	1.4e-06	5.62e-05	77.23	415.5	1.899	19.882
TRINITY_DN7569_c0_g1	3.58807	3.40459	1.42e-06	5.71e-05	66.49	356.07	1.635	17.038
TRINITY_DN962_c0_g1	3.49953	5.1633	1.49e-06	5.95e-05	233.7	1185	5.748	56.704
TRINITY_DN7733_c0_g1	3.55837	3.6209	1.51e-06	6.03e-05	77.89	411.61	1.916	19.696
TRINITY_DN9203_c0_g1	3.56716	3.53236	1.58e-06	6.27e-05	73.39	387.84	1.805	18.559
TRINITY_DN730_c2_g1	3.45366	7.32334	1.6e-06	6.34e-05	1072.58	5260.83	26.38	251.737
TRINITY_DN7735_c0_g1	3.57068	3.47435	1.61e-06	6.35e-05	70.19	373.4	1.726	17.868
TRINITY_DN2572_c0_g1	3.47984	5.09474	1.62e-06	6.38e-05	225.5	1129.25	5.546	54.036
TRINITY_DN17969_c0_g1	3.5683	3.22213	1.63e-06	6.4e-05	59.02	313.81	1.452	15.016
TRINITY_DN8210_c0_g1	3.4661	5.59484	1.64e-06	6.42e-05	321.63	1592.51	7.911	76.204
TRINITY_DN1597_c0_g2	3.52289	3.93554	1.65e-06	6.44e-05	99.34	510.39	2.443	24.423
TRINITY_DN16681_c0_g1	3.53738	3.77734	1.69e-06	6.58e-05	87.95	457.94	2.163	21.913
TRINITY_DN1426_c2_g1	3.54305	3.54938	1.7e-06	6.62e-05	74.74	392.41	1.838	18.777
TRINITY_DN2639_c0_g1	3.53365	3.79036	1.79e-06	6.96e-05	89.37	462.19	2.198	22.116
TRINITY_DN8998_c0_g1	3.56111	3.2642	1.87e-06	7.24e-05	60.63	322.74	1.491	15.443
TRINITY_DN21_c1_g1	3.41496	11.8684	1.91e-06	7.37e-05	25647	122403	630.798	5857.11
TRINITY_DN4864_c0_g1	3.57076	3.01095	1.94e-06	7.48e-05	50.99	271.95	1.254	13.013
TRINITY_DN1129_c0_g1	3.45783	4.61816	1.97e-06	7.57e-05	164.86	811.99	4.055	38.855
TRINITY_DN16569_c0_g1	3.49511	3.81869	2.01e-06	7.69e-05	92.89	470.39	2.285	22.509
TRINITY_DN6909_c0_g1	3.49908	3.7418	2.09e-06	7.95e-05	88.05	445.91	2.166	21.337
TRINITY_DN8038_c1_g1	3.53028	3.21126	2.13e-06	8.1e-05	60.03	311.39	1.477	14.901
TRINITY_DN839_c0_g2	3.41418	5.94877	2.15e-06	8.16e-05	425.18	2028.23	10.458	97.053
TRINITY_DN83_c2_g1	3.4466	4.72602	2.16e-06	8.16e-05	179.49	873.83	4.415	41.814
TRINITY_DN5813_c0_g2	3.39448	8.70303	2.17e-06	8.2e-05	2896.65	13631.5	71.244	652.284
TRINITY_DN3022_c0_g1	3.47048	4.15489	2.21e-06	8.31e-05	118.84	591.06	2.923	28.283
TRINITY_DN2814_c0_g1	3.45711	4.34737	2.24e-06	8.39e-05	136.94	674.26	3.368	32.264
TRINITY_DN8156_c0_g1	3.5037	3.39097	2.24e-06	8.39e-05	68.68	350.87	1.689	16.79
TRINITY_DN673_c1_g1	3.41553	5.57071	2.25e-06	8.41e-05	327.18	1562	8.047	74.744
TRINITY_DN4085_c0_g2	3.43181	4.85142	2.28e-06	8.47e-05	196.79	951.77	4.84	45.543
TRINITY_DN1604_c1_g1	3.56831	2.85726	2.33e-06	8.63e-05	46.41	244.9	1.142	11.719
TRINITY_DN2228_c0_g1	3.44685	4.07061	2.39e-06	8.84e-05	113.91	556.61	2.802	26.634
TRINITY_DN186_c1_g1	3.49364	3.5977	2.4e-06	8.85e-05	80.07	403.67	1.969	19.316
TRINITY_DN15582_c1_g2	3.48302	3.35042	2.42e-06	8.89e-05	67.89	340.81	1.67	16.308
TRINITY_DN127_c0_g3	3.38528	6.95948	2.43e-06	8.91e-05	871.14	4072.54	21.426	194.876
TRINITY_DN20219_c0_g1	3.45951	3.8915	2.46e-06	9.01e-05	100.08	492.86	2.462	23.584
TRINITY_DN307_c0_g3	3.53753	3.00836	2.47e-06	9.03e-05	52.22	271.32	1.284	12.983
TRINITY_DN2206_c0_g1	3.43758	4.25312	2.48e-06	9.08e-05	129.51	631.05	3.185	30.196
TRINITY_DN127_c1_g1	3.51179	2.92683	2.53e-06	9.25e-05	50.29	256.15	1.237	12.257
TRINITY_DN7423_c0_g1	3.5398	2.7983	2.59e-06	9.43e-05	45.08	235.21	1.109	11.255
TRINITY_DN8437_c0_g1	3.40212	4.66882	2.67e-06	9.67e-05	176.62	837.67	4.344	40.083
TRINITY_DN2829_c2_g1	3.44016	3.91669	2.71e-06	9.79e-05	103.41	500.66	2.544	23.957
TRINITY_DN14635_c0_g1	3.44197	3.76952	2.72e-06	9.81e-05	93.01	453.29	2.288	21.691
TRINITY_DN8893_c0_g1	3.47045	3.3601	2.72e-06	9.81e-05	69.11	343.49	1.7	16.436
TRINITY_DN5090_c0_g1	3.43392	3.89671	2.73e-06	9.83e-05	102.04	493.66	2.51	23.622
TRINITY_DN1597_c0_g1	3.44107	3.737	2.89e-06	0.000102888	90.63	443.36	2.229	21.215
TRINITY_DN41819_c0_g1	3.47291	3.05681	2.93e-06	0.000104444	56.06	279.03	1.379	13.352
TRINITY_DN9768_c0_g1	3.38248	4.71496	3.1e-06	0.000109746	184.62	863.91	4.541	41.339
TRINITY_DN298_c3_g1	3.35013	5.97287	3.13e-06	0.000110438	449.6	2054.26	11.058	98.299
TRINITY_DN9991_c0_g1	3.41208	3.78823	3.16e-06	0.000111306	96.5	458.48	2.373	21.939
TRINITY_DN58_c1_g1	3.32893	9.09655	3.18e-06	0.000111703	3966.5	17832.6	97.558	853.312
TRINITY_DN1070_c2_g2	3.39717	3.986	3.25e-06	0.000114022	110.57	523.88	2.719	25.068
TRINITY_DN795_c0_g1	3.32865	7.29532	3.31e-06	0.000115706	1139.01	5120.88	28.014	245.04
TRINITY_DN5418_c0_g1	3.44075	3.17606	3.31e-06	0.000115706	62.17	302.21	1.529	14.461
TRINITY_DN10735_c0_g2	3.44605	3.37926	3.43e-06	0.000119183	71.33	346.61	1.754	16.586
TRINITY_DN4002_c0_g1	3.47274	3.03025	3.45e-06	0.000119705	54.96	274	1.352	13.111
TRINITY_DN889_c0_g1	3.32702	6.46781	3.45e-06	0.000119705	642.9	2887.95	15.812	138.192
TRINITY_DN2316_c0_g1	3.32448	6.63696	3.46e-06	0.000119909	724.4	3246.34	17.817	155.341
TRINITY_DN750_c0_g1	3.33736	5.26412	3.62e-06	0.000124805	278.45	1257.7	6.849	60.182
TRINITY_DN19849_c0_g1	3.39036	3.8708	3.64e-06	0.000125022	102.64	484.18	2.524	23.169
TRINITY_DN13897_c0_g1	3.40302	3.66947	3.78e-06	0.000129458	89.3	422.06	2.196	20.196
TRINITY_DN3077_c1_g2	3.46567	2.85422	3.96e-06	0.000134667	49.24	242.86	1.211	11.621
TRINITY_DN163_c2_g2	3.359	4.11213	3.98e-06	0.000135366	124.17	569.95	3.054	27.273
TRINITY_DN800_c0_g1	3.33891	4.4275	3.99e-06	0.000135496	156.38	707.01	3.846	33.831
TRINITY_DN7085_c0_g1	3.37664	3.66147	4.04e-06	0.000136681	89.52	418.94	2.202	20.047
TRINITY_DN770_c3_g1	3.31813	5.07526	4.08e-06	0.000137685	246.59	1103.29	6.065	52.794
TRINITY_DN19_c2_g1	3.286	8.38692	4.09e-06	0.000137919	2492.36	10877.4	61.3	520.499
TRINITY_DN24120_c0_g1	3.44976	2.92663	4.1e-06	0.000138063	52.33	255.35	1.287	12.219
TRINITY_DN25246_c0_g1	3.42051	3.1335	4.22e-06	0.00014163	60.92	293.45	1.498	14.042
TRINITY_DN3923_c0_g1	3.33438	4.2132	4.3e-06	0.000143553	134.53	609.56	3.309	29.168
TRINITY_DN2212_c0_g1	3.28754	6.12774	4.37e-06	0.000145224	520.94	2277.21	12.813	108.967
TRINITY_DN167_c1_g1	3.31401	4.72125	4.54e-06	0.000150049	193.73	864.09	4.765	41.348
TRINITY_DN3548_c1_g2	3.31789	4.35129	4.59e-06	0.000151462	150.17	669.62	3.693	32.042
TRINITY_DN5959_c0_g1	3.36376	3.4407	4.69e-06	0.000154427	77.99	359.82	1.918	17.218
TRINITY_DN6074_c1_g2	3.27627	6.20369	4.7e-06	0.000154427	552.85	2397.86	13.598	114.74
TRINITY_DN6108_c0_g1	3.42228	2.78362	4.8e-06	0.000157095	48.24	231.33	1.186	11.069
TRINITY_DN987_c2_g1	3.31302	4.47647	4.8e-06	0.000157095	164.18	729.89	4.038	34.926
TRINITY_DN6036_c0_g1	3.36141	3.63116	4.81e-06	0.000157095	88.63	409.51	2.18	19.596
TRINITY_DN7543_c0_g1	3.35016	3.53642	4.86e-06	0.000158106	83.66	384.32	2.058	18.39
TRINITY_DN10461_c0_g1	3.34499	3.66443	5.21e-06	0.000167643	92.44	419.26	2.274	20.062
TRINITY_DN54874_c0_g1	3.42614	2.72468	5.22e-06	0.000167869	46.45	221.63	1.142	10.605
TRINITY_DN11796_c0_g1	3.39624	2.84851	5.28e-06	0.000169223	51.48	241.43	1.266	11.553
TRINITY_DN9550_c0_g1	3.31973	3.7482	5.33e-06	0.000170476	98.67	442.9	2.427	21.193
TRINITY_DN42619_c0_g1	3.31275	3.96008	5.38e-06	0.00017133	114.99	511.81	2.828	24.491
TRINITY_DN6434_c0_g1	3.29345	4.43179	5.39e-06	0.000171473	161.35	706.72	3.969	33.818
TRINITY_DN5716_c0_g1	3.3189	3.84701	5.41e-06	0.000171612	105.51	473.84	2.595	22.674
TRINITY_DN382_c0_g1	3.2846	4.52813	5.53e-06	0.000174579	172.6	754.87	4.245	36.121
TRINITY_DN2594_c1_g1	3.25064	5.73707	5.57e-06	0.000175276	406.8	1733.74	10.005	82.961
TRINITY_DN13882_c0_g1	3.26315	5.23256	5.59e-06	0.000175698	284.56	1224.75	6.999	58.606
TRINITY_DN6281_c0_g1	3.26042	5.30438	5.61e-06	0.000176069	300.19	1286.59	7.383	61.565
TRINITY_DN6548_c0_g1	3.38217	2.71552	5.63e-06	0.000176209	46.83	220.42	1.152	10.547
TRINITY_DN6185_c0_g1	3.37817	2.83179	5.79e-06	0.000180241	51.21	237.7	1.26	11.374
TRINITY_DN50838_c0_g1	3.35808	3.05159	5.81e-06	0.000180737	60.12	275.98	1.479	13.206
TRINITY_DN217_c2_g1	3.31595	3.50501	5.95e-06	0.000183939	84.33	375.29	2.074	17.958
TRINITY_DN4664_c0_g1	3.24589	5.14391	6.04e-06	0.000185773	270.89	1151.37	6.663	55.095
TRINITY_DN2651_c0_g1	3.2638	4.47521	6.13e-06	0.00018783	168.66	727.31	4.148	34.803
TRINITY_DN1364_c0_g1	3.24489	4.73124	6.39e-06	0.000195091	204.03	865.68	5.018	41.424
TRINITY_DN424_c0_g1	3.22418	5.90582	6.41e-06	0.000195361	464.73	1944.51	11.43	93.047
TRINITY_DN1315_c0_g2	3.34951	2.8892	6.56e-06	0.000199694	53.53	246.95	1.317	11.817
TRINITY_DN6808_c0_g1	3.26958	4.07654	6.73e-06	0.000203774	128.13	552.94	3.151	26.459
TRINITY_DN5062_c0_g1	3.26219	4.02359	6.91e-06	0.000208738	124.17	532.76	3.054	25.493
TRINITY_DN5865_c2_g1	3.30592	3.34958	6.92e-06	0.000208955	76.07	337.47	1.871	16.148
TRINITY_DN12426_c0_g1	3.36107	2.75723	7.11e-06	0.000213728	49.46	226.28	1.216	10.828
TRINITY_DN20583_c0_g1	3.29471	3.31994	7.14e-06	0.000214321	75.16	329.68	1.849	15.776
TRINITY_DN8351_c0_g1	3.27199	3.5816	7.58e-06	0.00022658	90.88	393.69	2.235	18.838
TRINITY_DN32172_c0_g1	3.35967	2.66309	7.62e-06	0.000227609	46.01	211.54	1.132	10.122
TRINITY_DN2432_c0_g2	3.23245	4.15215	7.68e-06	0.000229104	138.41	581.32	3.404	27.817
TRINITY_DN65_c0_g4	3.21593	4.66894	7.69e-06	0.000229104	199.23	828.11	4.9	39.626
TRINITY_DN8951_c0_g1	3.29232	3.1307	7.88e-06	0.00023391	65.85	290.23	1.62	13.888
TRINITY_DN4353_c0_g4	3.29533	3.15549	8.03e-06	0.000236708	67.4	294.8	1.658	14.107
TRINITY_DN8386_c0_g1	3.31727	2.88641	8.21e-06	0.000241161	54.97	245.74	1.352	11.759
TRINITY_DN6709_c1_g1	3.29136	2.88901	8.21e-06	0.000241161	56.06	246.15	1.379	11.779
TRINITY_DN89_c1_g1	3.32502	2.56571	8.24e-06	0.000241432	43.54	197.67	1.071	9.459
TRINITY_DN6844_c0_g1	3.3043	3.11935	8.34e-06	0.000243984	65.25	287.55	1.605	13.759
TRINITY_DN54168_c0_g1	3.20164	4.72713	8.41e-06	0.000245848	208.73	860.6	5.134	41.181
TRINITY_DN6445_c0_g1	3.28265	3.0537	8.52e-06	0.000248361	63.4	274.7	1.559	13.145
TRINITY_DN3104_c3_g1	3.25056	3.67015	8.54e-06	0.0002487	97.66	417.57	2.402	19.981
TRINITY_DN2536_c0_g1	3.18638	5.12696	8.56e-06	0.00024897	277.71	1133.37	6.83	54.233
TRINITY_DN140_c0_g2	3.31963	2.80626	8.61e-06	0.000250054	52.42	233.12	1.289	11.155
TRINITY_DN9366_c0_g1	3.21565	4.24841	8.62e-06	0.000250054	149.03	619.89	3.666	29.663
TRINITY_DN20927_c0_g1	3.27564	3.20154	8.77e-06	0.000253248	70.2	303.58	1.727	14.527
TRINITY_DN54558_c0_g1	3.27229	3.11233	8.82e-06	0.000254388	66.06	286.11	1.625	13.691
TRINITY_DN11413_c0_g1	3.25863	3.22718	8.91e-06	0.000256309	72.46	308.89	1.782	14.781
TRINITY_DN5461_c0_g3	3.16998	5.70269	8.97e-06	0.000257533	418.18	1683.61	10.285	80.563
TRINITY_DN958_c0_g1	3.21263	3.97848	9.15e-06	0.000261932	123.69	515.18	3.042	24.652
TRINITY_DN16054_c0_g2	3.25768	3.00736	9.25e-06	0.000263449	61.57	266.41	1.514	12.748
TRINITY_DN11207_c0_g1	3.31826	2.62485	9.62e-06	0.000272767	46.15	206.39	1.135	9.876
TRINITY_DN12430_c0_g1	3.26061	3.26907	9.66e-06	0.000273497	73.96	317.9	1.819	15.212
TRINITY_DN21_c1_g2	3.12779	12.0648	9.99e-06	0.000281305	35194.4	137650	865.621	6586.74
TRINITY_DN4014_c0_g2	3.23118	3.46183	1.03e-05	0.000289527	86.24	362.28	2.121	17.336
TRINITY_DN20209_c0_g1	3.28482	2.65663	1.03e-05	0.000290314	47.91	210.23	1.178	10.06
TRINITY_DN3279_c2_g1	3.23826	3.14628	1.04e-05	0.000290777	68.62	291.57	1.688	13.952
TRINITY_DN33619_c0_g1	3.25432	3.13959	1.06e-05	0.000295165	67.85	290.66	1.669	13.909
TRINITY_DN3743_c1_g1	3.26536	2.81177	1.06e-05	0.000295165	53.94	233.41	1.327	11.169
TRINITY_DN778_c1_g1	3.24821	2.87539	1.11e-05	0.000308353	56.7	243.14	1.395	11.634
TRINITY_DN2039_c0_g4	3.15871	4.20654	1.13e-05	0.000310593	150.36	599.87	3.698	28.705
TRINITY_DN6903_c0_g1	3.17696	3.83637	1.15e-05	0.000316115	114.87	465.76	2.825	22.287
TRINITY_DN12579_c0_g1	3.1847	3.53377	1.17e-05	0.000320506	92.53	378.87	2.276	18.129
TRINITY_DN9168_c0_g1	3.14134	4.49557	1.22e-05	0.000332432	185.3	730.61	4.558	34.96
TRINITY_DN2620_c0_g4	3.12203	5.14506	1.22e-05	0.000332432	292.51	1142.43	7.194	54.667
TRINITY_DN30555_c1_g1	3.22933	3.11674	1.23e-05	0.000333645	68.25	285.73	1.679	13.673
TRINITY_DN17864_c0_g1	3.16452	3.82509	1.23e-05	0.000334932	114.84	461.57	2.824	22.086
TRINITY_DN7354_c0_g2	3.19895	3.43247	1.24e-05	0.000334932	86.06	354.29	2.117	16.953
TRINITY_DN27296_c0_g1	3.23829	2.70301	1.27e-05	0.000344442	51.36	216.46	1.263	10.358
TRINITY_DN5349_c0_g1	3.19664	3.17058	1.27e-05	0.000344442	72.2	295.94	1.776	14.161
TRINITY_DN5132_c1_g1	3.17689	3.54229	1.28e-05	0.000345557	94.09	380.51	2.314	18.208
TRINITY_DN7587_c0_g1	3.14764	4.02155	1.29e-05	0.000346211	132.92	527.96	3.269	25.264
TRINITY_DN9133_c0_g1	3.14662	3.90684	1.3e-05	0.000347478	122.8	488.2	3.02	23.361
TRINITY_DN21363_c0_g1	3.14628	3.87057	1.3e-05	0.000347478	120.31	475.75	2.959	22.765
TRINITY_DN2050_c1_g1	3.14366	3.90416	1.31e-05	0.000349895	122.78	487.28	3.02	23.317
TRINITY_DN9856_c0_g1	3.21598	2.7391	1.32e-05	0.000351783	53.25	220.8	1.31	10.566
TRINITY_DN10152_c0_g1	3.26114	2.57229	1.33e-05	0.000352423	45.95	197.74	1.13	9.462
TRINITY_DN7060_c1_g1	3.15176	3.77502	1.34e-05	0.000356358	111.81	445.55	2.75	21.32
TRINITY_DN3918_c0_g1	3.18108	3.21615	1.34e-05	0.000356413	75.4	305.33	1.854	14.61
TRINITY_DN9073_c1_g1	3.19931	3.06765	1.36e-05	0.000361125	67.05	275.69	1.649	13.192
TRINITY_DN4256_c0_g1	3.08593	6.06558	1.39e-05	0.000366468	565.8	2151.13	13.916	102.934
TRINITY_DN1764_c3_g1	3.1865	3.18154	1.41e-05	0.000371106	72.8	298.15	1.79	14.267
TRINITY_DN6648_c0_g1	3.24082	2.5213	1.42e-05	0.000373607	44.86	190.78	1.103	9.129
TRINITY_DN3261_c0_g1	3.13048	3.97284	1.43e-05	0.000375638	129.98	510.43	3.197	24.425
TRINITY_DN8509_c0_g1	3.21559	2.56215	1.44e-05	0.000376355	47.11	196.25	1.159	9.391
TRINITY_DN4430_c0_g1	3.21812	2.68454	1.44e-05	0.000377407	50.99	212.63	1.254	10.175
TRINITY_DN35475_c1_g2	3.19015	2.99219	1.48e-05	0.000386597	64.08	262.48	1.576	12.56
TRINITY_DN8710_c0_g1	3.12197	3.96515	1.49e-05	0.00038796	130.18	507.18	3.202	24.269
TRINITY_DN11510_c0_g2	3.0583	7.32549	1.51e-05	0.00038959	1376.77	5133.42	33.862	245.64
TRINITY_DN102_c1_g1	3.11485	3.91323	1.53e-05	0.000393212	126.1	489.01	3.102	23.4
TRINITY_DN10560_c0_g1	3.07388	5.46688	1.53e-05	0.000393596	376.76	1421.08	9.267	68
TRINITY_DN6007_c0_g1	3.05937	6.73921	1.54e-05	0.000394685	917.23	3421.08	22.56	163.703
TRINITY_DN11783_c0_g1	3.1724	3.10729	1.55e-05	0.000397628	69.75	283.07	1.716	13.545
TRINITY_DN6626_c1_g1	3.1876	2.81999	1.56e-05	0.000399924	57.23	233.44	1.407	11.171
TRINITY_DN2763_c0_g1	3.06038	5.92567	1.59e-05	0.000405796	522.14	1948.83	12.842	93.254
TRINITY_DN5427_c0_g1	3.21799	2.50038	1.59e-05	0.000405796	45.26	188.03	1.113	8.998
TRINITY_DN18519_c0_g1	3.20351	2.45405	1.63e-05	0.000413017	44.22	182.03	1.088	8.71
TRINITY_DN9304_c0_g1	3.08158	4.52562	1.64e-05	0.000415915	196.5	743.09	4.833	35.558
TRINITY_DN2242_c0_g1	3.1081	3.88384	1.65e-05	0.000416491	123.59	478.87	3.04	22.914
TRINITY_DN9560_c0_g1	3.16254	2.84777	1.65e-05	0.000416491	58.57	237.38	1.441	11.359
TRINITY_DN3754_c0_g4	3.08032	4.5021	1.66e-05	0.000419317	192.59	731.22	4.737	34.99
TRINITY_DN13200_c0_g1	3.15175	3.06745	1.67e-05	0.000420326	69.21	275.4	1.702	13.178
TRINITY_DN3988_c3_g1	3.15644	2.84222	1.68e-05	0.000424156	59.24	235.88	1.457	11.287
TRINITY_DN75373_c0_g1	3.09704	3.89717	1.69e-05	0.000424415	125.97	482.84	3.098	23.105
TRINITY_DN15676_c0_g1	3.10089	3.99025	1.71e-05	0.000427324	133.72	514.99	3.289	24.643
TRINITY_DN5812_c0_g2	3.11319	3.65987	1.72e-05	0.000428703	106.28	410.68	2.614	19.652
TRINITY_DN10281_c0_g1	3.15095	2.93342	1.78e-05	0.000440906	62.69	251.37	1.542	12.028
TRINITY_DN318_c1_g1	3.10432	3.50729	1.81e-05	0.000447149	95.9	369.92	2.359	17.701
TRINITY_DN18153_c0_g1	3.14519	2.92819	1.82e-05	0.000448002	62.6	250.34	1.54	11.979
TRINITY_DN4099_c0_g1	3.06072	4.43085	1.83e-05	0.000449371	185.52	695.09	4.563	33.261
TRINITY_DN3149_c0_g1	3.06751	4.20905	1.85e-05	0.000453008	159.26	597.14	3.917	28.574
TRINITY_DN8200_c0_g1	3.19201	2.60188	1.86e-05	0.000454201	49.25	200.65	1.211	9.601
TRINITY_DN181_c0_g2	3.01991	7.5454	1.86e-05	0.000454201	1641.86	5960.17	40.382	285.201
TRINITY_DN5674_c0_g1	3.06967	4.00496	1.9e-05	0.00046287	138.3	518.93	3.401	24.831
TRINITY_DN61855_c0_g1	3.06225	4.4244	1.91e-05	0.000463619	184.9	692.17	4.548	33.121
TRINITY_DN2644_c0_g1	3.05303	4.6343	1.92e-05	0.000467036	215.09	798.73	5.29	38.22
TRINITY_DN40368_c0_g1	3.15064	2.88584	1.94e-05	0.000469482	60.84	243.25	1.496	11.64
TRINITY_DN5739_c0_g1	3.15064	2.88584	1.94e-05	0.000469482	61.24	243.04	1.506	11.63
TRINITY_DN1082_c1_g1	3.11283	3.28473	1.97e-05	0.000475313	82.4	318.07	2.027	15.22
TRINITY_DN19187_c0_g1	3.14361	2.77994	1.97e-05	0.000476227	57.29	225.85	1.409	10.807
TRINITY_DN4343_c0_g1	3.05988	4.12714	2e-05	0.000481946	151.36	563.58	3.723	26.968
TRINITY_DN63632_c0_g1	3.10825	3.40029	2.01e-05	0.000481946	89.15	343.81	2.193	16.452
TRINITY_DN12730_c0_g1	3.15586	2.62772	2.01e-05	0.000483371	51.3	203.68	1.262	9.746
TRINITY_DN1358_c0_g2	3.03132	4.90163	2.03e-05	0.000487243	262.14	958.84	6.447	45.882
TRINITY_DN30378_c0_g1	3.17122	2.45762	2.06e-05	0.000493665	44.79	181.63	1.102	8.691
TRINITY_DN1235_c0_g2	3.09251	3.31889	2.14e-05	0.000508999	85.25	325.12	2.097	15.557
TRINITY_DN338_c0_g2	3.00869	5.8684	2.16e-05	0.000512761	518.06	1865.58	12.742	89.27
TRINITY_DN3081_c0_g1	3.13907	2.89917	2.16e-05	0.0005135	62.09	245.07	1.527	11.727
TRINITY_DN134_c2_g1	3.11267	3.13443	2.19e-05	0.000517829	73.97	287.3	1.819	13.748
TRINITY_DN13745_c0_g1	3.12671	2.8641	2.21e-05	0.000522266	60.85	238.68	1.497	11.421
TRINITY_DN1669_c0_g1	3.02282	4.83761	2.22e-05	0.000522678	251.75	916.59	6.192	43.86
TRINITY_DN4032_c0_g1	3.09538	3.28668	2.25e-05	0.000529977	82.6	317.82	2.032	15.208
TRINITY_DN1994_c0_g1	3.04648	3.70587	2.31e-05	0.000541631	113.96	422.29	2.803	20.207
TRINITY_DN11079_c0_g2	3.14725	2.43577	2.32e-05	0.000542704	44.53	178.67	1.095	8.549
TRINITY_DN2925_c0_g2	3.01987	4.44792	2.32e-05	0.000542935	192.74	700.64	4.741	33.527
TRINITY_DN20751_c0_g1	3.09923	3.04091	2.33e-05	0.000543711	70.14	268.96	1.725	12.87
TRINITY_DN2812_c1_g1	3.10379	2.71782	2.34e-05	0.000544972	55.94	216.1	1.376	10.341
TRINITY_DN70468_c0_g1	3.00395	4.96833	2.41e-05	0.000557515	278.89	1002.39	6.86	47.966
TRINITY_DN19715_c0_g1	3.07015	3.29871	2.44e-05	0.000563841	85.39	319.77	2.1	15.301
TRINITY_DN14722_c0_g1	3.14753	2.46838	2.45e-05	0.000565195	45.96	182.86	1.13	8.75
TRINITY_DN11596_c0_g1	3.12302	2.70879	2.45e-05	0.000565555	54.73	215.43	1.346	10.309
TRINITY_DN7866_c0_g1	3.04072	3.71342	2.46e-05	0.000565612	115.28	423.91	2.835	20.284
TRINITY_DN9672_c1_g1	3.02822	3.94651	2.47e-05	0.000567137	136.07	496.82	3.347	23.773
TRINITY_DN605_c0_g2	2.98387	5.64592	2.51e-05	0.000573535	450.65	1596.6	11.084	76.399
TRINITY_DN8293_c0_g1	3.10577	2.77112	2.55e-05	0.000583063	57.81	224.05	1.422	10.721
TRINITY_DN42549_c0_g1	3.11361	2.37208	2.63e-05	0.000598066	43.56	171.19	1.071	8.192
TRINITY_DN1934_c0_g1	3.01122	3.96305	2.7e-05	0.000613026	139.28	502.2	3.426	24.031
TRINITY_DN7133_c0_g1	3.085	2.72678	2.76e-05	0.000623264	57.38	217.24	1.411	10.395
TRINITY_DN8564_c1_g1	3.11466	2.40613	2.77e-05	0.000625276	45.44	174.75	1.118	8.362
TRINITY_DN8690_c0_g1	2.97472	4.81755	2.79e-05	0.000629339	256.2	900.68	6.301	43.098
TRINITY_DN6880_c0_g1	3.06811	2.94862	2.82e-05	0.000632679	67.3	252.43	1.655	12.079
TRINITY_DN4934_c0_g2	3.04285	3.27413	2.83e-05	0.000635555	84.57	313.77	2.08	15.014
TRINITY_DN7430_c0_g1	3.00442	3.99825	2.85e-05	0.000638965	143.28	514.07	3.524	24.599
TRINITY_DN11693_c0_g1	3.05499	2.91474	2.9e-05	0.000648008	65.87	246.13	1.62	11.777
TRINITY_DN1901_c0_g1	3.02113	3.40166	3.02e-05	0.000671421	93.64	342.29	2.303	16.379
TRINITY_DN620_c1_g1	2.94569	5.77276	3.02e-05	0.000671421	504.13	1738.47	12.399	83.188
TRINITY_DN9517_c0_g1	3.06386	2.96649	3.04e-05	0.000673472	68.36	254.66	1.681	12.186
TRINITY_DN21282_c0_g1	3.057	2.77677	3.06e-05	0.000676794	60.07	223.97	1.477	10.717
TRINITY_DN14178_c2_g1	3.10758	2.43205	3.09e-05	0.000683434	46.07	177.96	1.133	8.516
TRINITY_DN6069_c0_g1	2.98997	3.81259	3.11e-05	0.000687726	127.14	451.81	3.127	21.62
TRINITY_DN14253_c0_g1	3.02879	3.20895	3.13e-05	0.000688501	81.79	299.57	2.012	14.335
TRINITY_DN100_c0_g1	2.93481	6.10181	3.14e-05	0.000691133	637.06	2179.55	15.669	104.294
TRINITY_DN14711_c0_g3	3.06661	2.73569	3.16e-05	0.000694261	57.6	217.97	1.417	10.43
TRINITY_DN17464_c0_g2	3.09946	2.42468	3.18e-05	0.000698553	46.25	176.95	1.138	8.467
TRINITY_DN6325_c0_g1	3.00007	3.55815	3.19e-05	0.000699016	106.25	379.65	2.613	18.167
TRINITY_DN1218_c0_g1	2.92071	7.98475	3.2e-05	0.000700117	2365.62	8017.28	58.183	383.637
TRINITY_DN3548_c1_g1	2.96747	4.0636	3.24e-05	0.000707296	153.35	535.86	3.772	25.641
TRINITY_DN4638_c0_g1	3.06843	2.54838	3.25e-05	0.000709398	50.89	192.06	1.252	9.19
TRINITY_DN19188_c0_g2	2.96504	4.20606	3.27e-05	0.000712651	168.98	590.87	4.156	28.274
TRINITY_DN26881_c0_g1	3.00416	3.38645	3.31e-05	0.000720552	93.56	337.88	2.301	16.168
TRINITY_DN4086_c0_g1	2.95215	4.35711	3.32e-05	0.000722358	188.92	654.99	4.647	31.342
TRINITY_DN15064_c0_g1	3.02266	3.03331	3.41e-05	0.00073847	73.35	266.27	1.804	12.741
TRINITY_DN13942_c0_g1	3.02538	2.88806	3.44e-05	0.000743718	65.92	241.47	1.621	11.555
TRINITY_DN7890_c0_g1	3.0621	2.32539	3.48e-05	0.000748869	44.01	165.15	1.082	7.903
TRINITY_DN3228_c0_g1	2.93117	4.94457	3.52e-05	0.000756263	286.64	980.08	7.05	46.898
TRINITY_DN5857_c0_g2	2.9565	3.83896	3.6e-05	0.00077219	132.35	458.56	3.255	21.943
TRINITY_DN13274_c0_g1	3.0034	3.13163	3.61e-05	0.000772935	79.35	283.83	1.952	13.582
TRINITY_DN80018_c0_g1	3.06435	2.36052	3.64e-05	0.000780106	44.96	168.56	1.106	8.066
TRINITY_DN5199_c0_g1	3.01925	3.05017	3.65e-05	0.00078099	74.48	268.68	1.832	12.857
TRINITY_DN23337_c0_g1	3.04167	2.81105	3.69e-05	0.000786937	61.58	229.17	1.515	10.966
TRINITY_DN1055_c0_g1	2.91849	5.05437	3.75e-05	0.000800439	311.75	1055.56	7.668	50.51
TRINITY_DN4498_c0_g1	2.94115	4.01136	3.76e-05	0.000801597	150.21	516.39	3.694	24.71
TRINITY_DN2504_c0_g1	2.94799	4.00772	3.8e-05	0.000808302	149.32	515.27	3.673	24.656
TRINITY_DN8933_c0_g1	3.00431	3.09493	3.85e-05	0.000818587	77.11	277.13	1.897	13.261
TRINITY_DN21196_c0_g1	2.98036	3.38059	3.9e-05	0.0008261	95.34	335.62	2.345	16.06
TRINITY_DN1512_c1_g1	2.98299	3.33607	3.91e-05	0.000828518	91.78	325.55	2.257	15.578
TRINITY_DN8178_c3_g1	3.02636	2.69939	3.93e-05	0.000832447	57.74	212.37	1.42	10.162
TRINITY_DN9506_c0_g2	2.96961	3.35553	4e-05	0.000841379	94.41	329.51	2.322	15.767
TRINITY_DN9038_c0_g1	3.01976	2.47534	4.01e-05	0.000842669	50.02	182.45	1.23	8.73
TRINITY_DN1105_c0_g1	2.88654	6.14292	4.11e-05	0.000859951	674.67	2233.97	16.594	106.898
TRINITY_DN6869_c0_g1	2.90056	4.61517	4.32e-05	0.000897424	233.34	779.39	5.739	37.295
TRINITY_DN9885_c0_g1	3.00983	2.7824	4.33e-05	0.000897424	61.94	224.3	1.523	10.733
TRINITY_DN2574_c0_g1	2.91881	3.91175	4.42e-05	0.000912984	141.62	480.52	3.483	22.993
TRINITY_DN40_c0_g2	2.91706	3.81486	4.55e-05	0.000935011	133.1	449.92	3.274	21.529
TRINITY_DN61666_c0_g1	2.9796	2.86901	4.61e-05	0.00094587	67.35	236.83	1.656	11.333
TRINITY_DN18393_c0_g2	3.00869	2.27719	4.64e-05	0.000950333	44	158.96	1.082	7.607
TRINITY_DN1235_c1_g1	2.90858	3.79633	4.64e-05	0.000950341	132.25	443.76	3.253	21.234
TRINITY_DN4135_c0_g3	2.98882	2.64009	4.65e-05	0.000951463	57.24	203.04	1.408	9.716
TRINITY_DN6799_c0_g1	2.92005	3.7617	4.68e-05	0.000955197	127.7	433.98	3.141	20.767
TRINITY_DN5851_c0_g2	3.00532	2.40227	4.74e-05	0.000965756	48.13	172.64	1.184	8.261
TRINITY_DN30870_c0_g2	3.00715	2.63057	4.77e-05	0.000971834	55.97	201.53	1.377	9.644
TRINITY_DN2781_c0_g1	2.85206	6.58194	4.84e-05	0.000983224	933.73	3018.19	22.965	144.424
TRINITY_DN11322_c0_g2	3.0242	2.35663	4.85e-05	0.000985435	45.5	167.54	1.119	8.017
TRINITY_DN9882_c0_g1	3.00864	2.4356	4.91e-05	0.000994411	48.7	177.23	1.198	8.481
TRINITY_DN7248_c2_g1	2.91418	3.68653	4.93e-05	0.000996062	121.92	411.78	2.999	19.704
TRINITY_DN20503_c1_g1	3.00559	2.54825	4.98e-05	0.00100355	53.06	190.74	1.305	9.127
TRINITY_DN45805_c0_g1	2.94833	3.02568	5.02e-05	0.00100888	76.03	263.35	1.87	12.602
TRINITY_DN21_c0_g2	2.88462	4.21822	5.06e-05	0.00101384	179.42	591.59	4.413	28.308
TRINITY_DN6690_c1_g1	2.97408	2.72645	5.08e-05	0.00101757	60.66	215.46	1.492	10.31
TRINITY_DN545_c1_g2	2.88439	3.9898	5.09e-05	0.00101834	152.96	506.37	3.762	24.23
TRINITY_DN18786_c0_g1	2.92071	3.31192	5.17e-05	0.0010307	93.71	318.76	2.305	15.253
TRINITY_DN3095_c0_g1	2.8538	4.90122	5.25e-05	0.00104488	292.36	945.2	7.191	45.229
TRINITY_DN12264_c1_g2	2.99442	2.29745	5.31e-05	0.00105455	45.43	161.08	1.117	7.708
TRINITY_DN1051_c0_g1	2.93894	2.95832	5.42e-05	0.00107295	73.21	251.4	1.801	12.03
TRINITY_DN14437_c0_g1	2.96734	2.56836	5.56e-05	0.00109803	54.72	193.06	1.346	9.238
TRINITY_DN10365_c3_g1	2.96404	2.74132	5.6e-05	0.00110518	61.92	217.19	1.523	10.393
TRINITY_DN69_c5_g1	2.84009	5.04877	5.64e-05	0.00111054	326.27	1045.48	8.025	50.028
TRINITY_DN8220_c0_g1	2.96735	2.67149	5.73e-05	0.00112653	59.05	206.63	1.452	9.888
TRINITY_DN12502_c0_g1	2.9189	2.85787	5.88e-05	0.00115125	69.27	233.91	1.704	11.193
TRINITY_DN8826_c1_g1	2.8292	4.93317	6.12e-05	0.00119224	303.04	963.76	7.454	46.117
TRINITY_DN258_c1_g1	2.91577	2.93766	6.13e-05	0.00119347	73.03	247.2	1.796	11.829
TRINITY_DN383_c3_g3	2.96732	2.39848	6.21e-05	0.00120709	48.87	172.32	1.202	8.246
TRINITY_DN18664_c1_g1	2.9673	2.27309	6.23e-05	0.00120956	45.49	158.45	1.119	7.582
TRINITY_DN6136_c0_g1	2.95322	2.22737	6.24e-05	0.00120972	43.68	153.29	1.074	7.335
TRINITY_DN59818_c0_g1	2.80547	5.95109	6.31e-05	0.00121855	620.93	1943.34	15.272	92.991
TRINITY_DN59451_c0_g1	2.97142	2.43189	6.39e-05	0.00123019	50.08	175.92	1.232	8.418
TRINITY_DN70338_c0_g1	2.87944	3.27525	6.5e-05	0.00125019	94.26	310.43	2.318	14.854
TRINITY_DN3646_c0_g1	2.83041	4.33155	6.58e-05	0.00126342	200.19	636.71	4.924	30.467
TRINITY_DN10403_c0_g2	2.93473	2.42817	6.58e-05	0.00126342	51.05	174.83	1.255	8.366
TRINITY_DN5945_c0_g1	2.83194	4.26601	6.61e-05	0.00126815	191.48	608.68	4.71	29.126
TRINITY_DN3371_c0_g1	2.85871	3.51267	6.68e-05	0.00128017	111.58	363.57	2.744	17.397
TRINITY_DN3838_c0_g1	2.82658	4.18315	6.72e-05	0.00128407	181.42	574.95	4.462	27.512
TRINITY_DN8277_c0_g1	2.85316	3.58387	6.73e-05	0.00128529	118.32	382.47	2.91	18.302
TRINITY_DN12027_c0_g5	2.95174	2.49994	6.73e-05	0.00128539	53.39	183.84	1.313	8.797
TRINITY_DN8744_c0_g1	2.9394	2.4609	6.75e-05	0.00128763	52.4	179.33	1.289	8.581
TRINITY_DN41675_c0_g1	2.94893	2.25663	6.87e-05	0.00130748	45.24	155.74	1.113	7.452
TRINITY_DN13235_c0_g1	2.94388	2.49291	6.92e-05	0.0013145	53.34	182.67	1.312	8.741
TRINITY_DN78353_c0_g1	2.80573	4.81869	6.93e-05	0.0013145	284.36	888.74	6.994	42.527
TRINITY_DN622_c0_g2	2.77344	13.2793	7.01e-05	0.0013231	101509	310557	2496.66	14860.5
TRINITY_DN16012_c0_g1	2.80871	4.48993	7.03e-05	0.00132529	225.91	709.16	5.556	33.934
TRINITY_DN2632_c0_g1	2.90848	2.56823	7.06e-05	0.0013302	56.63	192.12	1.393	9.193
TRINITY_DN4118_c0_g1	2.86754	3.04705	7.13e-05	0.00134195	81.3	264.53	1.999	12.658
TRINITY_DN14897_c0_g1	2.90095	2.56152	7.25e-05	0.00136168	57.28	191.31	1.409	9.154
TRINITY_DN2875_c0_g4	2.87997	3.03989	7.27e-05	0.00136373	79.78	264.2	1.962	12.642
TRINITY_DN5092_c0_g1	2.8316	3.67197	7.28e-05	0.00136442	126.87	404.66	3.12	19.364
TRINITY_DN4545_c0_g1	2.84855	3.4774	7.29e-05	0.00136506	110.3	355.04	2.713	16.989
TRINITY_DN16589_c0_g1	2.86311	3.22935	7.33e-05	0.00137107	92.37	299.94	2.272	14.353
TRINITY_DN10890_c0_g1	2.9232	2.44642	7.36e-05	0.00137552	52.23	177.4	1.285	8.489
TRINITY_DN21449_c0_g1	2.82528	3.89906	7.37e-05	0.00137578	148.79	472.7	3.659	22.619
TRINITY_DN703_c4_g1	2.86992	2.87669	7.44e-05	0.00138556	71.91	235.79	1.769	11.283
TRINITY_DN19171_c0_g1	2.90629	2.5138	7.7e-05	0.00142793	55.48	184.93	1.364	8.849
TRINITY_DN5724_c0_g2	2.93571	2.27717	7.78e-05	0.00143676	45.75	158.06	1.125	7.564
TRINITY_DN2414_c0_g1	2.86363	2.95031	7.82e-05	0.00144225	76.15	247.71	1.873	11.853
TRINITY_DN4372_c0_g1	2.80853	3.84471	7.93e-05	0.00146041	145.39	454.8	3.576	21.763
TRINITY_DN31302_c0_g2	2.94085	2.31344	7.97e-05	0.00146485	46.74	161.52	1.15	7.729
TRINITY_DN72378_c0_g1	2.85555	3.12406	8e-05	0.00146836	85.88	279.01	2.112	13.351
TRINITY_DN998_c1_g1	2.75565	6.6375	8.03e-05	0.0014718	1028.75	3109.73	25.303	148.804
TRINITY_DN2276_c0_g1	2.78014	4.77051	8.06e-05	0.00147628	278.53	857.65	6.85	41.04
TRINITY_DN3845_c0_g1	2.75295	7.00145	8.09e-05	0.00148025	1325.91	3999.54	32.611	191.383
TRINITY_DN338_c0_g1	2.8578	2.94515	8.15e-05	0.00148985	75.53	246.83	1.858	11.811
TRINITY_DN23937_c0_g1	2.91611	2.35268	8.16e-05	0.00149043	49.35	165.87	1.214	7.937
TRINITY_DN6803_c0_g1	2.82708	3.31931	8.33e-05	0.00151234	99.78	318.2	2.454	15.226
TRINITY_DN18805_c0_g1	2.9214	2.38713	8.33e-05	0.00151234	49.98	169.53	1.229	8.112
TRINITY_DN562_c7_g1	2.89293	2.39088	8.33e-05	0.00151234	51.07	169.96	1.256	8.133
TRINITY_DN35483_c0_g1	2.9074	2.34491	8.41e-05	0.00152361	48.8	165.16	1.2	7.903
TRINITY_DN19109_c0_g1	2.83397	3.20358	8.56e-05	0.00154531	92.2	293.53	2.268	14.046
TRINITY_DN6245_c0_g1	2.81997	3.17525	8.91e-05	0.00160252	91.36	287.65	2.247	13.764
TRINITY_DN203_c0_g4	2.7488	5.01687	9e-05	0.00161739	337.28	1014.1	8.296	48.526
TRINITY_DN68_c2_g1	2.72695	8.48393	9.04e-05	0.00162282	3760.82	11142.3	92.499	533.173
TRINITY_DN23808_c0_g1	2.76119	4.62348	9.1e-05	0.0016323	254.54	774.09	6.261	37.041
TRINITY_DN662_c1_g1	2.81278	3.21632	9.11e-05	0.00163258	93.63	295.93	2.303	14.161
TRINITY_DN8328_c0_g1	2.86786	2.65558	9.12e-05	0.00163276	62.29	203.13	1.532	9.72
TRINITY_DN11946_c0_g2	2.84047	2.72303	9.17e-05	0.00163966	65.69	212.13	1.616	10.151
TRINITY_DN8126_c0_g1	2.83426	2.92431	9.23e-05	0.00164846	76.15	243.27	1.873	11.641
TRINITY_DN14746_c0_g1	2.92467	2.20183	9.27e-05	0.00165205	44.04	150.25	1.083	7.19
TRINITY_DN13286_c0_g2	2.89237	2.20613	9.27e-05	0.00165205	45.27	149.5	1.113	7.154
TRINITY_DN1698_c0_g1	2.75724	4.40577	9.27e-05	0.00165205	220.43	666.38	5.422	31.887
TRINITY_DN1849_c0_g1	2.73614	5.73842	9.28e-05	0.00165315	559.27	1666.54	13.755	79.746
TRINITY_DN15058_c0_g2	2.88188	2.4096	9.29e-05	0.00165315	51.67	171.96	1.271	8.229
TRINITY_DN9507_c0_g1	2.83899	2.94764	9.34e-05	0.00165889	76.56	246.59	1.883	11.8
TRINITY_DN1586_c1_g1	2.77528	3.71145	9.4e-05	0.00166372	135.24	414.42	3.326	19.83
TRINITY_DN11370_c1_g2	2.79401	3.3191	9.42e-05	0.00166443	102.37	316.72	2.518	15.156
TRINITY_DN343_c1_g1	2.78291	3.54649	9.42e-05	0.00166443	119.89	370.19	2.949	17.714
TRINITY_DN3839_c1_g2	2.84219	2.58467	9.54e-05	0.0016797	59.62	193.08	1.466	9.239
TRINITY_DN3753_c0_g1	2.75301	4.38214	9.55e-05	0.0016797	216.54	654.61	5.326	31.324
TRINITY_DN11479_c0_g1	2.91502	2.19322	9.58e-05	0.00168515	44.04	148.54	1.083	7.108
TRINITY_DN24970_c1_g1	2.80226	3.09391	9.62e-05	0.00168979	87.09	271.65	2.142	12.999
TRINITY_DN10133_c0_g2	2.90479	2.28124	9.64e-05	0.00169091	46.95	157.88	1.155	7.555
TRINITY_DN15701_c0_g1	2.90479	2.28124	9.64e-05	0.00169091	46.88	157.72	1.153	7.547
TRINITY_DN7564_c0_g2	2.81727	2.8899	9.71e-05	0.00170199	74.66	237.04	1.836	11.343
TRINITY_DN4153_c0_g5	2.71456	7.06799	9.78e-05	0.00171212	1421.16	4174.01	34.954	199.731
TRINITY_DN1185_c2_g1	2.76932	3.8499	9.91e-05	0.00172932	148.58	454.71	3.654	21.758
TRINITY_DN2756_c0_g5	2.79052	3.42625	9.92e-05	0.00172932	109.71	341.24	2.698	16.329
TRINITY_DN9623_c0_g1	2.79177	3.387	0.000100574	0.00174986	107.2	332.12	2.637	15.892
TRINITY_DN4916_c0_g2	2.76509	3.68077	0.000101769	0.00176934	132.76	404.78	3.265	19.369
TRINITY_DN1499_c1_g1	2.8079	2.95773	0.000102533	0.00177911	79.42	247.84	1.953	11.859
TRINITY_DN11493_c0_g1	2.87302	2.18891	0.000102562	0.00177911	44.85	147.56	1.103	7.061
TRINITY_DN1199_c1_g1	2.75296	3.91169	0.000103122	0.00178329	157.15	473.78	3.865	22.671
TRINITY_DN4777_c0_g1	2.85134	2.5681	0.000103263	0.00178329	58.77	191.22	1.445	9.15
TRINITY_DN3805_c0_g1	2.76652	3.57992	0.000104398	0.0018002	123.78	378.48	3.044	18.111
TRINITY_DN13646_c0_g1	2.82927	2.66798	0.000104657	0.00180199	64.41	203.58	1.584	9.742
TRINITY_DN45132_c0_g1	2.85616	2.26898	0.000106125	0.00182456	47.9	156.28	1.178	7.478
TRINITY_DN5229_c0_g1	2.74374	3.83725	0.000107232	0.00184223	150.26	449.87	3.696	21.527
TRINITY_DN10959_c0_g1	2.84254	2.45715	0.000107593	0.00184571	55.47	176.84	1.364	8.462
TRINITY_DN6507_c1_g1	2.71686	5.18193	0.000107698	0.00184613	384.97	1132.73	9.469	54.203
TRINITY_DN9176_c0_g2	2.87036	2.21892	0.000107899	0.00184821	45.92	150.53	1.129	7.203
TRINITY_DN14304_c0_g1	2.77512	3.33085	0.000110443	0.00188484	103.98	318.56	2.557	15.244
TRINITY_DN65394_c0_g1	2.776	3.28888	0.000110631	0.00188666	100.88	310.2	2.481	14.843
TRINITY_DN31832_c0_g1	2.79381	3.01761	0.000111994	0.00190851	83.25	258.3	2.047	12.36
TRINITY_DN52717_c0_g1	2.85449	2.41329	0.000112456	0.00191356	53.41	172.38	1.314	8.249
TRINITY_DN17864_c0_g4	2.73478	3.92334	0.000113391	0.00192807	160.21	476.86	3.94	22.818
TRINITY_DN6576_c0_g1	2.78445	2.93708	0.000115938	0.0019656	78.61	244.5	1.933	11.7
TRINITY_DN8607_c0_g2	2.86782	2.24833	0.000116956	0.00197997	46.87	154.36	1.153	7.386
TRINITY_DN10201_c0_g1	2.82615	2.44265	0.000117193	0.00198255	55.49	175.19	1.365	8.383
TRINITY_DN18998_c0_g1	2.84349	2.1627	0.000117615	0.00198823	45.2	144.81	1.112	6.93
TRINITY_DN38868_c0_g1	2.7813	3.05855	0.000118264	0.00199484	86.26	265.43	2.122	12.701
TRINITY_DN35805_c0_g1	2.78173	2.79877	0.000118437	0.00199486	71.77	222.32	1.765	10.638
TRINITY_DN5380_c0_g1	2.73228	3.60757	0.000119677	0.00201283	129.06	384.5	3.174	18.399
TRINITY_DN3554_c0_g1	2.70935	4.47205	0.000120947	0.00202985	237.39	693.93	5.839	33.205
TRINITY_DN8250_c0_g1	2.71156	4.07438	0.000121761	0.00203901	180.41	528.35	4.437	25.282
TRINITY_DN12552_c0_g1	2.70501	4.46214	0.000122401	0.00204677	235.75	689.07	5.798	32.973
TRINITY_DN262_c0_g1	2.6757	6.53108	0.000122891	0.00205349	1003.12	2868.2	24.672	137.247
TRINITY_DN3657_c0_g1	2.7597	3.00516	0.000123527	0.00206263	83.64	254.63	2.057	12.184
TRINITY_DN15707_c0_g1	2.70816	4.15002	0.00012458	0.00207722	190.19	555.96	4.678	26.603
TRINITY_DN11818_c0_g1	2.78123	2.81855	0.000124915	0.00208132	72.7	224.68	1.788	10.751
TRINITY_DN43355_c0_g1	2.84143	2.19325	0.000127559	0.00211626	46.13	148.1	1.135	7.087
TRINITY_DN11150_c2_g1	2.79117	2.46426	0.000128959	0.0021349	56.58	176.99	1.392	8.469
TRINITY_DN14114_c0_g1	2.79117	2.46426	0.000128959	0.0021349	57.05	176.51	1.403	8.446
TRINITY_DN5039_c0_g3	2.70157	4.09764	0.000130102	0.00215075	183.56	535.58	4.515	25.628
TRINITY_DN33572_c0_g2	2.83398	2.3094	0.000131716	0.00216972	50.25	160.15	1.236	7.663
TRINITY_DN275_c0_g2	2.69337	4.29632	0.000133119	0.00218817	212.01	614.03	5.215	29.382
TRINITY_DN9973_c0_g1	2.7482	3.06313	0.000133357	0.00219053	88.1	265.25	2.167	12.693
TRINITY_DN1574_c0_g1	2.67418	5.06365	0.000135798	0.00222432	363.86	1039.94	8.949	49.762
TRINITY_DN9218_c1_g2	2.73005	3.37325	0.000136121	0.00222805	109.71	327.15	2.698	15.655
TRINITY_DN2059_c0_g1	2.68312	4.42455	0.000137166	0.00223727	233.21	669.76	5.736	32.049
TRINITY_DN4127_c1_g1	2.66096	5.80893	0.000137307	0.00223799	614.45	1738.04	15.113	83.167
TRINITY_DN19306_c0_g1	2.79281	2.41321	0.000139337	0.0022663	55.47	171.06	1.364	8.186
TRINITY_DN4616_c0_g1	2.69152	3.79171	0.000140934	0.00229067	150	434.1	3.689	20.772
TRINITY_DN15647_c0_g1	2.82181	2.17588	0.000141219	0.0022937	46.45	146.31	1.142	7.001
TRINITY_DN19205_c0_g1	2.76546	2.51698	0.000142358	0.00230574	59.8	183.38	1.471	8.775
TRINITY_DN21901_c0_g1	2.76546	2.51698	0.000142358	0.00230574	60.21	183.26	1.481	8.769
TRINITY_DN10164_c0_g1	2.80791	2.25663	0.000143598	0.00231935	48.86	153.65	1.202	7.352
TRINITY_DN14747_c0_g1	2.80791	2.25663	0.000143598	0.00231935	48.73	153.54	1.199	7.347
TRINITY_DN7699_c0_g1	2.71769	3.16364	0.000144215	0.0023277	95.62	282.7	2.352	13.527
TRINITY_DN775_c0_g2	2.63957	7.28391	0.000144445	0.00232882	1725.82	4813.43	42.447	230.328
TRINITY_DN2942_c0_g1	2.72127	3.07243	0.000144485	0.00232882	89.79	266.05	2.208	12.731
TRINITY_DN7871_c1_g1	2.80315	2.12703	0.000144933	0.0023328	45.37	141.45	1.116	6.769
TRINITY_DN4204_c1_g1	2.71358	3.20502	0.00014533	0.00233595	98.92	291.21	2.433	13.935
TRINITY_DN69363_c0_g1	2.74921	2.64262	0.000145854	0.00233822	66.34	199.25	1.632	9.534
TRINITY_DN1729_c0_g1	2.66864	4.4244	0.000145893	0.00233822	235.11	668.95	5.783	32.01
TRINITY_DN4472_c0_g1	2.69422	3.57438	0.000145975	0.00233822	129.39	374.17	3.182	17.904
TRINITY_DN6119_c0_g1	2.8119	2.16712	0.000146123	0.00233898	46.19	145.01	1.136	6.939
TRINITY_DN6881_c0_g1	2.69844	3.58931	0.000146385	0.00233994	129.6	378.1	3.187	18.093
TRINITY_DN2145_c0_g1	2.65514	5.09799	0.000146504	0.00234023	376.54	1062.95	9.261	50.863
TRINITY_DN17411_c1_g1	2.79852	2.24833	0.000148319	0.00236084	49.02	152.59	1.206	7.302
TRINITY_DN11950_c0_g1	2.76652	2.44256	0.00014862	0.00236084	57.17	174.42	1.406	8.346
TRINITY_DN7698_c0_g1	2.66803	4.49026	0.00014871	0.00236084	246.27	700.09	6.057	33.5
TRINITY_DN253_c1_g2	2.66218	4.49108	0.00014871	0.00236084	247.4	699.96	6.085	33.494
TRINITY_DN4058_c0_g1	2.69615	3.63148	0.000149472	0.00236767	133.74	389.07	3.289	18.618
TRINITY_DN5265_c1_g1	2.72462	2.9212	0.000149513	0.00236767	81.12	240.27	1.995	11.497
TRINITY_DN103_c1_g2	2.74225	2.78432	0.000149546	0.00236767	72.93	218.57	1.794	10.459
TRINITY_DN6848_c0_g1	2.65709	4.50419	0.000152316	0.00240657	250.25	706.23	6.155	33.794
TRINITY_DN3472_c0_g2	2.63369	6.52473	0.00015279	0.00241243	1023.69	2843.99	25.178	136.088
TRINITY_DN27169_c0_g1	2.72945	2.81272	0.000153597	0.00242187	75.23	223.08	1.85	10.675
TRINITY_DN17399_c0_g1	2.69479	3.3557	0.000153972	0.00242613	110.89	322.12	2.727	15.414
TRINITY_DN8365_c0_g1	2.74934	2.59757	0.000156602	0.00245922	64.43	192.55	1.585	9.214
TRINITY_DN3730_c0_g2	2.66786	3.82825	0.00015752	0.00247197	156.01	444.24	3.837	21.258
TRINITY_DN6905_c0_g1	2.64849	4.68682	0.000160269	0.00250664	285.17	800.01	7.014	38.281
TRINITY_DN11026_c0_g2	2.6456	4.69446	0.000160401	0.002507	287.33	804.43	7.067	38.493
TRINITY_DN24856_c0_g1	2.81485	2.10425	0.000161143	0.00251691	43.68	139.14	1.074	6.658
TRINITY_DN25673_c0_g1	2.74985	2.42792	0.000161979	0.00252826	56.8	171.56	1.397	8.209
TRINITY_DN1182_c1_g1	2.75798	2.46062	0.000162613	0.00253476	57.66	175.9	1.418	8.417
TRINITY_DN11290_c0_g1	2.61392	8.62478	0.000163276	0.00254168	4436.76	12153.5	109.124	581.56
TRINITY_DN5942_c1_g1	2.75973	2.27306	0.000164243	0.00255369	50.53	155.34	1.243	7.433
TRINITY_DN6017_c0_g1	2.67318	3.60059	0.000165482	0.00257013	133.41	379.99	3.281	18.183
TRINITY_DN25790_c0_g2	2.75011	2.34867	0.000165547	0.00257013	53.5	162.61	1.316	7.781
TRINITY_DN40712_c0_g1	2.702	2.95468	0.000166691	0.00258218	83.79	245.48	2.061	11.746
TRINITY_DN8840_c1_g1	2.67368	3.53374	0.000166768	0.00258218	127.1	363.22	3.126	17.381
TRINITY_DN13960_c0_g1	2.63441	4.63336	0.00016899	0.00260789	276.54	770.2	6.802	36.855
TRINITY_DN2074_c0_g1	2.62589	5.17649	0.000170205	0.00262489	405.03	1119.14	9.962	53.552
TRINITY_DN1863_c0_g2	2.67756	3.25958	0.000170805	0.00263065	105.4	301.2	2.592	14.413
TRINITY_DN16451_c0_g1	2.72856	2.73162	0.000171163	0.00263442	71.48	211.43	1.758	10.117
TRINITY_DN2145_c0_g3	2.6697	3.53028	0.000171404	0.00263463	127.18	361.75	3.128	17.31
TRINITY_DN10731_c1_g1	2.67977	3.40692	0.000172524	0.00264818	116.24	333.27	2.859	15.947
TRINITY_DN6470_c0_g1	2.65748	3.64073	0.000172628	0.00264818	137.5	390.33	3.382	18.678
TRINITY_DN24861_c0_g1	2.78175	2.14054	0.00017361	0.00265791	46.24	141.7	1.137	6.78
TRINITY_DN8808_c0_g1	2.72551	2.48195	0.000177328	0.0027042	59.97	177.87	1.475	8.511
TRINITY_DN6330_c0_g1	2.65977	3.5557	0.000178849	0.00272381	130.37	367.67	3.206	17.594
TRINITY_DN1887_c0_g1	2.60344	6.28789	0.000180102	0.0027367	884.96	2407.43	21.766	115.198
TRINITY_DN35085_c0_g1	2.64832	3.76389	0.000180167	0.0027367	151.36	424.13	3.723	20.295
TRINITY_DN7692_c0_g1	2.66562	3.20686	0.000182297	0.00276182	101.72	289.67	2.502	13.861
TRINITY_DN10573_c0_g1	2.66075	3.2861	0.00018267	0.00276568	107.87	305.75	2.653	14.63
TRINITY_DN64948_c0_g1	2.65745	3.44908	0.000186039	0.00280387	121.28	341.69	2.983	16.35
TRINITY_DN12658_c0_g1	2.63673	3.86515	0.000186775	0.00281131	162.79	454.47	4.004	21.747
TRINITY_DN5988_c0_g1	2.68193	2.88395	0.000188315	0.00282481	81.11	232.66	1.995	11.133
TRINITY_DN8575_c0_g1	2.66641	3.2218	0.000188645	0.00282481	103.2	292.84	2.538	14.013
TRINITY_DN5561_c0_g1	2.64477	3.49714	0.000188771	0.00282488	126.05	352.99	3.1	16.891
TRINITY_DN5211_c0_g1	2.60948	4.98369	0.000190616	0.0028488	357.5	978.21	8.793	46.808
TRINITY_DN2925_c0_g5	2.61265	4.70097	0.000191077	0.00285203	293.56	804.77	7.22	38.509
TRINITY_DN9070_c0_g1	2.75109	2.08121	0.000192753	0.00287068	44.95	136.14	1.106	6.515
TRINITY_DN4813_c1_g1	2.70922	2.4677	0.000192786	0.00287068	60.06	176.32	1.477	8.437
TRINITY_DN13220_c0_g1	2.71591	2.3982	0.000192822	0.00287068	56.55	168.31	1.391	8.054
TRINITY_DN28078_c0_g1	2.62046	4.28036	0.000195092	0.00290076	218.72	602.95	5.379	28.852
TRINITY_DN12409_c0_g1	2.70096	2.7075	0.00019718	0.00292991	70.56	206.58	1.735	9.885
TRINITY_DN3101_c0_g1	2.61691	3.94304	0.000198818	0.00294672	174.15	478.43	4.283	22.894
TRINITY_DN15808_c2_g4	2.77275	2.06713	0.000199858	0.00295836	44.04	135.23	1.083	6.471
TRINITY_DN9328_c0_g1	2.65104	3.34374	0.000200751	0.0029675	112.6	317.71	2.769	15.203
TRINITY_DN50185_c0_g1	2.65517	3.26768	0.000201362	0.00297115	107.04	302.14	2.633	14.458
TRINITY_DN151_c0_g2	2.56687	10.5001	0.000207074	0.00304382	16735.8	44371.9	411.623	2123.25
TRINITY_DN16967_c0_g1	2.70173	2.48544	0.000209315	0.00307481	60.55	178.22	1.489	8.528
TRINITY_DN8283_c0_g1	2.65959	3.09775	0.000210329	0.0030858	95.49	269.45	2.349	12.894
TRINITY_DN8730_c0_g1	2.69864	2.38311	0.000210612	0.003088	56.89	165.73	1.399	7.93
TRINITY_DN307_c0_g2	2.63068	3.30004	0.000210891	0.00309014	110.89	307.91	2.727	14.734
TRINITY_DN9428_c0_g1	2.70518	2.30934	0.000211564	0.0030961	53.96	158.4	1.327	7.579
TRINITY_DN13411_c0_g1	2.68696	2.69529	0.000211789	0.00309743	71.11	204.72	1.749	9.796
TRINITY_DN13794_c0_g2	2.74092	2.22741	0.000212597	0.00310446	49.61	149.76	1.22	7.166
TRINITY_DN7904_c0_g1	2.67136	2.91046	0.000213198	0.00310824	83.01	236.56	2.042	11.32
TRINITY_DN8120_c0_g1	2.72058	2.14951	0.00021372	0.00311327	47.99	141.97	1.18	6.793
TRINITY_DN20599_c0_g1	2.67942	2.51335	0.000214633	0.00312132	62.91	181.36	1.547	8.678
TRINITY_DN54094_c0_g1	2.56985	6.13285	0.000216132	0.00313704	810.67	2154.54	19.939	103.097
TRINITY_DN6215_c0_g1	2.58718	4.54476	0.000216254	0.00313704	268.05	721.39	6.593	34.519
TRINITY_DN15797_c0_g2	2.71539	2.37173	0.000216935	0.00314495	56.18	165.35	1.382	7.912
TRINITY_DN4557_c0_g1	2.62883	3.21731	0.000219388	0.00317061	104.94	290.85	2.581	13.918
TRINITY_DN5924_c0_g1	2.62883	3.21731	0.000219388	0.00317061	104.7	291.27	2.575	13.938
TRINITY_DN20630_c0_g1	2.67991	2.68915	0.000222185	0.00319802	71.13	204.35	1.75	9.778
TRINITY_DN21868_c0_g1	2.65978	2.69214	0.000222185	0.00319802	71.78	203.81	1.765	9.753
TRINITY_DN59831_c0_g1	2.56091	6.29643	0.000224457	0.00322579	912.7	2411.43	22.448	115.39
TRINITY_DN3696_c0_g4	2.61351	3.39895	0.000225431	0.00323779	120.18	329.49	2.956	15.767
TRINITY_DN10031_c0_g1	2.6368	3.06251	0.000226955	0.00325564	94.11	262.11	2.315	12.542
TRINITY_DN4949_c0_g2	2.59455	3.76488	0.000229725	0.00328522	155.67	421.66	3.829	20.177
TRINITY_DN16624_c0_g3	2.63371	2.94666	0.000230246	0.00328862	87.44	241.65	2.151	11.563
TRINITY_DN10347_c0_g1	2.69693	2.32912	0.00023123	0.00330064	55.48	159.77	1.365	7.645
TRINITY_DN11107_c0_g1	2.62015	3.16746	0.000232089	0.00330883	102.41	280.75	2.519	13.434
TRINITY_DN8872_c1_g1	2.62441	3.03615	0.000236397	0.00335994	92.64	257.31	2.279	12.313
TRINITY_DN4401_c0_g1	2.63436	3.02895	0.00024095	0.00341837	92.17	256.43	2.267	12.271
TRINITY_DN1235_c0_g1	2.55085	5.6393	0.00024164	0.003424	583.26	1529.05	14.346	73.167
TRINITY_DN47028_c0_g1	2.64698	2.70125	0.000243543	0.00344672	73.22	205.32	1.801	9.825
TRINITY_DN9383_c0_g1	2.64698	2.70125	0.000243543	0.00344672	72.74	204.66	1.789	9.793
TRINITY_DN3999_c1_g1	2.53897	6.77149	0.000247607	0.00349207	1285.49	3341.61	31.617	159.9
TRINITY_DN1299_c2_g1	2.55269	5.02133	0.00024765	0.00349207	379.67	997.9	9.338	47.751
TRINITY_DN2401_c0_g1	2.55633	5.00913	0.000248185	0.0034975	376.27	990.21	9.255	47.383
TRINITY_DN10311_c0_g1	2.66064	2.44965	0.000254324	0.00356884	61.24	172.62	1.506	8.26
TRINITY_DN11272_c0_g5	2.62855	2.801	0.00025581	0.00358753	79.46	219.16	1.954	10.487
TRINITY_DN13105_c0_g1	2.69814	2.06725	0.000256285	0.00359202	45.64	133.77	1.123	6.401
TRINITY_DN62831_c0_g1	2.71833	2.0194	0.000258404	0.00361734	43.88	130.48	1.079	6.243
TRINITY_DN10568_c0_g1	2.58313	3.52273	0.000260824	0.00364683	132.99	356.71	3.271	17.069
TRINITY_DN1160_c1_g1	2.60798	3.08351	0.000261337	0.00365179	96.53	264.64	2.374	12.663
TRINITY_DN256_c0_g1	2.52103	9.5315	0.000262169	0.00366121	8787.84	22571.5	216.141	1080.07
TRINITY_DN2066_c0_g1	2.55362	4.38577	0.000264261	0.00367987	244.56	643.86	6.015	30.809
TRINITY_DN9666_c0_g1	2.63525	2.62956	0.000264894	0.00368376	69.94	195.43	1.72	9.352
TRINITY_DN17558_c0_g1	2.62607	2.6005	0.000266649	0.00370594	69.46	190.61	1.708	9.121
TRINITY_DN89_c0_g5	2.55723	4.11578	0.000270354	0.00374702	203.05	535.26	4.994	25.613
TRINITY_DN5001_c0_g1	2.56656	3.86587	0.000271155	0.00374839	170.13	450.53	4.184	21.558
TRINITY_DN66434_c0_g1	2.64213	2.4093	0.000271156	0.00374839	60.41	168.13	1.486	8.045
TRINITY_DN24410_c0_g1	2.69915	2.0998	0.000272819	0.00376701	46.66	136.87	1.148	6.549
TRINITY_DN7580_c4_g1	2.62572	2.68282	0.000274465	0.0037851	73.08	201.84	1.797	9.658
TRINITY_DN17251_c0_g1	2.57957	3.34518	0.000275444	0.00379534	117.51	316.28	2.89	15.134
TRINITY_DN9755_c0_g1	2.55155	4.20109	0.000278441	0.00382403	215.71	567.46	5.305	27.154
TRINITY_DN5865_c1_g1	2.67624	2.25662	0.000280757	0.00385355	52.63	152.31	1.294	7.288
TRINITY_DN12224_c0_g1	2.63652	2.32908	0.000284192	0.00388921	57.44	158.92	1.413	7.604
TRINITY_DN9109_c0_g1	2.63266	2.49585	0.000287624	0.00393386	64.15	177.86	1.578	8.511
TRINITY_DN1426_c1_g3	2.51768	5.28994	0.000288083	0.00393782	466.68	1197.15	11.478	57.285
TRINITY_DN205_c3_g1	2.57859	3.088	0.000290207	0.00396334	98.83	265.39	2.431	12.699
TRINITY_DN6075_c0_g1	2.60098	2.95162	0.000290292	0.00396334	88.84	241.59	2.185	11.56
TRINITY_DN23552_c0_g1	2.68859	2.09059	0.000292837	0.00399058	46.61	135.58	1.146	6.487
TRINITY_DN1475_c0_g3	2.63445	2.52016	0.000292866	0.00399058	65.29	180.88	1.606	8.655
TRINITY_DN21266_c0_g1	2.58775	3.08106	0.00029558	0.00402135	98.16	263.51	2.414	12.609
TRINITY_DN5501_c0_g1	2.51218	5.50612	0.000295788	0.00402182	543.86	1388.65	13.376	66.449
TRINITY_DN27076_c0_g1	2.50724	5.88507	0.000296417	0.0040233	708.84	1804.24	17.434	86.335
TRINITY_DN14410_c0_g1	2.58558	2.85374	0.000298734	0.00405238	84.3	226.23	2.073	10.826
TRINITY_DN18124_c0_g2	2.59394	2.69497	0.000299696	0.0040591	74.8	203.36	1.84	9.731
TRINITY_DN4536_c0_g1	2.51886	4.74341	0.000300104	0.0040591	320.01	821.12	7.871	39.292
TRINITY_DN5226_c0_g1	2.55536	3.34889	0.000300514	0.00405991	120.47	316.17	2.963	15.129
TRINITY_DN5116_c1_g1	2.60495	2.74303	0.000308676	0.00415326	76.9	209.74	1.891	10.037
TRINITY_DN12044_c0_g1	2.56474	3.17589	0.000312538	0.0041955	106.03	281.38	2.608	13.464
TRINITY_DN4223_c0_g1	2.55518	3.44286	0.00031287	0.00419752	127.83	336.51	3.144	16.102
TRINITY_DN59_c1_g4	2.48851	7.03431	0.000314069	0.00421118	1588.38	3987.8	39.067	190.821
TRINITY_DN3466_c0_g1	2.50614	4.70051	0.000318611	0.00426468	313.27	795.94	7.705	38.087
TRINITY_DN7499_c0_g1	2.61835	2.41298	0.000319162	0.00426874	61.11	167.96	1.503	8.037
TRINITY_DN9596_c0_g1	2.51325	4.38059	0.000319466	0.00426874	249.77	639.44	6.143	30.598
TRINITY_DN19500_c0_g1	2.60738	2.37922	0.000322947	0.00431029	60.41	163.89	1.486	7.842
TRINITY_DN5556_c1_g1	2.67327	1.9801	0.000323707	0.00431547	44.26	126.18	1.089	6.038
TRINITY_DN1214_c3_g2	2.48894	5.99072	0.000325879	0.00433944	771.03	1936.55	18.964	92.666
TRINITY_DN39264_c0_g1	2.48894	6.06917	0.000326264	0.0043416	814.38	2044.74	20.03	97.843
TRINITY_DN9317_c0_g1	2.60905	2.30531	0.0003312	0.0044002	57.38	156.46	1.411	7.487
TRINITY_DN1536_c0_g2	2.56105	3.1449	0.000331681	0.00440408	103.93	274.71	2.556	13.145
TRINITY_DN14599_c0_g1	2.59856	2.37161	0.000332587	0.00441358	59.53	163.24	1.464	7.811
TRINITY_DN15648_c0_g1	2.52348	3.74075	0.000334289	0.0044311	160.24	411.87	3.941	19.708
TRINITY_DN4862_c0_g1	2.58223	2.64527	0.000341535	0.00451682	73.35	196.35	1.804	9.396
TRINITY_DN6344_c0_g1	2.49099	4.91431	0.000343069	0.00453194	365.7	921.37	8.994	44.088
TRINITY_DN12672_c0_g1	2.58901	2.435	0.000343396	0.00453369	62.85	170.05	1.546	8.137
TRINITY_DN1604_c0_g2	2.46779	8.66466	0.000344086	0.00454021	4973.16	12310	122.317	589.05
TRINITY_DN4714_c0_g1	2.51193	3.86128	0.000347205	0.00457617	175.17	447.38	4.308	21.408
TRINITY_DN7014_c0_g1	2.55331	2.82599	0.000347442	0.00457669	84.35	220.9	2.075	10.57
TRINITY_DN1409_c1_g2	2.61528	2.05796	0.000350283	0.00460366	48.27	131.62	1.187	6.298
TRINITY_DN46131_c0_g1	2.50037	4.31035	0.000352639	0.00462416	239.78	607.79	5.898	29.083
TRINITY_DN37668_c0_g1	2.61562	2.17601	0.000357351	0.0046703	52.37	143.47	1.288	6.865
TRINITY_DN9107_c0_g2	2.47241	5.72314	0.000357365	0.0046703	647.27	1607.29	15.92	76.911
TRINITY_DN9975_c0_g1	2.55797	2.66401	0.000363173	0.00472586	75.4	197.59	1.855	9.455
TRINITY_DN16294_c0_g1	2.6159	2.28522	0.000363449	0.00472586	56.11	153.69	1.38	7.354
TRINITY_DN4449_c1_g1	2.52175	3.36793	0.000364448	0.00473619	124.25	319.27	3.056	15.278
TRINITY_DN9972_c0_g4	2.52967	3.18657	0.000365223	0.00474095	109.15	282.11	2.685	13.499
TRINITY_DN4511_c0_g1	2.60387	2.24834	0.000369277	0.0047909	55.05	150.25	1.354	7.19
TRINITY_DN431_c2_g1	2.48142	4.58868	0.000372411	0.00481883	293.75	734.74	7.225	35.158
TRINITY_DN5695_c1_g3	2.50634	3.58279	0.000373147	0.00482224	144.69	368.91	3.559	17.653
TRINITY_DN11585_c0_g1	2.62069	2.1227	0.000376055	0.00485441	50.17	137.87	1.234	6.597
TRINITY_DN24905_c0_g2	2.63458	2.04366	0.000376624	0.00485773	47.05	131.25	1.157	6.281
TRINITY_DN20046_c0_g1	2.47306	4.80081	0.000378726	0.00487533	341.87	850.28	8.408	40.687
TRINITY_DN12513_c0_g1	2.54964	2.59703	0.000382043	0.00490715	71.7	188.58	1.763	9.024
TRINITY_DN16181_c2_g1	2.50321	3.37543	0.000383951	0.00492893	125.79	320.09	3.094	15.317
TRINITY_DN1392_c1_g1	2.4616	5.18538	0.000384191	0.00492929	449.43	1107.2	11.054	52.981
TRINITY_DN8280_c0_g1	2.60825	2.19766	0.000388018	0.0049674	53.49	144.56	1.316	6.917
TRINITY_DN4036_c1_g1	2.58137	2.20197	0.000388018	0.0049674	54.43	145.43	1.339	6.959
TRINITY_DN4778_c1_g1	2.49225	3.62015	0.000389611	0.00497848	150.45	377.52	3.7	18.065
TRINITY_DN29523_c0_g1	2.59327	2.03896	0.000390602	0.00498398	47.85	130.44	1.177	6.242
TRINITY_DN6969_c0_g1	2.50271	3.55946	0.000390939	0.00498555	143.39	362.98	3.527	17.369
TRINITY_DN13094_c0_g1	2.58403	2.30928	0.00039225	0.00499952	57.76	156.18	1.421	7.474
TRINITY_DN1906_c0_g1	2.45308	5.54615	0.000392905	0.00500512	579.16	1419.44	14.245	67.922
TRINITY_DN4182_c0_g1	2.47659	4.32596	0.000393442	0.00500921	245.66	613.26	6.042	29.345
TRINITY_DN13947_c0_g1	2.60938	1.99021	0.000398726	0.00506815	45.52	125.86	1.12	6.023
TRINITY_DN2386_c0_g1	2.4562	5.01708	0.000399065	0.00506967	401.19	985.11	9.868	47.139
TRINITY_DN10560_c1_g1	2.43655	11.1058	0.000400354	0.00508049	27497.6	66608.4	676.314	3187.29
TRINITY_DN72077_c0_g1	2.6102	2.11364	0.000402986	0.0051111	49.96	137.29	1.229	6.569
TRINITY_DN1844_c0_g2	2.49896	3.34848	0.000405249	0.00513139	123.89	314.15	3.047	15.033
TRINITY_DN8736_c0_g1	2.51175	3.03069	0.000405763	0.00513509	98.65	253.04	2.426	12.108
TRINITY_DN13654_c1_g1	2.62676	1.93976	0.000407508	0.00515156	43.88	122.31	1.079	5.853
TRINITY_DN75873_c0_g1	2.44241	6.12092	0.000407838	0.00515293	867.39	2108.68	21.334	100.903
TRINITY_DN1307_c0_g1	2.43425	7.17414	0.000411469	0.00519597	1805.83	4367.68	44.415	208.999
TRINITY_DN18288_c2_g1	2.55784	2.4313	0.000412177	0.00519931	63.94	168.78	1.573	8.076
TRINITY_DN2776_c0_g1	2.48262	3.76822	0.000413581	0.00521413	167.18	417.71	4.112	19.988
TRINITY_DN4617_c0_g1	2.4583	4.41841	0.000414546	0.00522345	264.95	652.19	6.517	31.208
TRINITY_DN27025_c0_g1	2.57474	2.22323	0.000419878	0.00527917	54.91	146.81	1.35	7.025
TRINITY_DN5749_c0_g1	2.48057	3.42397	0.000423399	0.00530908	132.01	330.3	3.247	15.805
TRINITY_DN1747_c0_g2	2.44818	4.62322	0.000427556	0.00534387	307.11	750.16	7.554	35.896
TRINITY_DN15533_c0_g1	2.56091	2.45669	0.000428455	0.00535223	65.27	172.14	1.605	8.237
TRINITY_DN12241_c0_g2	2.44335	5.02058	0.000429666	0.00536447	404.8	985.99	9.956	47.181
TRINITY_DN27809_c0_g1	2.52595	2.83697	0.000430189	0.00536523	85.53	221.55	2.104	10.602
TRINITY_DN3221_c0_g1	2.48538	3.21423	0.000434173	0.0054062	114.28	286.26	2.811	13.698
TRINITY_DN22873_c0_g1	2.4735	3.67985	0.000437596	0.00544299	158.21	392.99	3.891	18.805
TRINITY_DN29767_c1_g1	2.61489	1.9295	0.000440507	0.00547332	44.24	120.74	1.088	5.777
TRINITY_DN170_c2_g1	2.44967	4.47011	0.000442079	0.00548991	275.84	674.98	6.784	32.298
TRINITY_DN5366_c2_g1	2.5069	2.78624	0.000442477	0.00549191	84.21	213.82	2.071	10.231
TRINITY_DN8854_c0_g1	2.52442	2.51301	0.000448838	0.00555898	69.3	178.01	1.704	8.518
TRINITY_DN8298_c0_g1	2.4627	3.68898	0.000450162	0.00557241	159.69	394.9	3.928	18.896
TRINITY_DN8841_c0_g1	2.50339	3.00871	0.000454814	0.00560905	98.1	248.62	2.413	11.897
TRINITY_DN9362_c0_g1	2.42355	5.26782	0.000463241	0.00569184	486.2	1167.19	11.958	55.852
TRINITY_DN1987_c0_g2	2.43262	4.79177	0.000463309	0.00569184	348	841.43	8.559	40.263
TRINITY_DN11364_c0_g1	2.43484	4.43104	0.000463919	0.0056941	271.16	656.14	6.669	31.397
TRINITY_DN28880_c0_g1	2.54404	2.44221	0.00046569	0.00570679	64.62	169.53	1.589	8.112
TRINITY_DN44005_c0_g1	2.51097	2.56392	0.000468587	0.00572999	71.52	183.82	1.759	8.796
TRINITY_DN28342_c0_g1	2.46911	3.35792	0.000469512	0.00572999	126.7	315.38	3.116	15.091
TRINITY_DN8811_c0_g1	2.58987	2.00504	0.000469558	0.00572999	46.89	127.02	1.153	6.078
TRINITY_DN4274_c0_g3	2.56792	2.16291	0.000473446	0.00577136	52.58	140.96	1.293	6.745
TRINITY_DN7306_c0_g1	2.50233	2.86695	0.000474881	0.00578025	88.8	225.81	2.184	10.805
TRINITY_DN17814_c0_g1	2.53201	2.40915	0.000474922	0.00578025	64	165.73	1.574	7.93
TRINITY_DN15029_c0_g1	2.48583	3.02326	0.000475216	0.0057808	100.04	250.71	2.46	11.997
TRINITY_DN69334_c0_g1	2.50058	2.74557	0.000480745	0.00583888	82.28	208.3	2.024	9.968
TRINITY_DN276_c1_g2	2.48569	3.08044	0.000482787	0.00585754	104.46	260.55	2.569	12.468
TRINITY_DN3994_c0_g1	2.41248	5.59676	0.000485051	0.00588194	613.81	1462.94	15.097	70.004
TRINITY_DN1323_c0_g1	2.49363	2.73964	0.000491836	0.00595489	82.16	207	2.021	9.905
TRINITY_DN12904_c0_g2	2.59086	1.90877	0.000495617	0.00599441	43.68	119.26	1.074	5.707
TRINITY_DN14479_c3_g1	2.59086	1.90877	0.000495617	0.00599441	43.94	119.46	1.081	5.717
TRINITY_DN14601_c0_g1	2.41817	4.68491	0.000496701	0.00600198	325.68	779.67	8.01	37.308
TRINITY_DN36_c2_g1	2.39949	6.62491	0.000497272	0.00600198	1259.5	2975.17	30.978	142.365
TRINITY_DN3010_c0_g3	2.56748	2.07683	0.000497277	0.00600198	49.61	132.64	1.22	6.347
TRINITY_DN1884_c0_g1	2.40386	5.7222	0.00049904	0.00602013	672.73	1594.27	16.546	76.288
TRINITY_DN9231_c0_g1	2.42124	4.48751	0.000499907	0.00602745	283.74	681.47	6.979	32.609
TRINITY_DN979_c0_g1	2.39009	11.7002	0.000504075	0.00606038	42658.4	100055	1049.2	4787.73
TRINITY_DN2596_c0_g1	2.4262	4.08092	0.000506057	0.00607321	213.76	514.9	5.258	24.639
TRINITY_DN5074_c0_g1	2.44767	3.40703	0.000513637	0.00614425	132.54	324.91	3.26	15.547
TRINITY_DN967_c1_g2	2.39271	6.56904	0.00051383	0.00614425	1216.77	2859.58	29.927	136.834
TRINITY_DN6986_c0_g1	2.51352	2.22324	0.000514642	0.00615079	56.83	145.53	1.398	6.964
TRINITY_DN9747_c0_g1	2.52812	2.07222	0.000515221	0.00615137	51.18	132.18	1.259	6.325
TRINITY_DN11946_c1_g1	2.48323	2.60009	0.000525704	0.00626278	75.11	188.13	1.847	9.002
TRINITY_DN28175_c0_g2	2.42488	3.72795	0.000527591	0.00627647	167.82	403.6	4.128	19.313
TRINITY_DN1409_c1_g1	2.54127	2.02463	0.00052965	0.00629129	49.38	128.37	1.215	6.143
TRINITY_DN10694_c0_g2	2.50043	2.44938	0.000538947	0.00638864	67.01	169.54	1.648	8.113
TRINITY_DN8325_c0_g1	2.53691	2.1363	0.000541743	0.00641196	52.67	137.58	1.295	6.583
TRINITY_DN7709_c0_g1	2.4695	2.7717	0.000543892	0.00643412	84.83	210.68	2.086	10.081
TRINITY_DN1_c3_g1	2.49254	2.35232	0.000545173	0.00644134	62.69	159.01	1.542	7.609
TRINITY_DN227_c4_g1	2.5554	1.97541	0.000545335	0.00644134	46.76	123.78	1.15	5.923
TRINITY_DN4327_c0_g1	2.40967	4.04645	0.000548196	0.00646855	211.37	502.22	5.199	24.032
TRINITY_DN19197_c0_g1	2.50361	2.21479	0.00054892	0.0064738	56.81	145.13	1.397	6.945
TRINITY_DN1900_c1_g1	2.39946	4.73009	0.000550522	0.00648939	340.05	803.25	8.364	38.436
TRINITY_DN6521_c0_g1	2.5097	2.41283	0.00055124	0.0064944	64.99	165.97	1.599	7.942
TRINITY_DN10404_c0_g1	2.52199	2.28114	0.000555492	0.00653139	58.71	151.8	1.444	7.264
TRINITY_DN30645_c0_g1	2.43937	3.34413	0.000556555	0.00654058	127.83	310.84	3.144	14.874
TRINITY_DN6377_c0_g1	2.47302	2.79181	0.000558327	0.00655808	86.14	214.19	2.119	10.249
TRINITY_DN1733_c2_g1	2.46549	2.71569	0.000564552	0.00662784	82.39	203.35	2.026	9.731
TRINITY_DN8548_c0_g1	2.43473	3.3402	0.000565072	0.0066306	127.7	310.02	3.141	14.835
TRINITY_DN2698_c1_g1	2.40064	4.34761	0.000565876	0.00663668	261.27	617.38	6.426	29.542
TRINITY_DN496_c0_g1	2.36687	9.63385	0.000566463	0.00663966	10324.8	23831.2	253.942	1140.35
TRINITY_DN34369_c0_g1	2.49363	2.20628	0.000566989	0.00663966	57.29	144.32	1.409	6.906
TRINITY_DN13991_c0_g1	2.52996	2.01495	0.000569966	0.00666108	49.36	127.46	1.214	6.099
TRINITY_DN322_c5_g1	2.39604	4.24599	0.000571051	0.0066704	243.9	574.61	5.999	27.496
TRINITY_DN74_c1_g1	2.40783	3.79767	0.00057321	0.00669225	177.97	423.45	4.377	20.263
TRINITY_DN15283_c1_g1	2.44307	3.12615	0.000575705	0.00671261	109.63	267.97	2.696	12.823
TRINITY_DN253_c4_g1	2.39656	4.19186	0.000576398	0.00671299	234.67	554.11	5.772	26.515
TRINITY_DN12558_c0_g1	2.46919	2.73659	0.000579739	0.00673824	82.74	206.41	2.035	9.877
TRINITY_DN18023_c0_g1	2.52642	2.12733	0.000579875	0.00673824	53.16	136.91	1.307	6.551
TRINITY_DN10421_c0_g1	2.55405	1.87714	0.000581161	0.00674775	44.32	116.35	1.09	5.567
TRINITY_DN1957_c1_g1	2.46004	2.58037	0.000581478	0.00674806	75.33	184.83	1.853	8.844
TRINITY_DN11378_c0_g1	2.50438	2.16296	0.000582862	0.00676074	55.49	139.7	1.365	6.685
TRINITY_DN2777_c0_g1	2.38031	5.12322	0.000583874	0.00676909	450.65	1050.95	11.084	50.289
TRINITY_DN674_c0_g2	2.35897	11.3276	0.000587637	0.00680592	33550.2	77013.1	825.181	3685.17
TRINITY_DN9553_c1_g1	2.39872	4.07125	0.000594034	0.00686639	216.4	509.82	5.322	24.396
TRINITY_DN13075_c0_g1	2.39167	4.27176	0.000597372	0.00689801	249.05	585.16	6.125	28.001
TRINITY_DN73_c1_g1	2.41738	3.19446	0.000601236	0.00693605	117.45	280.32	2.889	13.413
TRINITY_DN347_c1_g1	2.36269	6.03369	0.00060557	0.00697533	854.69	1967.69	21.021	94.156
TRINITY_DN11150_c0_g1	2.47093	2.4885	0.000606388	0.00698128	70.11	173.7	1.725	8.312
TRINITY_DN13218_c0_g1	2.52697	1.91942	0.000608054	0.006997	45.9	118.66	1.129	5.678
TRINITY_DN194_c0_g1	2.35062	15.4441	0.000611667	0.00701649	584774	1.33457e+06	14382.8	63860.9
TRINITY_DN22709_c0_g1	2.40381	3.3917	0.000613632	0.00703328	134.62	319.69	3.311	15.297
TRINITY_DN274_c3_g1	2.39198	3.93178	0.000621164	0.00711258	196.88	462.55	4.842	22.133
TRINITY_DN2247_c0_g1	2.35299	6.26063	0.000629411	0.0071841	1006.38	2300.18	24.752	110.066
TRINITY_DN13501_c0_g1	2.54156	1.86645	0.000629886	0.0071841	43.8	114.79	1.077	5.493
TRINITY_DN12759_c0_g2	2.50927	1.87195	0.000629886	0.0071841	44.95	114.64	1.106	5.486
TRINITY_DN44243_c0_g1	2.39674	3.48986	0.000636758	0.00724823	145.42	342	3.577	16.365
TRINITY_DN12711_c0_g1	2.38371	3.84908	0.00063712	0.0072488	187.07	437.02	4.601	20.912
TRINITY_DN8101_c0_g1	2.37012	4.59472	0.000637874	0.00724983	314.86	729.18	7.744	34.892
TRINITY_DN14426_c0_g1	2.4496	2.44929	0.000638643	0.00724983	68.52	169.09	1.685	8.091
TRINITY_DN4871_c0_g2	2.51223	2.02952	0.000638926	0.00724983	49.71	127.92	1.223	6.121
TRINITY_DN1304_c0_g1	2.36096	5.107	0.000639084	0.00724983	451.25	1037.22	11.099	49.632
TRINITY_DN12264_c0_g1	2.36505	4.55317	0.000640316	0.00725978	307.22	708.44	7.556	33.9
TRINITY_DN1552_c0_g1	2.44687	2.50938	0.00064132	0.00726454	71.8	175.76	1.766	8.41
TRINITY_DN23130_c2_g1	2.41975	2.86112	0.000641709	0.0072654	92.94	223.02	2.286	10.672
TRINITY_DN3445_c0_g1	2.3726	4.24989	0.000647379	0.00732602	248.05	574.62	6.101	27.496
TRINITY_DN4194_c0_g2	2.45043	2.66676	0.000648184	0.00732953	79.6	196.06	1.958	9.381
TRINITY_DN10316_c0_g1	2.3744	4.27463	0.00064832	0.00732953	251.87	584.64	6.195	27.976
TRINITY_DN8552_c0_g1	2.45738	2.41275	0.000655425	0.0074009	66.99	164.87	1.648	7.889
TRINITY_DN7483_c0_g1	2.52897	1.85568	0.000655909	0.0074009	43.68	113.65	1.074	5.438
TRINITY_DN9398_c1_g2	2.52897	1.85568	0.000655909	0.0074009	44.39	113.81	1.092	5.446
TRINITY_DN2744_c0_g1	2.34292	6.04063	0.000662661	0.0074662	869.04	1972.97	21.374	94.409
TRINITY_DN8019_c0_g1	2.42367	2.71553	0.000665327	0.00748896	84.5	202.07	2.078	9.669
TRINITY_DN21978_c0_g1	2.40836	3.00078	0.000672858	0.00755793	102.72	245.1	2.527	11.728
TRINITY_DN7015_c0_g1	2.384	3.50897	0.000673345	0.00755793	147.78	345.71	3.635	16.543
TRINITY_DN1335_c1_g1	2.44363	2.37904	0.000673408	0.00755793	65.82	160.59	1.619	7.684
TRINITY_DN1010_c2_g1	2.37064	3.86124	0.000680024	0.00762481	190.31	439.69	4.681	21.04
TRINITY_DN29385_c0_g1	2.47245	2.02478	0.000687109	0.0076931	51.4	127.08	1.264	6.081
TRINITY_DN17372_c1_g2	2.39478	3.18782	0.000688361	0.0077034	118.1	277.88	2.905	13.297
TRINITY_DN3754_c0_g1	2.35332	4.63484	0.00068993	0.00771474	327.14	748.29	8.046	35.807
TRINITY_DN11896_c1_g1	2.37988	3.53473	0.000692066	0.00772996	151.06	352.42	3.715	16.864
TRINITY_DN7187_c1_g1	2.45163	2.34066	0.000692717	0.00773351	64.36	157.11	1.583	7.518
TRINITY_DN9452_c0_g1	2.43039	2.49542	0.000694671	0.00774779	72.12	173.66	1.774	8.31
TRINITY_DN2092_c0_g1	2.33221	6.08074	0.00069697	0.00776605	898.54	2025.84	22.1	96.939
TRINITY_DN80_c0_g4	2.35643	4.35967	0.000697519	0.00776843	269.73	618.93	6.634	29.616
TRINITY_DN3069_c0_g1	2.33469	5.5479	0.000701036	0.00780012	620.67	1401.57	15.266	67.067
TRINITY_DN11901_c0_g1	2.45857	2.20202	0.000713338	0.00790497	57.82	142.9	1.422	6.838
TRINITY_DN4226_c0_g1	2.32054	7.86436	0.000715318	0.00792105	3111.71	6955.63	76.534	332.835
TRINITY_DN10683_c0_g1	2.36082	3.92757	0.000716634	0.00793184	200.22	460.27	4.924	22.024
TRINITY_DN10071_c0_g3	2.40582	2.76853	0.000729054	0.00804246	88.46	209.14	2.176	10.007
TRINITY_DN674_c4_g1	2.36723	3.49487	0.000730403	0.00805352	147.67	342.36	3.632	16.383
TRINITY_DN10805_c0_g1	2.33465	4.96452	0.000735428	0.00809391	415.02	937.49	10.208	44.86
TRINITY_DN10649_c0_g2	2.45064	2.29323	0.000735461	0.00809391	61.63	151.94	1.516	7.271
TRINITY_DN188_c0_g2	2.42762	2.29723	0.000735461	0.00809391	62.71	152.07	1.542	7.277
TRINITY_DN44_c0_g1	2.3239	5.82337	0.000737147	0.00810477	756.25	1694.08	18.6	81.064
TRINITY_DN14307_c0_g1	2.47281	2.08164	0.000738296	0.00811307	52.53	132.25	1.292	6.328
TRINITY_DN19779_c0_g1	2.4658	1.92997	0.000740296	0.00812785	48.33	119.23	1.189	5.705
TRINITY_DN346_c0_g1	2.31239	7.38357	0.000747042	0.00819804	2241.19	4980.57	55.123	238.326
TRINITY_DN2435_c0_g1	2.33878	4.3556	0.000752211	0.00824696	271.56	616.07	6.679	29.48
TRINITY_DN16067_c0_g1	2.30828	7.88989	0.000758987	0.0083134	3189.53	7070.23	78.448	338.319
TRINITY_DN50381_c0_g1	2.33093	4.69378	0.000759908	0.00831834	345.17	776.88	8.49	37.175
TRINITY_DN8674_c0_g1	2.45401	2.22326	0.000760155	0.00831834	59.47	144.67	1.463	6.923
TRINITY_DN289_c0_g1	2.3095	6.7455	0.000763338	0.00834205	1442.53	3200.64	35.48	153.154
TRINITY_DN8450_c0_g1	2.45195	2.11838	0.0007634	0.00834205	55.35	135.06	1.361	6.463
TRINITY_DN8344_c0_g2	2.3651	3.30412	0.000768427	0.00838179	129.73	299.63	3.191	14.338
TRINITY_DN1925_c1_g2	2.38855	2.99819	0.000768481	0.00838179	104.37	243.56	2.567	11.655
TRINITY_DN26858_c0_g1	2.47768	1.87743	0.000770977	0.00840286	45.55	114.62	1.12	5.485
TRINITY_DN10078_c0_g1	2.42373	2.52995	0.000771137	0.00840286	74.13	177.87	1.823	8.511
TRINITY_DN1713_c0_g1	2.34715	3.87183	0.000771603	0.00840399	193.57	442.41	4.761	21.17
TRINITY_DN823_c3_g1	2.38049	2.87444	0.000774019	0.00842635	96.27	223.62	2.368	10.7
TRINITY_DN783_c1_g1	2.309	6.44459	0.00077476	0.00843046	1172.04	2599.3	28.827	124.38
TRINITY_DN59753_c0_g1	2.34574	3.7698	0.000776642	0.00844698	180.63	412.33	4.443	19.731
TRINITY_DN3071_c0_g1	2.33822	3.99331	0.00078841	0.00855493	211.97	479.57	5.213	22.948
TRINITY_DN1201_c5_g1	2.39629	2.52646	0.000791477	0.00857614	74.83	176.83	1.84	8.462
TRINITY_DN6046_c0_g2	2.46185	2.07234	0.000791843	0.00857614	52.91	130.54	1.301	6.246
TRINITY_DN2420_c0_g1	2.35624	3.25112	0.000795719	0.00861134	126.49	288.68	3.111	13.814
TRINITY_DN15445_c0_g1	2.46019	1.95555	0.000797962	0.00863034	49.28	120.64	1.212	5.773
TRINITY_DN12614_c1_g1	2.49053	1.82292	0.000804935	0.0086936	44.2	110.9	1.087	5.307
TRINITY_DN4597_c0_g1	2.45823	1.8286	0.000804935	0.0086936	44.51	110.72	1.095	5.298
TRINITY_DN5079_c0_g1	2.35832	3.06792	0.000807877	0.00872132	110.97	255.05	2.729	12.205
TRINITY_DN4772_c0_g2	2.42178	2.14535	0.000815018	0.00879023	56.86	136.56	1.398	6.534
TRINITY_DN10331_c3_g1	2.42392	2.06772	0.000820196	0.00882557	54.21	130.13	1.333	6.227
TRINITY_DN3479_c3_g1	2.42392	2.06772	0.000820196	0.00882557	54.21	130.13	1.333	6.227
TRINITY_DN12977_c0_g1	2.41848	2.40155	0.000820977	0.00882988	67.9	163.21	1.67	7.81
TRINITY_DN11276_c0_g1	2.35047	3.21114	0.000824598	0.00886062	123.15	281.43	3.029	13.467
TRINITY_DN12824_c0_g1	2.44822	1.94541	0.000828906	0.00889867	49.12	119.9	1.208	5.737
TRINITY_DN20207_c0_g1	2.39342	2.54346	0.000831535	0.00892275	76.39	179.47	1.879	8.588
TRINITY_DN34111_c0_g1	2.43398	2.2063	0.000836675	0.00896134	58.72	143.29	1.444	6.856
TRINITY_DN21284_c1_g1	2.35181	3.02246	0.000841477	0.00900862	107.94	246.61	2.655	11.801
TRINITY_DN11560_c0_g1	2.43667	2.13193	0.000842871	0.00901522	55.95	136.21	1.376	6.518
TRINITY_DN7372_c0_g1	2.40397	2.36758	0.000847435	0.00905452	66.96	159.07	1.647	7.611
TRINITY_DN6759_c0_g1	2.34056	3.48233	0.000847716	0.00905452	148.82	338.46	3.66	16.196
TRINITY_DN10491_c0_g3	2.43313	2.02003	0.000853309	0.00910305	52.37	125.54	1.288	6.007
TRINITY_DN12698_c0_g1	2.33076	3.79691	0.000854765	0.00910886	185.9	419.04	4.572	20.051
TRINITY_DN2265_c0_g1	2.30363	4.55744	0.000860233	0.00915872	319.11	704.64	7.849	33.718
TRINITY_DN9353_c1_g1	2.38535	2.53666	0.000875522	0.00930494	76.17	177.69	1.873	8.503
TRINITY_DN1629_c1_g1	2.28693	5.83222	0.00088033	0.00933842	776.59	1697.12	19.101	81.209
TRINITY_DN2859_c1_g1	2.34296	3.18093	0.000883227	0.00936059	120.86	274.59	2.972	13.139
TRINITY_DN9347_c0_g1	2.31052	4.2038	0.000885757	0.0093703	249.27	553.26	6.131	26.474
TRINITY_DN199_c0_g2	2.31844	3.96302	0.000887492	0.00938437	210.45	468.74	5.176	22.43
TRINITY_DN5033_c0_g1	2.44301	1.97072	0.00088971	0.00940354	50.23	121.93	1.236	5.835
TRINITY_DN15456_c0_g1	2.40068	2.38654	0.000893843	0.00944292	68.49	161.15	1.685	7.711
TRINITY_DN1215_c1_g1	2.27506	7.29807	0.000895067	0.00944725	2158.07	4673.59	53.079	223.637
TRINITY_DN4871_c0_g3	2.37004	2.63508	0.000905867	0.00954822	81.85	190.36	2.013	9.109
TRINITY_DN13767_c0_g1	2.43202	1.80645	0.000911872	0.00958539	45.34	109.35	1.115	5.233
TRINITY_DN10811_c0_g1	2.36957	2.58011	0.000913655	0.00959979	79.11	182.57	1.946	8.736
TRINITY_DN6106_c1_g1	2.28365	5.11452	0.000916733	0.00962777	473.62	1032.65	11.649	49.413
TRINITY_DN18954_c0_g1	2.42164	2.01033	0.00091773	0.00962952	51.52	124.75	1.267	5.969
TRINITY_DN18734_c0_g1	2.32741	3.30582	0.000921204	0.00966161	132.71	299.47	3.264	14.33
TRINITY_DN30555_c0_g2	2.296	4.31992	0.00092461	0.00968858	271.62	598.44	6.681	28.636
TRINITY_DN12899_c2_g2	2.38586	2.28515	0.000934762	0.00978468	63.76	149.56	1.568	7.156
TRINITY_DN5132_c0_g1	2.30114	3.9347	0.000936115	0.00978582	208.18	459.22	5.12	21.974
TRINITY_DN7320_c1_g1	2.4165	1.88832	0.000936481	0.00978582	48.13	115.09	1.184	5.507
TRINITY_DN12147_c0_g1	2.32827	3.00276	0.000941719	0.00981909	107.93	242.74	2.655	11.615
TRINITY_DN7681_c0_g1	2.36769	2.65085	0.00094619	0.00986128	82.83	192.37	2.037	9.205
TRINITY_DN4161_c2_g1	2.37014	2.31709	0.000957607	0.00993121	65.69	153.4	1.616	7.34
TRINITY_DN512_c0_g1	2.27799	4.99877	0.000958735	0.00993847	438.92	953.45	10.795	45.624
TRINITY_DN6270_c0_g1	2.31472	3.46075	0.000959329	0.00994019	149.24	331.66	3.671	15.87
TRINITY_DN20098_c0_g1	2.29601	3.84406	0.000962368	0.00996278	195.97	431.02	4.82	20.625
TRINITY_DN7693_c0_g1	2.39257	2.24419	0.000969971	0.0100281	61.56	145.94	1.514	6.983
TRINITY_DN6171_c2_g1	2.40391	1.87772	0.000974389	0.0100603	47.9	113.57	1.178	5.435
TRINITY_DN20348_c0_g1	2.38602	2.21483	0.000976612	0.0100743	61.16	143.19	1.504	6.852
TRINITY_DN9213_c0_g1	2.41714	2.03453	0.000979641	0.0100966	52.84	126.61	1.3	6.058
TRINITY_DN19015_c0_g1	2.34836	2.66949	0.000987066	0.0101633	85.22	194.28	2.096	9.296
TRINITY_DN15090_c0_g2	2.33121	3.03201	0.000987866	0.0101633	109.61	247.95	2.696	11.865
TRINITY_DN9314_c0_g1	2.33121	3.03201	0.000987866	0.0101633	110.37	247.64	2.714	11.85
TRINITY_DN5277_c0_g1	2.28283	4.09675	0.000991284	0.0101894	235.07	512.3	5.782	24.514
TRINITY_DN32504_c0_g1	2.30411	3.27539	0.000998932	0.0102499	132.13	292.29	3.25	13.986
TRINITY_DN1152_c0_g1	2.25733	6.00072	0.00100329	0.010281	888.06	1900.48	21.842	90.94
TRINITY_DN6725_c0_g1	2.27201	4.69835	0.00101557	0.0103733	358.35	774.41	8.814	37.056
TRINITY_DN10827_c0_g3	2.36889	2.17619	0.00101623	0.0103733	60.09	138.79	1.478	6.641
TRINITY_DN16095_c0_g1	2.33983	2.53654	0.00101677	0.0103733	77.68	177.41	1.911	8.489
TRINITY_DN18299_c1_g2	2.33983	2.53654	0.00101677	0.0103733	77.68	177.41	1.911	8.489
TRINITY_DN16974_c0_g2	2.41359	1.82327	0.00102393	0.010428	46.27	110.5	1.138	5.288
TRINITY_DN20717_c0_g1	2.35133	2.44911	0.00103775	0.010546	73.09	167.36	1.798	8.009
TRINITY_DN315_c1_g1	2.3579	2.32888	0.00103936	0.0105574	67.18	154.41	1.652	7.389
TRINITY_DN7022_c0_g1	2.32458	2.79682	0.00104407	0.010597	93.55	211.17	2.301	10.105
TRINITY_DN2786_c0_g1	2.28178	3.88324	0.00104418	0.010597	203.18	441.93	4.997	21.147
TRINITY_DN8537_c0_g2	2.33936	2.60937	0.00104826	0.0106241	81.59	185.58	2.007	8.88
TRINITY_DN16516_c0_g1	2.38266	2.16306	0.00105006	0.0106241	58.73	137.59	1.444	6.584
TRINITY_DN7959_c0_g2	2.38266	2.16306	0.00105006	0.0106241	58.56	138.01	1.44	6.604
TRINITY_DN12451_c0_g1	2.31933	2.7768	0.00105029	0.0106241	92.77	208.31	2.282	9.968
TRINITY_DN4179_c0_g2	2.28264	3.55583	0.00105364	0.0106465	162.42	353.26	3.995	16.904
TRINITY_DN9311_c1_g1	2.37556	2.132	0.00105955	0.0106942	58.42	135.39	1.437	6.478
TRINITY_DN48_c5_g1	2.29527	3.31154	0.00106605	0.0107422	136.22	299.41	3.35	14.327
TRINITY_DN5513_c0_g3	2.34159	2.29318	0.00107965	0.0108538	65.86	149.68	1.62	7.162
TRINITY_DN340_c0_g3	2.23336	9.81864	0.00107977	0.0108538	12674.1	26666.9	311.725	1276.05
TRINITY_DN5017_c0_g1	2.26668	3.98755	0.00108486	0.010884	219.99	473.74	5.411	22.669
TRINITY_DN6183_c0_g1	2.36484	2.12302	0.00109579	0.0109579	57.7	134.24	1.419	6.423
TRINITY_DN1362_c0_g1	2.23221	7.3376	0.00109772	0.0109677	2273.07	4778.92	55.907	228.677
TRINITY_DN7731_c0_g1	2.34202	2.51947	0.00109866	0.0109677	76.93	174.58	1.892	8.354
TRINITY_DN54079_c0_g1	2.34747	2.40517	0.00110523	0.0110143	71.42	162.43	1.757	7.772
TRINITY_DN6878_c0_g3	2.40043	1.8122	0.00111193	0.0110716	45.65	108.79	1.123	5.206
TRINITY_DN7333_c0_g1	2.30465	2.91383	0.00111641	0.0111006	103.16	227.67	2.537	10.894
TRINITY_DN1568_c0_g2	2.34689	2.25248	0.00112345	0.0111528	63.53	145.5	1.563	6.962
TRINITY_DN6263_c0_g1	2.2888	3.00988	0.00112497	0.0111618	110.89	242.85	2.727	11.621
TRINITY_DN4412_c1_g1	2.27009	3.65774	0.00112532	0.0111618	175.3	377.65	4.312	18.071
TRINITY_DN3696_c0_g2	2.22646	7.46218	0.00112684	0.0111626	2485.84	5205.8	61.14	249.104
TRINITY_DN11179_c0_g1	2.38267	2.00555	0.00113165	0.0111911	53.41	124.5	1.314	5.957
TRINITY_DN10199_c0_g1	2.29701	2.8496	0.00113877	0.0112516	98.55	218.17	2.424	10.44
TRINITY_DN17319_c3_g1	2.27937	3.18698	0.00113922	0.0112516	126.29	274.14	3.106	13.118
TRINITY_DN8502_c0_g1	2.29318	2.89003	0.00114659	0.0113108	102.05	224.13	2.51	10.725
TRINITY_DN9511_c0_g1	2.33184	2.37131	0.00114716	0.0113108	70.3	157.93	1.729	7.557
TRINITY_DN1612_c5_g1	2.25514	3.91732	0.00115019	0.0113358	211.15	450.68	5.193	21.566
TRINITY_DN12222_c0_g1	2.33743	2.14987	0.00115914	0.0114144	59.9	135.95	1.473	6.505
TRINITY_DN1783_c0_g1	2.24553	4.38596	0.00116037	0.0114216	292.89	622.26	7.204	29.776
TRINITY_DN3988_c1_g1	2.2194	7.43825	0.00116537	0.0114611	2454.9	5115.67	60.379	244.791
TRINITY_DN304_c1_g1	2.29589	3.00256	0.00116787	0.0114711	110.46	242.2	2.717	11.59
TRINITY_DN3792_c0_g1	2.21743	7.64591	0.00117436	0.0115251	2838.42	5906.24	69.812	282.621
TRINITY_DN1709_c1_g1	2.25124	3.87217	0.00117881	0.0115638	205.38	436.83	5.051	20.903
TRINITY_DN5766_c0_g1	2.25558	3.91078	0.00118559	0.011624	209.67	449.16	5.157	21.493
TRINITY_DN5837_c0_g1	2.30687	2.50905	0.00118781	0.0116325	78.35	172.52	1.927	8.255
TRINITY_DN35903_c0_g2	2.36546	1.84549	0.00119086	0.0116476	47.95	110.81	1.179	5.303
TRINITY_DN13948_c0_g1	2.33658	2.33277	0.00119261	0.01165	67.58	153.71	1.662	7.355
TRINITY_DN9302_c0_g1	2.31557	2.33666	0.00119261	0.01165	68.64	154.41	1.688	7.389
TRINITY_DN10285_c0_g1	2.3017	2.56001	0.00119638	0.0116722	81.29	179.24	1.999	8.577
TRINITY_DN71234_c0_g1	2.3017	2.56001	0.00119638	0.0116722	81.45	179	2.003	8.565
TRINITY_DN3654_c1_g1	2.34316	2.10489	0.00121288	0.0118039	58.42	132.47	1.437	6.339
TRINITY_DN10549_c0_g1	2.32268	2.36368	0.00121476	0.0118164	70.38	156.8	1.731	7.503
TRINITY_DN16869_c0_g1	2.371	1.99576	0.00121716	0.0118301	52.59	123.21	1.293	5.896
TRINITY_DN5133_c0_g1	2.22371	5.22657	0.001222	0.0118622	529.66	1107.85	13.027	53.012
TRINITY_DN4707_c0_g1	2.2239	5.02797	0.00122569	0.0118853	462.09	966.47	11.365	46.247
TRINITY_DN492_c0_g2	2.22787	4.83339	0.00122591	0.0118853	402.51	845.4	9.9	40.454
TRINITY_DN1029_c0_g1	2.22715	4.88572	0.00122683	0.0118892	418.28	876.21	10.288	41.928
TRINITY_DN492_c2_g1	2.25154	3.7543	0.00124096	0.0120161	189.28	403.42	4.655	19.304
TRINITY_DN64814_c0_g1	2.34232	2.20208	0.00124808	0.01207	61.84	141.16	1.521	6.755
TRINITY_DN13462_c0_g1	2.34183	1.91486	0.00125196	0.0121025	50.79	116.3	1.249	5.565
TRINITY_DN6807_c0_g1	2.37373	1.78982	0.00125981	0.0121581	45.87	107.32	1.128	5.135
TRINITY_DN43608_c0_g4	2.26221	3.02674	0.00126374	0.012191	113.56	245.34	2.793	11.74
TRINITY_DN413_c4_g1	2.24968	3.45478	0.00126546	0.0122025	154.39	327.55	3.797	15.674
TRINITY_DN12417_c0_g1	2.27205	3.06028	0.00126816	0.0122086	115.88	251.43	2.85	12.031
TRINITY_DN10275_c0_g1	2.20873	5.78239	0.00127	0.0122208	784.62	1623.52	19.298	77.688
TRINITY_DN54541_c0_g1	2.31607	2.13207	0.00128071	0.0123086	60.27	134.47	1.482	6.435
TRINITY_DN14705_c1_g1	2.25415	3.30922	0.00128586	0.0123478	138.6	297.21	3.409	14.222
TRINITY_DN10394_c0_g1	2.33219	2.09574	0.0012985	0.0124487	57.5	131.39	1.414	6.287
TRINITY_DN4858_c0_g1	2.27486	2.94471	0.00130386	0.0124897	106.76	232.04	2.626	11.103
TRINITY_DN66578_c0_g1	2.36019	1.77851	0.00131377	0.0125691	45.61	106.46	1.122	5.094
TRINITY_DN4092_c0_g1	2.21901	4.44118	0.00131749	0.0125929	309.32	644.28	7.608	30.83
TRINITY_DN5950_c0_g1	2.25166	3.09285	0.00131789	0.0125929	120.24	256.5	2.957	12.274
TRINITY_DN4558_c0_g1	2.28347	2.66615	0.0013191	0.0125993	87.77	192.1	2.159	9.192
TRINITY_DN8562_c0_g3	2.26126	3.12491	0.00132099	0.012607	121.73	262.38	2.994	12.555
TRINITY_DN35168_c0_g1	2.22699	3.87325	0.00132425	0.0126329	208.45	435.6	5.127	20.844
TRINITY_DN362_c1_g1	2.19613	5.84739	0.00134139	0.0127806	827.4	1696.09	20.35	81.16
TRINITY_DN9573_c0_g1	2.2111	4.64804	0.0013473	0.0128317	358.17	741.99	8.809	35.505
TRINITY_DN469_c2_g1	2.23887	3.48318	0.00134954	0.0128478	157.5	334.04	3.874	15.984
TRINITY_DN13493_c0_g1	2.27332	2.58966	0.00136163	0.0129364	84.21	182.01	2.071	8.71
TRINITY_DN6451_c0_g1	2.33795	2.04902	0.0013645	0.0129529	56.28	127.18	1.384	6.086
TRINITY_DN1021_c1_g1	2.19047	6.0583	0.00137034	0.0129977	959.68	1961.13	23.604	93.843
TRINITY_DN459_c0_g1	2.18906	6.01592	0.0013811	0.0130939	932.84	1904.24	22.944	91.12
TRINITY_DN3812_c0_g2	2.29171	2.47755	0.00139075	0.0131645	77.28	168.62	1.901	8.069
TRINITY_DN6888_c0_g1	2.29171	2.47755	0.00139075	0.0131645	77.23	169.39	1.899	8.106
TRINITY_DN13815_c0_g1	2.33633	1.72631	0.00139685	0.0132051	44.73	101.62	1.1	4.863
TRINITY_DN17046_c0_g1	2.27852	2.62841	0.00139789	0.0132051	86.08	186.9	2.117	8.943
TRINITY_DN8405_c1_g2	2.35623	1.80682	0.00140196	0.0132321	47.49	108.5	1.168	5.192
TRINITY_DN6695_c2_g1	2.23432	3.39403	0.00140246	0.0132321	148.58	314.31	3.654	15.04
TRINITY_DN22324_c0_g1	2.34523	1.8886	0.00140634	0.013258	50.2	113.93	1.235	5.452
TRINITY_DN6436_c1_g1	2.34523	1.8886	0.00140634	0.013258	49.75	114.3	1.224	5.469
TRINITY_DN2477_c0_g1	2.27204	2.60592	0.00141391	0.0133186	84.91	184.47	2.088	8.827
TRINITY_DN6415_c0_g1	2.29439	2.11406	0.00141633	0.0133359	59.75	132.05	1.47	6.319
TRINITY_DN41599_c0_g1	2.2459	2.98741	0.00142488	0.0133881	111.63	237.85	2.746	11.381
TRINITY_DN7740_c1_g1	2.23783	3.12926	0.00142805	0.0134082	124.45	262.08	3.061	12.541
TRINITY_DN14369_c0_g2	2.21748	3.76414	0.00143013	0.0134223	193.55	403.81	4.76	19.323
TRINITY_DN4657_c0_g1	2.21758	3.56358	0.00143555	0.0134514	169.06	351.75	4.158	16.832
TRINITY_DN4860_c0_g1	2.22382	3.30498	0.00144236	0.0134996	140.8	294.93	3.463	14.113
TRINITY_DN8935_c0_g1	2.29082	2.27296	0.00144393	0.0135081	66.84	146.96	1.644	7.032
TRINITY_DN8802_c0_g1	2.24309	2.80491	0.00146631	0.0136763	98.84	210.09	2.431	10.053
TRINITY_DN9844_c0_g1	2.29229	2.13658	0.00148968	0.0138848	60.62	133.69	1.491	6.397
TRINITY_DN15956_c0_g1	2.32278	1.84022	0.00149133	0.0138848	48.92	110.38	1.203	5.282
TRINITY_DN61540_c0_g1	2.32278	1.84022	0.00149133	0.0138848	48.58	110.04	1.195	5.266
TRINITY_DN17381_c0_g1	2.33273	1.75563	0.00149138	0.0138848	45.87	104.14	1.128	4.983
TRINITY_DN55772_c0_g1	2.18936	4.53825	0.00149291	0.0138935	336.1	685.82	8.267	32.817
TRINITY_DN9319_c0_g2	2.24358	2.666	0.00150116	0.013948	89.78	191.23	2.208	9.15
TRINITY_DN1369_c0_g5	2.24935	2.56983	0.00150356	0.0139591	84.44	179.48	2.077	8.588
TRINITY_DN5044_c0_g1	2.21084	3.38442	0.00150685	0.013984	149.64	311.29	3.68	14.896
TRINITY_DN20256_c0_g1	2.26797	2.29715	0.00151053	0.0140069	69.16	148.71	1.701	7.116
TRINITY_DN7705_c0_g1	2.30082	2.16752	0.00151373	0.014031	62.45	137.05	1.536	6.558
TRINITY_DN15299_c0_g1	2.32333	1.95597	0.00151894	0.0140625	53.07	118.63	1.305	5.676
TRINITY_DN4468_c0_g1	2.32333	1.95597	0.00151894	0.0140625	52.85	119.08	1.3	5.698
TRINITY_DN6635_c0_g1	2.19084	4.23835	0.00152609	0.0141174	272.76	557.54	6.709	26.679
TRINITY_DN4747_c0_g1	2.15874	7.48626	0.00154865	0.0143033	2626.64	5248.72	64.603	251.158
TRINITY_DN5792_c0_g1	2.27	2.40134	0.00154989	0.0143074	73.64	159.7	1.811	7.642
TRINITY_DN7495_c0_g1	2.23309	2.98982	0.00155033	0.0143074	113.42	237.66	2.79	11.372
TRINITY_DN6502_c1_g1	2.24542	2.63465	0.00155622	0.0143504	87.52	186.97	2.153	8.947
TRINITY_DN6616_c0_g1	2.24542	2.63465	0.00155622	0.0143504	87.56	186.7	2.154	8.934
TRINITY_DN7397_c0_g1	2.29026	2.15875	0.00156373	0.0143967	61.87	135.87	1.522	6.502
TRINITY_DN16057_c0_g1	2.2314	2.75029	0.00156646	0.0144162	96.07	201.62	2.363	9.648
TRINITY_DN50340_c0_g1	2.30349	2.02034	0.00157211	0.0144567	56	124.41	1.377	5.953
TRINITY_DN4750_c0_g1	2.1995	3.60775	0.00157503	0.0144727	175.85	361.84	4.325	17.314
TRINITY_DN5356_c0_g1	2.29124	1.87284	0.00158173	0.0145164	51.27	112.39	1.261	5.378
TRINITY_DN5560_c0_g1	2.28748	2.05858	0.0015975	0.0146275	58.12	126.88	1.43	6.071
TRINITY_DN6437_c0_g1	2.17666	4.32928	0.00159761	0.0146275	293	592.66	7.206	28.36
TRINITY_DN12495_c0_g1	2.22424	2.7444	0.00160145	0.0146568	96.22	200.67	2.366	9.602
TRINITY_DN16893_c0_g1	2.29409	1.98609	0.00160342	0.0146691	54.76	121.39	1.347	5.809
TRINITY_DN20339_c0_g1	2.30142	1.9098	0.00160982	0.0147032	51.82	115.2	1.274	5.512
TRINITY_DN2797_c0_g1	2.20673	3.20579	0.00162684	0.0148148	133.11	275.3	3.274	13.173
TRINITY_DN6183_c0_g2	2.24849	2.28106	0.00165269	0.0149898	68.8	146.78	1.692	7.023
TRINITY_DN33531_c0_g1	2.17236	4.25474	0.00166293	0.015068	279.1	562.99	6.865	26.94
TRINITY_DN14683_c1_g1	2.28213	1.97619	0.00166324	0.015068	55.11	120.19	1.355	5.751
TRINITY_DN787_c1_g1	2.18746	3.36522	0.0016675	0.0151005	150.47	305.71	3.701	14.628
TRINITY_DN674_c1_g1	2.14962	5.83186	0.00167196	0.015135	839.79	1667.91	20.655	79.811
TRINITY_DN20329_c0_g1	2.1676	4.17615	0.00167534	0.0151597	265.2	533.36	6.523	25.522
TRINITY_DN15390_c0_g1	2.19395	3.29071	0.00169178	0.0152742	142.36	290.79	3.501	13.914
TRINITY_DN5259_c0_g1	2.15963	4.548	0.00169199	0.0152742	343.6	688.02	8.451	32.923
TRINITY_DN1114_c0_g2	2.15247	5.31592	0.0016926	0.0152742	587.06	1168.49	14.439	55.914
TRINITY_DN70323_c0_g1	2.16463	4.25877	0.00169488	0.0152766	281.29	563.68	6.919	26.973
TRINITY_DN2131_c0_g1	2.16757	4.18159	0.00169508	0.0152766	265.83	534.56	6.538	25.579
TRINITY_DN28760_c0_g1	2.30474	1.7324	0.0016955	0.0152766	46.19	102.25	1.136	4.893
TRINITY_DN915_c2_g1	2.30474	1.7324	0.0016955	0.0152766	45.62	102.48	1.122	4.904
TRINITY_DN1070_c0_g2	2.15374	5.01969	0.00169951	0.0153009	477.96	952.46	11.756	45.576
TRINITY_DN6817_c0_g1	2.19185	3.14905	0.00170277	0.0153169	129	263.64	3.173	12.615
TRINITY_DN56421_c0_g1	2.25965	2.26888	0.00170327	0.0153169	67.67	145.72	1.664	6.973
TRINITY_DN618_c3_g1	2.25965	2.26888	0.00170327	0.0153169	68.33	146.44	1.681	7.007
TRINITY_DN17149_c0_g1	2.27831	1.86215	0.00171185	0.0153881	50.52	110.84	1.243	5.304
TRINITY_DN7046_c0_g1	2.22651	2.51574	0.0017305	0.0155196	82	172.16	2.017	8.238
TRINITY_DN19129_c0_g1	2.25002	2.07739	0.00173707	0.0155665	59.95	127.75	1.474	6.113
TRINITY_DN793_c0_g2	2.18764	3.07615	0.00174558	0.0156131	122.66	251.01	3.017	12.011
TRINITY_DN8786_c0_g1	2.25515	2.17627	0.00174697	0.0156131	64.03	136.82	1.575	6.547
TRINITY_DN6512_c0_g1	2.28004	2.00092	0.00175043	0.0156259	56.02	121.78	1.378	5.827
TRINITY_DN20425_c0_g1	2.15381	4.64883	0.00175638	0.015667	370.49	736.97	9.112	35.265
TRINITY_DN3452_c0_g3	2.28652	1.92543	0.00176509	0.0157266	52.88	116	1.301	5.551
TRINITY_DN42167_c0_g1	2.28652	1.92543	0.00176509	0.0157266	53.23	116.26	1.309	5.563
TRINITY_DN3169_c0_g2	2.20247	2.96461	0.00176922	0.0157513	113.26	232.94	2.786	11.147
TRINITY_DN16879_c0_g2	2.23756	2.29314	0.00177565	0.0158006	70.08	147.92	1.724	7.078
TRINITY_DN2724_c0_g2	2.2048	2.88688	0.00178722	0.015865	107.19	221.24	2.636	10.587
TRINITY_DN2812_c2_g1	2.24092	2.23171	0.00178932	0.0158693	66.57	142.17	1.637	6.803
TRINITY_DN3981_c1_g1	2.22813	2.48093	0.00180483	0.0159886	79.64	168.47	1.959	8.062
TRINITY_DN10407_c0_g1	2.2074	2.80474	0.00180739	0.0160051	100.73	209.45	2.478	10.022
TRINITY_DN30885_c0_g3	2.22142	2.63139	0.00181237	0.016037	88.92	185.6	2.187	8.881
TRINITY_DN20077_c0_g1	2.1533	4.00848	0.00181672	0.0160633	238.36	473.56	5.862	22.66
TRINITY_DN42591_c0_g2	2.31095	1.67221	0.00181907	0.0160779	43.54	97.65	1.071	4.673
TRINITY_DN3535_c1_g1	2.23177	2.20213	0.00182521	0.0161261	66.37	139.09	1.632	6.656
TRINITY_DN17600_c0_g1	2.22026	2.45604	0.00183573	0.0162005	78.77	165.1	1.937	7.9
TRINITY_DN2786_c0_g2	2.2581	2.13215	0.00184227	0.0162397	62.11	133.12	1.528	6.37
TRINITY_DN2035_c0_g1	2.13631	4.76192	0.00184925	0.0162944	404.44	795.03	9.947	38.043
TRINITY_DN9945_c0_g1	2.21364	2.62499	0.00185597	0.0163357	89.37	185.15	2.198	8.86
TRINITY_DN8885_c0_g1	2.23977	2.25247	0.00186543	0.0164126	68.28	144.36	1.679	6.908
TRINITY_DN11090_c0_g1	2.22507	2.34434	0.00186703	0.0164205	73.2	153.44	1.8	7.342
TRINITY_DN4335_c2_g1	2.20965	2.50188	0.00186939	0.0164308	82.32	169.88	2.025	8.129
TRINITY_DN2607_c2_g3	2.18279	3.01164	0.00187342	0.0164518	117.5	240.12	2.89	11.49
TRINITY_DN3363_c0_g2	2.11539	9.02236	0.00187894	0.0164896	7804.04	15131.3	191.944	724.052
TRINITY_DN18010_c0_g1	2.26332	1.8783	0.00187946	0.0164896	51.76	111.63	1.273	5.342
TRINITY_DN16241_c0_g1	2.16323	3.55301	0.00188251	0.016497	173.41	346.68	4.265	16.589
TRINITY_DN1375_c0_g1	2.22136	2.19357	0.00188396	0.016497	66.24	138.14	1.629	6.61
TRINITY_DN22883_c0_g1	2.18337	2.97455	0.00188506	0.016497	115.42	233.97	2.839	11.196
TRINITY_DN10826_c0_g1	2.1863	2.80181	0.00188552	0.016497	102.26	208.33	2.515	9.969
TRINITY_DN6537_c0_g1	2.20634	2.60246	0.00188567	0.016497	88.34	182.16	2.173	8.717
TRINITY_DN7336_c0_g1	2.14882	3.80912	0.00189469	0.0165634	207.52	412.72	5.104	19.749
TRINITY_DN16188_c0_g5	2.14101	4.20817	0.00190499	0.0166409	275.01	542.67	6.764	25.967
TRINITY_DN14586_c0_g1	2.19259	2.83533	0.00191156	0.0166857	103.84	213.48	2.554	10.215
TRINITY_DN11001_c0_g1	2.15917	3.67833	0.00191889	0.0167343	189.27	377.66	4.655	18.072
TRINITY_DN258_c0_g1	2.12391	5.24759	0.00193106	0.0167875	569.01	1110.31	13.995	53.13
TRINITY_DN1309_c0_g2	2.1356	4.19847	0.00193139	0.0167875	273.67	538.68	6.731	25.776
TRINITY_DN9218_c1_g1	2.18318	2.98702	0.00193246	0.0167875	116.41	236.14	2.863	11.3
TRINITY_DN1301_c2_g1	2.15499	3.57128	0.00194649	0.0168953	176.05	351.42	4.33	16.816
TRINITY_DN10043_c0_g1	2.23075	1.98628	0.00195102	0.016922	57.3	119.84	1.409	5.735
TRINITY_DN11047_c0_g1	2.19298	2.47025	0.00195287	0.0169317	81.07	165.66	1.994	7.927
TRINITY_DN30844_c0_g1	2.25763	1.75606	0.00195763	0.0169413	48.38	102.9	1.19	4.924
TRINITY_DN12589_c0_g1	2.19561	2.70557	0.00195763	0.0169413	95.23	195.25	2.342	9.343
TRINITY_DN13961_c0_g1	2.19561	2.70557	0.00195763	0.0169413	95.07	195.43	2.338	9.352
TRINITY_DN1054_c1_g1	2.16469	2.98441	0.0019689	0.0170262	117.24	234.93	2.884	11.242
TRINITY_DN7683_c0_g1	2.21279	2.41237	0.00197304	0.0170541	77.49	159.57	1.906	7.636
TRINITY_DN7035_c1_g1	2.18119	2.66265	0.0019751	0.0170559	92.74	188.6	2.281	9.025
TRINITY_DN21134_c0_g1	2.26144	1.90473	0.00197822	0.0170559	52.54	113.91	1.292	5.451
TRINITY_DN7801_c0_g1	2.23456	1.91006	0.00197822	0.0170559	54.14	114.35	1.332	5.472
TRINITY_DN12917_c0_g1	2.12056	5.06644	0.00198614	0.0171178	502.8	978.7	12.367	46.832
TRINITY_DN9330_c0_g2	2.26387	1.66639	0.00198931	0.0171261	44.53	96.53	1.095	4.619
TRINITY_DN8239_c1_g3	2.26728	1.82397	0.00200854	0.0172724	50	108.04	1.23	5.17
TRINITY_DN11743_c0_g1	2.23881	1.82963	0.00200854	0.0172724	50.76	107.56	1.249	5.147
TRINITY_DN14847_c0_g2	2.23625	2.11415	0.00203508	0.0174611	61.69	130.67	1.517	6.253
TRINITY_DN324_c1_g1	2.15374	3.25779	0.00203563	0.0174611	141.65	282.88	3.484	13.536
TRINITY_DN1446_c0_g1	2.10683	5.84942	0.00204156	0.0174933	871	1679.09	21.423	80.346
TRINITY_DN16298_c0_g4	2.27383	1.73847	0.00204252	0.0174933	46.64	102.47	1.147	4.903
TRINITY_DN6344_c1_g1	2.22957	2.01082	0.00204467	0.0175053	57.61	121.89	1.417	5.833
TRINITY_DN795_c0_g2	2.09682	8.78826	0.00204762	0.017524	6705.44	12833.8	164.923	614.111
TRINITY_DN7246_c0_g3	2.21583	2.04928	0.00206522	0.0176377	59.73	124.79	1.469	5.971
TRINITY_DN2866_c0_g3	2.13634	3.67501	0.00206545	0.0176377	190.54	375.51	4.686	17.969
TRINITY_DN1189_c1_g1	2.14776	3.1465	0.00207116	0.0176734	132.23	262.38	3.252	12.555
TRINITY_DN1588_c0_g2	2.28123	1.64765	0.00208088	0.0177433	43.99	96.49	1.082	4.617
TRINITY_DN10266_c0_g1	2.09496	7.26979	0.00208259	0.0177514	2344.02	4481.36	57.652	214.438
TRINITY_DN3429_c0_g1	2.12615	3.87213	0.00208954	0.0177975	219.87	430.14	5.408	20.583
TRINITY_DN5960_c0_g1	2.18314	2.53272	0.00210253	0.0178819	84.66	173.44	2.082	8.299
TRINITY_DN7738_c0_g1	2.17299	2.71749	0.00210728	0.0179092	97.15	196.11	2.39	9.384
TRINITY_DN445_c1_g2	2.10213	5.20941	0.00211308	0.0179519	561.42	1078.42	13.808	51.604
TRINITY_DN1250_c0_g3	2.19338	2.4524	0.00211424	0.0179552	79.75	163.85	1.962	7.84
TRINITY_DN7969_c0_g1	2.1357	3.63592	0.0021203	0.0179958	186.41	365.74	4.585	17.501
TRINITY_DN11673_c0_g1	2.17213	2.81857	0.00212057	0.0179958	104.25	209.52	2.564	10.026
TRINITY_DN10056_c0_g2	2.22186	1.89964	0.00213583	0.0181054	53.53	113.39	1.317	5.426
TRINITY_DN13400_c0_g1	2.19466	2.3975	0.00214229	0.0181536	76.81	157.92	1.889	7.557
TRINITY_DN472_c0_g2	2.21493	2.07279	0.00215755	0.0182429	61.36	127.32	1.509	6.092
TRINITY_DN12549_c3_g1	2.12976	3.31808	0.00217314	0.0183449	150.23	293.65	3.695	14.051
TRINITY_DN3793_c0_g1	2.10725	4.28255	0.00217359	0.0183449	294.99	569.28	7.255	27.241
TRINITY_DN9525_c0_g1	2.1884	2.23172	0.00217435	0.0183449	69.27	141.19	1.704	6.756
TRINITY_DN13591_c0_g1	2.20652	1.96642	0.00217694	0.01836	57.09	118.11	1.404	5.652
TRINITY_DN4036_c0_g1	2.11094	4.16779	0.00218173	0.0183937	271.84	525.91	6.686	25.165
TRINITY_DN16778_c0_g1	2.2177	2.00109	0.0021963	0.0184897	57.74	121.1	1.42	5.795
TRINITY_DN8007_c0_g1	2.2177	2.00109	0.0021963	0.0184897	57.77	121.2	1.421	5.799
TRINITY_DN54_c3_g1	2.13431	3.30223	0.00219818	0.0184989	148.14	290.85	3.644	13.917
TRINITY_DN7824_c0_g1	2.1774	2.28507	0.0022061	0.0185453	71.76	145.74	1.765	6.974
TRINITY_DN1807_c0_g3	2.11477	3.92744	0.00221264	0.0185801	229.99	445.77	5.657	21.331
TRINITY_DN6421_c0_g3	2.17588	2.41968	0.00221622	0.0185967	79.45	160.11	1.954	7.662
TRINITY_DN24733_c0_g1	2.18687	2.31301	0.00222123	0.0186186	72.58	149.28	1.785	7.143
TRINITY_DN8917_c0_g1	2.18687	2.31301	0.00222123	0.0186186	73.37	149.17	1.805	7.138
TRINITY_DN2406_c0_g1	2.08854	5.50614	0.00222579	0.0186421	694.17	1321	17.073	63.211
TRINITY_DN19109_c0_g3	2.20354	2.06346	0.00223283	0.018682	61.14	125.8	1.504	6.02
TRINITY_DN6935_c0_g1	2.12148	3.36845	0.00223495	0.0186863	155.66	303.52	3.828	14.524
TRINITY_DN1780_c0_g2	2.10355	4.37466	0.00224245	0.0187031	315.36	606.39	7.757	29.017
TRINITY_DN7835_c0_g1	2.19915	2.21912	0.0022426	0.0187031	68.13	140.34	1.676	6.715
TRINITY_DN309_c2_g1	2.188	2.25247	0.00225792	0.0188135	70.09	142.85	1.724	6.835
TRINITY_DN205_c2_g1	2.12975	3.06402	0.00225827	0.0188135	125.72	247.13	3.092	11.825
TRINITY_DN18875_c0_g1	2.14553	2.90505	0.00226127	0.0188305	111.52	221.83	2.743	10.615
TRINITY_DN60430_c0_g1	2.20574	1.99129	0.00227667	0.0189177	58.21	119.66	1.432	5.726
TRINITY_DN9703_c1_g1	2.26613	1.63523	0.00227811	0.0189177	44.27	94.59	1.089	4.526
TRINITY_DN10624_c0_g2	2.08512	5.30247	0.00228378	0.0189512	604.08	1147.33	14.858	54.901
TRINITY_DN5158_c0_g1	2.10151	3.91035	0.0023199	0.019181	228.71	439.94	5.625	21.052
TRINITY_DN23450_c0_g3	2.24528	1.71499	0.00232222	0.019181	46.58	100.42	1.146	4.805
TRINITY_DN11645_c0_g1	2.21502	1.72113	0.00232222	0.019181	47.75	99.63	1.174	4.767
TRINITY_DN10434_c0_g1	2.15771	2.38621	0.00232749	0.0192052	77.66	156.14	1.91	7.472
TRINITY_DN13219_c0_g1	2.19425	1.95639	0.00234332	0.0192935	56.98	117.25	1.401	5.61
TRINITY_DN20837_c0_g1	2.15783	2.45949	0.00236434	0.0194459	82.27	164.29	2.023	7.862
TRINITY_DN1201_c7_g1	2.20498	2.01575	0.00237651	0.0195252	59.07	122.06	1.453	5.841
TRINITY_DN13687_c1_g2	2.1808	2.02065	0.00237651	0.0195252	60.41	122.27	1.486	5.851
TRINITY_DN5409_c0_g2	2.21088	1.83526	0.00238074	0.0195461	52.49	107.76	1.291	5.157
TRINITY_DN6182_c0_g2	2.25088	1.6227	0.00238429	0.0195684	44.06	93.58	1.084	4.478
TRINITY_DN3577_c0_g1	2.062	10.6866	0.00239222	0.0196196	25483	47612.8	626.763	2278.33
TRINITY_DN5132_c3_g1	2.22299	1.87313	0.00239848	0.019664	53.36	111.44	1.313	5.333
TRINITY_DN62_c0_g1	2.08723	4.41564	0.00240058	0.0196742	326.91	622.14	8.041	29.77
TRINITY_DN10947_c0_g1	2.23228	1.67276	0.00240494	0.019696	45.59	97.11	1.121	4.647
TRINITY_DN14790_c1_g1	2.23228	1.67276	0.00240494	0.019696	45.75	96.86	1.125	4.635
TRINITY_DN9101_c0_g1	2.17764	2.26478	0.00241269	0.0197387	71.34	143.61	1.755	6.872
TRINITY_DN5960_c0_g2	2.15751	2.26886	0.00241269	0.0197387	72.31	144.46	1.778	6.913
TRINITY_DN7297_c0_g3	2.17953	2.11423	0.00242156	0.0197833	64.33	130.4	1.582	6.24
TRINITY_DN10774_c0_g1	2.19011	2.1456	0.00243545	0.0198688	64.69	132.71	1.591	6.351
TRINITY_DN4026_c3_g1	2.19011	2.1456	0.00243545	0.0198688	64.69	132.71	1.591	6.351
TRINITY_DN36793_c0_g1	2.14393	2.75281	0.00243896	0.0198765	101.26	199.6	2.491	9.551
TRINITY_DN7796_c0_g1	2.14393	2.75281	0.00243896	0.0198765	101.03	200.49	2.485	9.594
TRINITY_DN5151_c0_g1	2.12974	2.75566	0.00243896	0.0198765	101.69	200.17	2.501	9.578
TRINITY_DN39409_c0_g1	2.19367	1.98143	0.0024472	0.0199367	58.24	119.26	1.432	5.707
TRINITY_DN1443_c0_g1	2.06966	5.36237	0.0024504	0.0199557	635.4	1193.09	15.628	57.091
TRINITY_DN5890_c0_g1	2.11966	3.11255	0.002452	0.0199557	130.59	255.45	3.212	12.224
TRINITY_DN7653_c0_g1	2.12003	2.91014	0.0024547	0.0199557	113.77	221.65	2.798	10.606
TRINITY_DN3342_c0_g2	2.07629	4.79339	0.00246093	0.0199918	426.73	805.99	10.496	38.568
TRINITY_DN2710_c1_g1	2.15739	2.20643	0.00246173	0.0199918	69.11	138.5	1.7	6.627
TRINITY_DN1068_c2_g1	2.07204	4.72048	0.00247216	0.0200625	407.36	766.49	10.019	36.677
TRINITY_DN4174_c0_g1	2.12141	2.96157	0.00247723	0.0200967	118.23	230.37	2.908	11.023
TRINITY_DN2298_c0_g1	2.07175	4.93787	0.00249575	0.0202186	472.59	889.5	11.623	42.563
TRINITY_DN2299_c0_g1	2.07792	4.40812	0.00250408	0.0202508	326.55	617.61	8.032	29.553
TRINITY_DN797_c1_g1	2.19547	1.90499	0.00250901	0.0202765	55.47	113.25	1.364	5.419
TRINITY_DN712_c2_g3	2.12039	2.92317	0.00251043	0.0202809	114.8	224.41	2.824	10.738
TRINITY_DN2058_c0_g2	2.14085	2.49823	0.00251254	0.0202909	84.7	167.93	2.083	8.036
TRINITY_DN15905_c0_g1	2.15726	2.1412	0.00251593	0.0203012	66.12	132.42	1.626	6.337
TRINITY_DN27339_c0_g1	2.12174	2.97415	0.00253121	0.0204016	118.77	231.93	2.921	11.098
TRINITY_DN6944_c0_g1	2.13597	2.70229	0.00253153	0.0204016	97.86	193.01	2.407	9.236
TRINITY_DN28107_c0_g1	2.18151	1.97151	0.00253764	0.0204438	57.53	117.9	1.415	5.641
TRINITY_DN42624_c1_g1	2.19311	2.00605	0.00255104	0.0205304	58.99	120.74	1.451	5.777
TRINITY_DN6166_c0_g1	2.09365	3.25935	0.00255254	0.0205353	146.69	280.7	3.608	13.432
TRINITY_DN6318_c0_g1	2.16759	2.25659	0.00256209	0.020605	71.25	143.21	1.752	6.853
TRINITY_DN5955_c0_g2	2.13191	2.47366	0.00256897	0.020646	84.22	165.27	2.071	7.908
TRINITY_DN4336_c0_g2	2.08601	3.85271	0.00257586	0.0206929	221.78	422.39	5.455	20.212
TRINITY_DN11013_c0_g3	2.19747	1.82431	0.00257886	0.0206929	51.85	107.14	1.275	5.127
TRINITY_DN1792_c0_g1	2.05385	6.03763	0.00257903	0.0206929	1022.28	1899.28	25.143	90.883
TRINITY_DN6252_c0_g1	2.06862	4.60296	0.00257949	0.0206929	375.82	705.62	9.244	33.765
TRINITY_DN6147_c0_g1	2.08853	3.53369	0.00258015	0.0206929	177.84	338.96	4.374	16.22
TRINITY_DN8413_c0_g1	2.13826	2.31298	0.00258278	0.0207068	75.2	148.4	1.85	7.101
TRINITY_DN829_c1_g1	2.12174	2.72025	0.00259628	0.0207915	100	194.51	2.46	9.308
TRINITY_DN87_c0_g6	2.11268	2.87835	0.00259692	0.0207915	111.58	217.3	2.744	10.398
TRINITY_DN6445_c1_g1	2.06542	4.70083	0.00259874	0.0207989	403.17	754.64	9.916	36.111
TRINITY_DN3855_c2_g3	2.04431	8.80488	0.00259993	0.0208012	6985.36	12891.7	171.808	616.882
TRINITY_DN5178_c0_g1	2.18266	1.89454	0.00260655	0.0208399	54.6	112.17	1.343	5.368
TRINITY_DN5649_c0_g1	2.07286	4.10458	0.00261476	0.0208867	266.07	500.88	6.544	23.968
TRINITY_DN4369_c0_g1	2.09184	3.32562	0.00261628	0.0208888	154.45	294.12	3.799	14.074
TRINITY_DN17292_c0_g1	2.13438	2.60868	0.00261886	0.0208909	92.26	181.04	2.269	8.663
TRINITY_DN12759_c0_g1	2.19485	1.93092	0.00261944	0.0208909	55.67	114.54	1.369	5.481
TRINITY_DN623_c3_g1	2.13085	2.4196	0.00262014	0.0208909	81.31	159.32	2	7.623
TRINITY_DN59294_c0_g1	2.0651	4.45	0.00262957	0.0209589	339.35	635.44	8.346	30.407
TRINITY_DN37018_c0_g2	2.18589	1.6974	0.00264416	0.0210498	48.32	98.21	1.188	4.7
TRINITY_DN36547_c0_g1	2.09701	3.2219	0.00266454	0.021165	143.45	274.37	3.528	13.129
TRINITY_DN6646_c0_g1	2.08697	3.22392	0.00266454	0.021165	143.67	274.22	3.534	13.122
TRINITY_DN1399_c0_g1	2.0398	7.3953	0.0026722	0.0212113	2637.17	4852.45	64.862	232.195
TRINITY_DN1081_c1_g2	2.07007	4.05801	0.00269541	0.0213517	258.31	484.53	6.353	23.186
TRINITY_DN21579_c0_g2	2.19678	1.8517	0.00269671	0.0213523	52.78	108.56	1.298	5.194
TRINITY_DN11524_c0_g1	2.10601	2.87295	0.00270252	0.0213861	112.27	216.38	2.761	10.354
TRINITY_DN16646_c2_g1	2.1568	1.92591	0.0027192	0.0214961	57.03	114.41	1.403	5.475
TRINITY_DN13737_c0_g1	2.13765	2.27292	0.00272975	0.0215648	73.4	143.88	1.805	6.885
TRINITY_DN1397_c0_g1	2.05229	4.74318	0.00273573	0.0216038	418.02	776.39	10.281	37.151
TRINITY_DN20326_c0_g1	2.21988	1.59734	0.00273654	0.0216038	43.51	91.84	1.07	4.394
TRINITY_DN1951_c2_g1	2.15702	2.02554	0.00274914	0.0216946	60.74	122.19	1.494	5.847
TRINITY_DN26822_c1_g1	2.11136	2.62143	0.00275281	0.0217101	94.47	182.21	2.324	8.719
TRINITY_DN3237_c1_g1	2.08412	3.06134	0.00275543	0.0217234	129.14	244.98	3.176	11.722
TRINITY_DN6721_c1_g1	2.09381	2.8889	0.00276188	0.0217668	113.82	218.34	2.8	10.448
TRINITY_DN21709_c0_g1	2.18537	1.72725	0.00277368	0.021828	48.61	99.72	1.196	4.772
TRINITY_DN49999_c0_g1	2.18537	1.72725	0.00277368	0.021828	48.73	100.42	1.199	4.805
TRINITY_DN19010_c0_g1	2.13525	2.12333	0.00277529	0.021828	65.98	130.19	1.623	6.23
TRINITY_DN945_c0_g3	2.06575	3.7898	0.00278626	0.021892	214.51	402.88	5.276	19.278
TRINITY_DN85_c0_g2	2.02875	7.75836	0.00280129	0.0219804	3412.04	6229.59	83.921	298.093
TRINITY_DN10873_c0_g1	2.18349	1.84088	0.00280492	0.0219904	53.01	108.07	1.304	5.171
TRINITY_DN22961_c0_g1	2.18349	1.84088	0.00280492	0.0219904	52.9	108.14	1.301	5.174
TRINITY_DN8417_c0_g1	2.14728	2.24006	0.0028054	0.0219904	71.34	140.59	1.755	6.727
TRINITY_DN16661_c0_g1	2.16973	1.88402	0.00281425	0.0220299	55.31	110.84	1.36	5.304
TRINITY_DN34462_c0_g1	2.0944	2.90212	0.00282114	0.0220615	115.14	219.63	2.832	10.509
TRINITY_DN5170_c0_g1	2.03655	5.54128	0.00282426	0.0220707	731.63	1344.29	17.995	64.326
TRINITY_DN4089_c0_g2	2.1289	2.32478	0.00282508	0.0220707	75.94	149.16	1.868	7.137
TRINITY_DN5938_c0_g4	2.0788	3.16584	0.00282897	0.022093	138.56	262.63	3.408	12.567
TRINITY_DN3112_c0_g1	2.05698	3.99008	0.00283193	0.0221087	247.85	462.35	6.096	22.124
TRINITY_DN9266_c0_g1	2.12269	2.44866	0.00285343	0.0222391	82.77	162.02	2.036	7.753
TRINITY_DN17791_c2_g1	2.14586	2.08685	0.00286145	0.0222941	63.87	126.53	1.571	6.055
TRINITY_DN5037_c0_g1	2.10798	2.52229	0.00286825	0.0223321	87.84	169.62	2.16	8.117
TRINITY_DN12490_c0_g1	2.0926	2.86209	0.0028698	0.0223367	111.95	213.64	2.753	10.223
TRINITY_DN11836_c0_g1	2.11028	2.58913	0.0028817	0.0224068	91.8	177.77	2.258	8.507
TRINITY_DN45517_c0_g2	2.10341	2.615	0.00288591	0.0224245	93.62	181.12	2.303	8.667
TRINITY_DN12007_c0_g1	2.05789	3.67109	0.00288907	0.0224415	198.76	371.23	4.889	17.764
TRINITY_DN2020_c0_g1	2.04684	4.28681	0.00289028	0.0224434	306.32	566.5	7.534	27.108
TRINITY_DN39930_c0_g1	2.09389	2.74086	0.00290873	0.0225553	103.42	197.05	2.544	9.429
TRINITY_DN1314_c17_g1	2.17027	1.80218	0.00291052	0.0225553	52.31	105.42	1.287	5.044
TRINITY_DN17787_c0_g1	2.11319	2.42323	0.00292565	0.022638	82.2	158.87	2.022	7.602
TRINITY_DN11520_c0_g1	2.1061	2.47006	0.00293377	0.022675	84.91	163.51	2.089	7.824
TRINITY_DN5177_c0_g1	2.0671	3.30564	0.002945	0.0227163	153.56	289.26	3.777	13.841
TRINITY_DN3372_c1_g4	2.07015	3.01576	0.00295198	0.0227551	126.23	236.77	3.105	11.33
TRINITY_DN10230_c0_g1	2.12412	2.11432	0.0029643	0.0228197	65.63	128.55	1.614	6.151
TRINITY_DN80_c1_g1	2.05638	3.28752	0.00298754	0.0229783	153.38	284.82	3.772	13.629
TRINITY_DN3068_c0_g1	2.05516	3.6319	0.00298787	0.0229783	193.51	361.44	4.76	17.295
TRINITY_DN11883_c0_g1	2.09652	2.44501	0.00300837	0.0231043	83.7	161.33	2.059	7.72
TRINITY_DN1185_c0_g3	2.17158	1.62332	0.00300924	0.0231043	45.67	92.75	1.123	4.438
TRINITY_DN17740_c0_g1	2.17158	1.62332	0.00300924	0.0231043	45.65	93.24	1.123	4.462
TRINITY_DN5709_c0_g3	2.02746	4.75745	0.00301223	0.0231197	428.49	781.31	10.539	37.387
TRINITY_DN41731_c0_g1	2.06152	3.14138	0.00301914	0.0231574	138.21	258.25	3.399	12.358
TRINITY_DN14565_c1_g3	2.17089	1.71548	0.00302098	0.0231638	49.21	98.68	1.21	4.722
TRINITY_DN452_c0_g1	2.02022	5.62001	0.00303054	0.023219	779.79	1416.33	19.179	67.773
TRINITY_DN7882_c0_g1	2.06528	3.35068	0.00303869	0.0232689	158.86	297.71	3.907	14.246
TRINITY_DN19663_c0_g1	2.0746	2.88613	0.00305142	0.0233433	114.57	217.29	2.818	10.398
TRINITY_DN6011_c0_g3	2.08193	2.90467	0.00305287	0.0233467	115.5	219.79	2.841	10.517
TRINITY_DN633_c5_g1	2.13319	2.00622	0.00305494	0.0233548	60.69	120.08	1.493	5.746
TRINITY_DN10819_c0_g1	2.02988	4.31059	0.0030744	0.0234803	314.21	574.43	7.728	27.487
TRINITY_DN20323_c1_g1	2.00681	8.32991	0.00308165	0.023528	5132.39	9229.26	126.233	441.631
TRINITY_DN2678_c1_g1	2.05864	3.4512	0.00308822	0.0235627	171.19	318.96	4.21	15.262
TRINITY_DN4828_c0_g1	2.04042	3.92914	0.00310892	0.023705	240.28	441.86	5.91	21.144
TRINITY_DN6908_c0_g1	2.03196	4.30764	0.00312076	0.0237875	313.18	572.63	7.703	27.401
TRINITY_DN3316_c0_g1	2.04564	3.55519	0.00313244	0.0238687	185.21	342	4.555	16.365
TRINITY_DN10590_c0_g1	2.14107	1.6611	0.00315136	0.0239663	48.39	95.43	1.19	4.566
TRINITY_DN21265_c0_g1	2.1422	1.75095	0.00315551	0.0239663	51.36	101.35	1.263	4.849
TRINITY_DN12722_c0_g1	2.12967	1.82466	0.00315891	0.0239663	54.46	106.28	1.34	5.086
TRINITY_DN13228_c0_g1	2.11361	2.12785	0.0031681	0.0239663	66.83	130	1.644	6.221
TRINITY_DN12360_c0_g1	2.10418	2.16332	0.00316871	0.0239663	68.97	133.15	1.696	6.371
TRINITY_DN8043_c0_g1	2.11627	2.21492	0.00316979	0.0239663	71.46	137.78	1.758	6.593
TRINITY_DN2311_c0_g1	2.03728	3.85214	0.0031703	0.0239663	228.17	418.59	5.612	20.03
TRINITY_DN10083_c0_g1	2.10266	2.3786	0.00317202	0.0239663	79.65	154.09	1.959	7.373
TRINITY_DN7144_c0_g1	2.10266	2.3786	0.00317202	0.0239663	79.82	153.83	1.963	7.361
TRINITY_DN10795_c0_g1	2.08478	2.38235	0.00317202	0.0239663	80.9	154.43	1.99	7.39
TRINITY_DN915_c3_g1	2.08478	2.38235	0.00317202	0.0239663	81.11	154.05	1.995	7.371
TRINITY_DN4478_c0_g1	2.05653	3.21945	0.0031734	0.0239663	146.18	271.84	3.595	13.008
TRINITY_DN8074_c0_g1	2.0467	3.22148	0.0031734	0.0239663	146.6	271.8	3.606	13.006
TRINITY_DN35528_c0_g1	2.08817	2.61815	0.00317373	0.0239663	94.74	181.3	2.33	8.676
TRINITY_DN10604_c0_g1	2.1143	2.15011	0.00327162	0.0245728	67.67	131.6	1.664	6.297
TRINITY_DN108_c0_g2	2.12355	2.09149	0.00327461	0.0245728	64.68	127.47	1.591	6.1
TRINITY_DN16797_c0_g2	2.10159	2.09613	0.00327461	0.0245728	66.19	127.04	1.628	6.079
TRINITY_DN2364_c2_g1	2.10159	2.09613	0.00327461	0.0245728	66.19	127.04	1.628	6.079
TRINITY_DN14160_c0_g1	2.1114	2.05896	0.00327615	0.0245764	63.72	124.33	1.567	5.949
TRINITY_DN27040_c0_g1	2.02852	3.66923	0.00328309	0.0246146	201.75	369.34	4.962	17.673
TRINITY_DN8896_c0_g1	2.11835	1.89481	0.00328417	0.0246146	57.3	110.61	1.409	5.293
TRINITY_DN17303_c0_g1	2.12786	1.73937	0.00329081	0.0246461	51.32	100.36	1.262	4.802
TRINITY_DN16535_c0_g1	2.17209	1.55849	0.00329725	0.0246709	43.81	89.18	1.078	4.267
TRINITY_DN3139_c2_g1	2.17209	1.55849	0.00329725	0.0246709	43.6	89.27	1.072	4.272
TRINITY_DN2605_c0_g1	2.03605	3.21293	0.0033268	0.0248679	146.94	270.23	3.614	12.931
TRINITY_DN3331_c0_g1	2.04288	3.10513	0.00333873	0.0249411	136.24	250.98	3.351	12.01
TRINITY_DN90_c2_g1	2.00731	4.63968	0.00334006	0.0249429	399.45	718.19	9.825	34.366
TRINITY_DN6173_c0_g2	2.05452	2.86996	0.00336849	0.0251068	114.73	213.78	2.822	10.23
TRINITY_DN3726_c0_g1	2.02215	3.75473	0.00338438	0.0252171	215.18	391.43	5.292	18.731
TRINITY_DN17767_c0_g1	2.10896	1.98665	0.00339814	0.0252963	61.03	118.07	1.501	5.65
TRINITY_DN31250_c0_g1	2.04689	3.08676	0.00339827	0.0252963	134.04	248.01	3.297	11.868
TRINITY_DN6767_c0_g1	2.04689	3.08676	0.00339827	0.0252963	134.5	247.54	3.308	11.845
TRINITY_DN730_c4_g1	2.02763	3.61725	0.00340647	0.0253377	195	355.62	4.796	17.017
TRINITY_DN2097_c2_g1	2.11908	1.92089	0.00340711	0.0253377	57.77	113.25	1.421	5.419
TRINITY_DN3876_c3_g1	2.10531	1.8843	0.00341183	0.0253566	56.96	109.83	1.401	5.256
TRINITY_DN7652_c0_g2	2.14146	1.69167	0.00343807	0.0254897	49.44	96.77	1.216	4.631
TRINITY_DN10511_c0_g1	2.12582	1.64881	0.0034439	0.0255133	48.4	93.91	1.19	4.494
TRINITY_DN13110_c1_g1	2.06593	2.36718	0.00344625	0.0255143	81.42	151.56	2.002	7.252
TRINITY_DN5512_c0_g1	2.06593	2.36718	0.00344625	0.0255143	80.67	151.54	1.984	7.251
TRINITY_DN8344_c0_g1	2.0198	3.57322	0.00345649	0.0255657	190.31	344.56	4.681	16.488
TRINITY_DN78124_c0_g1	2.01931	3.52617	0.00346613	0.0256206	184.42	333.78	4.536	15.972
TRINITY_DN16337_c0_g1	2.0867	2.23174	0.0034713	0.0256507	73.01	139.49	1.796	6.675
TRINITY_DN6439_c0_g1	2.0536	2.66524	0.00347441	0.0256574	100.27	186.1	2.466	8.905
TRINITY_DN8326_c0_g1	2.02906	3.24642	0.00347869	0.0256808	151.18	276.15	3.718	13.214
TRINITY_DN13971_c0_g1	2.09126	2.10983	0.00349466	0.0257823	67.03	127.7	1.649	6.11
TRINITY_DN3934_c0_g1	2.05971	2.53237	0.00350289	0.0258348	91.27	170.42	2.245	8.155
TRINITY_DN18751_c0_g1	2.09972	2.04955	0.00350766	0.0258618	64.01	122.83	1.574	5.878
TRINITY_DN41725_c0_g1	2.04464	2.82346	0.00351403	0.0258796	111.75	206.62	2.749	9.887
TRINITY_DN14855_c0_g1	2.1098	2.01115	0.00351454	0.0258796	61.54	120.05	1.514	5.745
TRINITY_DN6416_c0_g2	2.08678	2.01607	0.00351454	0.0258796	62.69	120.12	1.542	5.748
TRINITY_DN13772_c1_g1	2.05492	2.46283	0.00351913	0.0259052	86.7	162.23	2.132	7.763
TRINITY_DN22860_c0_g2	2.00742	3.93262	0.00352251	0.0259136	244.89	440.62	6.023	21.084
TRINITY_DN10812_c0_g2	2.09561	1.95168	0.00352912	0.025951	60.32	114.67	1.483	5.487
TRINITY_DN6715_c0_g3	2.03736	2.96607	0.00354641	0.0260317	124.17	227.53	3.054	10.888
TRINITY_DN9958_c0_g1	2.08076	2.30502	0.00355664	0.0260985	77.07	145.8	1.896	6.977
TRINITY_DN5557_c1_g2	2.04515	2.9123	0.00356058	0.0261192	119.43	220.13	2.937	10.534
TRINITY_DN2568_c2_g1	2.00622	4.00669	0.00356787	0.0261644	258.35	464.42	6.354	22.223
TRINITY_DN18299_c2_g1	2.14184	1.72161	0.00358074	0.0262505	50.01	98.75	1.23	4.726
TRINITY_DN12951_c0_g2	2.08347	2.16771	0.00359437	0.0263088	69.69	132.69	1.714	6.349
TRINITY_DN41315_c0_g1	2.08347	2.16771	0.00359437	0.0263088	69.57	133.46	1.711	6.386
TRINITY_DN917_c4_g1	2.1104	1.63642	0.00360115	0.0263419	48.16	92.56	1.185	4.429
TRINITY_DN3525_c1_g2	2.12351	1.55229	0.00362353	0.0264639	44.82	88.22	1.102	4.222
TRINITY_DN3539_c0_g1	2.03416	2.85362	0.00364798	0.0266173	115.1	211.02	2.831	10.098
TRINITY_DN10817_c0_g1	2.1176	1.86825	0.00368366	0.0268102	55.99	109.42	1.377	5.236
TRINITY_DN5395_c0_g1	2.0009	3.64711	0.00368796	0.0268331	202.22	361.64	4.974	17.305
TRINITY_DN393_c8_g1	2.1272	1.70981	0.00373603	0.0271077	49.68	97.93	1.222	4.686
TRINITY_DN6371_c0_g1	2.09873	1.71596	0.00373603	0.0271077	51.21	98.47	1.259	4.712
TRINITY_DN8982_c0_g1	2.05772	2.37854	0.00373621	0.0271077	82.49	153.3	2.029	7.335
TRINITY_DN10358_c0_g2	2.08909	2.0637	0.00374461	0.0271481	64.74	124.19	1.592	5.943
TRINITY_DN10417_c0_g3	2.0327	2.58886	0.00374597	0.0271481	96.12	175.54	2.364	8.4
TRINITY_DN511_c3_g1	2.04683	2.35187	0.00374647	0.0271481	81.47	149.75	2.004	7.166
TRINITY_DN15101_c0_g2	2.11143	1.66749	0.00375076	0.0271538	48.75	94.8	1.199	4.536
TRINITY_DN25418_c0_g3	2.11143	1.66749	0.00375076	0.0271538	48.77	95.45	1.2	4.568
TRINITY_DN7868_c0_g1	2.01095	3.35211	0.00376035	0.027195	164.37	295.51	4.043	14.14
TRINITY_DN9584_c0_g1	2.05243	2.5425	0.00376463	0.027209	91.73	170.87	2.256	8.176
TRINITY_DN4547_c0_g1	2.02344	3.06795	0.00376802	0.027209	134.19	243.52	3.3	11.653
TRINITY_DN22820_c0_g1	2.09773	2.00143	0.00377011	0.027209	62.18	118.73	1.529	5.681
TRINITY_DN9574_c0_g1	2.07471	2.00638	0.00377011	0.027209	62.72	118.94	1.543	5.691
TRINITY_DN11012_c0_g1	2.02415	2.88316	0.00378067	0.0272513	118.12	214.89	2.905	10.283
TRINITY_DN63787_c0_g1	2.12431	1.58518	0.00378254	0.0272563	45.61	89.65	1.122	4.29
TRINITY_DN9601_c0_g3	2.08431	1.96682	0.00378371	0.0272563	61.2	116.29	1.505	5.565
TRINITY_DN58466_c0_g1	2.10703	1.53908	0.00379971	0.0273462	45.44	87.37	1.118	4.181
TRINITY_DN10515_c0_g1	2.01314	3.28108	0.0038473	0.0276372	155.96	281.78	3.836	13.484
TRINITY_DN9501_c0_g1	2.02645	2.68664	0.00387254	0.0277927	103.1	187.75	2.536	8.984
TRINITY_DN3433_c0_g1	2.00236	3.39753	0.00389644	0.0279383	170.16	305.46	4.185	14.617
TRINITY_DN54459_c0_g1	2.08395	1.70412	0.00389867	0.0279457	50.86	96.71	1.251	4.628
TRINITY_DN34320_c0_g1	2.01057	2.93282	0.00390244	0.0279641	122.8	222.22	3.02	10.634
TRINITY_DN13301_c0_g1	2.08557	1.99165	0.00390542	0.0279768	61.94	118.25	1.523	5.658
TRINITY_DN10547_c0_g1	2.0432	2.41944	0.00391998	0.0280551	85.05	157.06	2.092	7.516
TRINITY_DN14291_c1_g1	2.09482	1.62394	0.0039396	0.0281592	47.66	92.15	1.172	4.41
TRINITY_DN13287_c0_g1	2.09449	1.92615	0.00394059	0.0281592	59.04	112.95	1.452	5.405
TRINITY_DN20592_c0_g1	2.06162	2.15017	0.00395385	0.0282365	69.62	130.73	1.712	6.256
TRINITY_DN19483_c0_g1	2.10821	1.57225	0.00396179	0.0282759	46.17	88.85	1.136	4.251
TRINITY_DN17318_c0_g2	2.06994	2.1144	0.00397072	0.0283135	67.61	127.55	1.663	6.103
TRINITY_DN15268_c0_g1	2.04893	2.11895	0.00397072	0.0283135	68.51	127.87	1.685	6.119
TRINITY_DN6114_c0_g1	2.0315	2.66204	0.00397212	0.0283148	100.51	185.34	2.472	8.869
TRINITY_DN9555_c0_g1	2.05544	2.05908	0.00400671	0.0284565	65.8	123.11	1.618	5.891
TRINITY_DN4769_c0_g1	2.01048	2.99083	0.00400921	0.0284608	127.85	231	3.145	11.053
TRINITY_DN10007_c0_g1	2.02594	2.5986	0.004011	0.0284608	97.37	176.71	2.395	8.456
TRINITY_DN19696_c0_g1	2.10109	1.77425	0.00402182	0.0285289	53.42	102.27	1.314	4.894
TRINITY_DN10416_c1_g1	2.03738	2.23175	0.00402675	0.0285464	74.95	138.17	1.844	6.612
TRINITY_DN1748_c2_g1	2.06306	2.17208	0.00406296	0.0287767	71.48	132.61	1.758	6.345
TRINITY_DN28943_c0_g1	2.09618	1.65526	0.00409463	0.0289592	49.24	94.45	1.211	4.519
TRINITY_DN12064_c0_g1	2.07906	1.61134	0.00412167	0.0291038	47.9	90.92	1.178	4.35
TRINITY_DN12542_c0_g1	2.04368	2.04968	0.00414519	0.0292343	65.96	121.61	1.622	5.819
TRINITY_DN3064_c7_g1	2.05924	1.94674	0.00421733	0.0296439	61.42	113.89	1.511	5.45
TRINITY_DN6466_c0_g1	2.01254	2.68962	0.00421868	0.0296444	103.71	187.6	2.551	8.977
TRINITY_DN19743_c0_g1	2.02299	2.5658	0.00422316	0.029667	94.72	172.97	2.33	8.277
TRINITY_DN168_c0_g2	2.013	2.54238	0.00424121	0.0297577	94.24	170.06	2.318	8.137
TRINITY_DN14474_c0_g1	2.00027	2.94811	0.00426234	0.0298879	124.86	224.34	3.071	10.735
TRINITY_DN21610_c0_g1	2.03388	2.1894	0.00430192	0.0301188	73.09	133.89	1.798	6.407
TRINITY_DN8369_c0_g2	2.03558	2.32471	0.00431197	0.030163	79.7	147.05	1.96	7.036
TRINITY_DN774_c2_g1	2.09192	1.55922	0.00434863	0.0303247	45.85	88.19	1.128	4.22
TRINITY_DN1340_c0_g1	2.00104	2.83977	0.00435634	0.0303545	115.73	207.74	2.846	9.941
TRINITY_DN26787_c0_g1	2.01538	2.39722	0.00436369	0.0303737	84.67	154.38	2.082	7.387
TRINITY_DN25284_c0_g1	2.10581	1.50515	0.00438658	0.0304736	44.24	85.33	1.088	4.083
TRINITY_DN14064_c0_g1	2.04457	1.91082	0.00440476	0.0305908	59.52	111.21	1.464	5.322
TRINITY_DN8113_c0_g1	2.05391	1.68016	0.00443459	0.0307611	50.58	95.49	1.244	4.569
TRINITY_DN10676_c0_g1	2.04121	2.1546	0.00446564	0.0309119	70.6	130.69	1.736	6.254
TRINITY_DN5961_c0_g3	2.03381	2.06382	0.00455877	0.0313974	67.05	123.1	1.649	5.891
TRINITY_DN3866_c1_g1	2.03152	1.90044	0.00457244	0.0314635	59.69	109.9	1.468	5.259
TRINITY_DN4377_c0_g1	2.04844	1.96193	0.00466604	0.0319937	61.53	115.4	1.513	5.522
TRINITY_DN8870_c1_g1	2.06518	1.6305	0.00467637	0.0320381	49.24	92.34	1.211	4.419
TRINITY_DN13339_c0_g1	2.01583	2.30895	0.00469538	0.0321285	80.04	145.36	1.969	6.956
TRINITY_DN23509_c0_g1	2.03372	1.92639	0.0047055	0.0321693	61.11	111.9	1.503	5.355
TRINITY_DN4080_c0_g1	2.02416	2.07783	0.00483531	0.0327997	67.72	124.36	1.666	5.951
TRINITY_DN6154_c1_g1	2.01283	1.95703	0.0048367	0.0327997	63.34	114.43	1.558	5.476
TRINITY_DN6445_c2_g1	2.03362	1.77466	0.00488615	0.0330827	55	101.41	1.353	4.853
TRINITY_DN3322_c2_g1	2.01903	2.13692	0.00491207	0.0331904	70.59	129.34	1.736	6.189
TRINITY_DN72297_c0_g1	2.01903	2.13692	0.00491207	0.0331904	70.77	128.54	1.741	6.151
TRINITY_DN643_c1_g1	2.02975	2.01622	0.00492027	0.0332265	65.13	119.35	1.602	5.711
TRINITY_DN61093_c0_g1	2.01836	1.88998	0.00492897	0.0332659	60.19	109.44	1.48	5.237
TRINITY_DN9569_c0_g1	2.02689	1.8471	0.00497897	0.0335643	57.78	105.91	1.421	5.068
TRINITY_DN2187_c4_g1	2.01052	1.80865	0.00503183	0.033842	56.94	103.33	1.4	4.944
TRINITY_DN21031_c0_g1	2.02324	1.65582	0.00505153	0.0339495	51.31	92.56	1.262	4.429
TRINITY_DN1258_c0_g2	2.07149	1.47777	0.00507329	0.0340504	44.38	83.05	1.092	3.974
TRINITY_DN13166_c0_g1	2.03919	1.48509	0.00507329	0.0340504	45.1	83.47	1.109	3.994
TRINITY_DN8853_c1_g3	2.01758	2.00655	0.00509343	0.0341475	64.69	117.97	1.591	5.645
TRINITY_DN26654_c0_g2	2.02925	1.87401	0.00511847	0.0342757	58.89	107.63	1.449	5.15
TRINITY_DN24253_c0_g1	2.01654	1.73424	0.00514718	0.0344481	54.32	98.11	1.336	4.695
TRINITY_DN1807_c0_g2	2.06101	1.5661	0.00518027	0.0346097	46.98	88.35	1.155	4.228
TRINITY_DN34973_c0_g1	2.06101	1.5661	0.00518027	0.0346097	46.99	87.54	1.156	4.189
TRINITY_DN14132_c0_g2	2.02314	1.94179	0.00519871	0.034703	61.68	112.96	1.517	5.405
TRINITY_DN15724_c0_g1	2.02314	1.94179	0.00519871	0.034703	62.16	112.83	1.529	5.399
TRINITY_DN4901_c0_g2	2.00276	1.9721	0.0053304	0.0353652	63.96	114.52	1.573	5.48
TRINITY_DN9391_c1_g1	2.00276	1.9721	0.0053304	0.0353652	64.13	114.85	1.577	5.496
TRINITY_DN1477_c2_g1	2.02864	1.71644	0.00536601	0.0355437	53.12	97.39	1.306	4.66
TRINITY_DN9098_c3_g1	2.04453	1.55303	0.00542558	0.0358258	47.29	86.55	1.163	4.142
TRINITY_DN17844_c0_g1	2.01427	1.55994	0.00542558	0.0358258	48.31	87.16	1.188	4.171
TRINITY_DN6081_c0_g3	2.01427	1.55994	0.00542558	0.0358258	47.65	87.21	1.172	4.173
TRINITY_DN13859_c0_g1	2.02191	1.79176	0.00544712	0.0359045	56.31	101.87	1.385	4.875
TRINITY_DN20155_c0_g1	2.02191	1.79176	0.00544712	0.0359045	55.97	102.47	1.377	4.903
TRINITY_DN5529_c3_g1	2.03613	1.63702	0.00551432	0.0362129	50.3	92.08	1.237	4.406
TRINITY_DN21421_c0_g1	2.05402	1.4639	0.00559556	0.0365325	43.65	81.6	1.074	3.905
TRINITY_DN8136_c3_g1	2.02172	1.47129	0.00559556	0.0365325	45.43	81.9	1.117	3.919
TRINITY_DN64682_c0_g1	2.01074	1.67438	0.00567616	0.036903	51.97	94.39	1.278	4.517
TRINITY_DN25406_c0_g1	2.02038	1.62455	0.00576282	0.0373305	49.93	91.33	1.228	4.37
TRINITY_DN33616_c0_g1	2.02038	1.62455	0.00576282	0.0373305	49.93	91.33	1.228	4.37
TRINITY_DN25062_c0_g1	2.0137	1.70462	0.0058346	0.0377112	52.78	96.45	1.298	4.615
TRINITY_DN13968_c0_g1	2.03633	1.44991	0.00587836	0.0378447	44.09	81.17	1.084	3.884
TRINITY_DN9353_c1_g2	2.03633	1.44991	0.00587836	0.0378447	43.77	81.34	1.076	3.892
TRINITY_DN13421_c0_g3	2.00403	1.45738	0.00587836	0.0378447	45.2	81.24	1.112	3.887
TRINITY_DN15575_c0_g2	2.00403	1.45738	0.00587836	0.0378447	45	80.99	1.107	3.876
TRINITY_DN35742_c0_g1	2.00403	1.45738	0.00587836	0.0378447	44.96	81.4	1.106	3.895
TRINITY_DN918_c1_g1	2.0076	1.49236	0.00606168	0.0386628	46.36	82.75	1.14	3.96
TRINITY_DN1796_c2_g1	2.01843	1.43579	0.00649161	0.0405429	43.68	79.51	1.074	3.805
TRINITY_DN20374_c0_g1	2.01843	1.43579	0.00649161	0.0405429	44.3	79.57	1.09	3.808
TRINITY_DN42438_c0_g1	2.01843	1.43579	0.00649161	0.0405429	44.24	80.49	1.088	3.852
TRINITY_DN70091_c0_g1	2.0003	1.42154	0.00682398	0.0419784	44.26	78.67	1.089	3.765
