# Supplementary material for: Transcriptome analysis of mulberry (Morus alba L.) leaves to identify differentially expressed genes associated with post-harvest shelf-life elongation
Source: Sci Rep. 2022 Oct 28;12:18195. doi: 10.1038/s41598-022-21828-7 (PMC9616847; doi:10.1038/s41598-022-21828-7)
Supplement: Supplementary file 25 — Supplementary Information 5. [file 41598_2022_21828_MOESM25_ESM.xlsx]

## Sheet: Downregulated Isoforms
ID	logFC	logCPM	PValue	FDR	CO7_counts	NS7_counts	CO7_TMM	NS7_TMM
TRINITY_DN1961_c0_g2_i1	-11.4301	11.8159	2.05e-29	2.96e-25	308821	39	3548.82	1.215
TRINITY_DN431_c0_g1_i2	-10.3577	9.8536	6.79e-26	6.55e-22	79183.7	21.1021	652.854	0.471
TRINITY_DN1451_c0_g2_i1	-9.55092	10.0107	8.25e-24	5.97e-20	88245.9	41	3290.17	4.198
TRINITY_DN1158_c0_g1_i12	-9.33974	11.688	1.81e-23	1.04e-19	282283	151.949	2097.08	3.055
TRINITY_DN256_c0_g2_i1	-8.73263	9.00723	2.84e-21	7.48e-18	43952.4	36	318.591	0.706
TRINITY_DN2359_c1_g1_i2	-8.37657	10.8542	1.38e-20	3.06e-17	158121	166.112	1539.33	4.381
TRINITY_DN1437_c0_g1_i1	-8.40892	7.84017	6.06e-20	1.25e-16	19537.8	20.1042	240.224	0.671
TRINITY_DN75450_c0_g1_i1	-8.15868	7.72805	2.65e-19	5.11e-16	18064	22	468.022	1.556
TRINITY_DN2046_c0_g1_i10	-7.90296	9.05342	5.34e-19	9.08e-16	45301.3	66.3438	425.484	1.688
TRINITY_DN116_c0_g1_i11	-7.93016	7.43423	1.28e-18	2.05e-15	14719.1	21.2203	232.228	0.91
TRINITY_DN6422_c0_g1_i1	-7.51893	8.9305	6.72e-18	9.72e-15	41545.2	79	502.903	2.594
TRINITY_DN281_c0_g2_i5	-7.36842	9.89357	1.38e-17	1.61e-14	80982.3	170.968	1188.38	6.814
TRINITY_DN322_c0_g1_i23	-7.37437	9.59047	1.39e-17	1.61e-14	65630.5	137.772	539.738	3.067
TRINITY_DN347_c0_g1_i4	-7.29992	8.65726	2.88e-17	3.2e-14	34338.6	76.2064	474.141	2.856
TRINITY_DN216_c0_g1_i1	-7.2311	8.47059	4.86e-17	5.21e-14	30156.7	70.3332	204.595	1.291
TRINITY_DN418_c1_g1_i12	-7.36362	7.12232	5.04e-17	5.21e-14	11826	24.7871	123.108	0.699
TRINITY_DN12664_c0_g2_i8	-7.35565	6.86456	6.52e-17	6.33e-14	9884.05	20.5401	235.873	1.337
TRINITY_DN362_c0_g1_i2	-7.35463	6.86355	6.57e-17	6.33e-14	9877.21	21.2151	56.769	0.33
TRINITY_DN13_c0_g1_i6	-7.17347	8.04004	8.5e-17	7.93e-14	22359.3	53.7415	280.699	1.83
TRINITY_DN1592_c0_g1_i2	-7.30606	6.81548	9.16e-17	8.11e-14	9549.94	21.0261	43.744	0.26
TRINITY_DN643_c0_g1_i4	-7.33997	6.77918	9.27e-17	8.11e-14	9313.17	20.4943	134.064	0.801
TRINITY_DN830_c0_g1_i3	-7.19084	7.69594	9.53e-17	8.11e-14	17607.2	41.7206	271.56	1.748
TRINITY_DN505_c0_g1_i12	-7.2296	6.87014	1.54e-16	1.27e-13	9917.4	22.6136	84.853	0.524
TRINITY_DN2253_c1_g2_i1	-7.08425	7.97801	1.59e-16	1.28e-13	21406.7	55	716.803	5.048
TRINITY_DN2746_c0_g2_i4	-7.095	7.41893	1.92e-16	1.5e-13	14516.6	36.9659	104.192	0.718
TRINITY_DN2746_c0_g2_i14	-7.05183	7.37619	2.57e-16	1.96e-13	14089	36.9659	101.123	0.718
TRINITY_DN3140_c1_g1_i1	-6.93539	8.11446	3.77e-16	2.8e-13	23516	67	618.466	4.813
TRINITY_DN135_c0_g2_i6	-6.8685	9.07812	4.55e-16	3.29e-13	45883.6	136.798	231.601	1.867
TRINITY_DN2383_c0_g1_i5	-6.82463	8.80734	6.41e-16	4.42e-13	38015	116.6	166.271	1.378
TRINITY_DN1851_c0_g1_i5	-7.03836	6.48106	7.25e-16	4.77e-13	7555.93	20.3909	101.608	0.744
TRINITY_DN85_c0_g1_i3	-6.74519	9.69003	9.32e-16	5.86e-13	70093.2	227.87	592.337	5.214
TRINITY_DN3188_c0_g1_i1	-6.71437	9.36607	1.2e-15	7.4e-13	55976	186.467	1752.7	15.985
TRINITY_DN27106_c0_g1_i1	-6.76299	7.57944	1.49e-15	8.92e-13	16200	52	152.598	1.327
TRINITY_DN1175_c0_g1_i2	-6.86597	6.68644	1.51e-15	8.92e-13	8710.15	26.1714	104.988	0.856
TRINITY_DN2034_c0_g1_i9	-6.77076	7.31408	1.7e-15	9.83e-13	13472.5	42.7785	42.946	0.368
TRINITY_DN126_c0_g2_i3	-6.67386	8.34298	1.94e-15	1.08e-12	27514.7	94.1795	150.946	1.397
TRINITY_DN507_c0_g1_i8	-6.80431	6.73177	1.94e-15	1.08e-12	8985.84	28.2462	56.673	0.482
TRINITY_DN1180_c0_g2_i2	-6.64232	7.94795	2.62e-15	1.43e-12	20909.5	72.5401	358.32	3.38
TRINITY_DN607_c1_g1_i10	-6.81696	6.26272	3.26e-15	1.75e-12	6480.98	20.1958	87.516	0.74
TRINITY_DN3656_c1_g1_i1	-6.75022	6.19699	5.13e-15	2.7e-12	6188	20	86.283	0.757
TRINITY_DN481_c0_g1_i5	-6.52044	7.56934	6.8e-15	3.45e-12	16060.4	60.9358	167.112	1.718
TRINITY_DN75266_c0_g1_i1	-6.64421	6.46781	6.8e-15	3.45e-12	7469	26	377.055	3.628
TRINITY_DN130_c1_g2_i2	-6.51198	7.6523	7.06e-15	3.51e-12	17011.8	64.7526	207.589	2.143
TRINITY_DN281_c0_g2_i1	-6.47701	8.17879	7.16e-15	3.51e-12	24516.1	96.421	736.128	7.922
TRINITY_DN1293_c0_g1_i2	-6.58223	6.70416	7.81e-15	3.76e-12	8801.82	32.1089	66.06	0.652
TRINITY_DN135_c0_g2_i17	-6.60125	6.47953	9.15e-15	4.34e-12	7527.84	27.3308	42.81	0.42
TRINITY_DN281_c0_g2_i4	-6.35849	11.0958	1.1e-14	5.11e-12	185255	788.097	1324.62	15.248
TRINITY_DN1015_c2_g1_i9	-6.49074	6.86042	1.19e-14	5.46e-12	9807.33	37.6964	133.307	1.391
TRINITY_DN199_c1_g1_i6	-6.44564	7.37266	1.25e-14	5.64e-12	14000	56.4175	272.681	2.991
TRINITY_DN109_c0_g1_i7	-6.39491	7.24356	1.84e-14	8.12e-12	12793	52.7899	28.666	0.319
TRINITY_DN1931_c0_g2_i2	-6.45447	6.57837	1.85e-14	8.12e-12	8055.5	31.7253	166.026	1.781
TRINITY_DN54_c1_g1_i1	-6.32747	8.03124	1.97e-14	8.52e-12	22101.9	96.376	263.188	3.113
TRINITY_DN958_c1_g1_i10	-6.33355	7.54123	2.29e-14	9.6e-12	15726	67.554	210.975	2.46
TRINITY_DN135_c0_g2_i14	-6.28696	8.0926	2.55e-14	1.05e-11	23055.7	103.29	254.25	3.088
TRINITY_DN135_c0_g2_i5	-6.25985	7.9646	3.12e-14	1.27e-11	21090.3	96.4518	307.304	3.817
TRINITY_DN708_c0_g2_i1	-6.47577	5.92722	3.28e-14	1.32e-11	5116	19.5765	74.069	0.77
TRINITY_DN1314_c0_g1_i4	-6.43626	6.0245	3.37e-14	1.33e-11	5474.07	22.4211	25.064	0.277
TRINITY_DN180_c0_g1_i21	-6.42335	6.13612	3.66e-14	1.43e-11	5917.37	24.0754	136.75	1.517
TRINITY_DN5104_c0_g1_i2	-6.40102	6.05339	4.27e-14	1.65e-11	5584.24	22.5228	150.174	1.655
TRINITY_DN5471_c0_g1_i2	-6.19176	8.40944	4.5e-14	1.71e-11	28704.5	136.949	455.098	5.9
TRINITY_DN390_c1_g1_i1	-6.12331	10.332	5.44e-14	2.04e-11	108858	544.769	1649.77	22.427
TRINITY_DN365_c4_g1_i1	-6.30752	6.34152	5.73e-14	2.13e-11	6821.96	30	69.02	0.822
TRINITY_DN606_c0_g3_i1	-6.08169	9.74036	7.84e-14	2.8e-11	72193.5	371.821	1460.06	20.477
TRINITY_DN446_c0_g1_i14	-6.18228	6.43929	1.04e-13	3.68e-11	7295.13	34.5351	116.149	1.494
TRINITY_DN909_c0_g1_i7	-6.00705	8.28937	1.53e-13	5.35e-11	26359.5	142.687	186.071	2.725
TRINITY_DN1012_c0_g1_i13	-5.95241	7.69186	2.54e-13	8.76e-11	17397.4	98.2286	174.613	2.671
TRINITY_DN413_c1_g1_i1	-5.85083	10.8591	3.36e-13	1.13e-10	156426	946.085	3500.82	57.719
TRINITY_DN48_c0_g1_i8	-6.0583	5.89276	3.53e-13	1.17e-10	4976.23	26.084	13.184	0.187
TRINITY_DN2370_c1_g1_i1	-6.00143	6.30237	3.57e-13	1.17e-10	6618.96	36	140.112	2.076
TRINITY_DN82_c0_g1_i5	-5.88062	8.02796	3.69e-13	1.2e-10	21954.3	130.253	302.403	4.87
TRINITY_DN1515_c0_g1_i2	-5.90565	7.33609	3.88e-13	1.25e-10	13579.3	78.5488	199.529	3.135
TRINITY_DN156_c0_g1_i12	-5.95658	6.44471	4.01e-13	1.28e-10	7305.76	41.2628	38.194	0.583
TRINITY_DN61_c0_g1_i6	-6.00457	5.89412	5.1e-13	1.6e-10	4977.96	27.4247	23.063	0.343
TRINITY_DN315_c0_g1_i15	-6.01402	5.61123	5.73e-13	1.78e-10	4085.01	21.7706	83.51	1.212
TRINITY_DN271_c0_g1_i5	-6.01127	5.67189	5.85e-13	1.8e-10	4261.55	23.4683	36.935	0.551
TRINITY_DN4480_c0_g1_i1	-5.97283	5.57105	7.55e-13	2.25e-10	3970	22	139.314	2.118
TRINITY_DN2083_c0_g1_i1	-5.86974	6.04915	9.56e-13	2.82e-10	5539	33	57.058	0.921
TRINITY_DN960_c0_g1_i4	-5.8968	5.73506	1.04e-12	3.02e-10	4449.44	25.8343	49.186	0.774
TRINITY_DN622_c0_g1_i4	-5.69555	9.4104	1.04e-12	3.02e-10	57170.7	385.438	950.969	17.428
TRINITY_DN18124_c0_g1_i6	-5.88519	5.6678	1.12e-12	3.2e-10	4244.04	24.6779	96.992	1.538
TRINITY_DN7717_c1_g1_i4	-5.68012	9.43224	1.16e-12	3.28e-10	58032.1	395.17	2181.61	40.799
TRINITY_DN478_c0_g1_i16	-5.91613	5.38016	1.4e-12	3.89e-10	3471.27	19.8509	24.813	0.384
TRINITY_DN109_c0_g1_i2	-5.80883	5.9897	1.44e-12	3.96e-10	5309.58	33.0479	11.489	0.193
TRINITY_DN622_c0_g1_i1	-5.66016	8.25612	1.51e-12	4.12e-10	25651.8	177.089	206.318	3.856
TRINITY_DN1459_c0_g1_i1	-5.6814	7.02258	1.73e-12	4.67e-10	10888.8	74	483.022	9.045
TRINITY_DN446_c0_g1_i8	-5.7394	6.26695	1.74e-12	4.67e-10	6437.79	42.4196	81.045	1.449
TRINITY_DN135_c0_g2_i3	-5.77694	6.00127	1.8e-12	4.76e-10	5350.71	33.515	41.82	0.709
TRINITY_DN260_c0_g1_i5	-5.70721	6.51367	1.81e-12	4.76e-10	7642.69	51.3497	175.906	3.223
TRINITY_DN135_c0_g2_i4	-5.63507	7.95437	1.84e-12	4.8e-10	20795.7	145.87	411.404	7.857
TRINITY_DN569_c0_g2_i2	-5.76878	5.55446	2.43e-12	6.27e-10	3914.95	25	42.736	0.74
TRINITY_DN3981_c0_g2_i2	-5.58902	7.52793	2.79e-12	7.14e-10	15454.5	112	105.417	2.067
TRINITY_DN909_c0_g2_i5	-5.51918	11.6365	3.06e-12	7.78e-10	266987	2032.32	1896.46	39.062
TRINITY_DN181_c0_g1_i4	-5.62393	6.40404	3.44e-12	8.64e-10	7072.51	49.7413	439.172	8.585
TRINITY_DN3311_c0_g1_i9	-5.61108	6.03585	4.42e-12	1.09e-09	5469.77	38.6394	36.369	0.695
TRINITY_DN156_c0_g1_i6	-5.49605	7.89527	4.66e-12	1.14e-09	19919.5	153.847	80.854	1.687
TRINITY_DN643_c0_g1_i7	-5.73338	5.20261	4.71e-12	1.15e-09	3058.05	20.1376	20.667	0.368
TRINITY_DN769_c1_g1_i1	-5.51813	6.93878	5.08e-12	1.23e-09	10249.1	78.3021	180.829	3.757
TRINITY_DN362_c0_g1_i7	-5.54135	6.14057	5.99e-12	1.41e-09	5878.51	44.1384	45.212	0.919
TRINITY_DN1032_c0_g1_i8	-5.43381	8.96664	6.03e-12	1.41e-09	41865.2	337.879	486.021	10.637
TRINITY_DN390_c1_g1_i2	-5.47497	6.76174	7.02e-12	1.62e-09	9054.52	71.2312	102.441	2.185
TRINITY_DN433_c0_g1_i2	-5.41356	8.18379	7.54e-12	1.73e-09	24308.4	198.558	222.505	4.923
TRINITY_DN909_c0_g2_i9	-5.43769	7.38022	7.62e-12	1.74e-09	13914.9	112.138	83.048	1.81
TRINITY_DN243_c0_g1_i7	-5.3868	9.37739	7.95e-12	1.8e-09	55625.5	463.913	257.606	5.806
TRINITY_DN744_c0_g2_i1	-5.46489	6.46186	8.43e-12	1.88e-09	7347.09	58.0185	61.379	1.312
TRINITY_DN135_c0_g2_i8	-5.46386	6.57943	8.45e-12	1.88e-09	7974.31	62.9511	41.009	0.875
TRINITY_DN1583_c0_g1_i1	-5.42946	6.59077	1.01e-11	2.23e-09	8033	65	82.938	1.819
TRINITY_DN690_c0_g1_i17	-5.57969	5.1891	1.03e-11	2.26e-09	3022.57	22.3823	17.87	0.358
TRINITY_DN205_c1_g1_i1	-5.52652	5.5307	1.04e-11	2.27e-09	3837.88	29.3366	44.623	0.925
TRINITY_DN758_c0_g1_i6	-5.34378	9.10337	1.09e-11	2.34e-09	45963.5	394.764	914.889	21.394
TRINITY_DN6390_c0_g1_i4	-5.43931	6.28052	1.09e-11	2.34e-09	6472.46	52.3183	151.275	3.335
TRINITY_DN278_c0_g2_i1	-5.51568	5.30887	1.3e-11	2.76e-09	3285	25	37.692	0.778
TRINITY_DN1633_c1_g1_i3	-5.35796	6.98831	1.35e-11	2.85e-09	10581.9	89.8383	63.306	1.453
TRINITY_DN9465_c0_g2_i2	-5.41778	5.91954	1.45e-11	3.01e-09	5029.19	41	66.994	1.482
TRINITY_DN109_c3_g2_i1	-5.56057	5.10455	1.46e-11	3.01e-09	2847.6	21	42.032	0.842
TRINITY_DN3189_c0_g1_i7	-5.3518	6.62157	1.56e-11	3.2e-09	8196.74	70.3888	130.32	3.041
TRINITY_DN1120_c0_g1_i5	-5.53223	5.00793	1.78e-11	3.62e-09	2660.45	19.6206	42.121	0.844
TRINITY_DN1276_c1_g1_i2	-5.29897	7.37985	1.8e-11	3.64e-09	13880.4	123.055	583.748	14.244
TRINITY_DN1180_c0_g1_i3	-5.4891	5.1015	1.88e-11	3.77e-09	2839.14	21.5692	255.088	5.459
TRINITY_DN2383_c0_g1_i3	-5.33738	6.26188	2.04e-11	4.08e-09	6378.41	54.7768	96.28	2.246
TRINITY_DN181_c0_g1_i7	-5.29132	6.71809	2.28e-11	4.49e-09	8758.23	77.7072	410.176	10.04
TRINITY_DN390_c0_g1_i21	-5.44984	5.1267	2.43e-11	4.73e-09	2888.13	23.2191	37.016	0.807
TRINITY_DN909_c0_g2_i7	-5.25854	7.12674	2.44e-11	4.73e-09	11631.5	105.993	71.978	1.774
TRINITY_DN341_c1_g1_i1	-5.30943	6.06941	2.71e-11	5.23e-09	5573.91	48.9914	69.02	1.646
TRINITY_DN164_c0_g1_i5	-5.34291	5.62105	2.8e-11	5.36e-09	4077.07	35.4091	20.713	0.486
TRINITY_DN1214_c3_g1_i2	-5.29881	5.93732	3.02e-11	5.75e-09	5081.72	45	49.217	1.181
TRINITY_DN1364_c0_g3_i1	-5.25316	6.50518	3.18e-11	6.01e-09	7546.03	68.7935	101.055	2.5
TRINITY_DN2515_c0_g1_i1	-5.16804	7.93754	3.79e-11	7.08e-09	20401.4	198	119.589	3.139
TRINITY_DN1063_c0_g1_i6	-5.22639	6.3714	3.79e-11	7.08e-09	6871.04	64.4719	108.558	2.768
TRINITY_DN60471_c0_g1_i1	-5.21972	6.199	4.18e-11	7.76e-09	6092.33	57.0143	79.521	2.019
TRINITY_DN2108_c0_g1_i3	-5.27339	5.59404	4.49e-11	8.21e-09	3996.07	35.6334	66.568	1.614
TRINITY_DN4045_c0_g1_i1	-5.16531	6.89393	4.91e-11	8.88e-09	9876	96	154.208	4.073
TRINITY_DN2436_c0_g1_i12	-5.25388	5.53502	5.01e-11	9.01e-09	3832.74	35.4785	21.468	0.537
TRINITY_DN7717_c1_g1_i1	-5.15356	6.82143	5.33e-11	9.52e-09	9388.01	91.5084	250.388	6.667
TRINITY_DN180_c0_g1_i16	-5.15402	6.77428	5.41e-11	9.61e-09	9084.63	88.8053	76.175	2.016
TRINITY_DN65_c0_g2_i1	-5.14367	6.87296	5.66e-11	9.99e-09	9729.39	95.6453	68.297	1.817
TRINITY_DN1478_c0_g1_i4	-5.31944	4.93795	5.71e-11	1e-08	2524.24	21.5161	20.224	0.467
TRINITY_DN1015_c2_g1_i4	-5.07788	9.35035	5.84e-11	1.01e-08	54289.6	560.933	474.525	13.277
TRINITY_DN909_c0_g2_i11	-5.12266	7.09947	5.94e-11	1.02e-08	11385.1	113.83	133.469	3.619
TRINITY_DN711_c0_g1_i12	-5.15229	6.29967	6.17e-11	1.05e-08	6527.2	63.8145	139.078	3.705
TRINITY_DN6101_c0_g2_i2	-5.11305	7.13971	6.32e-11	1.07e-08	11706	118.084	284.138	7.821
TRINITY_DN758_c0_g1_i2	-5.06076	10.1786	6.43e-11	1.08e-08	96392.4	1007.79	1515.55	43.054
TRINITY_DN3484_c0_g1_i6	-5.20916	5.49187	6.74e-11	1.13e-08	3715.61	34.9628	21.157	0.538
TRINITY_DN1266_c0_g1_i2	-5.28882	4.9085	6.96e-11	1.16e-08	2470.8	22.2469	59.717	1.467
TRINITY_DN2271_c0_g1_i5	-5.18487	5.65891	7.46e-11	1.23e-08	4174.58	39.7041	61.982	1.601
TRINITY_DN1524_c0_g1_i17	-5.11956	6.3549	7.52e-11	1.24e-08	6779.11	67.5264	140.872	3.822
TRINITY_DN1825_c0_g1_i2	-5.05812	8.00851	7.63e-11	1.25e-08	21386.4	224.309	193.109	5.486
TRINITY_DN180_c0_g1_i17	-5.07568	7.18635	7.97e-11	1.3e-08	12083.1	124.901	317.047	8.951
TRINITY_DN728_c1_g1_i7	-5.11113	5.65746	1.1e-10	1.76e-08	4165.06	41.8037	394.463	11.174
TRINITY_DN393_c0_g1_i10	-5.02174	7.03911	1.14e-10	1.81e-08	10894.6	116.861	116.131	3.376
TRINITY_DN433_c0_g1_i18	-5.01704	7.16369	1.16e-10	1.83e-08	11879.9	128.333	74.388	2.173
TRINITY_DN418_c1_g1_i15	-5.08003	5.69392	1.24e-10	1.95e-08	4269.72	43.7152	27.955	0.774
TRINITY_DN618_c1_g1_i1	-5.06026	5.88582	1.29e-10	2.01e-08	4880.52	50.981	43.929	1.243
TRINITY_DN5262_c0_g2_i1	-5.14477	5.21037	1.3e-10	2.01e-08	3046.71	29.9278	89.7	2.41
TRINITY_DN150_c1_g1_i7	-5.09383	5.49801	1.31e-10	2.02e-08	3723.95	37.575	61.627	1.69
TRINITY_DN5468_c0_g1_i2	-5.13342	5.10139	1.37e-10	2.09e-08	2822.47	27.6305	38.113	1.013
TRINITY_DN1214_c0_g1_i5	-5.12968	5.14767	1.42e-10	2.16e-08	2914.64	29.3403	12.984	0.353
TRINITY_DN1363_c1_g1_i2	-5.14974	4.95618	1.43e-10	2.16e-08	2548.56	24.9586	71.066	1.902
TRINITY_DN109_c1_g1_i2	-5.17075	4.85812	1.5e-10	2.26e-08	2379.69	22.9885	34.921	0.916
TRINITY_DN45_c0_g2_i4	-5.06961	5.47471	1.53e-10	2.28e-08	3661.73	37.6699	36.558	1.019
TRINITY_DN3749_c0_g3_i2	-4.93311	8.16704	1.67e-10	2.48e-08	23811.6	272.472	519.573	16.203
TRINITY_DN565_c0_g1_i6	-4.97506	6.58505	1.72e-10	2.54e-08	7935.29	87.9096	74.438	2.234
TRINITY_DN1087_c0_g1_i4	-5.01723	5.78719	1.84e-10	2.68e-08	4551.84	49.2122	33.838	0.99
TRINITY_DN39_c0_g1_i3	-5.173	4.73149	1.85e-10	2.69e-08	2177.23	21.1102	8.88	0.233
TRINITY_DN3625_c0_g1_i1	-5.08038	5.14852	1.97e-10	2.85e-08	2914	30	26.847	0.749
TRINITY_DN393_c0_g3_i3	-4.91545	7.57165	2.02e-10	2.91e-08	15741.3	182	187.151	5.869
TRINITY_DN243_c0_g1_i2	-5.09177	5.00978	2.11e-10	3.02e-08	2644.37	27.1941	11.766	0.327
TRINITY_DN2641_c0_g2_i2	-4.89764	7.8913	2.16e-10	3.07e-08	19647.2	229.908	190.042	6.025
TRINITY_DN1314_c0_g1_i2	-4.93783	6.44786	2.29e-10	3.23e-08	7205.66	82.0954	33.12	1.02
TRINITY_DN2093_c0_g1_i9	-4.94935	6.12604	2.36e-10	3.31e-08	5759.47	64.5741	125.431	3.832
TRINITY_DN856_c0_g1_i6	-4.87134	8.88293	2.37e-10	3.32e-08	39081.8	465.572	444.826	14.368
TRINITY_DN84_c0_g1_i12	-5.03451	5.00653	2.59e-10	3.6e-08	2635.17	28.4812	32.139	0.942
TRINITY_DN1276_c1_g1_i1	-4.85572	8.23818	2.77e-10	3.8e-08	24973.9	301.308	1044.48	34.68
TRINITY_DN1622_c1_g1_i2	-4.97458	5.59248	2.77e-10	3.8e-08	3969	44	41.972	1.261
TRINITY_DN750_c1_g1_i5	-4.90994	6.27386	2.79e-10	3.81e-08	6379.44	74.3513	53.951	1.703
TRINITY_DN433_c0_g1_i5	-4.84247	8.6915	2.88e-10	3.91e-08	34197.6	415.93	137.578	4.521
TRINITY_DN1478_c0_g1_i6	-5.05204	4.74447	3.25e-10	4.37e-08	2191.92	22.5569	17.413	0.485
TRINITY_DN1749_c0_g1_i13	-4.87041	6.54798	3.39e-10	4.51e-08	7714.76	92.1698	104.363	3.384
TRINITY_DN205_c1_g1_i5	-5.04172	4.67173	3.47e-10	4.61e-08	2082.47	21.701	24.426	0.69
TRINITY_DN22408_c0_g1_i8	-5.06869	4.56281	3.65e-10	4.78e-08	1928.53	20.2302	25.436	0.724
TRINITY_DN4127_c0_g1_i3	-4.92063	5.43998	3.75e-10	4.88e-08	3562.7	41.342	60.369	1.905
TRINITY_DN1478_c0_g1_i1	-5.01496	4.76928	4.12e-10	5.34e-08	2229.06	24.4067	19.968	0.592
TRINITY_DN1708_c0_g1_i1	-4.82355	6.79797	4.13e-10	5.34e-08	9172	113.482	141.462	4.755
TRINITY_DN994_c0_g1_i9	-4.9224	5.25642	4.41e-10	5.68e-08	3133.03	36.1854	25.907	0.81
TRINITY_DN1015_c2_g1_i10	-4.80909	6.91747	4.48e-10	5.74e-08	9964.27	123.549	110.15	3.703
TRINITY_DN702_c1_g1_i1	-4.83429	6.27654	4.52e-10	5.77e-08	6380.23	78.3887	47.869	1.592
TRINITY_DN2889_c0_g1_i3	-4.83339	6.21948	4.66e-10	5.92e-08	6131.38	75.4374	80.916	2.702
TRINITY_DN1391_c0_g1_i2	-4.84778	5.96077	4.71e-10	5.94e-08	5120.5	61.8157	78.282	2.567
TRINITY_DN757_c0_g1_i2	-4.78054	7.16353	5.11e-10	6.4e-08	11816.5	150.38	199.481	6.902
TRINITY_DN13923_c0_g1_i1	-4.91152	5.16468	5.3e-10	6.61e-08	2937	34	44.57	1.402
TRINITY_DN1203_c0_g2_i3	-4.78395	6.86993	5.39e-10	6.69e-08	9633.76	121.546	146.688	5.028
TRINITY_DN735_c0_g1_i2	-4.83778	5.83093	5.51e-10	6.82e-08	4674.72	56.9476	95.998	3.185
TRINITY_DN221_c0_g1_i5	-4.84358	5.53027	5.97e-10	7.33e-08	3788.66	46.4538	62.244	2.074
TRINITY_DN7717_c1_g1_i2	-4.79221	6.25439	6.02e-10	7.35e-08	6276.49	79.1374	262.019	9.091
TRINITY_DN5688_c0_g1_i2	-4.74362	7.18441	6.38e-10	7.73e-08	11978.1	156.268	114.446	4.045
TRINITY_DN7273_c0_g1_i17	-4.76946	6.49696	6.39e-10	7.73e-08	7428.45	94.7665	62.566	2.161
TRINITY_DN711_c0_g1_i14	-4.71187	8.37328	6.81e-10	8.21e-08	27334	363.904	109.404	3.935
TRINITY_DN406_c1_g1_i2	-4.81186	5.59006	6.92e-10	8.31e-08	3948.34	48.9098	67.255	2.265
TRINITY_DN418_c1_g1_i3	-4.69157	9.04229	7.25e-10	8.67e-08	43461.2	586.65	315.13	11.511
TRINITY_DN1070_c1_g1_i1	-4.81859	5.27107	7.91e-10	9.42e-08	3158	39	23.725	0.793
TRINITY_DN1642_c0_g1_i2	-4.85581	4.83581	8.24e-10	9.77e-08	2328.15	28	31.645	1.033
TRINITY_DN1032_c0_g1_i5	-4.71651	6.80515	8.33e-10	9.84e-08	9193.55	122.311	101.978	3.678
TRINITY_DN61_c0_g1_i3	-4.68145	7.77985	8.66e-10	1.01e-07	18088.7	246.095	238.717	8.814
TRINITY_DN10666_c0_g1_i8	-4.66974	8.80732	8.74e-10	1.02e-07	36902.3	506.48	319.591	11.878
TRINITY_DN3935_c0_g1_i1	-4.89067	4.65076	9.2e-10	1.07e-07	2045.39	24.1121	29.765	0.953
TRINITY_DN975_c0_g1_i2	-4.70073	6.69264	9.23e-10	1.07e-07	8497.88	114.06	140.528	5.127
TRINITY_DN474_c0_g1_i9	-4.76032	5.65277	9.36e-10	1.08e-07	4119.53	53.3213	57.265	2.012
TRINITY_DN393_c0_g2_i3	-4.71237	6.1596	9.93e-10	1.14e-07	5863.05	78.032	79.031	2.855
TRINITY_DN202_c1_g2_i3	-4.66411	7.45812	1.02e-09	1.16e-07	14459.1	199.418	191.485	7.167
TRINITY_DN221_c0_g1_i13	-4.72162	6.01351	1.03e-09	1.17e-07	5296.21	70.0026	31.735	1.134
TRINITY_DN2093_c0_g1_i12	-4.66994	7.05729	1.04e-09	1.18e-07	10944.3	149.738	172.792	6.424
TRINITY_DN1524_c0_g1_i2	-4.7171	5.92499	1.07e-09	1.21e-07	4978.03	66.069	29.718	1.067
TRINITY_DN98_c2_g1_i3	-4.89466	4.46596	1.11e-09	1.25e-07	1795.29	21.0491	8.683	0.275
TRINITY_DN600_c0_g1_i2	-4.80865	4.93524	1.15e-09	1.29e-07	2494.37	31.0992	23.893	0.807
TRINITY_DN322_c0_g1_i15	-4.72875	5.48118	1.16e-09	1.3e-07	3651.08	48.2355	14.764	0.527
TRINITY_DN2046_c0_g1_i12	-4.76235	5.10353	1.23e-09	1.37e-07	2803.99	36.4962	36.121	1.276
TRINITY_DN909_c0_g2_i2	-4.59678	10.339	1.31e-09	1.44e-07	106555	1536.98	753.11	29.393
TRINITY_DN5104_c0_g1_i6	-4.70499	5.59991	1.33e-09	1.47e-07	3964.67	53.1025	86.844	3.17
TRINITY_DN1687_c0_g1_i3	-4.77648	4.90461	1.41e-09	1.55e-07	2438.82	31.1337	15.524	0.536
TRINITY_DN3484_c0_g2_i4	-4.81166	4.57565	1.52e-09	1.64e-07	1935.77	24.479	33.89	1.165
TRINITY_DN1247_c0_g1_i3	-4.77902	4.65782	1.57e-09	1.69e-07	2049.7	26.0359	17.098	0.588
TRINITY_DN393_c1_g1_i2	-4.74519	4.7803	1.69e-09	1.81e-07	2232.67	29.3867	22.429	0.8
TRINITY_DN769_c1_g1_i3	-4.78297	4.48832	1.82e-09	1.92e-07	1818.76	22.6645	55.793	1.903
TRINITY_DN216_c0_g1_i3	-4.7014	5.0455	1.83e-09	1.92e-07	2687.66	36.4841	13.542	0.497
TRINITY_DN1293_c0_g1_i3	-4.76942	4.47548	1.99e-09	2.07e-07	1802.48	23.3621	17.924	0.629
TRINITY_DN180_c0_g1_i14	-4.55012	7.60029	2.04e-09	2.11e-07	15911.1	237.417	134.16	5.42
TRINITY_DN3704_c0_g1_i1	-4.67004	5.12947	2.06e-09	2.12e-07	2848.76	38.9848	91.994	3.448
TRINITY_DN1063_c0_g1_i1	-4.71373	4.79846	2.09e-09	2.15e-07	2260.17	30.2643	30.02	1.091
TRINITY_DN362_c0_g1_i9	-4.57188	6.66664	2.11e-09	2.16e-07	8317.33	121.659	46.552	1.841
TRINITY_DN1914_c0_g1_i8	-4.70324	4.74048	2.22e-09	2.25e-07	2168.75	28.6344	11.478	0.41
TRINITY_DN1299_c1_g1_i1	-4.66248	5.04744	2.37e-09	2.39e-07	2689.4	37	122.66	4.653
TRINITY_DN1012_c0_g1_i9	-4.63105	5.16354	2.41e-09	2.42e-07	2915.07	40.8984	21.734	0.825
TRINITY_DN6066_c0_g1_i5	-4.77439	4.28323	2.42e-09	2.42e-07	1573.08	19.7865	23.28	0.795
TRINITY_DN1560_c0_g1_i2	-4.52952	6.92289	2.57e-09	2.55e-07	9928.79	150.158	140.342	5.763
TRINITY_DN178_c1_g2_i17	-4.72727	4.49564	2.6e-09	2.58e-07	1826.5	24.32	11.962	0.431
TRINITY_DN1088_c0_g1_i5	-4.5454	6.20505	2.67e-09	2.63e-07	6024.62	90.1788	152.096	6.215
TRINITY_DN1015_c2_g1_i11	-4.48071	10.09	2.75e-09	2.71e-07	89362.7	1396.81	781.989	33.1
TRINITY_DN2455_c0_g1_i1	-4.6106	5.03607	2.95e-09	2.89e-07	2664.43	38.1638	39.953	1.554
TRINITY_DN1897_c0_g1_i1	-4.48598	7.88778	2.97e-09	2.9e-07	19392	302	217.658	9.19
TRINITY_DN716_c0_g4_i7	-4.56096	5.61576	3.07e-09	2.99e-07	3993.76	59.238	26.171	1.05
TRINITY_DN217_c2_g3_i4	-4.51574	6.22377	3.18e-09	3.07e-07	6098.82	92.9692	75.437	3.12
TRINITY_DN1605_c0_g1_i4	-4.52449	5.99843	3.35e-09	3.23e-07	5213.04	78.8192	36.091	1.476
TRINITY_DN867_c0_g2_i2	-4.48287	7.02398	3.36e-09	3.23e-07	10638.3	165.906	211.38	8.975
TRINITY_DN835_c0_g1_i3	-4.45798	7.60624	3.63e-09	3.47e-07	15934.2	252.823	246.259	10.615
TRINITY_DN2634_c1_g2_i1	-4.51941	5.62386	3.81e-09	3.61e-07	4011.65	60.8507	73.764	3.044
TRINITY_DN3765_c0_g1_i6	-4.43086	9.40037	3.82e-09	3.61e-07	55308.5	894.605	595.442	26.107
TRINITY_DN2093_c0_g1_i3	-4.56613	5.03081	3.98e-09	3.74e-07	2651.15	38.8677	90.922	3.655
TRINITY_DN388_c0_g1_i14	-4.47391	6.25898	4.18e-09	3.92e-07	6242.74	98.4082	19.9	0.847
TRINITY_DN1739_c0_g1_i2	-4.49303	5.91308	4.2e-09	3.92e-07	4907.4	76	35.583	1.491
TRINITY_DN1478_c0_g1_i3	-4.41351	9.77379	4.24e-09	3.93e-07	71619.6	1172.52	853.737	37.908
TRINITY_DN77_c0_g1_i2	-4.43582	7.47277	4.24e-09	3.93e-07	14512.6	233.697	175.675	7.673
TRINITY_DN6487_c0_g1_i1	-4.59843	4.64123	4.29e-09	3.95e-07	2017.43	28.6499	59.473	2.31
TRINITY_DN4139_c0_g1_i5	-4.68204	4.26468	4.3e-09	3.95e-07	1548.98	21.3459	2.562	0.095
TRINITY_DN12005_c0_g1_i1	-4.42545	8.09091	4.3e-09	3.95e-07	22289	362	257.047	11.32
TRINITY_DN1330_c0_g1_i13	-4.668	4.25145	4.71e-09	4.28e-07	1534.41	21.434	17.66	0.669
TRINITY_DN1007_c1_g1_i5	-4.41402	7.65255	4.75e-09	4.31e-07	16433.1	269.245	243.513	10.836
TRINITY_DN1157_c0_g3_i1	-4.5475	4.85951	4.78e-09	4.32e-07	2349.36	35.4494	37.884	1.554
TRINITY_DN3823_c0_g1_i4	-4.43367	6.69077	4.79e-09	4.32e-07	8424.36	135.764	90.781	3.966
TRINITY_DN127_c0_g1_i2	-4.39368	9.91634	4.8e-09	4.32e-07	79012.9	1311.57	672.981	30.248
TRINITY_DN21603_c0_g1_i10	-4.65893	4.17429	5.01e-09	4.48e-07	1451.9	20.0199	11.778	0.44
TRINITY_DN1015_c2_g1_i7	-4.46364	5.78782	5.03e-09	4.5e-07	4492.49	71.3764	38.833	1.671
TRINITY_DN27_c1_g1_i3	-4.42264	6.82097	5.07e-09	4.51e-07	9220.35	149.928	145.676	6.437
TRINITY_DN1872_c0_g1_i26	-4.59063	4.42415	5.16e-09	4.58e-07	1730.14	25.1807	8.022	0.316
TRINITY_DN242_c0_g1_i14	-4.5179	5.15665	5.18e-09	4.58e-07	2892.45	44.4234	30.992	1.29
TRINITY_DN1424_c2_g1_i2	-4.42283	6.65918	5.23e-09	4.62e-07	8238.16	134.01	153.092	6.776
TRINITY_DN796_c0_g1_i7	-4.39419	7.88354	5.33e-09	4.69e-07	19280.9	319.834	186.899	8.399
TRINITY_DN1843_c0_g1_i4	-4.47372	5.43271	5.48e-09	4.78e-07	3504.58	54.9979	34.82	1.481
TRINITY_DN4134_c0_g2_i2	-4.48237	5.38808	5.5e-09	4.78e-07	3397.72	53.1643	48.026	2.04
TRINITY_DN42_c0_g1_i21	-4.40669	6.74716	5.7e-09	4.9e-07	8754.41	143.76	59.949	2.663
TRINITY_DN12733_c0_g1_i1	-4.46158	5.49698	5.7e-09	4.9e-07	3664.91	57.5961	50.389	2.15
TRINITY_DN2768_c0_g1_i1	-4.63567	4.22098	5.77e-09	4.94e-07	1500.07	21	26.364	1.004
TRINITY_DN3661_c0_g3_i14	-4.60109	4.25387	5.8e-09	4.95e-07	1534.05	21.7283	7.49	0.287
TRINITY_DN5479_c0_g1_i2	-4.48397	5.18779	5.94e-09	5.06e-07	2952.52	46.2611	31.741	1.348
TRINITY_DN128_c2_g3_i8	-4.54605	4.63972	6.04e-09	5.12e-07	2011.82	30.431	61.301	2.538
TRINITY_DN893_c1_g2_i6	-4.43317	5.77889	6.2e-09	5.25e-07	4459.93	71.5204	77.483	3.379
TRINITY_DN412_c0_g1_i7	-4.37967	6.917	6.43e-09	5.39e-07	9843.92	164.661	162.195	7.375
TRINITY_DN1266_c0_g1_i3	-4.45502	5.22098	6.66e-09	5.56e-07	3020.15	47.5001	61.409	2.63
TRINITY_DN514_c0_g1_i4	-4.36225	7.52069	6.7e-09	5.57e-07	14969.6	254.241	312.506	14.458
TRINITY_DN25_c0_g1_i13	-4.40665	5.73375	7.23e-09	5.89e-07	4318.27	71.0359	34.597	1.541
TRINITY_DN1756_c0_g3_i2	-4.34886	6.95574	7.84e-09	6.35e-07	10103	173	283.111	13.252
TRINITY_DN1587_c0_g1_i4	-4.40718	5.3697	8.37e-09	6.74e-07	3347.43	55.3444	38.861	1.742
TRINITY_DN3537_c3_g1_i3	-4.57177	4.16088	8.58e-09	6.88e-07	1434.65	21.1782	10.879	0.435
TRINITY_DN315_c0_g1_i24	-4.57296	4.09348	8.63e-09	6.9e-07	1367.63	20.1782	31.255	1.257
TRINITY_DN3682_c0_g1_i1	-4.50811	4.40177	8.73e-09	6.96e-07	1698.95	26.006	59.526	2.499
TRINITY_DN1340_c1_g1_i1	-4.35635	6.02534	8.88e-09	7.06e-07	5284.99	90.3753	46.844	2.169
TRINITY_DN2220_c0_g1_i7	-4.44837	4.76591	8.92e-09	7.07e-07	2192.58	35.2968	24.097	1.052
TRINITY_DN1877_c0_g1_i12	-4.42384	4.8963	9.78e-09	7.73e-07	2402.39	38.5856	9.5	0.412
TRINITY_DN253_c3_g1_i10	-4.44883	4.63941	9.84e-09	7.74e-07	2005.72	32.015	24.89	1.078
TRINITY_DN2333_c0_g1_i1	-4.32548	6.37206	9.98e-09	7.83e-07	6723.99	116.636	79.734	3.751
TRINITY_DN802_c0_g2_i3	-4.51249	4.23314	1.01e-08	7.9e-07	1508.26	22.8675	4.448	0.182
TRINITY_DN216_c0_g1_i7	-4.35663	5.53813	1.03e-08	8.05e-07	3760.44	64.4208	24.236	1.123
TRINITY_DN3931_c1_g1_i2	-4.30718	6.7397	1.04e-08	8.1e-07	8680.57	152.812	63.654	3.032
TRINITY_DN750_c1_g1_i4	-4.40052	4.97956	1.05e-08	8.14e-07	2544.99	41.6031	18.43	0.815
TRINITY_DN825_c0_g1_i3	-4.41894	4.77812	1.09e-08	8.42e-07	2209.76	36.4667	11.864	0.529
TRINITY_DN133_c0_g1_i8	-4.53124	4.05436	1.12e-08	8.62e-07	1328.7	20.1298	8.705	0.357
TRINITY_DN1653_c0_g2_i6	-4.35822	5.12955	1.23e-08	9.4e-07	2824.12	48.2219	32.241	1.493
TRINITY_DN10602_c0_g1_i2	-4.4795	4.1397	1.24e-08	9.45e-07	1410.19	22.4423	14.789	0.638
TRINITY_DN149_c0_g2_i3	-4.35064	5.23636	1.24e-08	9.45e-07	3043.48	52.2323	524.575	25.814
TRINITY_DN164_c0_g3_i2	-4.2826	6.56828	1.27e-08	9.6e-07	7697.92	138.498	105.076	5.132
TRINITY_DN3039_c0_g1_i1	-4.27609	6.78343	1.27e-08	9.6e-07	8939.59	160.906	240.693	11.836
TRINITY_DN180_c0_g2_i1	-4.41812	4.47135	1.33e-08	1e-06	1779.91	28.5918	22.608	0.985
TRINITY_DN10_c1_g1_i9	-4.28693	5.89458	1.46e-08	1.09e-06	4813.43	85.7491	48.917	2.361
TRINITY_DN363_c0_g1_i4	-4.4537	4.11554	1.46e-08	1.09e-06	1385.41	22	18.347	0.791
TRINITY_DN1340_c1_g2_i12	-4.48155	4.00784	1.52e-08	1.13e-06	1283.88	19.7295	9.015	0.375
TRINITY_DN1191_c0_g1_i2	-4.48043	4.00679	1.54e-08	1.13e-06	1283.17	20.3695	11.623	0.5
TRINITY_DN133_c0_g1_i11	-4.32616	5.03881	1.61e-08	1.18e-06	2646.97	46.3417	17.197	0.814
TRINITY_DN375_c6_g1_i1	-4.30616	5.32524	1.62e-08	1.19e-06	3234	57	64.259	3.084
TRINITY_DN1053_c0_g1_i13	-4.31149	5.08554	1.64e-08	1.2e-06	2733.53	47.6735	10.885	0.513
TRINITY_DN824_c0_g1_i5	-4.21255	7.54428	1.68e-08	1.23e-06	15140.7	284.587	150.3	7.655
TRINITY_DN4134_c0_g2_i18	-4.24746	6.14311	1.71e-08	1.25e-06	5716.58	104.846	45.784	2.273
TRINITY_DN445_c1_g1_i5	-4.27637	5.4399	1.82e-08	1.32e-06	3501.14	62.9657	106.251	5.229
TRINITY_DN3527_c1_g1_i13	-4.32051	4.6457	1.99e-08	1.43e-06	2006.52	35.313	5.487	0.261
TRINITY_DN1232_c0_g1_i4	-4.36158	4.20912	2.17e-08	1.55e-06	1476.12	24.5081	11.349	0.51
TRINITY_DN667_c0_g1_i1	-4.2397	5.38255	2.26e-08	1.61e-06	3358.95	61.9358	42.712	2.137
TRINITY_DN3504_c0_g2_i1	-4.33187	4.341	2.27e-08	1.61e-06	1619.14	28.4877	12.466	0.594
TRINITY_DN907_c0_g1_i7	-4.37669	4.04359	2.35e-08	1.66e-06	1313.11	21.5963	7.806	0.347
TRINITY_DN1489_c0_g1_i8	-4.4035	4.00334	2.47e-08	1.74e-06	1277.48	20.7396	12.632	0.556
TRINITY_DN1266_c0_g1_i6	-4.20526	5.46081	2.58e-08	1.81e-06	3544.24	66.9968	56.548	2.905
TRINITY_DN2466_c2_g2_i3	-4.23785	5.04566	2.64e-08	1.85e-06	2651.65	48.5462	24.529	1.216
TRINITY_DN25358_c0_g1_i3	-4.25858	4.74096	2.76e-08	1.91e-06	2142.27	39.0667	24.531	1.213
TRINITY_DN28_c0_g1_i9	-4.18478	5.79825	2.77e-08	1.91e-06	4484.08	85.6874	35.989	1.862
TRINITY_DN109_c0_g1_i4	-4.24548	4.8672	2.83e-08	1.95e-06	2340.1	43.07	19.55	0.974
TRINITY_DN482_c0_g1_i6	-4.11257	9.25355	2.84e-08	1.95e-06	49413	997.435	562.979	30.814
TRINITY_DN393_c0_g1_i5	-4.23735	4.98593	2.85e-08	1.95e-06	2542.98	46.5079	15.25	0.754
TRINITY_DN5217_c0_g4_i1	-4.23224	4.98113	2.93e-08	2e-06	2534	47	52.369	2.646
TRINITY_DN6896_c0_g2_i1	-4.3731	3.90665	2.98e-08	2.03e-06	1190.71	19.9963	18.29	0.834
TRINITY_DN2313_c0_g1_i10	-4.23885	4.75838	3.16e-08	2.14e-06	2167.21	40.2151	43.948	2.221
TRINITY_DN1090_c0_g1_i9	-4.18138	5.23269	3.3e-08	2.23e-06	3018.19	58.0534	14.227	0.74
TRINITY_DN3019_c0_g1_i5	-4.14119	6.04293	3.33e-08	2.24e-06	5311.47	104.925	43.523	2.328
TRINITY_DN2291_c0_g1_i1	-4.0861	8.48707	3.41e-08	2.28e-06	29003	596.289	254.583	14.174
TRINITY_DN4807_c0_g1_i2	-4.08001	8.71308	3.52e-08	2.34e-06	33920.1	699.603	615.221	34.519
TRINITY_DN1983_c0_g1_i20	-4.17352	5.27363	3.59e-08	2.37e-06	3104.97	60.0726	13.991	0.732
TRINITY_DN13780_c0_g1_i2	-4.27751	4.18586	3.7e-08	2.43e-06	1447.87	26	10.634	0.517
TRINITY_DN1381_c0_g1_i4	-4.17398	5.09739	3.81e-08	2.5e-06	2743.75	53.4956	18.153	0.957
TRINITY_DN13_c0_g1_i7	-4.25115	4.36292	3.82e-08	2.5e-06	1639.94	29.8623	28.253	1.399
TRINITY_DN13_c0_g1_i8	-4.22945	4.43378	3.86e-08	2.51e-06	1723.19	32.4089	21.373	1.09
TRINITY_DN42_c0_g1_i12	-4.09019	6.8152	3.91e-08	2.53e-06	9078.67	186.435	62.758	3.487
TRINITY_DN2503_c0_g1_i14	-4.23956	4.39838	4.15e-08	2.68e-06	1681.48	30.631	10.984	0.541
TRINITY_DN128_c2_g3_i5	-4.09488	6.32735	4.19e-08	2.69e-06	6464.84	131.709	21.849	1.202
TRINITY_DN83_c0_g1_i7	-4.10495	5.85046	4.27e-08	2.74e-06	4637.46	93.6538	42.126	2.304
TRINITY_DN673_c0_g1_i3	-4.25472	4.21776	4.28e-08	2.74e-06	1480.34	26.9794	7.107	0.35
TRINITY_DN3019_c0_g2_i4	-4.13582	5.30783	4.37e-08	2.79e-06	3175.59	62.6132	26.012	1.389
TRINITY_DN3318_c0_g1_i23	-4.30897	3.91532	4.38e-08	2.79e-06	1196.49	21.3221	26.698	1.297
TRINITY_DN7342_c0_g1_i2	-4.09867	5.87468	4.53e-08	2.88e-06	4715.38	96.3782	109.982	6.131
TRINITY_DN622_c0_g1_i5	-4.26123	3.93614	4.81e-08	3.04e-06	1211.56	22.4751	13.013	0.654
TRINITY_DN1537_c0_g3_i2	-4.21107	4.27776	4.84e-08	3.06e-06	1542.01	29.0483	27.017	1.384
TRINITY_DN178_c1_g2_i7	-4.18181	4.5946	4.87e-08	3.07e-06	1927.07	36.6443	12.621	0.649
TRINITY_DN1175_c0_g1_i3	-4.07778	5.8846	5.02e-08	3.15e-06	4744.29	97.6931	56.465	3.153
TRINITY_DN5858_c0_g1_i1	-4.22717	4.19211	5.05e-08	3.16e-06	1452	27	51.592	2.632
TRINITY_DN2046_c0_g1_i3	-4.25331	3.99111	5.08e-08	3.17e-06	1259.84	22.8328	15.609	0.767
TRINITY_DN1300_c0_g1_i4	-4.25048	3.92616	5.12e-08	3.19e-06	1202.92	21.9924	6.135	0.303
TRINITY_DN802_c0_g2_i1	-4.10125	5.42572	5.17e-08	3.22e-06	3444.96	69.6125	10.749	0.587
TRINITY_DN2454_c0_g1_i3	-4.04587	6.58398	5.28e-08	3.27e-06	7715.56	163.479	154.389	8.907
TRINITY_DN185_c0_g1_i5	-4.10665	5.18704	5.33e-08	3.3e-06	2915.45	58.5302	48.71	2.658
TRINITY_DN1395_c0_g1_i2	-4.12356	4.93863	5.38e-08	3.32e-06	2450.36	48.7272	62.207	3.377
TRINITY_DN54_c0_g1_i8	-4.12783	4.85288	5.51e-08	3.38e-06	2306.66	46.2328	20.216	1.097
TRINITY_DN11977_c0_g1_i1	-4.2728	3.81347	5.58e-08	3.42e-06	1111	20	20.612	1.01
TRINITY_DN780_c0_g3_i7	-4.08532	5.3051	5.7e-08	3.48e-06	3163.96	64.9745	18.6	1.033
TRINITY_DN834_c0_g1_i5	-4.04846	6.07364	5.71e-08	3.48e-06	5407.17	114.264	22.587	1.29
TRINITY_DN683_c0_g1_i1	-4.2676	3.80865	5.73e-08	3.48e-06	1107.38	20.2742	17.021	0.847
TRINITY_DN150_c1_g1_i2	-4.13068	4.75983	5.74e-08	3.48e-06	2161.32	42.5034	29.238	1.561
TRINITY_DN460_c0_g1_i14	-4.20394	4.11742	5.79e-08	3.5e-06	1375.79	25.7443	34.312	1.752
TRINITY_DN418_c1_g1_i9	-4.14676	4.52316	5.95e-08	3.58e-06	1829.6	35.6106	11.672	0.615
TRINITY_DN83_c1_g1_i11	-4.17821	4.34121	6.04e-08	3.63e-06	1610.8	30.9734	19.191	1.001
TRINITY_DN1438_c0_g2_i5	-4.05104	5.63908	6.19e-08	3.7e-06	3991.6	84.2119	24.953	1.424
TRINITY_DN1085_c0_g4_i3	-4.21896	3.89694	6.26e-08	3.73e-06	1176.63	21.5452	157.476	8.21
TRINITY_DN1825_c0_g1_i3	-4.16652	4.33034	6.51e-08	3.86e-06	1598.12	31.3827	13.435	0.714
TRINITY_DN433_c0_g1_i11	-4.17731	4.0376	6.79e-08	4e-06	1299.15	25.2174	6.473	0.34
TRINITY_DN156_c0_g1_i2	-4.04783	5.3344	6.98e-08	4.09e-06	3224.82	68.1794	11.366	0.649
TRINITY_DN844_c0_g1_i1	-4.16504	4.02623	7.28e-08	4.26e-06	1288.4	25.1062	14.519	0.767
TRINITY_DN530_c1_g1_i3	-4.10136	4.63	7.36e-08	4.28e-06	1969.85	40.4796	70.212	3.959
TRINITY_DN53919_c0_g1_i1	-4.02576	5.49115	7.43e-08	4.32e-06	3596	77	19.8	1.146
TRINITY_DN22408_c0_g1_i2	-4.07757	4.806	7.52e-08	4.36e-06	2227.76	45.621	29.624	1.646
TRINITY_DN1232_c0_g2_i3	-4.12532	4.42242	7.54e-08	4.36e-06	1703.48	33.9843	36.331	1.975
TRINITY_DN223_c0_g1_i3	-4.13555	4.15819	7.58e-08	4.38e-06	1412.69	28.1157	43.336	2.361
TRINITY_DN1472_c0_g1_i1	-3.99422	6.21104	7.64e-08	4.4e-06	5938.25	129.636	131.6	7.831
TRINITY_DN633_c0_g1_i1	-4.0371	5.26006	7.65e-08	4.4e-06	3059.89	64.9099	41.692	2.401
TRINITY_DN562_c1_g1_i15	-4.05608	4.96012	7.75e-08	4.44e-06	2481.29	51.9841	10.159	0.575
TRINITY_DN2303_c0_g1_i5	-4.07649	4.67598	7.89e-08	4.51e-06	2033.22	42.2828	8.431	0.474
TRINITY_DN1745_c0_g1_i1	-4.02773	5.41684	7.9e-08	4.51e-06	3414	73	97.722	5.713
TRINITY_DN1197_c0_g1_i6	-4.01486	5.42424	8.13e-08	4.61e-06	3430.34	74.1882	36.635	2.148
TRINITY_DN219_c0_g1_i16	-4.17086	3.91467	8.38e-08	4.74e-06	1189.6	22.6365	1.932	0.099
TRINITY_DN48_c1_g1_i2	-3.99789	5.7038	8.4e-08	4.74e-06	4167.64	90.7957	85.585	5.078
TRINITY_DN6133_c0_g1_i13	-4.06652	4.70006	8.53e-08	4.8e-06	2067.46	42.8487	26.099	1.468
TRINITY_DN159_c0_g2_i16	-3.95235	7.29412	8.58e-08	4.81e-06	12598.1	284.463	166.743	10.218
TRINITY_DN600_c0_g1_i14	-4.19873	3.81312	8.73e-08	4.89e-06	1108.23	21.0421	10.281	0.529
TRINITY_DN454_c0_g1_i8	-3.94495	7.34672	8.88e-08	4.96e-06	13063.2	295.795	227.82	14.029
TRINITY_DN28_c0_g1_i4	-3.94174	7.35821	9.04e-08	5.04e-06	13165.8	298.743	114.591	7.041
TRINITY_DN2927_c0_g1_i4	-4.10564	4.13047	9.09e-08	5.06e-06	1383.8	28.3436	3.854	0.213
TRINITY_DN4584_c0_g1_i1	-4.00876	5.14314	9.24e-08	5.13e-06	2816	61	23.209	1.361
TRINITY_DN553_c0_g2_i5	-3.95793	6.42005	9.28e-08	5.14e-06	6859.34	154.337	119.351	7.303
TRINITY_DN1264_c0_g1_i2	-3.97247	5.80057	9.73e-08	5.38e-06	4455.33	98.6555	98.833	5.965
TRINITY_DN2393_c0_g1_i14	-4.02819	4.87842	9.83e-08	5.43e-06	2340.14	50.4901	29.232	1.711
TRINITY_DN1125_c0_g1_i4	-3.94895	6.27495	9.93e-08	5.47e-06	6197.47	139.902	108.752	6.677
TRINITY_DN311_c0_g1_i6	-4.1422	3.82595	1e-07	5.5e-06	1116.38	21.8225	6.806	0.36
TRINITY_DN824_c0_g1_i7	-4.0456	4.54233	1.02e-07	5.58e-06	1847.88	39.3747	34.312	1.989
TRINITY_DN1678_c0_g1_i4	-3.96542	5.74997	1.03e-07	5.64e-06	4299.45	95.993	51.01	3.089
TRINITY_DN334_c0_g1_i1	-3.90001	9.16619	1.06e-07	5.76e-06	46108.3	1078.45	632.801	40.178
TRINITY_DN322_c0_g1_i17	-3.97044	5.38282	1.07e-07	5.78e-06	3326.14	74.4097	26.415	1.6
TRINITY_DN6975_c0_g1_i5	-3.97435	5.36705	1.09e-07	5.92e-06	3289.64	73.1252	30.148	1.815
TRINITY_DN181_c0_g1_i13	-3.89207	8.54877	1.13e-07	6.07e-06	30031.5	706.09	543.822	34.783
TRINITY_DN413_c1_g1_i9	-3.90899	7.10988	1.13e-07	6.07e-06	11063.3	256.564	417.29	26.578
TRINITY_DN2150_c0_g1_i6	-4.02754	4.52557	1.14e-07	6.13e-06	1824.75	38.5518	21.403	1.226
TRINITY_DN618_c1_g1_i2	-4.09035	3.95714	1.16e-07	6.19e-06	1222.51	24.6794	17.882	0.98
TRINITY_DN18604_c0_g1_i2	-3.90752	6.89159	1.16e-07	6.21e-06	9504.47	220.95	48.58	3.053
TRINITY_DN2487_c1_g1_i1	-3.94031	5.58583	1.2e-07	6.37e-06	3828.64	86.5943	93.734	5.785
TRINITY_DN6207_c0_g1_i12	-3.96136	5.27459	1.2e-07	6.37e-06	3081.63	69.1388	5.578	0.338
TRINITY_DN247_c0_g1_i8	-3.99171	4.81582	1.21e-07	6.39e-06	2236.43	48.6563	31.357	1.852
TRINITY_DN385_c0_g1_i8	-4.01345	4.47578	1.23e-07	6.47e-06	1761.21	37.6703	221.88	13.479
TRINITY_DN167_c0_g1_i5	-4.02874	4.45224	1.24e-07	6.52e-06	1733.31	36.9961	8.605	0.496
TRINITY_DN2866_c0_g2_i1	-4.13532	3.68644	1.28e-07	6.68e-06	1010.3	20.0949	8.44	0.455
TRINITY_DN4371_c0_g2_i8	-4.07231	3.99553	1.29e-07	6.76e-06	1256.29	26.1769	29.302	1.665
TRINITY_DN413_c0_g1_i7	-3.93687	5.42669	1.3e-07	6.76e-06	3425.36	78.4845	63.759	3.975
TRINITY_DN1086_c2_g1_i1	-3.88365	6.95756	1.34e-07	6.97e-06	9940	235	128.927	8.271
TRINITY_DN303_c0_g1_i3	-3.92476	5.66666	1.35e-07	6.97e-06	4048.78	93.0687	11.561	0.718
TRINITY_DN1371_c0_g1_i10	-3.8614	9.00731	1.35e-07	6.97e-06	41226.3	989.924	457.97	29.813
TRINITY_DN1481_c0_g1_i3	-3.91609	5.7907	1.35e-07	6.97e-06	4413.78	102.097	37.835	2.37
TRINITY_DN7_c2_g1_i1	-3.93204	5.45833	1.37e-07	7.07e-06	3500.84	79.8202	72.417	4.497
TRINITY_DN915_c0_g2_i1	-3.93682	5.25176	1.4e-07	7.15e-06	3030.2	68.5271	36.739	2.254
TRINITY_DN967_c2_g1_i2	-3.87706	6.76216	1.43e-07	7.3e-06	8674.37	206.313	65.515	4.217
TRINITY_DN4897_c0_g1_i1	-3.85658	7.89228	1.46e-07	7.4e-06	19010	457.587	177.081	11.546
TRINITY_DN84_c0_g2_i2	-3.91437	5.40576	1.49e-07	7.53e-06	3371.5	78.3032	53.119	3.352
TRINITY_DN2441_c0_g1_i1	-3.91242	5.47534	1.5e-07	7.56e-06	3540	82	89.669	5.67
TRINITY_DN8598_c3_g1_i1	-4.02352	4.10391	1.52e-07	7.64e-06	1354	29	5.907	0.342
TRINITY_DN833_c0_g1_i10	-4.10793	3.66123	1.52e-07	7.65e-06	990.676	20.4635	7.176	0.401
TRINITY_DN2112_c0_g1_i10	-4.00135	4.22202	1.56e-07	7.81e-06	1471.26	31.5799	18.521	1.079
TRINITY_DN1848_c0_g1_i2	-3.90148	5.39378	1.61e-07	8.06e-06	3342.12	77.7635	55.756	3.527
TRINITY_DN924_c0_g1_i5	-3.98158	4.36988	1.63e-07	8.14e-06	1631.67	36.4835	7.748	0.468
TRINITY_DN82_c0_g1_i11	-4.0339	3.9601	1.64e-07	8.18e-06	1223.26	26.257	7.795	0.453
TRINITY_DN1309_c0_g1_i14	-4.01049	4.13958	1.67e-07	8.29e-06	1387.88	30.1985	6.6	0.388
TRINITY_DN228_c0_g1_i4	-3.90553	5.2227	1.69e-07	8.35e-06	2964.79	69.4454	15.714	0.995
TRINITY_DN1143_c0_g1_i18	-3.93459	4.79152	1.73e-07	8.54e-06	2193.45	49.7267	42.323	2.612
TRINITY_DN878_c0_g1_i2	-3.97186	4.3996	1.76e-07	8.66e-06	1666.3	37	22.21	1.338
TRINITY_DN624_c0_g1_i5	-3.99633	4.02952	1.77e-07	8.72e-06	1282.55	28.306	16.789	1.006
TRINITY_DN2344_c0_g1_i11	-3.98019	4.28794	1.82e-07	8.91e-06	1540.5	34.277	19.149	1.156
TRINITY_DN2383_c0_g1_i4	-3.91159	4.93119	1.83e-07	8.91e-06	2416.8	55.8701	34.68	2.177
TRINITY_DN8296_c0_g1_i5	-3.8277	7.25647	1.83e-07	8.91e-06	12206.4	299.872	245.55	16.426
TRINITY_DN35616_c0_g1_i4	-4.04185	3.73352	1.83e-07	8.91e-06	1041.49	22.2111	36.491	2.135
TRINITY_DN3931_c1_g1_i5	-3.86682	5.65816	1.88e-07	9.13e-06	4014.74	96.4909	26.947	1.752
TRINITY_DN1899_c0_g1_i5	-3.94123	4.40898	1.9e-07	9.21e-06	1675.05	38.3376	25.437	1.581
TRINITY_DN9737_c0_g1_i1	-4.035	3.84893	1.93e-07	9.32e-06	1130	24	21.953	1.269
TRINITY_DN27_c0_g2_i1	-3.85268	5.68902	2.02e-07	9.72e-06	4100.49	99	72.743	4.777
TRINITY_DN2463_c1_g1_i9	-3.9103	4.61964	2.04e-07	9.8e-06	1940.52	44.7115	15.884	0.991
TRINITY_DN478_c0_g1_i6	-3.79326	8.72057	2.05e-07	9.8e-06	33683.9	847.946	176.057	11.982
TRINITY_DN5114_c0_g1_i3	-3.81721	6.58272	2.08e-07	9.94e-06	7634.74	189.013	43.802	2.932
TRINITY_DN802_c0_g2_i8	-3.79825	7.83157	2.09e-07	9.98e-06	18177.4	456.396	54.288	3.681
TRINITY_DN3199_c0_g1_i3	-3.97035	4.0549	2.1e-07	9.99e-06	1305.06	29.4387	14.576	0.891
TRINITY_DN1570_c0_g1_i1	-3.8643	5.14256	2.11e-07	1e-05	2797.92	67.4548	11.272	0.734
TRINITY_DN3665_c0_g1_i2	-3.90948	4.68051	2.12e-07	1.01e-05	2026.24	47.4117	45.482	2.901
TRINITY_DN673_c0_g1_i14	-3.81838	6.29922	2.13e-07	1.01e-05	6267.31	154.845	31.245	2.087
TRINITY_DN1032_c0_g1_i9	-3.9668	4.00234	2.13e-07	1.01e-05	1257.28	27.6328	13.587	0.809
TRINITY_DN1749_c0_g1_i10	-3.87469	4.94691	2.17e-07	1.03e-05	2440.17	57.8041	57.626	3.723
TRINITY_DN2182_c2_g1_i1	-3.93029	4.32254	2.23e-07	1.05e-05	1575	36	51.821	3.245
TRINITY_DN4264_c0_g2_i19	-3.8376	5.44029	2.28e-07	1.07e-05	3443.29	83.9713	30.544	2.017
TRINITY_DN388_c0_g1_i21	-3.91483	4.26855	2.4e-07	1.12e-05	1514.73	35.4916	4.4	0.278
TRINITY_DN2934_c0_g1_i9	-3.76421	8.61495	2.45e-07	1.14e-05	31261.3	803.126	658.062	46.056
TRINITY_DN2697_c1_g1_i6	-3.86221	4.78024	2.53e-07	1.17e-05	2169.4	51.7452	10.955	0.706
TRINITY_DN389_c0_g3_i4	-3.78014	6.56338	2.57e-07	1.19e-05	7519.5	190.844	64.264	4.416
TRINITY_DN411_c0_g1_i1	-3.81657	5.50336	2.61e-07	1.2e-05	3595.27	88.7674	25.546	1.707
TRINITY_DN579_c2_g1_i1	-3.75125	8.2326	2.67e-07	1.23e-05	23960.1	621.006	479.868	33.865
TRINITY_DN8138_c0_g1_i4	-3.79545	5.85025	2.71e-07	1.25e-05	4577.35	115.464	29.376	2.004
TRINITY_DN393_c0_g1_i2	-3.85129	4.7972	2.74e-07	1.26e-05	2194.1	53.0746	8.339	0.545
TRINITY_DN6101_c0_g2_i4	-3.74621	8.1998	2.76e-07	1.26e-05	23414.6	609.222	242.52	17.101
TRINITY_DN893_c1_g2_i1	-3.89632	4.32991	2.77e-07	1.27e-05	1581.36	36.6215	12.351	0.774
TRINITY_DN530_c1_g1_i10	-3.74232	9.0767	2.77e-07	1.27e-05	43020.6	1121.57	552.314	39.07
TRINITY_DN698_c1_g1_i1	-4.00539	3.56716	2.82e-07	1.28e-05	923	20	28.124	1.668
TRINITY_DN82_c0_g1_i3	-3.89928	4.21337	2.97e-07	1.35e-05	1456.03	34.3169	11.004	0.702
TRINITY_DN24_c5_g1_i1	-3.99342	3.62418	2.98e-07	1.35e-05	960.621	21.0207	29.791	1.785
TRINITY_DN1191_c0_g1_i12	-3.81107	5.02812	2.98e-07	1.35e-05	2576.05	63.8881	45.951	3.1
TRINITY_DN1556_c0_g1_i2	-3.77528	5.80646	2.99e-07	1.35e-05	4435.24	113.148	31.894	2.202
TRINITY_DN1037_c2_g1_i3	-3.90825	3.94857	3.02e-07	1.36e-05	1206.82	28.3814	9.263	0.59
TRINITY_DN285_c0_g1_i4	-3.87888	4.31386	3.07e-07	1.38e-05	1562.29	36.917	9.275	0.593
TRINITY_DN353_c0_g1_i6	-3.77592	5.75549	3.12e-07	1.39e-05	4280.29	109.304	33.697	2.329
TRINITY_DN688_c0_g1_i4	-3.92796	3.91563	3.12e-07	1.39e-05	1179.65	26.9506	12.921	0.8
TRINITY_DN5012_c0_g1_i1	-3.73185	7.70195	3.13e-07	1.39e-05	16560	435	193.936	13.815
TRINITY_DN84_c0_g1_i13	-3.85609	4.33054	3.16e-07	1.41e-05	1578.58	38.2177	16.562	1.087
TRINITY_DN772_c0_g1_i7	-3.84845	4.49822	3.2e-07	1.42e-05	1777.28	43.0248	21.971	1.443
TRINITY_DN1098_c0_g1_i3	-3.94709	3.70873	3.24e-07	1.44e-05	1019.22	23.0245	8.753	0.535
TRINITY_DN1232_c0_g1_i7	-3.83717	4.58331	3.24e-07	1.44e-05	1885.52	46.2318	12.225	0.811
TRINITY_DN422_c0_g1_i21	-3.85209	4.36354	3.29e-07	1.45e-05	1616.48	38.6027	17.861	1.156
TRINITY_DN231_c0_g1_i11	-3.73039	6.98764	3.36e-07	1.48e-05	10078.7	265.242	112.126	8
TRINITY_DN2988_c0_g1_i1	-3.77652	5.36667	3.46e-07	1.52e-05	3261.42	82.7567	10.454	0.716
TRINITY_DN1603_c0_g1_i9	-3.74942	5.89221	3.54e-07	1.55e-05	4702.74	122.234	39.345	2.769
TRINITY_DN1207_c0_g1_i4	-3.92426	3.68785	3.74e-07	1.63e-05	1002.81	23.2293	8.247	0.517
TRINITY_DN652_c0_g1_i11	-3.73397	5.88961	3.76e-07	1.63e-05	4691.22	122.574	35.789	2.531
TRINITY_DN3987_c0_g2_i1	-3.8296	4.34287	3.77e-07	1.63e-05	1590.73	39.0093	30.004	2.002
TRINITY_DN2835_c0_g1_i3	-3.95231	3.58658	3.81e-07	1.64e-05	933.865	20.6159	15.145	0.909
TRINITY_DN1829_c0_g2_i2	-3.69849	7.62734	3.83e-07	1.65e-05	15698.2	422.301	257.346	18.817
TRINITY_DN113_c0_g1_i6	-3.69075	8.17411	3.85e-07	1.66e-05	22939.3	620.482	173.313	12.688
TRINITY_DN610_c0_g1_i7	-3.73161	5.81585	3.89e-07	1.67e-05	4454.81	116.507	26.878	1.901
TRINITY_DN24_c3_g1_i1	-3.70954	6.62036	3.91e-07	1.67e-05	7798.41	208.218	101.382	7.345
TRINITY_DN190_c0_g1_i6	-3.73035	5.7649	3.92e-07	1.68e-05	4298.95	112.69	36.302	2.577
TRINITY_DN1094_c0_g1_i10	-3.91445	3.61685	3.93e-07	1.68e-05	953.416	21.8124	13.964	0.868
TRINITY_DN2268_c0_g1_i2	-3.88624	3.82453	3.98e-07	1.69e-05	1104.45	26.1766	14.244	0.916
TRINITY_DN303_c0_g1_i2	-3.75375	5.29313	4.04e-07	1.71e-05	3093.66	80.1675	13.767	0.964
TRINITY_DN1356_c0_g1_i7	-3.76789	4.94316	4.05e-07	1.71e-05	2422.03	62.0621	32.882	2.287
TRINITY_DN389_c0_g3_i1	-3.85468	3.89952	4.15e-07	1.75e-05	1163.21	27.7779	9.228	0.597
TRINITY_DN2534_c0_g1_i8	-3.82813	4.26723	4.16e-07	1.75e-05	1507.64	36.7725	27.454	1.822
TRINITY_DN3784_c0_g2_i8	-3.73937	5.18787	4.38e-07	1.83e-05	2871.93	75.2632	22.776	1.616
TRINITY_DN215_c0_g1_i3	-3.81429	4.1762	4.38e-07	1.83e-05	1412.78	34.6362	12.387	0.822
TRINITY_DN574_c0_g1_i1	-3.66287	8.45479	4.52e-07	1.88e-05	27834	767	229.236	17.102
TRINITY_DN540_c0_g1_i10	-3.86295	3.8561	4.62e-07	1.92e-05	1127.9	27.2132	8.622	0.563
TRINITY_DN172_c0_g1_i4	-3.70968	5.64082	4.66e-07	1.93e-05	3937.56	104.701	27.7	1.993
TRINITY_DN2213_c0_g1_i10	-3.88638	3.65325	4.67e-07	1.93e-05	976.983	23.1302	6.176	0.395
TRINITY_DN1850_c1_g1_i5	-3.77887	4.40102	4.79e-07	1.97e-05	1654	42	18.657	1.285
TRINITY_DN19_c0_g1_i1	-3.74774	4.75442	4.82e-07	1.98e-05	2118.72	54.5121	22.447	1.565
TRINITY_DN553_c0_g2_i4	-3.63745	9.51871	5.18e-07	2.13e-05	58152.4	1630.97	674.066	51.266
TRINITY_DN1328_c0_g1_i9	-3.86734	3.69531	5.25e-07	2.15e-05	1006.5	23.7782	23.189	1.494
TRINITY_DN50118_c0_g1_i1	-3.83845	3.83371	5.33e-07	2.18e-05	1109	27	29.474	1.96
TRINITY_DN1629_c0_g1_i3	-3.66034	6.45998	5.34e-07	2.18e-05	6957.08	191.733	78.947	5.899
TRINITY_DN652_c0_g1_i8	-3.65442	6.76894	5.39e-07	2.2e-05	8624.23	238.679	64.92	4.863
TRINITY_DN673_c0_g1_i10	-3.8149	3.95996	5.39e-07	2.2e-05	1211.8	30.2838	4.407	0.297
TRINITY_DN1330_c0_g1_i21	-3.72502	4.70752	5.43e-07	2.21e-05	2047.85	53.7169	7.521	0.533
TRINITY_DN317_c1_g1_i1	-3.73566	4.69077	5.5e-07	2.23e-05	2025.49	53.3333	101.35	7.374
TRINITY_DN922_c0_g2_i3	-3.64375	7.17862	5.52e-07	2.24e-05	11461.3	319.842	80.679	6.092
TRINITY_DN322_c0_g2_i8	-3.75651	4.44629	5.63e-07	2.27e-05	1705.98	43.9957	16.157	1.129
TRINITY_DN797_c0_g2_i2	-3.85582	3.68481	5.64e-07	2.28e-05	998.458	23.8063	10.852	0.701
TRINITY_DN828_c0_g1_i6	-3.77254	4.2163	5.81e-07	2.34e-05	1451	37.4856	27.46	1.931
TRINITY_DN85_c0_g1_i12	-3.75143	4.44163	5.82e-07	2.34e-05	1700.43	44.0436	21.806	1.533
TRINITY_DN1537_c0_g2_i2	-3.72684	4.54224	5.85e-07	2.35e-05	1822.76	48	114.123	8.355
TRINITY_DN8296_c0_g2_i1	-3.65069	6.28488	5.88e-07	2.35e-05	6154.99	170.881	123.817	9.36
TRINITY_DN773_c0_g1_i2	-3.6406	6.50752	5.93e-07	2.37e-05	7184.29	200.963	63.038	4.775
TRINITY_DN1556_c0_g1_i3	-3.79671	3.89578	5.97e-07	2.38e-05	1157.09	29.1749	8.035	0.548
TRINITY_DN1330_c0_g1_i17	-3.61496	7.90771	6.11e-07	2.43e-05	18992	541.474	140.999	10.879
TRINITY_DN60_c0_g1_i8	-3.68251	5.13556	6.16e-07	2.44e-05	2761.22	75.1053	60.836	4.51
TRINITY_DN553_c0_g2_i1	-3.60791	8.66292	6.26e-07	2.47e-05	32068.4	917.59	413.109	32.074
TRINITY_DN1110_c0_g1_i9	-3.70792	4.63832	6.39e-07	2.52e-05	1948.64	51.8388	6.391	0.459
TRINITY_DN621_c0_g1_i4	-3.7822	3.83336	6.42e-07	2.52e-05	1106.47	27.8224	10.19	0.694
TRINITY_DN64723_c0_g1_i1	-3.78419	3.88436	6.44e-07	2.53e-05	1147	29	19.821	1.363
TRINITY_DN416_c2_g1_i1	-3.70496	4.63561	6.48e-07	2.54e-05	1945	52	25.461	1.847
TRINITY_DN1180_c2_g1_i17	-3.6035	7.90774	6.54e-07	2.56e-05	18980.8	545.415	101.765	7.906
TRINITY_DN1989_c0_g1_i9	-3.82454	3.59693	6.71e-07	2.61e-05	935.758	22.9113	9.6	0.637
TRINITY_DN3778_c0_g1_i3	-3.58968	10.293	6.85e-07	2.66e-05	99234.9	2876.54	679.757	53.31
TRINITY_DN758_c0_g1_i4	-3.61123	6.91496	6.87e-07	2.66e-05	9524.74	272.412	139.591	10.842
TRINITY_DN3621_c0_g2_i2	-3.60053	7.5705	6.89e-07	2.66e-05	15014.9	432.128	217.939	17.033
TRINITY_DN800_c1_g1_i4	-3.60009	7.53638	6.91e-07	2.67e-05	14663.4	421.621	154.705	12.056
TRINITY_DN373_c0_g1_i4	-3.71768	4.37825	6.98e-07	2.69e-05	1623.23	43.4286	21.623	1.57
TRINITY_DN640_c0_g1_i21	-3.61722	6.26242	7.01e-07	2.69e-05	6049.03	172.125	47.408	3.651
TRINITY_DN753_c1_g1_i4	-3.59191	7.86228	7.02e-07	2.69e-05	18380.5	532.092	135.44	10.61
TRINITY_DN736_c0_g1_i7	-3.63957	5.62971	7.08e-07	2.71e-05	3894.08	108.819	36.274	2.746
TRINITY_DN874_c0_g1_i16	-3.74676	3.98842	7.21e-07	2.76e-05	1232.56	32.1671	14.229	1.007
TRINITY_DN4193_c0_g1_i2	-3.75454	3.80819	7.52e-07	2.86e-05	1084.81	27.5398	18.746	1.294
TRINITY_DN1213_c1_g1_i11	-3.67224	4.73588	7.81e-07	2.97e-05	2084.3	56.9859	15.123	1.119
TRINITY_DN2534_c0_g1_i12	-3.61629	5.73386	7.92e-07	3.01e-05	4183.23	118.577	88.222	6.813
TRINITY_DN1073_c0_g3_i1	-3.79531	3.62973	8.04e-07	3.04e-05	957.306	23.655	8.71	0.583
TRINITY_DN975_c0_g1_i1	-3.71433	4.12453	8.08e-07	3.06e-05	1356.12	35.94	22.135	1.594
TRINITY_DN37_c0_g1_i17	-3.63775	5.01646	8.1e-07	3.06e-05	2534.02	70.8176	21.862	1.654
TRINITY_DN1691_c0_g1_i5	-3.79128	3.5048	8.13e-07	3.06e-05	874.8	21.7571	5.544	0.373
TRINITY_DN3987_c0_g2_i2	-3.66663	4.60054	8.13e-07	3.06e-05	1893.51	51.9997	35.984	2.689
TRINITY_DN22126_c0_g1_i20	-3.6168	5.51394	8.21e-07	3.08e-05	3586.84	101.516	11.773	0.9
TRINITY_DN1859_c0_g1_i7	-3.64203	4.97972	8.23e-07	3.08e-05	2470.48	68.7199	23.437	1.766
TRINITY_DN41_c0_g1_i10	-3.59307	6.23184	8.27e-07	3.1e-05	5914.34	170.656	125.196	9.842
TRINITY_DN44_c0_g2_i9	-3.62754	5.14102	8.34e-07	3.12e-05	2764.5	78.4305	26.638	2.047
TRINITY_DN1417_c0_g1_i3	-3.75901	3.65375	8.38e-07	3.12e-05	971.997	25.2169	21.775	1.54
TRINITY_DN1417_c0_g1_i5	-3.75901	3.65375	8.38e-07	3.12e-05	971.997	25.2169	21.775	1.54
TRINITY_DN167_c0_g1_i7	-3.57774	6.52614	8.61e-07	3.2e-05	7253.75	212.259	123.096	9.793
TRINITY_DN7307_c0_g1_i18	-3.67548	4.27246	8.68e-07	3.22e-05	1502.59	40.5151	6.96	0.507
TRINITY_DN2175_c0_g1_i1	-3.77914	3.5557	8.74e-07	3.24e-05	907.233	22.7945	15.883	1.085
TRINITY_DN2202_c0_g2_i1	-3.69738	4.06944	8.76e-07	3.24e-05	1302.79	35.1471	21.008	1.54
TRINITY_DN893_c1_g2_i2	-3.72771	3.7838	8.83e-07	3.26e-05	1064.78	28.31	8.305	0.598
TRINITY_DN2303_c1_g1_i4	-3.56075	7.21862	8.88e-07	3.27e-05	11732.6	346.545	73.022	5.834
TRINITY_DN1554_c0_g1_i2	-3.58433	5.93715	8.98e-07	3.3e-05	4812.55	140.117	103.32	8.197
TRINITY_DN3527_c1_g1_i8	-3.80103	3.44892	9.33e-07	3.41e-05	840.972	21.175	4.865	0.331
TRINITY_DN953_c0_g1_i17	-3.5732	6.02577	9.45e-07	3.44e-05	5116.57	150.384	17.028	1.352
TRINITY_DN4738_c1_g1_i1	-3.54816	7.47142	9.47e-07	3.45e-05	13977	417	166.436	13.468
TRINITY_DN24666_c0_g1_i5	-3.74023	3.74428	9.5e-07	3.45e-05	1035.85	27.0602	14.373	1.019
TRINITY_DN109_c1_g1_i1	-3.53431	9.97027	9.55e-07	3.47e-05	79101.4	2383.2	1540.68	126.356
TRINITY_DN230_c0_g1_i1	-3.61013	4.92977	9.76e-07	3.54e-05	2381	68	32.638	2.53
TRINITY_DN3463_c0_g1_i3	-3.69189	3.98171	1.01e-06	3.64e-05	1223.56	33.1999	7.414	0.544
TRINITY_DN6623_c0_g1_i3	-3.67442	4.08819	1.02e-06	3.69e-05	1319.49	36.3714	62.181	4.729
TRINITY_DN2878_c0_g2_i5	-3.75286	3.47	1.03e-06	3.69e-05	852.418	21.9192	4.72	0.328
TRINITY_DN482_c0_g1_i3	-3.52321	8.74518	1.03e-06	3.72e-05	33796.9	1026.28	380.472	31.325
TRINITY_DN1225_c0_g1_i7	-3.70137	3.80904	1.04e-06	3.73e-05	1082.55	29.0928	7.294	0.53
TRINITY_DN1821_c0_g1_i2	-3.75023	3.5295	1.04e-06	3.74e-05	889.474	22.9542	9.544	0.668
TRINITY_DN1116_c0_g1_i1	-3.58095	5.27034	1.06e-06	3.78e-05	3019	88	80.9	6.442
TRINITY_DN673_c0_g1_i4	-3.54375	6.29943	1.07e-06	3.82e-05	6183.03	185.312	23.051	1.866
TRINITY_DN361_c0_g1_i4	-3.55232	5.91799	1.09e-06	3.9e-05	4741	141.489	46.777	3.782
TRINITY_DN1269_c0_g1_i4	-3.59417	4.95642	1.11e-06	3.94e-05	2424.38	69.9379	26.088	2.04
TRINITY_DN253_c3_g1_i8	-3.58914	5.01154	1.11e-06	3.95e-05	2518.94	73.0091	31.294	2.461
TRINITY_DN234_c0_g1_i11	-3.5517	5.8121	1.12e-06	3.96e-05	4402.94	130.538	37.07	2.976
TRINITY_DN1418_c0_g1_i3	-3.62074	4.35407	1.15e-06	4.08e-05	1587.64	44.8229	13.625	1.042
TRINITY_DN1012_c0_g1_i2	-3.52163	6.74548	1.16e-06	4.09e-05	8425.28	256.1	49.083	4.035
TRINITY_DN159_c0_g2_i20	-3.68692	3.88942	1.16e-06	4.09e-05	1146.47	31.2853	4.447	0.328
TRINITY_DN247_c0_g1_i12	-3.55578	5.38628	1.17e-06	4.11e-05	3270.48	97.4032	48.243	3.902
TRINITY_DN85_c0_g1_i2	-3.6124	4.46691	1.18e-06	4.14e-05	1719.17	48.8314	19.607	1.51
TRINITY_DN642_c0_g1_i3	-3.64439	4.02128	1.2e-06	4.21e-05	1256.47	34.6866	20.946	1.572
TRINITY_DN2585_c0_g1_i3	-3.69684	3.59743	1.2e-06	4.22e-05	930.579	24.997	11.853	0.864
TRINITY_DN118_c0_g2_i1	-3.56952	5.0321	1.2e-06	4.22e-05	2552.76	74.9235	27.25	2.168
TRINITY_DN7_c0_g1_i3	-3.52907	6.00431	1.21e-06	4.23e-05	5029.1	151.963	48.377	3.96
TRINITY_DN17231_c0_g1_i2	-3.72379	3.44372	1.21e-06	4.24e-05	835.345	22.4551	12.141	0.886
TRINITY_DN646_c0_g2_i5	-3.67448	3.78466	1.22e-06	4.25e-05	1062.56	28.6705	9.66	0.706
TRINITY_DN241_c0_g1_i2	-3.54095	5.51285	1.24e-06	4.32e-05	3569.87	106.632	28.075	2.27
TRINITY_DN1053_c0_g1_i16	-3.6006	4.45617	1.26e-06	4.37e-05	1704.65	48.9884	6.715	0.521
TRINITY_DN18046_c0_g1_i2	-3.59637	4.45231	1.29e-06	4.46e-05	1699.7	49.4054	21.65	1.707
TRINITY_DN1215_c0_g2_i1	-3.52627	5.69867	1.29e-06	4.47e-05	4062.21	122.941	39.495	3.238
TRINITY_DN501_c1_g1_i2	-3.54555	5.17167	1.31e-06	4.5e-05	2811.59	84.5	275.428	23.378
TRINITY_DN435_c0_g1_i9	-3.66085	3.77232	1.32e-06	4.55e-05	1053.17	29.0207	7.814	0.583
TRINITY_DN1180_c2_g1_i15	-3.68164	3.63843	1.33e-06	4.56e-05	957.895	25.5184	8.242	0.595
TRINITY_DN728_c1_g1_i3	-3.70513	3.548	1.36e-06	4.65e-05	899.203	23.5747	24.86	1.781
TRINITY_DN446_c1_g1_i4	-3.54586	4.99141	1.36e-06	4.66e-05	2477.8	74.4632	24.373	1.985
TRINITY_DN7783_c0_g1_i1	-3.55378	4.97927	1.37e-06	4.67e-05	2458	73	107.98	8.835
TRINITY_DN26_c0_g1_i1	-3.55266	4.87733	1.37e-06	4.67e-05	2288.17	68	22.43	1.806
TRINITY_DN4284_c0_g1_i14	-3.62123	4.00028	1.38e-06	4.69e-05	1236.16	34.7288	5.168	0.392
TRINITY_DN3877_c0_g2_i2	-3.52508	5.45773	1.38e-06	4.7e-05	3431.79	103.833	35.791	2.935
TRINITY_DN624_c0_g1_i9	-3.65639	3.86173	1.38e-06	4.7e-05	1122.07	31.0872	5.61	0.42
TRINITY_DN9333_c0_g1_i3	-3.6756	3.63297	1.39e-06	4.71e-05	954.452	25.7633	2.963	0.216
TRINITY_DN4754_c0_g1_i1	-3.50658	6.0301	1.39e-06	4.72e-05	5113.63	156.932	28.628	2.376
TRINITY_DN2000_c0_g1_i9	-3.6457	3.75861	1.45e-06	4.91e-05	1042.27	28.779	17.608	1.322
TRINITY_DN2564_c0_g1_i1	-3.5414	4.96799	1.47e-06	4.94e-05	2437	73	100.44	8.278
TRINITY_DN3226_c0_g1_i2	-3.54063	4.86638	1.48e-06	4.96e-05	2269.12	68.3841	18.186	1.484
TRINITY_DN339_c0_g1_i12	-3.45983	8.05576	1.52e-06	5.1e-05	20869.7	662.109	250.487	21.554
TRINITY_DN816_c0_g1_i18	-3.55643	4.47264	1.53e-06	5.11e-05	1720.58	50.9467	5.066	0.405
TRINITY_DN482_c1_g1_i5	-3.58201	4.22148	1.54e-06	5.13e-05	1443.22	41.5569	16.841	1.315
TRINITY_DN7661_c0_g1_i2	-3.59415	4.16369	1.54e-06	5.13e-05	1386.01	40.159	18.638	1.466
TRINITY_DN1908_c0_g2_i1	-3.65439	3.55909	1.54e-06	5.14e-05	903.877	25.4364	6.341	0.483
TRINITY_DN57_c0_g1_i18	-3.46294	7.54694	1.55e-06	5.14e-05	14660.5	464.434	129.844	11.14
TRINITY_DN109_c0_g1_i9	-3.50101	5.57943	1.56e-06	5.19e-05	3731.6	115.339	30.666	2.566
TRINITY_DN93_c0_g1_i27	-3.67816	3.40256	1.57e-06	5.22e-05	809.487	22.083	3.679	0.271
TRINITY_DN4619_c0_g1_i4	-3.65417	3.66632	1.58e-06	5.24e-05	976.317	27.4926	11.895	0.909
TRINITY_DN3065_c0_g1_i1	-3.47679	6.34999	1.59e-06	5.26e-05	6381.09	199.591	23.966	2.025
TRINITY_DN664_c0_g1_i3	-3.6094	3.86372	1.61e-06	5.32e-05	1120.69	32.366	24.36	1.917
TRINITY_DN2892_c0_g1_i3	-3.64504	3.60537	1.64e-06	5.38e-05	933.571	26.485	26.096	2.024
TRINITY_DN7307_c0_g1_i6	-3.58475	4.15517	1.64e-06	5.38e-05	1376.8	40.4323	6.389	0.507
TRINITY_DN994_c0_g1_i1	-3.44348	8.3975	1.66e-06	5.46e-05	26431.7	848.327	216.117	18.778
TRINITY_DN52_c0_g1_i13	-3.56274	4.17003	1.69e-06	5.52e-05	1389.5	41.4865	6.237	0.503
TRINITY_DN399_c1_g1_i4	-3.52122	4.78461	1.7e-06	5.56e-05	2139.79	64.6304	40.461	3.326
TRINITY_DN22126_c0_g1_i27	-3.47653	5.68774	1.72e-06	5.61e-05	4020.06	126.3	13.625	1.156
TRINITY_DN608_c0_g1_i1	-3.66383	3.38965	1.72e-06	5.61e-05	800.534	22.4506	4.809	0.365
TRINITY_DN1622_c0_g1_i20	-3.52445	4.65007	1.77e-06	5.76e-05	1946.88	59.3392	7.59	0.625
TRINITY_DN1483_c0_g1_i2	-3.65452	3.50231	1.81e-06	5.88e-05	867.508	24.2493	14.968	1.138
TRINITY_DN797_c0_g2_i1	-3.68872	3.34746	1.82e-06	5.9e-05	778.394	20.8274	13.649	0.993
TRINITY_DN44_c0_g2_i10	-3.42083	11.5742	1.85e-06	5.99e-05	238955	7788.07	3297.43	291.744
TRINITY_DN3989_c0_g1_i10	-3.64935	3.37663	1.88e-06	6.05e-05	792.629	22.3578	10.43	0.798
TRINITY_DN2511_c0_g1_i1	-3.59928	3.71668	1.89e-06	6.08e-05	1008.84	28.5683	19.923	1.536
TRINITY_DN797_c0_g2_i4	-3.61886	3.52706	1.89e-06	6.08e-05	881.673	25.2859	7.642	0.593
TRINITY_DN243_c0_g1_i8	-3.51294	4.51411	1.9e-06	6.1e-05	1767.61	54.3605	7.162	0.595
TRINITY_DN13450_c0_g1_i1	-3.51563	4.43563	1.95e-06	6.23e-05	1672.6	51.2955	13.593	1.129
TRINITY_DN835_c0_g1_i2	-3.59552	3.76073	1.95e-06	6.23e-05	1041.42	29.5608	14.84	1.144
TRINITY_DN60_c0_g1_i10	-3.49743	4.763	1.95e-06	6.23e-05	2105.33	64.8801	24.887	2.08
TRINITY_DN181_c0_g1_i16	-3.43341	6.44718	1.98e-06	6.3e-05	6810.71	219.766	42.541	3.713
TRINITY_DN54_c0_g1_i9	-3.6378	3.48725	2e-06	6.35e-05	857.53	24.4335	41.801	3.289
TRINITY_DN610_c0_g1_i14	-3.56895	3.87035	2.06e-06	6.52e-05	1124.3	33.1766	18.431	1.478
TRINITY_DN1919_c0_g1_i2	-3.49653	4.49924	2.08e-06	6.58e-05	1748.46	53.7849	9.439	0.785
TRINITY_DN1194_c0_g1_i11	-3.66253	3.3239	2.11e-06	6.65e-05	763.937	21.127	5.631	0.421
TRINITY_DN924_c0_g1_i6	-3.49741	4.41913	2.16e-06	6.79e-05	1652.41	51.0495	6.399	0.534
TRINITY_DN128_c0_g2_i1	-3.62366	3.35354	2.17e-06	6.8e-05	779.342	22	29.347	2.275
TRINITY_DN482_c0_g1_i5	-3.48624	4.59118	2.18e-06	6.83e-05	1864.34	57.8302	45.301	3.834
TRINITY_DN2215_c0_g1_i3	-3.48833	4.64114	2.21e-06	6.92e-05	1930.75	59.5059	22.109	1.848
TRINITY_DN2055_c1_g1_i4	-3.42101	6.02328	2.24e-06	7.01e-05	5065.15	165.421	26.323	2.324
TRINITY_DN856_c0_g1_i10	-3.52922	4.10492	2.24e-06	7.01e-05	1324.85	39.9519	10.794	0.881
TRINITY_DN8145_c4_g1_i1	-3.61778	3.41002	2.25e-06	7.01e-05	811	23	27.856	2.166
TRINITY_DN41_c1_g1_i9	-3.64914	3.24425	2.27e-06	7.06e-05	720.673	19.9806	8.609	0.647
TRINITY_DN1015_c2_g1_i3	-3.41451	6.23463	2.28e-06	7.08e-05	5866.77	191.63	82.771	7.34
TRINITY_DN1278_c0_g1_i3	-3.48947	4.56945	2.29e-06	7.09e-05	1836	57.3542	17.403	1.473
TRINITY_DN301_c0_g1_i4	-3.38983	8.0906	2.29e-06	7.09e-05	21292.9	709.181	387.126	35.076
TRINITY_DN2466_c1_g1_i2	-3.44089	5.19054	2.35e-06	7.26e-05	2833.14	90.6864	21.724	1.882
TRINITY_DN391_c1_g1_i1	-3.44565	5.0113	2.35e-06	7.26e-05	2499.08	79.5236	18.554	1.598
TRINITY_DN718_c0_g2_i14	-3.41714	5.9846	2.35e-06	7.26e-05	4928.94	161.115	40.906	3.62
TRINITY_DN1872_c0_g1_i21	-3.46511	4.75538	2.38e-06	7.32e-05	2089.78	66.0747	9.165	0.783
TRINITY_DN716_c0_g4_i1	-3.60707	3.4004	2.41e-06	7.4e-05	804.803	22.768	3.464	0.265
TRINITY_DN117_c0_g1_i2	-3.37571	10.2984	2.42e-06	7.42e-05	98403	3309.07	447.308	40.651
TRINITY_DN11793_c0_g1_i3	-3.37822	7.9725	2.46e-06	7.52e-05	19603	658.148	205.862	18.732
TRINITY_DN3013_c0_g1_i4	-3.50746	4.01309	2.49e-06	7.59e-05	1240.34	37.9017	13.752	1.139
TRINITY_DN2599_c1_g1_i2	-3.37433	8.38609	2.49e-06	7.59e-05	26116.1	879.395	271.619	24.787
TRINITY_DN1233_c0_g1_i3	-3.38007	7.63529	2.5e-06	7.6e-05	15512.1	519.832	86.737	7.859
TRINITY_DN164_c0_g1_i6	-3.41976	5.45491	2.52e-06	7.65e-05	3404.75	111.139	17.14	1.512
TRINITY_DN1069_c0_g1_i15	-3.42843	5.24058	2.52e-06	7.65e-05	2931.94	95.4997	13.531	1.191
TRINITY_DN82_c0_g1_i2	-3.53141	3.79337	2.54e-06	7.68e-05	1062.16	32.213	9.526	0.782
TRINITY_DN413_c0_g1_i2	-3.59266	3.38747	2.58e-06	7.8e-05	797.106	23.1751	39.885	3.204
TRINITY_DN9203_c1_g1_i1	-3.6262	3.29128	2.59e-06	7.8e-05	744.891	20.6264	11.826	0.89
TRINITY_DN144_c0_g2_i2	-3.56568	3.53392	2.61e-06	7.85e-05	884.075	25.8677	18.926	1.509
TRINITY_DN207_c1_g1_i14	-3.4221	5.29368	2.61e-06	7.85e-05	3041.67	98.9838	30.394	2.68
TRINITY_DN3430_c1_g1_i2	-3.45696	4.58891	2.63e-06	7.89e-05	1858.26	58.9835	48.985	4.247
TRINITY_DN5471_c0_g1_i3	-3.58804	3.3216	2.65e-06	7.94e-05	760.378	22.4657	14.45	1.162
TRINITY_DN3562_c0_g2_i2	-3.43581	4.92938	2.66e-06	7.96e-05	2357.52	76.4194	24.815	2.18
TRINITY_DN43_c0_g1_i4	-3.41233	5.38235	2.72e-06	8.13e-05	3234.82	106.288	27.074	2.409
TRINITY_DN1475_c0_g1_i2	-3.35523	9.2658	2.75e-06	8.21e-05	48025.4	1637.74	250.497	23.093
TRINITY_DN1101_c0_g1_i4	-3.45098	4.48404	2.76e-06	8.24e-05	1725.41	54.7287	19.888	1.711
TRINITY_DN156_c0_g1_i3	-3.42934	4.84664	2.78e-06	8.29e-05	2224.04	72.1175	7.885	0.691
TRINITY_DN1169_c0_g1_i3	-3.57994	3.37606	2.82e-06	8.39e-05	790.358	23.0656	7.075	0.559
TRINITY_DN1634_c0_g1_i7	-3.51401	3.82085	2.84e-06	8.43e-05	1081.59	32.9183	10.113	0.834
TRINITY_DN540_c1_g1_i11	-3.41296	4.98169	2.84e-06	8.44e-05	2443.27	80.4564	41.338	3.701
TRINITY_DN952_c0_g1_i2	-3.3626	7.0702	2.86e-06	8.45e-05	10462.9	355.406	222.939	20.633
TRINITY_DN190_c0_g1_i10	-3.4166	4.94896	2.87e-06	8.48e-05	2387.63	78.3853	16.87	1.499
TRINITY_DN6779_c0_g1_i4	-3.60857	3.20789	2.88e-06	8.48e-05	701.384	20.0503	10.161	0.789
TRINITY_DN797_c0_g2_i3	-3.3717	6.2897	2.9e-06	8.54e-05	6081.11	205.061	42.503	3.878
TRINITY_DN78_c1_g1_i3	-3.49285	3.92393	2.94e-06	8.63e-05	1163.12	36.1934	17.939	1.517
TRINITY_DN824_c0_g1_i8	-3.36621	6.03305	3.07e-06	8.97e-05	5083.01	172.343	78.025	7.187
TRINITY_DN1359_c0_g1_i1	-3.39384	5.26808	3.08e-06	8.99e-05	2983.29	98.955	40.478	3.644
TRINITY_DN166_c0_g1_i1	-3.56123	3.29759	3.13e-06	9.12e-05	746.192	22.3253	3.686	0.298
TRINITY_DN667_c0_g1_i5	-3.42296	4.53398	3.13e-06	9.12e-05	1784.2	58.3081	21.235	1.882
TRINITY_DN2878_c0_g2_i4	-3.5601	3.41744	3.15e-06	9.16e-05	813.113	23.5312	4.677	0.366
TRINITY_DN447_c0_g2_i21	-3.49876	3.849	3.15e-06	9.16e-05	1102.66	34.2449	4.74	0.398
TRINITY_DN2466_c1_g1_i6	-3.34407	6.93963	3.19e-06	9.26e-05	9543.93	328.441	79.614	7.418
TRINITY_DN950_c1_g1_i1	-3.35188	6.37955	3.2e-06	9.29e-05	6465.73	221.038	58.266	5.395
TRINITY_DN909_c0_g2_i3	-3.40472	4.74317	3.24e-06	9.39e-05	2065.03	67.7569	24.01	2.136
TRINITY_DN1027_c0_g1_i6	-3.42869	4.38455	3.26e-06	9.42e-05	1606.13	51.5101	11.912	1.034
TRINITY_DN770_c0_g2_i7	-3.44573	4.25704	3.28e-06	9.49e-05	1469.04	46.8808	10.38	0.896
TRINITY_DN1081_c2_g1_i2	-3.42521	4.51136	3.31e-06	9.57e-05	1756.49	57.0951	12.076	1.062
TRINITY_DN468_c0_g2_i17	-3.50399	3.67838	3.32e-06	9.57e-05	976.995	29.8256	9.241	0.764
TRINITY_DN175_c0_g1_i2	-3.4572	4.00438	3.36e-06	9.67e-05	1228.86	39.1865	7.68	0.662
TRINITY_DN22842_c0_g1_i1	-3.57497	3.24539	3.44e-06	9.88e-05	719	21	5.071	0.401
TRINITY_DN1314_c1_g2_i2	-3.46224	3.85687	3.45e-06	9.88e-05	1107.15	35.3845	11.541	1
TRINITY_DN85_c0_g1_i1	-3.48033	3.83244	3.49e-06	0.000100075	1088.74	34.4748	9.692	0.831
TRINITY_DN2436_c0_g1_i3	-3.51081	3.48472	3.54e-06	0.000101141	851.382	25.8979	18.631	1.545
TRINITY_DN122_c0_g1_i15	-3.32886	6.74887	3.55e-06	0.000101202	8349.85	290.109	75.037	7.061
TRINITY_DN8232_c0_g2_i1	-3.33636	6.2365	3.57e-06	0.000101721	5847.48	202.158	76.546	7.181
TRINITY_DN617_c0_g1_i6	-3.47346	3.78442	3.59e-06	0.000102128	1052.23	32.5837	5.147	0.431
TRINITY_DN507_c0_g1_i1	-3.37633	5.00099	3.64e-06	0.000103204	2470.67	83.2104	20.724	1.89
TRINITY_DN1593_c0_g1_i13	-3.46042	3.72962	3.81e-06	0.000107662	1010.93	31.6262	7.834	0.663
TRINITY_DN1317_c0_g1_i6	-3.31667	6.59743	3.83e-06	0.000108228	7508.8	262.803	31.587	2.987
TRINITY_DN539_c0_g1_i12	-3.49889	3.47406	3.84e-06	0.000108522	844.258	26.4997	5.937	0.504
TRINITY_DN1364_c0_g3_i5	-3.49661	3.52462	3.88e-06	0.000109348	875.1	27.3456	11.305	0.959
TRINITY_DN145_c0_g1_i3	-3.30747	7.01205	3.95e-06	0.000110998	10013.5	352.576	125.294	11.968
TRINITY_DN3399_c1_g1_i9	-3.32796	5.76368	3.96e-06	0.000111135	4202.31	145.876	28.987	2.722
TRINITY_DN3621_c0_g2_i4	-3.32584	5.89287	3.97e-06	0.00011126	4597.71	159.82	63.176	5.961
TRINITY_DN388_c0_g1_i22	-3.39117	4.45563	3.97e-06	0.00011126	1684.73	56.0237	5.199	0.467
TRINITY_DN5423_c0_g1_i1	-3.4398	3.87628	3.99e-06	0.000111739	1121	36	19.902	1.738
TRINITY_DN3454_c0_g2_i1	-3.51606	3.25724	4.01e-06	0.000112021	722.567	21.5602	13.72	1.114
TRINITY_DN150_c0_g1_i17	-3.51648	3.31929	4.05e-06	0.0001131	756.049	23.277	9.413	0.786
TRINITY_DN1381_c0_g2_i2	-3.54978	3.15536	4.06e-06	0.000113266	672.554	20.1244	12.9	1.051
TRINITY_DN893_c1_g2_i3	-3.28821	8.50371	4.09e-06	0.000114002	28185.2	1007.46	233.998	22.645
TRINITY_DN1413_c0_g1_i30	-3.48351	3.40572	4.14e-06	0.000114999	803.341	25.3401	3.275	0.279
TRINITY_DN4196_c0_g1_i6	-3.43335	3.8705	4.15e-06	0.000114999	1115.58	36.3429	3.851	0.339
TRINITY_DN371_c0_g2_i1	-3.50955	3.37221	4.16e-06	0.000115249	785	24	54.241	4.625
TRINITY_DN159_c0_g1_i1	-3.29619	7.03006	4.16e-06	0.000115249	10132.9	359.714	85.79	8.246
TRINITY_DN12_c2_g1_i4	-3.33573	5.25815	4.24e-06	0.00011699	2952.46	101.736	38.626	3.612
TRINITY_DN476_c1_g1_i1	-3.29775	6.72563	4.27e-06	0.00011768	8200.31	291.389	165.256	15.99
TRINITY_DN4508_c0_g1_i2	-3.50499	3.30903	4.28e-06	0.000117938	749.925	22.8107	7.079	0.583
TRINITY_DN4884_c0_g1_i1	-3.28123	8.00405	4.3e-06	0.000118369	19916	715	404.591	39.555
TRINITY_DN1800_c1_g2_i11	-3.50587	3.36892	4.31e-06	0.000118586	782.742	24.0279	5.705	0.474
TRINITY_DN4286_c0_g1_i4	-3.39679	4.21302	4.35e-06	0.000119538	1419.59	47.3245	8.296	0.748
TRINITY_DN1330_c0_g1_i10	-3.47088	3.39445	4.44e-06	0.000121336	796.383	24.8317	2.918	0.246
TRINITY_DN656_c0_g1_i5	-3.27386	8.2667	4.46e-06	0.000121637	23887.6	861.74	437.457	42.934
TRINITY_DN4897_c0_g1_i8	-3.28001	6.86839	4.63e-06	0.00012557	9045.94	324.936	71.764	6.978
TRINITY_DN159_c0_g2_i18	-3.42748	3.74323	4.64e-06	0.000125838	1019.08	33.0921	12.794	1.127
TRINITY_DN611_c0_g1_i8	-3.3667	4.35573	4.74e-06	0.000128356	1568.38	53.0151	29.706	2.733
TRINITY_DN2987_c0_g1_i2	-3.3201	5.01733	4.76e-06	0.000128666	2490.9	86.7393	542.023	54.204
TRINITY_DN2967_c0_g2_i1	-3.51946	3.12835	4.79e-06	0.000129511	659.327	20.1084	12.055	1
TRINITY_DN1419_c0_g1_i4	-3.31357	5.23817	4.82e-06	0.000130123	2907.45	102.393	62.302	5.978
TRINITY_DN592_c1_g1_i2	-3.3184	4.8964	4.88e-06	0.000131505	2287.8	79.7412	26.71	2.525
TRINITY_DN516_c0_g2_i1	-3.30162	5.33516	4.91e-06	0.000132083	3109	110	54.262	5.221
TRINITY_DN2934_c0_g1_i6	-3.27414	6.49762	4.98e-06	0.000133434	6985.75	252.088	107.014	10.491
TRINITY_DN339_c0_g1_i6	-3.27331	6.37817	5.05e-06	0.000135219	6428.26	232.046	332.662	33.21
TRINITY_DN1817_c0_g1_i9	-3.47797	3.34403	5.06e-06	0.000135547	767.646	24.0108	11.164	0.948
TRINITY_DN4134_c0_g2_i23	-3.34931	4.44306	5.11e-06	0.000136572	1666.5	56.7462	10.62	0.978
TRINITY_DN1194_c0_g1_i17	-3.30941	5.02398	5.12e-06	0.000136625	2500.77	87.8812	16.756	1.593
TRINITY_DN478_c0_g1_i5	-3.37027	4.0307	5.19e-06	0.000138176	1245.71	42.1768	8.554	0.784
TRINITY_DN1531_c0_g1_i8	-3.26832	6.09471	5.27e-06	0.000139961	5274.08	191.058	61.702	6.062
TRINITY_DN189_c0_g2_i2	-3.41596	3.50332	5.32e-06	0.000141207	858.41	28.45	17.392	1.57
TRINITY_DN629_c1_g1_i7	-3.31052	4.77847	5.34e-06	0.000141483	2104.94	73.6082	25.658	2.434
TRINITY_DN488_c0_g1_i12	-3.24715	7.39052	5.39e-06	0.000142662	12976.7	476.847	70.66	7.02
TRINITY_DN116_c2_g1_i2	-3.30397	4.98635	5.44e-06	0.000143646	2435.25	86.2692	44.063	4.246
TRINITY_DN9253_c1_g1_i5	-3.41788	3.64715	5.45e-06	0.000143952	950.92	30.662	7.843	0.685
TRINITY_DN2313_c0_g1_i4	-3.26098	6.23769	5.46e-06	0.00014407	5824.02	211.553	94.383	9.318
TRINITY_DN5680_c0_g1_i4	-3.28319	5.38205	5.51e-06	0.000144959	3209.13	114.695	49.194	4.776
TRINITY_DN3892_c0_g1_i1	-3.35558	4.17605	5.52e-06	0.000144959	1380	47	43.27	4.035
TRINITY_DN190_c0_g1_i1	-3.2436	7.16956	5.59e-06	0.000146491	11126.7	409.84	151.241	15.121
TRINITY_DN441_c0_g1_i1	-3.25781	6.21438	5.6e-06	0.000146493	5728.75	208.609	72.481	7.161
TRINITY_DN8734_c0_g1_i1	-3.48815	3.16796	5.65e-06	0.000147436	677	21	18.878	1.601
TRINITY_DN109_c0_g1_i6	-3.23317	7.84097	5.68e-06	0.000148015	17727.8	657.645	156.338	15.706
TRINITY_DN2539_c0_g3_i1	-3.34824	4.16948	5.75e-06	0.00014961	1373	47	9.695	0.898
TRINITY_DN1785_c0_g1_i8	-3.29245	4.81873	5.77e-06	0.000150016	2163.01	76.8366	24.558	2.365
TRINITY_DN2896_c0_g1_i8	-3.24627	6.3661	5.83e-06	0.000151368	6362.97	234.196	83.875	8.378
TRINITY_DN435_c0_g1_i2	-3.25204	5.97901	5.86e-06	0.000151701	4860.38	177.617	42.077	4.164
TRINITY_DN71670_c0_g1_i1	-3.31805	4.48766	5.88e-06	0.000152176	1716	60	208.193	20.667
TRINITY_DN1749_c0_g1_i1	-3.38733	3.74917	5.92e-06	0.000152942	1021.32	34.1171	6.443	0.582
TRINITY_DN1622_c0_g1_i14	-3.35419	3.87561	5.99e-06	0.000154586	1115.04	38.175	7.772	0.72
TRINITY_DN2444_c0_g1_i3	-3.28668	4.97082	5.99e-06	0.000154586	2406.01	86.4118	20.227	1.967
TRINITY_DN488_c0_g1_i6	-3.33182	4.24212	6.02e-06	0.000155068	1444.35	50.1228	13.394	1.259
TRINITY_DN15584_c0_g1_i1	-3.36523	3.77007	6.03e-06	0.000155118	1035	35	25.367	2.341
TRINITY_DN2004_c3_g1_i1	-3.34546	4.07402	6.15e-06	0.000157975	1283.02	43.8421	12.975	1.201
TRINITY_DN3065_c0_g1_i5	-3.30379	4.54402	6.19e-06	0.000158787	1783.75	62.7826	6.602	0.628
TRINITY_DN221_c0_g1_i3	-3.24026	6.12826	6.21e-06	0.000159174	5389.14	198.787	37.344	3.727
TRINITY_DN2069_c0_g1_i1	-3.46885	3.15081	6.39e-06	0.000163182	667.98	21.3575	7.942	0.689
TRINITY_DN2048_c0_g1_i2	-3.25428	5.38068	6.39e-06	0.000163182	3199.87	116.784	47.232	4.682
TRINITY_DN3589_c0_g1_i1	-3.43605	3.3067	6.42e-06	0.000163762	746	24	39.415	3.508
TRINITY_DN665_c1_g1_i11	-3.36457	3.64401	6.52e-06	0.000166289	946.351	32.2991	15.905	1.476
TRINITY_DN24_c2_g1_i5	-3.34982	3.75633	6.53e-06	0.000166337	1024.48	35.247	17.556	1.642
TRINITY_DN182_c0_g1_i7	-3.32494	4.14864	6.56e-06	0.000166991	1351.16	46.6552	7.458	0.696
TRINITY_DN2393_c0_g1_i15	-3.36222	3.59754	6.58e-06	0.000167262	915.156	30.5173	7.232	0.653
TRINITY_DN2934_c0_g1_i1	-3.29528	4.44346	6.62e-06	0.000168219	1661.36	59.3602	34.714	3.379
TRINITY_DN714_c0_g1_i9	-3.39987	3.38578	6.73e-06	0.000170669	788.485	26.3291	29.446	2.7
TRINITY_DN1247_c0_g1_i11	-3.32964	4.05988	6.78e-06	0.000171564	1268.85	44.1329	11.471	1.081
TRINITY_DN1645_c1_g1_i7	-3.3755	3.51624	6.83e-06	0.000172467	864.082	29.1997	8.938	0.819
TRINITY_DN2428_c0_g1_i12	-3.28671	4.52873	6.85e-06	0.000172545	1762.8	63.1072	17.756	1.722
TRINITY_DN8984_c0_g2_i3	-3.24428	5.29653	6.9e-06	0.000173549	3014.73	110.563	26.9	2.672
TRINITY_DN128_c2_g3_i9	-3.19575	8.7636	6.91e-06	0.000173694	33549.4	1278.15	194.151	20.002
TRINITY_DN76521_c0_g1_i1	-3.2955	4.39485	6.94e-06	0.0001741	1605	57	20.444	1.97
TRINITY_DN994_c0_g1_i7	-3.28343	4.52579	6.96e-06	0.000174518	1759.17	63.1773	13.471	1.309
TRINITY_DN201_c0_g1_i26	-3.24008	5.4277	6.98e-06	0.00017466	3304.01	121.787	28.026	2.797
TRINITY_DN12036_c0_g1_i4	-3.21402	6.31233	6.99e-06	0.000174914	6115.8	229.749	52.071	5.297
TRINITY_DN3398_c0_g1_i1	-3.291	4.39082	7.12e-06	0.000177431	1599.84	56.6262	47.596	4.609
TRINITY_DN105_c0_g1_i1	-3.31883	3.84408	7.23e-06	0.00017981	1087.74	38.0057	10.255	0.971
TRINITY_DN572_c1_g1_i7	-3.41055	3.16345	7.25e-06	0.000179889	672	22.498	33.551	3.104
TRINITY_DN322_c0_g1_i1	-3.25534	4.72901	7.27e-06	0.00018027	2025.95	73.631	20.87	2.056
TRINITY_DN145_c0_g1_i5	-3.22355	5.56813	7.28e-06	0.00018027	3640.93	136.035	43.516	4.41
TRINITY_DN1520_c0_g1_i1	-3.18845	7.49466	7.4e-06	0.000183183	13895.5	532.271	98.302	10.189
TRINITY_DN3696_c1_g1_i1	-3.35871	3.50132	7.52e-06	0.000185944	854.246	28.7867	22.73	2.092
TRINITY_DN2593_c0_g1_i9	-3.3715	3.30609	7.74e-06	0.000190828	743.156	25.3612	4.284	0.395
TRINITY_DN835_c0_g1_i1	-3.35194	3.49531	7.76e-06	0.000191373	849.981	28.6736	11.356	1.04
TRINITY_DN266_c0_g1_i4	-3.26151	4.48352	7.77e-06	0.000191409	1704.73	62.0758	13.04	1.285
TRINITY_DN1556_c0_g4_i1	-3.19715	6.13211	7.88e-06	0.000193501	5388	205	66.032	6.815
TRINITY_DN4183_c0_g1_i6	-3.29039	4.08748	7.9e-06	0.000193769	1290.92	46.0576	41.16	4.022
TRINITY_DN1872_c0_g1_i29	-3.21631	5.30953	8e-06	0.000195919	3036.87	113.559	13.381	1.352
TRINITY_DN514_c3_g1_i8	-3.17569	7.47505	8.06e-06	0.000197324	13696	529.41	99.754	10.434
TRINITY_DN2622_c0_g1_i5	-3.22883	4.96778	8.17e-06	0.000199611	2391.51	89.2134	26.502	2.68
TRINITY_DN7033_c0_g1_i1	-3.29289	3.99473	8.18e-06	0.000199611	1209.45	43	11.82	1.139
TRINITY_DN93_c0_g1_i24	-3.21673	5.12298	8.18e-06	0.000199611	2665.13	100.447	11.865	1.208
TRINITY_DN80_c0_g1_i4	-3.20845	5.28991	8.26e-06	0.00020104	2993.79	112.639	25.605	2.609
TRINITY_DN1666_c0_g1_i7	-3.34172	3.48624	8.28e-06	0.000201248	844.447	28.6159	8.997	0.826
TRINITY_DN3722_c0_g2_i6	-3.31966	3.60409	8.51e-06	0.000206299	917.41	32.342	9.844	0.941
TRINITY_DN1276_c0_g1_i12	-3.15925	7.96862	8.62e-06	0.000208757	19273.8	753.134	225.253	23.869
TRINITY_DN27202_c0_g1_i12	-3.41274	3.03368	8.77e-06	0.000211895	611.908	19.6341	3.777	0.328
TRINITY_DN2436_c0_g1_i14	-3.34998	3.28703	8.81e-06	0.00021237	731.504	24.7797	4.985	0.457
TRINITY_DN14599_c1_g1_i1	-3.22542	4.74015	8.85e-06	0.000213127	2038	76	37.352	3.79
TRINITY_DN540_c0_g1_i8	-3.32757	3.42479	8.87e-06	0.000213293	806.803	27.5922	5.833	0.54
TRINITY_DN2202_c0_g2_i2	-3.40935	3.09805	8.92e-06	0.0002143	640.98	20.8636	10.336	0.914
TRINITY_DN718_c0_g2_i4	-3.17912	5.98419	8.97e-06	0.000215099	4853.69	186.607	111.827	11.724
TRINITY_DN259_c0_g1_i17	-3.22313	4.5592	8.99e-06	0.000215327	1793.72	67.075	8.09	0.818
TRINITY_DN2054_c0_g1_i9	-3.23591	4.46067	9e-06	0.000215408	1675.49	61.7803	15.982	1.596
TRINITY_DN18_c1_g1_i2	-3.29234	3.70522	9.07e-06	0.000216849	984.19	34.9314	9.931	0.955
TRINITY_DN86_c1_g1_i2	-3.1796	5.70656	9.26e-06	0.000220998	3998.7	153.583	41.896	4.361
TRINITY_DN25796_c0_g1_i1	-3.21114	4.76431	9.31e-06	0.00022187	2071.38	77.7596	143.127	14.986
TRINITY_DN1723_c0_g1_i1	-3.18951	5.18173	9.33e-06	0.000221964	2772	106	39.878	4.141
TRINITY_DN19_c0_g1_i5	-3.30596	3.67673	9.35e-06	0.000222243	965.422	34.4076	8.862	0.855
TRINITY_DN12433_c0_g1_i12	-3.36579	3.18539	9.41e-06	0.000223314	681.051	23.0634	8.41	0.773
TRINITY_DN5114_c0_g1_i4	-3.3132	3.41207	9.5e-06	0.000225299	798.609	27.9504	6.751	0.64
TRINITY_DN756_c0_g1_i13	-3.1934	5.01395	9.58e-06	0.000226551	2464.61	93.8935	35.321	3.654
TRINITY_DN362_c0_g1_i23	-3.21966	4.53478	9.72e-06	0.00022934	1762.75	66.109	7.965	0.807
TRINITY_DN1366_c0_g1_i10	-3.26454	4.00185	9.77e-06	0.000230202	1212.75	44.0354	12.527	1.233
TRINITY_DN252_c0_g1_i5	-3.2808	3.73445	9.8e-06	0.000230656	1004.12	36.1426	9.225	0.899
TRINITY_DN39_c0_g1_i10	-3.29106	3.57873	9.89e-06	0.000232593	899.145	31.6137	4.165	0.396
TRINITY_DN1328_c0_g1_i12	-3.18954	4.96431	9.92e-06	0.000232928	2380.07	90.9592	14.748	1.524
TRINITY_DN1032_c0_g1_i7	-3.30888	3.45713	9.92e-06	0.000232928	825.487	29.0434	12.329	1.178
TRINITY_DN900_c0_g1_i1	-3.2647	3.86798	1.02e-05	0.000238945	1103.35	40.2764	20.742	2.06
TRINITY_DN2232_c0_g1_i11	-3.17551	5.19589	1.03e-05	0.000240703	2796.6	107.516	11.512	1.196
TRINITY_DN7852_c0_g1_i2	-3.30314	3.49932	1.03e-05	0.00024113	849.915	29.7187	10.283	0.975
TRINITY_DN7017_c0_g1_i1	-3.22244	4.30464	1.04e-05	0.0002414	1499.3	55.7715	5.123	0.515
TRINITY_DN909_c0_g1_i2	-3.28476	3.61616	1.04e-05	0.000242608	922.655	32.9839	6.164	0.596
TRINITY_DN770_c0_g2_i2	-3.21191	4.24388	1.06e-05	0.000246056	1434.55	54.4072	5.819	0.596
TRINITY_DN362_c0_g1_i3	-3.31609	3.25708	1.06e-05	0.000247232	714.716	24.7996	3.846	0.361
TRINITY_DN3251_c0_g1_i3	-3.34018	3.10126	1.08e-05	0.000249862	640.25	21.8394	15.073	1.402
TRINITY_DN428_c0_g1_i5	-3.12626	7.29682	1.08e-05	0.000250243	12058.9	481.794	159.419	17.286
TRINITY_DN4082_c0_g1_i6	-3.37289	3.06583	1.08e-05	0.00025118	624.842	20.8635	10.069	0.914
TRINITY_DN3097_c0_g1_i2	-3.21471	4.16566	1.08e-05	0.000251304	1357.76	50.9766	20.319	2.072
TRINITY_DN967_c2_g1_i7	-3.2454	3.77887	1.09e-05	0.000252478	1033.78	37.9216	9.551	0.949
TRINITY_DN247_c0_g1_i4	-3.16934	5.00756	1.11e-05	0.00025607	2449.58	94.7721	24.402	2.558
TRINITY_DN641_c0_g1_i3	-3.1273	6.67698	1.11e-05	0.000256196	7836.66	313.414	48.828	5.282
TRINITY_DN904_c1_g1_i4	-3.18484	4.5251	1.12e-05	0.000257061	1747.3	66.7976	87.817	9.278
TRINITY_DN1371_c0_g1_i6	-3.17932	4.66117	1.12e-05	0.000257404	1922.26	73.7891	20.893	2.174
TRINITY_DN383_c1_g1_i1	-3.15618	5.25578	1.12e-05	0.000257404	2913	114	45.02	4.787
TRINITY_DN3399_c1_g1_i2	-3.36482	2.99139	1.15e-05	0.000262359	592.381	19.5628	4.048	0.362
TRINITY_DN3039_c0_g1_i4	-3.11467	7.06768	1.16e-05	0.000265085	10275.2	413.747	222.282	24.39
TRINITY_DN2487_c1_g1_i2	-3.26271	3.59664	1.17e-05	0.000266546	909.092	32.8304	9.704	0.95
TRINITY_DN295_c0_g1_i25	-3.35664	3.0515	1.18e-05	0.000268198	618.379	21.2051	20.585	1.935
TRINITY_DN6379_c0_g1_i8	-3.29551	3.29337	1.19e-05	0.000270617	732.529	26.3136	5.972	0.581
TRINITY_DN1128_c0_g2_i6	-3.29905	3.34895	1.2e-05	0.000270946	763.196	27.3471	4.857	0.471
TRINITY_DN1608_c0_g1_i3	-3.13302	5.59837	1.21e-05	0.000272962	3695.5	146.639	39.153	4.211
TRINITY_DN2961_c0_g1_i5	-3.16906	4.51108	1.22e-05	0.000274547	1728.14	67.2431	20.797	2.195
TRINITY_DN1612_c0_g1_i21	-3.21777	3.89492	1.23e-05	0.000276231	1121.45	42.3091	3.483	0.355
TRINITY_DN5760_c0_g1_i5	-3.2699	3.42267	1.23e-05	0.000277212	802.989	29.2237	9.648	0.952
TRINITY_DN29_c2_g2_i1	-3.19308	4.30357	1.23e-05	0.000277387	1495.18	56.8754	45.194	4.704
TRINITY_DN960_c0_g2_i3	-3.08766	8.97052	1.27e-05	0.000284442	38434.3	1578	1357.11	152.852
TRINITY_DN3398_c0_g1_i2	-3.14625	4.9413	1.28e-05	0.000286657	2334.68	92.4175	61.473	6.646
TRINITY_DN55466_c0_g1_i1	-3.24058	3.48977	1.28e-05	0.000286958	841	31	36.037	3.658
TRINITY_DN1593_c0_g1_i5	-3.28167	3.28116	1.29e-05	0.000287298	725.654	25.5031	8.101	0.772
TRINITY_DN728_c1_g1_i4	-3.17356	4.42785	1.29e-05	0.000287397	1630.45	63.0121	17.043	1.785
TRINITY_DN2321_c0_g3_i1	-3.15395	4.73148	1.29e-05	0.000288241	2016.1	79.121	27.636	2.944
TRINITY_DN463_c0_g1_i17	-3.25908	3.41312	1.3e-05	0.000288275	796.697	28.6465	5.046	0.491
TRINITY_DN958_c1_g1_i6	-3.30524	3.13195	1.33e-05	0.000294414	652.93	23.171	6.428	0.618
TRINITY_DN167_c0_g1_i1	-3.0827	7.86521	1.33e-05	0.000294414	17841.1	734.813	105.592	11.761
TRINITY_DN708_c0_g1_i11	-3.30081	3.12806	1.36e-05	0.000299868	651.199	22.8622	2.564	0.243
TRINITY_DN45_c0_g3_i3	-3.07866	7.55009	1.37e-05	0.000302597	14330.2	592.088	142.629	15.968
TRINITY_DN4145_c1_g1_i5	-3.08499	7.06528	1.38e-05	0.000303635	10236.1	420.942	86.438	9.624
TRINITY_DN1612_c0_g1_i11	-3.21712	3.63864	1.39e-05	0.000305936	933.562	34.5118	2.91	0.291
TRINITY_DN1821_c1_g1_i2	-3.07365	7.86689	1.4e-05	0.000307789	17850	740.041	237.781	26.755
TRINITY_DN35_c0_g1_i1	-3.11894	5.0779	1.4e-05	0.000307928	2565.08	102.613	24.654	2.672
TRINITY_DN245_c0_g3_i3	-3.16652	4.25499	1.41e-05	0.000308686	1442.3	55.842	28.81	3.037
TRINITY_DN656_c0_g1_i2	-3.07271	7.54478	1.42e-05	0.000310491	14271.2	591.578	263.908	29.765
TRINITY_DN654_c0_g1_i12	-3.08439	6.48885	1.42e-05	0.00031054	6853.93	282.248	39.095	4.353
TRINITY_DN811_c0_g1_i13	-3.26476	3.21184	1.42e-05	0.000310541	690.228	25.3317	4.076	0.404
TRINITY_DN2309_c0_g1_i1	-3.08479	6.33342	1.43e-05	0.000313407	6150.87	252.822	71.737	7.996
TRINITY_DN388_c0_g1_i25	-3.12575	4.79365	1.44e-05	0.00031494	2101.53	84.1132	6.539	0.707
TRINITY_DN33_c1_g1_i9	-3.16882	4.17925	1.45e-05	0.00031628	1366.82	52.9776	13.043	1.37
TRINITY_DN1872_c0_g1_i24	-3.18787	3.86847	1.45e-05	0.000317185	1098.36	42.1229	6.78	0.703
TRINITY_DN6004_c0_g1_i11	-3.15396	4.31763	1.47e-05	0.000319902	1505.8	59.1293	7.635	0.81
TRINITY_DN122_c0_g1_i11	-3.18886	3.93474	1.48e-05	0.000321718	1150.76	43.5471	13.512	1.387
TRINITY_DN6004_c0_g1_i10	-3.13271	4.47883	1.5e-05	0.000325102	1684.76	66.9789	8.536	0.917
TRINITY_DN7383_c1_g1_i1	-3.16277	4.03416	1.51e-05	0.000327356	1233.03	48.27	11.717	1.243
TRINITY_DN2123_c0_g1_i5	-3.18559	3.72599	1.53e-05	0.000330068	992.301	37.9675	16.279	1.693
TRINITY_DN299_c0_g1_i4	-3.08782	5.68827	1.54e-05	0.000332971	3923.19	160.736	28.713	3.183
TRINITY_DN12365_c0_g1_i1	-3.22798	3.38572	1.56e-05	0.000337331	780.426	28.5928	3.25	0.322
TRINITY_DN1392_c0_g1_i7	-3.27398	3.10446	1.57e-05	0.000338203	638.857	22.9594	3.762	0.366
TRINITY_DN2249_c0_g1_i1	-3.27094	3.04035	1.58e-05	0.000340906	610.406	21.5993	8.628	0.829
TRINITY_DN388_c0_g1_i23	-3.17753	3.92473	1.59e-05	0.000341199	1142.09	44.4612	3.44	0.362
TRINITY_DN988_c0_g1_i11	-3.13155	4.34495	1.59e-05	0.000341673	1533	60.8751	32.003	3.462
TRINITY_DN6193_c0_g1_i4	-3.16356	4.0052	1.63e-05	0.000348777	1207.67	47	4.431	0.466
TRINITY_DN15542_c0_g2_i1	-3.17987	3.79289	1.63e-05	0.00034939	1040	40	6.62	0.689
TRINITY_DN201_c0_g1_i6	-3.21614	3.32647	1.63e-05	0.000349535	747.094	27.9067	5.929	0.6
TRINITY_DN1245_c1_g1_i4	-3.16222	3.81198	1.64e-05	0.000349912	1052.82	40.5947	9.021	0.942
TRINITY_DN1438_c0_g2_i8	-3.1712	3.91913	1.64e-05	0.000350942	1136.88	43.5706	16.334	1.7
TRINITY_DN2393_c0_g1_i8	-3.21684	3.37592	1.65e-05	0.000351383	774.099	29.4319	8.914	0.919
TRINITY_DN1014_c0_g1_i7	-3.03763	9.68894	1.67e-05	0.000355821	63024.8	2678.65	736.568	84.896
TRINITY_DN5285_c0_g2_i2	-3.28982	2.92548	1.71e-05	0.000363373	562.263	20.3589	4.995	0.49
TRINITY_DN705_c1_g1_i1	-3.03756	7.78523	1.71e-05	0.000363951	16821	715	214.255	24.71
TRINITY_DN937_c1_g2_i1	-3.20846	3.41576	1.75e-05	0.000370212	795.916	29.5844	10.904	1.1
TRINITY_DN231_c0_g1_i13	-3.28725	2.92322	1.75e-05	0.000370477	560.989	19.5807	5.443	0.515
TRINITY_DN117_c0_g1_i4	-3.02655	11.5634	1.76e-05	0.000372994	230978	9893.57	1037.06	120.045
TRINITY_DN2202_c1_g1_i5	-3.20562	3.36605	1.77e-05	0.000373155	768.094	29.2545	7.008	0.723
TRINITY_DN3553_c0_g1_i1	-3.09629	4.68032	1.79e-05	0.000376877	1937.06	79	50.709	5.648
TRINITY_DN1398_c0_g1_i4	-3.12182	4.21544	1.8e-05	0.000379227	1398.27	56.4004	12.626	1.379
TRINITY_DN1338_c0_g1_i7	-3.28242	2.98622	1.8e-05	0.000379554	587.493	21.1369	5.764	0.562
TRINITY_DN23941_c0_g1_i1	-3.20302	3.41097	1.81e-05	0.000379587	792.782	30	12.169	1.251
TRINITY_DN5644_c0_g2_i5	-3.22338	3.28228	1.82e-05	0.000381601	724.15	27.2345	14.104	1.444
TRINITY_DN5515_c0_g1_i7	-3.04576	6.17436	1.82e-05	0.000382284	5490.22	232.201	57.232	6.56
TRINITY_DN613_c0_g1_i2	-3.05329	5.66646	1.82e-05	0.000382559	3854.28	162.112	13.001	1.477
TRINITY_DN20304_c0_g3_i1	-3.03335	6.90191	1.84e-05	0.000385998	9102	388	267.282	31.165
TRINITY_DN1872_c0_g1_i27	-3.1131	4.15639	1.85e-05	0.000385998	1339.67	53.5719	20.761	2.256
TRINITY_DN126_c0_g1_i17	-3.16917	3.67415	1.85e-05	0.000385998	954.851	37.1858	5.088	0.536
TRINITY_DN1486_c0_g2_i2	-3.21739	3.27702	1.85e-05	0.000386212	720.537	26.5221	3.415	0.34
TRINITY_DN660_c0_g1_i7	-3.15398	3.73455	1.86e-05	0.000386444	996.29	38.7275	15.242	1.61
TRINITY_DN150_c1_g1_i1	-3.24433	3.07844	1.86e-05	0.000386803	626.134	23.1084	13.597	1.367
TRINITY_DN953_c0_g1_i5	-3.13826	3.98286	1.86e-05	0.000387464	1186.98	46.6789	3.636	0.386
TRINITY_DN231_c0_g1_i7	-3.21153	3.1651	1.87e-05	0.000388817	664.783	25.406	8.897	0.923
TRINITY_DN4338_c0_g1_i2	-3.27256	2.97758	1.89e-05	0.000391575	582.789	21.4662	4.921	0.491
TRINITY_DN156_c0_g1_i1	-3.12014	4.02557	1.93e-05	0.000399117	1222.26	49.0103	4.557	0.494
TRINITY_DN939_c2_g1_i6	-3.11124	4.07411	1.94e-05	0.000399584	1264.08	51.2165	15.045	1.653
TRINITY_DN231_c1_g1_i10	-3.02928	6.30097	1.95e-05	0.00040104	5988.68	256.338	18.888	2.183
TRINITY_DN284_c0_g3_i2	-3.03216	6.11196	1.95e-05	0.000401522	5251.14	223.748	34.203	3.942
TRINITY_DN1302_c0_g1_i5	-3.0532	5.23746	1.96e-05	0.000401522	2854.76	119.969	20.477	2.329
TRINITY_DN3492_c0_g1_i1	-3.03101	6.09808	1.98e-05	0.000406715	5200.19	222.071	36.234	4.187
TRINITY_DN986_c0_g1_i1	-3.13942	3.72175	2.01e-05	0.00041145	986	39	16.783	1.805
TRINITY_DN1012_c0_g2_i3	-3.0326	5.81477	2.02e-05	0.00041216	4267.77	182.458	56.158	6.516
TRINITY_DN271_c0_g1_i1	-3.22623	3.12145	2.03e-05	0.000414117	645.434	24.1866	5.646	0.573
TRINITY_DN852_c0_g1_i2	-3.03478	5.59605	2.05e-05	0.00041812	3663.65	155.593	29.467	3.388
TRINITY_DN217_c1_g1_i3	-3.22175	3.11752	2.07e-05	0.000419212	642.937	24.2475	16.195	1.667
TRINITY_DN2777_c1_g1_i8	-3.13062	3.714	2.1e-05	0.000424116	979.954	38.5648	5.042	0.536
TRINITY_DN2115_c0_g1_i2	-3.0808	4.30012	2.1e-05	0.000424504	1480.49	60.53	26.305	2.925
TRINITY_DN13721_c0_g1_i2	-3.10076	4.11913	2.11e-05	0.000425628	1304	53	15.561	1.715
TRINITY_DN1958_c0_g1_i4	-3.21796	2.99395	2.12e-05	0.000427461	588.189	21.9174	4.087	0.412
TRINITY_DN4134_c0_g2_i8	-3.14486	3.40562	2.18e-05	0.000437525	787.465	30.6314	14.34	1.517
TRINITY_DN1524_c0_g1_i9	-3.18911	3.25221	2.19e-05	0.000439537	706.536	27.1343	11.91	1.243
TRINITY_DN2437_c0_g1_i2	-2.99822	7.12174	2.2e-05	0.000440489	10576.8	462.304	637.564	77.386
TRINITY_DN350_c0_g1_i3	-3.21049	3.10766	2.2e-05	0.000440489	638.42	24	11.71	1.198
TRINITY_DN3566_c0_g2_i5	-3.11236	3.80192	2.2e-05	0.000440489	1042.31	42.2396	17.97	1.98
TRINITY_DN579_c0_g2_i6	-2.99252	7.51419	2.21e-05	0.000441561	13887.2	609.249	332.103	39.747
TRINITY_DN54_c1_g1_i7	-3.24287	2.88439	2.22e-05	0.000443697	543.603	20.1295	11.748	1.185
TRINITY_DN159_c0_g2_i6	-3.16057	3.3737	2.26e-05	0.000449248	769.638	30.482	3.156	0.338
TRINITY_DN3167_c0_g1_i1	-3.09765	3.88593	2.27e-05	0.000452726	1105	45	16.396	1.813
TRINITY_DN2730_c0_g1_i4	-3.02514	5.21264	2.28e-05	0.000453534	2799.82	119.543	27.612	3.194
TRINITY_DN1636_c2_g1_i1	-3.17875	3.19077	2.28e-05	0.000453743	675.843	25.9713	2.257	0.234
TRINITY_DN111_c0_g1_i12	-3.04073	4.78455	2.31e-05	0.000457625	2076.29	87.6545	18.247	2.086
TRINITY_DN2539_c0_g1_i8	-3.20069	2.97886	2.32e-05	0.000459082	581.002	22.3388	4.964	0.517
TRINITY_DN188_c0_g1_i1	-3.1398	3.53007	2.34e-05	0.00046282	859.802	34.4424	5.485	0.594
TRINITY_DN8232_c0_g1_i1	-3.10453	3.82808	2.34e-05	0.000462878	1060.6	42.6334	28.692	3.151
TRINITY_DN2928_c0_g1_i8	-3.09634	3.94594	2.34e-05	0.000462982	1153.19	46.5889	8.733	0.955
TRINITY_DN1000_c0_g1_i13	-3.02916	5.02577	2.35e-05	0.000464468	2457.22	104.581	24.739	2.853
TRINITY_DN728_c2_g1_i2	-3.14895	3.26757	2.36e-05	0.000464486	713.097	27.8418	10.939	1.16
TRINITY_DN2121_c0_g1_i6	-3.19988	3.03953	2.36e-05	0.000464486	606.868	22.9687	7.717	0.792
TRINITY_DN5588_c0_g1_i8	-3.01381	5.5022	2.36e-05	0.000464493	3425.76	148.273	10.63	1.243
TRINITY_DN52_c0_g1_i3	-3.15117	3.36547	2.38e-05	0.000467423	765.356	29.5061	3.28	0.342
TRINITY_DN1132_c0_g1_i1	-3.00381	5.6489	2.38e-05	0.000468128	3793.2	164.81	21.918	2.575
TRINITY_DN35957_c0_g1_i6	-3.16749	3.12657	2.39e-05	0.000468504	645.214	25.3577	10.237	1.093
TRINITY_DN5213_c0_g1_i1	-3.07142	4.17101	2.39e-05	0.000468695	1350	56	25.807	2.914
TRINITY_DN917_c2_g1_i1	-3.03365	4.71218	2.4e-05	0.00047041	1972.13	84.4219	17.099	1.982
TRINITY_DN2004_c2_g1_i10	-2.9856	6.75587	2.41e-05	0.00047041	8192.62	360.868	30.293	3.605
TRINITY_DN164_c0_g1_i2	-3.0222	5.05977	2.41e-05	0.00047041	2514.93	108.245	20.811	2.425
TRINITY_DN3314_c0_g1_i1	-2.97714	7.45005	2.41e-05	0.00047069	13265.8	588.131	147.872	17.774
TRINITY_DN5704_c1_g1_i1	-3.08454	3.87441	2.42e-05	0.000471433	1095	45	11.209	1.248
TRINITY_DN5289_c0_g1_i2	-3.01041	5.38881	2.42e-05	0.000471433	3164.01	136.7	145.477	17.333
TRINITY_DN1424_c0_g1_i4	-3.22477	2.93576	2.44e-05	0.000474188	563.875	21.47	13.33	1.384
TRINITY_DN2677_c0_g1_i8	-3.11503	3.58824	2.47e-05	0.000480101	895.436	35.8388	14.491	1.576
TRINITY_DN870_c0_g1_i2	-3.02437	4.93772	2.47e-05	0.000480101	2309.46	99.0712	25.114	2.92
TRINITY_DN1577_c0_g1_i4	-2.99959	5.63647	2.49e-05	0.000483272	3758.55	163.5	31.284	3.685
TRINITY_DN820_c0_g2_i8	-3.16442	3.23059	2.5e-05	0.000484801	695.42	26.5792	4.391	0.454
TRINITY_DN13_c0_g1_i4	-3.00181	5.42235	2.54e-05	0.000491431	3236.87	141.073	51.681	6.121
TRINITY_DN221_c0_g1_i16	-3.01561	4.841	2.55e-05	0.000492804	2156.29	93.2678	88.229	10.498
TRINITY_DN780_c0_g3_i2	-3.03083	4.52975	2.55e-05	0.000492804	1734.27	73.7965	11.731	1.35
TRINITY_DN918_c0_g1_i7	-3.05895	4.02812	2.56e-05	0.000494426	1219.18	50.6322	15.786	1.779
TRINITY_DN2393_c0_g1_i11	-2.97953	6.25691	2.56e-05	0.000494426	5786.33	255.771	74.54	8.94
TRINITY_DN873_c0_g1_i1	-3.00696	5.22018	2.57e-05	0.000496259	2811	122	249.593	30.501
TRINITY_DN819_c0_g1_i11	-3.02715	4.6012	2.58e-05	0.000496271	1822.88	77.8794	27.136	3.149
TRINITY_DN217_c0_g1_i7	-3.21341	2.85868	2.58e-05	0.000496271	533.002	20.0697	5.277	0.538
TRINITY_DN958_c1_g1_i1	-3.05153	4.10219	2.59e-05	0.000497694	1283.78	53.7313	15.949	1.811
TRINITY_DN4735_c0_g1_i7	-3.15175	3.11283	2.59e-05	0.000498285	637.804	24.8155	4.193	0.441
TRINITY_DN16766_c0_g1_i4	-3.09562	3.71877	2.6e-05	0.000498285	981.151	39.5124	12.283	1.342
TRINITY_DN1328_c0_g1_i3	-3.18069	2.96142	2.6e-05	0.000498499	573.471	22.048	3.127	0.325
TRINITY_DN2490_c0_g1_i11	-3.01063	5.0627	2.6e-05	0.000498678	2518.46	108.668	17.817	2.08
TRINITY_DN156_c1_g2_i1	-2.97934	6.08427	2.61e-05	0.000499951	5130.27	226.855	83.259	10.006
TRINITY_DN2684_c0_g1_i1	-3.13243	3.3019	2.61e-05	0.000500266	730.343	29.4034	10.036	1.097
TRINITY_DN3916_c0_g1_i11	-3.1176	3.46893	2.63e-05	0.000502837	821.75	32.6063	6.478	0.696
TRINITY_DN766_c0_g1_i9	-3.15191	3.21965	2.65e-05	0.000506337	688.524	26.8888	4.012	0.424
TRINITY_DN777_c0_g1_i1	-3.06602	4.00643	2.66e-05	0.000507305	1200.93	50.4615	8.881	1.01
TRINITY_DN857_c1_g1_i2	-3.07323	3.73377	2.66e-05	0.000507543	990.283	40.8212	17.431	1.954
TRINITY_DN3439_c0_g1_i1	-2.97621	5.94929	2.67e-05	0.000509618	4667.98	207.141	20.988	2.517
TRINITY_DN2291_c0_g1_i2	-2.95284	9.37095	2.68e-05	0.000509618	50222	2263.71	444.281	54.232
TRINITY_DN5691_c0_g1_i5	-3.05848	3.94232	2.69e-05	0.000511579	1147.02	47.5598	22.692	2.562
TRINITY_DN228_c0_g1_i1	-2.96886	6.49418	2.7e-05	0.000512946	6820.19	304.316	12.931	1.557
TRINITY_DN2024_c0_g1_i2	-3.20799	2.85395	2.71e-05	0.000514288	531.054	19.6985	10.598	1.07
TRINITY_DN1086_c1_g1_i1	-3.00487	4.90608	2.72e-05	0.00051598	2255.17	98.223	29.813	3.524
TRINITY_DN1682_c0_g1_i2	-2.98901	5.16882	2.75e-05	0.00052071	2708.43	119.223	17.226	2.051
TRINITY_DN126_c0_g2_i1	-3.04805	4.17546	2.76e-05	0.000522083	1351.81	56.8205	7.045	0.8
TRINITY_DN1908_c0_g2_i2	-3.14202	3.15867	2.78e-05	0.000525233	658.56	25.9166	4.457	0.475
TRINITY_DN129_c0_g2_i1	-3.07153	3.79912	2.8e-05	0.000527409	1036.84	42.7795	8.643	0.965
TRINITY_DN874_c0_g1_i7	-3.14351	3.21232	2.81e-05	0.000528759	684.94	27.4791	8.417	0.916
TRINITY_DN4842_c0_g2_i1	-3.11622	3.23898	2.84e-05	0.000534765	696.752	28.4377	7.778	0.861
TRINITY_DN3058_c0_g1_i1	-2.97138	5.79944	2.85e-05	0.000534881	4203.16	187.269	71.974	8.719
TRINITY_DN8280_c0_g2_i4	-3.1393	3.20863	2.86e-05	0.000537327	683.213	27.1345	2.956	0.317
TRINITY_DN10761_c0_g1_i3	-3.03744	4.06347	2.98e-05	0.000556849	1248.14	53.485	13.374	1.553
TRINITY_DN629_c1_g1_i31	-3.04005	3.95519	2.99e-05	0.000560103	1155.51	48.7799	13.339	1.527
TRINITY_DN740_c0_g2_i1	-3.09379	3.48977	3.01e-05	0.000561841	833.139	33.751	8.486	0.932
TRINITY_DN6133_c0_g1_i4	-3.0659	3.65726	3.01e-05	0.000561841	936.655	38.5224	11.643	1.299
TRINITY_DN122_c0_g1_i21	-3.05955	3.61534	3.04e-05	0.000566886	908.87	37.8412	6.855	0.772
TRINITY_DN3361_c0_g1_i4	-3.18327	2.89955	3.09e-05	0.000574754	547.512	21.3129	9.39	0.994
TRINITY_DN2521_c0_g1_i2	-2.96699	5.3189	3.09e-05	0.00057478	3002.8	133.862	62.058	7.535
TRINITY_DN811_c0_g1_i9	-2.94261	6.46627	3.11e-05	0.000576898	6675.48	303.342	94.889	11.708
TRINITY_DN6348_c0_g1_i1	-3.14502	2.93036	3.13e-05	0.000580837	558.666	21.5858	2.736	0.286
TRINITY_DN375_c7_g1_i2	-3.14502	2.93036	3.13e-05	0.000580837	558.673	21.6604	6.702	0.705
TRINITY_DN4822_c0_g1_i4	-3.1778	2.82767	3.15e-05	0.000582868	519.564	19.8412	18.092	1.895
TRINITY_DN376_c1_g1_i4	-2.98946	4.63907	3.15e-05	0.000582868	1866.94	82.4416	13.593	1.624
TRINITY_DN15772_c0_g1_i1	-2.97758	4.93902	3.16e-05	0.000584517	2303	102	17.895	2.145
TRINITY_DN488_c0_g1_i16	-2.95613	5.28786	3.23e-05	0.000596532	2935.81	132.415	132.564	16.482
TRINITY_DN129_c0_g2_i9	-3.0624	3.50283	3.23e-05	0.000597067	839.39	34.5889	5.612	0.626
TRINITY_DN2002_c0_g1_i7	-3.00002	4.34057	3.27e-05	0.00060255	1514.26	66.1025	12.288	1.452
TRINITY_DN1078_c0_g1_i4	-3.11328	3.13362	3.27e-05	0.00060255	646.143	25.6681	3.447	0.37
TRINITY_DN128_c2_g4_i1	-3.1351	2.85767	3.27e-05	0.00060255	530	21	4.97	0.533
TRINITY_DN39_c0_g1_i24	-2.93694	6.09042	3.29e-05	0.000605161	5135.02	233.878	24.292	2.99
TRINITY_DN1440_c0_g1_i3	-3.02247	3.9398	3.32e-05	0.000609923	1142.13	48.9317	10.548	1.224
TRINITY_DN4905_c0_g1_i3	-3.02538	3.82259	3.33e-05	0.000611838	1050.77	45.22	14.5	1.694
TRINITY_DN245_c0_g3_i4	-3.06765	3.38239	3.36e-05	0.000615259	769.81	32.158	15.323	1.743
TRINITY_DN7663_c0_g1_i1	-3.07124	3.42842	3.36e-05	0.000615336	796.4	32.9833	12.824	1.443
TRINITY_DN1475_c0_g1_i4	-2.91537	7.31753	3.39e-05	0.000620126	12040	557.142	499.861	63.647
TRINITY_DN443_c0_g1_i1	-2.97521	4.53726	3.39e-05	0.000620126	1736.41	76.7412	15.283	1.829
TRINITY_DN2971_c0_g1_i2	-3.06382	3.33483	3.41e-05	0.00062329	744.024	30.8884	5.307	0.596
TRINITY_DN3230_c0_g1_i2	-2.9609	4.85282	3.42e-05	0.00062329	2165.45	96.5023	45.457	5.518
TRINITY_DN41666_c0_g2_i1	-2.92276	6.35579	3.49e-05	0.000634123	6171	284	385.303	49.294
TRINITY_DN472_c0_g1_i2	-2.94506	5.17734	3.5e-05	0.00063575	2714.63	122.589	40.759	5
TRINITY_DN14584_c0_g1_i6	-3.07807	3.25448	3.51e-05	0.000637108	703.407	29.1403	7.145	0.802
TRINITY_DN2762_c0_g1_i3	-3.04739	3.5291	3.55e-05	0.000643902	854.25	35.7799	15.506	1.767
TRINITY_DN1069_c0_g1_i12	-2.98301	4.21425	3.57e-05	0.000645953	1383.23	61.1863	22.226	2.672
TRINITY_DN12036_c0_g1_i3	-2.8986	10.4485	3.58e-05	0.000647258	105560	4940.77	929.826	117.858
TRINITY_DN1215_c0_g2_i2	-2.9782	4.38439	3.58e-05	0.000647258	1558.93	69.4195	10.906	1.314
TRINITY_DN2000_c0_g1_i13	-2.95534	4.80324	3.58e-05	0.000647258	2089.87	93.5767	23.763	2.885
TRINITY_DN652_c0_g1_i2	-3.01159	3.81054	3.6e-05	0.000648427	1040.83	44.815	8.802	1.026
TRINITY_DN178_c1_g2_i3	-2.97443	4.46093	3.62e-05	0.000651543	1644.55	73.3158	10.774	1.299
TRINITY_DN330_c0_g1_i1	-2.93461	5.43241	3.64e-05	0.000654504	3243.35	147.799	117.075	14.641
TRINITY_DN540_c0_g1_i1	-2.99098	4.07503	3.66e-05	0.000658447	1253.51	54.9692	9.757	1.158
TRINITY_DN856_c0_g1_i7	-2.89541	8.73828	3.68e-05	0.000661544	32231.5	1511.65	411.469	52.36
TRINITY_DN1823_c0_g1_i1	-3.11675	2.9671	3.69e-05	0.000661558	572.965	22.9412	8.513	0.926
TRINITY_DN1182_c0_g1_i4	-3.00321	3.77167	3.7e-05	0.00066299	1011.71	44.1135	3.322	0.391
TRINITY_DN4266_c0_g3_i1	-2.98868	4.07302	3.7e-05	0.000663362	1251.86	55.0935	13.22	1.577
TRINITY_DN728_c3_g1_i4	-2.93907	5.0637	3.73e-05	0.000665544	2506.04	114.046	53.397	6.621
TRINITY_DN122_c0_g1_i13	-2.93519	5.09733	3.77e-05	0.000672308	2564.62	117.26	29.667	3.678
TRINITY_DN188_c0_g1_i2	-3.08396	3.10811	3.78e-05	0.000673949	633.343	25.7511	2.987	0.328
TRINITY_DN415_c0_g1_i2	-3.01354	3.7154	3.78e-05	0.000673949	972.769	41.9024	3.212	0.374
TRINITY_DN473_c0_g1_i3	-2.94208	4.89383	3.79e-05	0.000674627	2224.56	100.501	11.358	1.387
TRINITY_DN152_c0_g1_i18	-3.02096	3.58166	3.79e-05	0.000674627	884.919	38.4184	9.05	1.065
TRINITY_DN84_c0_g1_i14	-3.10579	2.8963	3.88e-05	0.00068941	544.477	21.8564	5.842	0.636
TRINITY_DN2495_c0_g1_i2	-2.89377	6.9495	3.93e-05	0.000696171	9306.5	437.171	166.926	21.329
TRINITY_DN3962_c0_g2_i4	-3.05492	3.18563	3.95e-05	0.000697736	668.353	28.2884	7.688	0.882
TRINITY_DN3299_c0_g1_i1	-3.07515	3.04618	3.96e-05	0.000698917	604.874	25.4276	13.148	1.506
TRINITY_DN234_c0_g2_i8	-2.89526	6.68014	3.96e-05	0.000698917	7716.65	361.736	105.267	13.395
TRINITY_DN198_c0_g1_i2	-2.88195	8.12057	4e-05	0.000703702	20972.4	992.568	177.695	22.771
TRINITY_DN1316_c1_g2_i1	-3.12986	2.78606	4.06e-05	0.00071401	503.132	19.8028	6.452	0.689
TRINITY_DN90_c0_g1_i13	-2.95882	4.19311	4.08e-05	0.000715974	1359.93	60.7678	7.188	0.868
TRINITY_DN80_c0_g1_i9	-2.8995	5.83961	4.1e-05	0.000717831	4298.23	200.647	36.35	4.594
TRINITY_DN2598_c0_g1_i1	-2.92906	4.71839	4.12e-05	0.000720732	1965.46	90.0705	21.528	2.674
TRINITY_DN3569_c0_g1_i10	-3.09647	2.9495	4.13e-05	0.000723146	565.046	22.8548	6.355	0.697
TRINITY_DN263_c0_g1_i45	-3.01839	3.50383	4.15e-05	0.000725306	836.846	36.4563	1.785	0.21
TRINITY_DN1169_c0_g1_i7	-3.09247	2.88476	4.17e-05	0.000728059	538.692	22.453	4.632	0.523
TRINITY_DN4348_c0_g1_i4	-3.04191	3.17433	4.19e-05	0.000731161	662.272	27.7743	7.895	0.898
TRINITY_DN1678_c0_g1_i2	-3.04761	3.27512	4.21e-05	0.000733657	712.196	29.9803	7.756	0.885
TRINITY_DN7191_c0_g1_i1	-3.00126	3.56452	4.21e-05	0.000733657	873.46	38.0675	21.044	2.502
TRINITY_DN976_c0_g1_i1	-3.08879	2.94284	4.23e-05	0.000736484	561.67	23.1337	3.333	0.371
TRINITY_DN556_c0_g1_i1	-2.98588	3.84922	4.26e-05	0.000739578	1068.03	46.6783	6.785	0.802
TRINITY_DN1276_c1_g1_i3	-2.92268	4.89086	4.26e-05	0.000739601	2216.77	101.637	75.796	9.528
TRINITY_DN7624_c0_g1_i9	-3.08711	2.88011	4.27e-05	0.0007405	536.816	22.4377	13.157	1.501
TRINITY_DN2414_c0_g3_i3	-3.05837	3.03163	4.32e-05	0.000747393	598.366	24.9658	5.401	0.61
TRINITY_DN3439_c0_g1_i7	-2.87056	7.37065	4.32e-05	0.000747393	12446.9	594.383	45.875	5.918
TRINITY_DN295_c0_g1_i34	-2.97032	3.86527	4.32e-05	0.000747713	1078.64	47.695	10.722	1.285
TRINITY_DN602_c0_g1_i4	-2.88719	5.98408	4.33e-05	0.000748219	4748.89	224.211	28.538	3.644
TRINITY_DN735_c0_g1_i7	-3.08294	2.99651	4.39e-05	0.000756239	583.853	23.872	6.383	0.707
TRINITY_DN8280_c0_g2_i2	-2.8939	5.49919	4.39e-05	0.000757019	3387.21	158.922	18.118	2.298
TRINITY_DN5162_c0_g1_i5	-2.95273	4.01577	4.41e-05	0.000759373	1198.58	53.6874	5.322	0.644
TRINITY_DN27202_c0_g1_i2	-3.01617	3.33761	4.43e-05	0.000762257	743.482	31.8753	5.144	0.597
TRINITY_DN1237_c1_g2_i2	-2.91211	4.81009	4.46e-05	0.000766428	2092.78	96.9999	17.967	2.255
TRINITY_DN2573_c0_g1_i4	-2.8984	5.30069	4.49e-05	0.000769929	2948.66	138.4	40.814	5.2
TRINITY_DN2054_c0_g1_i8	-2.96028	3.99601	4.49e-05	0.00077046	1182.74	52.7054	8.229	0.992
TRINITY_DN68_c1_g2_i1	-2.90764	4.95911	4.51e-05	0.000770691	2322.52	108.338	5.375	0.677
TRINITY_DN1265_c0_g4_i2	-2.88173	5.92051	4.51e-05	0.000770691	4540.57	214.813	57.288	7.353
TRINITY_DN3527_c1_g1_i7	-2.94911	4.01262	4.51e-05	0.000770691	1196.15	54.0125	3.346	0.408
TRINITY_DN285_c0_g1_i13	-3.03132	3.26096	4.53e-05	0.000773717	703.752	29.8384	4.195	0.481
TRINITY_DN753_c0_g2_i6	-2.88426	5.73808	4.53e-05	0.000773717	3998.62	189.058	49.704	6.375
TRINITY_DN1457_c0_g1_i17	-3.0759	2.93167	4.54e-05	0.000774209	557.314	22.6086	4.605	0.506
TRINITY_DN1438_c0_g1_i7	-3.0105	3.2885	4.55e-05	0.000776168	717.097	30.7414	2.803	0.325
TRINITY_DN1069_c0_g1_i26	-2.89643	5.13471	4.57e-05	0.000779042	2624.65	123.346	12.128	1.54
TRINITY_DN444_c0_g2_i1	-2.87621	5.98083	4.61e-05	0.000782547	4734	225	142.901	18.585
TRINITY_DN4857_c0_g1_i17	-3.00647	3.28501	4.63e-05	0.000786181	715.067	30.9344	6.58	0.771
TRINITY_DN7675_c0_g1_i1	-2.93022	4.34245	4.64e-05	0.000786181	1508.22	68.8728	29.225	3.633
TRINITY_DN12512_c0_g1_i8	-3.07303	2.98792	4.69e-05	0.000793942	580.437	23.8713	3.094	0.344
TRINITY_DN965_c0_g1_i10	-2.89863	5.00305	4.73e-05	0.000799141	2394.29	112.062	16.849	2.134
TRINITY_DN1053_c0_g1_i10	-2.90645	4.65046	4.75e-05	0.000801312	1869.58	87.376	7.671	0.969
TRINITY_DN2540_c1_g3_i1	-2.88426	5.33916	4.75e-05	0.000801312	3026.29	143	34.12	4.371
TRINITY_DN1448_c0_g1_i2	-3.1009	2.76099	4.75e-05	0.000801312	493.459	19.6815	1.638	0.176
TRINITY_DN860_c0_g1_i11	-3.02158	3.20542	4.75e-05	0.000801312	676.483	29.1698	10.688	1.252
TRINITY_DN128_c3_g1_i9	-2.8902	5.0457	4.75e-05	0.000801312	2465.05	115.669	8.628	1.094
TRINITY_DN13497_c0_g1_i3	-2.96989	3.6774	4.77e-05	0.000803275	944.049	41.7298	10.426	1.249
TRINITY_DN41_c0_g1_i4	-2.96989	3.6774	4.77e-05	0.000803275	944.024	42.2106	12.386	1.503
TRINITY_DN181_c0_g1_i8	-2.85182	7.39482	4.77e-05	0.000803275	12637.9	610.77	228.852	30.087
TRINITY_DN982_c0_g1_i1	-2.88219	5.44325	4.78e-05	0.000803447	3254	154	24.675	3.161
TRINITY_DN49_c0_g1_i4	-2.97072	3.71112	4.8e-05	0.000806217	967.214	43.4524	17.656	2.158
TRINITY_DN610_c0_g1_i3	-2.88059	5.40424	4.81e-05	0.000808255	3165.74	149.973	19.167	2.456
TRINITY_DN20266_c0_g1_i1	-3.06546	2.86139	4.82e-05	0.000809146	529	22	4.995	0.563
TRINITY_DN2323_c0_g1_i1	-2.92901	4.19009	4.84e-05	0.000811528	1354	62	14.838	1.842
TRINITY_DN357_c1_g1_i3	-3.01731	3.20171	4.85e-05	0.000812347	674.418	28.5498	4.698	0.538
TRINITY_DN16766_c0_g1_i3	-3.04001	3.06999	4.85e-05	0.00081294	613.566	26.1688	6.32	0.731
TRINITY_DN1182_c0_g1_i2	-2.85401	6.86777	4.88e-05	0.000815914	8763.17	422.996	30.498	3.976
TRINITY_DN1247_c0_g1_i9	-3.01897	3.25025	4.88e-05	0.000815941	698.247	30.0815	5.883	0.686
TRINITY_DN32315_c0_g1_i1	-3.06256	2.79488	4.9e-05	0.000817709	503.851	20.8222	138.279	16.304
TRINITY_DN5873_c0_g2_i5	-3.06028	2.91815	4.98e-05	0.000829106	550.593	23.3715	2.331	0.267
TRINITY_DN2543_c0_g1_i3	-2.85456	6.35047	4.98e-05	0.000829345	6114.48	295.213	16.397	2.138
TRINITY_DN7663_c0_g1_i2	-2.8684	5.65435	5e-05	0.000831682	3767.21	179.997	50.301	6.523
TRINITY_DN937_c0_g1_i5	-3.05682	2.78994	5.02e-05	0.000835148	501.996	21.3991	8.083	0.936
TRINITY_DN1182_c0_g1_i10	-3.02913	3.00633	5.03e-05	0.000836024	586.466	24.7374	1.975	0.225
TRINITY_DN82_c0_g1_i9	-2.99688	3.36374	5.04e-05	0.000836238	756.255	33.4248	4.803	0.574
TRINITY_DN1340_c1_g2_i2	-2.92395	4.20829	5.04e-05	0.000836238	1371.27	63.0016	20.562	2.566
TRINITY_DN11481_c0_g1_i7	-2.95915	3.66807	5.05e-05	0.000836238	936.662	41.8635	5.614	0.679
TRINITY_DN3456_c0_g1_i7	-3.05452	2.85193	5.06e-05	0.000838657	524.843	21.9613	1.36	0.154
TRINITY_DN802_c0_g2_i7	-2.88489	4.88548	5.08e-05	0.000840868	2201.84	103.954	6.279	0.801
TRINITY_DN4806_c1_g1_i5	-3.05504	2.91362	5.1e-05	0.000842772	549.237	23.2367	2.576	0.295
TRINITY_DN90_c0_g1_i16	-2.85336	6.31495	5.1e-05	0.000842772	5964.29	287.78	35.541	4.638
TRINITY_DN192_c0_g1_i6	-2.87589	5.16242	5.11e-05	0.000843226	2672.32	127.278	35.308	4.564
TRINITY_DN1037_c0_g1_i10	-3.00662	3.14377	5.11e-05	0.000843226	645.767	28.3699	1.617	0.192
TRINITY_DN4_c0_g1_i3	-3.0862	2.74829	5.14e-05	0.000847618	487.705	19.972	16.853	1.893
TRINITY_DN205_c0_g1_i11	-3.05047	2.96839	5.25e-05	0.000863776	570.538	24.2061	7.868	0.906
TRINITY_DN98_c2_g1_i6	-2.85537	5.70521	5.26e-05	0.000864748	3898.89	188.074	20.308	2.648
TRINITY_DN675_c0_g1_i1	-2.89572	4.35284	5.39e-05	0.000885716	1515.33	70.5723	35.416	4.498
TRINITY_DN11877_c0_g1_i1	-2.93123	3.86026	5.4e-05	0.00088737	1072.26	49.3408	18.948	2.371
TRINITY_DN431_c0_g2_i2	-2.86964	5.05212	5.42e-05	0.00088823	2472.34	117.637	24.183	3.117
TRINITY_DN3280_c0_g1_i5	-3.07731	2.74061	5.42e-05	0.00088823	485.223	19.7781	3.977	0.439
TRINITY_DN2935_c2_g1_i2	-2.87661	4.73442	5.46e-05	0.000893336	1978.94	93.5671	26.439	3.393
TRINITY_DN5509_c0_g1_i4	-3.01394	3.04743	5.52e-05	0.00089886	603.425	25.5314	4.053	0.464
TRINITY_DN1799_c0_g1_i3	-3.01394	3.04743	5.52e-05	0.00089886	603.088	26.442	9.14	1.089
TRINITY_DN602_c0_g1_i3	-2.88659	4.40352	5.54e-05	0.000902174	1569.03	73.6825	9.419	1.196
TRINITY_DN1295_c1_g1_i2	-2.8195	8.55245	5.56e-05	0.000904106	28153.1	1392.35	413.67	55.562
TRINITY_DN2747_c0_g1_i3	-2.86461	4.89492	5.56e-05	0.000904106	2213.02	105.78	21.144	2.738
TRINITY_DN508_c0_g1_i6	-2.94056	3.65194	5.56e-05	0.000904106	925.339	41.8184	6.477	0.792
TRINITY_DN627_c0_g1_i11	-2.97281	3.30004	5.58e-05	0.000905463	720.755	31.6271	8.767	1.043
TRINITY_DN622_c0_g1_i3	-2.86533	5.01165	5.59e-05	0.000905993	2401.8	114.686	39.26	5.095
TRINITY_DN95_c0_g1_i3	-2.88439	4.56438	5.62e-05	0.00090866	1757.38	83.4024	91.362	11.991
TRINITY_DN5451_c0_g1_i5	-3.03779	2.95742	5.62e-05	0.00090866	566.307	24.399	4.944	0.577
TRINITY_DN313_c0_g1_i3	-2.84553	5.56931	5.63e-05	0.000908899	3543.45	172.41	43.008	5.676
TRINITY_DN666_c0_g1_i27	-2.97661	3.38778	5.69e-05	0.000917803	768.11	34.2479	13.626	1.652
TRINITY_DN613_c0_g1_i4	-2.82873	6.51475	5.71e-05	0.000919436	6840.29	335.532	23.073	3.057
TRINITY_DN2186_c0_g1_i7	-2.85462	5.0982	5.72e-05	0.000920574	2550.26	122.573	31.648	4.126
TRINITY_DN1381_c1_g1_i3	-2.92216	3.88081	5.75e-05	0.000924659	1086.71	49.6856	4.463	0.551
TRINITY_DN10965_c0_g1_i5	-2.84618	5.47535	5.77e-05	0.00092789	3317.63	160.762	34.191	4.49
TRINITY_DN352_c1_g1_i2	-2.91959	3.69899	5.81e-05	0.000933047	955.016	43.8207	4.943	0.613
TRINITY_DN108_c0_g1_i15	-2.86688	4.67984	5.83e-05	0.000936472	1903.21	91.0355	18.063	2.341
TRINITY_DN131_c0_g1_i17	-2.83261	5.87755	5.86e-05	0.000939844	4389.27	214.985	51.994	6.907
TRINITY_DN48_c2_g1_i7	-2.846	5.27546	5.86e-05	0.000940444	2884.62	139.807	6.778	0.887
TRINITY_DN318_c0_g1_i1	-2.82445	6.40918	5.88e-05	0.000941795	6353.38	312.953	68.237	9.111
TRINITY_DN377_c0_g1_i8	-2.90552	3.89424	5.88e-05	0.000941795	1095.94	50.7995	12.283	1.544
TRINITY_DN9305_c0_g1_i4	-2.90152	4.02251	5.95e-05	0.000951211	1200.22	55.5718	50.853	6.482
TRINITY_DN43_c0_g1_i6	-2.94054	3.58359	5.97e-05	0.000954663	881.261	40.1128	57.893	7.337
TRINITY_DN7043_c0_g1_i1	-2.88904	4.15533	6e-05	0.000957335	1317	62	29.888	3.836
TRINITY_DN3656_c0_g2_i4	-3.00204	3.0894	6.01e-05	0.000957335	621.316	27.0718	23.553	2.819
TRINITY_DN217_c2_g3_i8	-3.00204	3.0894	6.01e-05	0.000957335	620.729	27.0987	6.664	0.789
TRINITY_DN1340_c1_g1_i2	-3.00204	3.0894	6.01e-05	0.000957335	621.182	27.3225	3.674	0.437
TRINITY_DN3462_c0_g1_i2	-2.80553	7.19246	6.16e-05	0.000977743	10937	546.174	267.186	36.409
TRINITY_DN2534_c1_g2_i1	-3.01984	2.94192	6.16e-05	0.000977743	559	24	11.098	1.297
TRINITY_DN2437_c0_g1_i4	-2.80261	7.74155	6.17e-05	0.000979062	16012.1	800.804	945.104	131.175
TRINITY_DN2381_c2_g1_i1	-2.88751	3.9591	6.23e-05	0.000984855	1145.52	53.7628	15.983	2.036
TRINITY_DN1321_c0_g2_i5	-2.86816	4.40652	6.23e-05	0.000984855	1569.7	75.0337	13.704	1.774
TRINITY_DN5688_c1_g1_i2	-2.90269	3.83551	6.26e-05	0.00098845	1050.79	48.9025	14.643	1.85
TRINITY_DN659_c0_g1_i1	-2.88232	4.17209	6.29e-05	0.000993561	1331.97	62.583	19.661	2.509
TRINITY_DN644_c1_g1_i4	-2.826	5.40346	6.31e-05	0.000996052	3150.04	154.929	20.291	2.699
TRINITY_DN36381_c0_g1_i9	-2.91314	3.59444	6.33e-05	0.000998456	885.637	41.029	45.52	5.831
TRINITY_DN365_c1_g2_i9	-3.01307	2.75225	6.35e-05	0.00100048	486.54	20.9749	3.504	0.409
TRINITY_DN2055_c3_g1_i1	-3.01208	2.93523	6.45e-05	0.00101384	556	24	18.925	2.24
TRINITY_DN1507_c0_g1_i2	-2.79172	8.26916	6.48e-05	0.00101751	23073.4	1162.68	286.492	39.164
TRINITY_DN673_c0_g1_i8	-2.80385	6.4408	6.48e-05	0.00101751	6482.93	324.147	32.108	4.34
TRINITY_DN3450_c0_g1_i1	-2.85319	4.50264	6.49e-05	0.00101788	1678	81	17.532	2.294
TRINITY_DN1890_c0_g3_i1	-2.84363	4.64392	6.52e-05	0.00102101	1852.09	89.5705	141.727	19.194
TRINITY_DN9305_c0_g1_i3	-2.83158	5.08969	6.53e-05	0.00102211	2529.64	124.458	62.403	8.379
TRINITY_DN250_c0_g1_i12	-2.92024	3.53059	6.55e-05	0.00102388	847.424	38.8434	4.691	0.581
TRINITY_DN2252_c0_g1_i4	-2.82772	5.23899	6.55e-05	0.00102388	2808.22	137.974	15.776	2.096
TRINITY_DN329_c0_g1_i9	-2.8239	5.28649	6.55e-05	0.00102415	2902.24	142.718	23.17	3.084
TRINITY_DN3971_c0_g1_i9	-2.97863	3.06919	6.67e-05	0.00104096	610.918	27.4408	5.547	0.675
TRINITY_DN1633_c1_g1_i4	-2.78658	8.0953	6.68e-05	0.0010416	20440.9	1033.98	87.763	11.996
TRINITY_DN5640_c0_g1_i1	-2.82618	4.98991	6.69e-05	0.00104321	2357.94	116.047	14.81	1.971
TRINITY_DN1340_c1_g2_i9	-2.79576	6.72567	6.7e-05	0.00104441	7899.35	397.052	57.424	7.811
TRINITY_DN2878_c0_g2_i6	-3.03507	2.70421	6.71e-05	0.00104572	470.692	20.3491	2.579	0.301
TRINITY_DN3185_c0_g1_i5	-2.95992	3.19917	6.73e-05	0.00104733	669.748	29.915	4.985	0.603
TRINITY_DN413_c3_g1_i2	-2.92355	3.38232	6.73e-05	0.0010477	762.383	35.4307	8.342	1.051
TRINITY_DN136_c0_g1_i25	-2.84966	4.39047	6.88e-05	0.00106638	1549.87	75.0771	15.043	1.974
TRINITY_DN664_c0_g1_i10	-2.83204	4.81183	6.89e-05	0.00106728	2082.2	101.8	8.025	1.06
TRINITY_DN95_c0_g1_i19	-2.82635	4.94005	6.95e-05	0.00107524	2276.67	111.678	22.79	3.029
TRINITY_DN1398_c0_g1_i9	-2.92771	3.21695	6.97e-05	0.00107777	677.063	30.7041	5.522	0.678
TRINITY_DN352_c1_g1_i5	-2.94271	3.08862	7.08e-05	0.00109329	617.541	27.9414	3.963	0.485
TRINITY_DN9214_c0_g1_i7	-2.94912	3.18985	7.13e-05	0.00109959	665.41	29.9696	17.46	2.148
TRINITY_DN159_c0_g2_i2	-2.79524	5.76975	7.15e-05	0.00110196	4058.01	203.755	17.66	2.396
TRINITY_DN588_c0_g5_i4	-2.98704	2.79381	7.19e-05	0.00110439	501.353	21.7925	5.109	0.602
TRINITY_DN629_c1_g1_i17	-2.98617	2.72915	7.25e-05	0.00111254	477.574	21.2292	5.726	0.69
TRINITY_DN339_c0_g1_i10	-2.7674	8.79757	7.33e-05	0.00112442	33220.9	1702.6	271.629	37.688
TRINITY_DN205_c0_g2_i2	-2.815	4.91743	7.34e-05	0.00112442	2239.16	110.968	26.847	3.609
TRINITY_DN3656_c0_g2_i2	-2.81578	4.82535	7.36e-05	0.00112624	2098.73	103.518	47.344	6.366
TRINITY_DN673_c0_g1_i5	-2.78106	6.41205	7.37e-05	0.00112752	6341.98	321.896	23.527	3.226
TRINITY_DN5529_c0_g2_i7	-2.94042	3.18235	7.41e-05	0.00112974	660.912	29.9174	6.909	0.848
TRINITY_DN1383_c2_g1_i2	-2.98013	2.72396	7.45e-05	0.00113483	476.449	20.515	6.76	0.79
TRINITY_DN1270_c0_g1_i4	-2.76974	7.12659	7.46e-05	0.00113635	10414.8	533.138	68.11	9.432
TRINITY_DN1556_c1_g1_i1	-2.85883	3.98552	7.48e-05	0.0011386	1165.06	56.1437	33.948	4.474
TRINITY_DN2907_c0_g2_i13	-2.8411	4.15862	7.5e-05	0.0011397	1314.68	64.0973	13.73	1.814
TRINITY_DN281_c1_g1_i3	-2.93823	3.18046	7.56e-05	0.00114766	659.877	30.261	13.662	1.707
TRINITY_DN108_c3_g2_i2	-2.83598	4.32079	7.56e-05	0.00114766	1473.98	72.0401	30.379	4.044
TRINITY_DN3786_c0_g1_i1	-2.82866	4.4459	7.63e-05	0.00115816	1608.97	79.1161	12.076	1.607
TRINITY_DN576_c0_g2_i1	-2.97709	2.72136	7.65e-05	0.00115891	475.43	21.1036	6.097	0.734
TRINITY_DN3274_c0_g1_i3	-2.97405	2.71875	7.65e-05	0.00115891	473.782	20.7627	5.202	0.618
TRINITY_DN1992_c0_g1_i7	-2.77193	6.58809	7.69e-05	0.00116396	7162.63	366.03	1458.34	214.016
TRINITY_DN289_c1_g1_i4	-2.91718	3.33642	7.75e-05	0.00117205	737.387	34.0569	7.197	0.901
TRINITY_DN180_c0_g1_i8	-2.88752	3.50234	7.75e-05	0.00117216	827.659	39.3769	13.588	1.757
TRINITY_DN624_c0_g1_i2	-2.92679	3.12357	7.78e-05	0.00117525	632.812	29.334	3.245	0.407
TRINITY_DN322_c0_g1_i13	-2.78106	5.67061	7.83e-05	0.0011829	3782.04	192.352	16.616	2.284
TRINITY_DN540_c0_g1_i4	-2.78613	5.44948	7.9e-05	0.00119304	3242.03	164.485	41.599	5.727
TRINITY_DN3800_c2_g1_i2	-2.86438	3.68279	7.92e-05	0.00119415	939.566	45.2007	8.1	1.055
TRINITY_DN1749_c0_g1_i5	-2.78694	5.32265	7.92e-05	0.00119415	2966.76	149.987	20.845	2.851
TRINITY_DN633_c0_g1_i4	-2.94285	2.98618	7.99e-05	0.00120369	574.301	25.8374	4.082	0.497
TRINITY_DN246_c0_g1_i1	-2.84147	3.91929	8.01e-05	0.00120515	1110.45	53.7184	10.677	1.399
TRINITY_DN2108_c0_g1_i1	-2.84264	3.97153	8.18e-05	0.0012289	1152.2	56.2792	15.88	2.106
TRINITY_DN556_c0_g1_i2	-2.74943	7.6916	8.19e-05	0.00123042	15394.3	799.172	100.647	14.134
TRINITY_DN417_c0_g1_i1	-2.85099	3.79081	8.24e-05	0.00123555	1014.5	49.0463	5.816	0.76
TRINITY_DN5824_c0_g1_i1	-2.85424	3.82201	8.28e-05	0.00124035	1037.06	50.1812	28.498	3.768
TRINITY_DN309_c0_g1_i9	-2.75503	6.63487	8.38e-05	0.00125424	7389.06	381.634	42.35	5.915
TRINITY_DN1391_c0_g1_i1	-2.88325	3.34759	8.41e-05	0.00125747	740.505	35.1843	10.46	1.349
TRINITY_DN1216_c0_g1_i8	-2.81708	4.32396	8.42e-05	0.00125919	1475.3	72.8914	8.484	1.133
TRINITY_DN5558_c0_g1_i1	-2.89321	3.18727	8.44e-05	0.00125989	661	31	7.336	0.933
TRINITY_DN126_c0_g1_i20	-2.82872	4.03309	8.49e-05	0.00126536	1201.78	58.9893	7.951	1.056
TRINITY_DN6665_c0_g1_i2	-2.73959	8.67078	8.51e-05	0.00126743	30348.4	1586.43	1226.29	176.29
TRINITY_DN8620_c0_g1_i1	-2.86627	3.44774	8.6e-05	0.00127598	795.248	37.8391	7.411	0.955
TRINITY_DN728_c3_g1_i7	-2.89748	3.31944	8.61e-05	0.00127598	727.011	33.7462	22.272	2.83
TRINITY_DN243_c0_g1_i12	-2.88884	3.18352	8.61e-05	0.00127598	659.381	30.6278	11.173	1.411
TRINITY_DN3058_c0_g1_i2	-2.91075	3.10978	8.61e-05	0.00127598	625.658	29.105	11.772	1.49
TRINITY_DN1709_c0_g1_i1	-2.82926	3.93459	8.62e-05	0.00127713	1121.23	55.2834	13.063	1.747
TRINITY_DN1090_c0_g1_i1	-2.76107	5.6001	8.72e-05	0.00129107	3594.06	184.606	16.806	2.333
TRINITY_DN447_c0_g2_i10	-2.88793	3.26967	8.87e-05	0.00130956	700.88	33.4071	3.039	0.391
TRINITY_DN1749_c0_g1_i7	-2.80884	4.15266	8.98e-05	0.00132515	1305.5	65.1141	9.94	1.342
TRINITY_DN693_c0_g1_i1	-2.79032	4.58186	9.01e-05	0.00132829	1764.87	89.3248	24.31	3.34
TRINITY_DN1667_c1_g1_i2	-2.86967	3.3752	9.05e-05	0.00133333	754.794	35.7148	15.077	1.942
TRINITY_DN80_c0_g1_i6	-2.94616	2.75875	9.06e-05	0.00133404	486.774	22.3411	3.957	0.492
TRINITY_DN41_c0_g1_i7	-2.94573	2.87815	9.17e-05	0.00134893	531.161	24.0479	6.574	0.807
TRINITY_DN339_c0_g1_i17	-2.72905	7.27592	9.21e-05	0.00135401	11512.5	605.74	94.097	13.404
TRINITY_DN914_c0_g1_i5	-2.94023	2.75367	9.3e-05	0.00136301	484.808	22.3024	9.283	1.162
TRINITY_DN8218_c0_g1_i10	-2.94023	2.75367	9.3e-05	0.00136301	484.783	21.8334	4.379	0.534
TRINITY_DN671_c0_g1_i5	-2.83967	3.5311	9.32e-05	0.00136563	842.183	41.2335	8.16	1.082
TRINITY_DN159_c0_g2_i10	-2.81288	4.04313	9.37e-05	0.00137154	1208.86	59.7642	4.686	0.626
TRINITY_DN1214_c0_g1_i2	-2.80939	4.01641	9.46e-05	0.00138107	1186.23	59.0205	5.283	0.71
TRINITY_DN588_c0_g3_i2	-2.75956	5.06133	9.47e-05	0.00138227	2464.84	127.214	34.369	4.816
TRINITY_DN375_c4_g1_i2	-2.8597	3.32735	9.5e-05	0.00138563	728.756	35.0443	15.871	2.08
TRINITY_DN1372_c0_g1_i15	-2.93395	2.68443	9.5e-05	0.00138565	461.087	20.832	1.687	0.206
TRINITY_DN714_c0_g1_i3	-2.74649	5.62565	9.52e-05	0.00138715	3653.68	190.067	19.566	2.752
TRINITY_DN5242_c0_g1_i11	-2.78379	4.38906	9.57e-05	0.00139311	1540.44	77.6942	12.285	1.677
TRINITY_DN377_c0_g1_i9	-2.96929	2.64777	9.61e-05	0.00139609	449.642	19.7375	9.318	1.114
TRINITY_DN217_c0_g1_i6	-2.72496	6.87586	9.69e-05	0.00140609	8714.35	459.716	85.904	12.279
TRINITY_DN76660_c0_g1_i1	-2.71937	7.26752	9.7e-05	0.00140656	11435	606	236.755	34.175
TRINITY_DN264_c0_g1_i4	-2.71842	7.38518	9.72e-05	0.00140867	12407.7	658.311	115.106	16.543
TRINITY_DN54_c1_g1_i4	-2.88707	3.13648	9.76e-05	0.00141349	636.693	29.8287	12.74	1.625
TRINITY_DN27_c0_g1_i4	-2.72203	6.94645	9.76e-05	0.00141349	9150.22	484.063	852.523	127.199
TRINITY_DN1877_c0_g1_i2	-2.93128	2.74601	9.8e-05	0.00141822	482.26	21.9966	1.814	0.224
TRINITY_DN508_c0_g1_i15	-2.73123	6.01135	9.87e-05	0.00142826	4775.92	250.805	43.787	6.228
TRINITY_DN3492_c2_g1_i1	-2.7266	6.24876	9.94e-05	0.00143649	5633	297	112.419	16.139
TRINITY_DN506_c0_g1_i4	-2.83879	3.42413	9.95e-05	0.00143787	780.215	37.9143	18.216	2.414
TRINITY_DN162_c0_g1_i3	-2.84407	3.50034	9.98e-05	0.00143897	824.256	40.1629	28.88	3.86
TRINITY_DN797_c0_g2_i6	-2.7205	6.47924	0.000100232	0.00144438	6610.17	350.065	34.953	5.004
TRINITY_DN330_c0_g1_i3	-2.71632	7.05571	0.000100337	0.00144453	9867.28	524.148	87.46	12.582
TRINITY_DN644_c1_g1_i14	-2.74218	5.20561	0.000100342	0.00144453	2722.74	141.824	10.155	1.429
TRINITY_DN189_c0_g2_i1	-2.71734	6.94832	0.000100545	0.00144654	9157.85	486.148	77.074	11.078
TRINITY_DN60639_c0_g1_i1	-2.92528	2.74089	0.000100582	0.00144654	480	22	9.857	1.23
TRINITY_DN915_c0_g3_i3	-2.82706	3.55399	0.000100655	0.00144687	854.951	42.0607	34.18	4.624
TRINITY_DN1819_c0_g1_i4	-2.92383	2.85938	0.000100937	0.0014502	523.09	23.7775	10.025	1.24
TRINITY_DN857_c0_g1_i3	-2.71038	7.3956	0.000101343	0.00145532	12488.7	665.595	206.524	29.919
TRINITY_DN848_c0_g1_i1	-2.70696	8.03717	0.000101911	0.00145986	19493.3	1041.72	339.178	49.291
TRINITY_DN57_c2_g1_i1	-2.77604	4.26902	0.00010317	0.00147496	1414.32	71.524	25.189	3.465
TRINITY_DN375_c0_g1_i1	-2.72019	6.03009	0.000103351	0.00147682	4833.99	255.826	45.763	6.561
TRINITY_DN3557_c0_g1_i2	-2.76684	4.44534	0.000103606	0.00147973	1599.71	81.9415	22.999	3.199
TRINITY_DN901_c0_g1_i2	-2.7249	5.81039	0.000104019	0.00148417	4148.78	219.382	59.122	8.489
TRINITY_DN868_c0_g1_i6	-2.7361	5.24978	0.000104409	0.00148822	2806.67	146.942	32.517	4.616
TRINITY_DN543_c0_g1_i12	-2.95318	2.63398	0.000104587	0.00148822	445.204	20.2643	4.919	0.607
TRINITY_DN17985_c0_g1_i1	-2.89605	2.99821	0.00010466	0.00148822	577	27	10.341	1.316
TRINITY_DN937_c1_g1_i2	-2.89355	2.99607	0.00010466	0.00148822	576.019	26.8593	4.353	0.549
TRINITY_DN63_c1_g1_i14	-2.89241	2.88878	0.000104663	0.00148822	533.201	24.5781	2.178	0.271
TRINITY_DN1573_c0_g1_i27	-2.7276	5.43326	0.000104895	0.00149079	3188.55	168.146	27.006	3.856
TRINITY_DN633_c0_g2_i9	-2.7858	3.972	0.000105422	0.00149755	1146.83	58.0306	18.599	2.558
TRINITY_DN2630_c0_g1_i11	-2.91321	2.73057	0.000106024	0.00150515	476.041	21.7372	2.665	0.329
TRINITY_DN2393_c0_g1_i12	-2.91506	2.6683	0.000106062	0.00150515	454.634	21.1603	4.763	0.601
TRINITY_DN8984_c0_g2_i2	-2.73143	5.2746	0.000106513	0.00151007	2855.45	149.67	25.661	3.643
TRINITY_DN1769_c0_g1_i2	-2.79193	3.79621	0.000107	0.00151623	1012.65	51.4933	23.004	3.189
TRINITY_DN1493_c0_g1_i3	-2.71076	6.24469	0.000107538	0.00152311	5608.61	299.245	41.114	5.936
TRINITY_DN4568_c0_g1_i3	-2.94342	2.62565	0.000107593	0.00152315	442.137	20.3991	4.822	0.603
TRINITY_DN45_c0_g2_i3	-2.73151	5.21637	0.000107646	0.00152316	2740.84	144.461	27.042	3.862
TRINITY_DN27_c0_g1_i7	-2.69361	9.59381	0.000107742	0.00152376	57326.6	3093.35	1063.58	156.155
TRINITY_DN3484_c0_g1_i7	-2.90998	2.84752	0.000108536	0.0015335	518.236	23.9907	2.368	0.296
TRINITY_DN543_c0_g1_i14	-2.8234	3.44721	0.000109654	0.00154777	791.724	38.6764	6.82	0.902
TRINITY_DN2425_c0_g1_i1	-2.81831	3.40657	0.00010982	0.00154861	768.512	38.2012	7.037	0.947
TRINITY_DN17899_c0_g3_i1	-2.87608	2.87483	0.000112405	0.00157968	526.753	25.058	6.491	0.838
TRINITY_DN824_c0_g1_i1	-2.69138	7.09855	0.000112833	0.00158492	10141.9	547.867	203.659	29.957
TRINITY_DN3956_c1_g1_i1	-2.8283	3.37791	0.000114604	0.00160667	753.873	36.8963	5.517	0.731
TRINITY_DN14992_c2_g3_i1	-2.85197	3.05941	0.000114945	0.00161016	601.348	28.5983	23.262	3.04
TRINITY_DN1438_c0_g1_i4	-2.78514	3.70521	0.000115342	0.00161467	949.46	47.9724	11.16	1.529
TRINITY_DN5235_c0_g2_i2	-2.70089	6.02457	0.000115497	0.00161607	4806.69	257.807	91.193	13.311
TRINITY_DN129_c0_g2_i3	-2.68081	8.53274	0.00011616	0.00162377	27428.3	1493.12	265.989	39.229
TRINITY_DN903_c0_g1_i14	-2.74772	4.28343	0.000116317	0.00162518	1425.1	73.9846	9.473	1.33
TRINITY_DN442_c0_g1_i12	-2.80876	3.43466	0.000116934	0.00163301	784.384	39.2163	4.458	0.603
TRINITY_DN2533_c0_g3_i2	-2.71988	4.94626	0.00011772	0.0016424	2265.68	120.088	36.823	5.304
TRINITY_DN3916_c0_g1_i3	-2.8285	3.13185	0.000117847	0.00164259	631.949	30.5484	4.977	0.651
TRINITY_DN1281_c0_g2_i9	-2.8285	3.13185	0.000117847	0.00164259	632.209	30.6865	7.02	0.924
TRINITY_DN330_c0_g1_i2	-2.68124	6.77087	0.000121802	0.00168715	8068.27	438.531	64.278	9.457
TRINITY_DN413_c0_g1_i4	-2.72633	4.67798	0.000122094	0.0016895	1878.47	98.7953	37.456	5.364
TRINITY_DN47_c0_g1_i3	-2.72203	4.58544	0.000122147	0.0016895	1759.32	92.9702	11.214	1.603
TRINITY_DN27_c0_g1_i10	-2.71158	4.93912	0.000122459	0.00169302	2252.68	119.602	211.599	31.698
TRINITY_DN1664_c0_g2_i3	-2.74705	4.07759	0.000122699	0.00169552	1231.54	64.4708	7.763	1.099
TRINITY_DN45_c1_g1_i6	-2.75036	4.01268	0.000122994	0.00169878	1176.81	61.0374	8.054	1.13
TRINITY_DN2466_c0_g1_i2	-2.6695	8.40012	0.000123429	0.00170341	24990.1	1371.43	1017.02	153.514
TRINITY_DN11768_c0_g1_i1	-2.8568	2.85838	0.000123721	0.00170556	520.488	24.5147	6.29	0.804
TRINITY_DN1695_c0_g1_i1	-2.82108	3.16959	0.000124381	0.00171225	649.034	31.5015	9.067	1.195
TRINITY_DN4761_c1_g1_i2	-2.7675	3.82933	0.000125116	0.0017207	1035.11	52.5691	16.331	2.254
TRINITY_DN73_c0_g1_i2	-2.68499	5.88307	0.000125207	0.00172113	4349.48	235.891	37.397	5.492
TRINITY_DN3331_c0_g3_i3	-2.76026	3.76904	0.000126141	0.00173151	990.719	51.426	11.942	1.681
TRINITY_DN413_c3_g1_i9	-2.79601	3.45913	0.000128123	0.00175705	796.732	39.6307	14.302	1.935
TRINITY_DN7191_c0_g1_i3	-2.84846	2.85127	0.000129842	0.00177972	516.517	25.3783	12.444	1.668
TRINITY_DN1120_c0_g1_i9	-2.87628	2.76016	0.000129986	0.00177972	484.63	23.3106	6.293	0.821
TRINITY_DN646_c0_g3_i2	-2.87628	2.76016	0.000129986	0.00177972	484.909	22.9705	5.347	0.687
TRINITY_DN641_c0_g1_i2	-2.66207	7.07325	0.000131567	0.00179831	9938.44	547.581	62.647	9.336
TRINITY_DN1424_c0_g1_i5	-2.70902	4.5277	0.000132837	0.00181225	1686.81	89.7476	20.171	2.911
TRINITY_DN651_c0_g1_i7	-2.72484	4.12326	0.000133853	0.00182266	1269.68	66.7277	14.308	2.039
TRINITY_DN1033_c0_g1_i19	-2.73434	3.99895	0.000134108	0.00182529	1163.58	60.7135	27.944	3.978
TRINITY_DN2848_c0_g1_i4	-2.6837	5.38688	0.000134835	0.00183366	3075.37	167.478	20.454	3.013
TRINITY_DN4732_c0_g1_i1	-2.82461	3.08303	0.000134851	0.00183366	610	30	16.581	2.228
TRINITY_DN9142_c0_g1_i3	-2.90037	2.58894	0.000135348	0.00183886	428.961	19.9981	3.285	0.414
TRINITY_DN553_c0_g1_i3	-2.65262	7.94529	0.000135619	0.00184151	18195.8	1009.63	432.404	65.448
TRINITY_DN1265_c0_g2_i2	-2.65311	7.34614	0.000136853	0.0018548	12003.4	666.036	103.442	15.542
TRINITY_DN904_c0_g1_i13	-2.72199	4.22257	0.000137041	0.00185648	1362.2	71.9161	4.944	0.705
TRINITY_DN711_c0_g1_i9	-2.66986	5.90603	0.000137117	0.00185663	4412.92	241.924	31.228	4.632
TRINITY_DN246_c0_g1_i5	-2.67898	5.40828	0.000137252	0.00185759	3120.24	170.453	29.926	4.429
TRINITY_DN27_c0_g1_i13	-2.64741	8.63661	0.000138155	0.00186806	29384.7	1636.57	3473.93	549.198
TRINITY_DN156_c1_g1_i5	-2.75239	3.70611	0.000138393	0.0018704	946.999	48.8431	21.028	2.956
TRINITY_DN772_c0_g1_i8	-2.86077	2.68588	0.000138547	0.00187076	458.904	22.1519	5.039	0.659
TRINITY_DN320_c0_g1_i2	-2.67578	5.43054	0.000139076	0.00187701	3167.65	172.779	18.238	2.69
TRINITY_DN5043_c1_g1_i1	-2.65563	6.47167	0.000141664	0.00190926	6535.83	362.284	1579.49	251.51
TRINITY_DN2638_c0_g1_i4	-2.69017	4.66121	0.000142095	0.00191417	1849.93	99.5636	5.32	0.773
TRINITY_DN70_c0_g3_i1	-2.85898	2.80398	0.00014226	0.00191551	500	24.0064	8.256	1.078
TRINITY_DN1381_c1_g1_i11	-2.64496	7.0213	0.000144001	0.00193625	9570.4	533.898	39.671	5.98
TRINITY_DN949_c0_g2_i1	-2.69318	4.46601	0.000145359	0.00195078	1613.14	86.9611	19.129	2.797
TRINITY_DN1325_c0_g1_i2	-2.72079	4.01029	0.000145418	0.00195078	1171.92	62.4477	3.026	0.435
TRINITY_DN1638_c0_g1_i7	-2.69423	4.40014	0.000145967	0.00195723	1540.5	82.6404	23.115	3.368
TRINITY_DN1638_c0_g1_i3	-2.76581	3.39795	0.000146901	0.00196793	761.315	38.6661	12.276	1.694
TRINITY_DN15100_c0_g1_i13	-2.69264	4.54486	0.000147434	0.00197266	1704.54	91.5775	10.679	1.552
TRINITY_DN17473_c0_g1_i9	-2.65692	5.65019	0.000147881	0.00197649	3687.42	203.697	21.215	3.169
TRINITY_DN68_c0_g1_i3	-2.72802	3.87302	0.00014865	0.00198584	1064.5	56.4928	28.867	4.186
TRINITY_DN529_c0_g1_i27	-2.80058	2.96701	0.000150209	0.00200297	559.548	28.3817	3.173	0.435
TRINITY_DN1616_c0_g4_i1	-2.80058	2.96701	0.000150209	0.00200297	560.288	27.7787	6.134	0.824
TRINITY_DN2880_c0_g1_i6	-2.69871	4.1628	0.000150814	0.00200928	1302.69	70.2831	31.285	4.605
TRINITY_DN6705_c0_g4_i2	-2.66798	5.01577	0.00015129	0.00201367	2367.62	130.195	19.443	2.895
TRINITY_DN388_c0_g1_i5	-2.69239	4.36399	0.000151416	0.00201443	1501.46	81.3323	4.461	0.653
TRINITY_DN3439_c0_g1_i5	-2.74249	3.60901	0.000152189	0.00202099	882.697	46.273	10.337	1.47
TRINITY_DN4145_c1_g1_i1	-2.73693	3.72126	0.000152675	0.00202559	956.019	50.3785	9.457	1.35
TRINITY_DN4670_c0_g1_i6	-2.77976	3.0903	0.000153213	0.0020306	611.472	31.0611	10.73	1.482
TRINITY_DN49_c0_g1_i3	-2.6412	6.32635	0.000154114	0.00203907	5898.83	329.882	67.718	10.269
TRINITY_DN762_c0_g1_i10	-2.70792	3.88077	0.000154328	0.00204097	1068.29	56.7706	7.437	1.069
TRINITY_DN5669_c0_g1_i4	-2.6985	4.20246	0.00015473	0.00204534	1339.74	71.8817	18.08	2.633
TRINITY_DN1976_c0_g1_i3	-2.70347	4.06217	0.000154818	0.00204557	1213.73	65.2296	14.476	2.11
TRINITY_DN1673_c0_g1_i1	-2.67536	4.54541	0.000155479	0.00205337	1703.17	93.4956	30.357	4.533
TRINITY_DN3159_c0_g1_i5	-2.77267	3.08426	0.000156381	0.00206315	608.333	31.0571	5.093	0.704
TRINITY_DN553_c0_g3_i2	-2.62355	8.59031	0.000156454	0.00206315	28390.9	1608.16	1107.71	172.437
TRINITY_DN1172_c0_g1_i9	-2.81641	2.93021	0.000156505	0.00206315	546.28	26.9833	5.213	0.698
TRINITY_DN2943_c0_g1_i3	-2.87323	2.56586	0.000156631	0.00206387	421.448	20.0569	2.563	0.33
TRINITY_DN2576_c0_g2_i2	-2.62212	8.93137	0.000157144	0.00206875	35965.3	2039.44	811.313	125.423
TRINITY_DN166_c0_g1_i9	-2.83864	2.78668	0.000157246	0.00206916	493.42	23.9558	3.056	0.401
TRINITY_DN3131_c0_g1_i1	-2.74014	3.47962	0.000158826	0.00208899	805	42	18.699	2.661
TRINITY_DN1763_c0_g1_i8	-2.65348	5.27269	0.000159044	0.00209091	2831.39	157.476	17.309	2.604
TRINITY_DN7375_c0_g1_i3	-2.62029	8.50356	0.000159253	0.00209271	26724	1517.06	242.173	37.234
TRINITY_DN243_c1_g2_i7	-2.65195	5.27138	0.000160469	0.00210486	2828.39	157.092	27.115	4.08
TRINITY_DN8675_c0_g1_i1	-2.78504	2.95381	0.000160628	0.002106	553.928	28.0809	62.283	8.952
TRINITY_DN25_c1_g1_i6	-2.668	4.65637	0.000161098	0.00211025	1839.65	101.052	21.929	3.267
TRINITY_DN1868_c0_g1_i1	-2.76175	3.32104	0.000161174	0.00211028	719.977	36.6061	4.105	0.564
TRINITY_DN11263_c0_g1_i1	-2.70386	3.80122	0.000162511	0.00212683	1009	54	11.348	1.647
TRINITY_DN3556_c1_g1_i3	-2.71028	3.85787	0.000163466	0.00213649	1051.35	55.5052	9.067	1.296
TRINITY_DN2654_c0_g1_i2	-2.61964	7.16478	0.000163492	0.00213649	10547.6	599.261	262.771	40.747
TRINITY_DN1141_c0_g1_i19	-2.76673	3.12328	0.000163752	0.00213784	624.557	32.4929	17.246	2.452
TRINITY_DN762_c0_g1_i3	-2.6733	4.33007	0.000164429	0.00214513	1462.69	80.0866	10.39	1.539
TRINITY_DN665_c0_g1_i3	-2.6214	6.84773	0.000164628	0.00214676	8463.26	479.656	127.158	19.575
TRINITY_DN131_c0_g1_i19	-2.6343	5.65169	0.000166029	0.00216243	3683.25	206.544	43.002	6.539
TRINITY_DN358_c0_g1_i10	-2.69764	3.89649	0.000166053	0.00216243	1079.46	57.8713	5.515	0.799
TRINITY_DN2679_c0_g1_i2	-2.66345	4.53523	0.000166217	0.00216268	1689.32	93.2167	25.082	3.759
TRINITY_DN11793_c0_g1_i1	-2.64157	5.31607	0.00016704	0.00217137	2915.31	163.231	28.091	4.261
TRINITY_DN1069_c0_g1_i17	-2.82579	2.65618	0.00016778	0.00218001	447.923	21.6904	2.225	0.291
TRINITY_DN2556_c0_g1_i1	-2.68484	4.02438	0.000167907	0.00218068	1180.38	63.6268	13.482	1.971
TRINITY_DN3019_c0_g1_i1	-2.67109	4.34578	0.000168984	0.00218877	1479.15	81.2985	12.213	1.817
TRINITY_DN1992_c0_g1_i10	-2.75836	3.07211	0.000169788	0.00219624	601.781	31.4829	61.324	9.076
TRINITY_DN485_c0_g2_i8	-2.70235	3.71958	0.000169879	0.00219644	951.96	51.1531	15.416	2.251
TRINITY_DN1720_c0_g1_i10	-2.76337	3.16317	0.000171001	0.00220996	642.596	32.751	15.904	2.212
TRINITY_DN6675_c1_g1_i7	-2.72574	3.46735	0.000171709	0.00221696	796.651	41.6062	3.777	0.533
TRINITY_DN218_c0_g1_i2	-2.6389	5.23264	0.000172101	0.00222021	2748.63	153.882	21.083	3.195
TRINITY_DN118_c0_g2_i3	-2.65634	4.60354	0.000173326	0.00223401	1771.24	98.0765	14.086	2.111
TRINITY_DN5266_c0_g1_i3	-2.64555	4.74558	0.000173578	0.00223627	1954.96	109.418	24.985	3.794
TRINITY_DN501_c1_g1_i1	-2.65392	4.58689	0.000174402	0.00224389	1749.81	97.2685	168.502	26.451
TRINITY_DN437_c0_g1_i4	-2.79512	2.91211	0.000175504	0.00225605	538.373	26.9888	9.389	1.28
TRINITY_DN1447_c0_g3_i2	-2.76934	2.94048	0.000175771	0.00225749	548.018	28	4.45	0.616
TRINITY_DN10362_c1_g1_i1	-2.69475	3.71311	0.000176717	0.00226661	946.964	50.7098	16.932	2.466
TRINITY_DN7358_c0_g3_i1	-2.72935	3.40224	0.000179618	0.00230179	760.667	39.842	6.395	0.907
TRINITY_DN2874_c0_g1_i2	-2.63294	4.89524	0.000181225	0.00231826	2168.73	122.079	28.907	4.416
TRINITY_DN13673_c0_g1_i4	-2.84556	2.54239	0.000181635	0.00232146	412.749	19.9393	4.839	0.634
TRINITY_DN2109_c0_g3_i2	-2.61834	5.52287	0.00018237	0.00232983	3360.92	191.314	463.026	75.111
TRINITY_DN318_c0_g1_i4	-2.60942	6.00582	0.000183081	0.00233685	4703.62	269.169	33.717	5.221
TRINITY_DN476_c1_g1_i2	-2.70214	3.54384	0.000183226	0.00233767	839.685	44.6106	15.415	2.228
TRINITY_DN767_c0_g1_i4	-2.78362	2.85025	0.00018353	0.00233948	513.82	26.4763	3.162	0.441
TRINITY_DN1701_c0_g1_i13	-2.71531	3.31872	0.000185376	0.00235707	715.763	38.2825	9.683	1.406
TRINITY_DN2434_c0_g1_i1	-2.65651	4.29792	0.000187166	0.00237849	1428	79	26.067	3.923
TRINITY_DN8600_c0_g1_i4	-2.80308	2.63694	0.000187475	0.00238023	440.631	22.041	3.554	0.481
TRINITY_DN728_c3_g1_i2	-2.63653	4.72477	0.000187529	0.00238023	1924.77	107.591	40.935	6.234
TRINITY_DN48_c0_g1_i14	-2.8061	2.75904	0.00018781	0.00238023	482.462	24.2878	7.441	1.018
TRINITY_DN5532_c2_g1_i1	-2.80311	2.7565	0.00018781	0.00238023	481	24	12.491	1.702
TRINITY_DN664_c0_g1_i12	-2.80311	2.7565	0.00018781	0.00238023	481.018	24.2528	4.051	0.553
TRINITY_DN534_c1_g1_i2	-2.75612	2.92928	0.000188154	0.00238269	543.274	27.8227	9.653	1.345
TRINITY_DN654_c0_g1_i10	-2.71329	3.31701	0.000188617	0.0023875	714.965	38.1812	6.228	0.901
TRINITY_DN1008_c0_g1_i1	-2.63322	4.81132	0.000188739	0.00238799	2044.58	115.01	24.869	3.795
TRINITY_DN15722_c0_g1_i1	-2.58652	8.23317	0.000190144	0.00240263	22079	1283	253.079	39.877
TRINITY_DN181_c0_g1_i1	-2.59683	6.34797	0.000191304	0.00241517	5962.77	343.632	37.513	5.847
TRINITY_DN3981_c0_g1_i6	-2.828	2.52752	0.000192835	0.00242829	408.425	20	6.725	0.895
TRINITY_DN253_c0_g1_i6	-2.67891	3.72691	0.000193772	0.00243782	954.916	51.5534	17.673	2.596
TRINITY_DN5900_c0_g1_i13	-2.61178	5.35069	0.000194274	0.00244307	2978.23	170.231	16.764	2.591
TRINITY_DN1012_c0_g1_i16	-2.6918	3.53505	0.00019444	0.0024441	833.616	44.6776	13.558	1.975
TRINITY_DN4196_c0_g1_i9	-2.69757	3.40973	0.000194909	0.00244893	763.269	41.1103	3.205	0.467
TRINITY_DN867_c0_g2_i4	-2.71364	3.16245	0.000195891	0.00245914	640.053	34.4687	20.014	2.951
TRINITY_DN702_c1_g1_i7	-2.73169	3.09353	0.000196181	0.0024617	609.735	31.5963	9.398	1.323
TRINITY_DN217_c0_g1_i8	-2.69094	3.5651	0.000197167	0.00247301	852.001	46.3504	21.179	3.145
TRINITY_DN636_c0_g1_i3	-2.61173	5.02148	0.000197875	0.00247767	2365.13	134.775	25.868	3.996
TRINITY_DN4134_c0_g2_i11	-2.73162	3.1362	0.00019987	0.00249985	629.234	32.5462	13.638	1.922
TRINITY_DN637_c0_g2_i10	-2.57831	7.69607	0.000199912	0.00249985	15194.6	887.87	54.059	8.533
TRINITY_DN846_c0_g1_i5	-2.6563	4.04349	0.00020099	0.00251008	1193.37	66.3103	9.269	1.394
TRINITY_DN14420_c0_g1_i1	-2.67133	3.72047	0.000201502	0.00251431	950	52	27.158	4.065
TRINITY_DN7358_c0_g3_i2	-2.63129	4.36338	0.000203486	0.00253359	1492.33	84.158	10.547	1.609
TRINITY_DN1724_c0_g1_i12	-2.61812	4.69583	0.000204313	0.0025428	1882.62	106.66	4.829	0.739
TRINITY_DN1314_c2_g2_i1	-2.66552	3.68826	0.00020449	0.00254391	928.315	51	13.406	2
TRINITY_DN128_c0_g2_i3	-2.58385	6.1452	0.000206108	0.00255987	5171.05	300.889	25.466	4.005
TRINITY_DN556_c0_g1_i3	-2.63981	4.22888	0.000206848	0.0025668	1358.21	76.3638	9.228	1.404
TRINITY_DN811_c0_g1_i3	-2.58182	6.45906	0.000206862	0.0025668	6433.43	374.648	91.449	14.46
TRINITY_DN2357_c1_g1_i3	-2.72242	3.1284	0.000207895	0.0025774	624.707	32.9376	24.714	3.582
TRINITY_DN1155_c1_g1_i2	-2.59588	5.35383	0.000208508	0.00258278	2979.83	171.539	31.645	4.938
TRINITY_DN1387_c0_g1_i9	-2.7842	2.68198	0.000208915	0.00258464	454.643	22.5413	4.77	0.641
TRINITY_DN301_c0_g1_i7	-2.78103	2.6793	0.000208915	0.00258464	454.126	23.1629	12.374	1.725
TRINITY_DN413_c2_g2_i6	-2.69298	3.29978	0.000209416	0.0025896	704.952	37.6573	4.605	0.665
TRINITY_DN3537_c0_g1_i5	-2.7571	2.87986	0.000211373	0.00261268	524.081	27.3171	2.148	0.303
TRINITY_DN32855_c0_g1_i3	-2.75242	2.82383	0.00021222	0.00262203	502.538	26.0424	2.066	0.289
TRINITY_DN398_c2_g1_i2	-2.5889	5.55644	0.000212527	0.00262452	3430.73	198.648	54.317	8.546
TRINITY_DN82_c0_g1_i4	-2.67265	3.5188	0.000212697	0.00262457	822.75	45.4859	6.193	0.927
TRINITY_DN1125_c0_g1_i11	-2.60771	4.67361	0.000212891	0.00262522	1851.7	106.497	29.461	4.604
TRINITY_DN128_c2_g3_i10	-2.59682	5.08088	0.000212932	0.00262522	2461.8	141.752	11.481	1.787
TRINITY_DN167_c0_g1_i13	-2.65437	3.78491	0.000213759	0.0026343	993.143	54.8174	5.725	0.855
TRINITY_DN645_c1_g1_i2	-2.57526	6.35846	0.000213908	0.00263501	5993.89	350.634	98.688	15.692
TRINITY_DN1364_c2_g1_i1	-2.77785	2.67661	0.000214633	0.00264261	453.248	23	15.856	2.207
TRINITY_DN262_c0_g2_i1	-2.56486	7.38663	0.000215454	0.00265067	12239.6	722.167	162.092	25.955
TRINITY_DN1360_c0_g1_i3	-2.77668	2.61463	0.000215737	0.00265302	433.485	21.6293	4.455	0.602
TRINITY_DN85_c0_g1_i13	-2.61727	4.33449	0.000216167	0.00265605	1460.08	82.5936	16.356	2.508
TRINITY_DN215_c1_g1_i2	-2.56523	7.09396	0.000216555	0.0026597	9987.93	589.045	165.289	26.498
TRINITY_DN3981_c1_g2_i2	-2.66421	3.65935	0.000219013	0.00268646	908.901	50.4528	9.346	1.406
TRINITY_DN159_c0_g2_i4	-2.56857	6.56538	0.000219495	0.00269009	6918.41	407.435	30.202	4.806
TRINITY_DN1381_c1_g1_i9	-2.63876	3.82192	0.000220892	0.00270492	1018.43	57.3787	8.097	1.235
TRINITY_DN588_c1_g1_i2	-2.60069	4.66763	0.00022167	0.00271331	1843.45	105.663	19.27	2.993
TRINITY_DN403_c0_g1_i11	-2.68704	3.36631	0.000222642	0.00272405	738.65	39.9279	12.387	1.82
TRINITY_DN7949_c0_g3_i3	-2.66053	3.47707	0.000223415	0.00273119	798.407	44.0235	11.278	1.688
TRINITY_DN541_c0_g1_i1	-2.55784	7.32785	0.000223599	0.00273229	11742.3	695.77	85.828	13.762
TRINITY_DN1758_c0_g1_i8	-2.72408	2.95069	0.000224727	0.00274375	550.467	29.2261	6.706	0.966
TRINITY_DN358_c0_g1_i11	-2.61229	4.364	0.00022639	0.00276289	1489.96	85.0192	8.535	1.317
TRINITY_DN1172_c0_g1_i1	-2.64201	3.66832	0.000230784	0.00281295	913.493	51.1641	10.253	1.557
TRINITY_DN7846_c0_g1_i5	-2.79583	2.50034	0.00023123	0.00281721	398.69	20.3792	6.424	0.892
TRINITY_DN2975_c0_g1_i11	-2.63805	3.89355	0.000231972	0.00282506	1071.13	59.9146	6.711	1.015
TRINITY_DN25_c1_g1_i2	-2.57239	5.54954	0.000232569	0.00282758	3409.12	200.179	40.595	6.465
TRINITY_DN2677_c2_g1_i1	-2.76184	2.66309	0.00023284	0.00282849	448	23	11.463	1.607
TRINITY_DN1000_c0_g1_i5	-2.56774	5.55982	0.000236385	0.00286914	3431.63	201.518	50.39	8.036
TRINITY_DN4897_c0_g1_i9	-2.76051	2.72045	0.000237057	0.00287577	467.465	24.0556	7.987	1.117
TRINITY_DN4452_c0_g1_i3	-2.67331	3.35468	0.000238062	0.00288405	732.246	40.0126	12.325	1.831
TRINITY_DN35749_c0_g1_i1	-2.78858	2.49423	0.000238408	0.00288641	397	20	9.395	1.291
TRINITY_DN2539_c0_g2_i2	-2.68226	3.21539	0.000239257	0.00289336	662.808	35.5236	2.927	0.424
TRINITY_DN1181_c2_g1_i3	-2.56608	5.34497	0.000240086	0.00290189	2953	174.164	57.516	9.234
TRINITY_DN908_c0_g1_i7	-2.62452	3.95084	0.000240273	0.0029027	1114.07	62.8046	13.135	2.008
TRINITY_DN811_c0_g1_i1	-2.63409	3.66162	0.000240354	0.0029027	907.845	50.8904	5.224	0.792
TRINITY_DN2302_c0_g1_i2	-2.62754	3.73637	0.000240485	0.00290308	956.847	54.274	19.13	2.954
TRINITY_DN5235_c0_g1_i1	-2.69093	3.05905	0.00024069	0.00290434	592.733	32.0884	7.905	1.161
TRINITY_DN1576_c0_g1_i3	-2.60794	4.10556	0.000241469	0.00291048	1240.78	71.0023	10.101	1.565
TRINITY_DN3226_c0_g1_i12	-2.75121	2.7126	0.000243349	0.00292788	463.861	24.3601	3.972	0.565
TRINITY_DN4212_c0_g2_i1	-2.75121	2.7126	0.000243349	0.00292788	464	24	6.853	0.963
TRINITY_DN1605_c0_g1_i10	-2.53901	7.85218	0.000243717	0.00293109	16867.9	1012.56	59.881	9.71
TRINITY_DN2921_c0_g1_i2	-2.64504	3.64309	0.000244317	0.00293674	897.179	50.0911	10.011	1.515
TRINITY_DN341_c1_g1_i2	-2.74719	2.52606	0.00024439	0.00293674	405.178	21.0421	3.715	0.523
TRINITY_DN54_c0_g1_i4	-2.54382	6.86008	0.000245356	0.0029459	8470.76	506.777	58.752	9.51
TRINITY_DN4568_c0_g1_i15	-2.59236	4.31333	0.000245802	0.00294966	1435.05	83.4643	15.486	2.442
TRINITY_DN644_c1_g1_i3	-2.64798	3.52868	0.000245873	0.00294966	827.015	45.5593	3.064	0.456
TRINITY_DN32_c0_g1_i6	-2.54667	6.38631	0.000246864	0.00296033	6093.68	364.23	58.296	9.44
TRINITY_DN429_c0_g1_i7	-2.64254	3.4933	0.00024744	0.00296494	805.793	44.7813	7.227	1.088
TRINITY_DN784_c0_g4_i6	-2.63322	3.7149	0.000247454	0.00296494	942.858	52.8244	19.829	3.026
TRINITY_DN1065_c0_g1_i12	-2.69924	2.88121	0.000248164	0.00297221	522.234	28.1647	4.304	0.628
TRINITY_DN2566_c0_g1_i15	-2.68975	3.10076	0.000248643	0.00297631	611.136	32.758	1.777	0.257
TRINITY_DN139_c0_g2_i4	-2.55123	5.98256	0.000248711	0.00297631	4601.83	274.238	50.162	8.103
TRINITY_DN3133_c0_g2_i5	-2.74005	2.52006	0.000251834	0.0030087	402.552	20.7551	4.134	0.578
TRINITY_DN3462_c0_g1_i4	-2.61303	3.80012	0.000252721	0.00301745	1000.22	56.9909	33.296	5.199
TRINITY_DN1243_c0_g1_i1	-2.56023	5.17479	0.000253096	0.00301879	2619.78	154.567	27.537	4.403
TRINITY_DN1762_c0_g1_i14	-2.61695	3.72741	0.000253233	0.00301918	950.419	53.9682	5.379	0.826
TRINITY_DN2497_c0_g3_i2	-2.77398	2.48192	0.000253507	0.00301996	393.436	19.9169	3.389	0.465
TRINITY_DN640_c0_g1_i4	-2.53407	7.06495	0.000253937	0.00302381	9757.68	588.155	54.926	8.952
TRINITY_DN637_c1_g1_i3	-2.6937	2.87654	0.000254039	0.00302381	520.097	28.2398	12.517	1.854
TRINITY_DN879_c0_g2_i8	-2.56601	5.04458	0.000254936	0.0030316	2392.68	141.436	34.204	5.49
TRINITY_DN1143_c0_g1_i13	-2.66512	3.16172	0.000255195	0.00303258	636.878	34.764	8.167	1.21
TRINITY_DN1245_c0_g1_i6	-2.55278	5.41356	0.000255631	0.00303652	3094.37	183.613	40.53	6.526
TRINITY_DN762_c0_g1_i5	-2.60869	3.79646	0.000255855	0.00303792	997.039	57.2854	7.718	1.2
TRINITY_DN1172_c0_g1_i6	-2.68117	3.05081	0.000256118	0.0030398	588.985	32.0594	3.879	0.571
TRINITY_DN764_c0_g1_i2	-2.74498	2.70734	0.000256489	0.00304171	461.909	23.5313	11.382	1.582
TRINITY_DN3743_c1_g2_i1	-2.74186	2.70471	0.000256489	0.00304171	461.183	23.8995	3.27	0.458
TRINITY_DN1687_c0_g1_i1	-2.6026	3.86352	0.000258256	0.00306016	1045.02	60.4298	6.735	1.054
TRINITY_DN1827_c1_g1_i2	-2.71466	2.79196	0.000258388	0.00306047	489.711	26.3106	7.914	1.156
TRINITY_DN1033_c0_g1_i14	-2.73913	2.64394	0.000259799	0.00307466	440.577	22.5241	5.553	0.77
TRINITY_DN18700_c0_g1_i3	-2.66254	3.19873	0.000262582	0.00309731	653.551	35.8156	3.091	0.458
TRINITY_DN1707_c0_g1_i1	-2.54701	5.57026	0.000262851	0.00309811	3449.81	206.224	20.296	3.281
TRINITY_DN1360_c0_g1_i4	-2.64725	3.26113	0.000263643	0.00310618	682.81	37.8028	7.076	1.062
TRINITY_DN1409_c0_g1_i4	-2.62342	3.59645	0.000267424	0.00314368	866.037	48.5002	6.697	1.015
TRINITY_DN130_c2_g1_i3	-2.73287	2.51403	0.000267478	0.00314368	401.384	20.8736	2.781	0.391
TRINITY_DN1243_c0_g3_i1	-2.65147	3.33622	0.000267937	0.00314652	720.812	40.0834	10.709	1.617
TRINITY_DN268_c0_g2_i20	-2.64302	3.25756	0.000268411	0.00314871	680.842	37.9364	7.193	1.086
TRINITY_DN1795_c1_g1_i2	-2.54564	5.39971	0.000268551	0.00314871	3061.6	182.687	26.304	4.25
TRINITY_DN353_c0_g1_i2	-2.56904	4.45489	0.000268559	0.00314871	1581.85	93.1225	12.466	1.987
TRINITY_DN3065_c0_g1_i8	-2.6601	3.23481	0.00026976	0.00316152	671.342	37.3958	2.789	0.42
TRINITY_DN8388_c0_g1_i1	-2.73244	2.69677	0.00027041	0.00316656	458.231	24.3956	7.847	1.136
TRINITY_DN1917_c0_g1_i5	-2.73244	2.69677	0.00027041	0.00316656	458.46	24.2287	6.728	0.966
TRINITY_DN54381_c0_g1_i1	-2.59291	3.85532	0.000270737	0.00316911	1038	60	21.374	3.365
TRINITY_DN50_c0_g2_i4	-2.6135	3.52967	0.000271818	0.00318048	825.086	46.7951	9.275	1.426
TRINITY_DN22267_c0_g1_i1	-2.6664	3.03836	0.000272634	0.00318854	582.86	32.3899	6.079	0.916
TRINITY_DN285_c0_g1_i1	-2.5251	6.40305	0.000274358	0.00320436	6152.46	373.436	35.245	5.785
TRINITY_DN1799_c0_g1_i4	-2.59561	3.7854	0.000275573	0.00321532	988.367	57.2085	12.093	1.899
TRINITY_DN469_c0_g1_i6	-2.51781	6.96025	0.000276486	0.00322467	9057.95	552.21	144.317	23.908
TRINITY_DN7925_c2_g2_i1	-2.75923	2.4695	0.000278156	0.00324153	389.126	20	131.14	19.273
TRINITY_DN1424_c2_g1_i1	-2.66392	3.03627	0.000278396	0.00324302	581.833	31.9901	16.633	2.501
TRINITY_DN319_c0_g1_i3	-2.5311	5.80508	0.000278908	0.00324768	4058.36	244.661	38.957	6.362
TRINITY_DN315_c0_g1_i14	-2.54859	4.99912	0.00027929	0.00324972	2314.1	138.164	43.575	7.08
TRINITY_DN2151_c0_g1_i6	-2.52231	6.45731	0.000279308	0.00324972	6387.09	387.982	38.888	6.389
TRINITY_DN8178_c1_g1_i2	-2.53753	5.1829	0.000281542	0.0032692	2628.53	157.776	20.141	3.272
TRINITY_DN74_c0_g4_i4	-2.57548	4.22908	0.000282183	0.00327527	1349.97	78.9633	17.774	2.821
TRINITY_DN393_c0_g1_i4	-2.55662	4.48944	0.000282329	0.00327565	1619.3	95.5238	9.286	1.481
TRINITY_DN1373_c0_g1_i3	-2.61545	3.47042	0.00028407	0.00329182	790.655	45.4675	25.864	4.075
TRINITY_DN3440_c0_g1_i11	-2.65896	3.03209	0.000284292	0.00329182	580.271	31.976	6.51	0.973
TRINITY_DN7_c0_g2_i1	-2.51915	6.355	0.0002856	0.00330168	5946.4	362.087	74.651	12.332
TRINITY_DN3019_c0_g1_i3	-2.68767	2.65912	0.000287624	0.00332243	444.465	24.0293	3.333	0.488
TRINITY_DN4754_c0_g1_i5	-2.65406	2.98396	0.000288245	0.00332791	560.004	30.5545	6.448	0.954
TRINITY_DN766_c0_g1_i8	-2.57149	4.05466	0.000288329	0.00332791	1192.64	70.2481	6.286	1.001
TRINITY_DN2396_c0_g1_i4	-2.62812	3.245	0.000288449	0.00332798	673.897	38.176	6.335	0.972
TRINITY_DN1559_c0_g1_i1	-2.51699	6.17163	0.000290382	0.00334628	5231.53	318.73	71.238	11.781
TRINITY_DN485_c0_g1_i13	-2.50503	7.54155	0.00029103	0.0033524	13548.2	833.018	139.183	23.192
TRINITY_DN90_c0_g1_i17	-2.65632	3.07256	0.000292281	0.00336146	597.442	32.811	54.543	8.441
TRINITY_DN108_c3_g2_i5	-2.6539	3.07052	0.000292281	0.00336146	595.867	32.6867	7.318	1.089
TRINITY_DN3680_c0_g1_i1	-2.51958	5.85264	0.00029465	0.00338468	4189.74	255.072	88.278	14.641
TRINITY_DN329_c0_g1_i4	-2.54154	4.65715	0.000295902	0.00339636	1819.08	108.704	13.648	2.207
TRINITY_DN1890_c0_g1_i3	-2.58747	3.7283	0.00029724	0.00340766	947.601	55.2055	66.49	10.809
TRINITY_DN1713_c0_g2_i1	-2.71273	2.62173	0.000298412	0.00341839	433.011	23.0711	4.416	0.638
TRINITY_DN1328_c0_g1_i17	-2.71273	2.62173	0.000298412	0.00341839	432.885	23.0646	2.682	0.386
TRINITY_DN2593_c0_g1_i1	-2.51128	6.21544	0.000299466	0.00342704	5391.48	329.807	24.207	4.002
TRINITY_DN2398_c0_g1_i4	-2.63808	3.17811	0.000299523	0.00342704	642.586	36.1471	5.096	0.776
TRINITY_DN4071_c2_g2_i3	-2.68493	2.76693	0.000300229	0.00343105	479.629	26.0075	4.59	0.674
TRINITY_DN3854_c0_g1_i7	-2.54353	4.59207	0.000301911	0.00344619	1737.54	104.264	28.987	4.729
TRINITY_DN128_c2_g3_i6	-2.53166	4.98478	0.000304242	0.00347143	2286.55	137.727	7.143	1.162
TRINITY_DN10825_c0_g2_i3	-2.70498	2.55429	0.00030457	0.00347351	412.367	21.9465	3.477	0.501
TRINITY_DN1237_c5_g1_i2	-2.51665	5.48782	0.000305182	0.00347744	3246.73	198.483	15.219	2.515
TRINITY_DN3743_c1_g2_i3	-2.63358	3.17432	0.000305249	0.00347744	640.886	35.9534	4.557	0.692
TRINITY_DN243_c1_g1_i2	-2.51118	5.79983	0.000306497	0.00349028	4035.46	247.483	71.533	11.932
TRINITY_DN12614_c0_g1_i5	-2.62115	3.31064	0.000307203	0.0034939	706.201	40.3236	8.836	1.369
TRINITY_DN3953_c0_g1_i2	-2.58841	3.53801	0.00031192	0.00353949	827.505	48.404	6.936	1.099
TRINITY_DN2395_c0_g1_i3	-2.63893	3.01524	0.000315894	0.00357618	572.436	31.658	3.835	0.574
TRINITY_DN1383_c2_g1_i1	-2.49047	7.06416	0.000316441	0.00358096	9708.55	603.485	150.351	25.391
TRINITY_DN1363_c1_g1_i1	-2.56111	3.91944	0.000316656	0.003582	1083.44	64.0414	29.772	4.809
TRINITY_DN2477_c0_g2_i6	-2.50278	5.82711	0.000317827	0.00358963	4108.57	253.267	17.312	2.884
TRINITY_DN3347_c0_g1_i19	-2.62749	3.20732	0.000318187	0.0035923	655.914	37.4689	6.708	1.038
TRINITY_DN1820_c0_g1_i1	-2.52966	4.62078	0.00031934	0.00360391	1770.54	107.073	18.01	2.951
TRINITY_DN5630_c0_g1_i4	-2.62229	3.16482	0.00032316	0.00364134	636.341	35.5917	9.26	1.407
TRINITY_DN1599_c0_g1_i11	-2.61089	3.30201	0.000323517	0.00364394	701.053	40.2273	3.729	0.578
TRINITY_DN36381_c0_g1_i1	-2.55403	3.999	0.000323982	0.00364776	1145	67.6938	23.302	3.752
TRINITY_DN2740_c0_g1_i5	-2.63195	3.05206	0.000330508	0.00370538	586.781	32.6655	8.152	1.232
TRINITY_DN167_c0_g1_i8	-2.50844	5.11236	0.000331483	0.00371486	2494.88	152.935	16.667	2.764
TRINITY_DN39_c0_g1_i9	-2.55334	3.93475	0.000331724	0.00371613	1094.08	65.4312	4.783	0.773
TRINITY_DN1322_c0_g1_i2	-2.59452	3.38922	0.000333623	0.00373307	744.981	43.4176	6.532	1.031
TRINITY_DN4266_c0_g1_i2	-2.68923	2.602	0.000333837	0.00373402	425.755	22.9263	3.307	0.482
TRINITY_DN1825_c0_g1_i5	-2.53715	4.31694	0.00033468	0.00374056	1431.13	86.4084	8.253	1.347
TRINITY_DN334_c0_g1_i6	-2.55828	3.89485	0.0003368	0.00375989	1064.16	62.7205	6.574	1.048
TRINITY_DN1432_c0_g1_i4	-2.64002	2.83143	0.000337791	0.00376863	501.089	28.3237	2.809	0.429
TRINITY_DN738_c0_g1_i4	-2.4961	5.59496	0.000337924	0.00376863	3492.03	216.324	107.268	18.188
TRINITY_DN5362_c0_g1_i1	-2.58558	3.31518	0.000338103	0.00376863	705.744	40.8648	19.655	3.111
TRINITY_DN380_c0_g1_i9	-2.47684	6.89123	0.000340401	0.00378707	8596.57	538.826	20.325	3.439
TRINITY_DN279_c0_g1_i3	-2.48271	6.40885	0.000340413	0.00378707	6149.88	384.29	42.59	7.201
TRINITY_DN530_c0_g1_i3	-2.48031	6.60892	0.000340694	0.00378875	7066.92	441.561	97.638	16.561
TRINITY_DN1806_c0_g1_i1	-2.49601	5.28558	0.000342402	0.00379898	2813.38	173.883	31.719	5.315
TRINITY_DN4956_c0_g1_i4	-2.5542	3.89142	0.000344602	0.00382193	1060.76	62.75	20.277	3.265
TRINITY_DN860_c0_g1_i1	-2.51807	4.58417	0.000345686	0.00383102	1723.65	105.002	21.308	3.521
TRINITY_DN234_c0_g1_i1	-2.59128	3.21403	0.000346089	0.00383401	657.133	38.2421	8.375	1.322
TRINITY_DN189_c0_g2_i4	-2.71405	2.43157	0.000346512	0.00383723	377.396	19.8329	3.176	0.452
TRINITY_DN3881_c0_g1_i2	-2.55672	3.70239	0.000347321	0.00384471	928.115	55.3907	13.394	2.171
TRINITY_DN514_c4_g1_i8	-2.65469	2.68757	0.000349119	0.00386197	451.614	24.5849	2.454	0.361
TRINITY_DN443_c3_g2_i1	-2.60756	3.19057	0.000349147	0.00386197	647.014	37	11.698	1.82
TRINITY_DN454_c0_g1_i3	-2.46734	7.93467	0.000349564	0.00386511	17729.6	1118.79	154.669	26.43
TRINITY_DN253_c2_g1_i4	-2.6779	2.46795	0.000352333	0.00388977	386.447	21.0052	3.143	0.462
TRINITY_DN3832_c2_g1_i6	-2.67416	2.46482	0.000352333	0.00388977	384.626	20.7	7.061	1.034
TRINITY_DN3241_c1_g1_i4	-2.67903	2.59345	0.000353255	0.00389699	423.109	22.5069	4.68	0.675
TRINITY_DN1936_c0_g1_i3	-2.48195	5.67294	0.000355659	0.00391831	3682.46	229.786	39.216	6.633
TRINITY_DN12664_c0_g2_i5	-2.49202	5.11704	0.000356016	0.00391997	2499.42	154.639	25.064	4.202
TRINITY_DN4222_c0_g1_i5	-2.54426	3.8605	0.000356663	0.0039256	1036.57	61.9669	6.51	1.053
TRINITY_DN389_c0_g2_i4	-2.48549	5.35659	0.000358348	0.00393859	2953.2	184.396	97.449	16.673
TRINITY_DN4267_c1_g1_i5	-2.48838	5.26262	0.000358454	0.00393859	2765.96	171.977	30.908	5.21
TRINITY_DN1296_c0_g1_i5	-2.6096	2.94665	0.000358952	0.00393859	543.424	31.3985	2.941	0.459
TRINITY_DN49_c0_g1_i5	-2.56572	3.57615	0.00036152	0.0039638	849.268	49.9564	9.187	1.465
TRINITY_DN268_c0_g2_i17	-2.55848	3.51285	0.000361671	0.0039638	810.909	47.6837	5.047	0.803
TRINITY_DN175_c0_g1_i10	-2.52379	4.16742	0.000361904	0.0039638	1286.41	77.9676	31.292	5.175
TRINITY_DN572_c1_g1_i9	-2.67041	2.46169	0.000363449	0.0039776	383.85	20.7363	33.818	5.143
TRINITY_DN3300_c0_g1_i4	-2.60428	2.94219	0.000367006	0.00401206	540.748	31.0866	10.242	1.602
TRINITY_DN3410_c0_g1_i2	-2.53015	3.89337	0.000367015	0.00401206	1060.09	63.9157	16.714	2.738
TRINITY_DN718_c0_g2_i6	-2.64533	2.7337	0.00036798	0.00401952	467.294	26.0332	3.661	0.552
TRINITY_DN4196_c0_g1_i4	-2.53752	3.73648	0.000368113	0.00401952	948.738	56.6342	3.586	0.578
TRINITY_DN5678_c0_g1_i6	-2.51286	4.19406	0.000370282	0.00403255	1308.94	80.042	8.472	1.401
TRINITY_DN8066_c0_g3_i2	-2.45485	8.08243	0.000371418	0.0040434	19619.1	1248.58	326.82	56.541
TRINITY_DN1569_c0_g2_i10	-2.49656	4.68299	0.000373721	0.00406625	1843.61	113.834	11.838	1.977
TRINITY_DN874_c0_g1_i8	-2.52668	3.99658	0.000376171	0.00408745	1140.15	68.831	5.909	0.964
TRINITY_DN4717_c0_g1_i4	-2.5884	3.09721	0.00037734	0.00409708	603.554	35.4675	14.464	2.319
TRINITY_DN129_c0_g2_i8	-2.58601	3.09521	0.00037734	0.00409708	603.374	35.0133	4.758	0.747
TRINITY_DN1664_c0_g1_i2	-2.63542	2.67144	0.000378224	0.00410491	445.719	24.7132	6.158	0.927
TRINITY_DN1709_c0_g1_i2	-2.49844	4.44035	0.000378345	0.00410491	1555.34	96.0639	13.496	2.257
TRINITY_DN24_c2_g1_i3	-2.5287	3.93555	0.00037907	0.00411124	1091.91	65.9063	14.922	2.445
TRINITY_DN612_c0_g1_i1	-2.50154	4.3514	0.000379723	0.00411678	1461.39	90.0878	24.893	4.172
TRINITY_DN240_c0_g1_i4	-2.61801	2.86145	0.000380503	0.00412368	511.011	28.7454	4.647	0.708
TRINITY_DN868_c0_g1_i3	-2.69091	2.4122	0.000381269	0.00412889	371.035	20.0913	3.781	0.555
TRINITY_DN127_c2_g1_i1	-2.69091	2.4122	0.000381269	0.00412889	371	20	15.545	2.306
TRINITY_DN5843_c0_g1_i5	-2.52461	3.79781	0.000383662	0.00414705	990.198	60.0401	5.616	0.921
TRINITY_DN3166_c0_g1_i11	-2.52747	3.84639	0.000387241	0.00418105	1025	62.2214	9.326	1.533
TRINITY_DN2061_c0_g1_i1	-2.45842	6.20511	0.000387763	0.00418356	5323.32	337.619	85.113	14.67
TRINITY_DN4553_c0_g1_i1	-2.61235	2.85672	0.000389551	0.00419972	509	29	16.461	2.569
TRINITY_DN2303_c1_g1_i1	-2.608	2.80462	0.000390656	0.00421007	489.92	28.3631	4.142	0.649
TRINITY_DN120_c0_g1_i6	-2.456	6.24905	0.000393218	0.00423452	5487.33	349.078	35.804	6.161
TRINITY_DN1306_c0_g2_i1	-2.55245	3.44819	0.000393961	0.00423937	774.307	46.0177	8.448	1.361
TRINITY_DN508_c0_g1_i20	-2.50166	4.27049	0.000394543	0.00424247	1380.36	85.4286	5.406	0.904
TRINITY_DN827_c0_g1_i4	-2.49896	4.31737	0.000394958	0.00424535	1426.07	87.9607	117.866	20.415
TRINITY_DN2173_c1_g1_i2	-2.54583	3.38048	0.000395803	0.00425286	736.825	44.4934	9.094	1.49
TRINITY_DN1573_c0_g1_i12	-2.45207	6.47006	0.000396691	0.00426082	6396.62	408.228	54.116	9.351
TRINITY_DN1413_c0_g1_i31	-2.65151	2.44591	0.000399167	0.00428582	378.876	21.3097	2.08	0.316
TRINITY_DN247_c0_g1_i7	-2.6021	2.7997	0.000400317	0.00429498	487.698	28.3429	3.219	0.506
TRINITY_DN8629_c0_g1_i3	-2.57641	3.08718	0.000400647	0.00429693	599.402	35	11.931	1.897
TRINITY_DN3185_c0_g1_i2	-2.43798	8.41964	0.000402561	0.00431223	24747	1593.77	254.693	44.452
TRINITY_DN3537_c0_g1_i4	-2.48841	4.38687	0.00040267	0.00431223	1496.22	93.2953	6.123	1.032
TRINITY_DN209_c2_g1_i1	-2.45677	5.65792	0.00040623	0.00434554	3634	231	58.724	10.145
TRINITY_DN414_c0_g1_i9	-2.6792	2.40242	0.000406553	0.00434738	367.89	20.2105	1.568	0.233
TRINITY_DN293_c6_g1_i2	-2.45748	5.45224	0.00040733	0.00435087	3148.24	199.968	36.362	6.263
TRINITY_DN152_c1_g1_i3	-2.62041	2.71286	0.000407994	0.00435636	458.565	26.0313	10.807	1.673
TRINITY_DN1999_c0_g1_i8	-2.43761	6.99785	0.000412737	0.00439658	9219.53	593.626	56.866	9.903
TRINITY_DN692_c0_g1_i8	-2.50169	4.1121	0.000412765	0.00439658	1233.98	76.1726	22.116	3.713
TRINITY_DN447_c1_g1_i3	-2.57601	3.1641	0.000413519	0.0044023	632.904	37.3457	14.538	2.339
TRINITY_DN54_c1_g1_i6	-2.52524	3.56996	0.000413666	0.0044023	841.606	50.7831	8.666	1.417
TRINITY_DN341_c2_g1_i3	-2.47912	4.59142	0.000415958	0.00442019	1725.78	108.297	14.777	2.511
TRINITY_DN93_c0_g1_i1	-2.62157	2.76581	0.000416401	0.00442326	476.615	27.4602	2.171	0.338
TRINITY_DN2202_c1_g1_i3	-2.59812	2.84481	0.000418139	0.00443197	504.203	28.5738	3.774	0.579
TRINITY_DN1867_c0_g1_i1	-2.67528	2.39914	0.000419878	0.00444876	367.477	20.3151	6.153	0.925
TRINITY_DN2565_c0_g1_i5	-2.6126	2.65239	0.000421239	0.00445992	438.782	25.4	6.133	0.964
TRINITY_DN1181_c2_g1_i5	-2.55387	3.21886	0.000422498	0.00447161	656.686	38.9132	17.311	2.802
TRINITY_DN1486_c0_g2_i4	-2.43771	6.51322	0.000424874	0.00449019	6581.81	423.913	31.651	5.51
TRINITY_DN331_c0_g1_i3	-2.59716	2.89086	0.000425636	0.00449496	521.494	29.7306	10.7	1.661
TRINITY_DN20355_c0_g1_i1	-2.50115	3.97514	0.000427679	0.00451325	1120	69	11.099	1.853
TRINITY_DN315_c0_g1_i12	-2.61095	2.70496	0.000429768	0.00453198	455.778	25.9919	10.888	1.694
TRINITY_DN306_c0_g1_i5	-2.54669	3.17669	0.000432476	0.00455722	636.716	37.5531	4.79	0.765
TRINITY_DN2627_c0_g1_i7	-2.52522	3.51385	0.000437765	0.00460001	808.708	48.6913	6.475	1.055
TRINITY_DN99_c0_g1_i10	-2.60942	2.75566	0.000437808	0.00460001	472.896	26.7901	5.297	0.814
TRINITY_DN234_c0_g2_i2	-2.42827	6.74225	0.000438511	0.00460572	7710.87	499.84	55.309	9.702
TRINITY_DN1278_c0_g1_i4	-2.43348	6.23008	0.000439633	0.00461583	5402.47	348.626	43.01	7.513
TRINITY_DN3878_c0_g1_i1	-2.44089	5.43829	0.000441844	0.00463736	3111.6	199.573	4.83	0.836
TRINITY_DN1400_c0_g1_i3	-2.4755	4.29767	0.000445131	0.00467017	1403.32	87.6993	16.167	2.74
TRINITY_DN3832_c0_g2_i1	-2.65948	2.38595	0.000447984	0.00468944	363.16	19.8047	2.179	0.321
TRINITY_DN3484_c0_g1_i10	-2.62585	2.48812	0.000448377	0.00468944	389.688	22.2544	1.787	0.276
TRINITY_DN2463_c0_g1_i4	-2.62585	2.48812	0.000448377	0.00468944	390.034	21.7365	5.887	0.891
TRINITY_DN3015_c0_g1_i1	-2.60637	2.75311	0.000448961	0.00468944	471.995	27.1007	7.88	1.23
TRINITY_DN426_c0_g2_i11	-2.60637	2.75311	0.000448961	0.00468944	472.176	27.264	2.884	0.45
TRINITY_DN375_c2_g1_i2	-2.60331	2.75056	0.000448961	0.00468944	471.378	26.5519	11.679	1.795
TRINITY_DN970_c0_g1_i5	-2.58085	2.83039	0.000449038	0.00468944	498.113	29.1804	6.267	0.996
TRINITY_DN1438_c0_g2_i2	-2.55498	3.1084	0.000449075	0.00468944	606.977	36.4225	3.515	0.57
TRINITY_DN425_c0_g2_i1	-2.45356	4.71983	0.000453877	0.00473616	1884.06	120.077	20.235	3.496
TRINITY_DN4705_c0_g1_i1	-2.47925	4.05559	0.000454124	0.00473703	1183.09	74.2626	13.479	2.294
TRINITY_DN2228_c0_g2_i2	-2.48772	3.7669	0.00045589	0.00475374	964.572	59.7861	11.256	1.892
TRINITY_DN281_c1_g2_i6	-2.48169	4.01892	0.000459065	0.00477996	1152.94	71.7706	49.971	8.567
TRINITY_DN7273_c0_g1_i10	-2.59027	2.57772	0.000461582	0.00480271	415.232	24.4782	3.291	0.525
TRINITY_DN2925_c0_g4_i2	-2.61844	2.48195	0.00046219	0.0048073	387.633	22.3569	24.888	3.994
TRINITY_DN6981_c0_g1_i2	-2.40762	8.94803	0.000466156	0.00483986	35587.3	2340.88	403.431	71.953
TRINITY_DN1316_c0_g1_i2	-2.59276	2.63585	0.000469663	0.00487103	432.931	24.9098	15.006	2.368
TRINITY_DN1827_c0_g1_i3	-2.55548	2.90143	0.000469927	0.00487202	523.451	31.1881	2.759	0.444
TRINITY_DN926_c0_g1_i5	-2.45644	4.47717	0.00047055	0.00487498	1589.25	100.997	17.29	2.979
TRINITY_DN82_c0_g1_i7	-2.52512	3.33104	0.000472068	0.00488721	710.202	43.1367	4.427	0.727
TRINITY_DN1032_c1_g2_i4	-2.43408	5.13137	0.000473141	0.00489482	2508.62	162.371	31.459	5.524
TRINITY_DN327_c0_g1_i3	-2.5662	2.76975	0.000475728	0.00491806	475.955	27.9553	3.546	0.564
TRINITY_DN1364_c0_g2_i8	-2.44479	4.57572	0.000479975	0.00495665	1701.41	108.961	16.75	2.906
TRINITY_DN403_c0_g1_i3	-2.40171	7.15584	0.000491064	0.00506034	10250.1	677.424	222.589	40.088
TRINITY_DN4699_c0_g1_i2	-2.49697	3.60028	0.000492045	0.00506864	857.565	53.0031	19.079	3.214
TRINITY_DN3127_c0_g1_i6	-2.43268	4.84882	0.000495331	0.0050898	2058.06	133.183	20.638	3.619
TRINITY_DN664_c0_g1_i8	-2.58273	2.6275	0.000496133	0.00509262	430.074	24.6311	3.448	0.535
TRINITY_DN2380_c0_g1_i11	-2.58482	2.73513	0.000496785	0.00509472	465.238	26.7788	5.457	0.852
TRINITY_DN32_c0_g1_i15	-2.50145	3.52229	0.000497054	0.00509472	812.035	50.0909	5.341	0.891
TRINITY_DN7262_c0_g1_i4	-2.60118	2.40402	0.000498387	0.00510128	365.849	20.6759	3.358	0.514
TRINITY_DN8491_c0_g1_i16	-2.60118	2.40402	0.000498387	0.00510128	365.663	20.8127	1.893	0.291
TRINITY_DN7320_c0_g1_i8	-2.55708	2.76216	0.000500033	0.00511452	472.736	28.1877	5.803	0.939
TRINITY_DN12544_c0_g1_i10	-2.42719	4.86549	0.000500397	0.0051162	2080.52	135.254	29.463	5.2
TRINITY_DN25_c1_g1_i9	-2.42555	5.14175	0.000501248	0.0051197	2524.71	164.467	55.143	9.79
TRINITY_DN225_c0_g1_i6	-2.50167	3.37498	0.000502789	0.00512918	730.714	45.0418	10.284	1.721
TRINITY_DN1503_c0_g2_i1	-2.57279	2.56319	0.000502885	0.00512918	410	24	24.913	4.051
TRINITY_DN627_c0_g1_i1	-2.57279	2.56319	0.000502885	0.00512918	409.809	23.8937	7.281	1.155
TRINITY_DN9214_c0_g1_i5	-2.48353	3.5351	0.000506208	0.00515581	818.319	50.8573	5.82	0.979
TRINITY_DN3999_c0_g1_i1	-2.39436	7.25221	0.000508122	0.00517347	10950.8	727.055	651.455	120.06
TRINITY_DN7579_c0_g1_i1	-2.55097	2.75708	0.000512693	0.00521818	471.162	27.5371	4.209	0.666
TRINITY_DN188_c0_g1_i10	-2.48685	3.59182	0.000513074	0.00522013	851.548	52.5154	5.838	0.974
TRINITY_DN3537_c2_g1_i11	-2.60201	2.52914	0.000513997	0.00522594	400.967	23.4248	1.951	0.308
TRINITY_DN1929_c0_g1_i1	-2.46358	3.85947	0.000516733	0.00524822	1027.89	64.6992	16.446	2.813
TRINITY_DN1330_c1_g1_i5	-2.4548	3.97669	0.00051811	0.00526036	1116.05	71.2497	17.427	3.023
TRINITY_DN1842_c0_g1_i1	-2.4639	3.77027	0.000519444	0.00526773	965	61	6.571	1.124
TRINITY_DN505_c2_g2_i2	-2.53437	2.9278	0.000520218	0.00527233	532.082	31.7366	3.131	0.505
TRINITY_DN820_c0_g1_i1	-2.48553	3.45182	0.000520382	0.00527233	771.373	47.5458	84.634	14.792
TRINITY_DN882_c0_g1_i1	-2.3831	10.732	0.000522791	0.00528933	122281	8181.53	27304.7	5242.14
TRINITY_DN1509_c0_g1_i11	-2.39035	6.85006	0.000523217	0.00529179	8277.22	550.829	78.919	14.228
TRINITY_DN3976_c0_g1_i4	-2.45351	3.97561	0.000523684	0.00529281	1114.94	71.3619	11.714	2.032
TRINITY_DN981_c0_g1_i23	-2.59118	2.52013	0.000529334	0.00534173	397.803	22.9591	4.215	0.659
TRINITY_DN1310_c0_g1_i2	-2.41739	4.82527	0.000530133	0.00534492	2020.67	132.03	20.508	3.631
TRINITY_DN2426_c0_g1_i5	-2.56924	2.6702	0.000530484	0.00534659	442.742	26.1675	6.587	1.057
TRINITY_DN3485_c2_g1_i1	-2.43646	4.18215	0.000534935	0.00538208	1288	83	16.179	2.828
TRINITY_DN7356_c0_g1_i3	-2.41453	4.82288	0.00053646	0.00539555	2016.69	132.388	10.568	1.875
TRINITY_DN225_c0_g1_i14	-2.5328	2.96913	0.000536716	0.00539625	548.109	32.6677	7.573	1.225
TRINITY_DN4524_c1_g2_i2	-2.46446	3.81617	0.000537643	0.00539994	997	62.6455	11.586	1.974
TRINITY_DN49_c0_g1_i2	-2.3918	6.28673	0.00053845	0.00540436	5593.7	372.03	64.673	11.664
TRINITY_DN844_c0_g1_i13	-2.43589	4.26453	0.000538643	0.00540436	1364.59	88.3673	10.894	1.91
TRINITY_DN1776_c0_g1_i2	-2.52763	2.87826	0.000539084	0.00540691	513.127	31.0514	4.061	0.665
TRINITY_DN1460_c0_g1_i13	-2.39687	5.66237	0.00054157	0.00542432	3621.79	240.194	72.923	13.169
TRINITY_DN1439_c0_g1_i1	-2.37822	8.19468	0.000542337	0.00543012	21032	1412	605.841	111.223
TRINITY_DN953_c0_g1_i11	-2.4012	5.37611	0.000548202	0.00547937	2966.76	196.062	11.691	2.087
TRINITY_DN13497_c0_g1_i14	-2.55565	2.605	0.000554103	0.00551929	422.33	24.6086	11.344	1.806
TRINITY_DN893_c1_g2_i9	-2.50989	3.03169	0.000554773	0.00552406	571.638	35.1531	3.735	0.621
TRINITY_DN11793_c0_g1_i2	-2.3807	6.7336	0.000555953	0.00553391	7624.73	510.621	76.868	13.949
TRINITY_DN4135_c0_g1_i1	-2.416	4.66447	0.000556253	0.00553498	1805.01	117.975	26.233	4.656
TRINITY_DN7515_c0_g4_i1	-2.53972	2.79615	0.000557743	0.0055479	484	29	7.832	1.275
TRINITY_DN3598_c0_g1_i3	-2.38044	6.53783	0.000560308	0.00556576	6653.54	445.7	20.008	3.619
TRINITY_DN259_c0_g1_i14	-2.38547	5.91912	0.000562426	0.00557946	4327.1	289.485	60.373	10.965
TRINITY_DN844_c0_g1_i11	-2.50031	2.9835	0.000562458	0.00557946	551.843	34.4613	3.37	0.569
TRINITY_DN3226_c0_g1_i3	-2.38739	5.80721	0.000564162	0.00558913	4002.65	267.002	51.504	9.322
TRINITY_DN1090_c0_g1_i8	-2.55153	2.54555	0.000564373	0.00558913	403.752	23.643	2.34	0.371
TRINITY_DN657_c0_g1_i1	-2.55664	2.71167	0.000564561	0.00558913	456.096	27.3994	13.842	2.276
TRINITY_DN588_c1_g1_i4	-2.37061	7.84032	0.000565381	0.00559312	16431.7	1108.86	180.676	33.053
TRINITY_DN85_c0_g1_i6	-2.40232	4.81268	0.000569356	0.00563018	1999.89	132.383	24.723	4.44
TRINITY_DN1652_c0_g2_i2	-2.38099	6.18605	0.000569517	0.00563018	5208.95	349.009	69.145	12.573
TRINITY_DN5376_c2_g1_i1	-2.5488	2.59931	0.000569727	0.00563034	420.038	25	15.066	2.461
TRINITY_DN802_c0_g1_i3	-2.38221	5.93611	0.000573485	0.00565589	4377.05	293.217	17.541	3.175
TRINITY_DN1691_c0_g1_i4	-2.43908	3.72633	0.000578768	0.0057041	933.421	59.5624	6.871	1.187
TRINITY_DN2119_c0_g1_i2	-2.36404	8.63988	0.000579078	0.00570521	28599.4	1938.66	270.295	49.634
TRINITY_DN709_c0_g1_i9	-2.5503	2.70641	0.000579295	0.00570522	454.269	26.8585	3.135	0.502
TRINITY_DN982_c1_g1_i1	-2.39323	5.10598	0.00058362	0.00574214	2454.49	162.729	28.078	5.048
TRINITY_DN6534_c1_g2_i2	-2.56931	2.37759	0.00058571	0.00575878	357.632	21	2.807	0.446
TRINITY_DN3383_c0_g3_i7	-2.47968	3.26032	0.000585909	0.00575878	672.493	41.9532	7.724	1.307
TRINITY_DN2530_c0_g1_i7	-2.48659	3.12661	0.000586447	0.00576212	610.685	37.9103	5.488	0.923
TRINITY_DN754_c2_g1_i1	-2.37028	6.55171	0.000589916	0.00579227	6711.03	453.151	48.567	8.874
TRINITY_DN32205_c0_g1_i7	-2.54627	2.65112	0.000590305	0.00579254	436.024	25.8463	2.46	0.394
TRINITY_DN1466_c0_g1_i1	-2.49723	3.02117	0.000590345	0.00579254	566.857	35.2611	9.788	1.656
TRINITY_DN352_c0_g1_i1	-2.41191	4.21196	0.000590644	0.00579352	1312.39	86.1724	5.815	1.032
TRINITY_DN1814_c1_g1_i2	-2.47302	3.22118	0.000593665	0.00581921	652.741	40.5589	4.629	0.778
TRINITY_DN6945_c0_g1_i11	-2.54712	2.70376	0.000594451	0.00582296	452.621	27.2829	6.406	1.048
TRINITY_DN4142_c0_g2_i1	-2.46803	3.3777	0.000594942	0.0058258	730	46	26.605	4.602
TRINITY_DN1440_c0_g1_i5	-2.44922	3.63778	0.000595717	0.00582639	876.723	55.5657	8.104	1.391
TRINITY_DN1287_c0_g1_i1	-2.56928	2.50194	0.000595885	0.00582639	392.305	23.303	2.508	0.403
TRINITY_DN13419_c0_g1_i1	-2.47538	3.25674	0.00059631	0.00582639	669.921	42.4036	9.284	1.595
TRINITY_DN2487_c1_g1_i4	-2.52315	2.73398	0.000596412	0.00582639	461.949	27.7418	6.461	1.053
TRINITY_DN2213_c0_g1_i6	-2.52002	2.73139	0.000596412	0.00582639	460.794	28.1217	3.069	0.507
TRINITY_DN329_c0_g1_i12	-2.52002	2.73139	0.000596412	0.00582639	461.183	27.9848	3.357	0.551
TRINITY_DN2598_c0_g1_i3	-2.50892	2.94927	0.000598156	0.00584146	538.602	33.0436	3.467	0.575
TRINITY_DN2321_c0_g1_i9	-2.44459	3.58286	0.000600013	0.00585564	843	54.3429	4.233	0.738
TRINITY_DN1302_c0_g1_i16	-2.40608	4.31799	0.000603282	0.00588159	1412.9	93.3637	16.025	2.871
TRINITY_DN1606_c0_g1_i13	-2.36683	6.23067	0.000604017	0.00588677	5365.14	362.781	32.94	6.024
TRINITY_DN322_c1_g1_i1	-2.39728	4.68457	0.000604587	0.00589035	1826.63	120.737	12.854	2.299
TRINITY_DN1839_c1_g1_i4	-2.53964	2.64562	0.000606388	0.00590193	434.421	25.7763	5.005	0.805
TRINITY_DN4202_c0_g1_i1	-2.50424	2.90276	0.000608396	0.00591551	520.596	31.9128	9.698	1.618
TRINITY_DN1844_c0_g1_i4	-2.54074	2.69847	0.00061004	0.00592398	451.015	27	5.742	0.933
TRINITY_DN4677_c0_g1_i2	-2.54074	2.69847	0.00061004	0.00592398	451.144	26.8589	6.031	0.975
TRINITY_DN2526_c0_g1_i12	-2.51689	2.72879	0.000611766	0.00593631	460.182	28.3385	6.667	1.115
TRINITY_DN4854_c0_g1_i1	-2.47954	3.15691	0.00061206	0.00593716	624.475	39.0023	9.146	1.551
TRINITY_DN4440_c0_g1_i2	-2.46416	3.21382	0.000615544	0.00596896	649.218	40.7233	6.419	1.091
TRINITY_DN158_c1_g1_i3	-2.42296	3.96989	0.000616955	0.00597903	1106.91	72.1987	15.378	2.723
TRINITY_DN482_c2_g2_i2	-2.36726	5.94307	0.000616996	0.00597903	4390.94	296.713	41.361	7.571
TRINITY_DN1778_c0_g1_i7	-2.47723	3.15499	0.000623721	0.00603209	623.457	39.2857	4.196	0.715
TRINITY_DN3137_c0_g1_i1	-2.4251	3.71471	0.000624771	0.0060382	924.425	60.2268	21.212	3.768
TRINITY_DN1387_c0_g1_i13	-2.47733	3.19034	0.00062581	0.00604218	639.045	40.2829	6.176	1.055
TRINITY_DN5727_c0_g1_i9	-2.3912	4.54395	0.000626273	0.00604263	1653.57	109.592	6.747	1.208
TRINITY_DN473_c1_g1_i5	-2.55771	2.43153	0.000629058	0.00606141	372.101	22.1388	8.617	1.398
TRINITY_DN2466_c1_g1_i4	-2.46709	3.28269	0.000630582	0.00607408	681.974	42.8812	5.629	0.958
TRINITY_DN4505_c0_g1_i2	-2.37128	5.18094	0.000632213	0.00608288	2580.38	174.287	27.623	5.057
TRINITY_DN159_c0_g2_i14	-2.34672	7.59748	0.000637661	0.00612189	13845	950.128	124.124	23.07
TRINITY_DN7317_c0_g1_i2	-2.49818	2.94035	0.000638686	0.00612969	535.125	32.6834	7.592	1.259
TRINITY_DN1820_c1_g1_i2	-2.47674	3.00417	0.000641709	0.00615667	559.326	35.2037	4.147	0.706
TRINITY_DN1181_c1_g1_i5	-2.36472	5.43066	0.00064569	0.00619076	3070.19	208.37	49.507	9.131
TRINITY_DN2569_c0_g1_i4	-2.54903	2.36081	0.00064605	0.00619216	352.779	20.5039	7.004	1.108
TRINITY_DN3670_c0_g2_i5	-2.34564	7.10038	0.000646977	0.00619627	9801.13	672.798	36	6.676
TRINITY_DN334_c0_g1_i2	-2.34325	7.75508	0.000647016	0.00619627	15440.1	1062.08	121.851	22.688
TRINITY_DN194_c0_g1_i3	-2.37321	4.9223	0.000647122	0.00619627	2153.49	144.878	4.674	0.849
TRINITY_DN18281_c0_g1_i1	-2.49278	2.93587	0.000652855	0.00624491	533	33	25.17	4.3
TRINITY_DN10411_c0_g1_i1	-2.51904	2.51866	0.000653065	0.00624491	394.612	24	8.635	1.431
TRINITY_DN4127_c0_g1_i1	-2.42838	3.59515	0.000653978	0.00625157	849.211	54.7963	23.564	4.156
TRINITY_DN6896_c0_g3_i1	-2.44534	3.32813	0.000654647	0.0062559	703	45	5.381	0.932
TRINITY_DN903_c0_g1_i10	-2.41113	3.8794	0.000655422	0.00626124	1037.16	67.5081	6.945	1.223
TRINITY_DN1538_c0_g1_i5	-2.38582	4.45978	0.000656207	0.00626461	1557.89	103.584	12.093	2.176
TRINITY_DN4808_c0_g1_i1	-2.52466	2.68513	0.000659555	0.00629034	445.83	26.8099	11.07	1.817
TRINITY_DN4699_c0_g1_i16	-2.42964	3.49027	0.000660012	0.00629262	787.928	50.9571	12.38	2.175
TRINITY_DN2720_c0_g1_i2	-2.50574	2.81476	0.000663835	0.0063145	488.704	30.0442	4.725	0.787
TRINITY_DN8013_c0_g1_i6	-2.51756	2.57344	0.000674203	0.0064005	411.244	24.714	3.71	0.604
TRINITY_DN874_c0_g1_i15	-2.35285	5.45476	0.000674474	0.00640098	3117.51	213.238	13.923	2.574
TRINITY_DN1461_c1_g1_i4	-2.37157	4.77623	0.000677781	0.00643026	1942.89	130.775	9.141	1.663
TRINITY_DN12953_c0_g1_i1	-2.38757	4.28727	0.000678938	0.00643831	1380.08	92.3868	11.12	2.015
TRINITY_DN1226_c0_g1_i1	-2.49983	2.80986	0.000679899	0.00644401	486.895	30.3646	6.433	1.089
TRINITY_DN1872_c0_g1_i19	-2.46933	3.03714	0.000684169	0.00648024	571.833	36.46	2.934	0.506
TRINITY_DN948_c0_g1_i12	-2.4499	3.05912	0.000684516	0.0064814	580.395	37.1483	7.364	1.279
TRINITY_DN2339_c0_g1_i7	-2.38653	4.2864	0.000684773	0.00648171	1379.21	92.3507	5.605	1.014
TRINITY_DN35616_c0_g1_i2	-2.40013	3.84938	0.000685701	0.00648837	1013.99	66.6584	44.458	8.051
TRINITY_DN579_c2_g1_i2	-2.3512	5.51262	0.000688102	0.00650897	3245.77	221.6	51.532	9.561
TRINITY_DN65_c0_g1_i4	-2.32874	8.47815	0.000688857	0.00651398	25461.2	1769.25	142.227	26.723
TRINITY_DN1301_c1_g2_i1	-2.57355	2.31457	0.000689384	0.00651683	342	20	6.917	1.101
TRINITY_DN428_c0_g1_i9	-2.53672	2.35065	0.000690039	0.00651714	349.7	20.9226	3.65	0.592
TRINITY_DN1620_c0_g1_i3	-2.53672	2.35065	0.000690039	0.00651714	350.169	21.4105	5.587	0.928
TRINITY_DN1172_c0_g1_i16	-2.32814	8.47275	0.000690918	0.00651714	25363.9	1762.53	186.595	35.09
TRINITY_DN9415_c0_g1_i6	-2.33247	7.00804	0.000691154	0.00651714	9178.27	635.641	138.359	26.028
TRINITY_DN501_c0_g1_i2	-2.37397	4.37998	0.000691519	0.00651785	1470.61	99	77.882	14.507
TRINITY_DN4512_c0_g1_i3	-2.46427	3.03295	0.000698317	0.00657336	569.54	35.8969	7.971	1.364
TRINITY_DN816_c0_g1_i11	-2.34676	5.4157	0.000703334	0.00661628	3031.82	207.801	29.041	5.392
TRINITY_DN2321_c0_g1_i11	-2.40217	3.62358	0.000710817	0.00666933	864.266	57.3495	3.89	0.698
TRINITY_DN430_c0_g1_i2	-2.36275	4.69069	0.000712139	0.00667392	1827.71	123.538	10.928	1.998
TRINITY_DN1214_c0_g1_i1	-2.43271	3.18777	0.000712305	0.00667392	634.711	41.2787	2.537	0.446
TRINITY_DN2719_c0_g1_i6	-2.53202	2.47108	0.000713498	0.006675	381.871	22.9227	19.717	3.273
TRINITY_DN486_c0_g1_i4	-2.39425	3.88598	0.000717963	0.00671243	1039.76	68.8299	16.393	2.949
TRINITY_DN446_c1_g1_i1	-2.43389	3.22234	0.000725062	0.00677662	651.129	41.5482	9.842	1.706
TRINITY_DN281_c1_g1_i2	-2.31724	8.55705	0.000727934	0.00680126	26857.8	1880.95	775.627	148.546
TRINITY_DN42_c0_g1_i8	-2.39716	3.61943	0.000730403	0.00681993	860.735	56.5405	5.332	0.947
TRINITY_DN795_c0_g2_i3	-2.48195	2.79506	0.000730697	0.00682047	480.795	30.4712	41.237	7.351
TRINITY_DN32_c0_g1_i2	-2.49921	2.61215	0.000733327	0.00684001	422.259	25.6323	3.862	0.635
TRINITY_DN4311_c0_g1_i1	-2.42109	3.45544	0.000733358	0.00684001	768.45	49.7389	14.153	2.492
TRINITY_DN3455_c0_g1_i2	-2.42259	3.30929	0.0007363	0.0068617	691.961	44.7239	6.603	1.156
TRINITY_DN540_c1_g1_i5	-2.31449	7.70235	0.000744474	0.00692895	14836.2	1040.61	158.595	30.152
TRINITY_DN2638_c0_g1_i1	-2.4627	2.91097	0.000745431	0.00693508	521.904	32.8511	1.7	0.289
TRINITY_DN8640_c0_g1_i1	-2.32388	6.21062	0.000745612	0.00693508	5265.06	366.633	94.512	17.902
TRINITY_DN156_c1_g1_i3	-2.35772	4.47683	0.000746077	0.00693717	1572.27	106.517	31.323	5.778
TRINITY_DN2863_c0_g1_i5	-2.49579	2.60933	0.00075372	0.00699924	421.412	26.0409	8.971	1.51
TRINITY_DN6481_c0_g1_i7	-2.49279	2.55298	0.000755414	0.00701047	403.886	25.0208	16.262	2.77
TRINITY_DN4134_c0_g2_i15	-2.43125	3.08078	0.000756028	0.00701392	587.546	37.6282	8.213	1.428
TRINITY_DN960_c0_g1_i6	-2.37146	3.94662	0.000757163	0.00702036	1082.67	73.1074	8.509	1.555
TRINITY_DN4663_c0_g1_i8	-2.42734	3.04048	0.000757449	0.00702036	570.92	36.7309	8.105	1.416
TRINITY_DN1878_c0_g1_i4	-2.42734	3.04048	0.000757449	0.00702036	570.711	36.6933	4.939	0.86
TRINITY_DN42_c0_g1_i19	-2.45994	2.90868	0.000762211	0.00705836	520.928	33.3401	8.018	1.394
TRINITY_DN5748_c0_g2_i1	-2.51597	2.33354	0.000762282	0.00705836	344.533	21.4525	4.766	0.806
TRINITY_DN6850_c0_g1_i6	-2.51597	2.33354	0.000762282	0.00705836	344.939	20.6543	4.861	0.79
TRINITY_DN3800_c0_g1_i3	-2.3941	3.54099	0.000763812	0.00707027	813.737	53.9568	11.64	2.096
TRINITY_DN9734_c0_g1_i3	-2.42277	3.21314	0.000765247	0.00708128	645.59	42.1485	5.046	0.892
TRINITY_DN188_c0_g1_i7	-2.34608	4.67686	0.000769738	0.00710921	1806.54	124.248	21.997	4.104
TRINITY_DN1408_c0_g1_i2	-2.35209	4.43178	0.000770629	0.00711516	1522.5	104.141	13.521	2.505
TRINITY_DN446_c1_g1_i2	-2.42879	3.07875	0.000771138	0.00711532	587.101	38.2051	10.375	1.836
TRINITY_DN3370_c0_g1_i4	-2.3813	3.79107	0.000772423	0.00712037	970.861	65.4603	5.886	1.073
TRINITY_DN397_c0_g1_i2	-2.31036	6.78852	0.000773249	0.00712344	7859.36	553.396	129.779	24.839
TRINITY_DN282_c0_g1_i4	-2.34332	4.66304	0.000775455	0.00714149	1789.19	123.276	32.555	6.102
TRINITY_DN1198_c0_g1_i6	-2.35907	4.26362	0.000779198	0.0071714	1352.6	91.6954	19.348	3.561
TRINITY_DN640_c0_g1_i2	-2.36775	3.96276	0.000780965	0.00718537	1094.59	73.5844	10.928	1.991
TRINITY_DN11994_c0_g1_i5	-2.34602	4.50642	0.000784056	0.00721152	1602.54	110.204	18.738	3.495
TRINITY_DN8178_c0_g1_i2	-2.30517	7.1718	0.000785795	0.00722522	10251.9	724.229	39.087	7.46
TRINITY_DN89_c0_g2_i3	-2.387	3.53512	0.000786095	0.00722568	809.751	54.0309	2.999	0.541
TRINITY_DN1538_c0_g1_i7	-2.35128	4.16163	0.000792246	0.00727298	1257.64	85.7251	12.775	2.36
TRINITY_DN1481_c0_g1_i4	-2.32469	5.14221	0.000794239	0.00728434	2497.94	174.047	7.707	1.45
TRINITY_DN393_c3_g1_i2	-2.30117	7.64917	0.000794549	0.00728487	14276	1011	193.236	37.144
TRINITY_DN2331_c0_g1_i5	-2.48548	2.60082	0.000796391	0.00729945	417.8	25.6474	6.033	1.006
TRINITY_DN13_c0_g1_i3	-2.32769	5.05144	0.000800395	0.00732919	2344.94	162.514	40.614	7.654
TRINITY_DN5500_c0_g1_i4	-2.34213	4.40981	0.000802121	0.00734267	1497.17	102.566	13.312	2.47
TRINITY_DN529_c0_g1_i20	-2.47455	2.48198	0.000803853	0.00735387	382.791	24.336	9.402	1.631
TRINITY_DN1000_c0_g2_i2	-2.37048	3.86629	0.000804277	0.00735542	1023.31	69.1872	12.713	2.332
TRINITY_DN556_c0_g1_i8	-2.314	5.6689	0.000805991	0.00736644	3605.04	252.95	121.073	23.285
TRINITY_DN7871_c0_g2_i1	-2.50642	2.38917	0.000810272	0.00739856	359	22	11.643	1.955
TRINITY_DN942_c0_g2_i1	-2.5024	2.38585	0.000810272	0.00739856	357.966	21.6605	7.459	1.229
TRINITY_DN4490_c0_g1_i2	-2.34608	4.28335	0.000811637	0.00740868	1369.75	94.4303	14.775	2.761
TRINITY_DN63_c1_g1_i2	-2.45606	2.67853	0.000812404	0.00741275	440.935	28.0264	1.545	0.265
TRINITY_DN835_c0_g2_i2	-2.32192	5.02904	0.000814204	0.00742246	2307.41	160.837	43.449	8.242
TRINITY_DN45_c0_g2_i8	-2.32192	5.02904	0.000814204	0.00742246	2307.33	160.983	22.925	4.334
TRINITY_DN976_c0_g1_i3	-2.32897	4.83553	0.00081709	0.00744376	2015.71	139.518	35.843	6.748
TRINITY_DN11768_c0_g1_i5	-2.33423	4.71223	0.000817658	0.00744376	1849.77	128.365	30.701	5.791
TRINITY_DN7643_c0_g2_i4	-2.29826	6.8789	0.000817712	0.00744376	8356.61	592.64	125.555	24.186
TRINITY_DN3743_c1_g2_i8	-2.33596	4.44547	0.000817795	0.00744376	1534.01	105.56	13.036	2.429
TRINITY_DN2466_c2_g1_i7	-2.32708	4.90353	0.000820421	0.00746531	2113.61	146.822	14.527	2.73
TRINITY_DN3181_c0_g1_i4	-2.40955	3.02581	0.00082192	0.00747425	563.592	37.1427	9.983	1.789
TRINITY_DN757_c0_g1_i1	-2.34684	4.238	0.000822445	0.00747668	1327.48	90.6202	20.973	3.89
TRINITY_DN2493_c0_g2_i6	-2.43774	2.80388	0.000822744	0.00747704	481.585	30.7715	4.941	0.856
TRINITY_DN2414_c0_g3_i5	-2.29396	7.58802	0.00082334	0.00748012	13671.3	972.738	38.933	7.48
TRINITY_DN749_c0_g1_i4	-2.42841	3.00331	0.000823716	0.00748113	556.416	35.5872	7.263	1.261
TRINITY_DN3065_c0_g1_i12	-2.35584	3.95291	0.000823969	0.00748113	1086.39	74.1444	3.881	0.715
TRINITY_DN199_c1_g1_i7	-2.32529	4.74865	0.000824576	0.00748429	1895.79	132.033	57.075	10.877
TRINITY_DN68_c0_g1_i7	-2.42248	2.91913	0.00083148	0.00754424	522.639	34.3588	14.449	2.596
TRINITY_DN11_c0_g1_i21	-2.47533	2.64434	0.000836432	0.0075846	430.915	27.2256	3.303	0.565
TRINITY_DN4952_c0_g1_i9	-2.49432	2.3792	0.000836675	0.0075846	355.718	22.477	2.033	0.347
TRINITY_DN585_c0_g1_i8	-2.35827	3.81473	0.000836969	0.00758489	985.409	66.9338	3.129	0.574
TRINITY_DN4466_c0_g1_i1	-2.34774	4.07395	0.000837679	0.00758572	1182.19	81.0653	10.088	1.873
TRINITY_DN358_c0_g1_i6	-2.4048	3.1983	0.000837736	0.00758572	637.621	42.1921	5.778	1.036
TRINITY_DN6348_c0_g1_i2	-2.40699	3.02371	0.000838959	0.00759152	563.489	37.3831	3.985	0.715
TRINITY_DN388_c0_g1_i20	-2.37843	3.57909	0.000839013	0.00759152	834.524	56.4188	2.527	0.461
TRINITY_DN621_c1_g1_i5	-2.43175	2.79894	0.000842713	0.00761398	479.733	31.3993	3.373	0.597
TRINITY_DN340_c2_g1_i3	-2.30725	5.4169	0.000842838	0.00761398	3021.4	213.094	35.753	6.839
TRINITY_DN81_c0_g1_i26	-2.32301	4.71402	0.000843337	0.00761398	1849.88	129.172	6.493	1.225
TRINITY_DN2280_c0_g1_i10	-2.32223	4.71338	0.000843337	0.00761398	1848.81	129.143	5.946	1.122
TRINITY_DN1837_c0_g1_i14	-2.37088	3.52182	0.000844973	0.00762637	800.701	54.1105	3.67	0.67
TRINITY_DN612_c0_g1_i11	-2.45062	2.72241	0.000850447	0.0076686	454.945	28.59	7.618	1.301
TRINITY_DN4963_c0_g2_i2	-2.35356	3.91235	0.000854765	0.00770513	1055.03	72	6.754	1.247
TRINITY_DN3656_c0_g2_i1	-2.49377	2.43952	0.000856952	0.00771504	371.608	23.0112	8.685	1.467
TRINITY_DN41_c0_g1_i11	-2.34833	3.86828	0.00086008	0.00773852	1021.87	69.5147	16.632	3.075
TRINITY_DN797_c0_g2_i8	-2.3758	3.47296	0.000862612	0.00775413	773.784	52.3759	7.241	1.328
TRINITY_DN432_c0_g1_i6	-2.46812	2.58651	0.000865429	0.0077698	412.962	26.3383	5.181	0.897
TRINITY_DN944_c0_g1_i1	-2.28485	7.08155	0.000868014	0.00779059	9605.86	688.088	126.916	24.673
TRINITY_DN3048_c0_g2_i6	-2.35488	3.8534	0.000871424	0.00781338	1011.83	68.5762	5.851	1.072
TRINITY_DN2566_c0_g1_i9	-2.43199	2.88562	0.000871977	0.00781338	511.106	32.6091	1.475	0.254
TRINITY_DN5027_c0_g1_i7	-2.38292	3.3956	0.000872294	0.00781338	733.048	49.3305	6.199	1.13
TRINITY_DN54_c0_g1_i7	-2.32627	4.41041	0.000872444	0.00781338	1494.86	104.201	9.439	1.78
TRINITY_DN2184_c0_g1_i7	-2.31822	4.59524	0.000873756	0.00782271	1701.17	119.168	17.94	3.406
TRINITY_DN790_c0_g1_i1	-2.29636	5.71527	0.000877738	0.0078535	3716.43	264.218	30.234	5.819
TRINITY_DN428_c0_g1_i12	-2.43962	2.665	0.0008789	0.00786146	436.364	27.876	5.921	1.027
TRINITY_DN12911_c0_g2_i2	-2.32412	4.29506	0.000880704	0.0078703	1377.57	96	8.553	1.612
TRINITY_DN4487_c0_g1_i1	-2.41345	2.95189	0.000882617	0.00788497	534.558	35.1357	6.012	1.071
TRINITY_DN3679_c0_g1_i15	-2.48599	2.43312	0.00088379	0.00789058	369.861	23.0369	11.165	1.903
TRINITY_DN904_c1_g1_i3	-2.28811	6.20807	0.000885588	0.00790419	5234.45	374.182	93.813	18.241
TRINITY_DN25557_c0_g2_i9	-2.33266	4.11294	0.000890469	0.0079453	1212.96	84.2634	13.324	2.509
TRINITY_DN1366_c0_g1_i2	-2.4862	2.37252	0.000892347	0.00795547	354.157	22.1025	2.898	0.49
TRINITY_DN1917_c0_g1_i15	-2.48212	2.36917	0.000892347	0.00795547	353.159	21.9526	3.791	0.639
TRINITY_DN882_c0_g1_i2	-2.27305	9.72741	0.000895318	0.00797627	60168.5	4345.47	7622.45	1564.04
TRINITY_DN3209_c0_g1_i4	-2.36166	3.40636	0.000897969	0.00798859	737.346	50.2677	4.063	0.749
TRINITY_DN28_c0_g1_i11	-2.39873	3.09009	0.000898524	0.00798859	590.45	39.0267	4.177	0.747
TRINITY_DN1579_c0_g1_i12	-2.28973	5.73667	0.000899084	0.00799014	3769.23	269.146	45.168	8.748
TRINITY_DN1999_c0_g1_i4	-2.30177	5.0816	0.000899892	0.00799486	2388.44	168.942	12.53	2.396
TRINITY_DN1454_c0_g1_i6	-2.35747	3.63511	0.00090142	0.00800458	866.871	59.4989	10.017	1.864
TRINITY_DN37939_c0_g1_i1	-2.33368	3.91541	0.000901638	0.00800458	1055.27	73.0435	27.155	5.132
TRINITY_DN7585_c1_g1_i2	-2.34774	3.8475	0.000902056	0.00800458	1007	69.286	123.484	24.121
TRINITY_DN1553_c0_g1_i14	-2.36646	3.46525	0.000902342	0.00800458	768.561	51.5128	8.687	1.579
TRINITY_DN3527_c1_g1_i1	-2.4363	2.66227	0.000902368	0.00800458	434.617	27.6837	1.199	0.206
TRINITY_DN691_c0_g1_i4	-2.2844	6.16609	0.000903614	0.00801317	5081.45	364.453	29.595	5.74
TRINITY_DN8366_c0_g1_i1	-2.31931	4.45826	0.000905505	0.00802748	1545.29	107.814	10.541	1.99
TRINITY_DN3127_c0_g1_i8	-2.38895	3.00886	0.000911078	0.00807194	556.108	37.3389	4.933	0.897
TRINITY_DN4435_c0_g1_i1	-2.39629	3.08807	0.000916272	0.00810802	588.622	39.4485	9.471	1.725
TRINITY_DN25358_c0_g1_i7	-2.29606	5.00765	0.000920596	0.00814131	2265.81	160.863	27.95	5.383
TRINITY_DN1181_c1_g1_i6	-2.47803	2.3658	0.00092169	0.00814601	352.197	22.1993	6.128	1.05
TRINITY_DN1589_c0_g1_i4	-2.47392	2.36243	0.00092169	0.00814601	350.558	21.9101	1.721	0.291
TRINITY_DN14390_c0_g1_i8	-2.28633	5.52805	0.000923666	0.00815849	3257.19	233.284	19.379	3.753
TRINITY_DN528_c0_g1_i2	-2.2985	4.92759	0.000924786	0.00816589	2143.24	152.176	16.07	3.088
TRINITY_DN654_c0_g1_i17	-2.45171	2.62489	0.000931168	0.00821722	423.816	26.59	1.932	0.328
TRINITY_DN514_c1_g1_i2	-2.27565	6.39481	0.000931684	0.00821927	5952.34	428.69	44.748	8.722
TRINITY_DN187_c0_g1_i2	-2.4178	2.87394	0.000933243	0.00823052	506.426	32.6345	5.867	1.025
TRINITY_DN6065_c0_g1_i4	-2.37478	3.14	0.000941719	0.00830021	610.46	41.2614	10.721	1.971
TRINITY_DN269_c0_g1_i4	-2.46981	2.35906	0.000952091	0.00837631	349.598	21.5916	9.006	1.519
TRINITY_DN1932_c0_g1_i6	-2.29511	4.76624	0.000954353	0.00839112	1913.15	135.963	18.388	3.54
TRINITY_DN1110_c0_g1_i10	-2.33479	3.83682	0.000955756	0.0084009	998.032	69.4114	3.892	0.731
TRINITY_DN1332_c1_g1_i1	-2.44489	2.61928	0.000956643	0.00840614	422	27	5.087	0.883
TRINITY_DN1470_c0_g1_i3	-2.30386	4.57137	0.000957112	0.00840771	1670.34	118.193	25.623	4.925
TRINITY_DN6234_c0_g1_i3	-2.44027	2.45381	0.000963643	0.00844713	373.716	24.4633	2.241	0.397
TRINITY_DN1180_c0_g2_i9	-2.4364	2.45064	0.000963643	0.00844713	373.32	23.5307	4.558	0.779
TRINITY_DN403_c0_g1_i10	-2.32413	3.84834	0.000964443	0.00845158	1004.92	70.0674	25.684	4.889
TRINITY_DN1018_c0_g1_i6	-2.28777	5.01843	0.00096983	0.00848594	2280.82	162.786	12.573	2.426
TRINITY_DN160_c0_g1_i4	-2.50003	2.25395	0.000972202	0.00850412	325.499	19.8876	16.287	2.75
TRINITY_DN2520_c0_g1_i1	-2.27472	5.60202	0.000976487	0.00852614	3425.47	246.943	22.683	4.424
TRINITY_DN423_c1_g1_i1	-2.26897	5.97739	0.000981046	0.00856078	4446.95	321.578	32.736	6.406
TRINITY_DN13834_c0_g1_i3	-2.25801	7.25647	0.000983391	0.00857866	10813.4	788.545	77.172	15.228
TRINITY_DN1330_c0_g1_i19	-2.28754	4.74948	0.000986682	0.00860218	1888.54	134.833	10.016	1.933
TRINITY_DN1215_c2_g1_i4	-2.33506	3.68639	0.000987774	0.00860651	896.687	62.401	7.823	1.474
TRINITY_DN2380_c0_g1_i8	-2.41857	2.69605	0.000990973	0.00862919	445.218	29.4511	5.05	0.906
TRINITY_DN2036_c0_g1_i1	-2.30966	4.02497	0.000996857	0.00867782	1137.12	80.0742	8.344	1.59
TRINITY_DN3211_c1_g1_i1	-2.30566	4.14035	0.000997601	0.00868168	1232.65	87	14.072	2.693
TRINITY_DN935_c0_g1_i1	-2.39523	2.76893	0.000998251	0.00868308	467.54	31.4509	7.241	1.323
TRINITY_DN447_c0_g2_i13	-2.46059	2.28803	0.000998662	0.00868308	332.16	20.7499	1.422	0.24
TRINITY_DN143_c0_g1_i29	-2.45624	2.28446	0.000998662	0.00868308	331.203	20.9807	7.963	1.376
TRINITY_DN2468_c0_g1_i1	-2.27499	5.12555	0.00100158	0.0087032	2455	177	81.964	16.196
TRINITY_DN3152_c0_g1_i9	-2.29101	4.44801	0.00100492	0.00872702	1529.36	109.481	9.616	1.862
TRINITY_DN1415_c0_g1_i4	-2.36352	3.16432	0.00100628	0.00873561	620.175	42.4815	7.967	1.481
TRINITY_DN534_c0_g1_i9	-2.4574	2.34887	0.00101623	0.00880936	347.331	22.4621	6.634	1.168
TRINITY_DN2577_c2_g1_i1	-2.32854	3.56284	0.00101763	0.00881882	821.095	57.1429	12.264	2.318
TRINITY_DN1557_c0_g1_i2	-2.2689	5.44443	0.00102048	0.00884089	3066.33	222.326	112.841	22.461
TRINITY_DN2739_c1_g1_i5	-2.33256	3.49027	0.00102186	0.00885024	779.794	54.012	23.57	4.467
TRINITY_DN2848_c0_g1_i7	-2.43278	2.55745	0.00102397	0.0088658	402.797	25.8456	5.475	0.954
TRINITY_DN2309_c0_g1_i10	-2.24897	7.13715	0.00102893	0.00890607	9942.02	729.928	115.893	23.074
TRINITY_DN998_c0_g2_i5	-2.25937	5.82921	0.00103316	0.00892966	4005.91	291.542	44.133	8.707
TRINITY_DN2065_c1_g2_i2	-2.45188	2.28089	0.00103345	0.00892966	330.185	21.1483	3.555	0.617
TRINITY_DN4284_c0_g1_i12	-2.25235	6.67398	0.0010338	0.00892966	7207.95	527.741	25.991	5.141
TRINITY_DN629_c1_g1_i20	-2.27917	4.63301	0.00103381	0.00892966	1739.4	125.438	21.586	4.223
TRINITY_DN2755_c0_g1_i8	-2.30075	4.01765	0.00103833	0.0089633	1129.53	80.2469	4.191	0.804
TRINITY_DN2539_c0_g1_i4	-2.30968	3.93381	0.00104024	0.0089716	1065.95	74.9525	10.481	1.997
TRINITY_DN5727_c0_g1_i1	-2.27829	4.83382	0.00104053	0.0089716	2002.23	144.234	31.923	6.249
TRINITY_DN5627_c0_g2_i2	-2.26695	5.09451	0.00104716	0.00901803	2400.19	173.705	13.784	2.698
TRINITY_DN436_c0_g1_i7	-2.422	2.54861	0.00105335	0.00906492	400.266	25.592	2.344	0.405
TRINITY_DN730_c0_g1_i6	-2.32052	3.67442	0.00105364	0.00906492	887.757	61.8971	12.125	2.295
TRINITY_DN98_c2_g1_i12	-2.24995	6.36351	0.00105386	0.00906492	5806.42	425.959	51.526	10.237
TRINITY_DN3765_c0_g2_i6	-2.2775	4.73062	0.00105779	0.00908575	1861.93	134.028	20.102	3.923
TRINITY_DN160_c0_g1_i1	-2.40277	2.63475	0.00105838	0.00908575	424.574	28.1358	4.998	0.898
TRINITY_DN1764_c4_g1_i1	-2.30878	3.6873	0.00106342	0.00911744	895.001	63	10.737	2.05
TRINITY_DN3337_c0_g1_i8	-2.36911	2.87529	0.00106343	0.00911744	503.912	33.6395	10.471	1.904
TRINITY_DN1413_c0_g1_i34	-2.36624	2.87294	0.00106343	0.00911744	502.979	34.3915	2.315	0.428
TRINITY_DN485_c0_g2_i12	-2.44311	2.27372	0.00106956	0.00916191	327.524	20.5815	3.741	0.637
[truncated: 807 more rows]

## Sheet: Downregulated Unigenes
ID	logFC	logCPM	PValue	FDR	CO7_counts	NS7_counts	CO7_TMM	NS7_TMM
TRINITY_DN1299_c0_g1	-12.5285	11.8313	2.08e-32	4.84e-28	291507	21.75	7169.73	1.041
TRINITY_DN1961_c0_g2	-11.4406	10.8689	3.43e-29	3.98e-25	149564	24.5	3678.58	1.172
TRINITY_DN431_c0_g1	-10.2216	9.45906	2.22e-25	1.72e-21	56242.1	20.91	1383.3	1.001
TRINITY_DN1451_c0_g2	-9.51033	10.7612	6.85e-24	3.97e-20	138663	84.63	3410.47	4.049
TRINITY_DN1158_c0_g1	-9.03049	10.4426	1.8e-22	6.96e-19	111116	95.19	2732.94	4.555
TRINITY_DN661_c0_g1	-9.0011	8.75366	5.43e-22	1.8e-18	34442.4	29.85	847.124	1.429
TRINITY_DN1437_c0_g1	-9.00349	8.55035	6.41e-22	1.86e-18	29910.9	26.05	735.671	1.247
TRINITY_DN2359_c1_g1	-8.36447	9.66811	1.91e-20	3.69e-17	64874.2	88.33	1595.61	4.227
TRINITY_DN409_c1_g1	-8.36817	8.88618	2.72e-20	4.86e-17	37717.9	51	927.686	2.441
TRINITY_DN116_c0_g1	-8.32726	7.63682	8.63e-20	1.34e-16	15847.4	21.77	389.772	1.042
TRINITY_DN75450_c0_g1	-8.14977	7.9527	2.02e-19	2.76e-16	19724.6	31.38	485.135	1.502
TRINITY_DN2746_c0_g2	-7.66841	8.10262	3.3e-18	3.65e-15	21858.1	48.21	537.609	2.307
TRINITY_DN446_c0_g1	-7.4659	9.10833	8.12e-18	8.57e-15	43886.9	110.81	1079.42	5.302
TRINITY_DN6422_c0_g1	-7.51736	8.06769	8.75e-18	8.83e-15	21323.2	52.29	524.454	2.502
TRINITY_DN83_c1_g1	-7.21654	7.71273	7.06e-17	5.85e-14	16645.3	50.14	409.397	2.399
TRINITY_DN347_c0_g1	-7.05316	8.38047	1.49e-16	1.05e-13	26438.1	89.05	650.255	4.261
TRINITY_DN2253_c1_g2	-7.04899	8.57267	1.5e-16	1.05e-13	30209.4	101.77	743.012	4.87
TRINITY_DN643_c0_g1	-7.09142	7.61718	1.74e-16	1.18e-13	15566.6	51.27	382.866	2.453
TRINITY_DN3140_c1_g1	-6.90859	8.36113	3.85e-16	2.42e-13	26065	97.03	641.079	4.643
TRINITY_DN481_c0_g1	-6.85821	7.77866	7.03e-16	4.18e-13	17391.8	67.01	427.757	3.206
TRINITY_DN1201_c0_g1	-6.97006	6.41521	8.25e-16	4.79e-13	6745.66	23.8	165.912	1.139
TRINITY_DN830_c0_g1	-6.83145	7.24242	1.09e-15	6.18e-13	11981.5	47.31	294.69	2.264
TRINITY_DN281_c0_g2	-6.68435	10.7751	1.2e-15	6.64e-13	138846	604.49	3414.98	28.926
TRINITY_DN3188_c0_g1	-6.68119	9.86492	1.38e-15	7.43e-13	73867	322.28	1816.79	15.422
TRINITY_DN1851_c0_g1	-6.82351	6.54158	1.92e-15	9.92e-13	7359.78	29.48	181.017	1.411
TRINITY_DN75266_c0_g1	-6.6044	7.65103	3.45e-15	1.74e-12	15890.8	73.14	390.841	3.5
TRINITY_DN27106_c0_g1	-6.73167	6.34854	3.94e-15	1.94e-12	6431.2	26.75	158.178	1.28
TRINITY_DN1299_c1_g1	-6.37887	7.79216	1.48e-14	6.85e-12	17496.8	93.8	430.341	4.489
TRINITY_DN322_c0_g1	-6.30994	10.2619	1.61e-14	7.33e-12	97002.3	547.21	2385.81	26.184
TRINITY_DN130_c1_g2	-6.41982	6.86626	1.65e-14	7.36e-12	9199.29	47.79	226.26	2.287
TRINITY_DN5471_c1_g1	-6.54958	5.74006	1.89e-14	8.11e-12	4202.51	20.05	103.362	0.96
TRINITY_DN1180_c0_g2	-6.311	7.95147	2.2e-14	9.29e-12	19531.5	109.7	480.386	5.249
TRINITY_DN10602_c0_g1	-6.46458	5.91697	2.54e-14	1.05e-11	4751.86	23.73	116.874	1.136
TRINITY_DN1931_c0_g2	-6.383	6.49475	2.58e-14	1.05e-11	7102.16	37.63	174.68	1.801
TRINITY_DN1220_c0_g1	-6.37963	5.64279	6.25e-14	2.46e-11	3922.11	20.7	96.466	0.99
TRINITY_DN135_c0_g2	-6.10141	9.54238	6.84e-14	2.64e-11	58782	383.45	1445.77	18.349
TRINITY_DN216_c0_g1	-6.15429	7.20721	7.9e-14	3e-11	11632.2	72.69	286.1	3.478
TRINITY_DN126_c0_g2	-6.18946	6.51467	8.36e-14	3.13e-11	7188.59	44.3	176.806	2.12
TRINITY_DN606_c0_g3	-6.06586	9.62305	8.63e-14	3.18e-11	62142.2	414.79	1528.41	19.848
TRINITY_DN390_c1_g1	-6.05763	9.87201	8.96e-14	3.25e-11	73846.3	496.2	1816.28	23.744
TRINITY_DN2042_c0_g1	-6.29313	5.62434	9.15e-14	3.27e-11	3868.93	21.89	95.158	1.047
TRINITY_DN607_c1_g1	-6.05592	6.21063	2.46e-13	8.16e-11	5809.5	39.11	142.887	1.871
TRINITY_DN16857_c0_g1	-6.17274	5.44004	2.5e-13	8.18e-11	3398.1	21.11	83.578	1.01
TRINITY_DN5471_c0_g1	-5.93078	7.99463	2.56e-13	8.24e-11	20051.5	146.82	493.174	7.026
TRINITY_DN2370_c1_g1	-5.97261	6.23517	3.73e-13	1.16e-10	5904.97	41.86	145.235	2.003
TRINITY_DN4480_c0_g1	-5.93039	6.22754	5.2e-13	1.59e-10	5871.32	42.69	144.407	2.043
TRINITY_DN600_c0_g1	-5.88585	6.48377	5.9e-13	1.78e-10	7014.2	53.33	172.517	2.552
TRINITY_DN909_c0_g1	-5.75032	6.86862	1.12e-12	3.28e-10	9152.19	76.41	225.102	3.657
TRINITY_DN1459_c0_g1	-5.69329	8.06916	1.18e-12	3.42e-10	21055.2	182.36	517.862	8.726
TRINITY_DN565_c0_g1	-5.75062	6.62208	1.22e-12	3.51e-10	7710.35	63.86	189.639	3.056
TRINITY_DN171_c0_g1	-5.74548	6.26285	1.49e-12	4.21e-10	6003.99	49.88	147.671	2.387
TRINITY_DN1293_c0_g1	-5.76841	5.96552	1.53e-12	4.28e-10	4882.05	40.15	120.076	1.921
TRINITY_DN14034_c0_g1	-5.87161	5.07662	1.78e-12	4.92e-10	2627.28	19.72	64.619	0.943
TRINITY_DN204_c0_g1	-5.76898	5.64686	1.89e-12	5.16e-10	3909.46	32.25	96.155	1.543
TRINITY_DN2383_c0_g1	-5.60238	7.90712	2.22e-12	5.99e-10	18792.3	173.06	462.205	8.281
TRINITY_DN1180_c0_g1	-5.59812	7.78145	2.33e-12	6.21e-10	17220.9	158.97	423.555	7.607
TRINITY_DN6390_c0_g1	-5.62888	6.71155	2.54e-12	6.56e-10	8191.84	74.49	201.482	3.564
TRINITY_DN2046_c0_g1	-5.56634	8.18487	2.71e-12	6.85e-10	22775.8	214.55	560.18	10.267
TRINITY_DN8586_c0_g1	-5.80819	5.01491	2.72e-12	6.85e-10	2513.82	20.25	61.828	0.969
TRINITY_DN18124_c0_g1	-5.68037	5.8796	2.75e-12	6.85e-10	4592.62	40.17	112.957	1.922
TRINITY_DN1032_c0_g1	-5.5496	8.93898	2.78e-12	6.86e-10	38423.6	366.81	945.045	17.552
TRINITY_DN413_c1_g1	-5.53159	11.335	2.82e-12	6.89e-10	202318	1956.88	4976.1	93.639
TRINITY_DN433_c0_g1	-5.53972	8.41027	3.11e-12	7.53e-10	26622	255.51	654.78	12.226
TRINITY_DN3981_c0_g2	-5.65038	5.9202	3.21e-12	7.69e-10	4722.99	41.67	116.164	1.994
TRINITY_DN1264_c1_g1	-5.60344	6.28667	3.55e-12	8.4e-10	6092.99	56.5	149.86	2.703
TRINITY_DN7717_c1_g1	-5.47665	10.5492	4.09e-12	9.59e-10	117236	1177.91	2883.46	56.364
TRINITY_DN858_c4_g1	-5.64157	5.47738	5e-12	1.16e-09	3467.26	30.72	85.279	1.47
TRINITY_DN511_c0_g1	-5.45196	6.97153	7.24e-12	1.64e-09	9790.41	100.07	240.799	4.788
TRINITY_DN3784_c0_g2	-5.45791	6.21969	9.47e-12	2.11e-09	5802.51	58.57	142.715	2.803
TRINITY_DN202_c1_g2	-5.3692	7.88097	1.02e-11	2.19e-09	18389.3	198.57	452.292	9.502
TRINITY_DN1011_c0_g1	-5.47643	5.8496	1.03e-11	2.19e-09	4485.09	45.32	110.313	2.168
TRINITY_DN1030_c0_g1	-5.37492	6.36355	1.49e-11	3.11e-09	6405.67	69.06	157.55	3.305
TRINITY_DN9465_c0_g2	-5.45628	5.25064	1.61e-11	3.34e-09	2951.36	29.88	72.59	1.43
TRINITY_DN5104_c0_g1	-5.30473	7.41127	1.69e-11	3.47e-09	13257.3	149.92	326.07	7.174
TRINITY_DN1583_c0_g1	-5.3985	5.49397	2.05e-11	4.18e-09	3495.38	36.67	85.97	1.755
TRINITY_DN2756_c0_g3	-5.45092	4.804	2.49e-11	5.03e-09	2158.41	21.93	53.087	1.05
TRINITY_DN418_c1_g1	-5.2184	8.26152	2.55e-11	5.11e-09	23885.9	286.97	587.484	13.732
TRINITY_DN3313_c1_g1	-5.23624	7.16075	2.75e-11	5.45e-09	11126.3	131.51	273.656	6.293
TRINITY_DN2894_c0_g1	-5.23375	6.93485	2.85e-11	5.56e-09	9508.56	112.53	233.867	5.384
TRINITY_DN2271_c0_g1	-5.32574	5.53486	2.87e-11	5.56e-09	3591.91	40.11	88.344	1.919
TRINITY_DN622_c0_g1	-5.16852	9.3621	3.2e-11	6.14e-09	51205.7	637.33	1259.42	30.497
TRINITY_DN1314_c0_g1	-5.34203	5.04175	3.71e-11	7e-09	2544.82	28.02	62.591	1.341
TRINITY_DN31_c0_g1	-5.20111	6.62325	3.78e-11	7.07e-09	7651.73	93.34	188.197	4.466
TRINITY_DN2515_c0_g1	-5.22686	6.08932	4.16e-11	7.73e-09	5279.21	63.28	129.844	3.028
TRINITY_DN1989_c0_g1	-5.37627	4.79505	4.27e-11	7.86e-09	2142.06	23.47	52.685	1.123
TRINITY_DN909_c0_g2	-5.10586	10.649	4.74e-11	8.6e-09	124836	1621.79	3070.38	77.605
TRINITY_DN3749_c0_g3	-5.11891	8.49533	4.82e-11	8.67e-09	28040.7	360.88	689.672	17.269
TRINITY_DN180_c0_g1	-5.1064	8.83871	5.1e-11	9.11e-09	35575.2	461.68	874.985	22.092
TRINITY_DN4045_c0_g1	-5.14694	6.38999	5.87e-11	1.04e-08	6499.02	82.11	159.846	3.929
TRINITY_DN1214_c6_g1	-5.30323	4.66152	6.54e-11	1.15e-08	1948.05	22.26	47.913	1.065
TRINITY_DN54_c1_g1	-5.086	7.38732	6.78e-11	1.18e-08	12985.9	170.57	319.394	8.162
TRINITY_DN60471_c0_g1	-5.18999	5.43882	7.34e-11	1.27e-08	3351.39	40.71	82.429	1.948
TRINITY_DN12664_c0_g2	-5.07928	7.19229	7.44e-11	1.28e-08	11338.7	149.74	278.88	7.165
TRINITY_DN1203_c0_g2	-5.08447	6.94658	7.54e-11	1.29e-08	9560.22	125.79	235.137	6.019
TRINITY_DN1063_c0_g1	-5.10735	6.31622	7.7e-11	1.3e-08	6169.29	79.52	151.736	3.805
TRINITY_DN5468_c0_g1	-5.29953	4.59199	8.11e-11	1.36e-08	1855.09	20.71	45.627	0.991
TRINITY_DN85_c3_g1	-5.27733	4.50151	8.92e-11	1.48e-08	1740.19	20.12	42.801	0.963
TRINITY_DN758_c0_g1	-4.99123	10.4526	1.01e-10	1.65e-08	108690	1529.18	2673.28	73.173
TRINITY_DN1175_c0_g1	-5.05018	6.5076	1.01e-10	1.65e-08	7039.5	94.53	173.139	4.524
TRINITY_DN958_c1_g1	-5.01734	7.09344	1.12e-10	1.81e-08	10572.5	145.51	260.036	6.963
TRINITY_DN12288_c0_g1	-5.15298	5.09338	1.16e-10	1.84e-08	2629.93	32.75	64.684	1.567
TRINITY_DN5702_c0_g1	-5.00669	6.64977	1.32e-10	2.07e-08	7765.01	108.4	190.984	5.187
TRINITY_DN205_c1_g1	-5.08744	5.47286	1.32e-10	2.07e-08	3424.7	44.62	84.232	2.135
TRINITY_DN393_c1_g1	-5.12407	4.92981	1.42e-10	2.21e-08	2344.04	30.44	57.653	1.457
TRINITY_DN393_c0_g3	-4.98933	6.76023	1.43e-10	2.22e-08	8381.97	118.32	206.158	5.662
TRINITY_DN5688_c0_g1	-5.00029	6.3495	1.49e-10	2.27e-08	6299.89	88.16	154.948	4.219
TRINITY_DN85_c0_g1	-4.92191	8.70292	1.71e-10	2.59e-08	32252.7	476.42	793.268	22.797
TRINITY_DN769_c1_g1	-4.92999	7.16741	1.9e-10	2.86e-08	11110.4	163.23	273.264	7.811
TRINITY_DN1087_c0_g1	-4.98746	5.81169	2.03e-10	3.03e-08	4330.3	61.33	106.505	2.935
TRINITY_DN1642_c0_g1	-5.15916	4.45714	2.04e-10	3.03e-08	1682.97	20.83	41.393	0.997
TRINITY_DN61_c0_g1	-4.90812	7.39679	2.08e-10	3.08e-08	13022.7	193.8	320.298	9.274
TRINITY_DN82_c0_g1	-4.89715	7.64368	2.18e-10	3.2e-08	15455	232.07	380.122	11.105
TRINITY_DN182_c0_g1	-5.06133	4.77141	2.32e-10	3.38e-08	2095.44	28.41	51.538	1.359
TRINITY_DN1186_c0_g1	-5.13844	4.43727	2.33e-10	3.38e-08	1658.99	20.7	40.803	0.991
TRINITY_DN435_c0_g1	-4.89907	6.44963	2.64e-10	3.76e-08	6739.8	101.35	165.768	4.85
TRINITY_DN77_c0_g1	-4.85456	7.0946	3.1e-10	4.37e-08	10544.1	163.25	259.337	7.812
TRINITY_DN8097_c0_g1	-5.00626	4.86329	3.22e-10	4.5e-08	2231.77	31.4	54.891	1.503
TRINITY_DN1276_c1_g1	-4.76959	9.86221	4.29e-10	5.89e-08	71815.5	1178.45	1766.33	56.39
TRINITY_DN1622_c1_g1	-4.98036	4.53295	4.99e-10	6.77e-08	1768.91	25.43	43.507	1.217
TRINITY_DN1708_c0_g1	-4.79531	6.27687	5.43e-10	7.29e-08	5961.86	95.87	146.634	4.587
TRINITY_DN378_c0_g1	-4.76435	7.10164	5.59e-10	7.46e-08	10573.3	174.21	260.054	8.336
TRINITY_DN458_c0_g1	-4.86226	5.15786	5.65e-10	7.49e-08	2735.19	41.71	67.273	1.996
TRINITY_DN28202_c0_g1	-4.83071	5.61321	5.73e-10	7.52e-08	3756.82	58.61	92.4	2.804
TRINITY_DN505_c2_g2	-4.9769	4.4115	5.73e-10	7.52e-08	1624.26	22.62	39.949	1.082
TRINITY_DN1767_c1_g1	-4.84946	5.30614	5.99e-10	7.76e-08	3033.09	47.31	74.6	2.264
TRINITY_DN13923_c0_g1	-4.90359	4.62035	6.41e-10	8.27e-08	1878.4	28.26	46.2	1.352
TRINITY_DN1015_c2_g1	-4.68263	9.87205	7.53e-10	9.65e-08	72148.5	1257.48	1774.52	60.172
TRINITY_DN1825_c0_g1	-4.71171	6.95711	7.82e-10	9.97e-08	9550.17	163.4	234.89	7.819
TRINITY_DN750_c1_g1	-4.74833	5.71619	9.02e-10	1.13e-07	4028.93	67.27	99.093	3.219
TRINITY_DN260_c0_g1	-4.68411	7.02452	9.38e-10	1.16e-07	10000.8	173.67	245.974	8.31
TRINITY_DN5262_c0_g2	-4.71322	5.9003	1.01e-09	1.23e-07	4577.05	78.27	112.574	3.745
TRINITY_DN393_c0_g2	-4.6881	6.17397	1.09e-09	1.32e-07	5534.69	95.59	136.128	4.574
TRINITY_DN3682_c0_g1	-4.71231	5.76472	1.1e-09	1.33e-07	4163.82	70.98	102.411	3.397
TRINITY_DN1739_c0_g1	-4.78109	4.60141	1.3e-09	1.56e-07	1847.61	30.06	45.443	1.439
TRINITY_DN2108_c0_g1	-4.65348	6.09526	1.42e-09	1.68e-07	5234.89	93.05	128.754	4.453
TRINITY_DN702_c1_g1	-4.66045	5.75487	1.52e-09	1.77e-07	4129.91	72.7	101.577	3.479
TRINITY_DN180_c0_g2	-4.79622	4.35733	1.63e-09	1.87e-07	1556.71	25.34	38.288	1.212
TRINITY_DN1537_c0_g3	-4.64106	5.54801	1.76e-09	2.02e-07	3572.74	64.5	87.873	3.086
TRINITY_DN3704_c0_g1	-4.57927	5.80847	2.35e-09	2.66e-07	4278.44	80.31	105.23	3.843
TRINITY_DN2889_c0_g1	-4.58327	5.5796	2.47e-09	2.77e-07	3647.12	68.36	89.702	3.271
TRINITY_DN156_c0_g1	-4.54536	6.35765	2.51e-09	2.8e-07	6266.21	119.87	154.12	5.736
TRINITY_DN2756_c1_g1	-4.63702	4.72335	2.74e-09	3.04e-07	2006.04	35.61	49.339	1.704
TRINITY_DN1007_c1_g1	-4.49858	7.18423	2.87e-09	3.17e-07	11117.6	220.21	273.442	10.537
TRINITY_DN1478_c0_g1	-4.46999	9.0093	2.98e-09	3.28e-07	39428	795.74	969.747	38.077
TRINITY_DN2328_c1_g1	-4.62783	4.67457	3.21e-09	3.52e-07	1938.24	34.87	47.672	1.668
TRINITY_DN975_c0_g1	-4.49451	6.48885	3.36e-09	3.66e-07	6855.38	135.51	168.611	6.484
TRINITY_DN6487_c0_g1	-4.57412	5.04322	3.48e-09	3.77e-07	2506.48	46.58	61.648	2.229
TRINITY_DN2093_c0_g1	-4.45981	7.82378	3.49e-09	3.77e-07	17314.6	351.95	425.86	16.841
TRINITY_DN1897_c0_g1	-4.47103	6.90869	3.57e-09	3.84e-07	9173.13	185.29	225.617	8.866
TRINITY_DN2768_c0_g1	-4.68995	3.94154	3.91e-09	4.14e-07	1158.2	20.24	28.487	0.968
TRINITY_DN22408_c0_g1	-4.51601	5.18608	4.33e-09	4.49e-07	2764.95	53.91	68.005	2.58
TRINITY_DN2634_c1_g2	-4.50956	5.35405	4.4e-09	4.54e-07	3108.75	61.37	76.461	2.937
TRINITY_DN127_c0_g1	-4.39756	8.57062	4.77e-09	4.88e-07	29018.9	615.65	713.732	29.459
TRINITY_DN12005_c0_g1	-4.4096	7.15071	5.04e-09	5.13e-07	10833.1	228.23	266.445	10.921
TRINITY_DN2204_c0_g1	-4.56327	4.39461	5.19e-09	5.24e-07	1588.93	29.53	39.08	1.413
TRINITY_DN59642_c0_g1	-4.42779	6.29262	5.26e-09	5.28e-07	5968.36	123.79	146.794	5.924
TRINITY_DN1653_c0_g2	-4.48085	4.98468	5.86e-09	5.81e-07	2399.43	48.24	59.015	2.308
TRINITY_DN2771_c0_g1	-4.43301	5.63295	6.01e-09	5.93e-07	3769.22	77.51	92.705	3.709
TRINITY_DN57_c0_g1	-4.36104	7.89557	6.42e-09	6.26e-07	18143.5	395.03	446.247	18.903
TRINITY_DN373_c0_g1	-4.51645	4.56899	6.49e-09	6.27e-07	1793.92	34.99	44.122	1.674
TRINITY_DN3311_c0_g1	-4.48317	4.72727	6.63e-09	6.39e-07	2002.61	40.47	49.255	1.937
TRINITY_DN2454_c0_g1	-4.37226	6.86798	6.75e-09	6.48e-07	8889.87	192.05	218.65	9.19
TRINITY_DN1391_c0_g1	-4.40351	5.62318	7.49e-09	7.04e-07	3740.03	78.97	91.988	3.779
TRINITY_DN1012_c0_g1	-4.31222	7.9098	8.66e-09	8.11e-07	18295.5	411.75	449.984	19.702
TRINITY_DN1756_c0_g3	-4.32127	7.29386	8.74e-09	8.15e-07	11931.6	267.17	293.463	12.784
TRINITY_DN927_c0_g1	-4.53541	3.93008	9e-09	8.36e-07	1143.6	21.99	28.127	1.052
TRINITY_DN1088_c0_g1	-4.33249	6.41674	9.24e-09	8.54e-07	6486.95	143.52	159.549	6.868
TRINITY_DN835_c0_g1	-4.30285	7.24365	9.85e-09	8.99e-07	11515.8	260.72	283.236	12.476
TRINITY_DN2835_c0_g1	-4.44127	4.57685	9.87e-09	8.99e-07	1800.27	36.61	44.278	1.752
TRINITY_DN3931_c1_g1	-4.32772	5.88898	1.06e-08	9.57e-07	4490.69	100.27	110.45	4.798
TRINITY_DN7462_c0_g1	-4.4808	4.16765	1.09e-08	9.74e-07	1351.49	27.44	33.24	1.313
TRINITY_DN1530_c0_g1	-4.41392	4.34511	1.25e-08	1.1e-06	1528.37	32.5	37.591	1.555
TRINITY_DN13_c0_g1	-4.24713	7.90286	1.3e-08	1.13e-06	18167.1	427.88	446.826	20.475
TRINITY_DN3190_c0_g1	-4.44249	4.07829	1.31e-08	1.13e-06	1267.06	26.05	31.164	1.247
TRINITY_DN159_c0_g3	-4.38547	4.48533	1.33e-08	1.15e-06	1685.23	36.31	41.449	1.737
TRINITY_DN757_c0_g1	-4.25276	6.93713	1.36e-08	1.16e-06	9290.95	217.58	228.515	10.412
TRINITY_DN2333_c0_g1	-4.30474	5.47422	1.37e-08	1.16e-06	3360.34	75.62	82.649	3.619
TRINITY_DN1232_c0_g2	-4.36698	4.61754	1.37e-08	1.16e-06	1848.21	39.87	45.457	1.908
TRINITY_DN4381_c0_g2	-4.35861	4.67901	1.39e-08	1.17e-06	1929.32	42.08	47.452	2.013
TRINITY_DN10879_c1_g1	-4.39189	4.233	1.54e-08	1.28e-06	1411.29	30.29	34.711	1.449
TRINITY_DN7559_c0_g4	-4.2959	5.36855	1.55e-08	1.28e-06	3120.33	70.97	76.746	3.396
TRINITY_DN1560_c0_g1	-4.23764	6.43258	1.62e-08	1.33e-06	6538.27	155.23	160.811	7.428
TRINITY_DN772_c0_g1	-4.25646	5.84993	1.65e-08	1.34e-06	4360.08	102.26	107.238	4.893
TRINITY_DN84_c0_g2	-4.2748	5.44593	1.65e-08	1.34e-06	3290.72	76.45	80.936	3.658
TRINITY_DN375_c6_g1	-4.28692	5.16641	1.69e-08	1.37e-06	2708.17	62.17	66.608	2.975
TRINITY_DN412_c0_g1	-4.20448	6.91756	1.85e-08	1.48e-06	9150.19	222.23	225.053	10.634
TRINITY_DN3013_c0_g1	-4.28535	4.99398	1.92e-08	1.52e-06	2400.07	55.43	59.031	2.652
TRINITY_DN271_c0_g1	-4.24811	5.51189	1.96e-08	1.54e-06	3442.72	81.3	84.675	3.89
TRINITY_DN185_c0_g1	-4.24818	5.30323	2.03e-08	1.58e-06	2975.96	69.89	73.195	3.344
TRINITY_DN464_c0_g1	-4.25759	5.09195	2.07e-08	1.61e-06	2567.9	60.24	63.159	2.882
TRINITY_DN7761_c0_g1	-4.1895	6.23062	2.24e-08	1.72e-06	5671.31	139.4	139.488	6.67
TRINITY_DN4998_c0_g1	-4.22172	5.5219	2.29e-08	1.75e-06	3464.27	82.72	85.205	3.958
TRINITY_DN8859_c0_g1	-4.23153	5.11421	2.39e-08	1.82e-06	2606.27	62.29	64.102	2.981
TRINITY_DN660_c0_g1	-4.24944	4.96016	2.4e-08	1.83e-06	2340.77	54.9	57.572	2.627
TRINITY_DN362_c0_g1	-4.14429	7.12078	2.63e-08	1.97e-06	10514.9	266.35	258.618	12.745
TRINITY_DN6066_c0_g1	-4.19063	5.5925	2.7e-08	2.01e-06	3635.47	88.53	89.416	4.236
TRINITY_DN460_c0_g1	-4.12772	8.10586	2.71e-08	2.01e-06	20825.5	532.81	512.212	25.496
TRINITY_DN4807_c0_g1	-4.1109	8.48478	2.9e-08	2.14e-06	27072.3	701.38	665.853	33.562
TRINITY_DN5217_c0_g4	-4.21777	4.87759	3e-08	2.19e-06	2207.08	53.34	54.284	2.552
TRINITY_DN7_c2_g1	-4.16139	5.65837	3.15e-08	2.29e-06	3802.39	95.36	93.521	4.563
TRINITY_DN5858_c0_g1	-4.19604	4.85717	3.44e-08	2.47e-06	2174.31	53.06	53.478	2.539
TRINITY_DN6101_c0_g2	-4.08287	8.2697	3.47e-08	2.47e-06	23294.3	614.54	572.934	29.407
TRINITY_DN350_c0_g1	-4.29893	3.83101	3.51e-08	2.49e-06	1059.17	24.15	26.051	1.155
TRINITY_DN1707_c0_g1	-4.14504	5.58139	3.56e-08	2.52e-06	3601.03	91.35	88.569	4.371
TRINITY_DN1424_c2_g1	-4.09669	6.56915	3.77e-08	2.65e-06	7153.02	187.03	175.931	8.949
TRINITY_DN1085_c0_g4	-4.0691	7.25614	4.1e-08	2.83e-06	11519.3	307.41	283.323	14.71
TRINITY_DN217_c2_g3	-4.09807	5.90948	4.23e-08	2.91e-06	4518.91	118.5	111.144	5.67
TRINITY_DN2599_c1_g2	-4.25888	3.79367	4.47e-08	3.05e-06	1030.19	24.04	25.338	1.15
TRINITY_DN406_c1_g1	-4.10189	5.32032	4.78e-08	3.23e-06	2995.66	78.24	73.679	3.744
TRINITY_DN11977_c0_g1	-4.27582	3.55347	5.14e-08	3.47e-06	868.7	20.35	21.366	0.974
TRINITY_DN2641_c0_g2	-4.01063	6.85887	6.09e-08	4.08e-06	8719.95	241.97	214.471	11.579
TRINITY_DN3765_c0_g1	-3.97805	8.42198	6.61e-08	4.39e-06	25782.1	731.9	634.121	35.022
TRINITY_DN805_c0_g1	-4.15718	4.05976	6.92e-08	4.55e-06	1239.14	31.43	30.477	1.504
TRINITY_DN878_c0_g1	-4.17246	3.87906	7.36e-08	4.81e-06	1090.56	26.98	26.823	1.291
TRINITY_DN1745_c0_g1	-4.00114	5.78163	7.57e-08	4.93e-06	4118.45	115.19	101.295	5.512
TRINITY_DN28_c0_g1	-3.96696	6.70033	8.18e-08	5.3e-06	7795.93	222.52	191.744	10.648
TRINITY_DN1247_c0_g1	-4.01804	5.16659	8.2e-08	5.3e-06	2682.38	74.02	65.974	3.542
TRINITY_DN8171_c0_g1	-3.96957	5.89437	8.94e-08	5.75e-06	4449.39	127.04	109.435	6.079
TRINITY_DN1266_c0_g1	-3.94053	7.09254	9.19e-08	5.88e-06	10227.6	298.27	251.553	14.273
TRINITY_DN2404_c3_g1	-4.11352	3.87555	9.19e-08	5.88e-06	1085.85	27.67	26.707	1.324
TRINITY_DN1524_c0_g1	-3.93769	6.90466	9.47e-08	6.02e-06	8975.42	262.21	220.754	12.547
TRINITY_DN592_c1_g1	-3.98761	5.33622	9.66e-08	6.12e-06	3016.21	84.94	74.185	4.065
TRINITY_DN7342_c0_g1	-3.95574	6.00057	9.76e-08	6.15e-06	4788.07	137.55	117.764	6.582
TRINITY_DN1381_c0_g1	-4.10285	3.86566	9.77e-08	6.15e-06	1078.2	28.26	26.519	1.352
TRINITY_DN2380_c0_g3	-4.1471	3.56767	9.98e-08	6.26e-06	873.95	21.63	21.495	1.035
TRINITY_DN231_c0_g1	-3.86691	6.92374	1.45e-07	8.91e-06	9066.59	278.27	222.996	13.316
TRINITY_DN4963_c0_g2	-4.07441	3.67986	1.46e-07	8.95e-06	944.2	25.13	23.223	1.203
TRINITY_DN2441_c0_g1	-3.8898	5.66513	1.54e-07	9.35e-06	3779.07	114.32	92.948	5.47
TRINITY_DN1146_c0_g1	-4.08153	3.56939	1.57e-07	9.48e-06	873.13	23.3	21.475	1.115
TRINITY_DN3430_c1_g1	-3.89867	5.27004	1.6e-07	9.59e-06	2868.64	85.62	70.555	4.097
TRINITY_DN27_c1_g1	-3.85434	6.52234	1.62e-07	9.65e-06	6855.31	211.53	168.609	10.122
TRINITY_DN1264_c4_g1	-4.04653	3.59679	1.65e-07	9.78e-06	888.86	24.4	21.862	1.167
TRINITY_DN360_c0_g2	-3.9841	4.02959	1.66e-07	9.85e-06	1204.78	33.51	29.632	1.603
TRINITY_DN413_c3_g2	-3.9759	4.21607	1.67e-07	9.86e-06	1373.52	38.55	33.782	1.844
TRINITY_DN2182_c2_g1	-3.9086	4.8796	1.78e-07	1.04e-05	2183.95	65.43	53.715	3.131
TRINITY_DN24_c5_g1	-3.96161	4.08958	1.82e-07	1.05e-05	1255.52	35.98	30.88	1.722
TRINITY_DN3199_c0_g1	-4.06724	3.36059	1.82e-07	1.05e-05	752.07	19.79	18.497	0.947
TRINITY_DN5644_c0_g2	-3.93406	4.44188	1.87e-07	1.07e-05	1608.09	47.47	39.552	2.272
TRINITY_DN4584_c0_g1	-4.01475	3.73293	1.91e-07	1.09e-05	978.13	27.44	24.058	1.313
TRINITY_DN7260_c0_g2	-4.02199	3.57416	1.91e-07	1.09e-05	873.67	23.56	21.488	1.127
TRINITY_DN150_c1_g1	-3.8359	6.14517	1.92e-07	1.09e-05	5267.64	165.12	129.56	7.901
TRINITY_DN698_c1_g1	-3.95995	4.00727	1.94e-07	1.1e-05	1185.27	33.62	29.152	1.609
TRINITY_DN3770_c0_g1	-4.01991	3.62954	2.02e-07	1.14e-05	909.48	24.65	22.369	1.179
TRINITY_DN164_c0_g3	-3.82789	6.02936	2.04e-07	1.14e-05	4858.24	153.48	119.49	7.344
TRINITY_DN2697_c0_g1	-4.03622	3.5276	2.06e-07	1.15e-05	845.68	23.38	20.8	1.119
TRINITY_DN9737_c0_g1	-3.98867	3.65583	2.13e-07	1.19e-05	925.19	25.59	22.755	1.224
TRINITY_DN4722_c0_g1	-3.90364	4.38319	2.16e-07	1.2e-05	1540.96	46.19	37.9	2.21
TRINITY_DN1191_c0_g1	-3.82732	5.64422	2.18e-07	1.21e-05	3713.96	117.39	91.346	5.617
TRINITY_DN576_c0_g1	-3.94237	4.03198	2.25e-07	1.24e-05	1205.13	35.2	29.641	1.684
TRINITY_DN27_c0_g2	-3.83591	5.36901	2.26e-07	1.24e-05	3065.72	96.3	75.403	4.608
TRINITY_DN1363_c1_g1	-3.81548	5.8383	2.26e-07	1.24e-05	4249.76	135.31	104.525	6.475
TRINITY_DN53919_c0_g1	-4.01561	3.50862	2.33e-07	1.28e-05	834.44	23.11	20.523	1.106
TRINITY_DN2767_c0_g1	-3.95832	3.57283	2.95e-07	1.6e-05	870.51	24.92	21.411	1.193
TRINITY_DN259_c0_g1	-3.74213	6.84839	3.09e-07	1.67e-05	8554.64	285.72	210.405	13.672
TRINITY_DN1007_c0_g1	-3.79104	5.10213	3.13e-07	1.69e-05	2538.89	82.29	62.445	3.938
TRINITY_DN109_c0_g1	-3.73198	7.32527	3.17e-07	1.7e-05	11910.4	401.24	292.941	19.2
TRINITY_DN5680_c0_g1	-3.76475	5.66942	3.2e-07	1.71e-05	3769.24	123.7	92.706	5.919
TRINITY_DN1472_c0_g1	-3.73639	6.52977	3.28e-07	1.74e-05	6853.43	230.24	168.563	11.017
TRINITY_DN711_c0_g1	-3.72038	7.75365	3.33e-07	1.75e-05	16027.1	544.04	394.193	26.033
TRINITY_DN474_c0_g1	-3.74916	5.76612	3.45e-07	1.8e-05	4028.85	134.21	99.091	6.422
TRINITY_DN2511_c0_g1	-3.86237	4.03674	3.46e-07	1.8e-05	1205.17	36.52	29.642	1.747
TRINITY_DN1537_c0_g2	-3.73834	6.08044	3.5e-07	1.82e-05	5013.48	168.45	123.309	8.06
TRINITY_DN2493_c0_g2	-3.8986	3.72649	3.53e-07	1.83e-05	968.7	28.78	23.826	1.377
TRINITY_DN2436_c1_g1	-3.85188	3.98837	3.54e-07	1.83e-05	1163.96	36.5	28.628	1.746
TRINITY_DN4358_c0_g1	-3.84182	4.05552	3.57e-07	1.84e-05	1220.29	38.01	30.014	1.819
TRINITY_DN667_c0_g1	-3.74487	5.46638	3.65e-07	1.88e-05	3268.3	109.16	80.385	5.223
TRINITY_DN5012_c0_g1	-3.71197	6.78478	3.75e-07	1.93e-05	8173.34	278.53	201.027	13.328
TRINITY_DN4025_c0_g1	-3.86315	3.74165	3.87e-07	1.97e-05	977.91	29.94	24.052	1.433
TRINITY_DN4897_c0_g1	-3.69657	7.32788	3.92e-07	1.99e-05	11910.8	411.4	292.952	19.686
TRINITY_DN1975_c0_g1	-3.82562	3.96423	4.13e-07	2.09e-05	1143.25	36.24	28.119	1.734
TRINITY_DN867_c0_g2	-3.68471	7.15392	4.24e-07	2.14e-05	10548.6	366.65	259.448	17.545
TRINITY_DN50118_c0_g1	-3.79375	4.08387	4.61e-07	2.29e-05	1242.18	39.52	30.552	1.891
TRINITY_DN1678_c0_g1	-3.72596	5.15901	4.64e-07	2.29e-05	2634.06	88.51	64.786	4.235
TRINITY_DN3189_c0_g1	-3.67945	6.55605	4.64e-07	2.29e-05	6960.03	243.19	171.185	11.637
TRINITY_DN7664_c0_g1	-3.804	3.94439	4.68e-07	2.31e-05	1126.02	36.46	27.695	1.745
TRINITY_DN6828_c0_g1	-3.83933	3.62279	4.81e-07	2.36e-05	897.94	27.66	22.085	1.323
TRINITY_DN3987_c0_g2	-3.71026	5.23777	4.96e-07	2.42e-05	2781.02	94.59	68.4	4.526
TRINITY_DN3019_c0_g2	-3.77483	4.13553	4.98e-07	2.43e-05	1287.17	42.26	31.658	2.022
TRINITY_DN25358_c0_g1	-3.68177	5.86553	5.03e-07	2.44e-05	4304.34	149.95	105.867	7.175
TRINITY_DN4264_c0_g2	-3.71442	5.04869	5.09e-07	2.46e-05	2437.32	82.83	59.947	3.963
TRINITY_DN1417_c0_g1	-3.72552	4.64306	5.26e-07	2.53e-05	1835.39	62.09	45.142	2.971
TRINITY_DN574_c0_g1	-3.64702	7.0301	5.34e-07	2.56e-05	9661.05	344.79	237.617	16.499
TRINITY_DN7925_c0_g1	-3.86825	3.37349	5.61e-07	2.66e-05	753.1	23.32	18.523	1.116
TRINITY_DN181_c0_g1	-3.61546	10.0614	5.87e-07	2.75e-05	79026.2	2885.24	1943.68	138.062
TRINITY_DN3537_c3_g1	-3.84938	3.29414	5.95e-07	2.77e-05	710.78	21.95	17.482	1.05
TRINITY_DN2518_c3_g1	-3.75282	3.97383	6.08e-07	2.83e-05	1147.41	38.43	28.221	1.839
TRINITY_DN5838_c0_g1	-3.68868	4.6982	6.36e-07	2.94e-05	1904.11	65.91	46.832	3.154
TRINITY_DN323_c0_g1	-3.77813	3.79795	6.36e-07	2.94e-05	1013.61	32.67	24.93	1.563
TRINITY_DN375_c4_g1	-3.66751	5.16798	6.47e-07	2.96e-05	2642.59	92.51	64.995	4.427
TRINITY_DN3300_c0_g1	-3.64665	5.22363	6.96e-07	3.16e-05	2744.6	98.35	67.505	4.706
TRINITY_DN48_c1_g1	-3.62357	5.74336	7.07e-07	3.2e-05	3941.12	143.48	96.933	6.866
TRINITY_DN2740_c1_g2	-3.8477	3.2277	7.13e-07	3.23e-05	678.35	20.87	16.684	0.999
TRINITY_DN172_c0_g1	-3.61733	5.73762	7.35e-07	3.32e-05	3923.68	143.06	96.504	6.845
TRINITY_DN3100_c0_g1	-3.75285	3.64072	7.44e-07	3.35e-05	905.77	30.44	22.278	1.457
TRINITY_DN64723_c0_g1	-3.78673	3.52367	7.47e-07	3.36e-05	835.33	27.47	20.545	1.315
TRINITY_DN8865_c0_g1	-3.79164	3.36315	7.51e-07	3.37e-05	745.23	24.34	18.329	1.165
TRINITY_DN1264_c0_g1	-3.60629	6.08906	7.59e-07	3.4e-05	5010.06	183.8	123.224	8.795
TRINITY_DN13191_c0_g1	-3.6062	5.82429	7.74e-07	3.44e-05	4165.7	152.74	102.457	7.309
TRINITY_DN6813_c0_g2	-3.83058	3.21211	7.83e-07	3.47e-05	669.54	20.74	16.468	0.993
TRINITY_DN1169_c0_g1	-3.71688	3.86463	7.84e-07	3.47e-05	1060.21	36.03	26.076	1.724
TRINITY_DN2321_c1_g1	-3.60537	5.64412	7.98e-07	3.52e-05	3674.17	135.06	90.368	6.463
TRINITY_DN1214_c3_g1	-3.57705	7.21746	8.01e-07	3.53e-05	10964.5	410.88	269.675	19.661
TRINITY_DN485_c0_g2	-3.59872	5.76005	8.16e-07	3.58e-05	3982.39	146.56	97.949	7.013
TRINITY_DN85_c0_g3	-3.65878	4.3589	8.91e-07	3.86e-05	1498.29	52.99	36.851	2.536
TRINITY_DN3039_c0_g1	-3.54929	8.07718	8.92e-07	3.86e-05	19886.3	760.23	489.112	36.378
TRINITY_DN5751_c0_g1	-3.80232	3.18642	9.3e-07	4.02e-05	656.86	21.32	16.156	1.02
TRINITY_DN303_c0_g1	-3.64519	4.31945	9.36e-07	4.04e-05	1455.57	52.31	35.8	2.503
TRINITY_DN416_c2_g1	-3.69501	3.88333	9.42e-07	4.05e-05	1073.03	37.24	26.392	1.782
TRINITY_DN26_c0_g1	-3.68105	3.83195	9.75e-07	4.15e-05	1033.75	36.41	25.425	1.742
TRINITY_DN334_c0_g1	-3.53203	8.83386	9.76e-07	4.15e-05	33583.7	1298.81	826.003	62.15
TRINITY_DN2487_c1_g1	-3.56313	6.08025	9.77e-07	4.15e-05	4968.16	187.63	122.194	8.978
TRINITY_DN1513_c0_g1	-3.57008	5.68415	9.92e-07	4.21e-05	3771.16	141.53	92.753	6.772
TRINITY_DN6106_c0_g1	-3.68007	3.7505	1.03e-06	4.34e-05	976.23	34.36	24.011	1.644
TRINITY_DN1268_c0_g1	-3.69768	3.59046	1.03e-06	4.34e-05	871.92	30.09	21.445	1.44
TRINITY_DN579_c2_g1	-3.51586	8.25113	1.08e-06	4.54e-05	22395.6	875.51	550.83	41.894
TRINITY_DN94_c0_g2	-3.54811	5.79879	1.11e-06	4.62e-05	4079.75	155.99	100.343	7.464
TRINITY_DN2892_c0_g1	-3.63619	4.1679	1.11e-06	4.63e-05	1307.94	47.02	32.169	2.25
TRINITY_DN2376_c0_g1	-3.74202	3.19655	1.12e-06	4.64e-05	660.37	22.04	16.242	1.055
TRINITY_DN4738_c1_g1	-3.528	6.57857	1.12e-06	4.64e-05	7014.4	271.52	172.522	12.992
TRINITY_DN1116_c0_g1	-3.55222	5.54128	1.13e-06	4.68e-05	3409.52	129.88	83.858	6.215
TRINITY_DN893_c1_g2	-3.51358	7.64752	1.14e-06	4.7e-05	14728.7	576.96	362.259	27.608
TRINITY_DN4136_c0_g1	-3.75828	3.07854	1.16e-06	4.78e-05	607.35	19.5	14.938	0.933
TRINITY_DN10779_c0_g1	-3.75114	3.07208	1.21e-06	4.98e-05	603.53	20.24	14.844	0.969
TRINITY_DN2622_c0_g1	-3.59287	4.37687	1.22e-06	5e-05	1511.71	55.66	37.181	2.663
TRINITY_DN1364_c0_g3	-3.51161	6.46514	1.24e-06	5.09e-05	6476.22	253.96	159.285	12.152
TRINITY_DN2455_c0_g1	-3.56963	4.77125	1.26e-06	5.15e-05	1991.55	74.93	48.983	3.585
TRINITY_DN7783_c0_g1	-3.51547	5.95811	1.31e-06	5.31e-05	4550.76	178.11	111.928	8.523
TRINITY_DN2734_c0_g1	-3.57629	4.48324	1.34e-06	5.46e-05	1628.03	61.34	40.042	2.935
TRINITY_DN230_c0_g1	-3.59165	4.24304	1.36e-06	5.49e-05	1375.51	51.01	33.831	2.441
TRINITY_DN2564_c0_g1	-3.50296	5.85515	1.4e-06	5.64e-05	4233.02	166.88	104.113	7.986
TRINITY_DN2202_c0_g2	-3.55359	4.67852	1.42e-06	5.69e-05	1865.11	71.39	45.873	3.416
TRINITY_DN2466_c1_g1	-3.48395	6.41124	1.48e-06	5.91e-05	6227.58	249.35	153.17	11.932
TRINITY_DN9391_c0_g1	-3.70195	3.22227	1.49e-06	5.95e-05	670.55	23.11	16.492	1.106
TRINITY_DN8145_c4_g1	-3.57528	4.01909	1.56e-06	6.19e-05	1173.96	43.67	28.874	2.09
TRINITY_DN994_c0_g1	-3.46189	7.38232	1.56e-06	6.19e-05	12216.2	496.29	300.463	23.748
TRINITY_DN3290_c0_g1	-3.60344	3.8	1.61e-06	6.35e-05	1007.22	36.65	24.773	1.754
TRINITY_DN8172_c0_g2	-3.69762	3.02373	1.62e-06	6.38e-05	581.69	20.09	14.307	0.961
TRINITY_DN988_c0_g2	-3.5218	4.47948	1.82e-06	7.06e-05	1619.39	62.76	39.83	3.003
TRINITY_DN2034_c0_g1	-3.46905	5.27732	1.9e-06	7.33e-05	2823.41	113.61	69.443	5.436
TRINITY_DN3562_c0_g2	-3.51748	4.30825	1.9e-06	7.33e-05	1434.89	55.68	35.292	2.664
TRINITY_DN2534_c0_g1	-3.42581	6.66376	2.01e-06	7.71e-05	7398.67	308.15	181.973	14.745
TRINITY_DN315_c0_g1	-3.42257	6.82811	2.03e-06	7.77e-05	8293.02	345.52	203.97	16.534
TRINITY_DN6206_c0_g1	-3.51724	4.22993	2.05e-06	7.82e-05	1357.84	52.64	33.397	2.519
TRINITY_DN1268_c1_g2	-3.65693	3.05488	2.16e-06	8.16e-05	594.32	21.3	14.618	1.019
TRINITY_DN322_c0_g2	-3.52018	3.96911	2.16e-06	8.16e-05	1129.97	44.27	27.792	2.119
TRINITY_DN371_c0_g2	-3.45817	4.97649	2.21e-06	8.32e-05	2285.97	93.25	56.224	4.462
TRINITY_DN673_c0_g1	-3.41212	6.38547	2.22e-06	8.33e-05	6092.32	256.05	149.843	12.252
TRINITY_DN1658_c1_g1	-3.55624	3.67895	2.22e-06	8.34e-05	921.68	35.09	22.669	1.679
TRINITY_DN24644_c0_g1	-3.62695	3.15454	2.27e-06	8.46e-05	636.75	22.52	15.661	1.078
TRINITY_DN572_c1_g1	-3.42004	5.83837	2.3e-06	8.53e-05	4163.99	173.98	102.415	8.325
TRINITY_DN42_c0_g1	-3.39505	6.87992	2.36e-06	8.73e-05	8583.13	365.48	211.106	17.488
TRINITY_DN1556_c0_g1	-3.45557	4.60927	2.41e-06	8.89e-05	1767.16	72.12	43.464	3.451
TRINITY_DN737_c0_g2	-3.41288	5.23872	2.56e-06	9.33e-05	2738.82	114.55	67.362	5.481
TRINITY_DN3148_c0_g2	-3.5278	3.65325	2.62e-06	9.51e-05	903.55	35.04	22.223	1.677
TRINITY_DN4127_c0_g1	-3.3847	6.16228	2.67e-06	9.68e-05	5207.28	223.34	128.075	10.687
TRINITY_DN8144_c0_g2	-3.60817	2.94325	2.75e-06	9.88e-05	547.07	20.19	13.455	0.966
TRINITY_DN10163_c0_g1	-3.58519	3.05507	2.79e-06	0.000100238	592.28	21.99	14.567	1.052
TRINITY_DN317_c1_g1	-3.37692	6.15521	2.8e-06	0.000100292	5178.71	223	127.372	10.671
TRINITY_DN7033_c0_g1	-3.58794	3.11943	2.88e-06	0.000102854	619.78	22.95	15.244	1.098
TRINITY_DN3028_c0_g1	-3.55486	3.31353	2.88e-06	0.000102888	711.05	26.88	17.488	1.286
TRINITY_DN385_c0_g1	-3.35397	7.23365	2.95e-06	0.000104872	10946.9	479.28	269.242	22.934
TRINITY_DN7694_c0_g1	-3.6025	3.00592	2.97e-06	0.000105255	571.97	21.04	14.068	1.007
TRINITY_DN16407_c0_g1	-3.47644	3.72272	3.07e-06	0.000108678	947.47	37.98	23.303	1.818
TRINITY_DN8280_c0_g2	-3.40789	4.60509	3.13e-06	0.000110438	1757.1	74.46	43.216	3.563
TRINITY_DN8252_c2_g1	-3.56212	3.09624	3.31e-06	0.000115706	608.84	22.8	14.975	1.091
TRINITY_DN2896_c0_g1	-3.34742	6.0006	3.32e-06	0.000115706	4641.55	203.53	114.161	9.739
TRINITY_DN3454_c0_g2	-3.55068	3.02411	3.38e-06	0.000117722	578.23	22.46	14.222	1.075
TRINITY_DN149_c0_g1	-3.35105	5.47434	3.51e-06	0.000121478	3217.13	140.56	79.127	6.726
TRINITY_DN8734_c0_g1	-3.47327	3.47822	3.58e-06	0.000123784	795.6	32.27	19.568	1.544
TRINITY_DN3019_c0_g1	-3.35808	5.17657	3.62e-06	0.000124694	2613.63	113.59	64.283	5.435
TRINITY_DN44_c0_g2	-3.30244	10.9388	3.69e-06	0.000126746	142591	6466.53	3507.07	309.431
TRINITY_DN3589_c0_g1	-3.38648	4.52684	3.73e-06	0.000127848	1661.14	70.73	40.856	3.385
TRINITY_DN867_c0_g1	-3.33164	5.73317	3.79e-06	0.000129458	3848.59	170.73	94.658	8.17
TRINITY_DN128_c2_g3	-3.30279	7.63776	3.81e-06	0.000129972	14447.4	654.86	355.338	31.336
TRINITY_DN12903_c0_g1	-3.49522	3.20722	3.84e-06	0.000131017	656.97	25.88	16.159	1.238
TRINITY_DN524_c0_g1	-3.41852	3.9091	4.02e-06	0.000136331	1077.07	45.23	26.491	2.164
TRINITY_DN950_c1_g1	-3.3328	5.08961	4.14e-06	0.000139176	2455.61	108.76	60.397	5.204
TRINITY_DN1255_c1_g1	-3.51275	2.99017	4.19e-06	0.000140685	563.31	22.08	13.855	1.057
TRINITY_DN13240_c0_g1	-3.50251	3.15901	4.25e-06	0.000142175	635.49	24.77	15.63	1.185
TRINITY_DN4134_c0_g2	-3.29446	6.67377	4.25e-06	0.000142179	7390.88	336.52	181.782	16.103
TRINITY_DN8232_c0_g2	-3.31474	5.48156	4.3e-06	0.000143553	3225.98	144.78	79.344	6.928
TRINITY_DN2491_c0_g1	-3.40072	3.95454	4.31e-06	0.000143648	1111.32	47.31	27.333	2.264
TRINITY_DN2934_c0_g1	-3.27142	8.96156	4.46e-06	0.000148171	36126.2	1673.64	888.539	80.086
TRINITY_DN3133_c0_g2	-3.50247	2.98098	4.47e-06	0.000148263	559.22	22.05	13.754	1.055
TRINITY_DN1381_c0_g2	-3.53012	2.94107	4.51e-06	0.000149163	543.67	21.18	13.372	1.014
TRINITY_DN1418_c0_g1	-3.31279	5.12305	4.59e-06	0.000151462	2511.44	113.02	61.77	5.408
TRINITY_DN5741_c0_g1	-3.41649	3.51239	4.74e-06	0.000155492	813.23	33.57	20.002	1.607
TRINITY_DN5423_c0_g1	-3.42017	3.55642	4.82e-06	0.000157273	838.77	35.05	20.63	1.677
TRINITY_DN3892_c0_g1	-3.33161	4.66493	4.83e-06	0.000157472	1823.59	81.35	44.852	3.893
TRINITY_DN4884_c0_g1	-3.25882	7.88058	4.87e-06	0.000158264	17051.3	797.48	419.384	38.16
TRINITY_DN2291_c0_g1	-3.25646	8.66855	4.88e-06	0.000158264	29453.4	1379.13	724.417	65.993
TRINITY_DN3489_c0_g1	-3.4843	2.96476	4.88e-06	0.000158264	551.92	22.13	13.575	1.059
TRINITY_DN15814_c0_g1	-3.49175	3.03322	5e-06	0.000161828	580.25	23.43	14.272	1.121
TRINITY_DN2215_c0_g1	-3.36509	4.03804	5.05e-06	0.000163103	1175.71	51.35	28.917	2.457
TRINITY_DN159_c0_g1	-3.28435	5.64789	5.08e-06	0.000163949	3615.59	166.25	88.927	7.955
TRINITY_DN11168_c0_g1	-3.42973	3.25216	5.16e-06	0.000166208	676.18	27.87	16.631	1.334
TRINITY_DN1608_c0_g1	-3.2859	5.19659	5.26e-06	0.000168939	2638.95	121.24	64.906	5.801
TRINITY_DN4651_c0_g1	-3.34133	4.22316	5.33e-06	0.000170476	1337.85	59.23	32.905	2.834
TRINITY_DN3701_c0_g1	-3.46103	3.12191	5.37e-06	0.000171316	616.59	24.59	15.165	1.177
TRINITY_DN1213_c0_g2	-3.28104	5.35941	5.38e-06	0.00017133	2955.74	136.37	72.698	6.526
TRINITY_DN797_c0_g2	-3.25918	6.28552	5.41e-06	0.000171612	5628.54	263.47	138.436	12.608
TRINITY_DN1245_c1_g1	-3.32993	4.18868	5.49e-06	0.000173873	1304.58	57.78	32.087	2.765
TRINITY_DN516_c0_g2	-3.28385	4.99208	5.53e-06	0.000174579	2286.86	105.26	56.246	5.037
TRINITY_DN3621_c0_g2	-3.23744	7.60045	5.54e-06	0.000174618	14018.3	664.92	344.786	31.817
TRINITY_DN514_c0_g1	-3.23649	7.82749	5.54e-06	0.000174618	16409.5	778.97	403.599	37.274
TRINITY_DN8928_c0_g1	-3.34964	3.81553	5.73e-06	0.000178968	1003.92	43.89	24.692	2.1
TRINITY_DN753_c1_g1	-3.24347	6.48425	5.73e-06	0.000178968	6456.54	305.1	158.801	14.599
TRINITY_DN688_c0_g1	-3.2769	4.98582	5.74e-06	0.000179101	2276.33	104.51	55.987	5.001
TRINITY_DN2987_c0_g1	-3.22574	8.30577	5.84e-06	0.000181605	22853	1092.81	562.078	52.292
TRINITY_DN530_c1_g1	-3.2245	8.68291	5.86e-06	0.000181728	29685.2	1420.94	730.118	67.994
TRINITY_DN71670_c0_g1	-3.23469	6.92613	5.9e-06	0.00018291	8774.2	416.67	215.805	19.938
TRINITY_DN5251_c1_g1	-3.37583	3.59484	5.92e-06	0.000183252	860.25	36.7	21.158	1.756
TRINITY_DN460_c2_g1	-3.47282	2.82232	5.96e-06	0.000184091	497.84	20.49	12.245	0.98
TRINITY_DN15584_c0_g1	-3.34513	3.90463	5.98e-06	0.00018434	1069.07	47.19	26.294	2.258
TRINITY_DN24_c3_g1	-3.24527	5.95667	6.03e-06	0.000185588	4472.57	210.67	110.005	10.081
TRINITY_DN507_c0_g1	-3.21709	9.8254	6.05e-06	0.000185841	65528.4	3152.91	1611.7	150.871
TRINITY_DN2707_c0_g1	-3.28647	4.60663	6.11e-06	0.000187427	1745.81	80.47	42.939	3.851
TRINITY_DN431_c0_g2	-3.27121	4.88221	6.21e-06	0.000189776	2115.88	98.49	52.041	4.713
TRINITY_DN952_c0_g1	-3.21823	7.06496	6.41e-06	0.000195361	9652.43	464.3	237.405	22.217
TRINITY_DN6982_c0_g1	-3.45534	2.80677	6.58e-06	0.00019984	492.25	20.34	12.107	0.973
TRINITY_DN1232_c1_g1	-3.26353	4.78519	6.63e-06	0.000201058	1975.77	91.72	48.595	4.389
TRINITY_DN476_c1_g1	-3.21434	6.72406	6.68e-06	0.000202381	7614.27	367.3	187.276	17.576
TRINITY_DN65_c0_g2	-3.23009	5.45382	7.04e-06	0.000212177	3146.59	149.86	77.392	7.171
TRINITY_DN3989_c0_g1	-3.27847	4.23713	7.08e-06	0.000213212	1345.66	61.83	33.097	2.958
TRINITY_DN25320_c0_g2	-3.27666	4.189	7.26e-06	0.000217701	1300.65	60.08	31.99	2.875
TRINITY_DN561_c0_g1	-3.31961	3.75623	7.32e-06	0.000219231	961.3	42.67	23.643	2.042
TRINITY_DN2677_c0_g1	-3.26506	4.2922	7.76e-06	0.000231026	1397.94	65.47	34.383	3.133
TRINITY_DN4262_c1_g1	-3.35405	3.32705	7.89e-06	0.00023391	710.37	31.07	17.472	1.487
TRINITY_DN633_c0_g1	-3.21818	5.01246	7.89e-06	0.00023391	2310.16	111.03	56.819	5.313
TRINITY_DN29_c2_g2	-3.22258	4.82395	7.99e-06	0.000236522	2024.99	97.39	49.805	4.66
TRINITY_DN12895_c0_g1	-3.32305	3.42893	8.02e-06	0.000236708	761.97	33.64	18.741	1.61
TRINITY_DN4579_c0_g1	-3.41973	2.77517	8.02e-06	0.000236708	479.56	19.8	11.795	0.948
TRINITY_DN3665_c0_g1	-3.23032	4.77082	8.2e-06	0.000241161	1952.24	92.63	48.016	4.433
TRINITY_DN11677_c0_g1	-3.41371	2.76983	8.23e-06	0.000241432	478.32	20.38	11.765	0.975
TRINITY_DN2456_c1_g1	-3.30673	3.60718	8.47e-06	0.000247264	864.26	38.71	21.257	1.853
TRINITY_DN167_c0_g1	-3.16352	7.36399	8.63e-06	0.000250054	11836.5	591.24	291.122	28.292
TRINITY_DN3398_c0_g1	-3.1793	6.00226	8.69e-06	0.000251396	4596.68	226.91	113.057	10.858
TRINITY_DN2762_c0_g1	-3.27444	3.74834	8.74e-06	0.000252657	953.18	44.29	23.444	2.119
TRINITY_DN9532_c0_g1	-3.29836	3.59972	8.83e-06	0.000254388	858.86	38.75	21.124	1.854
TRINITY_DN1419_c0_g1	-3.18222	5.4013	9.11e-06	0.000261242	3023.66	148.51	74.368	7.106
TRINITY_DN4178_c0_g1	-3.3179	3.38248	9.13e-06	0.000261742	736.94	33.31	18.125	1.594
TRINITY_DN1556_c0_g4	-3.18348	5.28225	9.18e-06	0.000262416	2782.91	137.4	68.447	6.575
TRINITY_DN4170_c0_g2	-3.35033	3.13063	9.19e-06	0.000262474	616.96	27.41	15.174	1.312
TRINITY_DN942_c0_g3	-3.1916	4.9627	9.23e-06	0.00026329	2226.9	108.61	54.772	5.197
TRINITY_DN5031_c0_g1	-3.36733	2.8608	9.45e-06	0.000268906	508.82	21.8	12.515	1.043
TRINITY_DN7191_c0_g1	-3.2061	4.68648	9.55e-06	0.000271191	1837.45	89.02	45.193	4.26
TRINITY_DN14599_c1_g1	-3.2108	4.46586	9.56e-06	0.000271233	1574.2	76.4	38.718	3.656
TRINITY_DN76521_c0_g1	-3.26693	3.60738	9.72e-06	0.00027487	861.58	39.71	21.191	1.9
TRINITY_DN188_c0_g1	-3.17689	5.15664	9.89e-06	0.000279273	2548.21	126.11	62.674	6.034
TRINITY_DN718_c0_g2	-3.14019	7.01331	9.98e-06	0.000281305	9262.42	469.53	227.813	22.468
TRINITY_DN10390_c0_g1	-3.33387	3.11603	1.01e-05	0.000285289	610.14	26.88	15.007	1.286
TRINITY_DN55466_c0_g1	-3.19792	4.41645	1.04e-05	0.00029119	1518.77	73.74	37.355	3.529
TRINITY_DN2663_c0_g1	-3.30024	3.27921	1.06e-05	0.000295245	684.47	31.04	16.835	1.485
TRINITY_DN5030_c0_g1	-3.36773	2.72914	1.06e-05	0.00029574	462.81	19.67	11.383	0.941
TRINITY_DN1749_c0_g1	-3.1255	7.24974	1.07e-05	0.000298388	10903.7	558.81	268.181	26.74
TRINITY_DN16336_c0_g1	-3.27753	3.42913	1.08e-05	0.000299557	760.3	34.53	18.7	1.652
TRINITY_DN4048_c0_g1	-3.22187	3.88201	1.09e-05	0.000301552	1044.3	49.9	25.685	2.388
TRINITY_DN118_c0_g2	-3.17892	4.61336	1.09e-05	0.000301865	1742.09	86.27	42.847	4.128
TRINITY_DN4754_c0_g1	-3.15388	5.10162	1.11e-05	0.000307109	2448.35	123.25	60.218	5.898
TRINITY_DN3910_c0_g1	-3.23143	3.71007	1.12e-05	0.000308353	925.46	44.47	22.762	2.128
TRINITY_DN907_c1_g2	-3.34531	2.90299	1.12e-05	0.000310134	524.29	22.67	12.895	1.085
TRINITY_DN159_c0_g2	-3.11056	7.92226	1.13e-05	0.000310986	17374.4	899.65	427.331	43.049
TRINITY_DN1723_c0_g1	-3.17868	4.56258	1.14e-05	0.000313412	1680.64	83.48	41.336	3.995
TRINITY_DN16670_c0_g1	-3.19683	3.96857	1.2e-05	0.000327796	1108.44	53.56	27.263	2.563
TRINITY_DN9203_c1_g1	-3.25125	3.36516	1.2e-05	0.000329097	725.18	33.64	17.836	1.61
TRINITY_DN6918_c0_g1	-3.23492	3.50681	1.21e-05	0.000330062	800.56	38.24	19.69	1.83
TRINITY_DN4371_c0_g2	-3.15003	4.72943	1.21e-05	0.000330062	1885.61	94.92	46.377	4.542
TRINITY_DN1438_c0_g2	-3.14502	4.93413	1.22e-05	0.000333292	2176.16	109.58	53.524	5.244
TRINITY_DN9714_c0_g1	-3.33305	2.69855	1.27e-05	0.000344442	451.69	19.88	11.109	0.951
TRINITY_DN443_c0_g1	-3.19397	3.85722	1.28e-05	0.000344989	1024.26	49.76	25.192	2.381
TRINITY_DN383_c1_g1	-3.14332	4.73839	1.29e-05	0.000346211	1897.34	96.5	46.666	4.618
TRINITY_DN4262_c0_g1	-3.20626	3.68773	1.29e-05	0.000346211	909.49	44	22.369	2.105
TRINITY_DN960_c0_g2	-3.08352	9.69114	1.29e-05	0.000346211	59146.2	3122.34	1454.72	149.408
TRINITY_DN2583_c0_g1	-3.19749	3.88832	1.29e-05	0.000346421	1046.78	50.71	25.746	2.426
TRINITY_DN1047_c0_g1	-3.12251	5.31882	1.3e-05	0.000347577	2843.26	146.18	69.931	6.995
TRINITY_DN2598_c0_g1	-3.16134	4.26375	1.31e-05	0.000349895	1360.66	68.04	33.466	3.256
TRINITY_DN2730_c0_g1	-3.13493	4.73092	1.35e-05	0.000356928	1885.65	95.94	46.378	4.591
TRINITY_DN377_c0_g1	-3.11876	4.94917	1.37e-05	0.000363266	2194.83	112.95	53.983	5.405
TRINITY_DN109_c1_g1	-3.06697	9.91623	1.41e-05	0.000372527	69053.1	3687.27	1698.39	176.44
TRINITY_DN1489_c3_g1	-3.1776	3.78505	1.42e-05	0.000373469	972.28	48.45	23.914	2.319
TRINITY_DN1890_c0_g2	-3.14689	4.3901	1.42e-05	0.000373607	1486.19	74.82	36.553	3.58
TRINITY_DN540_c0_g1	-3.09066	5.74132	1.43e-05	0.000375638	3809.3	200.5	93.691	9.594
TRINITY_DN656_c0_g1	-3.06195	8.80302	1.47e-05	0.000382569	31896.9	1709.05	784.516	81.78
TRINITY_DN1314_c1_g2	-3.2949	2.85846	1.48e-05	0.000386597	505.66	23.43	12.437	1.121
TRINITY_DN924_c2_g1	-3.21944	3.37765	1.49e-05	0.000386597	730.4	35.48	17.964	1.698
TRINITY_DN301_c0_g1	-3.06024	8.18336	1.49e-05	0.000387422	20748.6	1112.98	510.321	53.257
TRINITY_DN6065_c0_g1	-3.15639	4.05802	1.5e-05	0.000388643	1176.8	58.57	28.944	2.803
TRINITY_DN1359_c0_g1	-3.09113	5.52555	1.51e-05	0.00038959	3276.67	172.45	80.591	8.252
TRINITY_DN23941_c0_g1	-3.27411	2.95596	1.52e-05	0.000391657	542.36	25.22	13.34	1.207
TRINITY_DN5448_c0_g1	-3.31309	2.74844	1.52e-05	0.000391657	468.32	21.17	11.519	1.013
TRINITY_DN7031_c0_g2	-3.31309	2.74844	1.52e-05	0.000391657	467.88	21.21	11.508	1.015
TRINITY_DN3553_c0_g1	-3.10475	4.94928	1.52e-05	0.000392183	2193.08	113.87	53.94	5.449
TRINITY_DN223_c0_g1	-3.08494	5.51168	1.54e-05	0.000394255	3243.98	171.29	79.787	8.196
TRINITY_DN12904_c0_g1	-3.28632	2.8509	1.55e-05	0.000397628	503.14	23.19	12.375	1.11
TRINITY_DN900_c0_g1	-3.14573	3.97469	1.57e-05	0.000401238	1109.09	55.75	27.278	2.668
TRINITY_DN2590_c0_g1	-3.11097	4.66435	1.6e-05	0.000407931	1797.4	93.42	44.208	4.47
TRINITY_DN2321_c0_g3	-3.14161	4.04492	1.63e-05	0.000413017	1164.7	59.36	28.646	2.84
TRINITY_DN8448_c0_g1	-3.27769	2.8433	1.63e-05	0.000413178	499.9	23.08	12.295	1.105
TRINITY_DN10411_c0_g1	-3.2287	3.1227	1.67e-05	0.000420326	608.58	28.86	14.968	1.381
TRINITY_DN2272_c0_g2	-3.26154	2.76748	1.69e-05	0.000424548	473.34	21.68	11.642	1.037
TRINITY_DN4509_c0_g1	-3.13888	3.86382	1.69e-05	0.000424548	1024.52	51.61	25.199	2.47
TRINITY_DN2055_c1_g1	-3.11726	4.32538	1.69e-05	0.000424708	1416.8	73.26	34.847	3.505
TRINITY_DN5801_c5_g1	-3.28107	2.65282	1.71e-05	0.000427293	435.67	20.2	10.715	0.967
TRINITY_DN8232_c0_g1	-3.107	4.46413	1.71e-05	0.000427502	1561.11	80.67	38.396	3.86
TRINITY_DN1237_c1_g2	-3.16114	3.67946	1.72e-05	0.000428148	900.52	45.46	22.149	2.175
TRINITY_DN12067_c1_g1	-3.21378	3.0606	1.72e-05	0.000428723	581.61	27.69	14.305	1.325
TRINITY_DN18_c1_g3	-3.11152	4.3587	1.73e-05	0.000430531	1449.9	75.28	35.661	3.602
TRINITY_DN6701_c0_g1	-3.20108	3.14569	1.74e-05	0.000432422	618.1	29.88	15.202	1.43
TRINITY_DN6135_c0_g1	-3.17493	3.37785	1.76e-05	0.00043543	728.48	35.96	17.917	1.721
TRINITY_DN2262_c2_g2	-3.17295	3.3761	1.76e-05	0.00043543	726.95	36.48	17.88	1.746
TRINITY_DN58_c2_g1	-3.03549	7.00596	1.78e-05	0.000440815	9144.76	498.74	224.919	23.865
TRINITY_DN2676_c0_g1	-3.2632	2.83054	1.79e-05	0.000442247	495.24	22.67	12.181	1.085
TRINITY_DN3016_c0_g1	-3.26028	2.82798	1.79e-05	0.000442247	494.29	22.73	12.157	1.088
TRINITY_DN3757_c0_g1	-3.16293	3.44315	1.8e-05	0.000443228	761.76	37.62	18.736	1.8
TRINITY_DN388_c0_g1	-3.04395	6.08176	1.82e-05	0.000448344	4812.38	260.84	118.362	12.481
TRINITY_DN780_c0_g3	-3.09328	4.39829	1.83e-05	0.000448344	1489.26	77.69	36.629	3.717
TRINITY_DN253_c3_g1	-3.05155	5.54751	1.83e-05	0.000449371	3317.55	179.35	81.597	8.582
TRINITY_DN1261_c0_g1	-3.051	5.45616	1.88e-05	0.000459851	3113.03	167.94	76.566	8.036
TRINITY_DN35957_c0_g1	-3.061	5.03055	1.9e-05	0.00046287	2314.39	123.66	56.923	5.917
TRINITY_DN65689_c0_g1	-3.08746	4.44681	1.92e-05	0.000466729	1540.36	80.9	37.886	3.871
TRINITY_DN705_c1_g1	-3.02012	6.98941	1.95e-05	0.00047164	9029.7	498.18	222.089	23.839
TRINITY_DN131_c0_g2	-3.23384	2.74315	1.97e-05	0.000475186	463.7	22.24	11.405	1.064
TRINITY_DN1821_c1_g1	-3.01491	7.1766	1.99e-05	0.000478983	10280.1	569.07	252.842	27.23
TRINITY_DN16456_c0_g1	-3.15671	3.28168	2e-05	0.000481339	678.98	34.18	16.7	1.636
TRINITY_DN2806_c0_g1	-3.09459	4.09625	2.04e-05	0.000489267	1204.37	63.27	29.622	3.027
TRINITY_DN20304_c0_g3	-3.00459	7.30948	2.07e-05	0.000493875	11264.5	628.32	277.055	30.066
TRINITY_DN2967_c0_g2	-3.15032	3.27606	2.07e-05	0.000494288	676.02	34.47	16.627	1.649
TRINITY_DN1120_c0_g1	-3.00926	6.55628	2.11e-05	0.000503831	6677.45	371.31	164.235	17.768
TRINITY_DN937_c1_g2	-3.22135	2.73221	2.12e-05	0.000505414	459.53	22.18	11.302	1.061
TRINITY_DN10666_c0_g1	-2.99286	7.95465	2.17e-05	0.00051605	17614	989.62	433.224	47.355
TRINITY_DN3296_c0_g2	-3.23401	2.61156	2.18e-05	0.00051743	422.07	19.75	10.381	0.945
TRINITY_DN5114_c0_g1	-3.02205	5.52932	2.19e-05	0.000517829	3269.32	179.58	80.41	8.593
TRINITY_DN986_c0_g1	-3.13271	3.34067	2.21e-05	0.000522266	707.3	36.39	17.396	1.741
TRINITY_DN128_c0_g2	-3.02403	5.03197	2.26e-05	0.000532804	2310.07	126.62	56.817	6.059
TRINITY_DN13625_c0_g1	-3.15121	3.10185	2.28e-05	0.000536897	597.38	30.2	14.693	1.445
TRINITY_DN2303_c1_g1	-3.00678	5.63786	2.29e-05	0.0005379	3522.07	196.43	86.627	9.4
TRINITY_DN1340_c1_g1	-3.01492	5.27144	2.31e-05	0.000541235	2729.1	151.06	67.123	7.229
TRINITY_DN6949_c0_g1	-3.08595	3.89637	2.31e-05	0.000541631	1044.59	55.16	25.692	2.64
TRINITY_DN802_c0_g2	-3.00412	5.58337	2.36e-05	0.000550921	3390.2	189.16	83.383	9.052
TRINITY_DN2573_c0_g1	-3.01739	4.98037	2.37e-05	0.000551606	2227.33	123.07	54.782	5.889
TRINITY_DN1012_c0_g2	-3.01449	5.06785	2.37e-05	0.000551685	2366.77	131.36	58.212	6.286
TRINITY_DN3837_c0_g1	-3.14637	3.09761	2.37e-05	0.000551761	594.98	30.06	14.634	1.438
TRINITY_DN967_c2_g1	-2.99789	5.74251	2.38e-05	0.000552235	3786.14	211.99	93.122	10.144
TRINITY_DN2870_c1_g1	-3.10414	3.46344	2.41e-05	0.000557515	769.88	40.37	18.936	1.932
TRINITY_DN11793_c0_g1	-2.97575	7.52991	2.41e-05	0.000557515	13099.4	744.8	322.186	35.64
TRINITY_DN9356_c0_g2	-3.08895	3.58415	2.44e-05	0.000564431	838.43	43.99	20.622	2.105
TRINITY_DN2048_c0_g1	-3.01814	4.84726	2.46e-05	0.000565612	2029.11	111.7	49.907	5.345
TRINITY_DN80_c0_g1	-2.98302	6.52915	2.46e-05	0.000565804	6538.52	369.89	160.817	17.7
TRINITY_DN2374_c0_g1	-3.0149	4.75232	2.49e-05	0.000571081	1898.03	105.25	46.683	5.036
TRINITY_DN482_c0_g1	-2.96517	9.37902	2.5e-05	0.000571773	47209.8	2705.11	1161.14	129.443
TRINITY_DN1237_c2_g1	-3.06454	3.92803	2.54e-05	0.000581059	1067.07	56.96	26.245	2.726
TRINITY_DN2961_c0_g1	-3.04955	4.14378	2.56e-05	0.000584331	1241.43	66.87	30.533	3.2
TRINITY_DN1829_c0_g2	-2.96088	7.41876	2.62e-05	0.000597604	12111.9	696.16	297.896	33.312
TRINITY_DN1761_c0_g1	-2.9962	5.18699	2.62e-05	0.000597691	2569.26	144.38	63.192	6.909
TRINITY_DN3621_c0_g1	-3.05321	3.84161	2.66e-05	0.000605783	1003.31	53.99	24.677	2.583
TRINITY_DN339_c0_g1	-2.95192	9.2127	2.69e-05	0.000610237	42023	2430.3	1033.57	116.293
TRINITY_DN4806_c1_g1	-2.97787	5.70436	2.69e-05	0.000610704	3680.8	209.27	90.531	10.014
TRINITY_DN41_c0_g1	-2.95481	7.20926	2.72e-05	0.0006169	10466.8	603.58	257.434	28.882
TRINITY_DN1360_c0_g1	-3.00139	4.78059	2.73e-05	0.000617126	1933.89	107.68	47.565	5.153
TRINITY_DN15220_c0_g1	-3.1412	2.89376	2.77e-05	0.000625015	514.13	25.68	12.645	1.229
TRINITY_DN14178_c0_g1	-3.08922	3.3025	2.8e-05	0.000629977	686.21	35.7	16.878	1.708
TRINITY_DN6645_c0_g1	-3.08922	3.3025	2.8e-05	0.000629977	685.85	35.95	16.869	1.72
TRINITY_DN5213_c0_g1	-3.04297	3.95784	2.81e-05	0.000631392	1087.61	58.74	26.75	2.811
TRINITY_DN664_c0_g1	-2.96165	6.01981	2.87e-05	0.000642265	4580.28	262.86	112.654	12.578
TRINITY_DN109_c5_g3	-3.16993	2.74876	2.92e-05	0.000652046	463.59	22.83	11.402	1.093
TRINITY_DN1848_c0_g1	-2.96853	5.41688	2.96e-05	0.00065973	3010.01	171.82	74.032	8.222
TRINITY_DN12434_c0_g1	-3.11375	2.97286	2.96e-05	0.000660112	543.01	27.99	13.355	1.339
TRINITY_DN873_c0_g1	-2.93592	7.21855	3.02e-05	0.000671421	10519	614.93	258.719	29.425
TRINITY_DN1457_c2_g1	-3.11109	2.97054	3.02e-05	0.000671834	541.5	28.44	13.318	1.361
TRINITY_DN4484_c0_g1	-3.0604	3.42507	3.04e-05	0.000673472	747.04	39.95	18.374	1.912
TRINITY_DN389_c0_g3	-2.95453	5.62065	3.04e-05	0.000673472	3466.3	199.68	85.255	9.555
TRINITY_DN8296_c0_g1	-2.92944	7.3145	3.12e-05	0.000688184	11238.2	659.62	276.408	31.564
TRINITY_DN1770_c0_g1	-3.04879	3.48346	3.12e-05	0.000688184	777.52	41.57	19.123	1.989
TRINITY_DN2600_c0_g5	-3.09455	3.05224	3.14e-05	0.000691133	573.64	30.21	14.109	1.445
TRINITY_DN8296_c0_g2	-2.93394	6.36845	3.21e-05	0.000702733	5824.66	340.94	143.26	16.314
TRINITY_DN3331_c0_g3	-3.0318	3.5966	3.23e-05	0.000706763	842.16	46.47	20.713	2.223
TRINITY_DN8976_c0_g1	-3.13745	2.65891	3.3e-05	0.000718842	434.12	22.22	10.677	1.063
TRINITY_DN2634_c1_g1	-3.09234	2.95417	3.37e-05	0.000731549	535.08	28.46	13.161	1.362
TRINITY_DN3167_c0_g1	-3.06025	3.31554	3.39e-05	0.000734705	690.99	36.56	16.995	1.75
TRINITY_DN11606_c0_g1	-3.00551	3.97211	3.4e-05	0.000737171	1095.5	61.36	26.944	2.936
TRINITY_DN738_c0_g1	-2.91876	6.78862	3.43e-05	0.000742518	7792.49	461.06	191.659	22.062
TRINITY_DN3489_c0_g2	-3.06797	3.11911	3.44e-05	0.000743718	601.42	32.2	14.792	1.541
TRINITY_DN69_c2_g1	-3.03013	3.46713	3.47e-05	0.000748474	767.9	41.56	18.887	1.989
TRINITY_DN13721_c0_g1	-3.06528	3.24208	3.48e-05	0.000748869	655.8	34.58	16.13	1.655
TRINITY_DN10318_c0_g1	-3.08423	2.9471	3.52e-05	0.000756263	532.38	27.61	13.094	1.321
TRINITY_DN329_c0_g1	-2.92766	5.51591	3.59e-05	0.000771242	3214.84	189.12	79.07	9.05
TRINITY_DN4700_c0_g2	-3.11737	2.64144	3.67e-05	0.000785251	427.65	22.34	10.518	1.069
TRINITY_DN14912_c0_g1	-3.12254	2.70741	3.76e-05	0.000801349	449.28	22.89	11.05	1.095
TRINITY_DN1143_c0_g1	-2.90975	5.92409	3.78e-05	0.000804193	4267.29	254.01	104.956	12.155
TRINITY_DN69915_c0_g1	-3.11061	2.63556	3.88e-05	0.000822673	426.04	21.67	10.479	1.037
TRINITY_DN5940_c0_g1	-2.9868	3.67475	3.94e-05	0.000833885	887.23	49.61	21.822	2.374
TRINITY_DN13202_c0_g1	-2.97626	3.94648	3.95e-05	0.000835072	1074.4	60.75	26.425	2.907
TRINITY_DN12928_c0_g1	-3.02472	3.24612	3.96e-05	0.000836248	655.81	36.36	16.13	1.74
TRINITY_DN34699_c0_g1	-3.10383	2.62967	3.98e-05	0.00083986	423.58	21.93	10.418	1.049
TRINITY_DN2144_c0_g1	-3.06856	2.9823	3.99e-05	0.000840313	545.18	29.34	13.409	1.404
TRINITY_DN824_c0_g1	-2.8793	8.62417	4.01e-05	0.000842669	27774.9	1688.97	683.134	80.819
TRINITY_DN1395_c0_g1	-2.91233	5.36743	4.02e-05	0.000842669	2894.56	172.38	71.193	8.249
TRINITY_DN108_c3_g2	-2.91868	5.07846	4.02e-05	0.000842993	2366.8	140.3	58.212	6.713
TRINITY_DN39_c0_g1	-2.89221	6.38141	4.02e-05	0.000842993	5858.31	352.79	144.087	16.881
TRINITY_DN11475_c1_g1	-3.06634	2.82849	4.1e-05	0.00085831	487.83	26.16	11.998	1.252
TRINITY_DN624_c1_g1	-3.10639	2.69336	4.17e-05	0.000870735	443.52	23.41	10.909	1.12
TRINITY_DN6133_c0_g1	-2.90158	5.39902	4.18e-05	0.000873241	2956.87	177.08	72.726	8.473
TRINITY_DN221_c0_g1	-2.87495	7.36556	4.19e-05	0.000874121	11592	707.37	285.111	33.848
TRINITY_DN858_c2_g3	-2.99725	3.36989	4.24e-05	0.000883441	715.48	39.93	17.598	1.911
TRINITY_DN41666_c0_g2	-2.8697	7.85168	4.27e-05	0.000889154	16238.4	993.81	399.391	47.555
TRINITY_DN413_c0_g1	-2.8756	6.85302	4.28e-05	0.000891027	8120.07	494.67	199.716	23.67
TRINITY_DN2599_c1_g1	-2.8685	7.56462	4.32e-05	0.000897424	13302.8	814.62	327.188	38.981
TRINITY_DN3164_c0_g1	-3.00925	3.23264	4.33e-05	0.000897424	648.63	35.69	15.953	1.708
TRINITY_DN6623_c0_g1	-2.88954	5.69362	4.34e-05	0.000898276	3627.53	218.71	89.221	10.466
TRINITY_DN6160_c0_g1	-3.09661	2.68486	4.39e-05	0.000908138	440.99	23.36	10.846	1.118
TRINITY_DN13827_c0_g1	-3.11169	2.57226	4.41e-05	0.000911139	406.79	20.85	10.005	0.998
TRINITY_DN2055_c3_g1	-2.98604	3.52566	4.45e-05	0.000918957	797.59	45.15	19.617	2.161
TRINITY_DN8959_c0_g1	-3.10168	2.49632	4.47e-05	0.00092049	384.78	20.04	9.464	0.959
TRINITY_DN5704_c1_g1	-3.07467	2.78131	4.48e-05	0.000922776	472.38	25.17	11.618	1.204
TRINITY_DN646_c0_g2	-2.96961	3.68767	4.53e-05	0.00093184	893.7	51.11	21.981	2.445
TRINITY_DN2971_c0_g1	-2.94594	3.84865	4.6e-05	0.000945056	1000.29	58.05	24.603	2.778
TRINITY_DN8447_c0_g1	-2.98807	3.28994	4.62e-05	0.000948008	675.12	38.08	16.605	1.822
TRINITY_DN874_c0_g1	-2.8783	5.45734	4.69e-05	0.000958266	3073.52	187.24	75.594	8.96
TRINITY_DN245_c0_g3	-2.89484	4.86094	4.71e-05	0.000960708	2028.61	121.75	49.894	5.826
TRINITY_DN18604_c0_g1	-2.88534	5.10924	4.78e-05	0.000972553	2411.72	145.63	59.317	6.968
TRINITY_DN12365_c0_g1	-2.97973	3.3893	4.86e-05	0.000985435	724.26	41.06	17.813	1.965
TRINITY_DN12036_c0_g1	-2.84128	9.26925	4.91e-05	0.000994411	43308.8	2703.5	1065.2	129.366
TRINITY_DN773_c0_g1	-2.86442	5.63849	4.92e-05	0.000995183	3483.85	214.1	85.687	10.245
TRINITY_DN293_c3_g1	-3.09387	2.55679	4.94e-05	0.000996957	402.32	20.62	9.895	0.987
TRINITY_DN10304_c0_g1	-2.87293	5.33289	4.96e-05	0.00100191	2816.88	171.81	69.282	8.221
TRINITY_DN15772_c0_g1	-2.96971	3.44748	4.97e-05	0.00100248	754.16	43.25	18.549	2.07
TRINITY_DN1472_c0_g4	-2.87779	4.94768	4.99e-05	0.00100355	2153.08	130.6	52.956	6.249
TRINITY_DN2393_c0_g1	-2.84747	6.88812	5.01e-05	0.00100705	8301.49	516.29	204.178	24.705
TRINITY_DN5077_c0_g2	-3.04519	2.69915	5.02e-05	0.00100888	444.13	24.46	10.924	1.17
TRINITY_DN12078_c1_g1	-3.08283	2.48	5.03e-05	0.00100935	379.77	19.65	9.341	0.94
TRINITY_DN5921_c0_g1	-3.01197	2.88427	5.13e-05	0.00102558	505.54	28.3	12.434	1.354
TRINITY_DN3230_c0_g1	-2.87911	4.84719	5.13e-05	0.00102558	2006.7	121.92	49.356	5.834
TRINITY_DN5289_c0_g1	-2.84345	6.4966	5.17e-05	0.0010307	6320.95	393.67	155.466	18.837
TRINITY_DN444_c0_g2	-2.84508	6.42697	5.18e-05	0.00103158	6022.52	374.7	148.126	17.93
TRINITY_DN5398_c0_g1	-2.99704	3.10032	5.24e-05	0.00104214	590.44	32.58	14.522	1.559
TRINITY_DN189_c0_g2	-2.84617	5.94533	5.31e-05	0.00105459	4307.61	267.9	105.947	12.82
TRINITY_DN13509_c0_g1	-2.95425	3.33248	5.33e-05	0.00105734	693.52	40.19	17.057	1.923
TRINITY_DN13780_c0_g1	-2.99307	2.96392	5.4e-05	0.00107018	535.3	29.98	13.166	1.434
TRINITY_DN8255_c0_g2	-2.97921	3.16709	5.47e-05	0.00108146	617.8	34.72	15.195	1.661
TRINITY_DN675_c0_g1	-2.87496	4.4257	5.52e-05	0.00109164	1492.61	90.69	36.711	4.34
TRINITY_DN1237_c3_g1	-3.04127	2.57546	5.54e-05	0.00109498	405.81	22.32	9.981	1.068
TRINITY_DN4717_c0_g1	-2.90342	3.97282	5.7e-05	0.00112178	1088.06	64.95	26.761	3.108
TRINITY_DN2534_c1_g2	-3.00599	2.77615	5.73e-05	0.00112653	467.7	26.15	11.503	1.251
TRINITY_DN32315_c0_g1	-2.82612	6.39497	5.74e-05	0.00112653	5880.76	371.25	144.64	17.765
TRINITY_DN3314_c0_g1	-2.82105	6.58929	5.82e-05	0.00114181	6728.92	425.85	165.501	20.377
TRINITY_DN2202_c0_g1	-3.02177	2.73542	5.87e-05	0.00115125	455.17	24.96	11.195	1.195
TRINITY_DN2069_c0_g1	-2.89223	3.94113	5.88e-05	0.00115125	1063.15	64.3	26.149	3.077
TRINITY_DN3877_c0_g2	-2.86167	4.5766	5.91e-05	0.00115626	1657.96	101.62	40.778	4.863
TRINITY_DN2540_c1_g3	-2.86913	4.37294	5.92e-05	0.00115716	1437.95	88.13	35.367	4.217
TRINITY_DN2283_c0_g1	-2.95417	3.22313	5.99e-05	0.00116994	642.23	36.89	15.796	1.765
TRINITY_DN35517_c0_g1	-3.0186	2.73268	6.02e-05	0.00117472	454.36	24.96	11.175	1.195
TRINITY_DN4834_c0_g1	-3.03651	2.63275	6.03e-05	0.00117472	423.01	22.59	10.404	1.081
TRINITY_DN5906_c0_g1	-2.97735	2.8543	6.16e-05	0.00119676	494.32	27.79	12.158	1.33
TRINITY_DN8165_c0_g1	-2.87997	3.93047	6.28e-05	0.00121637	1054.29	64.14	25.931	3.069
TRINITY_DN68_c0_g1	-2.81793	5.76827	6.3e-05	0.00121855	3798.99	240.8	93.438	11.523
TRINITY_DN6826_c0_g1	-2.93994	3.28456	6.3e-05	0.00121855	669.92	39.21	16.477	1.876
TRINITY_DN6092_c0_g1	-2.90389	3.54504	6.32e-05	0.00121963	803.71	48.1	19.768	2.301
TRINITY_DN7043_c0_g1	-2.87098	4.18481	6.32e-05	0.00121963	1259.6	77.34	30.98	3.701
TRINITY_DN5118_c0_g1	-2.94179	3.09413	6.36e-05	0.0012262	584.82	34.28	14.384	1.641
TRINITY_DN12378_c0_g1	-2.92905	3.34526	6.39e-05	0.00123018	699.08	40.79	17.194	1.952
TRINITY_DN149_c0_g2	-2.78429	8.83484	6.68e-05	0.00128017	31885.5	2070.69	784.238	99.085
TRINITY_DN1382_c1_g1	-3.01591	2.61495	6.71e-05	0.00128407	416.69	22.85	10.249	1.094
TRINITY_DN3537_c2_g1	-2.94983	3.05939	6.76e-05	0.00128763	571.09	33.27	14.046	1.592
TRINITY_DN2936_c0_g2	-2.89732	3.56839	6.76e-05	0.00128763	816.74	49.43	20.088	2.365
TRINITY_DN982_c0_g1	-2.86068	3.91372	6.93e-05	0.0013145	1039.93	63.72	25.577	3.049
TRINITY_DN3778_c0_g1	-2.77741	8.78861	6.94e-05	0.0013145	30860.9	2014.2	759.035	96.382
TRINITY_DN3058_c0_g1	-2.80109	5.68033	6.94e-05	0.0013145	3567.74	228.92	87.75	10.954
TRINITY_DN3399_c1_g1	-2.82063	4.86475	6.95e-05	0.00131505	2021.89	127.74	49.729	6.113
TRINITY_DN1215_c0_g2	-2.8102	5.14755	6.96e-05	0.00131613	2461.63	157.3	60.545	7.527
TRINITY_DN8010_c0_g1	-3.02781	2.49966	6.98e-05	0.00131885	383.89	21	9.442	1.005
TRINITY_DN1890_c0_g3	-2.78762	6.42206	7.03e-05	0.00132529	5973.01	386.97	146.909	18.517
TRINITY_DN17380_c0_g1	-2.88796	3.40885	7.2e-05	0.00135374	729.43	44.3	17.941	2.12
TRINITY_DN70111_c0_g1	-2.92954	2.99893	7.23e-05	0.00135859	546.35	32.23	13.438	1.542
TRINITY_DN1037_c7_g1	-2.90407	3.32363	7.28e-05	0.00136442	686.63	40.75	16.888	1.95
TRINITY_DN624_c0_g1	-2.80607	4.95955	7.39e-05	0.00137864	2157.84	138.09	53.073	6.608
TRINITY_DN330_c0_g1	-2.76785	7.4317	7.43e-05	0.00138503	12026.5	790.26	295.796	37.815
TRINITY_DN2323_c0_g1	-2.91546	3.18961	7.44e-05	0.00138503	625.32	37.13	15.38	1.777
TRINITY_DN2880_c0_g1	-2.80201	4.90329	7.46e-05	0.00138697	2073.56	133.27	51	6.377
TRINITY_DN4450_c0_g1	-2.9915	2.59389	7.49e-05	0.00139151	410.21	22.65	10.089	1.084
TRINITY_DN6246_c0_g2	-2.96161	2.62698	7.65e-05	0.00142039	418.82	23.65	10.301	1.132
TRINITY_DN72_c1_g1	-2.9062	3.18161	7.71e-05	0.00142946	621.12	36.77	15.277	1.76
TRINITY_DN1086_c2_g1	-2.7606	7.41625	7.73e-05	0.00143051	11890.3	784.7	292.446	37.549
TRINITY_DN16982_c0_g1	-2.86496	3.65097	7.73e-05	0.00143051	864.42	52.84	21.261	2.528
TRINITY_DN4081_c0_g4	-2.90433	3.06177	7.74e-05	0.00143051	570.35	34.28	14.028	1.64
TRINITY_DN1785_c0_g1	-2.79809	4.93175	7.74e-05	0.00143051	2114.84	135.84	52.015	6.5
TRINITY_DN1481_c0_g1	-2.7927	5.00875	7.86e-05	0.00144915	2231.14	143.98	54.876	6.89
TRINITY_DN6167_c0_g2	-2.943	2.7218	7.91e-05	0.00145688	447.93	25.55	11.017	1.223
TRINITY_DN4307_c0_g1	-2.96686	2.688	7.96e-05	0.00146408	437.56	24.96	10.762	1.195
TRINITY_DN12137_c0_g2	-2.9517	2.78164	8e-05	0.00146836	468.33	26.69	11.519	1.277
TRINITY_DN5711_c0_g1	-2.8495	3.68984	8.16e-05	0.00149043	887.46	54.82	21.827	2.623
TRINITY_DN9806_c0_g1	-2.91269	2.89448	8.17e-05	0.00149043	506.36	30.23	12.454	1.446
TRINITY_DN1295_c1_g1	-2.74817	7.99014	8.17e-05	0.00149043	17688.7	1178.11	435.061	56.374
TRINITY_DN5479_c0_g1	-2.78089	5.18449	8.19e-05	0.00149213	2519.55	164.47	61.969	7.87
TRINITY_DN29246_c0_g1	-2.91143	3.02622	8.26e-05	0.00150449	556.15	33.2	13.679	1.589
TRINITY_DN942_c0_g1	-2.86201	3.38643	8.29e-05	0.00150792	715.59	44.13	17.6	2.112
TRINITY_DN622_c3_g1	-2.93932	2.77097	8.4e-05	0.00152292	464.21	26.62	11.417	1.274
TRINITY_DN12205_c0_g1	-2.98063	2.39191	8.49e-05	0.00153687	353.79	20.09	8.702	0.961
TRINITY_DN4145_c1_g1	-2.75534	6.12975	8.51e-05	0.00153888	4859.54	322.37	119.522	15.426
TRINITY_DN4117_c0_g1	-2.89479	2.96896	8.55e-05	0.00154503	533.13	32.26	13.113	1.544
TRINITY_DN10592_c0_g1	-2.92996	2.76292	8.82e-05	0.00158974	461.2	26.76	11.343	1.28
TRINITY_DN924_c0_g1	-2.80851	3.99546	8.82e-05	0.00158974	1096.77	70.34	26.975	3.366
TRINITY_DN3450_c0_g1	-2.8436	3.43302	8.82e-05	0.00158974	738.89	46.24	18.173	2.213
TRINITY_DN13538_c0_g1	-2.85114	3.46977	8.86e-05	0.00159516	758.61	46.8	18.658	2.239
TRINITY_DN7675_c0_g1	-2.79998	4.2636	8.87e-05	0.00159603	1324.5	84.85	32.577	4.06
TRINITY_DN852_c0_g1	-2.7809	4.47827	9.13e-05	0.00163368	1537.17	100.04	37.807	4.787
TRINITY_DN14020_c0_g1	-2.93692	2.66223	9.3e-05	0.00165376	429.23	25.15	10.557	1.204
TRINITY_DN1014_c0_g1	-2.72126	9.01698	9.33e-05	0.00165838	35975.5	2440.72	884.833	116.792
TRINITY_DN8469_c0_g1	-2.79118	4.22215	9.36e-05	0.00166085	1284.66	82.81	31.597	3.963
TRINITY_DN4446_c0_g1	-2.97035	2.45021	9.4e-05	0.00166372	369.02	21.23	9.076	1.016
TRINITY_DN5285_c0_g3	-2.97035	2.45021	9.4e-05	0.00166372	369.41	20.54	9.086	0.983
TRINITY_DN1577_c0_g1	-2.74428	5.42249	9.43e-05	0.00166556	2966.42	198.09	72.96	9.479
TRINITY_DN5824_c0_g1	-2.79111	4.18745	9.47e-05	0.00167065	1253.92	81.05	30.841	3.878
TRINITY_DN4825_c0_g1	-2.92325	2.59401	9.5e-05	0.00167562	407.95	24.06	10.034	1.151
TRINITY_DN548_c1_g1	-2.93018	2.65644	9.54e-05	0.0016797	427.45	24.98	10.513	1.195
TRINITY_DN6348_c0_g1	-2.85457	3.09879	9.78e-05	0.00171212	583.21	35.78	14.344	1.712
TRINITY_DN6713_c0_g1	-2.92341	2.65062	9.8e-05	0.00171366	424.96	25.16	10.452	1.204
TRINITY_DN2123_c0_g1	-2.81173	3.57814	9.81e-05	0.00171496	816.98	52.46	20.094	2.51
TRINITY_DN7134_c1_g1	-2.85344	3.20982	9.91e-05	0.00172932	631.33	38.86	15.528	1.859
TRINITY_DN2202_c1_g1	-2.74607	5.0267	0.000100146	0.00174503	2249.86	149.58	55.336	7.157
TRINITY_DN35_c0_g1	-2.77719	4.12186	0.000100272	0.00174592	1195.67	77.56	29.408	3.711
TRINITY_DN1090_c0_g1	-2.7547	4.56524	0.000102141	0.00177446	1629.82	108.33	40.086	5.184
TRINITY_DN2436_c0_g1	-2.71906	5.97254	0.000102675	0.00177976	4341.98	294.96	106.793	14.114
TRINITY_DN64793_c0_g1	-2.82459	3.28889	0.000102807	0.00178071	666.21	42.25	16.386	2.022
TRINITY_DN937_c2_g1	-2.95067	2.43333	0.000102927	0.00178146	364.38	20.84	8.962	0.997
TRINITY_DN1697_c1_g1	-2.9166	2.64478	0.000103263	0.00178329	423.26	25.34	10.41	1.212
TRINITY_DN9418_c0_g1	-2.76603	4.21745	0.000103631	0.00178832	1277.72	84.09	31.426	4.024
TRINITY_DN9434_c0_g1	-2.85753	3.06197	0.000104632	0.00180199	567.51	34.9	13.958	1.67
TRINITY_DN1976_c0_g1	-2.79987	3.64701	0.000105758	0.00181959	857.15	54.68	21.082	2.616
TRINITY_DN7661_c0_g1	-2.76106	4.14388	0.000107558	0.00184571	1213.44	80.45	29.845	3.85
TRINITY_DN1155_c1_g1	-2.74121	4.51347	0.000108521	0.00185639	1569.58	105.27	38.605	5.037
TRINITY_DN61_c1_g1	-2.87137	2.76308	0.000108536	0.00185639	459.13	27.51	11.293	1.317
TRINITY_DN76660_c0_g1	-2.69585	7.17224	0.000109326	0.00186852	9977.95	688.99	245.412	32.969
TRINITY_DN3492_c2_g1	-2.70529	6.09971	0.000109674	0.00187309	4737.86	325.37	116.529	15.569
TRINITY_DN2943_c0_g1	-2.85156	2.84198	0.000112093	0.00190878	484.83	30.37	11.925	1.453
TRINITY_DN11564_c0_g2	-2.91568	2.52874	0.000113893	0.00193518	389.19	23.21	9.572	1.111
TRINITY_DN1658_c0_g1	-2.77892	3.72808	0.000115144	0.00195501	905.58	58.81	22.273	2.814
TRINITY_DN233_c1_g1	-2.83682	2.91918	0.000115354	0.00195713	512.13	32.18	12.596	1.54
TRINITY_DN714_c0_g1	-2.70153	5.49689	0.000116889	0.00197997	3111.75	214.34	76.535	10.256
TRINITY_DN60639_c0_g1	-2.88907	2.62118	0.000117902	0.00199041	415.42	24.81	10.218	1.187
TRINITY_DN811_c0_g1	-2.68209	7.0246	0.000117915	0.00199041	8994.5	626.59	221.223	29.983
TRINITY_DN5471_c2_g1	-2.82635	2.99474	0.000118353	0.00199486	540.01	33.84	13.282	1.619
TRINITY_DN7934_c0_g1	-2.80364	3.30391	0.000119287	0.00200772	672.28	42.8	16.535	2.048
TRINITY_DN4848_c1_g1	-2.77713	3.49315	0.000120722	0.00202893	766.77	50.33	18.859	2.408
TRINITY_DN2186_c0_g1	-2.71431	4.81664	0.000120951	0.00202985	1936.61	131.67	47.632	6.301
TRINITY_DN8629_c0_g1	-2.80369	3.13073	0.000121384	0.00203563	593.97	38.24	14.609	1.83
TRINITY_DN4732_c0_g1	-2.79499	3.36031	0.00012149	0.00203594	698.82	44.92	17.188	2.15
TRINITY_DN78213_c0_g1	-2.85678	2.64784	0.000122304	0.00204663	421.63	26.28	10.37	1.257
TRINITY_DN2935_c2_g1	-2.73743	4.1758	0.00012458	0.00207722	1237.61	83.49	30.44	3.995
TRINITY_DN34458_c0_g1	-2.82414	3.0333	0.000125131	0.00208343	555.16	35.25	13.654	1.687
TRINITY_DN5640_c0_g1	-2.78878	3.35498	0.000125437	0.00208702	695.8	44.69	17.113	2.139
TRINITY_DN3772_c0_g1	-2.84281	2.73864	0.000125687	0.00208969	450.09	27.57	11.07	1.319
TRINITY_DN841_c0_g2	-2.73629	4.01198	0.000126118	0.00209534	1103.35	73.91	27.137	3.537
TRINITY_DN5235_c0_g2	-2.68139	5.80222	0.000127177	0.00211143	3843.28	268.36	94.527	12.842
TRINITY_DN4929_c2_g3	-2.7791	3.31512	0.000128193	0.00212526	676.3	43.86	16.634	2.099
TRINITY_DN903_c0_g1	-2.73419	4.06652	0.000129431	0.0021412	1145.78	76.63	28.181	3.667
TRINITY_DN11969_c0_g1	-2.83089	2.8699	0.000130626	0.00215789	493.93	31.05	12.148	1.486
TRINITY_DN5180_c0_g1	-2.87159	2.60622	0.000131256	0.0021652	409.79	24.75	10.079	1.184
TRINITY_DN7691_c0_g1	-2.86807	2.60321	0.000131256	0.0021652	409.33	24.96	10.068	1.195
TRINITY_DN12299_c0_g1	-2.90642	2.39547	0.000131716	0.00216972	352.76	20.56	8.676	0.984
TRINITY_DN7925_c2_g2	-2.66822	6.32599	0.000132039	0.00217349	5526.82	388.55	135.934	18.593
TRINITY_DN17797_c0_g1	-2.87187	2.43001	0.00013298	0.00218744	360.8	21.99	8.874	1.052
TRINITY_DN1322_c0_g2	-2.77104	3.40087	0.000133466	0.00219077	717.51	47.44	17.647	2.27
TRINITY_DN1328_c0_g1	-2.68152	5.23975	0.000133924	0.00219673	2595.9	180.78	63.847	8.65
TRINITY_DN17985_c0_g1	-2.84956	2.69396	0.00013439	0.00220281	435.82	26.54	10.719	1.27
TRINITY_DN353_c0_g1	-2.67563	5.38477	0.000136245	0.0022285	2871.46	201.3	70.625	9.632
TRINITY_DN511_c2_g1	-2.79136	3.04459	0.000136374	0.00222904	558.31	35.97	13.732	1.721
TRINITY_DN5270_c0_g1	-2.78372	3.22003	0.000136796	0.00223436	631.7	41	15.537	1.962
TRINITY_DN3512_c1_g2	-2.74509	3.69902	0.000137142	0.00223727	884.74	59.08	21.761	2.827
TRINITY_DN5266_c0_g1	-2.69837	4.33415	0.000138133	0.00224988	1378.92	94.86	33.915	4.539
TRINITY_DN1364_c2_g1	-2.76193	3.30042	0.000139254	0.0022663	668.25	44.49	16.436	2.129
TRINITY_DN16987_c0_g1	-2.86385	2.42318	0.00014135	0.00229422	358.99	22.19	8.83	1.062
TRINITY_DN128_c1_g1	-2.78098	3.03572	0.000141917	0.00230181	553.59	36.3	13.616	1.737
TRINITY_DN5532_c2_g1	-2.78847	2.96233	0.000142752	0.00231051	526.42	34.31	12.948	1.642
TRINITY_DN11239_c0_g5	-2.87049	2.49011	0.000143455	0.00231935	377.23	23.02	9.278	1.102
TRINITY_DN9914_c0_g1	-2.88585	2.37792	0.0001447	0.00233067	348.27	21.35	8.566	1.022
TRINITY_DN501_c1_g1	-2.63734	8.77939	0.000145116	0.00233412	30271.7	2177.25	744.544	104.184
TRINITY_DN428_c0_g1	-2.64451	6.87758	0.000145583	0.00233822	8092.12	579.08	199.029	27.71
TRINITY_DN10336_c0_g1	-2.8558	2.41632	0.00014575	0.00233822	357.33	21.93	8.789	1.049
TRINITY_DN4607_c0_g1	-2.84676	2.58501	0.000146284	0.00233994	402.97	24.76	9.911	1.185
TRINITY_DN6486_c0_g1	-2.73063	3.5617	0.000146712	0.00234194	802.35	53.8	19.734	2.575
TRINITY_DN5516_c0_g2	-2.78995	3.00405	0.000147087	0.00234569	542	34.72	13.331	1.662
TRINITY_DN19229_c0_g1	-2.82219	2.61833	0.00014715	0.00234569	411.91	26.41	10.131	1.264
TRINITY_DN593_c0_g1	-2.87502	2.30165	0.00014725	0.00234569	329.13	20.26	8.095	0.969
TRINITY_DN2130_c0_g2	-2.67102	4.92338	0.000148583	0.00236084	2079.16	146.39	51.138	7.005
TRINITY_DN11282_c0_g1	-2.80712	2.70818	0.000149548	0.00236767	439.34	28.1	10.806	1.344
TRINITY_DN55015_c0_g1	-2.68884	4.13409	0.000150695	0.00238421	1196.7	82.52	29.433	3.949
TRINITY_DN1586_c0_g1	-2.74673	3.28743	0.00015137	0.00239325	660.84	43.56	16.254	2.084
TRINITY_DN1237_c5_g1	-2.69847	4.10772	0.000153038	0.00241469	1175.5	80.53	28.912	3.854
TRINITY_DN7317_c0_g1	-2.81518	2.61236	0.000155229	0.00244262	409.65	26.47	10.076	1.267
TRINITY_DN6234_c0_g2	-2.81166	2.60936	0.000155229	0.00244262	408.84	25.8	10.056	1.234
TRINITY_DN5127_c0_g2	-2.79842	2.84215	0.000156505	0.00245922	482.89	30.92	11.877	1.48
TRINITY_DN4132_c0_g1	-2.81948	2.66828	0.000156602	0.00245922	427.07	26.75	10.504	1.28
TRINITY_DN7390_c0_g1	-2.83237	2.57275	0.000158792	0.00249025	398.62	24.61	9.804	1.177
TRINITY_DN4974_c0_g1	-2.74433	3.15178	0.000159606	0.00249817	599.68	39.82	14.749	1.906
TRINITY_DN7586_c0_g1	-2.70098	3.77617	0.000159616	0.00249817	931.24	63.96	22.904	3.061
TRINITY_DN413_c3_g3	-2.7739	2.99034	0.00015962	0.00249817	536.22	35.36	13.189	1.692
TRINITY_DN756_c0_g1	-2.63714	5.5197	0.000162338	0.00253216	3142.96	225.59	77.302	10.795
TRINITY_DN129_c0_g2	-2.61758	7.53979	0.000163097	0.00254059	12783.8	932.18	314.424	44.606
TRINITY_DN1278_c0_g1	-2.63556	5.49274	0.000164268	0.00255369	3084.29	221.59	75.859	10.603
TRINITY_DN57_c2_g1	-2.67222	4.23487	0.000165697	0.00257074	1283.04	90.12	31.557	4.312
TRINITY_DN441_c0_g1	-2.62023	6.6166	0.000166616	0.00258218	6733.82	489.53	165.621	23.425
TRINITY_DN1268_c2_g1	-2.73777	3.24753	0.000167166	0.00258662	641.7	42.84	15.783	2.05
TRINITY_DN2058_c0_g1	-2.7182	3.47057	0.00016771	0.00259331	751.41	51.1	18.481	2.445
TRINITY_DN2382_c0_g1	-2.71559	3.5225	0.000168413	0.00260243	779.34	53.45	19.168	2.558
TRINITY_DN3131_c0_g1	-2.70523	3.53999	0.000168636	0.00260415	788.06	53.64	19.383	2.567
TRINITY_DN19191_c0_g1	-2.64142	5.02888	0.000170721	0.00263065	2232.17	160.14	54.901	7.663
TRINITY_DN43_c0_g1	-2.6203	6.12474	0.00017129	0.00263463	4783.34	347.71	117.648	16.638
TRINITY_DN1713_c0_g2	-2.74427	3.11629	0.000171551	0.00263513	584.88	38.63	14.385	1.849
TRINITY_DN6352_c1_g1	-2.79392	2.59427	0.000172884	0.00265036	404.07	25.88	9.938	1.239
TRINITY_DN234_c0_g1	-2.62596	5.40488	0.000173304	0.00265504	2897.74	209.82	71.271	10.04
TRINITY_DN2654_c0_g1	-2.60589	7.3852	0.000173721	0.00265791	11470.1	843.26	282.111	40.351
TRINITY_DN8984_c0_g2	-2.62387	5.45666	0.000174469	0.00266761	3003.82	218.13	73.88	10.438
TRINITY_DN70_c0_g3	-2.81898	2.38503	0.000175515	0.00268184	347.96	21.72	8.558	1.04
TRINITY_DN2879_c0_g2	-2.80162	2.49021	0.000176665	0.00269762	374.9	24.38	9.221	1.167
TRINITY_DN9911_c0_g1	-2.69216	3.7008	0.000177323	0.0027042	882.23	61.2	21.699	2.928
TRINITY_DN4708_c0_g1	-2.68069	3.75885	0.000177764	0.00270907	918	63.96	22.578	3.06
TRINITY_DN12953_c0_g1	-2.70652	3.31552	0.000179618	0.00273373	672.02	45.62	16.529	2.183
TRINITY_DN2677_c2_g1	-2.75273	2.84741	0.000179797	0.00273465	483.11	32.39	11.882	1.55
TRINITY_DN7467_c0_g1	-2.81483	2.3815	0.000181095	0.002749	346.82	21.7	8.53	1.038
TRINITY_DN2907_c2_g1	-2.82384	2.45038	0.000181635	0.00275539	365.27	23.33	8.984	1.117
TRINITY_DN2000_c0_g1	-2.61656	5.53342	0.000182101	0.00276065	3167.23	230.79	77.899	11.044
TRINITY_DN129_c0_g1	-2.64024	4.39942	0.000183056	0.0027697	1436.42	102.51	35.329	4.905
TRINITY_DN5412_c0_g1	-2.77621	2.73055	0.000183385	0.00277287	445.43	28.71	10.955	1.374
TRINITY_DN1769_c0_g1	-2.63011	4.68927	0.000185211	0.00279787	1757.6	127.02	43.229	6.078
TRINITY_DN1612_c0_g1	-2.60431	6.22985	0.000185279	0.00279787	5137.62	378.09	126.362	18.092
TRINITY_DN7355_c0_g1	-2.70467	3.25156	0.000185435	0.0027984	642.39	44.43	15.8	2.126
TRINITY_DN6665_c0_g1	-2.58859	9.57116	0.00018594	0.00280387	52172.7	3881.26	1283.21	185.723
TRINITY_DN20_c0_g1	-2.59788	6.74252	0.000186474	0.0028086	7333.5	541.65	180.37	25.919
TRINITY_DN158_c1_g1	-2.63931	4.41238	0.000187354	0.0028182	1449.06	104.26	35.64	4.989
TRINITY_DN4294_c1_g1	-2.7853	2.63919	0.000187735	0.00282211	416.64	27.15	10.247	1.299
TRINITY_DN1557_c1_g1	-2.75254	2.8901	0.00018824	0.00282481	498.26	33.24	12.255	1.591
TRINITY_DN13078_c0_g1	-2.74965	2.88764	0.00018824	0.00282481	497.4	32.84	12.234	1.572
TRINITY_DN6116_c0_g2	-2.73371	3.03369	0.000188436	0.00282481	550.88	37.4	13.549	1.79
TRINITY_DN5043_c0_g1	-2.70242	3.24964	0.000188632	0.00282481	641.29	44	15.773	2.105
TRINITY_DN553_c0_g3	-2.58515	9.41507	0.000189394	0.00283237	46805.4	3489.85	1151.2	166.993
TRINITY_DN247_c0_g1	-2.59668	6.34361	0.000190769	0.00284926	5556.94	410.65	136.675	19.65
TRINITY_DN198_c0_g1	-2.58806	7.1508	0.000191316	0.00285375	9730.41	723.61	239.323	34.625
TRINITY_DN2787_c0_g1	-2.68059	3.46584	0.000194379	0.00289201	746.16	51.72	18.352	2.475
TRINITY_DN6823_c0_g1	-2.74034	2.74715	0.000197305	0.00292991	449.08	29.6	11.045	1.416
TRINITY_DN14420_c0_g1	-2.64225	4.07707	0.000198101	0.00293819	1144.58	81.95	28.151	3.921
TRINITY_DN35749_c0_g1	-2.76508	2.56979	0.000198116	0.00293819	395.95	26.03	9.738	1.245
TRINITY_DN2493_c1_g1	-2.61377	4.78349	0.000198975	0.00294717	1874.92	137.26	46.114	6.568
TRINITY_DN5209_c0_g1	-2.73019	2.95312	0.000200544	0.00296662	519.89	34.96	12.787	1.673
TRINITY_DN1401_c0_g1	-2.62205	4.38389	0.000200859	0.0029675	1417.51	103.23	34.864	4.94
TRINITY_DN1992_c0_g1	-2.57289	10.1781	0.000201172	0.00297022	79347.5	5966.7	1951.58	285.514
TRINITY_DN1503_c0_g3	-2.65033	3.81869	0.000202268	0.00298261	954.93	67.96	23.487	3.252
TRINITY_DN6149_c0_g1	-2.76791	2.62442	0.000203104	0.00299304	412.12	26.65	10.136	1.275
TRINITY_DN2173_c1_g2	-2.71166	2.97669	0.000204548	0.00301242	528.11	35.67	12.989	1.707
TRINITY_DN5845_c0_g1	-2.71536	2.90011	0.000205324	0.00302192	500.33	34	12.306	1.627
TRINITY_DN1410_c0_g1	-2.72255	2.82179	0.000206176	0.00303254	472.96	32.47	11.633	1.554
TRINITY_DN15722_c0_g1	-2.56938	7.28572	0.000209948	0.00308216	10665.9	803.96	262.333	38.471
TRINITY_DN128_c3_g1	-2.6112	4.42888	0.000211213	0.0030929	1462.16	106.51	35.963	5.097
TRINITY_DN10019_c1_g2	-2.58601	5.55612	0.000212574	0.00310446	3208.1	239.04	78.904	11.438
TRINITY_DN2434_c0_g1	-2.63682	4.01957	0.00021273	0.00310446	1098.58	79.1	27.02	3.785
TRINITY_DN5515_c0_g1	-2.58333	5.58351	0.000212805	0.00310446	3269.16	244.37	80.406	11.693
TRINITY_DN2521_c0_g1	-2.58575	5.31486	0.000213811	0.00311327	2711.38	202.21	66.687	9.676
TRINITY_DN2162_c0_g1	-2.59679	4.99072	0.000214125	0.00311588	2163.63	160.06	53.215	7.659
TRINITY_DN117_c0_g1	-2.56017	10.0349	0.000214823	0.00312213	71756.8	5444.27	1764.89	260.515
TRINITY_DN1268_c5_g1	-2.75043	2.55738	0.000215174	0.00312527	391.68	26.38	9.633	1.262
TRINITY_DN127_c2_g1	-2.66956	3.2841	0.000218961	0.00317047	655.14	46.5	16.113	2.225
TRINITY_DN562_c1_g1	-2.57007	6.24916	0.000218971	0.00317047	5189.95	390.76	127.649	18.698
TRINITY_DN8830_c0_g1	-2.68546	3.1017	0.000219105	0.00317047	575.78	40.12	14.162	1.92
TRINITY_DN9941_c0_g1	-2.79389	2.23286	0.000221229	0.00319324	310.55	19.54	7.638	0.935
TRINITY_DN4825_c1_g1	-2.78925	2.22894	0.000221229	0.00319324	309.69	20.12	7.617	0.963
TRINITY_DN5043_c1_g1	-2.55426	9.92748	0.000221503	0.00319521	66566.8	5070.68	1637.24	242.638
TRINITY_DN1919_c0_g1	-2.63312	3.90448	0.000221778	0.00319718	1013.49	72.93	24.927	3.49
TRINITY_DN5248_c0_g1	-2.69241	2.96036	0.00022225	0.00319802	521.43	36.4	12.825	1.742
TRINITY_DN11088_c0_g1	-2.75472	2.45047	0.000223467	0.00321355	362.76	24.34	8.922	1.165
TRINITY_DN1180_c2_g1	-2.5594	6.64724	0.000226474	0.00325075	6837.61	518.66	168.174	24.819
TRINITY_DN9305_c0_g1	-2.55751	6.66217	0.000228531	0.00327622	6908.13	525.27	169.908	25.135
TRINITY_DN690_c0_g1	-2.56547	5.89314	0.000228884	0.00327787	4049.04	306.37	99.588	14.66
TRINITY_DN11644_c0_g1	-2.78459	2.225	0.000229028	0.00327787	308.72	19.83	7.593	0.949
TRINITY_DN240_c0_g2	-2.61426	4.05324	0.000229069	0.00327787	1123.24	81.81	27.627	3.915
TRINITY_DN4030_c0_g1	-2.61475	4.01863	0.000230134	0.00328862	1096.24	80.49	26.962	3.852
TRINITY_DN8388_c0_g1	-2.74319	2.60347	0.000231871	0.00330776	404.76	26.98	9.955	1.291
TRINITY_DN3408_c0_g2	-2.6397	3.48423	0.000233988	0.00333386	752.79	53.7	18.515	2.569
TRINITY_DN7914_c0_g1	-2.78726	2.2942	0.000234588	0.00334036	324.64	21.37	7.985	1.023
TRINITY_DN657_c0_g1	-2.6495	3.32685	0.00023597	0.00335727	673.58	48.29	16.567	2.311
TRINITY_DN54_c0_g1	-2.55191	6.70323	0.000236065	0.00335727	7103.73	541.76	174.719	25.924
TRINITY_DN454_c0_g1	-2.54215	8.29651	0.000237869	0.00337878	21453.1	1647.62	527.648	78.841
TRINITY_DN1270_c0_g1	-2.56019	5.56379	0.000239642	0.00340189	3216.67	243.74	79.115	11.663
TRINITY_DN7048_c1_g1	-2.6785	2.94859	0.000241642	0.003424	515.81	35.86	12.687	1.716
TRINITY_DN7358_c0_g3	-2.64533	3.40855	0.0002437	0.00344685	714.03	50.73	17.562	2.428
TRINITY_DN2384_c0_g1	-2.5828	4.51975	0.000244131	0.00345084	1554.12	115.83	38.224	5.543
TRINITY_DN18_c1_g1	-2.56249	5.122	0.000247095	0.00349062	2364.16	179.38	58.148	8.584
TRINITY_DN11535_c0_g1	-2.7207	2.53224	0.00024729	0.00349125	383.71	25.94	9.438	1.241
TRINITY_DN41508_c0_g1	-2.75111	2.32759	0.000248943	0.00350604	331.73	22.28	8.159	1.066
TRINITY_DN9700_c0_g1	-2.67736	2.86793	0.000250196	0.00352155	487.36	34.32	11.987	1.642
TRINITY_DN1314_c2_g2	-2.65765	3.07814	0.000250347	0.00352155	564.98	40.32	13.896	1.929
TRINITY_DN2719_c0_g1	-2.5557	5.2314	0.000250563	0.00352245	2550.02	194.08	62.719	9.287
TRINITY_DN11263_c0_g1	-2.69343	2.83995	0.000251426	0.00353245	478.24	33.2	11.763	1.589
TRINITY_DN1457_c6_g1	-2.71694	2.52907	0.000254324	0.00356884	382.89	25.71	9.417	1.23
TRINITY_DN5905_c0_g1	-2.68801	2.70287	0.000258388	0.00361734	432.64	30.39	10.641	1.454
TRINITY_DN11897_c0_g1	-2.7694	2.27911	0.000259094	0.00362482	321.35	20.6	7.904	0.986
TRINITY_DN1638_c0_g1	-2.55552	4.89165	0.000262861	0.00366868	2011.25	152.65	49.468	7.304
TRINITY_DN6101_c1_g1	-2.73133	2.48703	0.000263445	0.0036724	372.1	24.75	9.152	1.184
TRINITY_DN7842_c0_g1	-2.73133	2.48703	0.000263445	0.0036724	372.04	24.61	9.151	1.177
TRINITY_DN3462_c0_g1	-2.52304	7.62104	0.000264297	0.00367987	13398.9	1043.09	329.552	49.913
TRINITY_DN6896_c0_g2	-2.60717	3.71823	0.000264636	0.00368238	886.47	65.33	21.803	3.126
TRINITY_DN49_c0_g1	-2.52659	6.64674	0.000267208	0.00371089	6812.97	528.96	167.568	25.312
TRINITY_DN2444_c0_g1	-2.57609	4.03804	0.000267325	0.00371089	1107.46	82.65	27.238	3.955
TRINITY_DN401_c0_g1	-2.55345	4.88052	0.000269054	0.00373266	1994.91	152.14	49.066	7.28
TRINITY_DN735_c0_g1	-2.52617	6.43912	0.000270412	0.00374702	5896.95	458.03	145.038	21.917
TRINITY_DN2607_c2_g2	-2.72745	2.48376	0.000271156	0.00374839	370.83	24.75	9.121	1.185
TRINITY_DN7579_c0_g1	-2.72356	2.48047	0.000271156	0.00374839	369.85	25.01	9.097	1.197
TRINITY_DN1172_c0_g1	-2.51802	7.25087	0.000272828	0.00376701	10356.6	808.7	254.725	38.697
TRINITY_DN1991_c0_g1	-2.58012	3.98924	0.000273093	0.00376842	1069.53	79.86	26.306	3.821
TRINITY_DN1037_c2_g1	-2.55815	4.52319	0.000275535	0.00379534	1554.49	117.55	38.233	5.625
TRINITY_DN1629_c0_g1	-2.52705	5.88371	0.000275705	0.00379544	4007.25	310.98	98.56	14.881
TRINITY_DN12455_c0_g1	-2.58448	3.84366	0.00027777	0.0038216	966.32	72.14	23.767	3.452
TRINITY_DN5235_c0_g1	-2.7384	2.37803	0.000278156	0.00382344	343.51	23.42	8.449	1.121
TRINITY_DN585_c0_g1	-2.59411	3.75	0.000278233	0.00382344	904.77	67.29	22.253	3.22
TRINITY_DN4998_c0_g2	-2.55987	4.31716	0.000282775	0.00387896	1345.28	101.88	33.088	4.875
TRINITY_DN45_c0_g3	-2.51645	6.52209	0.000283501	0.00388226	6241.45	488.24	153.511	23.363
TRINITY_DN5778_c0_g1	-2.72038	2.30171	0.00028351	0.00388226	324.98	21.78	7.993	1.042
TRINITY_DN4808_c0_g1	-2.62897	3.21888	0.000283517	0.00388226	623.29	45.29	15.33	2.167
TRINITY_DN24309_c0_g1	-2.64441	2.84012	0.000292534	0.00399058	475.81	34.13	11.703	1.633
TRINITY_DN3280_c1_g1	-2.69801	2.40263	0.000292975	0.00399058	349.4	24.18	8.594	1.157
TRINITY_DN1757_c0_g1	-2.52269	5.21806	0.000295267	0.00401944	2517.99	196.33	61.931	9.394
TRINITY_DN893_c2_g1	-2.5024	7.10729	0.000296095	0.00402315	9359.07	739.05	230.19	35.364
TRINITY_DN2065_c1_g2	-2.74219	2.25617	0.000296233	0.00402315	315.04	21.21	7.749	1.015
TRINITY_DN2866_c0_g1	-2.64746	2.75833	0.000299696	0.0040591	448.63	32.5	11.034	1.555
TRINITY_DN2569_c0_g1	-2.53556	4.72735	0.000299806	0.0040591	1788.65	138.01	43.992	6.604
TRINITY_DN1363_c0_g1	-2.63416	3.02289	0.0003	0.0040591	542.43	38.99	13.341	1.865
TRINITY_DN7602_c0_g1	-2.5904	3.5673	0.000300432	0.00405991	794.54	59.13	19.542	2.83
TRINITY_DN8983_c0_g2	-2.67903	2.64826	0.000303	0.00409112	415.67	29.38	10.224	1.406
TRINITY_DN65_c0_g3	-2.72748	2.1769	0.000303445	0.00409474	297.45	20.19	7.316	0.966
TRINITY_DN2380_c0_g1	-2.54161	4.20061	0.000307234	0.00414347	1237.17	95.46	30.429	4.568
TRINITY_DN7663_c0_g1	-2.51483	5.3439	0.000308001	0.0041514	2747.41	215.3	67.574	10.302
TRINITY_DN54381_c0_g1	-2.56637	3.74748	0.000308595	0.00415326	900.8	67.84	22.156	3.246
TRINITY_DN3264_c0_g1	-2.65367	2.80636	0.000308676	0.00415326	464.64	32.53	11.428	1.556
TRINITY_DN18814_c0_g1	-2.68556	2.39217	0.000311446	0.0041881	345.83	23.73	8.506	1.136
TRINITY_DN1890_c0_g1	-2.50363	5.76844	0.000311824	0.00419075	3688.88	291.31	90.729	13.94
TRINITY_DN6481_c1_g1	-2.68507	2.55438	0.000312188	0.00419322	388.7	27	9.56	1.292
TRINITY_DN3696_c1_g1	-2.53694	4.19666	0.000315409	0.0042267	1232.73	94.87	30.32	4.54
TRINITY_DN4196_c0_g1	-2.53687	4.16637	0.000316015	0.00423238	1207.49	93	29.699	4.45
TRINITY_DN4761_c1_g1	-2.58424	3.46314	0.000319293	0.00426874	737.72	54.63	18.144	2.614
TRINITY_DN4677_c0_g1	-2.68139	2.38866	0.000321157	0.00428887	344.63	24.47	8.476	1.171
TRINITY_DN1181_c2_g1	-2.49171	6.27849	0.000323293	0.00431243	5255.47	417.86	129.26	19.995
TRINITY_DN18046_c0_g1	-2.54602	3.96039	0.000324986	0.00433004	1044.97	80.28	25.701	3.841
TRINITY_DN1383_c2_g1	-2.48808	6.61133	0.000326415	0.0043416	6621.37	527.85	162.855	25.258
TRINITY_DN4553_c0_g1	-2.57638	3.37757	0.000329616	0.00438166	693.72	51.79	17.062	2.478
TRINITY_DN3656_c0_g2	-2.4918	5.73354	0.000333889	0.00442832	3595.86	285.9	88.442	13.681
TRINITY_DN3557_c0_g1	-2.52895	4.06498	0.00033679	0.0044617	1122.81	86.76	27.616	4.151
TRINITY_DN553_c0_g1	-2.47315	8.1495	0.000337751	0.00447187	19235.4	1549.91	473.101	74.165
TRINITY_DN109_c0_g3	-2.50799	4.67266	0.000339355	0.00449056	1717	135.15	42.23	6.467
TRINITY_DN5948_c0_g1	-2.61379	2.81436	0.000342842	0.00453153	465.66	33.58	11.453	1.607
TRINITY_DN1507_c0_g1	-2.47014	7.61297	0.000345125	0.00455134	13251.3	1070	325.92	51.201
TRINITY_DN2680_c0_g1	-2.57496	3.34906	0.000347884	0.00457991	679.74	51.09	16.718	2.445
TRINITY_DN1250_c0_g2	-2.53743	3.80392	0.000348577	0.00458644	934.63	72.43	22.988	3.466
TRINITY_DN5650_c0_g1	-2.62678	2.65133	0.0003496	0.00459729	415.3	30.27	10.215	1.448
TRINITY_DN2363_c3_g1	-2.7051	2.22499	0.000351081	0.00460906	306.63	20.54	7.542	0.983
TRINITY_DN1316_c1_g2	-2.61776	2.85806	0.000351091	0.00460906	480.53	34.61	11.819	1.656
TRINITY_DN8252_c1_g1	-2.66457	2.37455	0.000352333	0.00462275	340.74	23.77	8.381	1.138
TRINITY_DN838_c1_g1	-2.57398	3.20333	0.000352854	0.00462436	612.99	45.62	15.077	2.183
TRINITY_DN735_c2_g1	-2.55009	3.50919	0.000353923	0.00463575	760.12	58.13	18.696	2.781
TRINITY_DN1509_c0_g1	-2.478	5.89205	0.000354896	0.00464587	4010.44	321.98	98.638	15.407
TRINITY_DN5846_c0_g1	-2.67532	2.26387	0.000357351	0.0046703	314.72	21.65	7.741	1.036
TRINITY_DN4952_c0_g1	-2.52416	3.97697	0.000358592	0.00468369	1055.29	81.98	25.955	3.923
TRINITY_DN4490_c0_g1	-2.54548	3.70892	0.000358807	0.00468386	874.74	67.19	21.515	3.215
TRINITY_DN5676_c0_g1	-2.51615	4.13352	0.000360096	0.00469805	1177.1	91.74	28.951	4.39
TRINITY_DN3251_c0_g1	-2.54052	3.74632	0.000360923	0.00470619	898.01	69.34	22.087	3.318
TRINITY_DN4842_c0_g2	-2.53458	3.8593	0.000362666	0.00472586	972.16	75.36	23.911	3.606
TRINITY_DN13497_c0_g1	-2.48603	5.0731	0.000362864	0.00472586	2267.07	181.1	55.76	8.666
TRINITY_DN30555_c2_g2	-2.63275	2.56073	0.000363381	0.00472586	388.71	27.97	9.561	1.338
TRINITY_DN2540_c0_g1	-2.57327	3.23291	0.000365223	0.00474095	625.97	46.99	15.396	2.248
TRINITY_DN645_c1_g1	-2.46761	5.9989	0.000369486	0.00479094	4314.65	349.09	106.12	16.704
TRINITY_DN1503_c0_g2	-2.51731	3.9712	0.000369721	0.0047913	1049.97	81.67	25.824	3.908
TRINITY_DN246_c0_g1	-2.48565	4.86939	0.000371818	0.00481579	1966	157.31	48.355	7.527
TRINITY_DN215_c1_g1	-2.45933	6.75161	0.000372659	0.00481883	7277.06	592.15	178.982	28.335
TRINITY_DN1233_c0_g1	-2.45748	6.89557	0.000372676	0.00481883	8040.66	654.95	197.763	31.34
TRINITY_DN2321_c0_g1	-2.50026	4.3999	0.000373445	0.0048234	1417.11	112.45	34.854	5.381
TRINITY_DN2934_c0_g2	-2.55166	3.30163	0.00037693	0.00485773	656.25	49.86	16.141	2.386
TRINITY_DN7602_c1_g1	-2.6207	2.69173	0.00037694	0.00485773	426.67	30.56	10.494	1.462
TRINITY_DN530_c0_g1	-2.46198	6.16473	0.000377992	0.00486858	4840.24	393.05	119.048	18.808
TRINITY_DN868_c0_g1	-2.48196	4.84796	0.000379304	0.00488007	1936.05	155.16	47.618	7.425
TRINITY_DN2796_c0_g1	-2.50021	4.16569	0.000379758	0.00488321	1202.24	94.98	29.57	4.545
TRINITY_DN1243_c0_g3	-2.60958	2.76928	0.000380503	0.00489007	451.34	32.61	11.101	1.56
TRINITY_DN579_c0_g2	-2.44634	8.16808	0.000386206	0.0049524	19429.2	1594.82	477.87	76.314
TRINITY_DN318_c0_g1	-2.45726	6.21104	0.000386696	0.00495595	4995.79	406.93	122.874	19.472
TRINITY_DN8688_c0_g1	-2.5827	2.97957	0.000389269	0.00497848	523.03	38.92	12.864	1.862
TRINITY_DN6837_c0_g1	-2.63605	2.51319	0.000389669	0.00497848	376.26	26.9	9.254	1.287
TRINITY_DN1314_c1_g1	-2.49244	4.2462	0.000389742	0.00497848	1271.24	101.48	31.267	4.856
TRINITY_DN6622_c0_g1	-2.52487	3.62686	0.000390262	0.00498239	823.98	63.89	20.266	3.057
TRINITY_DN217_c1_g1	-2.45405	6.10591	0.000394445	0.00501923	4641.62	378.74	114.162	18.123
TRINITY_DN9558_c0_g1	-2.65689	2.24844	0.00039524	0.00502658	310.82	21.59	7.645	1.033
TRINITY_DN164_c0_g1	-2.45519	5.79963	0.000399898	0.00507748	3750.78	305.55	92.252	14.621
TRINITY_DN744_c0_g2	-2.44808	6.28564	0.000403456	0.00511427	5257.03	430.86	129.299	20.617
TRINITY_DN6100_c0_g1	-2.57119	2.85824	0.000404975	0.00513072	479.35	36.12	11.79	1.728
TRINITY_DN13541_c0_g1	-2.60713	2.68034	0.000406129	0.00513692	422.76	30.79	10.398	1.473
TRINITY_DN2840_c0_g1	-2.46954	4.75206	0.000412181	0.00519931	1807.72	146.4	44.462	7.005
TRINITY_DN1811_c0_g1	-2.52409	3.3867	0.000417806	0.00526168	695.47	54.1	17.105	2.589
TRINITY_DN1872_c0_g1	-2.44464	5.88162	0.000419119	0.00527536	3966.59	326.37	97.56	15.617
TRINITY_DN2466_c0_g1	-2.42804	9.36148	0.000419793	0.00527917	44368.6	3689.42	1091.26	176.543
TRINITY_DN9249_c0_g4	-2.66294	2.12285	0.000420291	0.00528151	284	20.38	6.985	0.975
TRINITY_DN443_c3_g2	-2.5733	2.8982	0.000421064	0.00528836	493	36.69	12.125	1.756
TRINITY_DN8827_c0_g1	-2.56606	2.96561	0.000422304	0.00530107	517.46	39.42	12.727	1.886
TRINITY_DN397_c0_g2	-2.64292	2.23676	0.000422932	0.00530608	307.64	22.33	7.566	1.069
TRINITY_DN4960_c0_g1	-2.52166	3.50939	0.000424118	0.00531522	757.88	58.87	18.64	2.817
TRINITY_DN6142_c0_g1	-2.62165	2.33863	0.000425105	0.00532228	331.25	23.85	8.147	1.141
TRINITY_DN35616_c0_g1	-2.4303	7.05603	0.00042514	0.00532228	8962.87	744.02	220.445	35.602
TRINITY_DN5250_c0_g1	-2.61152	2.44052	0.00042692	0.00534167	356.42	25.56	8.766	1.223
TRINITY_DN4342_c0_g2	-2.46612	4.48127	0.000427528	0.00534387	1495.31	121.46	36.778	5.812
TRINITY_DN2404_c0_g2	-2.46796	4.51772	0.000429977	0.00536523	1533.98	123.66	37.729	5.917
TRINITY_DN5548_c0_g1	-2.57838	2.70036	0.000430902	0.00537123	427.52	31.98	10.515	1.53
TRINITY_DN754_c2_g1	-2.44309	5.60452	0.0004314	0.00537455	3270.33	268.98	80.435	12.871
TRINITY_DN11663_c0_g2	-2.65786	2.1186	0.000436055	0.00542672	282.85	19.76	6.957	0.946
TRINITY_DN3832_c2_g1	-2.58051	2.74491	0.00043847	0.00545093	442.21	32.56	10.876	1.558
TRINITY_DN190_c0_g1	-2.41901	7.71809	0.000444716	0.00551676	14175.6	1186.01	348.655	56.752
TRINITY_DN7346_c0_g1	-2.63862	2.29424	0.000447984	0.00555433	321	22.82	7.895	1.092
TRINITY_DN14249_c0_g1	-2.5102	3.49977	0.000448646	0.00555898	751.98	58.92	18.495	2.819
TRINITY_DN2747_c0_g1	-2.47445	3.88237	0.000451378	0.00558448	981.81	79.38	24.148	3.799
TRINITY_DN250_c0_g1	-2.42958	5.65576	0.000452363	0.00559199	3384.3	280.7	83.238	13.432
TRINITY_DN6387_c0_g1	-2.64763	2.11007	0.000452467	0.00559199	281.06	20.27	6.913	0.97
TRINITY_DN7375_c0_g1	-2.41612	7.44961	0.00045286	0.00559386	11762	986.17	289.292	47.189
TRINITY_DN1726_c0_g2	-2.47007	4.09478	0.000453439	0.00559615	1140.32	91.98	28.047	4.401
TRINITY_DN1276_c0_g1	-2.41561	7.52043	0.000453526	0.00559615	12354	1035.66	303.852	49.557
TRINITY_DN5362_c0_g1	-2.47181	3.91558	0.000456046	0.00561967	1004.95	81.14	24.717	3.883
TRINITY_DN4010_c0_g1	-2.491	3.64188	0.00045616	0.00561967	830.3	65.7	20.421	3.144
TRINITY_DN20265_c0_g2	-2.56275	2.81192	0.000459374	0.00565627	463.4	35.21	11.397	1.685
TRINITY_DN8541_c0_g1	-2.4977	3.58182	0.000460602	0.00566839	796.34	62.67	19.586	2.999
TRINITY_DN7101_c0_g1	-2.47241	3.80707	0.000462034	0.00568299	931.25	75.31	22.904	3.603
TRINITY_DN5835_c0_g1	-2.49364	3.50959	0.000463489	0.00569184	756.27	60.42	18.601	2.891
TRINITY_DN736_c0_g1	-2.43518	5.07695	0.00046527	0.00570679	2260.76	186.6	55.604	8.929
TRINITY_DN209_c2_g1	-2.4331	5.20674	0.000465513	0.00570679	2474.91	204.53	60.871	9.787
TRINITY_DN21441_c0_g1	-2.59113	2.42349	0.000466586	0.00571174	351.08	26.09	8.635	1.249
TRINITY_DN7806_c0_g1	-2.59113	2.42349	0.000466586	0.00571174	350.56	25.91	8.622	1.24
TRINITY_DN6447_c0_g1	-2.45078	4.34553	0.000467765	0.00572315	1356.91	110.78	33.374	5.301
TRINITY_DN16687_c0_g1	-2.64249	2.10578	0.000469558	0.00572999	280.18	20.07	6.891	0.96
TRINITY_DN7726_c0_g1	-2.63733	2.10148	0.000469558	0.00572999	279.25	19.72	6.868	0.943
TRINITY_DN693_c0_g1	-2.45449	4.1569	0.000470911	0.00574349	1189.44	96.77	29.255	4.631
TRINITY_DN5376_c2_g1	-2.50473	3.26229	0.000474375	0.00577966	634.96	49.61	15.617	2.374
TRINITY_DN4745_c1_g1	-2.55802	2.68335	0.000475728	0.00578399	422.1	32.01	10.382	1.532
TRINITY_DN2055_c1_g2	-2.57218	2.51008	0.000478877	0.00581923	372.9	27.69	9.172	1.325
TRINITY_DN16748_c0_g2	-2.52333	3.13004	0.000482787	0.00585754	579.19	45.35	14.245	2.17
TRINITY_DN4222_c0_g1	-2.51272	3.08968	0.000486813	0.00590023	562.13	44.36	13.826	2.123
TRINITY_DN15912_c0_g1	-2.53504	2.93965	0.000487745	0.00590843	506.09	39.48	12.447	1.889
TRINITY_DN1245_c3_g1	-2.56562	2.64562	0.000496785	0.00600198	411.14	31.42	10.112	1.504
TRINITY_DN665_c0_g2	-2.40436	6.34559	0.000500227	0.00602818	5454.95	460.87	134.167	22.053
TRINITY_DN6057_c0_g1	-2.49849	3.19977	0.000500736	0.00603118	606.63	48.12	14.92	2.303
TRINITY_DN2679_c0_g1	-2.44916	4.1078	0.000501412	0.0060362	1148.16	93.64	28.239	4.481
TRINITY_DN18281_c0_g1	-2.44703	3.99616	0.000502853	0.0060504	1060.78	86.69	26.09	4.148
TRINITY_DN8564_c0_g1	-2.43734	4.28205	0.000504205	0.00606038	1295.93	107.19	31.874	5.129
TRINITY_DN3994_c2_g1	-2.46202	3.77938	0.000504891	0.00606548	911.53	73.9	22.419	3.536
TRINITY_DN5818_c0_g1	-2.62175	2.0885	0.000505897	0.00607321	275.6	20.19	6.778	0.966
TRINITY_DN3194_c0_g1	-2.49141	3.38516	0.000506474	0.00607508	691.64	55.31	17.011	2.647
TRINITY_DN1383_c0_g1	-2.42346	4.84415	0.000510774	0.00612348	1919.32	160.28	47.206	7.67
TRINITY_DN2065_c0_g1	-2.48711	3.43185	0.000511895	0.00613045	715.06	56.52	17.587	2.705
TRINITY_DN16043_c0_g1	-2.4851	3.43017	0.000511895	0.00613045	713.79	56.97	17.556	2.726
TRINITY_DN4562_c0_g1	-2.45056	3.78879	0.000512147	0.00613045	917.4	75.33	22.564	3.605
TRINITY_DN7464_c0_g1	-2.62793	2.16044	0.000515221	0.00615137	290.91	20.92	7.155	1.001
TRINITY_DN2134_c7_g1	-2.54751	2.71732	0.000518606	0.00618861	432.37	33.24	10.634	1.591
TRINITY_DN281_c1_g1	-2.38336	9.04536	0.000524543	0.00625624	35459.6	3041.36	872.143	145.533
TRINITY_DN26518_c0_g1	-2.46467	3.68266	0.000525901	0.00626278	851.72	69.4	20.948	3.321
TRINITY_DN7463_c0_g1	-2.46467	3.68266	0.000525901	0.00626278	851.97	68.98	20.955	3.301
TRINITY_DN1958_c0_g1	-2.40678	5.14932	0.000526252	0.00626375	2371.28	199.66	58.323	9.554
TRINITY_DN243_c3_g1	-2.42855	4.2205	0.000528529	0.0062844	1239.87	102.59	30.495	4.909
TRINITY_DN6014_c1_g1	-2.4701	3.44214	0.000528854	0.00628505	719.33	58.26	17.692	2.788
TRINITY_DN9798_c0_g1	-2.50427	2.94933	0.000532363	0.00632029	507.76	40.12	12.489	1.92
TRINITY_DN6391_c0_g1	-2.48752	3.27573	0.000536756	0.00636918	640.31	50.73	15.749	2.427
TRINITY_DN4142_c0_g2	-2.43025	4.07679	0.000537972	0.00638034	1121.25	92.77	27.578	4.439
TRINITY_DN1230_c0_g1	-2.41058	4.75067	0.000540874	0.00640821	1795.4	151.37	44.159	7.243
TRINITY_DN2576_c0_g2	-2.37642	9.69263	0.00054134	0.00641046	55504.6	4783.33	1365.16	228.888
TRINITY_DN641_c0_g1	-2.38729	6.26752	0.000544679	0.00644014	5157.47	441.43	126.85	21.123
TRINITY_DN8657_c0_g1	-2.52113	2.73685	0.000546862	0.00645608	437.21	33.61	10.753	1.609
TRINITY_DN1314_c2_g1	-2.43859	3.87019	0.000551507	0.0064944	969.82	80.4	23.853	3.847
TRINITY_DN84_c0_g1	-2.37341	8.26409	0.000553735	0.00651734	20602	1779.13	506.716	85.134
TRINITY_DN16159_c0_g1	-2.57595	2.35675	0.000555492	0.00653139	333.58	24.76	8.205	1.185
TRINITY_DN14446_c0_g1	-2.5684	2.29426	0.000566989	0.00663966	319.05	24.03	7.847	1.15
TRINITY_DN12323_c0_g1	-2.42513	3.91112	0.000567454	0.00664176	996.77	83.08	24.516	3.976
TRINITY_DN1559_c0_g1	-2.38337	5.60677	0.000568338	0.00664875	3254.23	278.75	80.039	13.339
TRINITY_DN284_c0_g3	-2.39166	5.06327	0.000569793	0.00666108	2228.87	190.18	54.82	9.1
TRINITY_DN1424_c0_g1	-2.40394	4.61662	0.000574523	0.00670421	1633.16	138.42	40.168	6.623
TRINITY_DN73_c0_g1	-2.39592	4.84765	0.000575821	0.00671261	1918.46	163.23	47.185	7.811
TRINITY_DN7846_c0_g1	-2.50334	2.9132	0.000576432	0.00671299	495.16	39.14	12.179	1.873
TRINITY_DN11607_c0_g1	-2.57584	2.1809	0.000576737	0.00671318	293.57	22.06	7.22	1.056
TRINITY_DN390_c0_g1	-2.37494	6.18363	0.000579916	0.00673824	4857.76	419.03	119.479	20.051
TRINITY_DN6622_c0_g2	-2.46326	3.22769	0.000580052	0.00673824	616.87	49.96	15.172	2.391
TRINITY_DN4720_c0_g1	-2.52395	2.69769	0.000585623	0.00678598	425.4	32.8	10.463	1.569
TRINITY_DN1926_c0_g2	-2.45981	3.35878	0.000590322	0.00683361	676.87	55.15	16.648	2.639
TRINITY_DN9010_c0_g1	-2.56294	2.34593	0.000591025	0.00683833	330.62	25.14	8.132	1.203
TRINITY_DN1652_c0_g2	-2.37743	5.50066	0.000594042	0.00686639	3019.64	260.13	74.269	12.448
TRINITY_DN3791_c0_g1	-2.39836	4.54855	0.000596972	0.00689682	1555.51	132.44	38.259	6.338
TRINITY_DN7871_c0_g2	-2.49164	2.90346	0.000601264	0.00693605	490.69	39.41	12.069	1.886
TRINITY_DN14113_c0_g2	-2.49785	2.71748	0.000601897	0.00693991	429.74	34.1	10.57	1.632
TRINITY_DN4279_c0_g3	-2.57901	2.24455	0.000602635	0.00694496	308.18	23.45	7.58	1.122
TRINITY_DN20355_c0_g1	-2.49824	2.83553	0.000609894	0.00701014	467.75	37.35	11.504	1.787
TRINITY_DN3065_c0_g1	-2.37832	5.02168	0.000610092	0.00701014	2162.25	186.23	53.181	8.912
TRINITY_DN243_c1_g1	-2.36834	5.68391	0.000610103	0.00701014	3427.98	296.93	84.312	14.208
TRINITY_DN24169_c0_g1	-2.58471	2.05774	0.000610941	0.0070163	269.06	20.38	6.618	0.975
TRINITY_DN2313_c0_g1	-2.35565	7.26587	0.000611505	0.00701649	10283.8	898.88	252.935	43.012
TRINITY_DN5731_c0_g1	-2.53671	2.37821	0.000611865	0.00701649	338.26	25.79	8.32	1.234
TRINITY_DN1301_c1_g2	-2.566	2.17273	0.00061866	0.00708742	291.5	22.21	7.17	1.063
TRINITY_DN1439_c0_g1	-2.34928	8.57734	0.000621727	0.00711552	25532.9	2242.37	627.993	107.3
TRINITY_DN9634_c0_g1	-2.56961	2.23675	0.000623142	0.00712821	305.93	23.34	7.524	1.117
TRINITY_DN1069_c0_g1	-2.3574	6.47945	0.000624464	0.00713981	5955.82	520.47	146.486	24.905
TRINITY_DN14838_c0_g2	-2.54562	2.27535	0.000625214	0.00714486	313.73	23.6	7.716	1.129
TRINITY_DN16054_c0_g1	-2.37636	4.8998	0.000628882	0.00718325	1984.65	171.03	48.813	8.184
TRINITY_DN1268_c3_g2	-2.46213	2.98245	0.00063169	0.00720114	517.66	41.67	12.732	1.994
TRINITY_DN4111_c0_g1	-2.4199	3.62469	0.00063282	0.00721048	814.35	67.55	20.029	3.232
TRINITY_DN939_c2_g1	-2.40854	3.84513	0.000635598	0.00723858	950.27	80.36	23.372	3.846
TRINITY_DN264_c0_g1	-2.34911	6.71623	0.000638468	0.00724983	7014.59	616.04	172.527	29.478
TRINITY_DN5555_c0_g1	-2.58773	2.12701	0.000638926	0.00724983	282.71	20.84	6.953	0.997
TRINITY_DN1587_c0_g1	-2.3676	5.01275	0.000640587	0.00725978	2145.85	186.23	52.778	8.911
TRINITY_DN12623_c0_g1	-2.51954	2.36397	0.000650468	0.00735023	334.12	25.98	8.218	1.243
TRINITY_DN4207_c0_g1	-2.50836	2.59794	0.000659555	0.00743842	394.94	30.58	9.714	1.464
TRINITY_DN2054_c0_g1	-2.37141	4.80066	0.000660571	0.00744626	1850.93	160.27	45.524	7.669
TRINITY_DN1125_c0_g1	-2.3404	6.82343	0.000664402	0.00748218	7550.16	666.55	185.699	31.895
TRINITY_DN556_c0_g1	-2.33816	7.24002	0.000666167	0.00749478	10081	892.09	247.947	42.687
TRINITY_DN31411_c0_g1	-2.53178	2.26388	0.000667649	0.00750781	311.03	24.46	7.65	1.17
TRINITY_DN689_c0_g4	-2.44709	3.03504	0.000672384	0.0075574	537.31	44.27	13.215	2.118
TRINITY_DN341_c1_g1	-2.34924	5.55236	0.000677841	0.007604	3121.15	274.35	76.766	13.128
TRINITY_DN2187_c0_g1	-2.45224	2.90608	0.000683438	0.00765939	490.32	39.59	12.06	1.894
TRINITY_DN17912_c0_g1	-2.57237	2.11426	0.000687109	0.0076931	280.48	20.83	6.898	0.997
TRINITY_DN9255_c0_g2	-2.52714	2.26004	0.000690039	0.00771474	309.5	24.14	7.612	1.155
TRINITY_DN879_c0_g2	-2.3429	5.57301	0.000691841	0.00772996	3164.25	278.88	77.826	13.345
TRINITY_DN3696_c4_g1	-2.49679	2.44744	0.000693157	0.0077347	354.2	27.76	8.712	1.328
TRINITY_DN8043_c0_g2	-2.49368	2.58577	0.000694998	0.00774779	390.89	30.97	9.614	1.482
TRINITY_DN7393_c0_g1	-2.42313	3.32827	0.000700471	0.00779757	660.09	55.34	16.235	2.648
TRINITY_DN7383_c1_g1	-2.37679	4.0014	0.000702318	0.0078089	1057.45	91.27	26.008	4.367
TRINITY_DN2004_c3_g1	-2.37194	4.11703	0.000702498	0.0078089	1146.11	99.42	28.189	4.757
TRINITY_DN5688_c1_g1	-2.4134	3.46599	0.000711067	0.00790009	727	61.31	17.881	2.934
TRINITY_DN3485_c2_g1	-2.41896	3.37507	0.000711383	0.00790009	681.84	57.02	16.77	2.729
TRINITY_DN128_c5_g1	-2.42055	3.19221	0.000712007	0.00790324	598.64	50.2	14.724	2.402
TRINITY_DN6949_c1_g1	-2.56203	2.1057	0.000712678	0.00790497	277.53	20.84	6.826	0.997
TRINITY_DN7515_c0_g4	-2.50217	2.34959	0.000713459	0.00790497	330.1	25.71	8.119	1.23
TRINITY_DN16423_c0_g1	-2.51197	2.40978	0.000713525	0.00790497	344.96	26.79	8.484	1.282
TRINITY_DN50_c1_g1	-2.38576	3.65734	0.000719332	0.0079579	830.36	71.43	20.423	3.418
TRINITY_DN986_c1_g1	-2.36704	4.2884	0.000719895	0.00796034	1292.48	111.67	31.789	5.343
TRINITY_DN3680_c0_g1	-2.3323	5.95376	0.000723322	0.00799443	4119.55	365.72	101.322	17.5
TRINITY_DN666_c0_g1	-2.33917	5.2163	0.000724413	0.00800268	2465.55	218.18	60.641	10.44
TRINITY_DN1576_c0_g1	-2.37358	3.86825	0.000725136	0.00800685	961.99	82.87	23.66	3.965
TRINITY_DN3733_c0_g1	-2.36437	4.11074	0.000728529	0.00804049	1140.21	98.92	28.044	4.733
TRINITY_DN492_c1_g2	-2.47677	2.52632	0.000733327	0.00808191	374.06	30.17	9.2	1.444
TRINITY_DN2134_c1_g3	-2.52319	2.31295	0.000736375	0.00810013	322.29	25.2	7.927	1.206
TRINITY_DN4168_c0_g1	-2.4305	3.11366	0.0007386	0.00811307	566.92	47.03	13.944	2.251
TRINITY_DN4202_c0_g1	-2.46861	2.65175	0.000749913	0.00822565	408.73	32.61	10.053	1.561
TRINITY_DN13560_c0_g1	-2.4804	2.43389	0.000756302	0.00828789	349.83	28.34	8.604	1.356
TRINITY_DN6981_c0_g1	-2.30802	8.09577	0.000762694	0.00834205	18194.8	1644.23	447.508	78.678
TRINITY_DN6446_c0_g1	-2.45612	2.7232	0.000765874	0.00836514	429.85	34.71	10.572	1.661
TRINITY_DN45_c3_g1	-2.35314	4.12985	0.000768274	0.00838179	1154.44	100.7	28.394	4.818
TRINITY_DN2024_c0_g1	-2.35386	4.14445	0.000781181	0.00849237	1165.97	101.87	28.677	4.874
TRINITY_DN32_c0_g1	-2.30554	7.01043	0.000783358	0.00851205	8563.32	774.8	210.618	37.075
TRINITY_DN13937_c0_g1	-2.50517	2.29804	0.000784776	0.00852347	318.06	24.96	7.823	1.195
TRINITY_DN490_c0_g1	-2.32005	5.37353	0.000787471	0.00854874	2746.26	246	67.545	11.771
TRINITY_DN1664_c0_g2	-2.3834	3.57347	0.000789343	0.00856105	781.62	66.87	19.224	3.2
TRINITY_DN1821_c0_g1	-2.40116	3.17615	0.000790019	0.00856438	590.54	50.12	14.525	2.398
TRINITY_DN5221_c0_g1	-2.53586	2.08405	0.000795835	0.00861134	273.15	21.25	6.718	1.017
TRINITY_DN856_c0_g1	-2.29614	9.50132	0.000801143	0.0086607	48164.9	4387.81	1184.64	209.962
TRINITY_DN17231_c0_g1	-2.34608	4.10986	0.000811658	0.00875806	1136.52	100.28	27.953	4.798
TRINITY_DN14455_c0_g1	-2.51193	2.18898	0.00081755	0.00881343	293.67	22.92	7.223	1.097
TRINITY_DN11320_c0_g1	-2.44952	2.50382	0.000818711	0.00881816	367.2	29.91	9.032	1.431
TRINITY_DN10344_c0_g1	-2.34766	4.0233	0.000818747	0.00881816	1070.46	94.04	26.328	4.5
TRINITY_DN11440_c0_g1	-2.50033	2.11845	0.000822965	0.00884716	278.71	21.52	6.855	1.03
TRINITY_DN8861_c0_g1	-2.53057	2.07968	0.000825866	0.00887012	272.46	20.95	6.701	1.002
TRINITY_DN1010_c2_g2	-2.51891	2.00336	0.000832097	0.00892467	256.52	19.7	6.309	0.942
TRINITY_DN18_c2_g1	-2.47125	2.32407	0.000833777	0.00893855	322.87	26.06	7.941	1.247
TRINITY_DN15717_c0_g1	-2.43204	2.78063	0.000835749	0.00895556	447.22	37.18	11	1.779
TRINITY_DN4262_c0_g2	-2.47986	2.221	0.000842871	0.00901522	300.1	24.03	7.381	1.15
TRINITY_DN1829_c1_g1	-2.30676	5.37989	0.000847508	0.00905452	2753.81	248.55	67.731	11.894
TRINITY_DN141_c1_g1	-2.32284	4.38514	0.000852645	0.00910299	1375.71	122.52	33.836	5.863
TRINITY_DN1390_c2_g1	-2.47386	2.37826	0.000853644	0.00910305	336.43	26.8	8.275	1.282
TRINITY_DN916_c0_g1	-2.29981	5.67909	0.000853828	0.00910305	3389.89	307.65	83.376	14.721
TRINITY_DN36381_c0_g1	-2.28792	6.8118	0.000856142	0.00911935	7443.74	682.13	183.082	32.641
TRINITY_DN982_c1_g1	-2.32846	4.20468	0.000867025	0.0092268	1213.27	107.5	29.841	5.144
TRINITY_DN798_c0_g1	-2.28405	6.79162	0.000872542	0.00928126	7337.3	674.03	180.464	32.253
TRINITY_DN5055_c0_g1	-2.37139	3.38422	0.000875639	0.00930494	682.7	58.71	16.791	2.809
TRINITY_DN1922_c0_g1	-2.44706	2.40638	0.000875971	0.00930494	342.04	27.89	8.413	1.335
TRINITY_DN393_c3_g1	-2.28239	6.9421	0.000876721	0.00930561	8143.86	748.86	200.302	35.834
TRINITY_DN3213_c0_g1	-2.33491	3.80169	0.000876837	0.00930561	913.9	80.92	22.478	3.872
TRINITY_DN4512_c0_g1	-2.37932	3.23992	0.000880929	0.0093405	617.32	52.97	15.183	2.535
TRINITY_DN19095_c0_g1	-2.48475	2.10561	0.000884879	0.0093703	276.1	21.89	6.791	1.047
TRINITY_DN640_c0_g1	-2.28001	7.03675	0.000885162	0.0093703	8695.14	800.58	213.86	38.309
TRINITY_DN5322_c0_g2	-2.41318	2.83844	0.000885607	0.0093703	464.88	39.02	11.434	1.867
TRINITY_DN6004_c0_g1	-2.30909	4.52742	0.000894985	0.00944725	1518.33	137.16	37.344	6.563
TRINITY_DN352_c1_g1	-2.31231	4.37644	0.000898705	0.00948134	1365.92	123.37	33.595	5.903
TRINITY_DN12911_c0_g2	-2.42194	2.57052	0.000902368	0.00951566	383.58	32.5	9.434	1.555
TRINITY_DN14909_c0_g1	-2.43727	2.53914	0.000906432	0.00954945	375.76	30.99	9.242	1.483
TRINITY_DN2445_c0_g1	-2.49218	2.17269	0.000906806	0.00954945	290.24	22.82	7.138	1.092
TRINITY_DN3283_c0_g1	-2.36171	3.25166	0.000907991	0.00955393	620.88	54.49	15.271	2.607
TRINITY_DN286_c1_g1	-2.2942	5.05565	0.000908056	0.00955393	2193.4	200.45	53.947	9.592
TRINITY_DN1269_c0_g1	-2.29672	4.99185	0.000909545	0.00956526	2097.58	191.35	51.591	9.156
TRINITY_DN9592_c0_g1	-2.47951	2.10131	0.00091773	0.00962952	274.59	22.48	6.754	1.076
TRINITY_DN3211_c1_g1	-2.35939	3.24974	0.000923041	0.00967651	619.86	54.3	15.246	2.598
TRINITY_DN6515_c0_g1	-2.37499	3.03766	0.000927461	0.00971407	533.93	46.04	13.132	2.203
TRINITY_DN882_c0_g1	-2.26303	14.4401	0.000935047	0.00978468	1.47199e+06	137219	36204.2	6566.1
TRINITY_DN2863_c0_g1	-2.35469	3.4174	0.000935648	0.00978582	698.5	60.8	17.18	2.909
TRINITY_DN15208_c0_g1	-2.40433	2.64016	0.000936842	0.00978582	403.49	34.28	9.924	1.641
TRINITY_DN1876_c0_g1	-2.32601	3.84587	0.000938117	0.00979318	942.38	84.13	23.178	4.026
TRINITY_DN105_c0_g1	-2.35849	3.32504	0.00093839	0.00979318	653.93	57.32	16.084	2.743
TRINITY_DN6705_c0_g4	-2.30656	4.25097	0.000940742	0.00981331	1250.1	112.71	30.747	5.393
TRINITY_DN654_c0_g1	-2.27887	5.60474	0.000947068	0.00986601	3211.39	295.9	78.986	14.159
TRINITY_DN13066_c0_g1	-2.47426	2.09699	0.000951917	0.00990479	274.02	22.34	6.74	1.069
TRINITY_DN1843_c0_g1	-2.29073	4.77771	0.00095206	0.00990479	1805.33	164.53	44.403	7.873
TRINITY_DN16766_c0_g1	-2.30067	4.34348	0.000952072	0.00990479	1333.35	121.32	32.794	5.805
TRINITY_DN588_c0_g3	-2.2941	4.596	0.000954317	0.0099237	1590.46	145.31	39.118	6.953
TRINITY_DN11335_c0_g1	-2.42958	2.5328	0.000956643	0.00992831	374.38	30.73	9.208	1.47
TRINITY_DN128_c7_g1	-2.42958	2.5328	0.000956643	0.00992831	374.14	30.99	9.202	1.483
TRINITY_DN13043_c0_g1	-2.42958	2.5328	0.000956643	0.00992831	374.46	31.22	9.21	1.494
TRINITY_DN8196_c0_g1	-2.42572	2.52962	0.000956643	0.00992831	372.82	30.81	9.17	1.474
TRINITY_DN1800_c1_g4	-2.36986	2.97122	0.0009569	0.00992831	509.43	43.78	12.53	2.095
TRINITY_DN5662_c1_g1	-2.36793	3.12037	0.000962125	0.00996278	565.94	49.26	13.92	2.357
TRINITY_DN11731_c0_g1	-2.35603	3.27277	0.000962907	0.00996392	629.86	55.23	15.492	2.643
TRINITY_DN2533_c0_g3	-2.28179	5.00181	0.000965457	0.00998586	2109.08	194.31	51.874	9.298
TRINITY_DN3817_c0_g1	-2.27085	5.73224	0.000972439	0.0100491	3506.08	325.31	86.233	15.566
TRINITY_DN4548_c0_g1	-2.38394	2.88413	0.000974131	0.0100603	478.61	41.48	11.771	1.985
TRINITY_DN7524_c1_g1	-2.35655	3.13934	0.000975597	0.0100683	572.67	50.33	14.085	2.408
TRINITY_DN3185_c0_g1	-2.25776	7.45271	0.000977948	0.0100836	11575.8	1082.78	284.712	51.812
TRINITY_DN10397_c0_g1	-2.39941	2.75372	0.000981784	0.0101142	436.82	37.02	10.744	1.771
TRINITY_DN16663_c2_g1	-2.38815	2.81781	0.000988663	0.010167	457.42	39.37	11.251	1.884
TRINITY_DN6659_c0_g1	-2.30359	4.07476	0.000993104	0.0102032	1103.93	99.82	27.152	4.777
TRINITY_DN31703_c0_g1	-2.4435	2.35325	0.000993502	0.0102032	328.81	27.44	8.087	1.313
TRINITY_DN1605_c0_g1	-2.26129	6.33168	0.000994926	0.0102133	5315.09	496.21	130.727	23.744
TRINITY_DN1438_c0_g1	-2.30111	3.96967	0.000999543	0.0102516	1024.53	92.72	25.199	4.437
TRINITY_DN7585_c1_g1	-2.26022	6.30151	0.00100014	0.0102532	5204.16	486.29	127.999	23.27
TRINITY_DN5146_c0_g1	-2.35101	3.07754	0.00100628	0.0103071	547.95	47.8	13.477	2.287
TRINITY_DN942_c0_g2	-2.41408	2.52004	0.00100991	0.0103396	369.78	30.65	9.095	1.467
TRINITY_DN18549_c0_g1	-2.33564	3.33069	0.00101073	0.0103435	654.75	57.73	16.104	2.762
TRINITY_DN7865_c0_g2	-2.4791	1.97062	0.00101398	0.0103722	249.68	19.88	6.141	0.951
TRINITY_DN10481_c0_g1	-2.45441	2.25619	0.00101623	0.0103733	307.43	24.74	7.561	1.184
TRINITY_DN2905_c0_g1	-2.45441	2.25619	0.00101623	0.0103733	307.09	25.21	7.553	1.206
TRINITY_DN5760_c0_g1	-2.27169	5.07239	0.00102156	0.0104175	2213.47	204.74	54.441	9.797
TRINITY_DN5627_c0_g2	-2.33464	3.2805	0.00102303	0.010428	631.68	56	15.536	2.68
TRINITY_DN8144_c0_g3	-2.40159	2.46438	0.00102397	0.010428	354.95	29.65	8.73	1.419
TRINITY_DN5873_c0_g2	-2.43911	2.34964	0.00102437	0.010428	327.75	27.3	8.061	1.306
TRINITY_DN4958_c0_g1	-2.42165	2.43397	0.00103149	0.0104957	347.59	29.07	8.549	1.391
TRINITY_DN163_c0_g1	-2.28539	4.20811	0.00103704	0.010546	1210.22	110.67	29.766	5.296
TRINITY_DN1701_c0_g1	-2.29112	4.17386	0.00103779	0.010546	1182.44	107.86	29.083	5.161
TRINITY_DN710_c0_g1	-2.27492	4.58019	0.00104501	0.0106008	1568.61	144.51	38.581	6.915
TRINITY_DN3815_c2_g1	-2.44498	2.24844	0.00105006	0.0106241	305.21	25.4	7.507	1.215
TRINITY_DN9505_c0_g1	-2.44498	2.24844	0.00105006	0.0106241	304.95	25.48	7.5	1.219
TRINITY_DN3299_c0_g1	-2.30839	3.68965	0.0010505	0.0106241	842	76.07	20.709	3.64
TRINITY_DN20868_c0_g1	-2.31763	3.49795	0.00105312	0.0106459	736.35	66	18.111	3.158
TRINITY_DN553_c0_g2	-2.23778	9.91145	0.00105849	0.0106908	63563.8	6030.22	1563.38	288.553
TRINITY_DN13004_c0_g1	-2.23955	8.02054	0.00105975	0.0106942	17130.4	1623.49	421.328	77.686
TRINITY_DN612_c0_g1	-2.2626	4.87887	0.00106519	0.0107422	1930.96	179.56	47.493	8.592
TRINITY_DN44495_c0_g1	-2.40626	2.51361	0.00106643	0.0107422	368.18	31.26	9.055	1.496
TRINITY_DN1314_c4_g2	-2.35439	2.98994	0.00106676	0.0107422	515.25	45.21	12.673	2.163
TRINITY_DN2779_c0_g1	-2.37129	2.69248	0.00106681	0.0107422	416.51	35.84	10.244	1.715
TRINITY_DN1237_c9_g1	-2.47657	2.03521	0.0010742	0.0108119	262.18	21.01	6.448	1.005
TRINITY_DN5629_c0_g1	-2.37947	2.73732	0.00107759	0.0108413	430.92	36.88	10.599	1.765
TRINITY_DN5801_c0_g1	-2.33945	3.00843	0.00108157	0.0108672	521.23	46.13	12.82	2.207
TRINITY_DN9946_c0_g1	-2.36577	2.86918	0.00108323	0.0108787	473.26	40.54	11.64	1.94
TRINITY_DN8277_c1_g1	-2.38935	2.45434	0.00108365	0.0108787	352.25	29.91	8.664	1.431
TRINITY_DN5748_c2_g1	-2.44025	2.24455	0.00108512	0.010884	304.04	24.54	7.478	1.174
TRINITY_DN4193_c0_g1	-2.25486	5.14654	0.00108635	0.0108916	2326.31	218.24	57.217	10.443
TRINITY_DN13187_c0_g1	-2.38389	2.53925	0.00108714	0.0108949	373.79	31.68	9.193	1.516
TRINITY_DN4010_c1_g1	-2.27835	4.28934	0.00108783	0.0108971	1280.08	117.9	31.484	5.641
TRINITY_DN1746_c0_g1	-2.28489	4.03067	0.00108897	0.0109037	1067.77	97.67	26.262	4.673
TRINITY_DN1599_c0_g1	-2.28518	4.0596	0.00108985	0.0109079	1089.82	100.19	26.805	4.794
TRINITY_DN588_c1_g1	-2.2354	7.12712	0.00109304	0.0109351	9209.09	874.76	226.501	41.858
TRINITY_DN25372_c0_g1	-2.35169	2.82317	0.00109745	0.0109677	456.75	39.87	11.234	1.908
TRINITY_DN572_c2_g1	-2.38888	2.58602	0.00109866	0.0109677	387.19	32.51	9.523	1.556
TRINITY_DN7852_c0_g1	-2.34623	2.88679	0.00109938	0.0109702	478.28	41.95	11.763	2.007
TRINITY_DN5741_c1_g1	-2.44234	2.07079	0.00110326	0.0109994	268.28	21.52	6.598	1.03
TRINITY_DN1825_c1_g2	-2.43695	2.06638	0.00110326	0.0109994	267.18	21.84	6.572	1.045
TRINITY_DN1687_c0_g1	-2.25461	4.90372	0.00110609	0.0110181	1963.48	184.25	48.293	8.817
TRINITY_DN937_c1_g1	-2.24333	5.69624	0.0011149	0.0110964	3407.72	321.5	83.814	15.384
TRINITY_DN4254_c0_g4	-2.26798	4.41875	0.00111607	0.0111006	1399.73	130.03	34.427	6.222
TRINITY_DN9620_c0_g1	-2.37616	2.53291	0.00111675	0.0111006	371.76	32.45	9.143	1.553
TRINITY_DN2468_c0_g1	-2.24045	5.71598	0.00112069	0.0111349	3454.32	326.52	84.96	15.624
TRINITY_DN2486_c0_g1	-2.34321	2.88431	0.0011228	0.0111511	477.33	41.92	11.74	2.006
TRINITY_DN4476_c0_g1	-2.32253	3.16642	0.00112608	0.0111626	582.03	52.25	14.315	2.5
TRINITY_DN2004_c7_g1	-2.27747	3.88787	0.00112682	0.0111626	965.35	88.52	23.743	4.236
TRINITY_DN7039_c0_g1	-2.29986	3.52548	0.00112892	0.0111772	749.48	68.21	18.434	3.264
TRINITY_DN11103_c0_g1	-2.3694	2.72905	0.00112928	0.0111772	427.75	36.77	10.521	1.759
TRINITY_DN976_c0_g1	-2.24487	5.27603	0.00113067	0.0111862	2543.36	240.5	62.555	11.508
TRINITY_DN1201_c2_g1	-2.26739	4.19332	0.00113827	0.0112516	1195.07	110.74	29.393	5.299
TRINITY_DN1593_c0_g1	-2.25743	4.68835	0.0011398	0.0112525	1689.34	158.23	41.55	7.572
TRINITY_DN8188_c1_g1	-2.34537	2.81798	0.00114693	0.0113108	454.66	40.2	11.183	1.924
TRINITY_DN7134_c0_g1	-2.36264	2.72351	0.00115614	0.0113896	425.64	37.31	10.469	1.785
TRINITY_DN3374_c0_g1	-2.30448	3.30509	0.00116335	0.0114461	640.84	58.49	15.762	2.799
TRINITY_DN1299_c3_g1	-2.27638	3.71814	0.00116613	0.0114638	856.31	79.3	21.061	3.795
TRINITY_DN279_c0_g1	-2.22086	7.35838	0.00116669	0.0114643	10794.4	1035.62	265.492	49.555
TRINITY_DN6975_c0_g1	-2.23087	5.77667	0.00116988	0.011486	3598.92	342.52	88.517	16.39
TRINITY_DN14990_c0_g1	-2.41095	2.16442	0.00118644	0.011624	286.01	23.75	7.034	1.136
TRINITY_DN2037_c2_g1	-2.4059	2.16029	0.00118644	0.011624	284.77	23.8	7.004	1.139
TRINITY_DN4613_c0_g1	-2.25915	4.10754	0.00119073	0.0116476	1123.59	105.45	27.635	5.046
TRINITY_DN8039_c0_g1	-2.43816	1.93709	0.00119086	0.0116476	243.21	20.23	5.982	0.968
TRINITY_DN95_c0_g1	-2.21695	7.14126	0.00119236	0.01165	9279.29	892.64	228.228	42.714
TRINITY_DN10098_c0_g1	-2.33106	2.87436	0.00119638	0.0116722	473.03	41.61	11.634	1.991
TRINITY_DN22657_c0_g1	-2.41634	2.22494	0.0011982	0.0116801	298.64	24.82	7.345	1.188
TRINITY_DN264_c2_g1	-2.41634	2.22494	0.0011982	0.0116801	299.4	25.4	7.364	1.215
TRINITY_DN7101_c1_g1	-2.34107	2.74297	0.00120152	0.0117075	431.01	37.58	10.601	1.798
TRINITY_DN3786_c0_g1	-2.28291	3.5525	0.00120613	0.0117475	762.24	69.58	18.748	3.33
TRINITY_DN433_c2_g1	-2.22956	5.31043	0.00121294	0.0118039	2599.54	247.86	63.937	11.86
TRINITY_DN4082_c0_g1	-2.31539	3.13331	0.00121524	0.0118164	567.63	50.85	13.961	2.433
TRINITY_DN1667_c1_g1	-2.27497	3.52568	0.00121832	0.0118347	747.17	69.4	18.377	3.321
TRINITY_DN4279_c0_g2	-2.32087	2.93101	0.00121865	0.0118347	492.08	43.6	12.103	2.086
TRINITY_DN9859_c0_g1	-2.30003	3.20097	0.0012254	0.0118853	594.93	54.5	14.633	2.608
TRINITY_DN14689_c0_g1	-2.26096	3.98174	0.00123529	0.0119663	1028.83	95.89	25.305	4.589
TRINITY_DN1842_c0_g1	-2.42605	2.11837	0.00124497	0.0120499	276.91	22.65	6.811	1.084
TRINITY_DN12664_c0_g1	-2.25535	3.93209	0.00124727	0.0120672	993.41	92.65	24.433	4.434
TRINITY_DN6868_c0_g2	-2.27225	3.48194	0.00125504	0.0121271	723.89	66.59	17.804	3.186
TRINITY_DN1758_c0_g1	-2.26752	3.69286	0.00125805	0.0121475	840.41	78.37	20.67	3.75
TRINITY_DN1756_c0_g1	-2.26445	3.63487	0.00125819	0.0121475	806	75.45	19.824	3.61
TRINITY_DN1592_c0_g1	-2.22401	5.15367	0.00126678	0.0122086	2328.59	223	57.273	10.671
TRINITY_DN1664_c0_g1	-2.23588	4.50821	0.00126807	0.0122086	1484.8	141.11	36.519	6.752
TRINITY_DN613_c0_g1	-2.22061	5.39811	0.0012682	0.0122086	2760.93	264.75	67.906	12.669
TRINITY_DN8640_c0_g1	-2.21028	6.04721	0.00128012	0.0123086	4334.37	419.25	106.606	20.062
TRINITY_DN551_c0_g1	-2.23876	4.29259	0.0012806	0.0123086	1277.48	121.16	31.42	5.798
TRINITY_DN2490_c0_g1	-2.22077	5.00944	0.00128548	0.0123478	2105.46	201.6	51.785	9.647
TRINITY_DN1216_c0_g1	-2.23441	4.51708	0.00129563	0.0124326	1494.17	142.06	36.75	6.798
TRINITY_DN20281_c0_g3	-2.36464	2.33879	0.00129575	0.0124326	323.33	27.71	7.952	1.326
TRINITY_DN215_c0_g1	-2.21632	5.15377	0.00129791	0.0124482	2327.46	224.06	57.245	10.722
TRINITY_DN8039_c0_g2	-2.37105	2.39249	0.00130234	0.0124803	336.06	28.86	8.265	1.381
TRINITY_DN4176_c0_g1	-2.28541	3.18901	0.0013113	0.0125558	588.93	54.48	14.485	2.607
TRINITY_DN2245_c2_g1	-2.38537	2.30557	0.00131264	0.0125635	316.15	27.23	7.776	1.303
TRINITY_DN4764_c0_g1	-2.28741	3.13767	0.00131789	0.0125929	568.45	52.36	13.981	2.505
TRINITY_DN1953_c2_g1	-2.25718	3.68439	0.00131999	0.0126026	833.87	77.54	20.509	3.71
TRINITY_DN16061_c0_g1	-2.41035	2.10553	0.00133751	0.0127541	274.25	22.57	6.745	1.08
TRINITY_DN10905_c0_g1	-2.32715	2.57693	0.00133887	0.0127619	382.33	33.92	9.404	1.623
TRINITY_DN7284_c0_g1	-2.42617	1.99392	0.00135269	0.0128724	252.73	20.89	6.216	1
TRINITY_DN974_c1_g1	-2.32361	2.76487	0.00135377	0.0128774	437.17	38.93	10.752	1.863
TRINITY_DN24745_c0_g1	-2.23823	3.9924	0.00135848	0.0129166	1034.49	98.4	25.444	4.709
TRINITY_DN116_c2_g1	-2.20796	5.05453	0.001359	0.0129166	2169.22	209.8	53.353	10.039
TRINITY_DN646_c0_g3	-2.38038	2.13945	0.0013645	0.0129529	279.84	23.95	6.883	1.146
TRINITY_DN2065_c2_g1	-2.38711	2.20103	0.00136946	0.0129947	292.85	25.08	7.203	1.2
TRINITY_DN14433_c0_g1	-2.35812	2.38192	0.0013816	0.0130939	333.04	29.25	8.191	1.4
TRINITY_DN20535_c0_g1	-2.39979	2.0969	0.00138657	0.0131357	272.35	23.18	6.699	1.109
TRINITY_DN3187_c0_g2	-2.2745	3.25609	0.00139542	0.0132033	617.46	56.85	15.187	2.72
TRINITY_DN6419_c0_g1	-2.367	2.29056	0.00139783	0.0132051	312.31	27.18	7.681	1.301
TRINITY_DN8771_c0_g1	-2.32144	2.68979	0.00139789	0.0132051	413.87	37.2	10.179	1.78
TRINITY_DN2437_c0_g1	-2.17828	11.4233	0.0013988	0.0132084	179972	17791.5	4426.48	851.346
TRINITY_DN2416_c0_g1	-2.22165	4.10366	0.00140932	0.0132806	1116	106.83	27.448	5.112
TRINITY_DN14992_c2_g3	-2.23121	3.9574	0.0014186	0.0133519	1007.57	96.44	24.782	4.615
TRINITY_DN1932_c0_g1	-2.21071	4.50769	0.00142018	0.0133613	1479.94	142.69	36.4	6.828
TRINITY_DN4634_c1_g1	-2.28299	2.96224	0.00142298	0.0133823	500.81	45.9	12.318	2.196
TRINITY_DN2202_c2_g2	-2.28896	2.99721	0.00142396	0.013386	513.63	47.02	12.633	2.25
TRINITY_DN78_c1_g1	-2.18877	5.77525	0.00142533	0.0133881	3576.97	350.78	87.977	16.785
TRINITY_DN5962_c0_g1	-2.24971	3.33129	0.00143116	0.0134265	649.49	60.92	15.974	2.915
TRINITY_DN6145_c0_g1	-2.30346	2.81815	0.00143462	0.0134514	453.4	40.56	11.152	1.941
TRINITY_DN37939_c1_g1	-2.38191	2.02144	0.00143533	0.0134514	257.08	21.81	6.323	1.044
TRINITY_DN858_c1_g1	-2.22562	3.98209	0.00144023	0.0134898	1024.66	98.23	25.202	4.701
TRINITY_DN604_c0_g2	-2.21425	4.22469	0.00144244	0.0134996	1214.43	116.94	29.869	5.596
TRINITY_DN3512_c1_g1	-2.29691	2.7069	0.00144934	0.0135478	418.28	37.8	10.288	1.809
TRINITY_DN9959_c0_g1	-2.29691	2.7069	0.00144934	0.0135478	418.4	38.17	10.291	1.826
TRINITY_DN6352_c0_g3	-2.37227	2.18892	0.00146496	0.0136763	290.28	24.96	7.139	1.194
TRINITY_DN376_c14_g1	-2.3376	2.31675	0.00146586	0.0136763	316.53	27.77	7.785	1.329
TRINITY_DN1764_c4_g1	-2.30027	2.81555	0.00146641	0.0136763	452.49	41.33	11.129	1.978
TRINITY_DN3315_c1_g1	-2.31095	2.68123	0.0014666	0.0136763	411.25	37.16	10.115	1.778
TRINITY_DN9153_c0_g1	-2.30042	2.63454	0.00146663	0.0136763	396.86	35.73	9.761	1.71
TRINITY_DN1387_c0_g1	-2.17134	6.54349	0.001494	0.0138948	6091.03	604.85	149.811	28.943
TRINITY_DN1829_c1_g2	-2.22487	3.82881	0.00149425	0.0138948	920.3	87.79	22.635	4.201
TRINITY_DN6058_c0_g1	-2.28263	2.9312	0.00149599	0.0139054	490.47	44.69	12.063	2.138
TRINITY_DN6259_c0_g1	-2.26142	3.19521	0.0015025	0.0139548	589.91	54.65	14.509	2.615
TRINITY_DN9217_c0_g1	-2.31276	2.48114	0.00150756	0.013985	356.28	31.56	8.763	1.51
TRINITY_DN3412_c0_g1	-2.36229	2.18079	0.00151542	0.0140411	288.35	24.75	7.092	1.184
TRINITY_DN6057_c1_g1	-2.26144	3.00426	0.00152314	0.0140957	515	48.36	12.667	2.314
TRINITY_DN9415_c0_g1	-2.1649	6.75423	0.00153225	0.0141688	7046.09	703.11	173.301	33.645
TRINITY_DN1331_c0_g1	-2.16856	6.24972	0.00153799	0.0142161	4963.89	494.06	122.089	23.641
TRINITY_DN726_c2_g1	-2.37843	2.07948	0.00154594	0.014284	268.25	23.02	6.598	1.102
TRINITY_DN3484_c0_g2	-2.17248	5.40137	0.00156058	0.0143848	2750.53	273.21	67.65	13.073
TRINITY_DN151_c1_g1	-2.17621	5.17123	0.00156317	0.0143967	2343.55	231.89	57.641	11.096
TRINITY_DN2397_c1_g1	-2.25219	3.05393	0.00156361	0.0143967	533.32	50	13.117	2.393
TRINITY_DN160_c0_g1	-2.18888	4.65018	0.00156965	0.0144398	1630.58	160.07	40.105	7.659
TRINITY_DN501_c0_g1	-2.15856	6.84794	0.0015751	0.0144727	7514.04	752.98	184.811	36.031
TRINITY_DN1664_c0_g3	-2.39157	1.96569	0.00158173	0.0145164	246.95	20.74	6.074	0.993
TRINITY_DN3734_c0_g1	-2.39157	1.96569	0.00158173	0.0145164	247.43	20.75	6.086	0.993
TRINITY_DN13721_c3_g1	-2.34371	2.27157	0.00158689	0.0145538	306.63	26.98	7.542	1.291
TRINITY_DN5622_c1_g2	-2.37757	1.88773	0.00158706	0.0145538	233.21	20.42	5.736	0.977
TRINITY_DN11185_c0_g1	-2.23293	3.34052	0.00159167	0.0145903	651.56	61.9	16.025	2.962
TRINITY_DN12130_c0_g1	-2.24339	3.27922	0.00159756	0.0146275	625.1	58.65	15.375	2.806
TRINITY_DN5337_c0_g1	-2.18727	4.36362	0.0016081	0.0147032	1334.42	131.46	32.821	6.29
TRINITY_DN895_c0_g1	-2.15475	6.64199	0.00160991	0.0147032	6509.3	654.06	160.099	31.297
TRINITY_DN6096_c0_g1	-2.18987	4.39801	0.00161004	0.0147032	1366.89	134.45	33.619	6.434
TRINITY_DN86_c1_g1	-2.17542	4.90717	0.00161032	0.0147032	1948.89	192.53	47.934	9.213
TRINITY_DN514_c1_g1	-2.17429	4.95004	0.00161744	0.0147603	2007.98	199.02	49.387	9.523
TRINITY_DN399_c1_g1	-2.16271	5.78232	0.00161784	0.0147603	3583.16	357.72	88.129	17.117
TRINITY_DN5330_c0_g1	-2.26784	2.91915	0.00162238	0.0147911	484.61	45.37	11.919	2.171
TRINITY_DN998_c0_g2	-2.1703	5.12254	0.00162267	0.0147911	2264.37	225.06	55.693	10.769
TRINITY_DN2843_c0_g1	-2.2243	3.37824	0.00162313	0.0147911	668.97	63.72	16.454	3.049
TRINITY_DN4521_c0_g1	-2.24978	3.13371	0.00162701	0.0148148	564.28	53.07	13.879	2.54
TRINITY_DN6603_c0_g1	-2.18496	4.43593	0.00162835	0.0148212	1403.27	137.95	34.514	6.601
TRINITY_DN17608_c0_g1	-2.33859	2.10544	0.00162925	0.0148235	271.83	23.71	6.686	1.135
TRINITY_DN3637_c0_g2	-2.17992	4.50239	0.0016311	0.0148296	1469.09	144.81	36.133	6.93
TRINITY_DN2112_c0_g1	-2.15706	6.00711	0.00163119	0.0148296	4187.4	419.65	102.991	20.081
TRINITY_DN1382_c0_g1	-2.15742	5.89357	0.00163407	0.01485	3869.11	387.98	95.162	18.565
TRINITY_DN1272_c0_g2	-2.24421	3.18118	0.00163484	0.0148512	583.21	54.74	14.344	2.619
TRINITY_DN19_c0_g1	-2.16061	5.67237	0.00163882	0.0148814	3317.67	331.65	81.599	15.87
TRINITY_DN1486_c0_g2	-2.16966	5.00266	0.00164201	0.0149	2081.69	207.48	51.2	9.928
TRINITY_DN468_c0_g2	-2.17247	4.68938	0.00164215	0.0149	1672.9	165.66	41.146	7.927
TRINITY_DN4669_c0_g1	-2.20913	3.43049	0.00166326	0.015068	692.75	66.94	17.038	3.203
TRINITY_DN3200_c1_g1	-2.21459	3.45582	0.00168258	0.0152193	705.5	67.83	17.352	3.246
TRINITY_DN3282_c0_g1	-2.18939	3.90846	0.00168544	0.0152392	968.83	95.01	23.829	4.547
TRINITY_DN2600_c0_g4	-2.32795	2.09681	0.00168865	0.0152623	270.01	24.04	6.641	1.15
TRINITY_DN611_c0_g1	-2.16203	4.91833	0.00169167	0.0152742	1960.59	196.37	48.222	9.397
TRINITY_DN3999_c0_g1	-2.13629	16.4909	0.00169934	0.0153009	6.00394e+06	611080	147669	29240.9
TRINITY_DN1242_c0_g2	-2.3006	2.42729	0.00171344	0.0153964	341.77	30.88	8.406	1.478
TRINITY_DN1214_c0_g1	-2.14798	5.83694	0.00171925	0.0154427	3715.25	375.21	91.378	17.954
TRINITY_DN5500_c0_g1	-2.19164	3.7189	0.00172018	0.0154451	847.79	82.88	20.852	3.966
TRINITY_DN940_c1_g1	-2.21131	3.36768	0.00172231	0.0154581	662.73	64.25	16.3	3.074
TRINITY_DN1212_c0_g1	-2.29191	2.37489	0.00172374	0.015465	328.6	30.27	8.082	1.448
TRINITY_DN7088_c0_g1	-2.33194	2.1561	0.00173707	0.0155665	281.53	24.69	6.924	1.182
TRINITY_DN1503_c0_g1	-2.14858	5.63641	0.00173857	0.015574	3231.48	326.34	79.479	15.616
TRINITY_DN29762_c0_g2	-2.26939	2.52995	0.00174056	0.0155808	366.58	33.62	9.016	1.609
TRINITY_DN1929_c0_g1	-2.18152	3.93162	0.00174067	0.0155808	983.54	97.34	24.191	4.658
TRINITY_DN340_c2_g1	-2.16042	4.755	0.00174641	0.0156131	1748.8	175.46	43.012	8.396
TRINITY_DN7929_c0_g1	-2.32003	2.25232	0.00174697	0.0156131	301.84	27.31	7.424	1.307
TRINITY_DN3137_c0_g1	-2.18667	3.89123	0.00174922	0.0156259	956.55	94.48	23.527	4.521
TRINITY_DN87_c0_g1	-2.1675	4.3904	0.00174996	0.0156259	1356.03	135.09	33.352	6.464
TRINITY_DN7195_c0_g1	-2.18083	3.87132	0.00175369	0.0156491	943.22	92.65	23.199	4.433
TRINITY_DN863_c1_g1	-2.31088	2.19294	0.00176014	0.0156945	288.69	25.71	7.101	1.23
TRINITY_DN20727_c0_g1	-2.29608	2.28301	0.00176845	0.0157505	307.52	28.22	7.564	1.35
TRINITY_DN4348_c0_g1	-2.18961	3.73421	0.00177612	0.0158006	857.21	83.75	21.083	4.008
TRINITY_DN9084_c0_g2	-2.21984	3.08265	0.00178504	0.015865	542.02	52.26	13.331	2.501
TRINITY_DN1725_c1_g1	-2.26295	2.71546	0.00178542	0.015865	418.91	38.72	10.303	1.853
TRINITY_DN4281_c0_g1	-2.25951	2.71267	0.00178542	0.015865	418.18	39.15	10.285	1.874
TRINITY_DN122_c0_g1	-2.12994	7.23019	0.00178661	0.015865	9763.03	997.82	240.126	47.747
TRINITY_DN1875_c0_g1	-2.26545	2.52676	0.00178746	0.015865	366.24	34.06	9.008	1.63
TRINITY_DN3361_c0_g1	-2.1915	3.45768	0.00178901	0.0158693	705.47	69.22	17.351	3.312
TRINITY_DN4749_c0_g1	-2.20759	3.27378	0.0017964	0.015926	620.21	60.15	15.254	2.878
TRINITY_DN2404_c0_g1	-2.20124	3.24499	0.00180443	0.0159886	607.43	59.24	14.94	2.835
TRINITY_DN16173_c1_g1	-2.22658	3.11485	0.00180837	0.0160077	555.18	52.67	13.655	2.52
TRINITY_DN8382_c1_g1	-2.31184	2.08376	0.00181467	0.0160513	267.04	23.89	6.568	1.143
TRINITY_DN1400_c0_g1	-2.14775	4.72001	0.00183049	0.0161666	1704.18	172.37	41.915	8.248
TRINITY_DN12032_c0_g1	-2.20015	3.19561	0.00183248	0.016178	586.18	57.16	14.417	2.735
TRINITY_DN1330_c0_g1	-2.12401	7.21377	0.00183654	0.0162014	9645.45	990.31	237.234	47.387
TRINITY_DN644_c1_g1	-2.13621	5.39271	0.00184118	0.0162363	2722.12	276.83	66.952	13.247
TRINITY_DN6352_c0_g2	-2.21657	3.02501	0.00184988	0.0162944	520.47	50.18	12.801	2.401
TRINITY_DN5897_c0_g1	-2.35012	1.93202	0.00185373	0.0163221	239.79	20.96	5.898	1.003
TRINITY_DN5607_c0_g1	-2.14597	4.71023	0.00186996	0.0164308	1691.56	170.68	41.605	8.167
TRINITY_DN17473_c0_g1	-2.13984	5.08498	0.00187032	0.0164308	2196.74	223.05	54.03	10.673
TRINITY_DN229_c0_g1	-2.12451	6.19923	0.00187985	0.0164896	4766.37	489.45	117.231	23.421
TRINITY_DN5252_c0_g2	-2.18133	3.58589	0.00188251	0.016497	770.85	75.7	18.959	3.622
TRINITY_DN3859_c0_g1	-2.26332	2.44101	0.00188513	0.016497	343.68	32.19	8.453	1.54
TRINITY_DN361_c0_g1	-2.13082	5.40889	0.00188856	0.016516	2750.96	281.34	67.661	13.462
TRINITY_DN25_c0_g1	-2.11739	7.13377	0.0018955	0.0165642	9115.55	940.3	224.201	44.994
TRINITY_DN6953_c0_g1	-2.17993	3.54707	0.00190748	0.0166564	749.53	74.2	18.435	3.55
TRINITY_DN4329_c0_g1	-2.16778	3.66503	0.00191259	0.0166884	813.79	81.47	20.015	3.899
TRINITY_DN6292_c0_g1	-2.26442	2.48453	0.0019199	0.0167343	355.21	33.48	8.736	1.602
TRINITY_DN2739_c1_g2	-2.17757	3.4049	0.00192001	0.0167343	678.01	67	16.676	3.206
TRINITY_DN3734_c1_g1	-2.21823	2.90962	0.0019242	0.0167645	478.71	46.12	11.774	2.207
TRINITY_DN108_c1_g1	-2.14759	4.30947	0.00192779	0.0167792	1277.67	128.61	31.425	6.154
TRINITY_DN15170_c1_g3	-2.32918	2.03946	0.00192805	0.0167792	258.59	23.05	6.36	1.103
TRINITY_DN1658_c3_g1	-2.3236	2.03494	0.00192805	0.0167792	257.99	22.92	6.345	1.097
TRINITY_DN18843_c0_g1	-2.3441	1.92714	0.00192944	0.016785	238.83	21.06	5.874	1.008
TRINITY_DN6150_c0_g1	-2.17801	3.54552	0.00193263	0.0167875	749.14	73.93	18.425	3.538
TRINITY_DN9172_c0_g2	-2.25912	2.43761	0.00193917	0.016838	342.75	31.78	8.43	1.52
TRINITY_DN5321_c0_g2	-2.29555	2.07058	0.00195102	0.016922	263.91	24.17	6.491	1.157
TRINITY_DN11423_c0_g1	-2.3336	1.85209	0.00195763	0.0169413	226.09	19.55	5.561	0.935
TRINITY_DN18269_c0_g1	-2.32721	1.84692	0.00195763	0.0169413	225.06	19.64	5.536	0.94
TRINITY_DN18141_c0_g1	-2.17996	3.38564	0.00196774	0.0170225	668.87	66.05	16.451	3.161
TRINITY_DN1383_c3_g1	-2.1677	3.68233	0.00197361	0.0170541	823.82	81.55	20.262	3.902
TRINITY_DN1366_c0_g1	-2.14429	4.40289	0.00197568	0.0170559	1363.57	137.86	33.538	6.597
TRINITY_DN10460_c0_g1	-2.27078	2.40311	0.00197773	0.0170559	335.37	30.81	8.249	1.474
TRINITY_DN293_c6_g1	-2.11906	5.59025	0.00197808	0.0170559	3117.35	320.76	76.672	15.349
TRINITY_DN3659_c0_g1	-2.15273	4.03427	0.0019881	0.0171261	1054.45	105.58	25.935	5.052
TRINITY_DN8634_c0_g2	-2.24162	2.50747	0.00198929	0.0171261	359.71	33.98	8.847	1.626
TRINITY_DN728_c1_g1	-2.10311	8.3216	0.0019993	0.0172057	20749.8	2161.49	510.351	103.43
TRINITY_DN3578_c0_g1	-2.23901	2.62279	0.0020139	0.0173121	390.99	37.44	9.617	1.792
TRINITY_DN1265_c0_g4	-2.11827	5.27631	0.0020258	0.0174034	2504.18	258.33	61.591	12.361
TRINITY_DN309_c0_g1	-2.12033	5.24994	0.00202603	0.0174034	2459.25	252.78	60.486	12.096
TRINITY_DN6958_c0_g1	-2.2141	2.93636	0.00202796	0.0174136	488.41	47.41	12.013	2.268
TRINITY_DN1447_c0_g3	-2.26215	2.39612	0.00203575	0.0174611	332.63	30.64	8.181	1.466
TRINITY_DN13813_c0_g1	-2.21887	2.81589	0.00204077	0.0174933	447.92	43.1	11.017	2.062
TRINITY_DN14843_c0_g3	-2.32079	1.84173	0.00204252	0.0174933	224.31	19.6	5.517	0.938
TRINITY_DN9273_c2_g1	-2.24221	2.42394	0.00205236	0.0175543	338.8	31.87	8.333	1.525
TRINITY_DN2244_c0_g1	-2.15435	3.80337	0.00205267	0.0175543	895.7	89.75	22.03	4.295
TRINITY_DN10965_c0_g1	-2.11781	4.99472	0.00206052	0.017615	2057.46	212.28	50.604	10.158
TRINITY_DN120_c0_g1	-2.11924	4.82402	0.00206326	0.0176319	1825.78	188.39	44.906	9.015
TRINITY_DN205_c0_g2	-2.11711	4.99415	0.0020704	0.0176734	2056.15	211.8	50.572	10.135
TRINITY_DN904_c1_g1	-2.09672	7.40113	0.0020761	0.017709	10945.7	1144.65	269.213	54.773
TRINITY_DN2694_c0_g3	-2.2704	2.16019	0.00208503	0.0177656	281.16	26.34	6.915	1.26
TRINITY_DN11858_c0_g1	-2.28458	2.06172	0.00209861	0.0178551	261.75	23.64	6.438	1.131
TRINITY_DN6232_c0_g1	-2.28458	2.06172	0.00209861	0.0178551	262.4	24.39	6.454	1.167
TRINITY_DN12664_c2_g1	-2.27907	2.05727	0.00209861	0.0178551	260.95	23.85	6.418	1.141
TRINITY_DN5077_c0_g1	-2.20697	2.77344	0.00210728	0.0179092	434.01	41.7	10.675	1.995
TRINITY_DN1806_c0_g1	-2.11522	4.69365	0.00213135	0.0180806	1665.88	171.71	40.973	8.217
TRINITY_DN5893_c0_g2	-2.12463	4.48674	0.00213536	0.0181054	1443.36	148.38	35.5	7.1
TRINITY_DN2964_c0_g1	-2.14466	3.79554	0.00214466	0.018167	889.78	89.97	21.885	4.305
TRINITY_DN766_c0_g1	-2.11414	4.60724	0.00214823	0.0181906	1568.07	161.76	38.567	7.74
TRINITY_DN416_c3_g1	-2.1009	5.64961	0.00215742	0.0182429	3240.77	337.83	79.708	16.166
TRINITY_DN8984_c0_g4	-2.26526	2.15604	0.00215755	0.0182429	280.33	26.5	6.895	1.268
TRINITY_DN1237_c6_g2	-2.2601	2.15188	0.00215755	0.0182429	278.6	25.83	6.852	1.236
TRINITY_DN8451_c0_g1	-2.2022	2.70157	0.00216813	0.0183257	412.31	40.33	10.141	1.93
TRINITY_DN1398_c0_g1	-2.10663	5.10854	0.0021709	0.0183358	2223.87	231.25	54.697	11.065
TRINITY_DN3017_c0_g1	-2.17343	3.09807	0.0021709	0.0183358	544.74	53.53	13.398	2.562
TRINITY_DN393_c0_g1	-2.08352	8.14427	0.00218931	0.0184509	18301.2	1932.42	450.126	92.469
TRINITY_DN10546_c0_g1	-2.26653	2.209	0.00219338	0.0184785	291.42	27.06	7.168	1.295
TRINITY_DN18689_c0_g2	-2.23984	2.46465	0.00220218	0.0185257	348.95	32.88	8.582	1.573
TRINITY_DN1322_c0_g1	-2.14883	3.52192	0.00220492	0.0185421	733.69	73.53	18.045	3.518
TRINITY_DN860_c0_g1	-2.09369	5.71421	0.00220815	0.0185558	3386.72	354.75	83.298	16.975
TRINITY_DN1882_c0_g1	-2.08759	6.40976	0.00220938	0.0185595	5490.89	578.01	135.051	27.659
TRINITY_DN926_c0_g1	-2.10479	4.92212	0.00221528	0.0185955	1951.89	202.72	48.008	9.701
TRINITY_DN123_c1_g2	-2.11551	4.34829	0.00221716	0.0185978	1308.37	135.19	32.18	6.469
TRINITY_DN1939_c1_g1	-2.16521	3.19182	0.00222354	0.0186312	581.62	57.51	14.305	2.752
TRINITY_DN8066_c0_g3	-2.0803	7.87711	0.00222645	0.0186421	15198.3	1607.93	373.809	76.942
TRINITY_DN1201_c1_g1	-2.15292	3.20594	0.00223178	0.0186799	586.92	58.71	14.435	2.81
TRINITY_DN170_c1_g1	-2.11698	4.2169	0.00223478	0.0186863	1193.23	123.1	29.348	5.89
TRINITY_DN1003_c1_g1	-2.10101	5.07899	0.00223603	0.0186886	2176.86	226.59	53.541	10.843
TRINITY_DN2520_c0_g1	-2.12381	4.11431	0.00223777	0.0186964	1111.47	114.28	27.337	5.469
TRINITY_DN3144_c0_g2	-2.29539	2.01212	0.00223949	0.0187031	252.86	22.88	6.219	1.095
TRINITY_DN3537_c0_g1	-2.13647	3.69119	0.00224223	0.0187031	826.43	83.63	20.326	4.002
TRINITY_DN1051_c0_g2	-2.25026	2.29437	0.0022426	0.0187031	309.16	29.41	7.604	1.407
TRINITY_DN425_c0_g2	-2.11592	4.14488	0.00225463	0.0187966	1133.55	116.9	27.88	5.594
TRINITY_DN398_c2_g1	-2.09024	5.46509	0.00226193	0.0188305	2845.83	298.69	69.994	14.293
TRINITY_DN6923_c0_g1	-2.14479	3.33572	0.00226545	0.018853	643.27	65.06	15.821	3.113
TRINITY_DN11778_c0_g1	-2.30745	1.89749	0.0022678	0.018859	232.67	21.14	5.723	1.012
TRINITY_DN16665_c0_g1	-2.30745	1.89749	0.0022678	0.018859	232.61	20.71	5.721	0.991
TRINITY_DN4270_c0_g1	-2.19166	2.69308	0.00227229	0.0188896	409.35	40.48	10.068	1.937
TRINITY_DN1671_c0_g1	-2.13113	3.60006	0.00227793	0.0189177	774.3	78.97	19.044	3.779
TRINITY_DN5128_c0_g2	-2.15006	3.15517	0.0022832	0.0189512	565.86	56.73	13.918	2.715
TRINITY_DN19_c3_g1	-2.07558	7.18614	0.00229242	0.0190161	9402.08	998.33	231.248	47.771
TRINITY_DN6157_c0_g1	-2.13593	3.45309	0.00229406	0.0190229	697.7	71.48	17.16	3.421
TRINITY_DN611_c2_g1	-2.17691	3.0207	0.0022978	0.0190409	516.43	51.19	12.702	2.449
TRINITY_DN3166_c0_g1	-2.1113	4.18898	0.00229787	0.0190409	1168.62	120.54	28.743	5.768
TRINITY_DN21613_c0_g1	-2.22078	2.40666	0.00230098	0.0190555	333.65	32.13	8.206	1.538
TRINITY_DN1953_c0_g1	-2.12927	3.75127	0.00230127	0.0190555	860.83	88	21.172	4.211
TRINITY_DN3096_c0_g1	-2.08408	5.79278	0.00230356	0.0190676	3572.92	376.57	87.877	18.019
TRINITY_DN2600_c0_g2	-2.14553	3.19999	0.0023068	0.0190876	584.09	59.49	14.366	2.847
TRINITY_DN3953_c0_g1	-2.20274	2.55544	0.00231512	0.0191497	370.68	36.47	9.117	1.745
TRINITY_DN820_c0_g1	-2.07746	6.40406	0.00232061	0.019181	5461.55	578.77	134.329	27.695
TRINITY_DN653_c0_g1	-2.11768	3.85042	0.00232581	0.0192038	922.34	94.99	22.685	4.545
TRINITY_DN17191_c0_g1	-2.22462	2.32052	0.00232762	0.0192052	314.47	30.02	7.734	1.436
TRINITY_DN4286_c0_g1	-2.13262	3.58325	0.00233023	0.0192198	764.72	77.81	18.809	3.723
TRINITY_DN7537_c0_g1	-2.14125	3.39647	0.00233365	0.0192412	671.33	68.35	16.512	3.271
TRINITY_DN5750_c0_g1	-2.2092	2.59872	0.00233862	0.0192753	382.95	36.72	9.419	1.757
TRINITY_DN10667_c0_g1	-2.25159	2.19695	0.00234274	0.0192935	287.99	27.45	7.083	1.314
TRINITY_DN155_c2_g1	-2.16892	2.92935	0.0023432	0.0192935	483.23	47.73	11.885	2.284
TRINITY_DN9967_c0_g1	-2.2339	2.23279	0.00235776	0.0194055	294.51	27.71	7.244	1.326
TRINITY_DN478_c0_g1	-2.06751	7.81756	0.00236094	0.0194248	14557.7	1554.48	358.052	74.384
TRINITY_DN8985_c0_g1	-2.0771	5.74462	0.00236707	0.0194614	3451.63	365.64	84.894	17.496
TRINITY_DN1265_c0_g2	-2.07186	6.41927	0.00238027	0.0195461	5515.83	586.52	135.664	28.066
TRINITY_DN5976_c0_g1	-2.13347	3.43109	0.00238598	0.0195753	687.45	70.33	16.908	3.365
TRINITY_DN4882_c1_g1	-2.12665	3.4053	0.00240809	0.0197149	674.19	68.59	16.582	3.282
TRINITY_DN25_c1_g1	-2.06571	6.74756	0.00241459	0.0197472	6923.99	739.97	170.298	35.408
TRINITY_DN1771_c0_g2	-2.14161	3.26661	0.00241853	0.0197725	612.27	61.55	15.059	2.945
TRINITY_DN944_c0_g1	-2.066	6.54115	0.00242145	0.0197833	5998.71	641.14	147.541	30.68
TRINITY_DN3284_c0_g4	-2.28824	1.8155	0.00242451	0.0197935	218.75	20.33	5.38	0.973
TRINITY_DN5720_c0_g1	-2.28165	1.81019	0.00242451	0.0197935	217.5	20	5.35	0.957
TRINITY_DN1025_c1_g1	-2.08444	4.7883	0.00245245	0.0199557	1772.85	186.61	43.604	8.93
TRINITY_DN181_c0_g4	-2.06728	6.15588	0.00245298	0.0199557	4589.59	489.65	112.883	23.43
TRINITY_DN94_c0_g1	-2.07157	5.59589	0.00245423	0.0199557	3109.62	331.47	76.482	15.861
TRINITY_DN176_c0_g1	-2.07633	5.1858	0.00245749	0.0199714	2338.13	248.21	57.507	11.877
TRINITY_DN202_c1_g1	-2.08768	4.54115	0.00246572	0.0200173	1491.63	157.48	36.687	7.535
TRINITY_DN799_c1_g1	-2.16602	2.89756	0.00248049	0.0201161	471.68	46.71	11.601	2.235
TRINITY_DN1300_c0_g1	-2.09893	4.09425	0.00248787	0.0201689	1091.96	114.27	26.857	5.468
TRINITY_DN7612_c0_g2	-2.20389	2.51726	0.00249272	0.0202012	361.41	34.97	8.889	1.673
TRINITY_DN4164_c0_g1	-2.21818	2.36065	0.00249776	0.0202279	323.1	31.26	7.947	1.496
TRINITY_DN6379_c0_g1	-2.10768	3.82737	0.00250059	0.0202386	905.69	94.15	22.276	4.505
TRINITY_DN4274_c0_g1	-2.12019	3.53652	0.00250083	0.0202386	739.11	75.78	18.179	3.626
TRINITY_DN6810_c0_g1	-2.07177	5.21638	0.00250213	0.0202421	2386.97	254.1	58.709	12.159
TRINITY_DN1378_c0_g3	-2.07955	4.78437	0.00250694	0.0202669	1766.96	186.88	43.459	8.942
TRINITY_DN6954_c0_g1	-2.21916	2.22093	0.00251593	0.0203012	291.89	28.43	7.179	1.36
TRINITY_DN617_c0_g2	-2.15672	2.86	0.00251644	0.0203012	458.62	46.2	11.28	2.21
TRINITY_DN3832_c1_g1	-2.17456	2.60793	0.00253122	0.0204016	384.42	37.9	9.455	1.814
TRINITY_DN6921_c0_g1	-2.13516	3.16762	0.00254297	0.0204796	569.8	57.77	14.015	2.764
TRINITY_DN8218_c0_g1	-2.13861	3.07003	0.00255071	0.0205304	531.73	54.09	13.078	2.588
TRINITY_DN629_c1_g1	-2.05468	6.37322	0.00256672	0.0206351	5329.6	574.37	131.084	27.484
TRINITY_DN4658_c0_g1	-2.2529	1.91709	0.00257886	0.0206929	235.43	21.79	5.79	1.043
TRINITY_DN10416_c0_g3	-2.23142	2.18071	0.00258799	0.0207414	283.93	26.66	6.983	1.276
TRINITY_DN10194_c0_g1	-2.16642	2.7736	0.00259628	0.0207915	432.24	43.12	10.631	2.064
TRINITY_DN6300_c0_g1	-2.26079	1.98423	0.00260655	0.0208399	246.71	22.69	6.068	1.086
TRINITY_DN4678_c0_g1	-2.18442	2.4614	0.00261126	0.0208703	345.69	33.61	8.502	1.608
TRINITY_DN2878_c0_g2	-2.06478	5.17071	0.00261512	0.0208867	2309.97	246.7	56.815	11.805
TRINITY_DN1192_c2_g1	-2.101	3.57583	0.00261738	0.0208904	757.81	79.06	18.639	3.783
TRINITY_DN3715_c0_g1	-2.10327	3.63037	0.00263649	0.0210068	788.21	82.21	19.386	3.934
TRINITY_DN9049_c0_g3	-2.26836	1.79951	0.00264416	0.0210498	216.41	19.55	5.323	0.936
TRINITY_DN10254_c0_g1	-2.13046	3.06349	0.0026446	0.0210498	529	53.93	13.011	2.581
TRINITY_DN109_c0_g2	-2.20473	2.34983	0.00264991	0.0210848	320.37	30.56	7.88	1.462
TRINITY_DN493_c0_g1	-2.04054	8.30405	0.00265718	0.0211354	20328.7	2210.59	499.991	105.779
TRINITY_DN13016_c0_g1	-2.18582	2.37856	0.00265896	0.0211423	326.38	31.95	8.028	1.529
TRINITY_DN5381_c0_g1	-2.16325	2.59885	0.00266056	0.0211478	381.33	37.7	9.379	1.804
TRINITY_DN8697_c0_g1	-2.26984	1.8672	0.00267183	0.0212113	227.05	20.54	5.584	0.983
TRINITY_DN4354_c0_g1	-2.09744	3.53672	0.00267401	0.0212125	737.42	77.05	18.137	3.687
TRINITY_DN228_c0_g1	-2.05354	5.55955	0.00267418	0.0212125	3024.98	326.2	74.401	15.609
TRINITY_DN5130_c0_g1	-2.19927	2.20497	0.00268574	0.0212916	287.96	27.66	7.083	1.324
TRINITY_DN1556_c1_g1	-2.05802	5.06316	0.00268598	0.0212916	2140.98	229.56	52.658	10.984
TRINITY_DN1426_c3_g1	-2.12499	3.0591	0.00269294	0.0213394	526.68	53.82	12.954	2.575
TRINITY_DN8294_c0_g1	-2.07184	4.31313	0.00269733	0.0213523	1269.35	134.86	31.22	6.453
TRINITY_DN9325_c0_g1	-2.18741	2.29062	0.00271316	0.021463	306.22	30.18	7.532	1.444
TRINITY_DN637_c0_g2	-2.04865	5.56001	0.00271822	0.0214957	3023.83	327	74.372	15.647
TRINITY_DN856_c1_g1	-2.08131	4.00325	0.00272349	0.0215227	1021.63	108.3	25.127	5.182
TRINITY_DN207_c1_g1	-2.04678	5.43966	0.00274991	0.0216946	2779.88	300.6	68.372	14.384
TRINITY_DN1243_c0_g1	-2.06446	4.40906	0.002765	0.021784	1356.28	144.7	33.358	6.924
TRINITY_DN728_c3_g1	-2.03608	6.50581	0.00277246	0.021828	5829.76	635.99	143.385	30.433
TRINITY_DN9857_c1_g1	-2.153	2.76283	0.002775	0.021828	427.6	42.62	10.517	2.039
TRINITY_DN2979_c0_g1	-2.13997	2.78446	0.00278017	0.021859	433.58	43.91	10.664	2.101
TRINITY_DN5980_c0_g1	-2.10243	3.21227	0.00278315	0.021875	585.83	60.77	14.409	2.908
TRINITY_DN5555_c0_g2	-2.08239	3.69739	0.0027878	0.0218968	824.49	86.52	20.279	4.14
TRINITY_DN691_c0_g1	-2.04044	5.70727	0.00279112	0.0219154	3346.96	363.87	82.32	17.412
TRINITY_DN17411_c0_g1	-2.07196	3.98253	0.00279761	0.0219589	1005.81	106.96	24.738	5.118
TRINITY_DN9224_c0_g2	-2.1265	2.89528	0.0028085	0.0220072	468.59	47.63	11.525	2.279
TRINITY_DN8571_c0_g1	-2.07617	3.7869	0.00280958	0.0220082	877.23	92.8	21.576	4.441
TRINITY_DN3098_c0_g4	-2.23725	1.96532	0.00281425	0.0220299	243.05	23.24	5.978	1.112
TRINITY_DN9720_c0_g1	-2.13324	2.92954	0.00281703	0.0220442	480.66	48.9	11.822	2.34
TRINITY_DN1259_c1_g1	-2.06772	4.08161	0.0028206	0.0220615	1078.26	115.21	26.52	5.513
TRINITY_DN1037_c0_g1	-2.08332	3.71432	0.00282516	0.0220707	833.57	88.43	20.502	4.231
TRINITY_DN7812_c1_g1	-2.22036	2.06604	0.00283956	0.0221608	260.51	25.19	6.407	1.205
TRINITY_DN224_c0_g1	-2.08492	3.64974	0.00284478	0.022194	796.67	84.34	19.594	4.036
TRINITY_DN11379_c0_g1	-2.20211	2.10527	0.0028472	0.0222055	268.4	25.79	6.601	1.234
TRINITY_DN4113_c0_g1	-2.06521	4.20955	0.00284857	0.0222087	1179.23	125.93	29.004	6.026
TRINITY_DN4081_c0_g2	-2.1594	2.55869	0.00286347	0.0223024	370.01	37.15	9.101	1.778
TRINITY_DN1458_c1_g1	-2.08547	3.41257	0.00287178	0.0223446	673.96	71.1	16.576	3.402
TRINITY_DN12067_c1_g2	-2.15211	2.62605	0.00287736	0.0223805	388.34	39.3	9.551	1.88
TRINITY_DN8448_c0_g4	-2.24141	1.7779	0.00288565	0.0224245	212.46	19.62	5.226	0.939
TRINITY_DN11245_c1_g1	-2.07316	3.88742	0.00289127	0.0224436	941.07	100.44	23.146	4.806
TRINITY_DN3800_c2_g1	-2.13544	2.71593	0.00289397	0.022457	412.59	41.53	10.148	1.987
TRINITY_DN1917_c0_g1	-2.05652	4.27959	0.00290777	0.0225553	1236.66	132.93	30.416	6.361
TRINITY_DN6010_c0_g1	-2.22189	1.89223	0.00291052	0.0225553	230.3	21.8	5.664	1.043
TRINITY_DN6342_c0_g1	-2.12495	2.83452	0.00291551	0.0225798	448.68	45.84	11.036	2.193
TRINITY_DN4459_c0_g1	-2.09527	3.15966	0.00291562	0.0225798	563.84	58.86	13.868	2.817
TRINITY_DN1878_c1_g3	-2.2313	1.96055	0.0029248	0.022638	241.89	22.69	5.949	1.086
TRINITY_DN3661_c0_g3	-2.05877	4.2489	0.00292607	0.022638	1210.86	130.3	29.782	6.235
TRINITY_DN9668_c0_g1	-2.1513	2.51414	0.00292978	0.0226592	357.56	36.17	8.794	1.731
TRINITY_DN22317_c0_g1	-2.20541	1.99808	0.00293137	0.0226639	248.05	24.46	6.101	1.171
TRINITY_DN1586_c2_g1	-2.1555	2.55556	0.00293763	0.0226886	368.6	36.84	9.066	1.763
TRINITY_DN4627_c0_g1	-2.1555	2.55556	0.00293763	0.0226886	368.82	37.36	9.071	1.788
TRINITY_DN2355_c0_g2	-2.07222	3.7989	0.00293847	0.0226886	884.17	94.09	21.747	4.502
TRINITY_DN3531_c0_g1	-2.09104	3.31407	0.00294095	0.0227002	629.4	66.06	15.48	3.161
TRINITY_DN52691_c0_g1	-2.21483	2.06161	0.00294348	0.0227122	259.6	24.67	6.385	1.181
TRINITY_DN8520_c1_g1	-2.19131	2.09663	0.00294908	0.0227403	265.89	26.11	6.54	1.249
TRINITY_DN4505_c0_g1	-2.05436	4.30963	0.00295808	0.0227896	1263.35	136.39	31.073	6.526
TRINITY_DN4307_c1_g1	-2.0729	3.70598	0.00295842	0.0227896	827.57	87.84	20.355	4.203
TRINITY_DN13182_c0_g1	-2.20064	2.15599	0.00295948	0.0227901	277.55	27.36	6.826	1.309
TRINITY_DN5318_c0_g1	-2.18829	2.24454	0.00297331	0.0228815	296.19	29.3	7.285	1.402
TRINITY_DN4391_c0_g1	-2.04378	4.57685	0.00299135	0.0229974	1521.19	165.15	37.414	7.902
TRINITY_DN3387_c0_g1	-2.05658	4.08499	0.00300457	0.0230914	1079.13	116.04	26.542	5.552
TRINITY_DN4905_c0_g1	-2.06137	3.90609	0.00301462	0.0231303	952.33	101.9	23.423	4.876
TRINITY_DN2722_c0_g1	-2.08035	3.24	0.00302495	0.0231866	596.01	62.97	14.659	3.013
TRINITY_DN13853_c0_g1	-2.21561	1.88721	0.00303118	0.023219	229.18	22.26	5.637	1.065
TRINITY_DN128_c6_g2	-2.05254	3.94018	0.00304786	0.0233314	974.03	105.35	23.957	5.041
TRINITY_DN854_c0_g1	-2.03835	4.6067	0.00305112	0.0233433	1551.52	169.19	38.16	8.096
TRINITY_DN9396_c0_g1	-2.09327	3.00749	0.003057	0.0233628	505.68	53.17	12.437	2.544
TRINITY_DN2004_c8_g1	-2.18341	2.24063	0.00306932	0.0234493	294.7	28.73	7.248	1.375
TRINITY_DN3540_c0_g1	-2.15101	2.47481	0.00308765	0.0235627	348.49	35.38	8.571	1.693
TRINITY_DN1101_c0_g1	-2.02067	5.40917	0.00309681	0.0236205	2712.06	299.15	66.704	14.315
TRINITY_DN5790_c1_g1	-2.05411	3.67477	0.00313429	0.0238749	807.82	87.49	19.869	4.187
TRINITY_DN5390_c0_g1	-2.05038	3.85493	0.00313763	0.0238925	916.63	99.14	22.545	4.744
TRINITY_DN70481_c0_g1	-2.23122	1.83621	0.00315551	0.0239663	221.19	21.42	5.44	1.025
TRINITY_DN13182_c0_g2	-2.20297	1.8771	0.0031573	0.0239663	227.17	22.46	5.587	1.075
TRINITY_DN19506_c0_g1	-2.20297	1.8771	0.0031573	0.0239663	226.87	22.13	5.58	1.059
TRINITY_DN1878_c4_g1	-2.18787	1.98406	0.00316168	0.0239663	245.37	23.92	6.035	1.145
TRINITY_DN857_c1_g1	-2.02222	5.14813	0.00316423	0.0239663	2261.27	248.76	55.617	11.903
TRINITY_DN817_c0_g1	-2.0302	4.58318	0.00316661	0.0239663	1524.92	167.12	37.506	7.997
TRINITY_DN10391_c0_g2	-2.15404	2.26392	0.00316927	0.0239663	298.92	30.25	7.352	1.448
TRINITY_DN9332_c0_g1	-2.04799	3.82407	0.00317061	0.0239663	897.31	96.77	22.07	4.631
TRINITY_DN23114_c0_g3	-2.12963	2.60806	0.0031734	0.0239663	381.62	39.08	9.386	1.87
TRINITY_DN6044_c0_g1	-2.10975	2.76028	0.00317401	0.0239663	424.58	43.66	10.443	2.089
TRINITY_DN15859_c0_g1	-2.11312	2.85512	0.00317416	0.0239663	455.35	47.23	11.199	2.26
TRINITY_DN20882_c0_g2	-2.08458	2.94664	0.00317416	0.0239663	483.97	50.51	11.904	2.417
TRINITY_DN7081_c0_g2	-2.04005	4.21184	0.00319427	0.0241102	1176.99	127.73	28.949	6.112
TRINITY_DN3439_c0_g1	-2.00513	6.04916	0.00322674	0.0243474	4226.33	471.28	103.948	22.551
TRINITY_DN11953_c0_g1	-2.07207	3.14113	0.00322836	0.0243517	555.39	59.41	13.66	2.843
TRINITY_DN468_c0_g1	-2.0765	3.04606	0.00323234	0.0243738	518.67	54.69	12.757	2.617
TRINITY_DN1037_c1_g1	-2.01938	4.75888	0.00323676	0.0243949	1722.43	190.08	42.364	9.096
TRINITY_DN1537_c0_g1	-2.04249	3.84864	0.00323724	0.0243949	912.05	98.87	22.432	4.731
TRINITY_DN5283_c0_g1	-2.09542	2.87043	0.00324001	0.0244079	458.9	47.81	11.287	2.288
TRINITY_DN1213_c1_g2	-2.01725	4.98625	0.00325593	0.0245119	2018.39	223.19	49.643	10.68
TRINITY_DN7033_c1_g1	-2.12283	2.49139	0.00325823	0.0245212	351.1	36.22	8.635	1.733
TRINITY_DN3020_c0_g1	-2.15035	2.39274	0.00326327	0.0245512	328	32.53	8.067	1.556
TRINITY_DN3052_c2_g1	-2.16867	2.22884	0.00327162	0.0245728	291.71	29.44	7.175	1.409
TRINITY_DN6787_c0_g1	-2.16867	2.22884	0.00327162	0.0245728	291.93	28.6	7.18	1.368
TRINITY_DN7460_c0_g1	-2.16372	2.22488	0.00327162	0.0245728	291.3	28.72	7.165	1.374
TRINITY_DN341_c2_g1	-2.03774	4.06993	0.00328443	0.0246146	1064.92	116.5	26.192	5.575
TRINITY_DN7894_c0_g1	-2.22469	1.83098	0.00329081	0.0246461	220.49	20.88	5.423	0.999
TRINITY_DN12080_c0_g1	-2.07093	3.04163	0.00329182	0.0246461	516.98	55	12.715	2.632
TRINITY_DN3540_c0_g2	-2.09228	2.86792	0.00330733	0.0247384	457.73	47.92	11.258	2.293
TRINITY_DN3722_c0_g2	-2.03592	4.01859	0.00331932	0.0248201	1027.48	111.84	25.271	5.352
TRINITY_DN1268_c1_g1	-2.05997	3.17835	0.00333515	0.0249224	569	61.29	13.995	2.933
TRINITY_DN75646_c0_g1	-2.07312	3.11795	0.00334246	0.0249529	546.37	58.07	13.438	2.779
TRINITY_DN7232_c0_g1	-2.06613	3.08794	0.00334634	0.0249738	534.15	56.64	13.138	2.71
TRINITY_DN10722_c0_g1	-2.06814	3.0394	0.00335248	0.0250116	515.9	54.91	12.689	2.628
TRINITY_DN8281_c0_g1	-2.13175	2.33531	0.00336433	0.0250839	314.29	32.06	7.73	1.534
TRINITY_DN443_c3_g1	-2.09651	2.68483	0.00340302	0.0253235	401.85	42.24	9.884	2.021
TRINITY_DN36009_c1_g2	-2.05583	3.36889	0.00341113	0.0253566	650.84	70.41	16.008	3.369
TRINITY_DN2192_c0_g1	-2.01231	4.45324	0.00341407	0.0253651	1389.19	154.18	34.168	7.378
TRINITY_DN3863_c0_g1	-2.0443	3.54826	0.00342447	0.0254209	738.39	79.98	18.161	3.827
TRINITY_DN7009_c2_g1	-2.10533	2.55254	0.00342486	0.0254209	366.3	37.69	9.009	1.804
TRINITY_DN23666_c0_g2	-2.21812	1.82573	0.00343245	0.025469	219.16	20.53	5.39	0.982
TRINITY_DN3462_c1_g1	-2.04157	3.49207	0.00343565	0.0254846	709.15	77.12	17.442	3.69
TRINITY_DN7715_c2_g1	-2.20003	1.74484	0.0034439	0.0255133	206.46	20.12	5.078	0.963
TRINITY_DN9219_c0_g1	-2.1371	2.38216	0.00345578	0.0255657	324.9	33.47	7.991	1.602
TRINITY_DN4622_c0_g1	-2.13266	2.37862	0.00345578	0.0255657	323.69	32.97	7.961	1.578
TRINITY_DN14926_c0_g1	-2.08589	2.80332	0.00345789	0.0255679	436.97	45.5	10.748	2.177
TRINITY_DN893_c6_g1	-2.10156	2.72166	0.00347441	0.0256574	412.86	43.47	10.155	2.08
TRINITY_DN13123_c0_g2	-2.03205	3.79666	0.00349232	0.0257732	877.61	96.39	21.585	4.613
TRINITY_DN4927_c0_g1	-2.05821	3.15371	0.00350932	0.0258658	558.61	60.47	13.739	2.893
TRINITY_DN3127_c0_g1	-2.00713	4.45834	0.00352983	0.025951	1392.59	155.26	34.251	7.429
TRINITY_DN661_c1_g1	-2.07927	2.79805	0.00353307	0.0259584	434.82	46.19	10.695	2.21
TRINITY_DN59765_c0_g1	-2.02426	3.74545	0.00354363	0.0260277	845.76	92.99	20.802	4.45
TRINITY_DN5797_c0_g1	-2.10296	2.58677	0.00359096	0.0263088	374.86	38.99	9.22	1.866
TRINITY_DN376_c0_g2	-2.12482	2.24062	0.00359437	0.0263088	292.61	30.02	7.197	1.437
TRINITY_DN25221_c0_g2	-2.05885	3.0573	0.00359727	0.0263218	522.17	56.38	12.843	2.698
TRINITY_DN4829_c0_g1	-2.06478	2.81658	0.00360395	0.026354	440	47.09	10.822	2.253
TRINITY_DN10286_c0_g1	-2.07263	2.79277	0.00361003	0.0263902	432.56	45.55	10.639	2.18
TRINITY_DN977_c0_g2	-2.02344	3.65032	0.00361321	0.0264051	791.21	87.12	19.46	4.169
TRINITY_DN10019_c0_g2	-2.13267	2.15177	0.0036206	0.0264508	275.21	28.39	6.769	1.359
TRINITY_DN5306_c0_g1	-2.15319	2.11807	0.00363005	0.0265031	268.65	26.72	6.608	1.278
TRINITY_DN6686_c0_g1	-2.05183	3.10099	0.00364556	0.026608	538.48	57.52	13.244	2.753
TRINITY_DN71217_c0_g1	-2.14168	2.05703	0.00365014	0.0266247	257.44	26.41	6.332	1.264
TRINITY_DN12057_c0_g1	-2.16404	2.021	0.00366084	0.0266859	251.29	24.7	6.181	1.182
TRINITY_DN24042_c4_g1	-2.16404	2.021	0.00366084	0.0266859	251.27	25.01	6.18	1.197
TRINITY_DN2493_c0_g1	-2.03612	3.20476	0.00366891	0.026728	578.13	62.89	14.219	3.009
TRINITY_DN3690_c0_g1	-2.12602	2.28686	0.00368922	0.0268338	303.03	31.32	7.453	1.499
TRINITY_DN16902_c0_g1	-2.18284	1.92179	0.00369586	0.0268737	234.09	23.44	5.757	1.122
TRINITY_DN2173_c1_g1	-2.03969	3.2731	0.00370002	0.0268956	607.21	66.25	14.934	3.17
TRINITY_DN12343_c0_g1	-2.14782	2.11379	0.00375709	0.0271912	267.91	27.23	6.589	1.303
TRINITY_DN160_c0_g2	-2.01233	3.70516	0.00376114	0.027195	821.32	91.24	20.201	4.366
TRINITY_DN43608_c0_g2	-2.17888	1.728	0.00376625	0.027209	202.52	20.34	4.981	0.973
TRINITY_DN8835_c0_g1	-2.06595	2.78746	0.00376948	0.027209	431.04	46.42	10.602	2.221
TRINITY_DN9621_c0_g1	-2.02233	3.56569	0.00377959	0.0272513	744.71	81.93	18.316	3.921
TRINITY_DN6697_c0_g1	-2.05688	2.74956	0.00378724	0.0272733	418.66	45.46	10.297	2.175
TRINITY_DN637_c0_g3	-2.03112	3.20079	0.00379007	0.0272852	575.53	62.59	14.155	2.995
TRINITY_DN1953_c1_g1	-2.00129	3.89934	0.00382764	0.0275301	939.7	104.98	23.112	5.023
TRINITY_DN29677_c0_g1	-2.10998	2.22883	0.00382985	0.0275374	289.96	30.09	7.132	1.44
TRINITY_DN1819_c1_g2	-2.1004	2.43445	0.00384038	0.0276046	336.49	34.57	8.276	1.654
TRINITY_DN925_c0_g1	-2.04764	2.94445	0.00384651	0.0276372	480.79	52.11	11.825	2.494
TRINITY_DN23416_c0_g1	-2.0875	2.57447	0.00386994	0.0277826	371.08	39.16	9.127	1.874
TRINITY_DN5794_c0_g5	-2.01668	3.52629	0.00389517	0.0279379	724.38	79.77	17.816	3.817
TRINITY_DN7101_c0_g2	-2.11647	2.27926	0.0039221	0.0280616	300.62	31.04	7.394	1.485
TRINITY_DN41_c2_g1	-2.05588	2.77946	0.00393662	0.0281568	427.76	45.5	10.521	2.177
TRINITY_DN5298_c1_g1	-2.17176	1.72234	0.0039396	0.0281592	202.5	20.09	4.981	0.961
TRINITY_DN4253_c1_g1	-2.14	1.94593	0.00397922	0.0283567	237.05	24.49	5.83	1.172
TRINITY_DN12081_c0_g1	-2.03214	2.95885	0.00398782	0.0283831	484.52	52.97	11.917	2.535
TRINITY_DN2864_c0_g2	-2.03214	2.95885	0.00398782	0.0283831	484.61	53.02	11.919	2.537
TRINITY_DN3666_c0_g1	-2.03214	2.95885	0.00398782	0.0283831	484.65	52.87	11.92	2.53
TRINITY_DN5736_c0_g1	-2.02504	3.05529	0.00399882	0.0284435	518.94	56.88	12.764	2.722
TRINITY_DN7267_c1_g1	-2.16424	1.90696	0.00399999	0.0284435	230.83	22.81	5.677	1.092
TRINITY_DN9832_c0_g1	-2.11155	2.13499	0.00400671	0.0284565	271.31	27.77	6.673	1.329
TRINITY_DN6810_c1_g2	-2.0565	2.65303	0.004011	0.0284608	391.02	42.01	9.617	2.01
TRINITY_DN11607_c0_g2	-2.12614	2.09654	0.00402592	0.0285464	263.84	27.23	6.489	1.303
TRINITY_DN45299_c0_g1	-2.14465	1.83067	0.00404481	0.0286657	217.69	21.64	5.354	1.036
TRINITY_DN2638_c0_g1	-2.0275	3.08167	0.00404932	0.0286889	529.16	58.32	13.015	2.79
TRINITY_DN8711_c0_g1	-2.01311	3.33492	0.00406616	0.0287906	632.33	70.45	15.552	3.371
TRINITY_DN385_c1_g1	-2.14088	2.00257	0.00408912	0.0289355	246.75	24.94	6.069	1.193
TRINITY_DN15918_c0_g1	-2.09661	2.34992	0.00411138	0.0290488	315.64	33.16	7.763	1.587
TRINITY_DN6134_c0_g1	-2.09661	2.34992	0.00411138	0.0290488	316.31	33.47	7.78	1.601
TRINITY_DN3015_c0_g1	-2.02204	3.07734	0.00412123	0.0291038	526.92	57.72	12.96	2.762
TRINITY_DN28482_c0_g1	-2.12779	1.93623	0.00413659	0.0291913	234.89	23.72	5.777	1.135
TRINITY_DN4508_c0_g1	-2.01592	3.2109	0.00415754	0.0292866	579.36	63.89	14.25	3.057
TRINITY_DN11096_c0_g1	-2.02954	2.93009	0.00415758	0.0292866	474.72	51.79	11.676	2.478
TRINITY_DN4585_c0_g1	-2.02954	2.93009	0.00415758	0.0292866	475.23	51.77	11.689	2.477
TRINITY_DN7504_c0_g1	-2.1517	1.89699	0.00416217	0.0293094	229.33	22.83	5.641	1.093
TRINITY_DN44838_c0_g1	-2.03032	2.87579	0.00419973	0.0295381	456.91	49.93	11.238	2.389
TRINITY_DN2921_c0_g1	-2.0172	2.94702	0.004225	0.0296709	479.87	53.22	11.803	2.547
TRINITY_DN11154_c0_g1	-2.16447	1.78297	0.00424754	0.0297931	211.09	20.94	5.192	1.002
TRINITY_DN5511_c0_g1	-2.09011	2.11799	0.00428889	0.0300468	266.51	28.07	6.555	1.343
TRINITY_DN10969_c0_g1	-2.00287	3.08618	0.0043307	0.0302484	528.83	58.88	13.007	2.817
TRINITY_DN9397_c0_g2	-2.07824	2.33535	0.00435905	0.0303551	311.8	32.93	7.669	1.576
TRINITY_DN9734_c0_g1	-2.07824	2.33535	0.00435905	0.0303551	311.55	32.91	7.663	1.575
TRINITY_DN6085_c1_g1	-2.01815	2.77962	0.00437194	0.030402	426.42	47.22	10.488	2.259
TRINITY_DN14349_c0_g1	-2.09609	2.02086	0.00437364	0.030402	248.98	25.99	6.124	1.243
TRINITY_DN36102_c0_g2	-2.09609	2.02086	0.00437364	0.030402	249.15	26.28	6.128	1.257
TRINITY_DN16436_c0_g1	-2.06598	2.28308	0.0044101	0.0306187	299.94	31.99	7.377	1.531
TRINITY_DN10706_c0_g2	-2.00829	3.06645	0.00442303	0.0306993	522.11	57.57	12.841	2.755
TRINITY_DN6070_c0_g1	-2.0582	2.3608	0.00446185	0.0309041	317.37	33.58	7.806	1.607
TRINITY_DN3564_c0_g1	-2.00276	3.06208	0.00450218	0.0311184	520.08	58.27	12.792	2.788
TRINITY_DN12082_c0_g1	-2.13269	1.8819	0.00450839	0.0311428	225.99	23.05	5.558	1.103
TRINITY_DN3652_c0_g3	-2.01498	2.71639	0.00453145	0.031261	407.41	45.19	10.021	2.162
TRINITY_DN7261_c0_g1	-2.06566	2.40687	0.00453567	0.031261	328.31	34.51	8.075	1.651
TRINITY_DN12140_c1_g2	-2.09029	2.01627	0.00453628	0.031261	247.9	25.62	6.097	1.226
TRINITY_DN14975_c0_g1	-2.09029	2.01627	0.00453628	0.031261	247.88	26.05	6.097	1.247
TRINITY_DN11186_c0_g3	-2.11734	1.98388	0.00457244	0.0314635	242.73	24.52	5.97	1.173
TRINITY_DN18788_c0_g1	-2.11734	1.98388	0.00457244	0.0314635	243.46	25.14	5.988	1.203
TRINITY_DN8785_c0_g1	-2.05364	2.3572	0.0045927	0.0315755	316.33	34.3	7.78	1.642
TRINITY_DN8148_c0_g1	-2.07927	2.10941	0.00459281	0.0315755	264.84	28.19	6.514	1.349
TRINITY_DN6055_c0_g1	-2.10304	1.91663	0.0046507	0.0319104	231.06	23.94	5.683	1.145
TRINITY_DN3307_c0_g1	-2.00195	2.90827	0.00467665	0.0320381	465.79	51.59	11.456	2.469
TRINITY_DN13507_c0_g1	-2.08218	2.16004	0.00467803	0.0320381	275.46	29.03	6.775	1.389
TRINITY_DN26684_c0_g2	-2.11988	1.87174	0.00469314	0.0321226	224.01	22.6	5.51	1.081
TRINITY_DN9843_c0_g1	-2.08447	2.01166	0.0047055	0.0321693	246.9	26.06	6.073	1.247
TRINITY_DN13250_c0_g1	-2.00485	2.85565	0.0047452	0.0323835	449.09	49.78	11.045	2.382
TRINITY_DN3842_c0_g1	-2.00164	2.85311	0.0047452	0.0323835	448.37	49.63	11.028	2.375
TRINITY_DN2905_c2_g1	-2.06835	2.10078	0.00475347	0.0323969	262.57	27.89	6.458	1.335
TRINITY_DN17230_c0_g1	-2.1112	1.80417	0.00478561	0.0325539	213.31	21.82	5.246	1.044
TRINITY_DN100_c2_g1	-2.10442	1.79881	0.00478561	0.0325539	212.38	21.64	5.224	1.036
TRINITY_DN10066_c0_g1	-2.04663	2.26779	0.00483343	0.0327997	295.69	32.36	7.273	1.548
TRINITY_DN8254_c0_g1	-2.0905	1.90672	0.00483719	0.0327997	229.33	23.64	5.64	1.131
TRINITY_DN2824_c0_g3	-2.07862	2.00704	0.00488161	0.0330713	246.2	26.5	6.055	1.268
TRINITY_DN24649_c0_g1	-2.05734	2.0921	0.00492027	0.0332265	261.27	28.41	6.426	1.36
TRINITY_DN10074_c2_g1	-2.08419	1.90174	0.00503183	0.033842	227.85	23.81	5.604	1.139
TRINITY_DN16205_c0_g1	-2.03904	2.38582	0.00507464	0.0340504	321.75	35.08	7.914	1.679
TRINITY_DN7266_c0_g1	-2.08737	1.96016	0.00511847	0.0342757	238.05	25.05	5.855	1.199
TRINITY_DN7168_c0_g1	-2.10876	1.73883	0.00527742	0.0351475	202.68	20.85	4.985	0.998
TRINITY_DN11253_c0_g1	-2.0334	2.16827	0.00528827	0.0351895	274.56	30.48	6.753	1.458
TRINITY_DN3632_c0_g1	-2.01185	2.40345	0.00532261	0.035347	325.12	36.02	7.996	1.724
TRINITY_DN6195_c0_g1	-2.00741	2.39995	0.00532261	0.035347	323.94	36.34	7.967	1.739
TRINITY_DN2957_c0_g1	-2.05038	2.13492	0.00534263	0.0354192	269	29.45	6.616	1.409
TRINITY_DN2779_c0_g2	-2.02554	2.37517	0.0053699	0.0355593	318.54	35.05	7.835	1.677
TRINITY_DN16458_c0_g1	-2.09858	1.66443	0.00542558	0.0358258	191.72	20.12	4.715	0.963
TRINITY_DN6075_c0_g5	-2.07696	1.77716	0.0054378	0.0358861	208.22	21.77	5.121	1.042
TRINITY_DN11239_c0_g4	-2.02815	2.16414	0.00546442	0.0359697	274.43	29.51	6.75	1.412
TRINITY_DN1917_c1_g1	-2.08733	1.84602	0.00551878	0.0362129	218.91	22.89	5.384	1.095
TRINITY_DN7559_c0_g2	-2.08733	1.84602	0.00551878	0.0362129	218.87	23.26	5.383	1.113
TRINITY_DN7645_c0_g1	-2.08074	1.84082	0.00551878	0.0362129	217.81	23.01	5.357	1.101
TRINITY_DN17443_c2_g1	-2.06908	1.94573	0.00552164	0.0362129	234.72	24.97	5.773	1.195
TRINITY_DN14609_c0_g2	-2.00747	2.43802	0.00552398	0.0362129	332.64	37.08	8.181	1.774
TRINITY_DN22054_c0_g1	-2.03265	2.21292	0.00552476	0.0362129	284.02	31.17	6.986	1.491
TRINITY_DN5796_c0_g3	-2.01759	2.15583	0.00564696	0.0367928	271.64	30.17	6.681	1.444
TRINITY_DN12704_c0_g1	-2.04302	1.97899	0.00566113	0.0368318	239.51	26.25	5.891	1.256
TRINITY_DN11989_c0_g1	-2.01688	2.28689	0.00569283	0.0369935	299.35	33.3	7.363	1.593
TRINITY_DN9841_c0_g1	-2.02756	2.20891	0.00570245	0.037022	283.08	30.79	6.963	1.473
TRINITY_DN8375_c0_g1	-2.00276	2.35725	0.00584832	0.0377684	314.14	34.71	7.726	1.661
TRINITY_DN5744_c0_g2	-2.03095	1.96951	0.00587646	0.0378447	237.66	26.27	5.845	1.257
TRINITY_DN128_c8_g1	-2.04575	1.87147	0.00589989	0.037943	222.32	24.12	5.468	1.154
TRINITY_DN2960_c1_g2	-2.03924	1.86636	0.00589989	0.037943	220.65	23.82	5.427	1.14
TRINITY_DN5901_c1_g3	-2.02878	2.11791	0.00590827	0.0379759	264.92	29.47	6.516	1.41
TRINITY_DN720_c2_g1	-2.05602	1.76069	0.00592591	0.0380549	205.12	22.01	5.045	1.053
TRINITY_DN995_c1_g2	-2.0122	2.19683	0.0060767	0.038718	280	31.17	6.887	1.492
TRINITY_DN5854_c0_g2	-2.02488	1.96475	0.00610072	0.0388135	236.98	26.22	5.829	1.255
TRINITY_DN2695_c0_g2	-2.01879	1.95996	0.00610072	0.0388135	236.31	25.64	5.812	1.227
TRINITY_DN41746_c0_g3	-2.0327	1.86123	0.00614146	0.0389995	219.93	24.12	5.409	1.154
TRINITY_DN15473_c0_g2	-2.03018	2.02071	0.00614936	0.039039	247.03	26.83	6.076	1.284
TRINITY_DN1974_c0_g4	-2.04188	1.74959	0.00618763	0.0391855	203.11	21.72	4.996	1.039
TRINITY_DN17388_c0_g2	-2.05404	1.8198	0.00624133	0.0393966	213.5	23.36	5.251	1.118
TRINITY_DN8026_c0_g1	-2.05404	1.8198	0.00624133	0.0393966	214.18	22.87	5.268	1.094
TRINITY_DN6735_c0_g1	-2.00102	2.04783	0.00628192	0.039599	251.08	27.7	6.175	1.325
TRINITY_DN7073_c0_g1	-2.07281	1.7105	0.00629707	0.0396621	198.02	20.92	4.87	1.001
TRINITY_DN8461_c0_g1	-2.01236	2.10502	0.00632132	0.0397717	262.35	29.01	6.453	1.388
TRINITY_DN1366_c2_g1	-2.02613	1.85608	0.0063938	0.0400756	218.87	24.15	5.383	1.156
TRINITY_DN3374_c0_g4	-2.00132	2.09636	0.0065395	0.0407434	259.88	28.56	6.392	1.367
TRINITY_DN6177_c1_g1	-2.05282	1.62846	0.00654072	0.0407434	186.21	19.64	4.58	0.94
TRINITY_DN43415_c0_g1	-2.04505	1.62237	0.00654072	0.0407434	184.6	19.87	4.54	0.951
TRINITY_DN8839_c0_g1	-2.05817	1.699	0.00658414	0.040937	196.44	20.66	4.831	0.989
TRINITY_DN10719_c0_g1	-2.02548	1.91145	0.0066886	0.0414201	227.7	25.02	5.6	1.197
TRINITY_DN9477_c0_g1	-2.03723	1.61625	0.00685684	0.0421077	184.02	20.19	4.526	0.966
TRINITY_DN15582_c1_g3	-2.01278	1.90149	0.00695269	0.0425459	226.33	25.26	5.567	1.209
TRINITY_DN12840_c0_g1	-2.02684	1.79846	0.00706768	0.0429989	209.86	22.99	5.162	1.1
TRINITY_DN22342_c0_g1	-2.02684	1.79846	0.00706768	0.0429989	210.34	22.74	5.173	1.088
TRINITY_DN6299_c0_g4	-2.02148	1.60394	0.00718959	0.0435125	181.86	19.68	4.473	0.942
TRINITY_DN50806_c0_g1	-2.00639	1.89649	0.00722812	0.0436319	225.34	24.92	5.542	1.193
TRINITY_DN5130_c0_g4	-2.02845	1.67571	0.00753398	0.0450437	192.33	21.25	4.73	1.017
TRINITY_DN15763_c0_g1	-2.01354	1.59774	0.00753993	0.0450437	180.68	20.25	4.444	0.969
TRINITY_DN10338_c0_g1	-2.00575	1.65797	0.00824922	0.0479266	188.56	21.01	4.638	1.006
