# Supplementary material for: Transcriptome analysis of mulberry (Morus alba L.) leaves to identify differentially expressed genes associated with post-harvest shelf-life elongation
Source: Sci Rep. 2022 Oct 28;12:18195. doi: 10.1038/s41598-022-21828-7 (PMC9616847; doi:10.1038/s41598-022-21828-7)
Supplement: Supplementary file 26 — Supplementary Information 6. [file 41598_2022_21828_MOESM26_ESM.xlsx]

## Sheet: Up Regulated Unigenes
Sl No.	Trinity ID	Up Regulated Gene	Gene ID	Arabidopsis Gene	Arabidopsis Gene ID	Uniport Protein	Uniport Gene
1	trinity_dn6869_c0_g1	alpha/beta-Hydrolases superfamily	at5g36210	acylaminoacyl-peptidase-related	AT4G14570.1	Acylamino-acid-releasing enzyme	AARE
2	trinity_dn10311_c0_g1	ATH subfamily of ATP-binding cassette (ABC) proteins	at5g64940	Protein kinase superfamily protein	AT3G07700.2	Protein ACTIVITY OF BC1 COMPLEX KINASE 7, chloroplastic	ABC1K7
3	trinity_dn9747_c0_g1	MRP subfamily; multidrug resistance-associated protein 13 (MRP13)	at1g30410	multidrug resistance-associated protein 12	AT1G30420.1	ABC transporter C family member 11	ABCC11
4	trinity_dn6512_c0_g1	MRP subfamily; multidrug resistance-associated protein 11 (MRP11)	at2g07680	multidrug resistance-associated protein 2	AT2G34660.2	ABC transporter C family member 2	ABCC2
5	trinity_dn3618_c1_g1	ABC-2 type transporter family protein	at5g06530	ABC-2 type transporter family protein	AT3G52310.1	ABC transporter G family member 27	ABCG27
6	trinity_dn90_c2_g1	ABC transporter family	at1g15520	pleiotropic drug resistance	AT1G66950.1	ABC transporter G family member 39	ABCG39
7	trinity_dn20077_c0_g1	pleiotropic drug resistance 4 (PDR4)	at2g26910	pleiotropic drug resistance 12	AT1G15520.1	ABC transporter G family member 40	ABCG40
8	trinity_dn3068_c0_g1	abscisic acid responsive element-binding factor 1 (ABF1)	at1g49720	ABRE binding factor 4	AT3G19290.1	ABSCISIC ACID-INSENSITIVE 5-like protein 7	ABF4
9	trinity_dn4949_c0_g2	IIB calcium pump isoforms	at4g29900	autoinhibited Ca2+ -ATPase, isoform 8	AT5G57110.2	Calcium-transporting ATPase 8, plasma membrane-type	ACA8
10	trinity_dn7133_c0_g1	carbamoyl phosphate synthetase B (CARB)	at1g29900	acetyl-CoA carboxylase 2	AT1G36180.1	Acetyl-CoA carboxylase 2	ACC2
11	trinity_dn4327_c0_g1	acyl-CoA oxidase	at2g35690	acyl-CoA oxidase 1	AT4G16760.1	Peroxisomal acyl-coenzyme A oxidase 1	ACX1
12	trinity_dn2059_c0_g1	acyl-CoA oxidase	at4g16760	acyl-CoA oxidase 5	AT2G35690.1	Putative peroxisomal acyl-coenzyme A oxidase 1.2	ACX1.2
13	trinity_dn5170_c0_g1	glutathione-dependent formaldehyde dehydrogenase	at5g43940	alcohol dehydrogenase 1	AT1G77120.1	Alcohol dehydrogenase class-P	ADH1
14	trinity_dn1900_c1_g1	SHORT VEGETATIVE PHASE (SVP)	at2g22540	AGAMOUS-like 24	AT4G24540.1	MADS-box protein AGL24	AGL24
15	trinity_dn10164_c0_g1	MIKC (MADS box, Keratin binding domain, and C terminal domain containing ) family	at1g18750	AGAMOUS-like 30	AT2G03060.2	Agamous-like MADS-box protein AGL30	AGL30
16	trinity_dn5950_c0_g1	AHP4	at3g16360	histidine-containing phosphotransmitter 2	AT3G29350.1	Histidine-containing phosphotransfer protein 2	AHP2
17	trinity_dn1369_c0_g5	Alfin-Like family of nuclear-localized PhD domain containing homeodomain proteins	at5g20510	alfin-like 3	AT3G42790.1	PHD finger protein ALFIN-LIKE 3	AL3
18	trinity_dn7681_c0_g	ATPase E1-E2 type family protein / haloacid dehalogenase-like hydrolase family protein	at3g27870	ATPase E1-E2 type family protein / haloacid dehalogenase-like hydrolase family protein	AT1G68710.1	Putative phospholipid-transporting ATPase 9	ALA9
19	trinity_dn6270_c0_g1	EMBRYO DEFECTIVE 1030 (EMB1030)	at5g22800	Alanyl-tRNA synthetase	AT1G50200.1	Alanine--tRNA ligase	ALATS
20	trinity_dn322_c5_g1	NADP-dependent glyceraldehyde-3-phosphate dehydrogenase	at2g24270	aldehyde dehydrogenase 10A8	AT1G74920.1	Betaine aldehyde dehydrogenase 1, chloroplastic	ALDH10A8
21	trinity_dn18954_c0_g1	aldehyde dehydrogenase	at3g24503	aldehyde dehydrogenase 2B4	AT3G48000.1	Aldehyde dehydrogenase family 2 member B4, mitochondrial	ALDH2B4
22	trinity_dn7483_c0_g1	Thioesterase superfamily protein	at1g68260	Thioesterase superfamily protein	AT1G68280.1	Acyl-acyl carrier protein thioesterase ATL4, chloroplastic	ALT4
23	trinity_dn5211_c0_g1	Annexins	at5g65020	annexin 7	AT5G10230.1	Annexin D7	ANNAT7
24	trinity_dn618_c3_g1	inorganic phosphate transporter (PHT4;3)	at3g46980	phosphate transporter 4;2	AT2G38060.1	Probable anion transporter 3, chloroplastic	ANTR3
25	trinity_dn1055_c0_g1	FERONIA (FER)	at3g51550	Malectin/receptor-like protein kinase family protein	AT3G04690.1	Receptor-like protein kinase ANXUR1	ANX1
26	trinity_dn2568_c2_g1	allene oxide cyclase	at1g13280	allene oxide cyclase 3	AT3G25780.1	Allene oxide cyclase 3, chloroplastic	AOC3
27	trinity_dn4597_c0_g1	Oxidoreductase, zinc-binding dehydrogenase family protein	at4g13010	Oxidoreductase, zinc-binding dehydrogenase family protein	AT1G23740.1	NADPH-dependent alkenal/one oxidoreductase, chloroplastic	AOR
28	trinity_dn3793_c0_g1	Adenosine phosphoribosyl transferase	at1g27450	adenine phosphoribosyl transferase 3	AT4G22570.1	Adenine phosphoribosyltransferase 3	APT3
29	trinity_dn2432_c0_g2	Disease resistance protein (TIR-NBS-LRR class) family	at5g36930	disease resistance protein (TIR-NBS-LRR class)	AT5G17680.1	TIR domain-containing protein	ARALYDRAFT_488633
30	trinity_dn9176_c0_g2	thioredoxin	at4g03520	thioredoxin M-type 1	AT1G03680.1	Thioredoxin M1, chloroplastic	At1g03680
31	trinity_dn1051_c0_g1	UDP-glucosyltransferase, UGT74E2	at1g05680	UDP-Glycosyltransferase superfamily protein	AT1G05675.1	Glycosyltransferase	AT1G05675.1
32	trinity_dn1884_c0_g1	AP2C1	at2g30020	Protein phosphatase	AT1G07160.1	Probable protein phosphatase 2C 2	At1g07160
33	trinity_dn44005_c0_g1	Ribosomal L18p/L5e family protein	at3g20230	Ribosomal L18p/L5e family protein	AT1G08845.2	Ribosomal L18p/L5e family protein	At1g08845
34	trinity_dn14635_c0_g1	protein serine/threonine kinases	at1g11300	S-locus lectin protein kinase family protein	AT1G11330.2	G-type lectin S-receptor-like serine/threonine-protein kinase At1g11330	At1g11330
35	trinity_dn2506_c0_g1	S-locus lectin protein kinase family protein	at1g11340	S-locus lectin protein kinase family protein	AT1G11410.1	G-type lectin S-receptor-like serine/threonine-protein kinase At1g11410	At1g11410
36	trinity_dn44_c0_g1	1-aminocyclopropane-1-carboxylate oxidase	at1g05010	2-oxoglutarate (2OG) and Fe(II)-dependent oxygenase superfamily protein	AT1G12010.1	1-aminocyclopropane-1-carboxylate oxidase 3	At1g12010
37	trinity_dn19129_c0_g1	PENTATRICOPEPTIDE REPEAT 596 (PPR596)	at1g80270	Tetratricopeptide repeat (TPR)-like superfamily protein	AT1G15480.1	Pentatricopeptide repeat-containing protein At1g15480, mitochondrial	At1g15480
38	trinity_dn6344_c1_g1	Mitochondrial transcription termination factor family protein	at5g07900	Mitochondrial transcription termination factor family protein	AT1G21150.1	Mitochondrial transcription termination factor family protein	At1g21150
39	trinity_dn3913_c0_g1	RING/U-box superfamily protein	at1g67856	RING/U-box superfamily protein	AT1G24580.1	RING-type domain-containing protein	At1g24580
40	trinity_dn6803_c0_g1	nuclear acetyltransferase (NSI)	at1g32070	Acyl-CoA N-acyltransferases (NAT) superfamily protein	AT1G26220.1	N-acetyltransferase domain-containing protein	At1g26220
41	trinity_dn6173_c0_g2	Translation elongation factor EF1B/ribosomal protein S6 family protein	at2g18110	Translation elongation factor EF1B/ribosomal protein S6	AT1G30230.1	Elongation factor 1-delta 1	At1g30230
42	trinity_dn958_c0_g1	Vacuolar protein sorting 55	at3g11530	Vacuolar protein sorting 55 (VPS55) family protein	AT1G32410.5	Vacuolar protein sorting-associated protein 55 homolog	At1g32410
43	trinity_dn80_c0_g4	phytochrome-associated protein	at1g22280	Protein phosphatase 2C family protein	AT1G34750.1	Probable protein phosphatase 2C 10	At1g34750
44	trinity_dn1409_c1_g1	Leucine-rich repeat receptor-like protein kinase family protein	at4g08850	Protein kinase family protein with leucine-rich repeat domain	AT1G35710.1	Probable leucine-rich repeat receptor-like protein kinase At1g35710	At1g35710
45	trinity_dn7653_c0_g1	embryo defective 1241 (EMB1241)	at5g17710	Co-chaperone GrpE family protein	AT1G36390.2	GrpE protein homolog	At1g36390
46	trinity_dn4871_c0_g2	alcohol dehydrogenase	at5g19440	NAD(P)-binding Rossmann-fold superfamily protein	AT1G51410.1	Epimerase domain-containing protein	At1g51410
47	trinity_dn3973_c0_g1	Leucine-rich repeat transmembrane protein kinase	at1g07650	Leucine-rich repeat transmembrane protein kinase	AT1G53430.1	Probable LRR receptor-like serine/threonine-protein kinase At1g53430	At1g53430
48	trinity_dn1129_c0_g1	Leucine-rich repeat transmembrane protein kinase	at1g56145	Leucine-rich repeat transmembrane protein kinase	AT1G56130.1	Probable LRR receptor-like serine/threonine-protein kinase At1g56130	At1g56130
49	trinity_dn5560_c0_g1	carotenoid isomerase	at1g06820	FAD/NAD(P)-binding oxidoreductase family protein	AT1G57770 .1	FAD/NAD(P)-binding oxidoreductase family protein	At1g57770
50	trinity_dn8344_c0_g2	CW9	at1g59620	Disease resistance protein (CC-NBS-LRR class) family	AT1G58390.1	Probable disease resistance protein At1g58390	At1g58390
51	trinity_dn4472_c0_g1	Disease resistance protein (CC-NBS-LRR class) family	at1g58410	Disease resistance protein (CC-NBS-LRR class) family	AT1G58400.1	Putative disease resistance protein At1g58400	At1g58400
52	trinity_dn940_c0_g1	NAD(P)-linked oxidoreductase superfamily protein	at1g59950	NAD(P)-linked oxidoreductase superfamily protein	AT1G59960.1	NAD(P)-linked oxidoreductase superfamily protein	At1g59960
53	trinity_dn8094_c0_g1	RNA-binding (RRM/RBD/RNP motifs) family protein	at1g01080	RNA-binding (RRM/RBD/RNP motifs) family protein	AT1G60000.1	AT1G60000 protein	At1g60000
54	trinity_dn7904_c0_g1	NAD(P)-linked oxidoreductase superfamily protein	at1g60690	NAD(P)-linked oxidoreductase superfamily protein	AT1G60710.1	Probable aldo-keto reductase 4	At1g60710
55	trinity_dn1863_c0_g2	protein serine/threonine kinase activity	at4g21390	S-locus lectin protein kinase family protein	AT1G61610.1	Putative G-type lectin S-receptor-like serine/threonine-protein kinase At1g61610	At1g61610
56	trinity_dn8043_c0_g1	SUPERCENTIPEDE1 (SCN1)	at3g07880	Immunoglobulin E-set superfamily protein	AT1G62450.1	Immunoglobulin E-set superfamily protein	At1g62450
57	trinity_dn20329_c0_g1	Eukaryotic aspartyl protease family protein	at5g37540	Eukaryotic aspartyl protease family protein	AT1G66180.1	Eukaryotic aspartyl protease family protein	At1g66180
58	trinity_dn787_c1_g1	glyoxalase I homolog ATGLX1	at1g11840	Glyoxalase/Bleomycin resistance protein/Dioxygenase superfamily protein	AT1G67280.1	Probable lactoylglutathione lyase, chloroplastic	At1g67280
59	trinity_dn134_c2_g1	Leucine-rich repeat protein kinase family protein	at2g37050	Leucine-rich repeat protein kinase family protein	AT1G67720.1	Probable LRR receptor-like serine/threonine-protein kinase At1g67720	At1g67720
60	trinity_dn32172_c0_g1	Prolyl oligopeptidase family protein	at1g50380	Prolyl oligopeptidase family protein	AT1G69020.1	Prolyl oligopeptidase family protein	At1g69020
61	trinity_dn7851_c0_g1	Rubisco activase	at2g39730	P-loop containing nucleoside triphosphate hydrolases superfamily protein	AT1G73110.1	p-loop containing nucleoside triphosphate hydrolases superfamily protein	AT1G73110
62	trinity_dn217_c2_g1	phenylcoumaran benzylic ether reductase (PCBER)	at4g39230	NmrA-like negative transcriptional regulator family protein	AT1G75280.1	Isoflavone reductase homolog P3	At1g75280
63	trinity_dn5960_c0_g1	A caffeic acid/5-hydroxyferulic acid O-methyltransferase	at5g54160	O-methyltransferase family protein	AT1G77520.1	O-methyltransferase family protein	At1g77520
64	trinity_dn11079_c0_g1	large subunit of RUBISCO	atcg00490	Ribulose bisphosphate carboxylase large chain, catalytic domain	AT2G07732.1	Ribulose bisphosphate carboxylase large chain, catalytic domain-containing protein	At2g07732
65	trinity_dn7085_c0_g1	Plant basic secretory protein (BSP) family protein	at2g15220	Plant basic secretory protein (BSP) family protein	AT2G15130.1	Plant basic secretory protein (BSP) family protein	At2g15130
66	trinity_dn21196_c0_g1	embryo defective 2394 (emb2394)	at1g05190	ribosomal protein L6 family protein	AT2G18400.1	Ribosomal_L6 domain-containing protein	At2g18400
67	trinity_dn2390_c0_g1	NAD(P)-linked oxidoreductase superfamily protein	at2g21250	NAD(P)-linked oxidoreductase	AT2G21260.1	Aldo_ket_red domain-containing protein	At2g21260
68	trinity_dn22883_c0_g1	NAD(P)-binding Rossmann-fold superfamily protein	at1g07440	NAD-dependent epimerase/dehydratase family protein	AT2G29340.3	Tropinone reductase homolog At2g29340	At2g29340
69	trinity_dn10511_c0_g1	plastid transcriptionally active 3 (PTAC3)	at3g04260	genomes uncoupled 1	AT2G31400.1	Pentatricopeptide repeat-containing protein At2g31400, chloroplastic	At2g31400
70	trinity_dn14665_c0_g1	Acyl-CoA N-acyltransferases (NAT) superfamily protein	at3g22560	Acyl-CoA N-acyltransferases (NAT) superfamily protein	AT2G32020.1	N-acetyltransferase domain-containing protein	At2g32020
71	trinity_dn4828_c0_g1	Pyruvate kinase family protein	at3g52990	Pyruvate kinase family protein	AT2G36580.1	Pyruvate kinase	At2g36580
72	trinity_dn8351_c0_g1	SGNH hydrolase-type esterase superfamily protein	at3g11210	SGNH hydrolase-type esterase superfamily protein	AT2G38180.1	GDSL esterase/lipase At2g38180	At2g38180
73	trinity_dn2353_c0_g1	Zinc finger (C3HC4-type RING finger) family protein	at5g60710	Zinc finger (C3HC4-type RING finger) family protein	AT2G38970.1	Zinc finger (C3HC4-type RING finger) family protein	At2g38970
74	trinity_dn6817_c0_g1	methionine--tRNA ligase, putative / methionyl-tRNA synthetase	at4g13780	Nucleic acid-binding, OB-fold-like protein	AT2G40660.1	Nucleic acid-binding, OB-fold-like protein	At2g40660
75	trinity_dn37018_c0_g2	Ribosomal protein L1p/L10e family	at3g58660	Ribosomal protein L1p/L10e family	AT2G42650.1	Ribosomal protein L1p/L10e family	At2g42650
76	trinity_dn1446_c0_g1	Ribosomal protein L1p/L10e family	at3g63490	Ribosomal protein L1p/L10e family	AT2G42710.1	Ribosomal protein L1p/L10e family	At2g42710
77	trinity_dn5079_c0_g1	Major facilitator superfamily protein	at1g54730	Major facilitator superfamily protein	AT2G48020.2	Sugar transporter ERD6-like 7	At2g48020
78	trinity_dn10547_c0_g1	Far-red impaired responsive (FAR1) family protein	at2g43280	Far-red impaired responsive (FAR1) family protein	AT3G07500.1	FAR1 domain-containing protein	At3g07500
79	trinity_dn6404_c0_g1	DNAJ heat shock family protein	at5g01390	DNAJ heat shock family protein	AT3G08910.1	J domain-containing protein	At3g08910
80	trinity_dn8736_c0_g1	alpha 1,4-glycosyltransferase family protein	at5g01250	alpha 1,4-glycosyltransferase family protein	AT3G09020.1	Gb3_synth domain-containing protein	At3g09020
81	trinity_dn4401_c0_g1	Amino acid kinase family protein	at3g18680	aspartate/glutamate/uridylate kinase family protein	AT3G10030.1	AA_kinase domain-containing protein	At3g10030
82	trinity_dn12549_c3_g1	KH domain-containing protein / zinc finger (CCCH type) family protein	at5g06770	KH domain-containing protein / zinc finger (CCCH type) family protein	AT3G12130.1	Zinc finger CCCH domain-containing protein 36	At3g12130
83	trinity_dn7336_c0_g1	NOP56-like protein	at1g56110	NOP56-like pre RNA processing ribonucleoprotein	AT3G12860.1	NOP56-like pre RNA processing ribonucleoprotein	At3g12860
84	trinity_dn26881_c0_g1	Protein kinase family protein	at2g25760	Protein kinase family protein	AT3G13670.1	Protein kinase domain-containing protein	At3g13670
85	trinity_dn1029_c0_g1	NB-ARC domain-containing disease resistance protein	at3g14470	LRR and NB-ARC domains-containing disease resistance protein	AT3G14460.1	Putative disease resistance protein At3g14460	At3g14460
86	trinity_dn20927_c1_g1	non race-specific disease resistance 1 (NDR1)	at3g20600	Late embryogenesis abundant (LEA) hydroxyproline-rich glycoprotein family	AT3G20590.1	Late embryogenesis abundant (LEA) hydroxyproline-rich glycoprotein family	At3g20590
87	trinity_dn1081_c1_g2	AGC (cAMP-dependent, cGMP-dependent and protein kinase C) kinase family protein	at4g14350	AGC (cAMP-dependent, cGMP-dependent and protein kinase C) kinase family protein	AT3G23310.1	Non-specific serine/threonine protein kinase	At3g23310
88	trinity_dn6576_c0_g1	Nucleic acid-binding, OB-fold-like protein	at1g12800	Nucleic acid-binding proteins superfamily	AT3G23700.1	AT3g23700/MYM9_3	At3g23700
89	trinity_dn11901_c0_g1	Kelch repeat-containing F-box family protein	at1g23390	Galactose oxidase/kelch repeat superfamily protein	AT3G24760.1	F-box/kelch-repeat protein At3g24760	At3g24760
90	trinity_dn5513_c0_g3	Glycosyl hydrolase family	at5g13980	Glycosyl hydrolase family 38 protein	AT3G26720.1	Alpha-mannosidase At3g26720	At3g26720
91	trinity_dn8120_c0_g1	NAD(P)-binding Rossmann-fold superfamily protein	at4g03140	NAD(P)-binding Rossmann-fold superfamily protein	AT3G26760.1	Alcohol dehydrogenase-like protein	At3g26760
92	trinity_dn2854_c0_g1	AAA-ATPase 1 (AATP1)	at5g40010	P-loop containing nucleoside triphosphate hydrolases superfamily protein	AT3G28580.1	AAA-ATPase At3g28580	At3g28580
93	trinity_dn304_c1_g1	Ubiquitin carboxyl-terminal hydrolase-related protein	at3g47890	Ubiquitin carboxyl-terminal hydrolase-related protein	AT3G47910.2	Ubiquitin carboxyl-terminal hydrolase-related protein	At3g47910
94	trinity_dn1604_c0_g2	CZF1	at2g40140	salt-inducible zinc finger 1	AT3G55980.1	Zinc finger CCCH domain-containing protein 47	At3g55980
95	trinity_dn35805_c0_g1	Tetratricopeptide repeat (TPR)-like superfamily protein	at1g02150	Pentatricopeptide repeat (PPR) superfamily protein	AT4G02820.1	Pentatricopeptide repeat-containing protein At4g02820, mitochondrial	At4g02820
96	trinity_dn14790_c1_g1	RNA-binding (RRM/RBD/RNP motifs) family protein	at2g35410	RNA-binding (RRM/RBD/RNP motifs) family protein	AT4G09040.1	At4g09040	At4g09040
97	trinity_dn4798_c0_g1	Chaperone DnaJ-domain superfamily protein	at4g36520	Chaperone DnaJ-domain superfamily protein	AT4G12770.2	Chaperone DnaJ-domain superfamily protein	At4g12770
98	trinity_dn750_c0_g1	Protein kinase family protein	at5g09890	AGC (cAMP-dependent, cGMP-dependent and protein kinase C) kinase family protein	AT4G14350.2	Non-specific serine/threonine protein kinase	At4g14350
99	trinity_dn15101_c0_g2	Senescence/dehydration-associated protein-related	at3g21600	Senescence/dehydration-associated protein-related	AT4G15450.1	At4g15450	At4g15450
100	trinity_dn9133_c0_g1	binding partner of acd11 1 (BPA1	at5g16840	RNA-binding (RRM/RBD/RNP motifs) family protein	AT4G17720.1	Putative RRM-containing protein	At4g17720
101	trinity_dn5132_c0_g1	NB-ARC domain-containing disease resistance protein	at4g27190	NB-ARC domain-containing disease resistance protein	AT4G27220.1	Probable disease resistance protein At4g27220	At4g27220
102	trinity_dn2639_c0_g1	S-locus lectin protein kinase family protein	at4g27300	S-locus lectin protein kinase family protein	AT4G27290.1	G-type lectin S-receptor-like serine/threonine-protein kinase At4g27290	At4g27290
103	trinity_dn1309_c0_g2	DNAJ heat shock family protein	at2g20560	DNAJ heat shock family protein	AT4G28480.1	J domain-containing protein	At4g28480
104	trinity_dn5695_c1_g3	NAD(P)-binding Rossmann-fold superfamily protein	at2g37660	NAD(P)-binding Rossmann-fold superfamily protein	AT5G02240.1	Uncharacterized protein At5g02240	At5g02240
105	trinity_dn512_c0_g1	PLAC8 family protein	at3g10980	PLAC8 family protein	AT5G05350.1	PLAC8 family protein	At5g05350
106	trinity_dn12360_c0_g1	GTP-binding protein	at5g39900	Small GTP-binding protein	AT5G08650.1	Translation factor GUF1 homolog, chloroplastic	At5g08650
107	trinity_dn622_c0_g2	beta subunit of ATP synthase	atcg00480	ATP synthase alpha/beta family protein	AT5G08670.1	ATP synthase subunit beta	At5g08670
108	trinity_dn5033_c0_g1	Ribosomal protein L17 family protein	at3g54210	Ribosomal protein L17 family protein	AT5G09770.1	At5g09770	At5g09770
109	trinity_dn6075_c0_g1	disease resistance protein (TIR-NBS-LRR class)	at5g17680	Disease resistance protein (TIR-NBS-LRR class)	AT5G11250.1	Disease resistance protein (TIR-NBS-LRR class)	At5g11250
110	trinity_dn12614_c1_g1	pseudouridine synthase (NAP57)	at3g57150	Pseudouridine synthase family protein	AT5G14460.1	Pseudouridine synthase family protein	At5g14460
111	trinity_dn1729_c0_g1	RNA-binding KH domain-containing protein	at5g53060	RNA-binding KH domain-containing protein	AT5G15270.1	RNA-binding KH domain-containing protein	At5g15270
112	trinity_dn307_c0_g3	triglyceride lipases;triglyceride lipases	at4g13550	alpha/beta-Hydrolases superfamily protein	AT5G18640.1	Alpha/beta-Hydrolases superfamily protein	At5g18640
113	trinity_dn6908_c0_g1	RING/U-box superfamily protein	at3g06330	RING/U-box superfamily protein	AT5G18760.1	RING-CH-type domain-containing protein	At5g18760
114	trinity_dn2786_c0_g1	Glycosyl hydrolase family protein	at5g20950	Glycosyl hydrolase family protein	AT5G20940.1	Beta-glucosidase-like protein	At5g20940
115	trinity_dn3838_c0_g1	Calcium-dependent phosphotriesterase superfamily protein	at3g57030	Calcium-dependent phosphotriesterase superfamily protein	AT5G22020.1	Str_synth domain-containing protein	At5g22020
116	trinity_dn3342_c0_g2	GRAM domain-containing protein / ABA-responsive protein-related	at5g23370	GRAM domain-containing protein / ABA-responsive protein-related	AT5G23350.1	GEM-like protein 6	At5g23350
117	trinity_dn1070_c0_g2	S-domain-2 5 (SD2-5)	at4g32300	S-locus lectin protein kinase family protein	AT5G35370.1	G-type lectin S-receptor-like serine/threonine-protein kinase At5g35370	At5g35370
118	trinity_dn40368_c0_g1	S-adenosyl-L-methionine-dependent methyltransferases superfamily protein	at1g68040	S-adenosyl-L-methionine-dependent methyltransferases superfamily protein	AT5G38100.1	Probable S-adenosylmethionine-dependent methyltransferase At5g38100	At5g38100
119	trinity_dn12430_c0_g1	Malectin/receptor-like protein kinase family protein	at5g39000	Malectin/receptor-like protein kinase family protein	AT5G38990.1	Probable receptor-like protein kinase At5g38990	At5g38990
120	trinity_dn3228_c0_g1	Transmembrane amino acid transporter family protein	at1g08230	Transmembrane amino acid transporter family protein	AT5G41800.1	Probable GABA transporter 2	At5g41800
121	trinity_dn85_c0_g2	FAD-binding Berberine family protein	at5g44440	FAD-binding Berberine family protein	AT5G44410.1	Berberine bridge enzyme-like 27	At5g44410
122	trinity_dn3726_c0_g1	Ribosomal protein L19 family protein	at4g17560	Ribosomal protein L19 family protein	AT5G47190.1	50S ribosomal protein L19-2, chloroplastic	At5g47190
123	trinity_dn1669_c0_g1	Leucine-rich repeat transmembrane protein kinase	at5g49780	Leucine-rich repeat transmembrane protein kinase	AT5G49760.1	Protein kinase domain-containing protein	At5g49760
124	trinity_dn730_c2_g1	leucine rich repeat transmembrane protein	at2g31880	Leucine-rich repeat protein kinase family protein	AT5G63930.1	Probable leucine-rich repeat receptor-like protein kinase At5g63930	At5g63930
125	trinity_dn2206_c0_g1	plastid ribosomal protein CL15	at3g25920	Ribosomal protein L18e/L15 superfamily protein	AT5G64670.1	Ribosomal_L18e/L15P domain-containing protein	At5g64670
126	trinity_dn78353_c0_g1	Disease resistance protein (TIR-NBS-LRR class) family	at5g66900	Disease resistance protein (CC-NBS-LRR class) family	AT5G66910.1	Probable disease resistance protein At5g66910	At5g66910
127	trinity_dn8562_c0_g3	homeodomain leucine zipper class I (HD-Zip I) protein	at4g36740	homeobox protein 21	AT2G18550.1	Homeobox-leucine zipper protein ATHB-21	ATHB-21
128	trinity_dn998_c1_g1	DNAJ homologue 2 (J2)	at5g22060	DNAJ homologue 3	AT3G44110.1	Chaperone protein dnaJ 3	ATJ3
129	trinity_dn2406_c0_g1	RING-H2 zinc finger protein ATL6 (ATL6)	at3g05200	carbon/nitrogen insensitive 1	AT5G27420.1	E3 ubiquitin-protein ligase ATL31	ATL31
130	trinity_dn9131_c0_g1	cytochrome c oxidase subunit 2	atmg00160	Cytochrome C oxidase subunit II	ATMG01280.1	mitochondrial protein AtMg01280	AtMg01280
131	trinity_dn6171_c2_g1	AtObgC	at5g18570	GTP-binding protein Obg/CgtA	AT1G07615.1	Probable GTP-binding protein OBGM, mitochondrial	ATOBGM
132	trinity_dn69334_c0_g1	NADPH-cytochrome P450 reductase	at4g30210	P450 reductase 1	AT4G24520.1	NADPH--cytochrome P450 reductase 1	ATR1
133	trinity_dn22709_c0_g1	flavanone 3 hydroxylase	at5g20400	2-oxoglutarate (2OG) and Fe(II)-dependent oxygenase superfamily protein	AT1G49390.1	Fe2OG dioxygenase domain-containing protein	AXX17_At1g43550
134	trinity_dn9501_c0_g1	Arabidopsis BAG (Bcl-2-associated athanogene) proteins	at5g52060	BCL-2-associated athanogene 3	AT5G07220.1	BAG family molecular chaperone regulator 3	BAG3
135	trinity_dn130_c0_g1	BONZAI1-binding protein BAP1	at2g45760	BON association protein 1	AT3G61190.2	BON1-associated protein 1	BAP1
136	trinity_dn10604_c0_g1	E3 ubiquitin ligase	at3g63530	RING/U-box superfamily protein	AT3G19910.1	E3 ubiquitin ligase BIG BROTHER-related	BBR
137	trinity_dn6799_c0_g1	beta-hydroxylase 1 (BETA-OHASE 1)	at4g25700	beta-carotene hydroxylase 2	AT5G52570.1	Beta-carotene 3-hydroxylase 2, chloroplastic	BETA-OHASE 2
138	trinity_dn1364_c0_g1	basic helix loop helix domain protein	at5g41315	basic helix-loop-helix (bHLH) DNA-binding superfamily protein	AT1G63650.3	Transcription factor EGL1	BHLH2
139	trinity_dn4226_c0_g1	basic helix-loop-helix (bHLH) DNA-binding superfamily protein	at5g57150	basic helix-loop-helix (bHLH) DNA-binding superfamily protein	AT4G29930.3	Transcription factor bHLH27	BHLH27
140	trinity_dn3371_c0_g1	basic helix-loop-helix (bHLH) DNA-binding superfamily protein	at5g48560	basic helix-loop-helix (bHLH) DNA-binding superfamily protein	AT3G07340.1	Transcription factor bHLH62	BHLH62
141	trinity_dn1201_c5_g1	BAK1-interacting receptor-like kinase named BIR1	at5g48380	Leucine-rich repeat protein kinase family protein	AT3G28450.1	Inactive LRR receptor-like serine/threonine-protein kinase BIR2	BIR2
142	trinity_dn253_c1_g2	Homeodomain protein	at5g41410	BEL1-like homeodomain 4	AT2G23760.3	BEL1-like homeodomain protein 4	BLH4
143	trinity_dn945_c0_g3	SBP (S-ribonuclease binding protein) family protein	at5g45100	SBP (S-ribonuclease binding protein) family protein	AT4G19700.1	E3 ubiquitin-protein ligase BOI	BOI
144	trinity_dn11524_c0_g1	bZIP protein	at5g04840	Basic-leucine zipper (bZIP) transcription factor family protein	AT3G58120.1	Basic leucine zipper 61	BZIP61
145	trinity_dn5037_c0_g1	callose synthase	at4g03550	glucan synthase-like 1	AT4G04970.1	Callose synthase 11	CALS11
146	trinity_dn2572_c0_g1	Ca2+-binding protein	at5g49480	calmodulin 1	AT5G37780.1	Calmodulin-4	CAM4
147	trinity_dn289_c0_g3	Calmodulin-binding transcription activator protein	at5g64220	ethylene induced calmodulin binding protein	AT5G09410.2	Calmodulin-binding transcription activator 1	CAMTA1
148	trinity_dn85_c1_g1	Calcium-dependent lipid-binding (CaLB domain) family protein	at5g37740	Calcium-dependent lipid-binding (CaLB domain) family protein	AT1G66360.1	Protein C2-DOMAIN ABA-RELATED 2	CAR2
149	trinity_dn21449_c0_g1	Calcium-dependent lipid-binding (CaLB domain) family protein	at1g70810	Calcium-dependent lipid-binding (CaLB domain) family protein	AT1G70800.1	Protein C2-DOMAIN ABA-RELATED 6	CAR6
150	trinity_dn1214_c3_g2	Calmodulin binding protein-like	at1g73805	Calmodulin-binding protein	AT5G57580.1	Calmodulin-binding protein 60 B	CBP60B
151	trinity_dn1299_c2_g1	Calmodulin-binding protein	at5g57580	Calmodulin-binding protein	AT4G25800.2	Calmodulin-binding protein 60 D	CBP60D
152	trinity_dn36_c2_g1	glycine-rich RNA binding protein	at2g21660	cold, circadian rhythm, and RNA binding 1	AT4G39260.3	Cold, circadian rhythm, and RNA binding 1	CCR1
153	trinity_dn13286_c0_g2	Oxidoreductase, zinc-binding dehydrogenase family protein	at1g23740	Oxidoreductase, zinc-binding dehydrogenase family protein	AT4G13010.1	Chloroplast envelope quinone oxidoreductase homolog	CEQORH
154	trinity_dn18153_c0_g1	HXXXD-type acyl-transferase family protein	at5g17540	acetyl CoA:(Z)-3-hexen-1-ol acetyltransferase	AT3G03480.1	(Z)-3-hexen-1-ol acetyltransferase	CHAT
155	trinity_dn12513_c0_g1	ATP-dependent caseinolytic (Clp) protease/crotonase family protein	at1g06550	beta-hydroxyisobutyryl-CoA hydrolase 1	AT5G65940.1	3-hydroxyisobutyryl-CoA hydrolase 1	CHY1
156	trinity_dn16012_c0_g1	ClpP (caseinolytic protease)	atcg00670	CLP protease proteolytic subunit 2	AT1G12410.1	ATP-dependent Clp protease proteolytic subunit-related protein 2, chloroplastic	CLPR2
157	trinity_dn8951_c0_g1	calmodulin like 37 (CML37)	at5g42380	calmodulin-like 38	AT1G76650.3	Calcium-binding protein CML38	CML38
158	trinity_dn5945_c0_g1	ARF GAP domain (AGD)	at3g07490	Calcium-binding EF-hand family protein	AT2G43290.1	Calmodulin-like protein 5	CML5
159	trinity_dn9168_c0_g1	Cyclic nucleotide gated channel family; cyclic nucleotide gated channel 1 (CNGC1)	at5g53130	cyclic nucleotide-gated channel 13	AT4G01010.1	Putative cyclic nucleotide-gated ion channel 13	CNGC13
160	trinity_dn27771_c0_g1	Mitochondrial apocytochrome b (cob) gene encodes a subunit of the ubiquinol-cytochrome c oxidoreductase	atmg00220	Di-haem cytochrome, transmembrane;Cytochrome b/b6	AT2G07727.1	Cytochrome b	cob
161	trinity_dn4343_c0_g1	B-box type zinc finger protein	at2g47890	B-box type zinc finger protein with CCT domain	AT1G28050.1	Zinc finger protein CONSTANS-LIKE 15	COL15
162	trinity_dn1844_c0_g2	chloroplast RNA binding protein	at2g37220	chloroplast RNA-binding protein 29	AT3G53460.3	29 kDa ribonucleoprotein, chloroplastic	CP29A
163	trinity_dn2035_c0_g1	calcium-dependent protein kinase	at1g18890	calcium-dependent protein kinase 30	AT1G74740.1	Calcium-dependent protein kinase 30	CPK30
164	trinity_dn16181_c2_g1	ERF (ethylene response factor) subfamily B-5 of ERF/AP2 transcription factor family	at4g11140	cytokinin response factor 2	AT4G23750.2	Ethylene-responsive transcription factor CRF2	CRF2
165	trinity_dn5395_c0_g1	cysteine-rich RLK (RECEPTOR-like protein kinase) 25 (CRK25)	at4g05200	cysteine-rich RLK (RECEPTOR-like protein kinase) 10	AT4G23180.1	Cysteine-rich receptor-like protein kinase 10	CRK10
166	trinity_dn1849_c0_g1	cysteine-rich RLK (RECEPTOR-like protein kinase) 2 (CRK2)	at1g70520	cysteine-rich RLK (RECEPTOR-like protein kinase) 42	AT5G40380.1	Cysteine-rich receptor-like protein kinase 42	CRK42
167	trinity_dn307_c0_g2	cysteine-rich RLK (RECEPTOR-like protein kinase) 8 (CRK8)	at4g23160	cysteine-rich RLK (RECEPTOR-like protein kinase) 6	AT4G23140.1	Cysteine-rich receptor-like protein kinase 6	CRK6
168	trinity_dn4657_c0_g1	Protein kinase superfamily protein	at5g54590	Protein kinase superfamily protein	AT5G15730.2	Calcium/calmodulin-regulated receptor-like kinase 2	CRLK2
169	trinity_dn5551_c0_g1	PF01657	at3g22060	Domain of unknown function (DUF26)	AT3G58310.1	Putative cysteine-rich repeat secretory protein 61	CRRSP61
170	trinity_dn2298_c0_g1	CONSTANS	at1g04400	cryptochrome 1	AT4G08920.1	Cryptochrome-1	CRY1
171	trinity_dn6844_c0_g1	chloroplastic copper/zinc superoxide dismutase CSD2	at2g28190	Copper/zinc superoxide dismutase 1	AT1G08830.2	Superoxide dismutase [Cu-Zn] 1	CSD1
172	trinity_dn3812_c0_g2	cellulose synthase-like B4 (CSLB04)	at2g32540	cellulose synthase-like B3	AT2G32530.1	Cellulose synthase-like protein B3	CSLB3
173	trinity_dn16661_c0_g1	A2-type cyclin	at1g15570	Cyclin A2	AT1G80370.1	Cyclin-A2-4	CYCA2-4
174	trinity_dn30870_c0_g2	HCEF1	at3g54050	Inositol monophosphatase family protein	AT1G43670.1	Fructose-1,6-bisphosphatase, cytosolic	CYFBP
175	trinity_dn6986_c0_g1	rotamase cyclophilin 2 (ROC2)	at3g56070	rotamase CYP 3	AT2G16600.1	Peptidyl-prolyl cis-trans isomerase CYP19-1	CYP19-1
176	trinity_dn30378_c0_g1	lumenal cyclophilin with peptidyl-prolyl isomerase	at5g13120	rotamase CYP 4	AT3G62030.1	Peptidyl-prolyl cis-trans isomerase CYP20-3, chloroplastic	CYP20-3
177	trinity_dn15701_c0_g1	Cyclophilin-like peptidyl-prolyl cis-trans isomerase family protein	at3g15520	cyclophilin 38	AT3G01480.1	Peptidyl-prolyl cis-trans isomerase CYP38, chloroplastic	CYP38
178	trinity_dn20425_c0_g1	Cyclophilin-like peptidyl-prolyl cis-trans isomerase family protein	at4g32420	Cyclophilin-like peptidyl-prolyl cis-trans isomerase family protein	AT3G63400.3	Peptidyl-prolyl cis-trans isomerase CYP63	CYP63
179	trinity_dn5427_c0_g1	cytochrome P450; "cytochrome P450, family 71, subfamily A, polypeptide 22" (CYP71A22)	at3g48310	cytochrome P450, family 71, subfamily A, polypeptide 21	AT3G48320.1	Cytochrome P450 71A21	CYP71A21
180	trinity_dn11207_c0_g1	cytochrome p450	at2g26710	cytochrome P450, family 72, subfamily A, polypeptide 8	AT3G14620.1	AT3g14620/MIE1_12	CYP72A8
181	trinity_dn1987_c0_g2	CYP82G; "cytochrome P450, family 82, subfamily G, polypeptide 1"	at3g25180	cytochrome P450, family 82, subfamily C, polypeptide 4	AT4G31940.1	Xanthotoxin 5-hydroxylase CYP82C4	CYP82C4
182	trinity_dn8327_c0_g1	cysteine synthase CysD2	at5g28020	L-cysteine desulfhydrase 1	AT5G28030.1	Bifunctional cystathionine gamma-lyase/cysteine synthase	DES1
183	trinity_dn262_c0_g1	diacylglycerol kinase	at4g30340	diacylglycerol kinase 3	AT2G18730.1	Diacylglycerol kinase 3	DGK3
184	trinity_dn2386_c0_g1	DNAJ heat shock N-terminal domain-containing protein	at2g42750	DNAJ heat shock N-terminal domain-containing protein	AT5G23240.1	Chaperone protein dnaJ C76, chloroplastic	DJC76
185	trinity_dn5418_c0_g1	DNAJ heat shock family protein	at5g23240	DNAJ heat shock N-terminal domain-containing protein	AT2G42750.1	DNAJ heat shock N-terminal domain-containing protein	DJC77
186	trinity_dn74_c1_g1	putative 2OG-Fe(II) oxygenase	at5g24530	2-oxoglutarate (2OG) and Fe(II)-dependent oxygenase superfamily protein	AT4G10490.1	Protein DMR6-LIKE OXYGENASE 2	DLO2
187	trinity_dn2678_c1_g1	alpha dioxygenase	at1g73680	Peroxidase superfamily protein	AT3G01420.1	Alpha-dioxygenase 1	DOX1
188	trinity_dn605_c0_g2	DREB subfamily A-1 of ERF/AP2 transcription factor family (CBF3)	at4g25480	C-repeat/DRE binding factor 3	AT4G25470.1	Dehydration-responsive element-binding protein 1C	DREB1C
189	trinity_dn13075_c0_g1	P-loop containing nucleoside triphosphate hydrolases superfamily protein	at1g72660	developmentally regulated G-protein 1	AT1G17470.2	Developmentally-regulated G-protein 1	DRG1
190	trinity_dn11290_c0_g1	dormancy-associated protein (DRM1)	at1g28330	Dormancy/auxin associated family protein	AT2G33830.2	Dormancy-associated protein homolog 1	DRMH1
191	trinity_dn5259_c0_g1	DDB1a interacting protein	at5g58760	DROUGHT SENSITIVE 1	AT1G80710.1	DROUGHT SENSITIVE 1	DROUGHT SENSITIVE 1
192	trinity_dn127_c1_g1	Dynamin related protein 4C (DRP4C)	at1g60500	Dynamin related protein 4A	AT1G60530.1	Putative dynamin-related protein 4A	DRP4A
193	trinity_dn8786_c0_g1	ARC5 gene	at3g19720	Dynamin related protein 5A	AT1G53140.1	Dynamin-related protein 5A	DRP5A
194	trinity_dn7959_c0_g2	MATE efflux family protein	at3g26590	MATE efflux family protein	AT5G38030.1	Protein DETOXIFICATION 30	DTX30
195	trinity_dn346_c0_g1	1-deoxyxylulose 5-phosphate synthase	at4g15560	1-deoxy-D-xylulose 5-phosphate synthase 1	AT3G21500.1	1-deoxy-D-xylulose 5-phosphate synthase 1	DXPS1
196	trinity_dn6880_c0_g1	O-fucosyltransferase family protein	at3g30300	O-fucosyltransferase family protein	AT3G03810.1	Protein EMBRYO SAC DEVELOPMENT ARREST 30	EDA30
197	trinity_dn6715_c0_g3	Pleckstrin homology (PH) domain-containing protein / lipid-binding START domain-containing protein	at5g45560	ENHANCED DISEASE RESISTANCE 2	AT4G19040.1	Protein ENHANCED DISEASE RESISTANCE 2	EDR2
198	trinity_dn7015_c0_g1	embryo defective 2726	at4g29060	translation elongation factor Ts (EF-Ts)	AT4G11120.1	Elongation factor Ts, mitochondrial	EFTS
199	trinity_dn13274_c0_g1	S2P-like putative metalloprotease	at1g17870	Peptidase M50 family protein	AT5G35220.1	Probable zinc metalloprotease EGY1, chloroplastic	EGY1
200	trinity_dn431_c2_g1	DREB subfamily A-5 of ERF/AP2 transcription factor family	at1g19210	Integrase-type DNA-binding superfamily protein	AT1G74930.1	Ethylene-responsive transcription factor ERF018	ERF018
201	trinity_dn12264_c0_g1	DREB subfamily A-4 of ERF/AP2 transcription factor family	at1g12630	Integrase-type DNA-binding superfamily protein	AT5G52020.1	Ethylene-responsive transcription factor ERF025	ERF025
202	trinity_dn1711_c2_g1	ERF (ethylene response factor) subfamily B-3 of ERF/AP2 transcription factor family	at4g34410	Integrase-type DNA-binding superfamily protein	AT5G61890.1	Ethylene-responsive transcription factor ERF114	ERF114
203	trinity_dn7022_c0_g1	ERF (ethylene response factor) subfamily B-6 of ERF/AP2 transcription factor family	at1g68550	Integrase-type DNA-binding superfamily protein	AT3G25890.2	Ethylene-responsive transcription factor ERF119	ERF119
204	trinity_dn10201_c0_g1	ERF (ethylene response factor) subfamily B-3 of ERF/AP2 transcription factor family	at3g23240	ethylene-responsive element binding factor 15	AT2G31230.1	Ethylene-responsive transcription factor 15	ERF15
205	trinity_dn2304_c0_g1	EXORDIUM like 2 (EXL2)	at5g64260	EXORDIUM like 4	AT5G09440.1	Protein EXORDIUM-like 4	EXL4
206	trinity_dn3081_c0_g2	Glycosyl hydrolase family protein	at3g47000	Glycosyl hydrolase family protein	AT3G47010.1	Beta-D-glucan exohydrolase-like protein	F13I12.60
207	trinity_dn12044_c0_g1	GroES-like zinc-binding alcohol dehydrogenase family protein	at5g61510	oxidoreductase, zinc-binding dehydrogenase family protein	AT4G21580.1	AT4g21580/F18E5_200	F18E5.200
208	trinity_dn8885_c0_g1	HNH endonuclease domain-containing protein	at1g18680	HNH endonuclease	AT3G47490.1	At3g47490	F1P2.40
209	trinity_dn7333_c0_g1	UDP-Glycosyltransferase superfamily protein	at3g15940	UDP-Glycosyltransferase superfamily protein	AT1G52420.1	At1g52420	F6D8.36
210	trinity_dn12759_c0_g1	2-oxoglutarate (2OG) and Fe(II)-dependent oxygenase superfamily protein	at3g13610	2-oxoglutarate (2OG) and Fe(II)-dependent oxygenase superfamily protein	AT1G55290.1	Feruloyl CoA ortho-hydroxylase 2	F6'H2
211	trinity_dn16569_c0_g1	fructose-bisphosphate aldolase 2 (FBA2)	at4g38970	fructose-bisphosphate aldolase 1	AT2G21330.2	Fructose-bisphosphate aldolase	FBA1
212	trinity_dn14114_c0_g1	IDN2	at3g48670	XH/XS domain-containing protein	AT3G12550.2	Factor of DNA methylation 3	FDM3
213	trinity_dn324_c1_g1	FKBP-type immunophilin family	at4g25340	FKBP-like peptidyl-prolyl cis-trans isomerase family protein	AT5G05420.1	Peptidyl-prolyl cis-trans isomerase FKBP15-3	FKBP15-3
214	trinity_dn9109_c0_g1	FKBP-like peptidyl-prolyl cis-trans isomerase family protein	at5g13410	FKBP-like peptidyl-prolyl cis-trans isomerase family protein	AT4G19830.1	Peptidyl-prolyl cis-trans isomerase FKBP17-1, chloroplastic	FKBP17-1
215	trinity_dn469_c2_g1	arabinogalactan protein 17 precursor (FLA17)	at5g06390	arabinogalactan protein 18 precursor	AT3G11700.1	Fasciclin-like arabinogalactan protein 18	FLA18
216	trinity_dn14369_c0_g4	Protein of unknown function (DUF581)	at4g17670	Protein of unknown function (DUF581)	AT5G47060.1	FCS-Like Zinc finger 1	FLZ1
217	trinity_dn167_c1_g1	Protein of unknown function (DUF581)	at5g20700	Protein of unknown function (DUF581)	AT1G74940.1	FCS-Like Zinc finger 13	FLZ13
218	trinity_dn11450_c0_g1	Protein of unknown function (DUF581)	at1g78020	Protein of unknown function (DUF581)	AT1G22160.1	FCS-Like Zinc finger 5	FLZ5
219	trinity_dn962_c0_g1	glutamate decarboxylase	at5g17330	glutamate decarboxylase 4	AT2G02010.1	Glutamate decarboxylase 4	GAD4
220	trinity_dn10407_c0_g1	glyceraldehyde-3-phosphate dehydrogenase	at1g42970	glyceraldehyde 3-phosphate dehydrogenase A subunit	AT3G26650.1	Glyceraldehyde-3-phosphate dehydrogenase GAPA1, chloroplastic	GAPA1
221	trinity_dn20323_c1_g1	GAST1 protein	at1g75750	Gibberellin-regulated family protein	AT2G18420.1	Gibberellin-regulated protein 11	GASA11
222	trinity_dn5649_c0_g1	ZIM-like 1 (ZML1)	at3g21175	ZIM-LIKE 2	AT1G51600.2	GATA transcription factor 28	GATA28
223	trinity_dn2942_c0_g1	galacturonosyltransferase activity	at1g13250	galacturonosyltransferase-like 4	AT3G06260.1	Probable galacturonosyltransferase-like 4	GATL4
224	trinity_dn822_c0_g2	galacturonosyltransferase	at3g58790	galacturonosyltransferase 14	AT5G15470.1	Probable galacturonosyltransferase 14	GAUT14
225	trinity_dn6935_c0_g1	galacturonosyltransferase	at3g02350	Nucleotide-diphospho-sugar transferases superfamily protein	AT3G25140.1	Galacturonosyltransferase 8	GAUT8
226	trinity_dn795_c0_g2	senescence-related gene 3 (SRG3)	at3g02040	PLC-like phosphodiesterases superfamily protein	AT5G41080.1	Glycerophosphodiester phosphodiesterase GDPD2	GDPD2
227	trinity_dn31832_c0_g1	GFA1	at1g06220	Ribosomal protein S5/Elongation factor G/III/V family protein	AT5G25230.1	109 kDa U5 small nuclear ribonucleoprotein component GFL	GFL
228	trinity_dn3845_c0_g1	Class I glutamine amidotransferase-like superfamily protein	at2g23970	Class I glutamine amidotransferase-like superfamily protein	AT4G30550.1	Gamma-glutamyl peptidase 3	GGP3
229	trinity_dn15724_c0_g1	Putative ligand-gated ion channel subunit family	at2g29120	glutamate receptor 2.8	AT2G29110.1	Glutamate receptor 2.8	GLR2.8
230	trinity_dn253_c4_g1	ferredoxin dependent glutamate synthase (Fd-GOGAT)	at5g04140	glutamate synthase 2	AT2G41220.1	Ferredoxin-dependent glutamate synthase 2, chloroplastic	GLU2
231	trinity_dn6434_c0_g1	Lactoylglutathione lyase / glyoxalase I family protein	at5g57040	Lactoylglutathione lyase / glyoxalase I family protein	AT1G80160.1	AT1G80160 protein	GLYI7
232	trinity_dn1107_c0_g1	galactinol synthase 4 (GolS4)	at1g60470	galactinol synthase 7	AT1G60450.1	Galactinol synthase 7	GOLS7
233	trinity_dn127_c0_g3	glucose6-Phosphate/phosphate transporter 2	at1g61800	glucose 6-phosphate/phosphate translocator 1	AT5G54800.1	Glucose-6-phosphate/phosphate translocator 1, chloroplastic	GPT1
234	trinity_dn20927_c0_g1	glutathione peroxidase 8 (GPX8)	at1g63460	glutathione peroxidase 6	AT4G11600.1	Probable phospholipid hydroperoxide glutathione peroxidase 6, mitochondrial	GPX6
235	trinity_dn16535_c0_g1	tRNA arginine adenosine deaminase (TADA)	at1g68720	Cytidine/deoxycytidylate deaminase family protein	AT5G28050.1	Guanosine deaminase	GSDA
236	trinity_dn6909_c0_g1	glutathione transferase	at2g29490	glutathione S-transferase tau 2	AT2G29480.1	Glutathione S-transferase U2	GSTU2
237	trinity_dn1792_c0_g1	glutathione transferase	at1g17180	glutathione S-transferase TAU 24	AT1G17170.1	Glutathione S-transferase U24	GSTU24
238	trinity_dn1235_c0_g1	Glutathione transferase	at2g29420	glutathione S-transferase tau 4	AT2G29460.1	Glutathione S-transferase U4	GSTU4
239	trinity_dn5039_c0_g3	starch initiation protein 6 (PGSIP6)	at5g18480	plant glycogenin-like starch initiation protein 5	AT1G08990.1	Putative UDP-glucuronate:xylan alpha-glucuronosyltransferase 5	GUX5
240	trinity_dn1260_c2_g1	chloroplastidic phosphoglucan, water dikinase	at5g26570	Pyruvate phosphate dikinase	AT1G10760.1	Alpha-glucan water dikinase 1, chloroplastic	GWD1
241	trinity_dn1499_c1_g1	Carbohydrate-binding-like fold	at5g01260	carbohydrate kinases	AT5G26570.1	Phosphoglucan, water dikinase, chloroplastic	GWD3
242	trinity_dn9218_c1_g2	Phosphatase 2C	at1g72770	ABI2	AT1G17550.1	Protein phosphatase 2C 7	HAB2
243	trinity_dn9507_c0_g1	SOUL heme-binding family protein	at3g10130	SOUL heme-binding family protein	AT5G20140.1	SOUL heme-binding family protein	HBP5
244	trinity_dn8998_c0_g1	NAD(P)-binding Rossmann-fold superfamily protein	at4g18810	high chlorophyll fluorescence phenotype 173	AT1G16720.1	Protein HIGH CHLOROPHYLL FLUORESCENCE PHENOTYPE 173, chloroplastic	HCF173
245	trinity_dn1301_c2_g1	Protein kinase superfamily protein	at5g59700	hercules receptor kinase 1	AT3G46290.1	Receptor-like protein kinase HERK 1	HERK1
246	trinity_dn673_c1_g1	Heavy metal transport/detoxification superfamily protein	at5g60800	Heavy metal transport/detoxification superfamily protein	AT2G36950.1	Heavy metal-associated isoprenylated plant protein 5	HIPP05
247	trinity_dn2316_c0_g1	Heavy metal transport/detoxification superfamily protein	at1g22990	Heavy metal transport/detoxification superfamily protein	AT1G71050.1	Heavy metal-associated isoprenylated plant protein 20	HIPP20
248	trinity_dn20599_c0_g1	Ribosomal protein L14p/L23e family protein	at5g46160	Ribosomal protein L14p/L23e family protein	AT1G17560.1	50S ribosomal protein HLL, mitochondrial	HLL
249	trinity_dn8386_c0_g1	HMG-box (high mobility group) DNA-binding family protein	at2g34450	high mobility group B2	AT1G20693.3	High mobility group B protein 2	HMGB2
250	trinity_dn1713_c0_g1	homogentisate prenyltransferase	at3g11945	homogentisate phytyltransferase 1	AT2G18950.1	Homogentisate phytyltransferase 1, chloroplastic	HPT1
251	trinity_dn5557_c1_g2	RING/U-box superfamily protein	at5g01960	RING/U-box superfamily protein	AT1G65040.1	RING/U-box superfamily protein	Hrd1B
252	trinity_dn10404_c0_g1	Heat Stress Transcription Factor (Hsf) family	at2g26150	heat shock transcription factor A1D	AT1G32330.1	Heat stress transcription factor A-1d	HSFA1D
253	trinity_dn9703_c1_g1	heat shock protein	at5g59720	HSP20-like chaperones superfamily protein	AT1G53540.1	17.6 kDa class I heat shock protein 3	HSP17.6C
254	trinity_dn9107_c0_g2	alpha-crystallin domain containing protein	at1g06460	heat shock protein 17.6A	AT5G12030.1	17.7 kDa class II heat shock protein	HSP17.7
255	trinity_dn15575_c0_g2	HSP20-like chaperones superfamily protein	at1g52560	heat shock protein 21	AT4G27670.1	Heat shock protein 21, chloroplastic	HSP21
256	trinity_dn2276_c0_g1	90-kDa heat shock protein	at2g04030	HEAT SHOCK PROTEIN 89.1	AT3G07770.1	Heat shock protein 90-6, mitochondrial	HSP90-6
257	trinity_dn10347_c0_g1	chlorophyll synthase	at3g51820	homogentisate prenyltransferase	AT3G11945.1	Homogentisate solanesyltransferase, chloroplastic	HST
258	trinity_dn10461_c0_g1	homolog of HY5 (HYH)	at3g17609	Basic-leucine zipper (bZIP) transcription factor family protein	AT5G11260.1	Transcription factor HY5	HY5
259	trinity_dn163_c2_g2	indoleacetic acid-induced protein 16 (IAA16)	at3g04730	indole-3-acetic acid 7	AT3G23050.1	Auxin-responsive protein IAA7	IAA7
260	trinity_dn3646_c0_g1	basic helix-loop-helix (bHLH) DNA-binding superfamily protein	at3g21330	basic helix-loop-helix (bHLH) DNA-binding superfamily protein	AT4G00120.1	Transcription factor IND	IND
261	trinity_dn6695_c2_g1	IQ-domain 32 (iqd32)	at1g19870	IQ-domain 31	AT1G74690.1	Protein IQ-DOMAIN 31	IQD31
262	trinity_dn6470_c0_g1	IQ-domain 5 (IQD5)	at3g22190	IQ-domain 6	AT2G26180.1	At2g26180	IQD6
263	trinity_dn1063_c1_g1	embryo sac development arrest 39 (EDA39)	at4g33050	calmodulin-binding family protein	AT2G26190.1	IQ domain-containing protein IQM4	IQM4
264	trinity_dn7014_c0_g1	Inositol 1,3,4-trisphosphate 5/6-kinase family protein	at4g08170	Inositol 1,3,4-trisphosphate 5/6-kinase family protein	AT4G33770.1	Inositol-tetrakisphosphate 1-kinase 2	ITPK2
265	trinity_dn4096_c0_g1	lectin kinase (RLK)	at2g37710	Concanavalin A-like lectin protein kinase family protein	AT3G53810.1	L-type lectin-domain containing receptor kinase IV.2	LECRK42
266	trinity_dn23450_c0_g3	Concanavalin A-like lectin protein kinase family protein	at5g06740	Concanavalin A-like lectin protein kinase family protein	AT5G55830.1	Probable L-type lectin-domain containing receptor kinase S.7	LECRKS7
267	trinity_dn3069_c0_g1	photosystem I light harvesting complex gene 2 (LHCA2)	at3g61470	photosystem I light harvesting complex gene 6	AT1G19150.1	Photosystem I chlorophyll a/b-binding protein 6, chloroplastic	LHCA6
268	trinity_dn20209_c0_g1	photosystem II light harvesting complex gene B1B2 (LHB1B2)	at2g34420	chlorophyll A/B binding protein 1	AT1G29930.1	Chlorophyll a-b binding protein 1, chloroplastic	LHCB1.3
269	trinity_dn6709_c1_g1	LOX5	at3g22400	lipoxygenase 1	AT1G55020.1	Linoleate 9S-lipoxygenase 1	LOX1
270	trinity_dn4127_c1_g1	lipoxygenase	at3g45140	PLAT/LH2 domain-containing lipoxygenase family protein	AT1G67560.1	Lipoxygenase 6, chloroplastic	LOX6
271	trinity_dn10285_c0_g1	Protein kinase superfamily protein	at1g25390	Protein kinase superfamily protein	AT1G18390.2	LEAF RUST 10 DISEASE-RESISTANCE LOCUS RECEPTOR-LIKE PROTEIN KINASE-like 1.2	LRK10L-1.2
272	trinity_dn4468_c0_g1	Protein kinase superfamily protein	at1g67000	Protein kinase superfamily protein	AT1G66930.1	LEAF RUST 10 DISEASE-RESISTANCE LOCUS RECEPTOR-LIKE PROTEIN KINASE-like 2.7	LRK10L-2.7
273	trinity_dn26787_c0_g1	lycopene β-cyclase	at3g10230	Lycopene beta/epsilon cyclase protein	AT5G57030.1	Lycopene epsilon cyclase, chloroplastic	LUT2
274	trinity_dn10817_c0_g1	Pyridoxal-dependent decarboxylase family protein	at5g11880	Pyridoxal-dependent decarboxylase family protein	AT3G14390.1	Diaminopimelate decarboxylase 1, chloroplastic	LYSA1
275	trinity_dn17251_c0_g1	acylaminoacyl-peptidase-related	at4g14570	alpha/beta-Hydrolases superfamily protein	AT5G36210.1	Alpha/beta-Hydrolases superfamily protein	MAB16.20
276	trinity_dn8328_c0_g1	FLOWERING LOCUS C (FLC)	at5g10140	AGAMOUS-like 31	AT5G65050.1	AGAMOUS-like 31	MAF2
277	trinity_dn1201_c7_g1	APE1	at5g38660	Proteasome maturation factor UMP1	AT5G38650.1	Proteasome maturation factor UMP1	MBB18.20
278	trinity_dn1068_c2_g1	lactate/malate dehydrogenase family protein	at5g58330	Lactate/malate dehydrogenase family protein	AT5G56720.1	Malate dehydrogenase 3, cytoplasmic	MDH3
279	trinity_dn14847_c0_g2	DNA-binding protein	at2g03270	P-loop containing nucleoside triphosphate hydrolases superfamily protein	AT5G35970.1	P-loop containing nucleoside triphosphate hydrolases superfamily protein	MEE13.8
280	trinity_dn9945_c0_g1	Translation elongation factor EFG/EF2 protein	at2g45030	Translation elongation factor EFG/EF2 protein	AT1G45332.1	Elongation factor G-1, mitochondrial	MEFG1
281	trinity_dn41725_c0_g1	EF-G proteins	at1g62750	Translation elongation factor EFG/EF2 protein	AT2G45030.1	Elongation factor G-2, mitochondrial	MEFG2
282	trinity_dn8552_c0_g1	methionine adenosyltransferase 3 (MAT3)	at2g36880	S-adenosylmethionine synthetase family protein	AT3G17390.1	S-adenosylmethionine synthase 4	METK4
283	trinity_dn17791_c0_g1	farnesylated protein 3 (FP3)	at5g63530	Heavy metal transport/detoxification superfamily protein	AT5G50740.1	Heavy metal transport/detoxification superfamily protein	MFB16.14
284	trinity_dn2724_c0_g2	MITOCHONDRIAL FERREDOXIN 2 (MFDX2)	at4g21090	mitochondrial ferredoxin 1	AT4G05450.1	Adrenodoxin-like protein 1, mitochondrial	MFDX1
285	trinity_dn73_c1_g1	RNA-binding (RRM/RBD/RNP motifs) family protein	at3g13224	RNA-binding (RRM/RBD/RNP motifs) family protein	AT5G40490.1	RNA-binding (RRM/RBD/RNP motifs) family protein	MNF13.1
286	trinity_dn17046_c0_g1	plastid developmental protein DAG	at1g11430	plastid developmental protein DAG	AT3G06790.2	Multiple organellar RNA editing factor 3, mitochondrial	MORF3
287	trinity_dn5739_c0_g1	magnesium transporter 9 (MGT9)	at5g64560	magnesium transporter 7	AT5G09690.2	Magnesium transporter MRS2-7	MRS2-7
288	trinity_dn3217_c2_g1	cytochrome b(6) subunit of the cytochrome b6f complex	atcg00720	apocytochrome b	ATMG00220.1	Cytochrome b	MT-CYB
289	trinity_dn3754_c0_g4	Disease resistance protein (TIR-NBS-LRR class) family	at5g36930	disease resistance protein (TIR-NBS-LRR class)	AT5G17680.1	Disease resistance protein (TIR-NBS-LRR class)	MVA3.30
290	trinity_dn6421_c0_g3	IIIB acid phosphatase	at4g25150	IIIB acid phosphatase	AT5G51260.1	Acid phosphatase	MWD22.21
291	trinity_dn1780_c0_g2	R2R3 factor gene family	at3g61250	myb domain protein 16	AT5G15310.1	Transcription factor MYB16	MYB16
292	trinity_dn4056_c0_g1	R2R3 factor gene family	at4g37260	myb domain protein 70	AT2G23290.1	At2g23280	MYB70
293	trinity_dn1925_c1_g2	myb domain protein 94 (MYB94)	at3g47600	myb domain protein 96	AT5G62470.2	Transcription factor MYB96	MYB96
294	trinity_dn2777_c0_g1	NAC domain containing protein 36 (NAC036)	at2g17040	NAC domain containing protein 35	AT2G02450.2	NAC domain-containing protein 35	NAC035
295	trinity_dn11364_c0_g1	NAD-dependent malic enzyme	at4g00570	NAD-dependent malic enzyme 1	AT2G13560.1	NAD-dependent malic enzyme 1, mitochondrial	NAD-ME1
296	trinity_dn2074_c0_g1	NADP-ME4	at1g79750	NADP-malic enzyme 3	AT5G25880.1	NADP-dependent malic enzyme 3	NADP-ME3
297	trinity_dn4032_c0_g1	NAD(P)H dehydrogenase complex	atcg01050	NADH dehydrogenase subunit 4	ATMG00580.1	NADH-ubiquinone oxidoreductase chain 4	ND4
298	trinity_dn1119_c0_g1	NAD(P)H dehydrogenase	at1g07180	alternative NAD(P)H dehydrogenase 2	AT2G29990.1	Internal alternative NAD(P)H-ubiquinone oxidoreductase A2, mitochondrial	NDA2
299	trinity_dn7692_c0_g1	NAD(P)H dehydrogenase B1	at4g28220	NAD(P)H dehydrogenase B3	AT4G21490.1	External alternative NAD(P)H-ubiquinone oxidoreductase B3, mitochondrial	NDB3
300	trinity_dn17292_c0_g1	nucleoside diphosphate kinase 3 (ndpk3)	at4g11010	Nucleoside diphosphate kinase family protein	AT4G23900.1	Nucleoside diphosphate kinase IV, chloroplastic/mitochondrial	NDK4
301	trinity_dn2605_c0_g1	NOT2/NOT3/NOT5 family protein	at5g18230	NOT2/NOT3/NOT5 family protein	AT1G07705.2	NOT2 / NOT3 / NOT5 family	Negative on TATA less2a
302	trinity_dn5561_c0_g1	NIMA-related serine/threonine kinases	at3g20860	NIMA related 6	AT3G44200.1	Serine/threonine-protein kinase Nek5	NEK5
303	trinity_dn13235_c0_g1	Kinase interacting (KIP1-like) family protein	at3g22790	kinase interacting (KIP1-like) family protein	AT4G14760.1	Protein NETWORKED 1B	NET1B
304	trinity_dn12711_c0_g1	Kinase interacting (KIP1-like) family protein	at5g58320	Kinase interacting (KIP1-like) family protein	AT2G30500.2	Protein NETWORKED 4B	NET4B
305	trinity_dn793_c0_g2	CCAAT-binding complex	at1g72830	nuclear factor Y, subunit A8	AT1G17590.4	Nuclear transcription factor Y subunit A-8	NFYA8
306	trinity_dn4557_c0_g1	nuclear factor Y, subunit B3	at4g14540	nuclear factor Y, subunit B2	AT5G47640.1	Nuclear transcription factor Y subunit B-2	NFYB2
307	trinity_dn10827_c0_g3	NSP-interacting kinase (NIK1)	at5g16000	NSP-interacting kinase 2	AT3G25560.1	Protein NSP-INTERACTING KINASE 2	NIK2
308	trinity_dn28078_c0_g1	Intron maturase, type II family protein	at5g46920	Intron maturase, type II family protein	AT1G30010.1	Nuclear intron maturase 1, mitochondrial	NMAT1
309	trinity_dn10275_c0_g1	di- and tri-peptide transporter	at2g02040	Major facilitator superfamily protein	AT1G62200.1	Protein NRT1/ PTR FAMILY 8.5	NPF8.5
310	trinity_dn9038_c0_g1	NPY family genes	at4g31820	Phototropic-responsive NPH3 family protein	AT5G67440.1	BTB/POZ domain-containing protein NPY3	NPY3
311	trinity_dn19205_c0_g1	Nramp2 family; NRAMP metal ion transporter 6 (NRAMP6)	at1g15960	natural resistance-associated macrophage protein 1	AT1G80830.1	Metal transporter Nramp1	NRAMP1
312	trinity_dn1783_c0_g1	NAP1-related protein 1 (NRP1)	at1g74560	NAP1-related protein 1 (NRP1)	AT1G18800.1	NAP1-related protein 2	NRP2
313	trinity_dn41315_c0_g1	non-catalytic subunits of Nuclear RNA polymerases II and V	at1g54250	RNA polymerase Rpb8	AT3G59600.1	DNA-directed RNA polymerases II, IV and V subunit 8B	NRPB8B
314	trinity_dn14064_c0_g1	DNA-dependent RNA polymerase IV (aka RNA polymerase D)	at3g23780	nuclear RNA polymerase D2B	AT3G18090.1	DNA-directed RNA polymerase D subunit 2b	NRPD2b
315	trinity_dn14474_c0_g1	ADP-ribose pyrophosphatase	at5g47650	nudix hydrolase homolog 10	AT4G25434.1	Nudix hydrolase 10	NUDT10
316	trinity_dn13737_c0_g1	nudix hydrolase homolog 20 (NUDT20)	at5g19460	nudix hydrolase homolog 24	AT5G19470.1	Nudix hydrolase 24, chloroplastic	NUDT24
317	trinity_dn6377_c0_g1	nudix hydrolase homolog 25 (NUDX25)	at1g30110	nudix hydrolase homolog 26	AT3G10620.1	Nudix hydrolase 26, chloroplastic	NUDT26
318	trinity_dn5665_c0_g1	cytosolic O-acetylserine(thiol)lyase	at4g14880	O-acetylserine (thiol) lyase (OAS-TL) isoform A2	AT3G22460.1	Putative inactive cysteine synthase 2	OASA2
319	trinity_dn6451_c0_g1	OEP16	at2g28900	Mitochondrial import inner membrane translocase subunit Tim17/Tim22/Tim23 family protein	AT4G16160.1	Outer envelope pore protein 16-2, chloroplastic	OEP162
320	trinity_dn3092_c0_g1	alpha/beta barrel fold family of FMN-containing oxidoreductases	at1g76680	12-oxophytodienoate reductase 2	AT1G76690.1	12-oxophytodienoate reductase 2	OPR2
321	trinity_dn15533_c0_g1	oligopeptide transporter (OPT3)	at4g16370	oligopeptide transporter 2	AT1G09930.1	Oligopeptide transporter 2	OPT2
322	trinity_dn11585_c0_g1	SEC-C motif-containing protein / OTU-like cysteine protease family protein	at5g67170	OTU-like cysteine protease family protein	AT2G27350.6	OVARIAN TUMOR DOMAIN-containing deubiquitinating enzyme 6	OTU6
323	trinity_dn4707_c0_g1	senescence-associated gene 101 (SAG101)	at5g14930	alpha/beta-Hydrolases superfamily protein	AT3G52430.1	Lipase-like PAD4	PAD4
324	trinity_dn1478_c1_g1	Pectinacetylesterase family protein	at4g19420	Pectinacetylesterase family protein	AT4G19410.1	Pectin acetylesterase 7	PAE7
325	trinity_dn14291_c1_g1	purple acid phosphatase 10 (PAP10)	at2g16430	purple acid phosphatase 12	AT2G27190.1	Fe(3+)-Zn(2+) purple acid phosphatase 12	PAP12
326	trinity_dn247_c0_g3	Calcium-binding EF-hand family protein	at4g27280	pinoid-binding protein 1	AT5G54490.1	Calcium-binding protein PBP1	PBP1
327	trinity_dn521_c1_g1	Protein kinase superfamily protein	at5g18610	Protein kinase superfamily protein	AT5G13160.1	Serine/threonine-protein kinase PBS1	PBS1
328	trinity_dn2607_c2_g3	Peroxidase superfamily protein	at2g22420	Peroxidase superfamily protein	AT5G19890.1	Peroxidase 59	PER59
329	trinity_dn10795_c0_g1	Peroxidase superfamily protein	at5g39580	Peroxidase superfamily protein	AT5G64120.1	Peroxidase 71	PER71
330	trinity_dn11645_c0_g1	DNA-damage resistance protein (DRT112)	at1g20340	plastocyanin 1	AT1G76100.1	Plastocyanin minor isoform, chloroplastic	PETE
331	trinity_dn31250_c0_g1	D-isomer specific 2-hydroxyacid dehydrogenase family protein	at1g72190	D-3-phosphoglycerate dehydrogenase	AT4G34200.1	D-3-phosphoglycerate dehydrogenase 1, chloroplastic	PGDH1
332	trinity_dn2644_c0_g1	6-phosphoglucunolactonase	at5g24400	6-phosphogluconolactonase 2	AT3G49360.1	Probable 6-phosphogluconolactonase 2	PGL2
333	trinity_dn3548_c1_g1	Homeodomain-like superfamily protein	at5g45580	Homeodomain-like superfamily protein	AT3G24120.1	Protein PHR1-LIKE 2	PHL2
334	trinity_dn1264_c3_g1	plastidic alpha-glucan phosphorylase	at3g29320	alpha-glucan phosphorylase 2	AT3G46970.1	Alpha-glucan phosphorylase 2, cytosolic	PHS2
335	trinity_dn3268_c0_g1	phosphate transporter 1;9 (PHT1;9)	at1g76430	phosphate transporter 1;8	AT1G20860.1	Probable inorganic phosphate transporter 1-8	PHT1-8
336	trinity_dn6521_c0_g1	plasma membrane intrinsic protein subfamily PIP1	at4g00430	plasma membrane intrinsic protein 1B	AT2G45960.2	AT2G45960 protein	PIP1B
337	trinity_dn775_c0_g2	Patatin-related phospholipase A	at4g37070	PATATIN-like protein 5	AT4G37060.1	Patatin-like protein 5	PLP5
338	trinity_dn6215_c0_g1	Major facilitator superfamily protein	at2g20780	polyol/monosaccharide transporter 5	AT3G18830.1	Polyol transporter 5	PLT5
339	trinity_dn33896_c0_g1	Tropomyosin-related	at1g06530	Tropomyosin-related	AT3G58840.2	Peroxisomal and mitochondrial division factor 1	PMD1
340	trinity_dn8509_c0_g1	2Fe-2S ferredoxin-like superfamily protein	at4g32590	NDH-dependent cyclic electron flow 1	AT3G16250.1	Photosynthetic NDH subunit of subcomplex B 3, chloroplastic	PNSB3
341	trinity_dn1906_c0_g1	phloem protein 2-A4 (PP2-A4)	at1g33920	phloem protein 2-A1	AT4G19840.1	Protein PHLOEM PROTEIN 2-LIKE A1	PP2A1
342	trinity_dn6848_c0_g1	2A protein serine/threonine phosphatase	at1g17720	protein phosphatase 2A 55 kDa regulatory subunit B alpha isoform	AT1G51690.3	Serine/threonine protein phosphatase 2A 55 kDa regulatory subunit B alpha isoform	PP2AB1
343	trinity_dn5017_c0_g1	PPO2, a putative protoporphyrinogen oxidase	at5g14220	Flavin containing amine oxidoreductase family	AT4G01690.1	Protoporphyrinogen oxidase 1, chloroplastic	PPOX1
344	trinity_dn12672_c0_g1	Protease inhibitor/seed storage/LTP family protein	at1g70250	PR5-like receptor kinase	AT5G38280.1	PR5-like receptor kinase	PR5K
345	trinity_dn8437_c0_g1	PR1 gene	at2g14610	basic pathogenesis-related protein 1	AT2G14580.1	Pathogenesis-related protein 1	PRB1
346	trinity_dn1397_c0_g1	profilin 1 (PRF1)	at2g19760	profilin 2	AT4G29350.1	Profilin-2	PRF2
347	trinity_dn3991_c0_g1	D1 subunit of photosystem I and II	atcg00340	Photosystem I, PsaA/PsaB protein	ATCG00350.1	Photosystem I P700 chlorophyll a apoprotein A1	psaA
348	trinity_dn1754_c0_g1	psaA protein	atcg00350	Photosystem I, PsaA/PsaB protein	ATCG00340.1	Photosystem I P700 chlorophyll a apoprotein A2	psaB
349	trinity_dn808_c0_g1	PSII D2 protein	atcg00270	photosystem II reaction center protein A	ATCG00020.1	Photosystem II protein D1	psbA
350	trinity_dn14336_c0_g2	CP43 subunit of the photosystem II	atcg00280	photosystem II reaction center protein B	ATCG00680.1	Photosystem II CP47 reaction center protein	psbB
351	trinity_dn5054_c0_g1	CP47 subunit of the photosystem II	atcg00680	photosystem II reaction center protein C	ATCG00280.1	Photosystem II CP43 reaction center protein	psbC
352	trinity_dn889_c0_g2	chlorophyll binding protein D1	atcg00020	photosystem II reaction center protein D	ATCG00270.1	Photosystem II D2 protein	psbD
353	trinity_dn2763_c0_g1	extrinsic subunit of photosystem II	at5g66570	photosystem II subunit O-2	AT3G50820.1	Oxygen-evolving enhancer protein 1-2, chloroplastic	PSBO2
354	trinity_dn4616_c0_g1	heteroglycan glucosidase 1 (HGL1)	at3g23640	Glycosyl hydrolases family 31 protein	AT5G63840.1	Probable glucan 1,3-alpha-glucosidase	PSL5
355	trinity_dn4858_c0_g1	5'-AMP-activated protein kinase-related	at5g39790	5'-AMP-activated protein kinase-related	AT1G27070.1	Protein PTST homolog 2, chloroplastic	PTST2
356	trinity_dn9973_c0_g1	plant U-box 9 (PUB9)	at3g46510	PLANT U-BOX 12	AT2G28830.1	U-box domain-containing protein 12	PUB12
357	trinity_dn2628_c0_g1	plant U-box 9 (PUB9)	at3g07360	ARM repeat superfamily protein	AT5G18320.1	Putative U-box domain-containing protein 46	PUB46
358	trinity_dn83_c0_g2	mitochondrial dicarboxylate carriers (DIC)	at4g24570	uncoupling protein 5	AT2G22500.1	Mitochondrial uncoupling protein 5	PUMP5
359	trinity_dn9768_c0_g1	allantoinase	at4g04955	pyrimidine 2	AT5G12200.1	Dihydropyrimidinase	PYD2
360	trinity_dn203_c0_g4	Ribulose bisphosphate carboxylase (small chain) family	at5g38410	Ribulose bisphosphate carboxylase (small chain) family protein	AT5G38430.1	Ribulose bisphosphate carboxylase small chain 1B, chloroplastic	RBCS-1B
361	trinity_dn34369_c0_g1	RNA-binding (RRM/RBD/RNP motifs) family protein	at3g08000	glycine-rich RNA-binding protein 4	AT3G23830.2	Glycine-rich RNA-binding protein 4, mitochondrial	RBG4
362	trinity_dn1629_c1_g1	RNA-binding protein 47B (RBP47B)	at3g19130	RNA-binding protein 47A	AT1G49600.1	Polyadenylate-binding protein RBP47A	RBP47A
363	trinity_dn59831_c0_g1	zinc finger (C3HC4-type RING finger) family protein	at5g59550	zinc finger (C3HC4-type RING finger) family protein	AT3G46620.1	E3 ubiquitin-protein ligase RDUF1	RDUF1
364	trinity_dn7297_c0_g3	DEAD/DEAH box helicase	at3g02060	DEAD/DEAH box RNA helicase family protein	AT2G01440.1	ATP-dependent DNA helicase homolog RECG, chloroplastic	RECG
365	trinity_dn2311_c0_g1	LOWER CELL DENSITY 1 (LCD1)	at2g37860	reticulata-related 1	AT5G22790.1	Protein RETICULATA-RELATED 1, chloroplastic	RER1
366	trinity_dn7824_c0_g1	P-loop containing nucleoside triphosphate hydrolases superfamily protein	at5g63630	P-loop containing nucleoside triphosphate hydrolases superfamily protein	AT5G08610.1	DEAD-box ATP-dependent RNA helicase 26	RH26
367	trinity_dn8537_c0_g2	S-locus lectin protein kinase family protein	at1g11410	S-locus lectin protein kinase family protein	AT1G11340.1	G-type lectin S-receptor-like serine/threonine-protein kinase RKS1	RKS1
368	trinity_dn1409_c1_g2	receptor like protein 53 (RLP53)	at5g27060	receptor like protein 34	AT3G11010.1	Receptor-like protein 34	RLP34
369	trinity_dn12502_c0_g1	Homeodomain-like transcriptional regulator	at4g12750	Homeodomain-like transcriptional regulator	AT5G44180.1	Homeobox-DDT domain protein RLT2	RLT2
370	trinity_dn2710_c1_g1	mitochondrial ribosomal protein L11 (MRPL11)	at4g35490	plastid ribosomal protein l11	AT1G32990.1	50S ribosomal protein L11, chloroplastic	RPL11
371	trinity_dn7683_c0_g1	Ribosomal protein L18e/L15 superfamily protein	at5g64670	ribosomal protein L15	AT3G25920.1	50S ribosomal protein L15, chloroplastic	RPL15
372	trinity_dn36547_c0_g1	Zinc-binding ribosomal protein family protein	at3g10950	Zinc-binding ribosomal protein family protein	AT3G60245.1	60S ribosomal protein L37a-2	RPL37AC
373	trinity_dn10624_c0_g2	Ribosomal protein L10 family protein	at1g25260	Ribosomal protein L10 family protein	AT3G11250.1	60S acidic ribosomal protein P0-3	RPP0C
374	trinity_dn11413_c0_g1	NB-ARC domain-containing disease resistance protein	at3g46730	NB-ARC domain-containing disease resistance protein	AT3G46530.1	Disease resistance protein RPP13	RPP13
375	trinity_dn11560_c0_g1	Disease resistance protein (TIR-NBS-LRR class) family	at4g12010	Disease resistance protein (TIR-NBS-LRR class)	AT4G19510.1	Disease resistance protein RPP2B	RPP2B
376	trinity_dn4194_c0_g2	HOPZ-ACTIVATED RESISTANCE 1 (ZAR1)	at3g50950	Disease resistance protein (CC-NBS-LRR class) family	AT5G43470.2	Disease resistance protein RPP8	RPP8
377	trinity_dn258_c0_g1	Disease resistance protein (CC-NBS-LRR class) family	at1g53350	Disease resistance protein (CC-NBS-LRR class) family	AT5G35450.1	Disease resistance RPP8-like protein 3	RPP8L3
378	trinity_dn14160_c0_g1	NB-ARC domain-containing disease resistance protein	at1g50180	Disease resistance protein (CC-NBS-LRR class) family	AT5G48620.1	Probable disease resistance RPP8-like protein 4	RPP8L4
379	trinity_dn9452_c0_g1	LRR and NB-ARC domains-containing disease resistance protein	at3g14460	NB-ARC domain-containing disease resistance protein	AT3G14470.1	Putative disease resistance RPP13-like protein 1	RPPL1
380	trinity_dn59_c1_g4	mitochondrial ribosomal protein S4	atmg00290	Alpha-L RNA-binding motif/Ribosomal protein S4 family protein	AT2G07734.1	Ribosomal protein S4	rps4
381	trinity_dn7060_c1_g1	Disease resistance protein (TIR-NBS-LRR class) family	at5g46450	disease resistance protein (TIR-NBS-LRR class) family	AT5G46470.1	Disease resistance protein RPS6	RPS6
382	trinity_dn16067_c0_g1	mitochondrial ribosomal protein S7	atmg01270	Ribosomal protein S7p/S5e family protein	AT2G07696.1	Ribosomal protein S7, mitochondrial	RPS7
383	trinity_dn340_c0_g3	chloroplast ribosomal protein S7	atcg00900	ribosomal protein S7	ATCG01240.1	30S ribosomal protein S7, chloroplastic	rps7-A
384	trinity_dn6415_c0_g1	3'-5' exoribonuclease	at3g60500	ribonuclease PH45A	AT3G12990.3	Exosome complex component RRP45A	RRP45A
385	trinity_dn9391_c1_g1	Reticulon family protein	at2g46170	Reticulon family protein	AT3G61560.1	Reticulon-like protein B6	RTNLB6
386	trinity_dn6721_c1_g1	SBE2	at5g03650	starch branching enzyme 2.1	AT2G36390.1	1,4-alpha-glucan-branching enzyme 2-1, chloroplastic/amyloplastic	SBE2.1
387	trinity_dn7942_c0_g1	sphingoid base hydroxylases (SBH)	at1g14290	sphingoid base hydroxylase 1	AT1G69640.1	Sphinganine C4-monooxygenase 1	SBH1
388	trinity_dn10568_c0_g1	GRAS gene family	at5g48150	SCARECROW-like 21	AT2G04890.1	Scarecrow-like protein 21	SCL21
389	trinity_dn9885_c0_g1	serine carboxypeptidase-like 20 (scpl20)	at4g12910	serine carboxypeptidase-like 21	AT3G25420.1	Serine carboxypeptidase-like 21	SCPL21
390	trinity_dn3221_c0_g1	serine carboxypeptidase-like 44 (scpl44)	at1g43780	serine carboxypeptidase-like 42	AT5G42240.1	Serine carboxypeptidase-like 42	SCPL42
391	trinity_dn6005_c0_g1	serine carboxypeptidase-like 45 (SCPL45)	at1g28110	serine carboxypeptidase-like 46	AT2G33530.1	Serine carboxypeptidase-like 46	SCPL46
392	trinity_dn16646_c2_g1	serine carboxypeptidase-like 51 (SCPL51)	at2g27920	serine carboxypeptidase-like 48	AT3G45010.1	Serine carboxypeptidase-like 48	SCPL48
393	trinity_dn6263_c0_g1	serine/threonine protein kinases	at4g21380	receptor kinase 2	AT1G65800.1	Receptor-like serine/threonine-protein kinase SD1-6	SD16
394	trinity_dn276_c1_g2	serine/threonine protein kinases	at1g65800	receptor kinase 1	AT1G65790.1	Receptor-like serine/threonine-protein kinase SD1-7	SD17
395	trinity_dn2925_c0_g2	S-locus lectin protein kinase family protein	at4g27290	receptor kinase 3	AT4G21380.1	Receptor-like serine/threonine-protein kinase SD1-8	SD18
396	trinity_dn3433_c0_g1	S-locus lectin protein kinase family protein	at2g19130	receptor-like protein kinase 4	AT4G00340.1	G-type lectin S-receptor-like serine/threonine-protein kinase SD2-2	SD22
397	trinity_dn8074_c0_g1	small RNA degrading nuclease 1 (SDN1)	at3g50100	small RNA degrading nuclease 3	AT5G67240.1	Small RNA degrading nuclease 3	SDN3
398	trinity_dn7738_c0_g1	Plasma membrane LRR receptor-like serine threonine kinase	at1g71830	somatic embryogenesis receptor-like kinase 2	AT1G34210.1	Somatic embryogenesis receptor kinase 2	SERK2
399	trinity_dn2866_c0_g3	Leucine-rich repeat transmembrane protein kinase protein	at4g29990	FLG22-induced receptor-like kinase 1	AT2G19190.1	Senescence-induced receptor-like serine/threonine-protein kinase	SIRK
400	trinity_dn7046_c0_g1	F-box gene	at4g08980	RNI-like superfamily protein	AT4G05460.1	F-box protein SKIP19	SKIP19
401	trinity_dn12552_c0_g1	Fatty acid/sphingolipid desaturase	at2g46210	Fatty acid/sphingolipid desaturase	AT3G61580.1	Delta(8)-fatty-acid desaturase 1	SLD1
402	trinity_dn205_c2_g1	Calcineurin-like metallo-phosphoesterase superfamily protein	at1g18480	Calcineurin-like metallo-phosphoesterase superfamily protein	AT1G07010.1	Shewanella-like protein phosphatase 1	SLP1
403	trinity_dn18773_c0_g3	YCF3	atcg00360	Tetratricopeptide repeat (TPR)-like superfamily protein	AT3G11540.1	Probable UDP-N-acetylglucosamine--peptide N-acetylglucosaminyltransferase SPINDLY	SPY
404	trinity_dn3730_c0_g2	calcium/calmodulin-dependent protein kinase	at1g10940	SNF1-related protein kinase	AT1G60940.2	Serine/threonine-protein kinase SRK2B	SRK2B
405	trinity_dn194_c0_g1	ADP-ribosyl)transferase	at1g32230	RCD one 1	AT2G35510.1	Probable inactive poly [ADP-ribose] polymerase SRO1	SRO1
406	trinity_dn2265_c0_g1	SSI	at5g24300	starch synthase 2	AT3G01180.1	Starch synthase 2, chloroplastic/amyloplastic	SS2
407	trinity_dn5942_c1_g1	Nodulin MtN3 family protein	at3g14770	Nodulin MtN3 family protein	AT1G21460.1	Bidirectional sugar transporter SWEET1	SWEET1
408	trinity_dn1105_c0_g1	BSD domain-containing protein	at2g10950	BSD domain-containing protein	AT3G49800.1	AT3g49800/T16K5_150	T16K5.150
409	trinity_dn1379_c0_g1	Ankyrin repeat family protein	at3g18670	Ankyrin repeat family protein	AT5G04700.1	Ankyrin repeat family protein	T1E3_60
410	trinity_dn50185_c0_g1	SOUL heme-binding family protein	at1g17100	SOUL heme-binding family protein	AT1G78450.1	F3F9.4	T30F21.21
411	trinity_dn4777_c0_g1	Cycloidea 1	at1g53230	TCP family transcription factor 4	AT3G15030.3	Transcription factor TCP4	TCP4
412	trinity_dn242_c1_g1	NAD(P)-binding Rossmann-fold superfamily protein	at4g11410	NAD(P)-binding Rossmann-fold superfamily protein	AT4G23430.2	Short-chain dehydrogenase TIC 32, chloroplastic	TIC32
413	trinity_dn12673_c0_g1	tonoplast intrinsic protein 4;1 (TIP4;1)	at2g25810	gamma tonoplast intrinsic protein	AT2G36830.1	Aquaporin TIP1-1	TIP1-1
414	trinity_dn5199_c0_g1	WUS-interacting protein 2 (WSIP2)	at3g15880	Transducin family protein / WD-40 repeat family protein	AT1G15750.4	Protein TOPLESS	TPL
415	trinity_dn15445_c0_g1	TRF-like 8 (TRFL8)	at2g37025	TRF-like 6	AT1G72650.2	TRF-like 6	TRFL6
416	trinity_dn1597_c0_g2	Pyridoxal-5'-phosphate-dependent enzyme family protein	at5g28237	tryptophan synthase beta-subunit 2	AT4G27070.1	Tryptophan synthase beta chain 2, chloroplastic	TSB2
417	trinity_dn9596_c0_g1	beta-tubulin	at5g23860	tubulin beta chain 3	AT5G62700.1	Tubulin beta-2 chain	TUBB2
418	trinity_dn275_c0_g2	UDP-Glycosyltransferase superfamily protein	at1g01390	UDP-glucosyl transferase 72B3	AT1G01420.1	UDP-glycosyltransferase 72B3	UGT72B3
419	trinity_dn4174_c0_g1	UDP-glycosyltransferase 73B4 (UGT73B4)	at2g15490	UDP-glucosyl transferase 73B5	AT2G15480.1	UDP-glycosyltransferase 73B5	UGT73B5
420	trinity_dn1051_c0_g1	UDP-glucosyltransferase, UGT74E2	at1g05680	UDP-Glycosyltransferase superfamily protein	AT1G05675.1	UDP-glycosyltransferase 74E1	UGT74E1
421	trinity_dn2574_c0_g1	UDP-Glycosyltransferase superfamily protein	at4g27570	UDP-Glycosyltransferase superfamily protein	AT4G27560.1	UDP-glycosyltransferase 79B2	UGT79B2
422	trinity_dn1304_c0_g1	UDP-glucosyl transferase 85A7 (UGT85A7)	at1g22340	UDP-glucosyl transferase 85A2	AT1G22360.1	UDP-glycosyltransferase 85A2	UGT85A2
423	trinity_dn2944_c0_g1	UDP-Glycosyltransferase superfamily protein	at2g30140	UDP-Glycosyltransferase superfamily protein	AT2G30150.1	UDP-glycosyltransferase 87A1	UGT87A1
424	trinity_dn70091_c0_g1	RNA helicases	at1g05460	RNA helicase	AT5G47010.1	Regulator of nonsense transcripts 1 homolog	UPF1
425	trinity_dn10600_c0_g1	Regulator of chromosome condensation (RCC1) family protein	at5g11580	Regulator of chromosome condensation (RCC1) family protein	AT5G63860.1	Ultraviolet-B receptor UVR8	UVR8
426	trinity_dn3657_c0_g1	vesicle-associated membrane protein 7B (At VAMP7B) mRNA	at1g04750	synaptobrevin-related protein 1	AT2G33120.1	Vesicle-associated membrane protein 722	VAMP722
427	trinity_dn203_c0_g2	phloem protein 2-B13 (PP2-B13)	at1g56240	phloem protein 2-B14	AT1G56250.1	F-box protein VBF	VBF
428	trinity_dn8744_c0_g1	wall associated kinase 3 (WAK3)	at1g21240	cell wall-associated kinase	AT1G21250.1	Wall-associated receptor kinase 1	WAK1
429	trinity_dn4860_c0_g1	wall associated kinase-like 1 (WAKL1)	at1g16120	wall associated kinase-like 5	AT1G16160.1	Wall-associated receptor kinase-like 5	WAKL5
430	trinity_dn4430_c0_g1	WCRKC thioredoxin 1 (WCRKC1)	at5g06690	WCRKC thioredoxin 2	AT5G04260.1	Thioredoxin-like 3-2, chloroplastic	WCRKC2
431	trinity_dn4369_c0_g1	WPP domain-interacting proteins	at1g68910	WPP domain-interacting protein 1	AT5G11390.1	WPP domain-interacting tail-anchored protein 1	WIT1
432	trinity_dn68_c2_g1	Pathogen-induced transcription factor	at1g80840	WRKY DNA-binding protein 18	AT4G31800.2	WRKY DNA-binding protein 18	WRKY18
433	trinity_dn795_c0_g1	WRKY Transcription Factor	at4g23810	WRKY family transcription factor	AT4G11070.1	Probable WRKY transcription factor 41	WRKY41
434	trinity_dn2651_c0_g1	WRKY Transcription Factor	at5g64810	WRKY DNA-binding protein 50	AT5G26170.1	Probable WRKY transcription factor 50	WRKY50
435	trinity_dn3977_c1_g1	WRKY Transcription Factor	at4g11070	WRKY family transcription factor	AT4G23810.1	Probable WRKY transcription factor 53	WRKY53
436	trinity_dn2744_c0_g1	WRKY Transcription Factor	at3g56400	WRKY DNA-binding protein 54	AT2G40750.1	Probable WRKY transcription factor 54	WRKY54
437	trinity_dn5062_c0_g1	Pathogen-induced transcription factor	at4g31800	WRKY DNA-binding protein 60	AT2G25000.1	Probable WRKY transcription factor 60	WRKY60
438	trinity_dn14369_c0_g2	WRKY Transcription Factor	at3g58710	WRKY DNA-binding protein 65	AT1G29280.1	Probable WRKY transcription factor 65	WRKY65
439	trinity_dn1288_c0_g2	XTH33	at1g10550	xyloglucan endotransglucosylase/hydrolase 28	AT1G14720.1	Probable xyloglucan endotransglucosylase/hydrolase protein 28	XTH28
440	trinity_dn4617_c0_g1	xyloglucan endotransglucosylase/hydrolases	at4g03210	xyloglucan endotransglucosylase/hydrolase 5	AT5G13870.1	Probable xyloglucan endotransglucosylase/hydrolase protein 5	XTH5
441	trinity_dn3743_c1_g1	xyloglucan endotransglucosylase/hydrolase 6 (XTH6)	at5g65730	xyloglucan endotransglucosylase/hydrolase 7	AT4G37800.1	Probable xyloglucan endotransglucosylase/hydrolase protein 7	XTH7
442	trinity_dn8101_c0_g1	ZmYS1	at4g24120	YELLOW STRIPE like	AT5G53550.2	Metal-nicotianamine transporter YSL3	YSL3
443	trinity_dn8365_c0_g1	YUC10	at1g48910	Flavin-binding monooxygenase family protein	AT1G21430.1	Probable indole-3-pyruvate monooxygenase YUCCA11	YUC11
