# Supplementary material for: Transcriptome analysis of mulberry (Morus alba L.) leaves to identify differentially expressed genes associated with post-harvest shelf-life elongation
Source: Sci Rep. 2022 Oct 28;12:18195. doi: 10.1038/s41598-022-21828-7 (PMC9616847; doi:10.1038/s41598-022-21828-7)
Supplement: Supplementary file 27 — Supplementary Information 7. [file 41598_2022_21828_MOESM27_ESM.xlsx]

## Sheet: Down regulated unigenes
Sl. No	Tinity ID	Down regulated Gene	Gene ID	Arabidopsis Gene	Arabidopsis Gene ID	Uniport_ Protein	Uniport Gene
1	trinity_dn2730_c0_g1	isoform of 4-coumarate:CoA ligase	at1g51680	4-coumarate:CoA ligase 2	AT3G21240.1	4-coumarate--CoA ligase 2	4CL2
2	trinity_dn54_c1_g1	nonfunctional amino acid transporter	at5g23810	amino acid permease 3	AT1G77380.1	Amino acid permease 3	AAP3
3	trinity_dn339_c0_g1	nucleotide transporter 1 (NTT1)	at1g80300	TLC ATP/ADP transporter	AT1G15500.1	ADP,ATP carrier protein 2, chloroplastic	AATP2
4	trinity_dn4754_c0_g1	P-glycoprotein 10 (PGP10)	at1g10680	P-glycoprotein 2	AT4G25960.1	ABC transporter B family member 2	ABCB2
5	trinity_dn126_c0_g2	P-glycoprotein 9 (PGP9)	at4g18050	P-glycoprotein 7	AT5G46540.1	ABC transporter B family member 7	ABCB7
6	trinity_dn673_c0_g1	multidrug resistance-associated protein 14 (MRP14)	at3g59140	multidrug resistance-associated protein 6	AT3G21250.2	ABC transporter C family member 8	ABCC8
7	trinity_dn1120_c0_g1	white-brown complex homolog protein 11 (WBC11)	at1g17840	ABC-2 type transporter family protein	AT3G21090.1	ABC transporter G family member 15	ABCG15
8	trinity_dn7579_c0_g1	ATP-binding cassette 14 (ABCG14)	at1g31770	ABC-2 type transporter family protein	AT3G25620.2	ABC transporter G family member 21	ABCG21
9	trinity_dn156_c0_g1	Negative regulator of auxin polar transport inhibitors	at3g53480	pleiotropic drug resistance 5	AT2G37280.1	ABC transporter G family member 33	ABCG33
10	trinity_dn65_c0_g2	ATPase E1-E2 type family protein	at3g22910	ATPase E1-E2 type family protein	AT3G63380.1	Calcium-transporting ATPase 12	ACA12
11	trinity_dn12288_c0_g1	alpha carbonic anhydrase 7	at1g08080	alpha carbonic anhydrase 5	AT1G08065.1	Alpha carbonic anhydrase 5	ACA5
12	trinity_dn9634_c0_g1	ATP-citrate lyase A-2	at1g60810	ATP-citrate lyase A-1	AT1G10670.4	ATP-citrate synthase alpha chain protein 1	ACLA-1
13	trinity_dn4176_c0_g1	Aconitase	at4g35830	aconitase 3	AT2G05710.1	Aconitate hydratase 3, mitochondrial	ACO3
14	trinity_dn942_c0_g3	ACT domain-containing protein	at5g04740	uridylyltransferase-related	AT1G16880.1	ACT domain-containing protein ACR11	ACR11
15	trinity_dn3784_c0_g2	ACT-like superfamily protein	at5g25320	ACT domain repeat 3	AT1G76990.5	ACT domain-containing protein ACR3	ACR3
16	trinity_dn1560_c0_g1	1-aminocyclopropane-1-carboxylate (ACC) synthase	at4g11280	ACC synthase 1	AT3G61510.1	1-aminocyclopropane-1-carboxylate synthase-like protein 1	ACS1
17	trinity_dn11335_c0_g1	Member of the Actin gene family	at3g53750	actin 1	AT2G37620.2	Actin-1	ACT1
18	trinity_dn1524_c0_g1	actin related protein 2 (ARP2)	at3g27000	Actin-like ATPase superfamily protein	AT2G42100.1	Putative actin-5	ACT5
19	trinity_dn4897_c0_g1	acyl-CoA oxidase 2	at5g65110	acyl-CoA oxidase 3	AT1G06290.1	Acyl-coenzyme A oxidase 3, peroxisomal	ACX3
20	trinity_dn3778_c0_g1	plastid-localized arogenate dehydratase	at2g27820	arogenate dehydratase 6	AT1G08250.1	Arogenate dehydratase/prephenate dehydratase 6, chloroplastic	ADT6
21	trinity_dn390_c0_g1	FUS3-complementing gene 2 (FC2)	at4g24740	FUS3-complementing gene 1	AT3G53570.4	Serine/threonine-protein kinase AFC1	AFC1
22	trinity_dn802_c0_g2	Galactose oxidase/kelch repeat superfamily protein	at1g30090	Galactose oxidase/kelch repeat superfamily protein	AT2G24540.1	F-box protein AFR	AFR
23	trinity_dn5180_c0_g1	AGAMOUS-like 14 (AGL14)	at4g11880	AGAMOUS-like 19	AT4G22950.1	Agamous-like MADS-box protein AGL19	AGL19
24	trinity_dn25358_c0_g1	beta-alanine aminotransferase activity	at3g08860	alanine:glyoxylate aminotransferase 3	AT2G38400.1	Alanine--glyoxylate aminotransferase 2 homolog 2, mitochondrial	AGT3
25	trinity_dn393_c0_g2	P-type ATPase superfamily of cation-transporting ATPases	at4g30190	H(+)-ATPase 1	AT2G18960.1	ATPase 1, plasma membrane-type	AHA1
26	trinity_dn2487_c1_g1	hemoglobin 1 (HB1)	at2g16060	haemoglobin 2	AT3G10520.1	Non-symbiotic hemoglobin 2	AHB2
27	trinity_dn893_c1_g2	3-hydroxyacyl-CoA dehydrogenase	at3g06860	Enoyl-CoA hydratase/isomerase family	AT4G29010.1	Peroxisomal fatty acid beta-oxidation multifunctional protein AIM1	AIM1
28	trinity_dn9558_c0_g1	highly ABA-induced PP2C gene 1 (HAI1)	at5g59220	highly ABA-induced PP2C gene 2	AT1G07430.1	Protein phosphatase 2C 3	AIP1
29	trinity_dn5500_c0_g1	transducin family protein / WD-40 repeat family protein	at3g18060	nucleotide binding	AT2G01330.2	Actin-interacting protein 1-1	AIP1-1
30	trinity_dn49_c0_g1	ankyrin repeat-containing protein 2 (AKR2)	at4g35450	ankyrin repeat-containing 2B	AT2G17390.1	Ankyrin repeat domain-containing protein 2B	AKR2B
31	trinity_dn1398_c0_g1	ankyrin repeat protein EMB506	at5g40160	ankyrin repeat protein	AT5G66055.1	Ankyrin repeat domain-containing protein, chloroplastic	AKRP
32	trinity_dn3185_c0_g1	aldehyde dehydrogenase 2B7	at1g23800	aldehyde dehydrogenase 2B4	AT3G48000.1	Aldehyde dehydrogenase family 2 member B4, mitochondrial	ALDH2B4
33	trinity_dn202_c1_g1	ALA-interacting subunit 1 (ALIS1)	at3g12740	LEM3 (ligand-effect modulator 3) family protein / CDC50 family protein	AT1G54320.1	ALA-interacting subunit 3	ALIS3
34	trinity_dn159_c0_g2	plastid-localized α-amylase	at1g69830	alpha-amylase-like 2	AT1G76130.1	Probable alpha-amylase 2	AMY2
35	trinity_dn9305_c0_g1	annexin 5 (ANN5)	at1g68090	annexin 7	AT5G10230.1	Annexin D7	ANNAT7
36	trinity_dn2204_c0_g1	inorganic phosphate transporter (PHT4;2)	at2g38060	phosphate transporter 4;3	AT3G46980.3	Probable anion transporter 4, chloroplastic	ANTR4
37	trinity_dn1503_c0_g3	AGAMOUS-like 8 (AGL8)	at5g60910	K-box region and MADS-box transcription factor family protein	AT1G69120.1	Floral homeotic protein APETALA 1	AP1
38	trinity_dn5337_c0_g1	adenosine-5'-phosphosulfate kinase	at2g14750	APS-kinase 2	AT4G39940.1	Adenylyl-sulfate kinase 2, chloroplastic	APK2
39	trinity_dn1825_c0_g1	ATP sulfurylase	at3g22890	Pseudouridine synthase/archaeosine transglycosylase-like family protein	AT4G14680.1	ATP-sulfurylase 3, chloroplastic	APS3
40	trinity_dn1509_c0_g1	protein with galactose kinase activity	at3g06580	arabinose kinase	AT4G16130.1	L-arabinokinase	ARA1
41	trinity_dn3167_c0_g1	Calcium-dependent lipid-binding (CaLB domain) family protein	at3g04360	Calcium-dependent lipid-binding (CaLB domain) family protein	AT1G04540.1	C2 domain-containing protein	ARALYDRAFT_470434
42	trinity_dn347_c0_g1	Aluminium induced protein with YGL and LRDR motifs	at4g27450	Aluminium induced protein with YGL and LRDR motifs	AT3G15450.1	DUF3700 domain-containing protein	ARALYDRAFT_478991
43	trinity_dn3052_c2_g1	) manganese tracking factor for mitochondrial SOD2 (MTM1)	at4g27940	Mitochondrial substrate carrier family protein	AT2G46320.1	Mitochondrial substrate carrier family protein	ARALYDRAFT_483782
44	trinity_dn646_c0_g2	Involved in root cap cell differentiation	at4g30080	auxin response factor 10	AT2G28350.1	Auxin response factor 10	ARF10
45	trinity_dn39_c0_g1	a member of the ARF family of transcription factors	at5g60450	Transcriptional factor B3 family protein / auxin-responsive factor AUX/IAA-related	AT2G33860.1	Auxin response factor 3	ARF3
46	trinity_dn612_c0_g1	DISTORTED TRICHOMES 2 (DIS2)	at1g30825	actin-related protein C2B	AT2G33385.2	Actin-related protein 2/3 complex subunit 2B	ARPC2B
47	trinity_dn264_c0_g1	shaggy-like protein kinase 32 (SK32)	at4g00720	shaggy-like kinase 13	AT5G14640.1	Shaggy-related protein kinase epsilon	ASK5
48	trinity_dn1069_c0_g1	aspartate aminotransferase	at5g11520	aspartate aminotransferase 2	AT5G19550.1	Aspartate aminotransferase, cytoplasmic isozyme 1	ASP2
49	trinity_dn1086_c2_g1	Eukaryotic aspartyl protease family protein	at1g03220	Eukaryotic aspartyl protease family protein	AT1G03230.1	Eukaryotic aspartyl protease family protein	At1g03230
50	trinity_dn120_c0_g1	Calcium-binding EF hand family protein	at1g20760	Calcium-binding EF hand family protein	AT1G21630.1	Calcium-binding EF hand family protein	AT1G03960
51	trinity_dn5607_c0_g1	pfkB-like carbohydrate kinase family protein	at1g06030	pfkB-like carbohydrate kinase family protein	AT1G06020.1	Probable fructokinase-3	At1g06020
52	trinity_dn622_c0_g1	RmlC-like cupins superfamily protein	at2g28680	RmlC-like cupins superfamily protein	AT1G07750.1	GRAS family transcription factor	At1g07750
53	trinity_dn637_c0_g3	thioredoxin family protein	at5g61440	atypical CYS HIS rich thioredoxin 4	AT1G08570.1	Thioredoxin-like 1-1, chloroplastic	At1g08570
54	trinity_dn4048_c0_g1	Gibberellin-regulated family protein	at2g39540	Gibberellin-regulated family protein	AT1G10588.2	Gibberellin-regulated family protein	At1g10588
55	trinity_dn7383_c1_g1	receptor-like serine/threonine kinase (RKF3)	at2g48010	Protein kinase superfamily protein	AT1G11050.1	Probable receptor-like protein kinase	At1g11050
56	trinity_dn1250_c0_g2	EMBRYO DEFECTIVE 2757 (EMB2757)	at4g29860	Transducin/WD40 repeat-like superfamily protein	AT1G11160.1	Katanin p80 WD40 repeat-containing subunit B1 homolog	At1g11160
57	trinity_dn44_c0_g2	1-aminocyclopropane-1-carboxylic oxidase (ACC oxidase)	at1g62380	2-oxoglutarate (2OG) and Fe(II)-dependent oxygenase superfamily protein	AT1G12010.1	1-aminocyclopropane-1-carboxylate oxidase 3	At1g12010
58	trinity_dn13497_c0_g1	RING/U-box superfamily protein	at1g24440	RING/U-box superfamily protein	AT1G13195.1	RING-type domain-containing protein	At1g13195
59	trinity_dn714_c0_g1	alpha/beta-Hydrolases superfamily protein	at1g80280	alpha/beta-Hydrolases superfamily protein	AT1G15490.1	Alpha/beta-Hydrolases superfamily protein	At1g15490
60	trinity_dn247_c0_g1	RING/U-box superfamily protein	at1g73760	RING/U-box superfamily protein	AT1G17970.1	RING-type domain-containing protein	At1g17970
61	trinity_dn460_c0_g1	transposase-like gene	at3g42170	BED zinc finger ;hAT family dimerisation domain	AT1G18560.1	BED-type domain-containing protein	At1g18560
62	trinity_dn1556_c0_g4	glyoxal oxidase-related protein	at1g75620	glyoxal oxidase-related protein	AT1G19900.1	glyoxal oxidase-related protein	At1g19900
63	trinity_dn1264_c0_g1	Bifunctional inhibitor/lipid-transfer protein	at1g62790	receptor serine/threonine kinase, putative	AT1G70250.1	Protein kinase domain-containing protein	AT1G20760
64	trinity_dn2393_c0_g1	Thiamin diphosphate-binding fold (THDP-binding) superfamily protein	at5g09300	Thiamin diphosphate-binding fold (THDP-binding) superfamily protein	AT1G21400.1	2-oxoisovalerate dehydrogenase subunit alpha 1, mitochondrial	At1g21400
65	trinity_dn443_c3_g2	Exostosin family protein	at4g16745	Exostosin family protein	AT5G19670.1	Exostosin family protein	AT1G21480
66	trinity_dn17388_c0_g2	endo-1,4-beta-glucanase	at1g70710	glycosyl hydrolase 9B6	AT1G23210.1	Endoglucanase 4	At1g23210
67	trinity_dn293_c6_g1	RING/FYVE/PHD-type zinc finger family protein	at3g43230	RING/FYVE/PHD-type zinc finger family protein	AT1G29800.1	RING/FYVE/PHD-type zinc finger family protein	At1g29800
68	trinity_dn1961_c0_g2	FAD-binding Berberine family protein	at1g30700	FAD-binding Berberine family protein	AT1G30710.1	Berberine bridge enzyme-like 9	At1g30710
69	trinity_dn85_c0_g1	MATERNAL EFFECT EMBRYO ARREST 23 (MEE23)	at2g34790	FAD-binding Berberine family protein	AT1G30760.1	Berberine bridge enzyme-like 13	At1g30760
70	trinity_dn1364_c0_g3	embryo defective 2742 (emb2742)	at3g12670	CTP synthase family protein	AT1G30820.1	CTP synthase	At1g30820
71	trinity_dn1592_c0_g1	receptor-like protein kinase	at5g60900	lectin protein kinase family protein	AT1G34300.1	G-type lectin S-receptor-like serine/threonine-protein kinase	At1g34300
72	trinity_dn1687_c0_g1	Leucine-rich repeat receptor-like protein kinase family protein	at4g08850	Protein kinase family protein with leucine-rich repeat domain	AT1G35710.1	Probable leucine-rich repeat receptor-like protein kinase	At1g35710
73	trinity_dn4178_c0_g1	nodulin MtN21 /EamA-like transporter family protein	at5g64700	nodulin MtN21 /EamA-like transporter family protein	AT1G43650.1	WAT1-related protein	At1g43650
74	trinity_dn2215_c0_g1	Protein of unknown function (DUF3537)	at3g20300	Protein of unknown function (DUF3537)	AT1G50630.1	Extracellular ligand-gated ion channel protein (DUF3537)	At1g50630
75	trinity_dn176_c0_g1	structural molecules	at1g79990	Coatomer, beta' subunit	AT1G52360.1	Coatomer subunit beta'-2	At1g52360
76	trinity_dn1232_c0_g2	Leucine-rich repeat transmembrane protein kinase	at1g53440	Leucine-rich repeat transmembrane protein kinase	AT1G53430.1	Probable LRR receptor-like serine/threonine-protein kinase	At1g53430
77	trinity_dn428_c0_g1	dihydrolipoamide branched chain acyltransferase	at3g06850	Dihydrolipoamide acetyltransferase, long form protein	AT1G54220.2	Dihydrolipoyllysine-residue acetyltransferase component 3 of pyruvate dehydrogenase complex, mitochondrial	At1g54220
78	trinity_dn1806_c0_g1	Galactose oxidase/kelch repeat superfamily protein	at1g22040	Galactose oxidase/kelch repeat superfamily protein	AT1G55270.1	F-box/kelch-repeat protein	At1g55270
79	trinity_dn1232_c1_g1	Leucine-rich repeat transmembrane protein kinase	at1g56140	Leucine-rich repeat transmembrane protein kinase	AT1G56130.1	Probable LRR receptor-like serine/threonine-protein kinase	At1g56130
80	trinity_dn2520_c0_g1	Adaptin family protein	at1g31730	Adaptor protein complex AP-1, gamma subunit	AT1G60070.1	AP-1 complex subunit gamma-2	At1g60070
81	trinity_dn2069_c0_g1	Flavin-binding monooxygenase family protein	at1g62580	Flavin-containing monooxygenase family protein	AT1G63340.1	Putative flavin-containing monooxygenase FMO GS-OX-like 10	At1g63340
82	trinity_dn576_c0_g1	Major facilitator superfamily protein	at5g54860	Major facilitator superfamily protein	AT1G64890.1	Probable folate-biopterin transporter 7	At1g64890
83	trinity_dn2756_c0_g3	HCP-like superfamily protein with MYND-type zinc finger	at5g50450	HCP-like superfamily protein with MYND-type zinc finger	AT1G67340.1	F-box protein	At1g67340
84	trinity_dn2907_c2_g1	RING/U-box superfamily protein	at3g29270	RING/U-box superfamily protein	AT1G69330.1	RING-type domain-containing protein	At1g69330
85	trinity_dn1264_c0_g1	Bifunctional inhibitor/lipid-transfer protein/seed storage 2S albumin superfamily protein	at1g62790	receptor serine/threonine kinase, putative	AT1G70250.1	Protein kinase domain-containing protein	AT1G71810
86	trinity_dn4459_c0_g1	BRUTUS (BTS), a putative E3 ligase protein	at3g18290	zinc ion binding	AT1G74770.1	Zinc finger protein BRUTUS	At1g74770
87	trinity_dn3749_c0_g3	Thaumatin-like protein involved in response to pathogens	at1g75040	Pathogenesis-related thaumatin superfamily protein	AT1G75050.1	Pathogenesis-related thaumatin superfamily protein	At1g75050
88	trinity_dn3189_c0_g1	Pathogenesis-related thaumatin superfamily protein	at1g20030	Pathogenesis-related thaumatin superfamily protein	AT1G75800.1	Pathogenesis-related thaumatin superfamily protein	At1g75800
89	trinity_dn334_c0_g1	isocitrate lyase	at3g21720	Phosphoenolpyruvate carboxylase family protein	AT1G77060.1	Carboxyvinyl-carboxyphosphonate phosphorylmutase, chloroplastic	At1g77060
90	trinity_dn2768_c0_g1	caffeic acid/5-hydroxyferulic acid O-methyltransferase	at5g54160	O-methyltransferase family protein	AT1G77520.1	O-methyltransferase family protein	At1g77520
91	trinity_dn1875_c0_g1	Curculin-like (mannose-binding) lectin family protein	at1g78830	D-mannose binding lectin protein with Apple-like carbohydrate-binding domain	AT1G78820.1	EP1-like glycoprotein 1	At1g78820
92	trinity_dn5731_c0_g1	Plant invertase/pectin methylesterase inhibitor superfamily protein	at1g14890	Plant invertase/pectin methylesterase inhibitor superfamily protein	AT2G01610.1	PMEI domain-containing protein	At2g00600
93	trinity_dn6044_c0_g1	P-loop containing nucleoside triphosphate hydrolases superfamily protein	at5g35970	DNA-binding protein, putative	AT2G03270.1	DNA-binding protein	At2g03270
94	trinity_dn5321_c0_g2	ATPase subunit 1	atmg01190	ATPase, F1 complex, alpha subunit protein	AT2G07698.1	ATPase, F1 complex, alpha subunit protein	At2g07698
95	trinity_dn75450_c0_g1	Plant basic secretory protein (BSP) family protein	at2g15220	Plant basic secretory protein (BSP) family protein	AT2G15130.1	Plant basic secretory protein (BSP) family protein	At2g15130
96	trinity_dn340_c2_g1	RING/U-box superfamily protein	at5g24870	RING/U-box superfamily protein	AT5G10650.2	Zinc finger family protein	AT2G18490
97	trinity_dn205_c0_g2	geranylgeranyl pyrophosphate synthase	at4g36810	Terpenoid synthases superfamily protein	AT2G18620.1	Geranylgeranyl pyrophosphate synthase 7, chloroplastic	At2g18620
98	trinity_dn641_c0_g1	Ypt/Rab-GAP domain of gyp1p superfamily protein	at4g29950	Ypt/Rab-GAP domain of gyp1p superfamily protein	AT2G19240.1	Ypt/Rab-GAP domain of gyp1p superfamily protein	At2g19240
99	trinity_dn2490_c0_g1	Transducin family protein / WD-40 repeat family protein	at1g04140	Transducin family protein / WD-40 repeat family protein	AT5G43930.3	Transducin family protein	AT2G19540
100	trinity_dn916_c0_g1	PNAS-3 related	at4g32175	PNAS-3 related	AT2G25355.1	KH_dom_type_1 domain-containing protein	At2g21140
101	trinity_dn3531_c0_g1	Sec23/Sec24 protein transport family protein	at4g01810	Sec23/Sec24 protein transport family protein	AT2G21630.1	Protein transport protein SEC23	At2g21630
102	trinity_dn4834_c0_g1	Cysteine/Histidine-rich C1 domain family protein	at2g21840	Cysteine/Histidine-rich C1 domain family protein	AT2G21850.1	Cysteine/Histidine-rich C1 domain family protein	At2g21850
103	trinity_dn4025_c0_g1	Violaxanthin deepoxidase	at1g08550	violaxanthin de-epoxidase-related	AT2G21860.1	violaxanthin de-epoxidase-related	At2g21860
104	trinity_dn588_c0_g3	Protein kinase family protein	at3g13670	Protein kinase family protein	AT2G25760.1	Protein kinase domain-containing protein	At2g25760
105	trinity_dn1931_c0_g2	Cupredoxin superfamily protein	at5g26330	Cupredoxin superfamily protein	AT2G31050.1	Cupredoxin superfamily protein	At2g31050
106	trinity_dn982_c0_g1	Ubiquitin-associated/ translation elongation factor EF1B protein	at2g26920	Ubiquitin-associated/translation elongation factor EF1B protein	AT5G12120.1	UBA domain-containing protein	AT2G33000
107	trinity_dn7663_c0_g1	Mitochondrial substrate carrier family protein	at5g01340	Mitochondrial substrate carrier family protein	AT2G37890.1	Mitochondrial carrier like protein	At2g37890
108	trinity_dn1638_c0_g1	ubiquitin E3 ligase	at1g02860	zinc finger (C3HC4-type RING finger) protein-related	AT2G38920.2	SPX (SYG1/Pho81/XPR1) domain-containing protein	At2g38920
109	trinity_dn159_c0_g1	Zinc finger (C3HC4-type RING finger) family protein	at5g60710	Zinc finger (C3HC4-type RING finger) family protein	AT2G38970.1	Zinc finger (C3HC4-type RING finger) family protein	At2g38970
110	trinity_dn5680_c0_g1	nodulin MtN21 /EamA-like transporter family protein	at4g08290	nodulin MtN21 /EamA-like transporter family protein	AT2G39510.1	WAT1-related protein	At2g39510
111	trinity_dn3230_c0_g1	EP3 chitinase	at3g54420	Chitinase family protein	AT2G43590.1	Endochitinase	At2g43590
112	trinity_dn3199_c0_g1	-adenosyl-L-methionine-dependent methyltransferases superfamily protein	at4g00750	S-adenosyl-L-methionine-dependent methyltransferases superfamily protein	AT2G45750.1	Probable methyltransferase PMT16	At2g45750
113	trinity_dn736_c0_g1	Flowering time control protein (FCA)	at4g16280	flowering time control protein-related / FCA gamma-related	AT2G47310.1	flowering time control protein-related / FCA gamma-related	At2g47310
114	trinity_dn562_c1_g1	WD40/YVTN repeat-like-containing domain	at5g49430	WD40/YVTN repeat-like-containing domain	AT2G47410.1	WD40 domain-containing protein	At2g47410
115	trinity_dn474_c0_g1	Protein kinase superfamily protein	at5g50000	Protein kinase superfamily protein	AT3G01490.1	Protein kinase domain-containing protein	At3g01490
116	trinity_dn6066_c0_g1	Eukaryotic aspartyl protease family protein	at1g05840	Eukaryotic aspartyl protease family protein	AT3G02740.1	Peptidase A1 domain-containing protein	At3g02740
117	trinity_dn3680_c0_g1	Adenine nucleotide alpha hydrolases-like superfamily protein	at3g53990	Adenine nucleotide alpha hydrolases-like superfamily protein	AT3G03270.2	Usp domain-containing protein	At3g03270
118	trinity_dn977_c0_g2	Protein kinase superfamily protein	at1g54610	Protein kinase superfamily protein	AT3G05050.1	Protein kinase domain-containing protein	At3g05050
119	trinity_dn1191_c0_g1	Cytidine/deoxycytidylate deaminase family protein	at5g28050	Cytidine/deoxycytidylate deaminase family protein	AT3G05300.1	Cytidine/deoxycytidylate deaminase family protein	At3g05300
120	trinity_dn24_c3_g1	alpha/beta-Hydrolases superfamily protein	at4g02340	alpha/beta-Hydrolases superfamily protein	AT3G05600.1	Alpha/beta-Hydrolases superfamily protein	At3g05600
121	trinity_dn797_c0_g2	protein serine/threonine phosphatases	at2g20050	Protein phosphatase 2C family protein	AT3G06270.1	Probable protein phosphatase 2C 35	At3g06270
122	trinity_dn1785_c0_g1	Exostosin family protein	at5g03795	Exostosin family protein	AT3G07620.1	Putative glycosyltransferase	At3g07620
123	trinity_dn9153_c0_g1	NAD-dependent glycerol-3-phosphate (G3P) dehydrogenase	at2g41540	6-phosphogluconate dehydrogenase family protein	AT3G07690.1	Glycerol-3-phosphate dehydrogenase [NAD(+)]	At3g07690
124	trinity_dn728_c1_g1	Protein kinase superfamily protein	at1g16670	Protein kinase superfamily protein	AT3G09010.1	Protein kinase domain-containing protein	At3g09010
125	trinity_dn413_c0_g1	SOUL heme-binding family protein	at5g20140	SOUL heme-binding family protein	AT3G10130.1	Heme-binding-like protein At3g10130, chloroplastic	At3g10130
126	trinity_dn25320_c0_g2	RNA-binding (RRM/RBD/RNP motifs) family protein	at2g42240	RNA-binding (RRM/RBD/RNP motifs) family protein	AT3G13700.2	RNA-binding (RRM/RBD/RNP motifs) family protein	At3g13700
127	trinity_dn303_c0_g1	NB-ARC domain-containing disease resistance protein	at3g14470	LRR and NB-ARC domains-containing disease resistance protein	AT3G14460.1	Putative disease resistance protein At3g14460	At3g14460
128	trinity_dn958_c1_g1	Core-2/I-branching beta-1,6-N-acetylglucosaminyltransferase family protein	at4g27480	Core-2/I-branching beta-1,6-N-acetylglucosaminyltransferase family protein	AT3G15350.2	Core-2/I-branching beta-1,6-N-acetylglucosaminyltransferase family protein	At3g15350
129	trinity_dn12903_c0_g1	2-oxoglutarate (2OG) and Fe(II)-dependent oxygenase superfamily protein	at3g19000	2-oxoglutarate (2OG) and Fe(II)-dependent oxygenase superfamily protein	AT3G19010.2	2-oxoglutarate (2OG) and Fe(II)-dependent oxygenase superfamily protein	At3g19010
130	trinity_dn4761_c1_g1	PLC-like phosphodiesterases superfamily protein	at4g36945	PLC-like phosphodiesterases superfamily protein	AT3G19310.1	MAP3K protein kinase-like protein	At3g19310
131	trinity_dn780_c0_g3	RING/FYVE/PHD zinc finger superfamily protein	at1g50620	RING/FYVE/PHD zinc finger superfamily protein	AT3G20280.1	PHD finger protein	At3g20280
132	trinity_dn1378_c0_g3	S-adenosyl-L-methionine-dependent methyltransferases superfamily protein	at4g14360	S-adenosyl-L-methionine-dependent methyltransferases superfamily protein	AT3G23300.1	Probable methyltransferase PMT1	At3g23300
133	trinity_dn1180_c0_g1	protein with α-fucosidase activity	at1g67830	GDSL-like Lipase/Acylhydrolase superfamily protein	AT3G26430.1	GDSL esterase	At3g26430
134	trinity_dn52691_c0_g1	calmodulin-binding proteins	at5g40190	RNA ligase/cyclic nucleotide phosphodiesterase family protein	AT3G28140.1	RNA ligase/cyclic nucleotide phosphodiesterase family protein	At3g28140
135	trinity_dn4738_c1_g1	P-loop containing nucleoside triphosphate hydrolases superfamily protein	at2g46620	P-loop containing nucleoside triphosphate hydrolases superfamily protein	AT3G28580.1	AAA-ATPase	At3g28580
136	trinity_dn588_c1_g1	Protein kinase superfamily protein	at5g58950	Protein kinase superfamily protein	AT3G46930.1	Protein kinase superfamily protein	At3g46930
137	trinity_dn3430_c1_g1	C2H2 and C2HC zinc fingers superfamily protein	at2g37430	C2H2-type zinc finger family protein	AT3G53600.1	Zinc finger protein ZAT18	At3g53600
138	trinity_dn3770_c0_g1	S-adenosyl-L-methionine-dependent methyltransferases superfamily protein	at2g41380	S-adenosyl-L-methionine-dependent methyltransferases superfamily protein	AT3G61210.1	Methyltransf_11 domain-containing protein	At3g61210
139	trinity_dn1642_c0_g1	2-oxoglutarate (2OG) and Fe(II)-dependent oxygenase superfamily protein	at1g06620	2-oxoglutarate (2OG) and Fe(II)-dependent oxygenase superfamily protein	AT3G61400.1	1-aminocyclopropane-1-carboxylate oxidase homolog 8	At3g61400
140	trinity_dn1764_c4_g1	Tetratricopeptide repeat (TPR)-like superfamily protein	at2g47440	Tetratricopeptide repeat (TPR)-like superfamily protein	AT3G62570.1	TPR_REGION domain-containing protein	At3g62570
141	trinity_dn3765_c0_g1	alpha/beta-Hydrolases superfamily protein	at1g02660	alpha/beta-Hydrolases superfamily	AT3G62590.1	Phospholipase A1 PLIP3, chloroplastic	AT3G62590
142	trinity_dn7342_c0_g1	basic chitinase involved in ethylene/jasmonic acid mediated signalling pathway	at3g12500	Chitinase family protein	AT4G01700.1	Chitinase family protein	At4g01700
143	trinity_dn1007_c1_g1	nodulin MtN21 /EamA-like transporter family protein	at1g21890	nodulin MtN21 /EamA-like transporter family protein	AT4G08300.1	WAT1-related protein	At4g08300
144	trinity_dn1478_c0_g1	glycosyl hydrolase 9B15	at4g23560	glycosyl hydrolase 9B14	AT4G09740.1	Endoglucanase 18	At4g09740
145	trinity_dn164_c0_g1	Calcineurin-like metallo-phosphoesterase superfamily protein	at4g23000	Calcineurin-like metallo-phosphoesterase superfamily protein	AT4G11800.1	Calcineurin-like metallo-phosphoesterase superfamily protein	At4g11800
146	trinity_dn2374_c0_g1	hAT dimerisation domain-containing protein / transposase-related	at5g33406	hAT transposon superfamily	AT4G15020.2	HAT transposon superfamily	At4g15020
147	trinity_dn6101_c0_g2	alpha/beta-Hydrolases superfamily protein	at4g15960	alpha/beta-Hydrolases superfamily protein	AT4G15955.3	Alpha/beta-Hydrolases superfamily protein	At4g15955
148	trinity_dn1756_c0_g1	S-adenosyl-L-methionine-dependent methyltransferases superfamily protein	at1g26850	S-adenosyl-L-methionine-dependent methyltransferases superfamily protein	AT4G18030.1	Probable methyltransferase PMT14	At4g18030
149	trinity_dn4196_c0_g1	UDP-Glycosyltransferase superfamily protein	at5g59070	UDP-Glycosyltransferase superfamily protein	AT4G19460.1	Glycosyltransferase	At4g19460
150	trinity_dn1247_c0_g1	Glycosyl hydrolase family protein with chitinase insertion domain	at4g19810	Glycosyl hydrolase family protein with chitinase insertion domain	AT4G19820.1	Glycosyl hydrolase family protein with chitinase insertion domain-containing protein	At4g19820
151	trinity_dn59765_c0_g1	Encodes CPR30	at4g12560	F-box associated ubiquitination effector family protein	AT4G22390.1	F-box protein	At4g22390
152	trinity_dn171_c0_g1	Galactose mutarotase-like superfamily protein	at3g61610	Galactose mutarotase-like superfamily protein	AT4G23730.1	Glucose-6-phosphate 1-epimerase	At4g23730
153	trinity_dn2707_c0_g1	2-oxoglutarate (2OG) and Fe(II)-dependent oxygenase superfamily protein	at4g25310	2-oxoglutarate (2OG) and Fe(II)-dependent oxygenase superfamily protein	AT4G25300.1	2-oxoglutarate (2OG) and Fe(II)-dependent oxygenase superfamily protein	At4g25300
154	trinity_dn1745_c0_g1	peptidoglycan-binding LysM domain-containing protein	at5g62150	peptidoglycan-binding LysM domain-containing protein	AT4G25433.1	peptidoglycan-binding LysM domain-containing protein	At4g25433
155	trinity_dn1243_c0_g3	S-locus lectin protein kinase family protein	at4g27300	S-locus lectin protein kinase family protein	AT4G27290.1	G-type lectin S-receptor-like serine/threonine-protein kinase	At4g27290
156	trinity_dn750_c1_g1	P-loop containing nucleoside triphosphate hydrolases superfamily protein	at5g52882	P-loop containing nucleoside triphosphate hydrolases superfamily protein	AT4G28000.1	P-loop containing nucleoside triphosphate hydrolases superfamily protein	At4g28000
157	trinity_dn180_c0_g2	nodulin MtN21 /EamA-like transporter family protein	at4g30420	nodulin MtN21 /EamA-like transporter family protein	AT4G28040.5	WAT1-related protein	At4g28040
158	trinity_dn116_c0_g1	RING/U-box superfamily protein	at5g55970	RING/U-box superfamily protein	AT4G26580.2	RING-type domain-containing protein	At4g30670
159	trinity_dn31_c0_g1	Ypt/Rab-GAP domain of gyp1p superfamily protein	at5g54780	Ypt/Rab-GAP domain of gyp1p superfamily protein	AT4G27100.2	Rab-GAP TBC domain-containing protein	At4g31250
160	trinity_dn1486_c0_g2	Sec23/Sec24 protein transport family protein	at3g44340	Sec23/Sec24 protein transport family protein	AT4G32640.2	Protein transport protein Sec24-like	At4g32640
161	trinity_dn228_c0_g1	Phosphatidylinositol 3- and 4-kinase family protein with FAT domain	at2g17930	phosphatidylinositol kinases	AT4G36080.1	Phosphotransferases/inositol	At4g36080
162	trinity_dn1897_c0_g1	Transducin/WD40 repeat-like superfamily protein	at2g26490	Transducin/WD40 repeat-like superfamily protein	AT4G34380.1	WD_REPEATS_REGION domain-containing protein	At4g39320
163	trinity_dn2880_c0_g1	ACCELERATED CELL DEATH 11 (ACD11)	at2g34690	Glycolipid transfer protein (GLTP) family protein	AT4G39670.1	ACD11 homolog protein	At4g39670
164	trinity_dn12005_c0_g1	PLC-like phosphodiesterases superfamily protein	at4g38690	PLC-like phosphodiesterases superfamily protein	AT4G34920.1	PLCXc domain-containing protein	At4g39900
165	trinity_dn7934_c0_g1	GL2-expression modulator	at2g22475	GRAM domain family protein	AT4G40100.1	Putative GEM-like protein 3	At4g40100
166	trinity_dn4490_c0_g1	S-adenosyl-L-methionine-dependent methyltransferases superfamily protein	at3g10200	S-adenosyl-L-methionine-dependent methyltransferases superfamily protein	AT5G04060.1	Probable methyltransferase PMT7	At5g04060
167	trinity_dn824_c0_g1	HXXXD-type acyl-transferase family protein	at5g42830	HXXXD-type acyl-transferase family protein	AT5G07850.1	Anthranilate N-hydroxycinnamoyl/benzoyltransferase-like protein	At5g07850
168	trinity_dn164_c0_g3	N-terminal nucleophile aminohydrolases	at3g16150	N-terminal nucleophile aminohydrolases (Ntn hydrolases) superfamily protein	AT5G08100.1	Isoaspartyl peptidase/L-asparaginase 1	At5g08100
169	trinity_dn1192_c2_g1	Nucleotide-sugar transporter family protein	at5g25400	Nucleotide-sugar transporter family protein	AT5G11230.1	Probable sugar phosphate/phosphate translocator	At5g11230
170	trinity_dn4274_c0_g1	disease resistance protein (TIR-NBS-LRR class)	at5g17680	Disease resistance protein (TIR-NBS-LRR class)	AT5G11250.1	Disease resistance protein (TIR-NBS-LRR class)	At5g11250
171	trinity_dn318_c0_g1	Exostosin family protein	at4g38040	Exostosin family protein	AT5G11610.1	Exostosin family protein	AT5G11610.1
172	trinity_dn1975_c0_g1	Protein kinase superfamily protein	at1g79640	Protein kinase superfamily protein	AT5G14720.1	Protein kinase domain-containing protein	At5g14720
173	trinity_dn1652_c0_g2	Galactose oxidase/kelch repeat superfamily protein	at1g27340	Galactose oxidase/kelch repeat superfamily protein	AT5G15710.1	F-box/kelch-repeat protein	At5g15710
174	trinity_dn2491_c0_g1	NAD(P)-binding Rossmann-fold superfamily protein	at5g04070	NAD(P)-binding Rossmann-fold superfamily protein	AT5G15940.1	NAD(P)-binding Rossmann-fold superfamily protein	At5g15940
175	trinity_dn879_c0_g2	alpha/beta-Hydrolases superfamily protein	at5g18640	alpha/beta-Hydrolases superfamily protein	AT5G18630.2	alpha/beta-Hydrolases superfamily protein	At5g18630
176	trinity_dn607_c1_g1	Protein kinase family protein	at5g35960	Protein kinase superfamily protein	AT5G18910.1	At5g18910	At5g18910
177	trinity_dn3454_c0_g2	Dynein light chain type 1 family protein	at4g15930	Dynein light chain type 1 family protein	AT5G20110.1	Dynein light chain type 1 family protein	At5g20110
178	trinity_dn667_c0_g1	Exostosin family protein	at3g42180	Exostosin family protein	AT5G20260.1	Glycosyltransferase	AT5G20260
179	trinity_dn1872_c0_g1	Zn-dependent exopeptidases superfamily protein	at1g67420	Zn-dependent exopeptidases superfamily protein	AT5G20660.1	24 kDa vacuolar protein-like	At5g20655
180	trinity_dn207_c1_g1	Protein phosphatase 2C family protein	at3g02750	Protein phosphatase 2C family protein	AT5G36250.1	Probable protein phosphatase 2C 74	At5g36250
181	trinity_dn835_c0_g1	S-adenosyl-L-methionine-dependent methyltransferases superfamily protein	at1g68040	S-adenosyl-L-methionine-dependent methyltransferases superfamily protein	AT5G38100.1	Probable S-adenosylmethionine-dependent methyltransferase	At5g38100
182	trinity_dn1459_c0_g1	PR (pathogenesis-related) peptide	at5g43580	Serine protease inhibitor, potato inhibitor I-type family protein	AT5G43570.1	Serine protease inhibitor, potato inhibitor I-type family protein	At5g43570
183	trinity_dn1537_c0_g3	FAD-binding Berberine family protein	at4g20860	FAD-binding Berberine family protein	AT5G44360.1	Berberine bridge enzyme-like 23	At5g44360
184	trinity_dn2355_c0_g2	FAD-binding Berberine family protein	at5g44400	FAD-binding Berberine family protein	AT5G44390.1	Berberine bridge enzyme-like 25	At5g44390
185	trinity_dn2734_c0_g1	FAD-binding Berberine family protein	at5g44410	FAD-binding Berberine family protein	AT5G44440.1	Berberine bridge enzyme-like 28	At5g44440
186	trinity_dn3659_c0_g1	Pseudouridine synthase family protein	at3g52260	Pseudouridine synthase family protein	AT5G51140.1	RNA pseudouridine synthase 7	At5g51140
187	trinity_dn18549_c0_g1	NAD(P)-binding Rossmann-fold superfamily protein	at5g53100	NAD(P)-binding Rossmann-fold superfamily protein	AT5G53090.1	Protochlorophyllide reductase	AT5G53100
188	trinity_dn868_c0_g1	RING/U-box superfamily protein	at3g47160	RING/U-box superfamily protein	AT5G58787.1	RING-type domain-containing protein	At5g58787
189	trinity_dn1932_c0_g1	arginyl-tRNA:protein transferase (ATE1)	at5g05700	arginine-tRNA protein transferase 2	AT3G11240.1	Arginyl-tRNA--protein transferase 2	ATE2
190	trinity_dn6697_c0_g1	member of EXO70 gene family	at4g31540	exocyst subunit exo70 family protein G2	AT1G51640.1	Exocyst subunit Exo70 family protein	ATEXO70G2
191	trinity_dn2921_c0_g1	autophagosome formation during nutrient deprivation and senescence	at3g62770	homolog of yeast autophagy 18 (ATG18) D	AT3G56440.1	Autophagy-related protein 18d	ATG18D
192	trinity_dn5114_c0_g1	homolog of yeast autophagy 18 (ATG18) H (ATG18H)	at1g54710	homolog of yeast autophagy 18 (ATG18) G	AT1G03380.1	Autophagy-related protein 18g	ATG18G
193	trinity_dn8640_c0_g1	homeodomain leucine zipper class I (HD-Zip I) protein	at3g61890	homeobox 7	AT2G46680.1	Homeobox-leucine zipper protein ATHB-7	ATHB-7
194	trinity_dn3994_c2_g1	Member of the class III HD-ZIP protein family	at1g52150	homeobox gene 8	AT4G32880.1	Homeobox-leucine zipper protein ATHB-8	ATHB-8
195	trinity_dn2253_c1_g2	Chaperone DnaJ-domain superfamily protein	at2g17880	Chaperone DnaJ-domain superfamily protein	AT4G36040.1	Chaperone protein dnaJ 11, chloroplastic	ATJ11
196	trinity_dn860_c0_g1	DnaJ-like protein similar to ARG1 and ARL2	at1g24120	ARG1-like 2	AT1G59980.1	Chaperone protein dnaJ 39	ATJ39
197	trinity_dn3652_c0_g3	RING/U-box superfamily protein	at2g18670	RING/U-box superfamily protein	AT4G30370.1	RING-H2 finger protein ATL14	ATL14
198	trinity_dn2534_c1_g2	RING/U-box superfamily protein	at2g42360	RING/U-box superfamily protein	AT2G42350.1	RING-H2 finger protein ATL40	ATL40
199	trinity_dn454_c0_g1	ribosomal-protein S6 kinase	at3g08720	protein-serine kinase 1	AT3G08730.1	Serine/threonine-protein kinase	ATPK1
200	trinity_dn418_c1_g1	Pyrophosphate-energized vacuolar membrane proton pump	at1g15690	Inorganic H pyrophosphatase family protein	AT1G16780.1	Pyrophosphate-energized membrane proton pump 3	AVPL2
201	trinity_dn1014_c0_g1	Transmembrane amino acid transporter family protein	at3g28960	Transmembrane amino acid transporter family protein	AT5G15240.1	Amino acid transporter	AVT1J
202	trinity_dn2599_c1_g1	putative amino acid transporter	at3g30390	Transmembrane amino acid transporter family protein	AT5G38820.1	Amino acid transporter	AVT6B
203	trinity_dn123_c1_g2	homolog of the adenine-guanine-hypoxanthine transporter AzgA of Aspergillus nidulans	at3g10960	Xanthine/uracil permease family protein	AT5G50300.1	Adenine/guanine permease AZG2	AZG2
204	trinity_dn4677_c0_g1	B' regulatory subunit of PP2A (AtB'beta)	at3g09880	Protein phosphatase 2A regulatory B subunit family protein	AT5G03470.1	Serine/threonine protein phosphatase 2A 57 kDa regulatory subunit B' alpha isoform	B'ALPHA
205	trinity_dn753_c1_g1	chloroplast beta-amylase	at3g23920	chloroplast beta-amylase	AT4G17090.1	Beta-amylase 3, chloroplastic	BAM3
206	trinity_dn3665_c0_g1	RING/U-box superfamily protein	at3g47180	RING/U-box superfamily protein	AT3G19910.1	E3 ubiquitin ligase BIG BROTHER-related	BBR
207	trinity_dn80_c0_g1	beta carbonic anhydrase 5	at4g33580	beta carbonic anhydrase 6	AT1G58180.4	Beta carbonic anhydrase 6, mitochondrial	BCA6
208	trinity_dn10602_c0_g1	ATBETAFRUCT4	at1g12240	Glycosyl hydrolases family 32 protein	AT1G62660.1	Acid beta-fructofuranosidase 3, vacuolar	BFRUCT3
209	trinity_dn2746_c0_g2	Glycosyl hydrolases family 32 protein	at1g62660	Glycosyl hydrolases family 32 protein	AT1G12240.1	Acid beta-fructofuranosidase 4, vacuolar	BFRUCT4
210	trinity_dn975_c0_g1	Glycosyl hydrolase superfamily protein	at4g16260	beta-1,3-glucanase 1	AT3G57270.1	Probable glucan endo-1,3-beta-glucosidase BG1	BG1
211	trinity_dn711_c0_g1	beta-galactosidase, glycosyl hydrolase family 35	at3g13750	beta-galactosidase 3	AT4G36360.1	Beta-galactosidase 3	BGAL3
212	trinity_dn4381_c0_g2	beta glucosidase 17 (BGLU17)	at2g44480	beta glucosidase 15	AT2G44450.1	Beta-glucosidase 15	BGLU15
213	trinity_dn600_c0_g1	beta glucosidase 41 (BGLU41)	at5g54570	beta glucosidase 40	AT1G26560.1	Beta-glucosidase 40	BGLU40
214	trinity_dn2123_c0_g1	transcription factor CIB1 (cryptochrome-interacting basic-helix-loop-helix)	at4g34530	basic helix-loop-helix (bHLH) DNA-binding superfamily protein	AT1G68920.2	Transcription factor bHLH49	BHLH49
215	trinity_dn3484_c0_g2	basic helix-loop-helix (bHLH) DNA-binding superfamily protein	at2g20100	basic helix-loop-helix (bHLH) DNA-binding superfamily protein	AT4G29100.1	Transcription factor bHLH68	BHLH68
216	trinity_dn108_c3_g2	unfertilized embryo sac 12 (UNE12)	at4g02590	basic helix-loop-helix (bHLH) DNA-binding superfamily protein	AT1G03040.1	Transcription factor bHLH7	BHLH7
217	trinity_dn3537_c0_g1	SEC7-like guanine nucleotide exchange family protein	at4g38200	SEC7-like guanine nucleotide exchange family protein	AT4G35380.1	Brefeldin A-inhibited guanine nucleotide-exchange protein 4	BIG4
218	trinity_dn1012_c0_g1	efflux-type boron transporter	at1g15460	HCO3- transporter family	AT1G74810.1	Putative boron transporter 5	BOR5
219	trinity_dn6896_c0_g2	Arabidopsis GBP Basic Penta Cysteine 1	at1g14685	basic pentacysteine1	AT2G01930.2	Protein BASIC PENTACYSTEINE1	BPC1
220	trinity_dn253_c3_g1	Encodes BR-signaling kinase 1 (BSK1)	at4g35230	Protein kinase protein with tetratricopeptide repeat domain	AT5G59010.1	Serine/threonine-protein kinase BSK5	BSK5
221	trinity_dn1629_c0_g1	BTB and TAZ domain protein	at5g67480	BTB and TAZ domain protein 5	AT4G37610.1	BTB/POZ and TAZ domain-containing protein 5	BT5
222	trinity_dn281_c0_g2	beta-xylosidase 1	at5g49360	beta-xylosidase 2	AT1G02640.1	Probable beta-D-xylosidase 2	BXL2
223	trinity_dn15722_c0_g1	group-S bZIP transcription factor	at3g62420	basic leucine-zipper 44	AT1G75390.1	bZIP transcription factor 44	BZIP44
224	trinity_dn3361_c0_g1	bZIP protein BZO2H2	at5g24800	bZIP transcription factor family protein	AT5G28770.2	Basic leucine zipper 63	BZIP63
225	trinity_dn693_c0_g1	brassinosteroid (BR) signalling pathway	at1g75080	Brassinosteroid signalling positive regulator (BZR1) family protein	AT1G19350.3	Protein BRASSINAZOLE-RESISTANT 2	BZR2
226	trinity_dn1503_c0_g1	Floral homeotic gene encoding a MADS domain protein	at1g69120	K-box region and MADS-box transcription factor family protein	AT1G26310.1	Transcription factor CAULIFLOWER	CAL
227	trinity_dn1761_c0_g1	Terpenoid cyclases family protein	at1g78950	camelliol C synthase 1	AT1G78955.1	Camelliol C synthase	CAMS1
228	trinity_dn904_c1_g1	Calcium-dependent lipid-binding (CaLB domain) family protein	at1g48590	Calcium-dependent lipid-binding (CaLB domain) family protein	AT3G17980.1	Protein C2-DOMAIN ABA-RELATED 4	CAR4
229	trinity_dn756_c0_g1	calcineurin B-like calcium sensor gene family	at4g33000	calcineurin B-like 3	AT4G26570.1	Calcineurin B-like protein 3	CBL3
230	trinity_dn78_c1_g1	mitochondrial ethanolamine-phosphate cytidylyltransferase	at2g38670	phosphorylcholine cytidylyltransferase	AT2G32260.1	Choline-phosphate cytidylyltransferase 1	CCT1
231	trinity_dn13923_c0_g1	cytidine deaminase	at2g19570	Cytidine/deoxycytidylate deaminase family protein	AT4G29610.1	Cytidine deaminase 6	CDA6
232	trinity_dn1958_c0_g1	SEC24a/ERMO2	at3g07100	clone eighty-four	AT3G44340.1	Protein transport protein Sec24-like CEF	CEF
233	trinity_dn5471_c0_g1	methionine gamma-lyase	at1g64660	Pyridoxal phosphate (PLP)-dependent transferases superfamily protein	AT3G01120.1	Cystathionine gamma-synthase 1, chloroplastic	CGS1
234	trinity_dn7783_c0_g1	chitin-binding protein	at3g04720	basic chitinase	AT3G12500.1	Basic endochitinase B	CHI-B
235	trinity_dn6975_c0_g1	AR791	at1g52080	Hydroxyproline-rich glycoprotein family protein	AT3G25690.2	Protein CHUP1, chloroplastic	CHUP1
236	trinity_dn259_c0_g1	member of Putative Na+/H+ antiporter family	at3g53720	cation/H+ exchanger 18	AT5G41610.1	Cation/H(+) antiporter 18	CHX18
237	trinity_dn1821_c0_g1	CBL-interacting protein kinase	at5g58380	CBL-interacting protein kinase 2	AT5G07070.1	CBL-interacting serine	CIPK2
238	trinity_dn653_c0_g1	voltage-dependent chloride channel	at5g40890	chloride channel B	AT3G27170.1	Chloride channel protein CLC-b	CLC-B
239	trinity_dn1278_c0_g1	chloride channel C (CLC-C)	at5g49890	Voltage-gated chloride channel family protein	AT5G33280.1	Putative chloride channel-like protein	CLC-G
240	trinity_dn1233_c0_g1	ATP-dependent Clp protease regulatory subunit	at5g51070	CLPC homologue 1	AT5G50920.1	Chaperone protein ClpC1, chloroplastic	CLPC1
241	trinity_dn7675_c0_g1	EF hand calcium-binding protein family	at1g18530	Calcium-binding EF-hand family protein	AT3G25600.1	Probable calcium-binding protein CML16	CML16
242	trinity_dn1424_c0_g1	Calcium-binding EF-hand family protein	at3g10300	Calcium-binding EF-hand family protein	AT5G04170.1	Probable calcium-binding protein CML50	CML50
243	trinity_dn1622_c1_g1	'defense, no death' gene (DND1)	at5g15410	cyclic nucleotide-gated cation channel 4	AT5G54250.2	Cyclic nucleotide-gated ion channel 4	CNGC4
244	trinity_dn3859_c0_g1	B-box zinc finger family protein	at1g68190	CONSTANS-like 9	AT3G07650.4	Zinc finger protein CONSTANS-LIKE 9	COL9
245	trinity_dn2182_c2_g1	copper transporter 5 (COPT5)	at5g20650	Ctr copper transporter family	AT2G26975.1	Copper transporter 6	COPT6
246	trinity_dn446_c0_g1	cysteine-rich receptor-like protein kinase	at4g23160	cysteine-rich RLK (RECEPTOR-like protein kinase) 6	AT4G23140.1	Cysteine-rich receptor-like protein kinase 6	CRK6
247	trinity_dn5627_c0_g2	cellulose synthase-like D3	at3g03050	cellulose-synthase like D2	AT5G16910.1	Cellulose synthase-like protein D2	CSLD2
248	trinity_dn431_c0_g1	cellulose synthase like E1	at1g55850	cellulose synthase like G2	AT4G24000.1	Cellulose synthase-like protein G2	CSLG2
249	trinity_dn1382_c0_g1	citrate synthase 5	at3g60100	Citrate synthase family protein	AT2G44350.1	Citrate synthase 4, mitochondrial	CSY4
250	trinity_dn1390_c2_g1	Protein kinase superfamily protein	at4g24480	Protein kinase superfamily protein	AT5G03730.1	Serine/threonine-protein kinase CTR1	CTR1
251	trinity_dn6422_c0_g1	Beta-fructofuranosidase	at2g36190	cell wall invertase 2	AT3G52600.1	Beta-fructofuranosidase, insoluble isoenzyme CWINV2	CWINV2
252	trinity_dn3290_c0_g1	cyclin b3	at1g16330	Cyclin B2	AT1G20610.1	Cyclin-B2-3	CYCB2-3
253	trinity_dn661_c0_g1	flavonoid 3' hydroxylase activity	at5g07990	cytochrome P450	AT4G12320.1	cytochrome P450	CYP706A6
254	trinity_dn60471_c0_g1	protein with C22-sterol desaturase activity	at2g34500	cytochrome P450, family 710, subfamily A, polypeptide 2	AT2G34490.1	Cytochrome P450 710A2	CYP710A2
255	trinity_dn14113_c0_g2	putative cytochrome P450; "cytochrome P450, family 71, subfamily A, polypeptide 22	at3g48310	cytochrome P450, family 71, subfamily A, polypeptide 21	AT3G48320.1	Cytochrome P450 71A21	CYP71A21
256	trinity_dn1472_c0_g1	putative cytochrome P450	at3g48270	cytochrome P450, family 71, subfamily A, polypeptide 22	AT3G48310.1	Cytochrome P450 71A22	CYP71A22
257	trinity_dn2055_c3_g1	putative cytochrome P450; "cytochrome P450, family 71, subfamily B, polypeptide 13	at5g25140	cytochrome p450, family 71, subfamily B, polypeptide 11	AT5G25120.1	Cytochrome P450 71B11	CYP71B11
258	trinity_dn5468_c0_g1	putative cytochrome P450	at3g26300	cytochrome P450, family 71, subfamily B, polypeptide 35	AT3G26310.1	Cytochrome P450 71B35	CYP71B35
259	trinity_dn2046_c0_g1	putative cytochrome P450	at3g26210	cytochrome P450, family 71 subfamily B, polypeptide 7	AT1G13110.1	Cytochrome P450 71B7	CYP71B7
260	trinity_dn1261_c0_g1	protein with similarity to other cytochrome P450's and is a homolog of BAS1	at1g17060	cytochrome P450, family 72, subfamily A, polypeptide 15	AT3G14690.1	Cytochrome P450 72A15	CYP72A15
261	trinity_dn13_c0_g1	cytochrome P450, family 76, subfamily C, polypeptide 4	at2g45550	cytochrome P450, family 76, subfamily C, polypeptide 1	AT2G45560.1	Cytochrome P450 76C1	CYP76C1
262	trinity_dn611_c2_g1	cytochrome p450 monooxygenase	at3g61880	cytochrome P450, family 78, subfamily A, polypeptide 6	AT2G46660.1	Cytochrome P450 78A6	CYP78A6
263	trinity_dn1472_c0_g4	ferulate 5-hydroxylase (F5H)	at4g36220	Cytochrome P450 superfamily protein	AT5G04330.1	Cytochrome P450 84A4	CYP84A4
264	trinity_dn1265_c0_g4	cinnamate-4-hydroxylase	at2g30490	cytochrome P450, family 98, subfamily A, polypeptide 3	AT2G40890.1	Cytochrome P450 98A3	CYP98A3
265	trinity_dn2466_c0_g1	protein with cysteine proteinase inhibitor activity	at3g12490	Cystatin/monellin family protein	AT5G05110.1	Cysteine proteinase inhibitor 7	CYS7
266	trinity_dn1713_c0_g2	protein serine/threonine kinase	at2g34650	D6 protein kinase	AT5G55910.1	Serine/threonine-protein kinase D6PK	D6PK
267	trinity_dn416_c2_g1	hydrolyzes phosphatidylcholine	at4g16820	alpha/beta-Hydrolases superfamily protein	AT2G44810.1	Phospholipase A(1) DAD1, chloroplastic	DAD1
268	trinity_dn4134_c0_g2	DA1 (DA1)	at1g19270	LIM domain-containing protein	AT4G36860.1	Protein DA1-related 1	DAR1
269	trinity_dn3656_c0_g2	Thioesterase superfamily protein	at1g48320	Thioesterase superfamily protein	AT5G48950.1	1,4-dihydroxy-2-naphthoyl-CoA thioesterase 2	DHNAT2
270	trinity_dn2468_c0_g1	Disease resistance-responsive (dirigent-like protein) family protein	at1g58170	Disease resistance-responsive (dirigent-like protein) family protein	AT5G49040.1	Dirigent protein 3	DIR3
271	trinity_dn1829_c0_g2	DnaJ-like protein (J20)	at4g13830	Molecular chaperone Hsp40/DnaJ family protein	AT4G39960.1	Molecular chaperone Hsp40/DnaJ family protein	DJA5
272	trinity_dn76660_c0_g1	Chaperone DnaJ-domain superfamily protein	at4g36040	Chaperone DnaJ-domain superfamily protein	AT2G17880.1	Chaperone DnaJ-domain superfamily protein	DJC24
273	trinity_dn2677_c2_g1	OBF binding protein 4 (OBP4)	at5g60850	DOF zinc finger protein 1	AT1G51700.1	Dof zinc finger protein DOF1.7	DOF1.7
274	trinity_dn1678_c0_g1	alpha-dioxygenase	at3g01420	alpha dioxygenase	AT1G73680.1	Alpha-dioxygenase 2	DOX2
275	trinity_dn666_c0_g1	C3HC4 RING-domain-containing ubiquitin E3 ligase capable	at1g06770	DREB2A-interacting protein 2	AT2G30580.1	E3 ubiquitin protein ligase DRIP2	DRIP2
276	trinity_dn2677_c0_g1	Arabidopsis dynamin-related protein 1E, DRP1E	at3g60190	DYNAMIN-like 1D	AT2G44590.3	Dynamin-related protein 1D	DRP1D
277	trinity_dn654_c0_g1	dynamin-like protein 6 (ADL6)	at1g10290	dynamin-like 3	AT1G59610.1	Dynamin-2B	DRP2B
278	trinity_dn8835_c0_g1	MATE efflux family protein	at1g73700	MATE efflux family protein	AT5G52450.1	Protein DETOXIFICATION 16	DTX16
279	trinity_dn2894_c0_g1	MATE efflux family protein	at4g38380	MATE efflux family protein	AT2G38330.1	Protein DETOXIFICATION 44, chloroplastic	DTX44
280	trinity_dn2321_c0_g3	Helicase/SANT-associated, DNA binding protein	at3g24880	Helicase/SANT-associated, DNA binding protein	AT3G24870.1	Chromatin modification-related protein EAF1 B	EAF1B
281	trinity_dn1577_c0_g1	PH and START domain-containing protein	at4g19040	Pleckstrin homology (PH) domain-containing protein	AT5G45560.1	Protein ENHANCED DISEASE RESISTANCE 2-like	EDR2L
282	trinity_dn14926_c0_g1	Leucine-rich repeat protein kinase family protein	at3g47110	EF-TU receptor	AT5G20480.1	LRR receptor-like serine/threonine-protein kinase	EFR
283	trinity_dn3019_c0_g2	ethylene response 2	at3g23150	Signal transduction histidine kinase, hybrid-type, ethylene sensor	AT3G04580.2	Protein EIN4	EIN4
284	trinity_dn330_c0_g1	cytosolic glutathione reductase	at3g24170	glutathione reductase	AT3G54660.1	Glutathione reductase, chloroplastic	EMB2360
285	trinity_dn6837_c0_g1	endonuclease 2	at1g68290	endonuclease 4	AT4G21585.1	Endonuclease 4	ENDO4
286	trinity_dn1175_c0_g1	member of the ERF (ethylene response factor) subfamily B-4 of ERF/AP2 transcription factor family	at5g50080	Integrase-type DNA-binding superfamily protein	AT2G33710.1	Ethylene-responsive transcription factor	ERF112
287	trinity_dn84_c0_g2	member of the ERF (ethylene response factor) subfamily B-4 of ERF/AP2 transcription factor family	at5g13330	Integrase-type DNA-binding superfamily protein	AT5G61890.1	Ethylene-responsive transcription factor	ERF114
288	trinity_dn7661_c0_g1	eukaryotic release factor 1 homolog	at5g47880	eukaryotic release factor 1-3	AT3G26618.1	Eukaryotic peptide chain release factor subunit 1-3	ERF1-3
289	trinity_dn2416_c0_g1	ERF (ethylene response factor) subfamily B-3	at4g17500	ethylene responsive element binding factor 2	AT5G47220.1	Ethylene-responsive transcription factor 2	ERF2
290	trinity_dn2936_c0_g2	Ethylene receptor, subfamily 1	at2g40940	Signal transduction histidine kinase, hybrid-type, ethylene sensor	AT1G66340.1	Ethylene receptor 1	ETR1
291	trinity_dn3492_c2_g1	Encodes EXLB1	at4g17030	expansin-like A2	AT4G38400.1	Expansin-like A2	EXLA2
292	trinity_dn1757_c0_g1	5'-3' exonuclease family protein	at5g26680	5'-3' exonuclease family protein	AT1G29630.2	Exonuclease 1	EXO1
293	trinity_dn4658_c0_g1	O-Glycosyl hydrolases family 17 protein	at5g55180	O-Glycosyl hydrolases family 17 protein	AT4G26830.1	Putative beta-1, 3-glucanase	F10M23.170
294	trinity_dn688_c0_g1	C2H2-type zinc finger family protein	at5g04390	C2H2-type zinc finger family protein	AT3G10470.1	C2H2-type zinc finger family protein	F18K10.4
295	trinity_dn3131_c0_g1	serine protease inhibitor, Kazal-type family protein	at4g01575	serine protease inhibitor, Kazal-type family protein	AT3G61980.1	Serine protease inhibitor, Kazal-type family protein	F21F14.150
296	trinity_dn444_c0_g2	SAUR-like auxin-responsive protein family	at2g46690	SAUR-like auxin-responsive protein family	AT3G61900.1	SAUR-like auxin-responsive protein family	F21F14.70
297	trinity_dn1843_c0_g1	RING/FYVE/PHD-type zinc finger family protein	at1g29800	RING/FYVE/PHD-type zinc finger family protein	AT3G43230.1	RING/FYVE/PHD-type zinc finger family protein	F7K15_80
298	trinity_dn2641_c0_g2	Pectin lyase-like superfamily protein	at5g41870	Pectin lyase-like superfamily protein	AT4G23820.1	Pectin lyase-like superfamily protein	F9D16.290
299	trinity_dn3065_c0_g1	phosphatidylinositol-3P 5-kinase	at1g71010	phosphatidylinositol-4-phosphate 5-kinase family protein	AT3G14270.1	1-phosphatidylinositol-3-phosphate 5-kinase	FAB1B
300	trinity_dn2679_c0_g1	Omega-6 fatty acid desaturase	at3g12120	fatty acid desaturase 3	AT2G29980.1	Acyl-lipid omega-3 desaturase (cytochrome b5), endoplasmic reticulum	FAD3
301	trinity_dn3058_c0_g1	Aldolase superfamily protein	at2g01140	fructose-bisphosphate aldolase 2	AT4G38970.1	Fructose-bisphosphate aldolase 2, chloroplastic	FBA2
302	trinity_dn1671_c0_g1	RNI-like superfamily protein	at4g05460	RNI-like superfamily protein	AT4G05497.1	Putative F-box/LRR-repeat protein 9	FBL9
303	trinity_dn2328_c1_g1	FAD-binding Berberine family protein	at1g26390	FAD-binding Berberine family protein	AT1G26420.1	Berberine bridge enzyme-like 7	FOX5
304	trinity_dn9967_c0_g1	Quinone reductase family protein	at4g27270	flavodoxin-like quinone reductase 1	AT5G54500.1	NAD(P)H dehydrogenase (quinone) FQR1	FQR1
305	trinity_dn12953_c0_g1	FAR1-related sequence 6 (FRS6)	at1g52520	FAR1-related sequence 8	AT1G80010.1	Protein FAR1-RELATED SEQUENCE 8	FRS8
306	trinity_dn1180_c0_g2	GDSL-like Lipase/Acylhydrolase superfamily protein	at3g26430	alpha-fucosidase 1	AT1G67830.1	Alpha-L-fucosidase 3	FXG1
307	trinity_dn2756_c1_g1	Involved in later steps of the gibberellic acid biosynthetic pathway	at1g15550	gibberellin 3-oxidase 2	AT1G80340.1	Gibberellin 3-beta-dioxygenase 2	GA3OX2
308	trinity_dn221_c0_g1	dihydrosphingosine phosphate lyase	at1g27980	glutamate decarboxylase	AT5G17330.1	Glutamate decarboxylase 1	GAD1
309	trinity_dn22408_c0_g1	glutamate decarboxylase	at5g17330	glutamate decarboxylase 4	AT2G02010.1	Glutamate decarboxylase 4	GAD4
310	trinity_dn10965_c0_g1	UDP-D-glucuronate 4-epimerase	at1g02000	UDP-D-glucuronate 4-epimerase 3	AT4G00110.1	UDP-glucuronate 4-epimerase 3	GAE3
311	trinity_dn1186_c0_g1	Transmembrane amino acid transporter family protein	at5g41800	Transmembrane amino acid transporter family protein	AT1G08230.2	GABA transporter 1	GAT1
312	trinity_dn942_c0_g1	gamma-glutamyl hydrolase 2 (GGH2)	at1g78680	gamma-glutamyl hydrolase 1	AT1G78660.2	Gamma-glutamyl hydrolase 1	GGH1
313	trinity_dn1707_c0_g1	IAA-amido synthases	at2g14960	Auxin-responsive GH3 family protein	AT4G37390.1	Indole-3-acetic acid-amido synthetase GH3.2	GH3.2
314	trinity_dn1587_c0_g1	Core-2/I-branching beta-1,6-N-acetylglucosaminyltransferase family protein	at1g71070	Core-2/I-branching beta-1,6-N-acetylglucosaminyltransferase family protein	AT5G39990.1	Beta-glucuronosyltransferase GlcAT14A	GLCAT14A
315	trinity_dn1391_c0_g1	GDSL-motif lipase 4 (GLIP4)	at3g14225	GDSL-motif lipase 3	AT1G53990.1	GDSL esterase	GLIP3
316	trinity_dn1437_c0_g1	RmlC-like cupins superfamily protein	at5g39130	germin-like protein 2	AT5G39190.1	Germin-like protein subfamily 1 member 20	GLP5A
317	trinity_dn18124_c0_g1	Lactoylglutathione lyase / glyoxalase I family protein	at1g15380	Lactoylglutathione lyase / glyoxalase I family protein	AT1G80160.1	Lactoylglutathione lyase / glyoxalase I family protein	GLYI7
318	trinity_dn87_c0_g1	6-phosphogluconate dehydrogenase family protein	at4g20930	glyoxylate reductase 2	AT1G17650.1	Glyoxylate/succinic semialdehyde reductase 2, chloroplastic	GLYR2
319	trinity_dn375_c6_g1	galactinol synthase 1	at2g47180	galactinol synthase 2	AT1G56600.1	Galactinol synthase 2	GOLS2
320	trinity_dn579_c0_g2	galactinol synthase 2	at1g56600	galactinol synthase 3	AT1G09350.1	Galactinol synthase 3	GOLS3
321	trinity_dn1593_c0_g1	SKOR	at3g02850	gated outwardly-rectifying K+ channel	AT5G37500.1	Potassium channel GORK	GORK
322	trinity_dn1299_c3_g1	glucose6-Phosphate/phosphate transporter 2	at1g61800	glucose 6-phosphate/phosphate translocator 1	AT5G54800.1	Glucose-6-phosphate/phosphate translocator 1, chloroplastic	GPT1
323	trinity_dn2598_c0_g1	auxin receptor	at3g62980	GRR1-like protein 1	AT4G03190.1	GRR1-like protein 1	GRH1
324	trinity_dn2935_c2_g1	Homeodomain-like superfamily protein	at2g38250	Homeodomain-like superfamily protein	AT5G01380.1	Trihelix transcription factor GT-3a	GT-3A
325	trinity_dn1032_c0_g1	homology to ABI1 (HAB1)	at1g72770	homology to ABI2	AT1G17550.1	Protein phosphatase 2C 7	HAB2
326	trinity_dn1215_c0_g2	HXXXD-type acyl-transferase family protein	at4g31910	HXXXD-type acyl-transferase family protein	AT5G41040.1	Omega-hydroxypalmitate O-feruloyl transferase	HHT1
327	trinity_dn29_c2_g2	Heavy metal transport/detoxification superfamily protein	at1g01490	Heavy metal transport/detoxification superfamily protein	AT1G63950.1	Heavy metal-associated isoprenylated plant protein 15	HIPP15
328	trinity_dn5824_c0_g1	Heavy metal transport/detoxification superfamily protein	at4g08570	Heavy metal transport/detoxification superfamily protein	AT1G22990.1	Heavy metal-associated isoprenylated plant protein 22	HIPP22
329	trinity_dn3578_c0_g1	Chromatin Assembly Factor-1 (CAF-1) p60 subunit	at5g64630	homolog of histone chaperone HIRA	AT3G44530.1	Protein HIRA	HIRA
330	trinity_dn42_c0_g1	ATP dependent copper transporter	at5g44790	heavy metal atpase 5	AT1G63440.1	Probable copper-transporting ATPase	HMA5
331	trinity_dn5704_c1_g1	3-hydroxy-3-methylglutaryl coenzyme A reductase	at1g76490	3-hydroxy-3-methylglutaryl-CoA reductase 2	AT2G17370.1	3-hydroxy-3-methylglutaryl-coenzyme A reductase 2	HMG2
332	trinity_dn507_c0_g1	plastoquinone-9 biosynthesis	at3g11945	homogentisate phytyltransferase 1	AT2G18950.1	Homogentisate phytyltransferase 1, chloroplastic	HPT1
333	trinity_dn215_c1_g1	heat shock transcription factor B3 (HSFB3)	at2g41690	heat shock transcription factor B2A	AT5G62020.1	Heat stress transcription factor B-2a	HSFB2A
334	trinity_dn37939_c1_g1	member of the class I small heat-shock protein (sHSP) family	at3g46230	HSP20-like chaperones superfamily protein	AT1G53540.1	17.6 kDa class I heat shock protein 3	HSP17.6C
335	trinity_dn7865_c0_g2	Heat shock protein 70 (Hsp 70) family protein	at5g02490	heat shock cognate protein 70-1	AT5G02500.1	Heat shock 70 kDa protein 1	HSP70-1
336	trinity_dn6004_c0_g1	Putative transcription factor	at5g23150	Tudor/PWWP/MBT domain-containing protein	AT5G08230.1	Protein HUA2-LIKE 1	HULK1
337	trinity_dn1395_c0_g1	Abscisic acid-responsive (TB2/DP1, HVA22) family protein	at5g42560	HVA22-like protein H	AT1G19950.1	HVA22-like protein h	HVA22H
338	trinity_dn4264_c0_g2	2-oxoglutarate (2OG) and Fe(II)-dependent oxygenase superfamily protein	at3g18210	2-oxoglutarate (2OG) and Fe(II)-dependent oxygenase superfamily protein	AT1G22950.1	2-oxoglutarate and iron-dependent oxygenase domain-containing protein ICU11	ICU11
339	trinity_dn7358_c0_g3	RLK7	at1g09970	Leucine-rich repeat protein kinase family protein	AT3G19700.1	Receptor-like protein kinase	IKU2
340	trinity_dn61_c1_g1	IAA-leucine resistant (ILR)-like gene 6	at1g44350	peptidase M20/M25/M40 family protein	AT1G51760.1	IAA-amino acid hydrolase ILR1-like 4	ILL4
341	trinity_dn158_c1_g1	L-galactose-1-phosphate phosphatase	at3g02870	myo-inositol monophosphatase like 1	AT1G31190.1	Phosphatase IMPL1, chloroplastic	IMPL1
342	trinity_dn35_c0_g1	chloroplast-targeted alkaline/neutral invertase	at5g22510	Plant neutral invertase family protein	AT1G56560.1	Alkaline/neutral invertase A, mitochondrial	INVA
343	trinity_dn435_c0_g1	Plant neutral invertase family protein	at1g56560	invertase H	AT3G05820.1	Probable alkaline/neutral invertase A, chloroplastic	INVH
344	trinity_dn19_c0_g1	active Arabidopsis isopropylmalate synthase IPMS2	at1g74040	methylthioalkylmalate synthase-like 4	AT1G18500.1	2-isopropylmalate synthase 1, chloroplastic	IPMS1
345	trinity_dn511_c0_g1	IQ-domain 11 (IQD11)	at5g13460	IQ-domain 12	AT5G03960.1	IQ-domain 12	IQD12
346	trinity_dn3733_c0_g1	calmodulin-binding family protein	at5g57010	calmodulin-binding family protein	AT4G33050.3	IQ domain-containing protein	IQM1
347	trinity_dn514_c1_g1	endoribonuclease/protein kinase	at2g17520	inositol requiring 1-1	AT5G24360.1	Serine/threonine-protein kinase/endoribonuclease IRE1b	IRE1B
348	trinity_dn2436_c0_g1	Protein kinase superfamily protein	at3g17850	Protein kinase superfamily protein	AT1G48490.3	Probable serine/threonine protein kinase IRE3	IRE3
349	trinity_dn738_c0_g1	Mannose-binding lectin superfamily protein	at1g73040	Mannose-binding lectin superfamily protein	AT1G19715.2	Jacalin-related lectin 3	JAL3
350	trinity_dn644_c1_g1	PKDM7D	at1g08620	zinc finger (C5HC2 type) family protein	AT1G30810.2	Lysine-specific demethylase JMJ18	JMJ18
351	trinity_dn341_c2_g1	plastidic beta-ketoacyl-ACP synthase II	at1g74960	3-ketoacyl-acyl carrier protein synthase I	AT5G46290.1	3-oxoacyl-[acyl-carrier-protein] synthase I, chloroplastic	KAS1
352	trinity_dn172_c0_g1	K+ efflux antiporter 3 (KEA3)	at4g04850	K+ efflux antiporter 1	AT1G01790.1	K(+) efflux antiporter 1, chloroplastic	KEA1
353	trinity_dn246_c0_g1	Protein kinase superfamily protein	at4g32250	protein kinases;ubiquitin-protein ligases	AT5G13530.2	Protein kinasesubiquitin-protein ligase	KEG
354	trinity_dn1556_c0_g1	kinesin-like protein PAK	at1g12430	armadillo repeat kinesin 2	AT1G01950.1	Kinesin-like protein KIN-UB	KINUB
355	trinity_dn15584_c0_g1	Kunitz family trypsin and protease inhibitor protein	at1g17860	kunitz trypsin inhibitor 1	AT1G73260.1	Kunitz trypsin inhibitor 4	KTI4
356	trinity_dn1299_c0_g1	putative laccase	at3g09220	Laccase/Diphenol oxidase family protein	AT5G01050.1	Laccase-9	LAC9
357	trinity_dn640_c0_g1	long-chain acyl-CoA synthetase 3	at1g64400	AMP-dependent synthetase and ligase family protein	AT4G23850.1	Long chain acyl-CoA synthetase 4	LACS4
358	trinity_dn1172_c0_g1	long-chain acyl-CoA synthetase 6	at3g05970	long-chain acyl-CoA synthetase 7	AT5G27600.1	Long chain acyl-CoA synthetase 7, peroxisomal	LACS7
359	trinity_dn3701_c0_g1	LOB domain-containing protein 11 (LBD11)	at2g28500	LOB domain-containing protein 1	AT1G07900.1	LOB domain-containing protein 1	LBD1
360	trinity_dn757_c0_g1	LOB domain-containing protein 39 (LBD39)	at4g37540	LOB domain-containing protein 38	AT3G49940.1	LOB domain-containing protein 38	LBD38
361	trinity_dn2515_c0_g1	AP4.3A	at2g32800	Concanavalin A-like lectin protein kinase family protein	AT3G53810.1	L-type lectin-domain containing receptor kinase IV.2	LECRK42
362	trinity_dn198_c0_g1	Concanavalin A-like lectin protein kinase family protein	at5g55830	Concanavalin A-like lectin protein kinase family protein	AT3G53380.1	L-type lectin-domain containing receptor kinase VIII.1	LECRK81
363	trinity_dn2323_c0_g1	Concanavalin A-like lectin protein kinase family protein	at5g10530	Concanavalin A-like lectin protein kinase family protein	AT5G65600.1	L-type lectin-domain containing receptor kinase IX.2	LECRK92
364	trinity_dn322_c0_g1	lipoxygenase	at1g55020	PLAT/LH2 domain-containing lipoxygenase family protein	AT3G22400.1	Linoleate 9S-lipoxygenase 5	LOX5
365	trinity_dn223_c0_g1	lysophosphatidyl acyltransferase 4	at1g75020	lysophosphatidyl acyltransferase 5	AT3G18850.4	Probable 1-acyl-sn-glycerol-3-phosphate acyltransferase 5	LPAT5
366	trinity_dn1003_c1_g1	lipoamide dehydrogenase 1	at1g48030	lipoamide dehydrogenase 2	AT3G17240.3	Dihydrolipoyl dehydrogenase 2, mitochondrial	LPD2
367	trinity_dn1245_c1_g1	basic helix-loop-helix (bHLH) protein	at2g24260	LJRHL1-like 2	AT4G30980.1	Transcription factor LRL2	LRL2
368	trinity_dn10969_c0_g1	protein with 3 plant-specific zinc finger domains	at1g32540	LSD1 zinc finger family protein	AT4G20380.7	Protein LSD1	LSD1
369	trinity_dn108_c1_g1	RING/U-box superfamily protein	at3g06140	RING/U-box superfamily protein	AT5G19080.1	Probable E3 ubiquitin-protein ligase LUL3	LUL3
370	trinity_dn27106_c0_g1	member of MEKK subfamily	at2g30040	mitogen-activated protein kinase kinase kinase 13	AT1G07150.2	Mitogen-activated protein kinase kinase kinase 13	MAPKKK13
371	trinity_dn2434_c0_g1	member of MEKK subfamily	at5g55090	mitogen-activated protein kinase kinase kinase 16	AT4G26890.1	Mitogen-activated protein kinase kinase kinase 16	MAPKKK16
372	trinity_dn231_c0_g1	monodehydroascorbate reductase 6	at1g63940	monodehydroascorbate reductase 1	AT3G52880.1	Monodehydroascorbate reductase 1, peroxisomal	MDAR1
373	trinity_dn660_c0_g1	myo-inositol oxygenase 1	at1g14520	myo-inositol oxygenase 2	AT2G19800.1	Inositol oxygenase 2	MIOX2
374	trinity_dn301_c0_g1	myo-inositol oxygenase 2	at2g19800	myo-inositol oxygenase 4	AT4G26260.2	Inositol oxygenase 4	MIOX4
375	trinity_dn3987_c0_g2	protein with a B-box domain predicted to act as a transcription factor	at3g21150	B-box type zinc finger family protein	AT4G15248.1	B-box domain protein 30	MIP1A
376	trinity_dn8859_c0_g1	B-box type zinc finger family protein	at4g15248	B-box type zinc finger family protein	AT3G21890.1	B-box domain protein 31	MIP1B
377	trinity_dn1767_c1_g1	Arabidopsis homolog of the endonuclease MSU81	at4g30870	Restriction endonuclease, type II-like superfamily protein	AT5G39770.1	Restriction endonuclease, type II-like superfamily protein	MKM21.10
378	trinity_dn6133_c0_g1	A member of a large family of seven-transmembrane domain proteins specific to plants	at3g45290	Seven transmembrane MLO family protein	AT2G39200.1	MLO-like protein 12	MLO12
379	trinity_dn998_c0_g2	RNA-binding (RRM/RBD/RNP motifs) family protein	at3g07810	RNA-binding (RRM/RBD/RNP motifs) family protein	AT5G47620.2	Putative RNA-binding protein	MNJ7.21
380	trinity_dn867_c0_g1	FAD/NAD(P)-binding oxidoreductase family protein	at4g38540	FAD/NAD(P)-binding oxidoreductase family protein	AT5G05320.1	Monooxygenase 3	MO3
381	trinity_dn32_c0_g1	protein with similarity to MAP kinases (MAPK9)	at3g18040	MAP kinase 15	AT1G73670.1	Mitogen-activated protein kinase 15	MPK15
382	trinity_dn393_c1_g1	phosphate transporter 3;1 (PHT3;1)	at5g14040	phosphate transporter 3;2	AT3G48850.1	Mitochondrial phosphate carrier protein 2, mitochondrial	MPT2
383	trinity_dn967_c2_g1	Transducin family protein / WD-40 repeat family protein	at1g04140	Transducin family protein / WD-40 repeat family protein	AT5G43930.3	Transducin family protein / WD-40 repeat family protein	MRH10.2
384	trinity_dn57_c2_g1	chloroplast-localized methionine sulfoxide reductase	at4g25130	peptidemethionine sulfoxide reductase 1	AT5G61640.1	Peptide methionine sulfoxide reductase A1	MSRA1
385	trinity_dn57_c0_g1	peptidemethionine sulfoxide reductase 1 (PMSR1)	at5g61640	peptidemethionine sulfoxide reductase 3	AT5G07470.1	Peptide methionine sulfoxide reductase A3	MSRA3
386	trinity_dn1063_c0_g1	Member of the R2R3 factor gene family	at5g49620	myb domain protein 108	AT3G06490.1	Transcription factor MYB108	MYB108
387	trinity_dn350_c0_g1	MyB-related protein containing R2 and R3 repeats	at5g14750	myb domain protein 23	AT5G40330.1	Transcription factor MYB23	MYB23
388	trinity_dn12664_c0_g1	Member of the R2R3-MYB gene family	at3g11440	myb domain protein 33	AT5G06100.3	Transcription factor MYB33	MYB33
389	trinity_dn406_c1_g1	putative transcription factor MYB108 (MYB108) mRNA	at3g06490	myb domain protein 78	AT5G49620.1	Transcription factor MYB78	MYB78
390	trinity_dn390_c1_g1	member of the NAC transcription factor gene family	at1g69490	NAC domain containing protein 25	AT1G61110.1	NAC transcription factor 25	NAC025
391	trinity_dn579_c2_g1	NAC domain transcription factor	at5g13180	NAC domain containing protein 41	AT2G33480.1	NAC domain-containing protein 41	NAC041
392	trinity_dn8232_c0_g1	Arabidopsis NAC domain containing protein 87 (ANAC087)	at5g18270	NAC domain containing protein 46	AT3G04060.1	NAC domain-containing protein 46	NAC046
393	trinity_dn867_c0_g2	Transcription factor with a NAC domain	at1g52880	NAC domain containing protein 2	AT3G15510.1	NAC transcription factor 56	NAC056
394	trinity_dn130_c1_g2	NAC domain containing protein 10 (NAC010)	at1g28470	NAC domain containing protein 73	AT4G28500.1	NAC domain-containing protein 73	NAC073
395	trinity_dn2779_c0_g1	ATAF2	at5g08790	NAC domain containing protein 102	AT5G63790.1	NAC domain-containing protein	NAC102
396	trinity_dn11731_c0_g1	Encodes subunit of mitochondrial NAD(P)H dehydrogenase	atmg01275	NADH dehydrogenase 1C	ATMG00516.1	NADH-ubiquinone oxidoreductase chain 1	nad1
397	trinity_dn245_c0_g3	Chloroplast-targeted copper chaperone protein	at2g37390	Chloroplast-targeted copper chaperone protein	AT3G53530.1	Protein SODIUM POTASSIUM ROOT DEFECTIVE 3	NAKR3
398	trinity_dn1230_c0_g1	AtNek2	at3g04810	NIMA-related kinase 3	AT5G28290.1	Serine/threonine-protein kinase Nek3	NEK3
399	trinity_dn2722_c0_g1	homolog of the mammalian zinc finger transcription factor NF-X1	at5g05660	NF-X-like 1	AT1G10170.1	NF-X1-type zinc finger protein NFXL1	NFXL1
400	trinity_dn4117_c0_g1	protein with similarity to a subunit of the CCAAT promoter motif binding complex of yeast	at3g48590	nuclear factor Y, subunit C4	AT5G63470.2	Nuclear transcription factor Y subunit C-4	NFYC4
401	trinity_dn900_c0_g1	protein with similarity to a subunit of the CCAAT promoter motif binding complex of yeast	at1g56170	nuclear factor Y, subunit C9	AT1G08970.2	Nuclear transcription factor Y subunit C-9	NFYC9
402	trinity_dn2576_c0_g2	Arabidopsis non-race specific disease resistance gene (NDR1)	at5g06320	NDR1/HIN1-like 2	AT3G11650.1	NDR1/HIN1-like protein 2	NHL2
403	trinity_dn20304_c0_g3	Late embryogenesis abundant (LEA) hydroxyproline-rich glycoprotein family	at1g65690	NDR1/HIN1-like 25	AT5G36970.1	NDR1/HIN1-like 25	NHL25
404	trinity_dn874_c0_g1	vacuolar sodium/proton antiporter involved in salt tolerance	at5g27150	sodium hydrogen exchanger 2	AT3G05030.1	Sodium/hydrogen exchanger 2	NHX2
405	trinity_dn2271_c0_g1	NOD26-like intrinsic protein 1;2 (NIP1;2)	at4g18910	NOD26-like major intrinsic protein 1	AT4G19030.1	Aquaporin NIP1-1	NIP1-1
406	trinity_dn190_c0_g1	RING/U-box superfamily protein	at5g66070	NEP-interacting protein 2	AT2G17730.1	NEP1-interacting protein 2	NIP2
407	trinity_dn691_c0_g1	sulfite reductase	at5g04590	nitrite reductase 1	AT2G15620.1	Ferredoxin--nitrite reductase, chloroplastic	NIR1
408	trinity_dn3399_c1_g1	Plant regulator RWP-RK family protein	at1g64530	NIN like protein 7	AT4G24020.1	Protein NLP7	NLP7
409	trinity_dn939_c2_g1	nitrate transporter 1.7 (NRT1.7)	at1g69870	nitrate transporter 1.6	AT1G27080.1	Protein NRT1/ PTR FAMILY	NPF2.12
410	trinity_dn8771_c0_g1	Major facilitator superfamily protein	at1g33440	Major facilitator superfamily protein	AT1G59740.1	Protein NRT1/ PTR FAMILY 4.3	NPF4.3
411	trinity_dn3485_c2_g1	NRT1.1 (CHL1), a dual-affinity nitrate transporter	at1g12110	Major facilitator superfamily protein	AT2G26690.1	Protein NRT1/ PTR FAMILY	NPF6.2
412	trinity_dn9734_c0_g1	nitrate transporter 1.5 (NRT1.5)	at1g32450	NITRATE TRANSPORTER 1.8	AT4G21680.1	Protein NRT1/ PTR FAMILY	NPF7.2
413	trinity_dn6379_c0_g1	inosine-uridine preferring nucleoside hydrolase family protein	at5g18860	Inosine-uridine preferring nucleoside hydrolase family protein	AT5G18890.1	Inosine-uridine preferring nucleoside hydrolase family protein	NSH4
414	trinity_dn185_c0_g1	nudix hydrolase homolog 17	at2g01670	nudix hydrolase homolog 18	AT1G14860.1	Nudix hydrolase 18, mitochondrial	NUDT18
415	trinity_dn1259_c1_g1	Nucleoporin autopeptidase	at1g10390	Nucleoporin autopeptidase	AT1G59660.1	Nuclear pore complex protein	NUP98B
416	trinity_dn1301_c1_g2	Dof-type zinc finger DNA-binding family protein	at1g28310	OBF-binding protein 3	AT3G55370.3	OBF-binding protein 3	OBP3
417	trinity_dn3282_c0_g1	embryo sac development arrest 30	at3g03810	O-fucosyltransferase family protein	AT3G30300.1	O-fucosyltransferase 27	OFUT27
418	trinity_dn375_c4_g1	O-fucosyltransferase family protein	at2g37980	O-fucosyltransferase family protein	AT3G54100.1	O-fucosyltransferase 28	OFUT28
419	trinity_dn2622_c0_g1	O-fucosyltransferase family protein	at3g26370	O-fucosyltransferase family protein	AT4G24530.1	O-fucosyltransferase 31	OFUT31
420	trinity_dn2511_c0_g1	novel member of the Lhc family	at1g34000	novel member of the Lhc family	AT1G34000	Light-harvesting complex-like protein OHP2, chloroplastic	OHP2
421	trinity_dn974_c1_g1	Serine racemase	at4g11640	L-O-methylthreonine resistant 1	AT3G10050.1	Threonine dehydratase biosynthetic, chloroplastic	OMR1
422	trinity_dn1169_c0_g1	oligopeptide transporter	at4g10770	oligopeptide transporter 1	AT4G27730.1	Oligopeptide transporter 6	OPT6
423	trinity_dn5760_c0_g1	OSBP(oxysterol binding protein)-related protein 1C (ORP1C)	at4g08180	OSBP(oxysterol binding protein)-related protein 1A	AT2G31020.1	Oxysterol-binding protein-related protein 1A	ORP1A
424	trinity_dn2607_c2_g2	OSBP(oxysterol binding protein)-related protein 4B (ORP4B)	at4g25850	OSBP(oxysterol binding protein)-related protein 4A	AT4G25860.1	Oxysterol-binding protein-related protein 4A	ORP4A
425	trinity_dn556_c0_g1	phloem protein 2-A13 (PP2-A13)	at3g61060	phloem protein 2-A12	AT1G12710.1	F-box protein PP2-A12	P2A12
426	trinity_dn2747_c0_g1	Class I polyA-binding protein	at1g71770	poly(A) binding protein 3	AT1G22760.1	Polyadenylate-binding protein 3	PAB3
427	trinity_dn41_c0_g1	Pectinacetylesterase family protein	at5g23870	Pectinacetylesterase family protein	AT3G62060.1	Pectin acetylesterase 6	PAE6
428	trinity_dn13202_c0_g1	PAP20	at3g52780	purple acid phosphatase 22	AT3G52820.1	Purple acid phosphatase 22	PAP22
429	trinity_dn4627_c0_g1	purple acid phosphatase 16 (PAP16)	at3g10150	purple acid phosphatase 28	AT5G57140.1	Probable inactive purple acid phosphatase 28	PAP28
430	trinity_dn9332_c0_g1	purple acid phosphatase 17	at3g17790	purple acid phosphatase 3	AT1G14700.1	Purple acid phosphatase 3	PAP3
431	trinity_dn9415_c0_g1	purple acid phosphatase 3	at1g14700	purple acid phosphatase 8	AT2G01890.1	Purple acid phosphatase 8	PAP8
432	trinity_dn86_c1_g1	DHHC-type zinc finger family protein	at3g26935	DHHC-type zinc finger family protein	AT5G41060.1	Probable protein S-acyltransferase 6	PAT06
433	trinity_dn1559_c0_g1	Protein kinase superfamily protein	at2g05940	Protein kinase superfamily protein	AT5G35580.1	Serine/threonine-protein kinase PBL13	PBL13
434	trinity_dn2961_c0_g1	Encodes protein kinase APK2a	at1g14370	protein kinase 2B	AT2G02800.2	Probable serine/threonine-protein kinase PBL3	PBL3
435	trinity_dn84_c0_g1	phosphoenolpyruvate carboxykinase 1	at4g37870	phosphoenolpyruvate carboxykinase 2	AT5G65690.1	phosphoenolpyruvate carboxykinase 2	PCK2
436	trinity_dn167_c0_g1	Phytochelatin synthase gene	at5g44070	phytochelatin synthase 2	AT1G03980.1	Glutathione gamma-glutamylcysteinyltransferase 2	PCS2
437	trinity_dn13541_c0_g1	pyruvate decarboxylase-2	at5g54960	Thiamine pyrophosphate dependent pyruvate decarboxylase family protein	AT4G33070.1	Pyruvate decarboxylase 1	PDC1
438	trinity_dn3211_c1_g1	Transketolase family protein	at2g34590	pyruvate dehydrogenase E1 beta	AT1G30120.1	Pyruvate dehydrogenase E1 component subunit beta-2, chloroplastic	PDH-E1 BETA
439	trinity_dn6065_c0_g1	Peroxidase superfamily protein	at1g14540	Peroxidase superfamily protein	AT1G14550.1	Peroxidase 5	PER5
440	trinity_dn606_c0_g3	Peroxidase superfamily protein	at5g06730	peroxidase 2	AT5G06720.1	Peroxidase 53	PER53
441	trinity_dn129_c0_g2	NAD-dependent formate dehydrogenase	at5g14780	D-3-phosphoglycerate dehydrogenase	AT1G17745.1	D-3-phosphoglycerate dehydrogenase 2, chloroplastic	PGDH2
442	trinity_dn4391_c0_g1	polygalacturonase inhibiting protein 2	at5g06870	polygalacturonase inhibiting protein 1	AT5G06860.1	Polygalacturonase inhibitor 1	PGIP1
443	trinity_dn2835_c0_g1	Phosphoglycerate mutase family protein	at1g22170	phosphoglycerate/bisphosphoglycerate mutase	AT1G78050.1	Phosphoglycerate/bisphosphoglycerate mutase	PGM
444	trinity_dn1739_c0_g1	PHO1;H1, a member of the PHO1 family	at1g68740	phosphate 1	AT3G23430.1	Phosphate transporter	PHO1
445	trinity_dn6701_c0_g1	phosphate 1 (PHO1)	at3g23430	EXS (ERD1/XPR1/SYG1) family protein	AT1G68740.1	Phosphate transporter PHO1 homolog 1	PHO1-H1
446	trinity_dn26_c0_g1	a member of the Pht1 family of phosphate transporters	at2g38940	phosphate transporter 1;7	AT3G54700.1	Probable inorganic phosphate transporter 1-7	PHT1-7
447	trinity_dn5976_c0_g1	RING/U-box superfamily protein	at5g41580	zinc ion binding;zinc ion binding	AT1G08910.1	E4 SUMO-protein ligase PIAL1	PIAL1
448	trinity_dn83_c1_g1	Auxin efflux carrier family protein	at5g65980	Auxin efflux carrier family protein	AT2G17500.4	Protein PIN-LIKES 5	PILS5
449	trinity_dn13016_c0_g1	Cell differentiation, Rcd1-like protein	at3g20800	Cell differentiation, Rcd1-like protein	AT5G12980.1	Cell differentiation, Rcd1-like protein	PIM1
450	trinity_dn209_c2_g1	plasma membrane intrinsic protein subfamily PIP1	at4g00430	plasma membrane intrinsic protein 1B	AT2G45960.2	plasma membrane intrinsic protein 1B	PIP1B
451	trinity_dn2313_c0_g1	chalcone synthase	at5g13930	Chalcone and stilbene synthase family protein	AT4G34850.1	Type III polyketide synthase B	PKSB
452	trinity_dn2055_c1_g1	phospholipase D	at2g42010	phospholipase D beta 2	AT4G00240.1	Phospholipase D beta 2	PLDBETA2
453	trinity_dn150_c1_g1	phosphomannose isomerase activity	at3g02570	Mannose-6-phosphate isomerase, type I	AT1G67070.1	Mannose-6-phosphate isomerase 2	PMI2
454	trinity_dn702_c1_g1	Potassium transporter family protein	at5g14880	K+ uptake permease 6	AT1G70300.1	Potassium transporter 6	POT6
455	trinity_dn482_c0_g1	Methylenetetrahydrofolate reductase family protein	at5g38710	Methylenetetrahydrofolate reductase family protein	AT3G30775.1	Proline dehydrogenase 1, mitochondrial	POX1
456	trinity_dn6515_c0_g1	maternal effect embryo arrest 66 (MEE66)	at2g02240	phloem protein 2-B2	AT2G02250.1	Putative F-box protein PP2-B2	PP2B2
457	trinity_dn315_c0_g1	pyrophosphorylase 4	at3g53620	pyrophosphorylase 1	AT1G01050.1	Soluble inorganic pyrophosphatase 1	PPA1
458	trinity_dn284_c0_g3	phosphoenolpyruvate (PEP) carboxylase	at1g68750	phosphoenolpyruvate carboxylase 1	AT1G53310.3	Phosphoenolpyruvate carboxylase 1	PPC1
459	trinity_dn11253_c0_g1	phosphoenolpyruvate carboxylase kinase	at1g08650	phosphoenolpyruvate carboxylase kinase 2	AT3G04530.1	Phosphoenolpyruvate carboxylase kinase 2	PPCK2
460	trinity_dn3704_c0_g1	PR1 gene	at2g14610	basic pathogenesis-related protein 1	AT2G14580.1	Pathogenesis-related protein 1	PRB1
461	trinity_dn2892_c0_g1	profilin 1 (PRF1)	at2g19760	profilin 2	AT4G29350.1	Profilin-2	PRF2
462	trinity_dn940_c1_g1	RmlC-like cupins superfamily protein	at2g43120	pirin	AT3G59220.1	Pirin-1	PRN1
463	trinity_dn2870_c1_g1	pinoresinol reductase	at1g32100	pinoresinol reductase 2	AT4G13660.1	Pinoresinol reductase 2	PRR2
464	trinity_dn481_c0_g1	Phosphoribosyltransferase family protein	at2g35390	phosphoribosyl pyrophosphate (PRPP) synthase 2	AT1G32380.1	Ribose-phosphate pyrophosphokinase 2, chloroplastic	PRS2
465	trinity_dn4829_c0_g1	ARM repeat superfamily protein	at5g01830	plant U-box 17	AT1G29340.1	U-box domain-containing protein 17	PUB17
466	trinity_dn9465_c0_g2	ARM repeat superfamily protein	at5g37490	CYS, MET, PRO, and GLY protein 1	AT1G66160.1	U-box domain-containing protein 20	PUB20
467	trinity_dn1265_c0_g2	CYS, MET, PRO, and GLY protein 2	at5g64660	ARM repeat superfamily protein	AT5G09800.1	U-box domain-containing protein 28	PUB28
468	trinity_dn1418_c0_g1	U-box domain-containing protein kinase family protein	at2g45910	U-box domain-containing protein kinase family protein	AT3G49060.1	U-box domain-containing protein 32	PUB32
469	trinity_dn1143_c0_g1	Member of Uncoupling protein PUMP2 family	at3g54110	uncoupling protein 2	AT5G58970.1	Mitochondrial uncoupling protein 2	PUMP2
470	trinity_dn2108_c0_g1	Member of a family of proteins related to PUP1	at1g44750	Drug/metabolite transporter superfamily protein	AT4G08700.1	Probable purine permease 13	PUP13
471	trinity_dn3039_c0_g1	Caleosin-related family protein	at1g70670	Caleosin-related family protein	AT1G70680.1	Probable peroxygenase 5	PXG5
472	trinity_dn657_c0_g1	ras-related small GTPase	at1g43890	RAB GTPase homolog C2A	AT5G03530.1	Ras-related protein	RABC2A
473	trinity_dn2840_c0_g1	RAB GTPase homolog H1E (RABH1e)	at5g10260	RAB GTPase homolog H1D	AT2G22290.1	Ras-related protein RABH1d	RABH1D
474	trinity_dn13780_c0_g1	heavy metal atpase 5 (HMA5)	at1g63440	copper-transporting ATPase (RAN1)	AT5G44790.1	Copper-transporting ATPase	RAN1
475	trinity_dn94_c0_g1	NADPH/respiratory burst oxidase protein D	at5g47910	NADPH/respiratory burst oxidase protein D	AT5G51060.1	Respiratory burst oxidase homolog protein C	RBOHC
476	trinity_dn645_c1_g1	Papain family cysteine protease	at2g21430	Papain family cysteine protease	AT4G39090.1	Cysteine protease RD19A	RD19A
477	trinity_dn878_c0_g1	cysteine proteinase precursor-like protein	at1g47128	Granulin repeat cysteine protease family protein	AT5G43060.1	Probable cysteine protease RD21B	RD21B
478	trinity_dn1180_c2_g1	Transcription factor jumonji (jmj) family protein / zinc finger (C5HC2 type) family protein	at5g46910	relative of early flowering 6	AT3G48430.1	Lysine-specific demethylase REF6	REF6
479	trinity_dn565_c0_g1	seed imbibition 2	at3g57520	seed imbibition 1	AT1G55740.1	Probable galactinol--sucrose galactosyltransferase 1	RFS1
480	trinity_dn909_c0_g1	seed imbibition 1	at1g55740	seed imbibition 2	AT3G57520.1	Probable galactinol--sucrose galactosyltransferase 2	RFS2
481	trinity_dn909_c0_g2	glycosyl hydrolase family 36	at5g20250	seed imbibition 2	AT3G57520.1	Probable galactinol--sucrose galactosyltransferase 6	RFS6
482	trinity_dn6713_c0_g1	RING-type E3 ubiquitin ligase	at4g14220	RING-H2 group F2A	AT5G22000.3	E3 ubiquitin-protein ligase RHF2A	RHF2A
483	trinity_dn3166_c0_g1	RPM1 interacting protein 2	at4g25230	RPM1 interacting protein 3	AT5G51450.1	E3 ubiquitin protein ligase RIN3	RIN3
484	trinity_dn7267_c1_g1	S-locus lectin protein kinase family protein	at1g11410	S-locus lectin protein kinase family protein	AT1G11340.1	G-type lectin S-receptor-like serine/threonine-protein kinase	RKS1
485	trinity_dn5640_c0_g1	Protein kinase family protein with leucine-rich repeat domain	at5g25930	receptor like protein 52	AT5G25910.1	Receptor-like protein 52	RLP52
486	trinity_dn3666_c0_g1	receptor like protein 7 (RLP7)	at1g47890	receptor like protein 6	AT1G45616.1	Receptor-like protein 6	RLP6
487	trinity_dn1419_c0_g1	RING finger E3 ubiquitin ligase	at4g27470	RING membrane-anchor 1	AT4G03510.2	E3 ubiquitin-protein ligase RMA1	RMA1
488	trinity_dn260_c0_g1	Ribonuclease T2 family protein	at1g14220	ribonuclease 3	AT1G26820.1	Ribonuclease 3	RNS3
489	trinity_dn1047_c0_g1	Rho GTPase-activating protein	at4g24580	Rho GTPase activation protein (RhoGAP) with PH domain	AT5G12150.1	Rho GTPase-activating protein 6	ROPGAP6
490	trinity_dn76521_c0_g1	NB-ARC domain-containing disease resistance protein	at3g46730	NB-ARC domain-containing disease resistance protein	AT3G46530.1	Disease resistance protein RPP13	RPP13
491	trinity_dn6058_c0_g1	chloroplast ribosomal protein S7	atcg00900	ribosomal protein S7	ATCG01240.1	30S ribosomal protein S7, chloroplastic	rps7-A
492	trinity_dn766_c0_g1	RELA/SPOT homolog 1	at4g02260	RELA/SPOT homolog 3	AT1G54130.1	Probable GTP diphosphokinase RSH3, chloroplastic	RSH3
493	trinity_dn3148_c0_g2	Myb-like transcription factor	at5g17300	Homeodomain-like superfamily protein	AT5G37260.1	Protein REVEILLE 2	RVE2
494	trinity_dn744_c0_g2	CHY-type/CTCHY-type/RING-type Zinc finger protein	at5g25560	CHY-type/CTCHY-type/RING-type Zinc finger protein	AT5G22920.1	E3 ubiquitin-protein ligase RZFP34	RZPF34
495	trinity_dn2889_c0_g1	stearoyl-ACP desaturase	at2g43710	Plant stearoyl-acyl-carrier-protein desaturase family protein	AT3G02630.1	Stearoyl-[acyl-carrier-protein] 9-desaturase 5, chloroplastic	S-ACP-DES5
496	trinity_dn1360_c0_g1	Adenosylmethionine decarboxylase family protein	at3g25570	S-adenosylmethionine decarboxylase	AT3G02470.4	S-adenosylmethionine decarboxylase proenzyme 1	SAMDC1
497	trinity_dn1583_c0_g1	mitochondrial serine O-acetyltransferase	at3g13110	serine acetyltransferase 2	AT1G55920.1	Serine acetyltransferase 1, chloroplastic	SAT1
498	trinity_dn14992_c2_g3	SAUR-like auxin-responsive protein family	at4g34760	SAUR-like auxin-responsive protein family	AT2G16580.1	Putative auxin-induced protein	SAUR8
499	trinity_dn574_c0_g1	SCARECROW-like 8 (SCL8)	at5g52510	SCARECROW-like 1	AT1G21450.1	Scarecrow-like protein 1	SCL1
500	trinity_dn341_c1_g1	GRAS family transcription factor	at2g37650	SCARECROW-like 14	AT1G07530.1	Scarecrow-like protein 14	SCL14
501	trinity_dn14609_c0_g2	GRAS family transcription factor	at5g66770	GRAS family transcription factor	AT3G50650.1	Scarecrow-like protein 7	SCL7
502	trinity_dn664_c0_g1	serine carboxypeptidase-like 40 (scpl40)	at3g63470	serine carboxypeptidase-like 39	AT3G52020.1	Serine carboxypeptidase-like 39	SCPL39
503	trinity_dn4505_c0_g1	SERINE CARBOXYPEPTIDASE-LIKE 49 (SCPL49)	at3g10410	serine carboxypeptidase-like 48	AT3G45010.1	Serine carboxypeptidase-like 48	SCPL48
504	trinity_dn373_c0_g1	S-locus lectin protein kinase family protein	at4g27290	receptor kinase 3	AT4G21380.1	Receptor-like serine/threonine-protein kinase SD1-8	SD18
505	trinity_dn950_c1_g1	S-locus lectin protein kinase family protein	at2g19130	receptor-like protein kinase 4	AT4G00340.1	G-type lectin S-receptor-like serine	SD22
506	trinity_dn1270_c0_g1	SUGAR-DEPENDENT1 (SDP1)	at5g04040	sugar-dependent 1-like	AT3G57140.2	Triacylglycerol lipase SDP1L	SDP1L
507	trinity_dn1220_c0_g1	MADS box transcription factor	at5g15800	K-box region and MADS-box transcription factor family protein	AT3G02310.1	Developmental protein SEPALLATA 2	SEP2
508	trinity_dn4254_c0_g4	serine hydroxymethyltransferase	at4g13930	Pyridoxal phosphate (PLP)-dependent transferases superfamily protein	AT4G13890.1	Serine hydroxymethyltransferase 5	SHM5
509	trinity_dn5980_c0_g1	Protein with RING/U-box and TRAF-like domains	at3g61790	Protein with RING/U-box and TRAF-like domains	AT4G27880.1	E3 ubiquitin-protein ligase SINAT4	SINAT4
510	trinity_dn2866_c0_g1	Leucine-rich repeat transmembrane protein kinase protein	at4g29990	FLG22-induced receptor-like kinase 1	AT2G19190.1	Senescence-induced receptor-like serine/threonine-protein kinase	SIRK
511	trinity_dn3300_c0_g1	SKU5-similar 6	at1g41830	SKU5 similar 5	AT1G76160.1	SKU5 similar 5	sks5
512	trinity_dn2321_c1_g1	SEUSS-like 2 (SLK2)	at5g62090	SEUSS-like 1	AT4G25520.1	Probable transcriptional regulator SLK1	SLK1
513	trinity_dn1330_c0_g1	Sucrose-phosphate synthase	at5g20280	sucrose phosphate synthase 2F	AT5G11110.1	Probable sucrose-phosphate synthase 2	SPS2
514	trinity_dn2896_c0_g1	squalene monooxygenase	at1g58440	squalene epoxidase 2	AT2G22830.1	Squalene epoxidase 2, mitochondrial	SQE2
515	trinity_dn530_c0_g1	plant protein kinase	at1g10940	SNF1-related protein kinase 2.10	AT1G60940.2	Serine/threonine-protein kinase SRK2B	SRK2B
516	trinity_dn2934_c0_g1	SNF1-related protein kinases (SnRK2)	at5g66880	SNF1-related protein kinase 2.2	AT3G50500.1	Serine/threonine-protein kinase	SRK2D
517	trinity_dn856_c0_g1	hexose-specific/H+ symporter activity	at5g26340	sugar transporter protein 7	AT4G02050.1	Sugar transport protein 7	STP7
518	trinity_dn281_c1_g1	Senescence-associated gene	at4g35770	sulfurtransferase protein 16	AT5G66040.1	Thiosulfate sulfurtransferase 16, chloroplastic	STR16
519	trinity_dn6070_c0_g1	ACT-like protein tyrosine kinase family protein	at4g38470	ACT-like protein tyrosine kinase family protein	AT4G35780.1	Serine/threonine-protein kinase STY17	STY17
520	trinity_dn2093_c0_g1	sulfate transporter 3;1 (SULTR3;1)	at3g51895	sulfate transporter 3;2	AT4G02700.1	Sulfate transporter 3.2	SULTR3;2
521	trinity_dn73_c0_g1	sulfate transporter 91 (AST91)	at1g23090	sulfate transporter 3;4	AT3G15990.1	Probable sulfate transporter 3.4	SULTR3;4
522	trinity_dn994_c0_g1	sucrose synthase 6	at1g73370	sucrose synthase 5	AT5G37180.1	Sucrose synthase 5	SUS5
523	trinity_dn830_c0_g1	homolog of the Medicago nodulin MTN3	at5g23660	Nodulin MtN3 family protein	AT3G48740.1	Bidirectional sugar transporter SWEET11	SWEET11
524	trinity_dn5423_c0_g1	Nodulin MtN3 family protein	at1g21460	Nodulin MtN3 family protein	AT5G53190.1	Bidirectional sugar transporter SWEET3	SWEET3
525	trinity_dn9434_c0_g1	SYTC	at5g04220	synaptotagmin A	AT2G20990.1	Synaptotagmin-1	SYT1
526	trinity_dn441_c0_g1	glutaredoxin-related	at3g11920	electron carriers;protein disulfide oxidoreductases	AT4G08550.1	electron carriers;protein disulfide oxidoreductases	T15F16.10
527	trinity_dn637_c0_g2	BAH domain	at3g48050	BAH domain ;TFIIS helical bundle-like domain	AT3G48060.1	BAH and TFIIS domain-containing protein	T17F15.70
528	trinity_dn530_c1_g1	Pyridoxal phosphate (PLP)-dependent transferases superfamily protein	at1g34040	Pyridoxal phosphate (PLP)-dependent transferases superfamily protein	AT1G34060.1	Tryptophan aminotransferase-related protein 4	TAR4
529	trinity_dn643_c0_g1	tyrosine aminotransferase	at5g53970	Tyrosine transaminase family protein	AT5G36160.1	Tyrosine aminotransferase	TAT
530	trinity_dn852_c0_g1	TBL (TRICHOME BIREFRINGENCE-LIKE) gene family	at5g51640	TRICHOME BIREFRINGENCE-LIKE 18	AT4G25360.2	Protein trichome birefringence-like 18	TBL18
531	trinity_dn805_c0_g1	Tesmin/TSO1-like CXC domain-containing protein	at4g29000	Tesmin/TSO1-like CXC domain-containing protein	AT2G20110.1	Protein tesmin/TSO1-like CXC 6	TCX6
532	trinity_dn24644_c0_g1	forkhead-associated domain-containing protein / FHA domain-containing protein	at5g07400	tyrosyl-DNA phosphodiesterase-related	AT5G15170.1	Tyrosyl-DNA phosphodiesterase 1	TDP1
533	trinity_dn1295_c1_g1	tetraspanin8 (TET8)	at2g23810	tetraspanin9	AT4G30430.1	Tetraspanin-9	TET9
534	trinity_dn718_c0_g2	threonine aldolase 1	at1g08630	threonine aldolase 2	AT3G04520.2	Threonine aldolase 2	THA2
535	trinity_dn1608_c0_g1	bifunctional dihydrofolate reductase - thymidylate synthase gene	at2g16370	thymidylate synthase 2	AT4G34570.1	Bifunctional dihydrofolate reductase-thymidylate synthase 2	THY-2
536	trinity_dn1821_c1_g1	gamma tonoplast intrinsic protein 2 (TIP2)	at3g26520	gamma tonoplast intrinsic protein	AT2G36830.1	Aquaporin TIP1-1	TIP1-1
537	trinity_dn1201_c1_g1	related to AP2.7 (RAP2.7)	at2g28550	target of early activation tagged (EAT) 2	AT5G60120.1	AP2-like ethylene-responsive transcription factor TOE2	TOE2
538	trinity_dn944_c0_g1	Peptidase S24/S26A/S26B/S26C family protein	at1g06870	thylakoid processing peptide	AT2G30440.1	Thylakoidal processing peptidase 1, chloroplastic	TPP1
539	trinity_dn3931_c1_g1	trehalose-phosphatase/synthase 9	at1g23870	trehalose-6-phosphatase synthase S8	AT1G70290.1	Probable alpha,alpha-trehalose-phosphate synthase [UDP-forming] 8	TPS8
540	trinity_dn3981_c0_g2	trehalose phosphatase/synthase 11	at2g18700	trehalose-phosphatase/synthase 9	AT1G23870.1	Probable alpha,alpha-trehalose-phosphate synthase [UDP-forming] 9	TPS9
541	trinity_dn234_c0_g1	telomeric DNA-binding protein	at3g12560	telomeric DNA binding protein 1	AT5G13820.1	Telomere repeat-binding protein 4	TRP4
542	trinity_dn4963_c0_g2	arogenate dehydrogenase	at5g34930	prephenate dehydrogenase family protein	AT1G15710.1	Arogenate dehydrogenase 2, chloroplastic	TYRAAT2
543	trinity_dn5448_c0_g1	U2 auxiliary factor small subunit	at1g27650	Zinc finger C-x8-C-x5-C-x3-H type family protein	AT5G42820.1	Splicing factor U2af small subunit B	U2AF35B
544	trinity_dn3715_c0_g1	Ubiquitin conjugating enzyme family	at5g41340	ubiquitin-conjugating enzyme 5	AT1G63800.1	Ubiquitin-conjugating enzyme E2 5	UBC5
545	trinity_dn553_c0_g2	Polyubiquitin gene containing 4 ubiquitin repeats	at4g02890	polyubiquitin 10	AT4G05320.6	polyubiquitin 10	UBQ10
546	trinity_dn553_c0_g1	polyubiquitin gene	at4g05050	Ubiquitin family protein	AT4G02890.2	Polyubiquitin 14	UBQ14
547	trinity_dn393_c3_g1	UDP-glucose 6-dehydrogenase family protein	at3g29360	UDP-glucose 6-dehydrogenase family protein	AT5G39320.1	UDP-glucose 6-dehydrogenase 4	UGD4
548	trinity_dn811_c0_g1	UDP-D-glucose 4-epimerase activity	at4g10960	UDP-D-glucose/UDP-D-galactose 4-epimerase 2	AT4G23920.1	UDP-glucose 4-epimerase 2	UGE2
549	trinity_dn95_c0_g1	UDP-glucose epimerase	at1g12780	UDP-D-glucose/UDP-D-galactose 4-epimerase 3	AT1G63180.1	Bifunctional UDP-glucose 4-epimerase and UDP-xylose 4-epimerase 3	UGE3
550	trinity_dn6232_c0_g1	UDP-glucosyltransferase 73B2	at4g34135	UDP-glucosyl transferase 73B3	AT4G34131.1	UDP-glycosyltransferase 73B3	UGT73B3
551	trinity_dn1051_c0_g2	UGT74F1 transfers UDP:glucose to salicylic acid	at2g43820	UDP-glycosyltransferase 74 F1	AT2G43840.1	Flavonol 7-O-beta-glucosyltransferase UGT74F1	UGT74F1
552	trinity_dn5845_c0_g1	UDP-Glycosyltransferase superfamily protein	at3g22250	UDP-Glycosyltransferase superfamily protein	AT1G22400.1	UDP-glycosyltransferase 85A1	UGT85A1
553	trinity_dn1507_c0_g1	UDP-glucosyl transferase 85A2	at1g22360	UDP-glucosyl transferase 85A3	AT1G22380.1	UDP-glycosyltransferase 85A3	UGT85A3
554	trinity_dn135_c0_g2	UPRT domains (Uracil phosphoribosyltransferase)	at1g55810	uridine kinase-like 4	AT4G26510.2	Uridine kinase-like protein 4	UKL4
555	trinity_dn416_c3_g1	ubiquitin-protein ligase	at1g55860	ubiquitin-protein ligase 2	AT1G70320.1	E3 ubiquitin-protein ligase UPL2	UPL2
556	trinity_dn1605_c0_g1	member of HECT ubiquitin protein ligase family	at4g38600	ubiquitin-protein ligase 4	AT5G02880.1	E3 ubiquitin-protein ligase UPL4	UPL4
557	trinity_dn82_c0_g1	uridine-ribohydrolase 1	at2g36310	uridine-ribohydrolase 2	AT1G05620.1	Probable uridine nucleosidase 2	URH2
558	trinity_dn362_c0_g1	ankyrin repeat family protein	at3g03790	Regulator of chromosome condensation (RCC1) family protein	AT5G63860.1	Ultraviolet-B receptor	UVR8
559	trinity_dn690_c0_g1	UDP-glucuronic acid decarboxylase	at3g62830	UDP-xylose synthase 4	AT2G47650.1	UDP-glucuronic acid decarboxylase 4	UXS4
560	trinity_dn4651_c0_g1	Phosphoglycerate mutase-like family protein	at5g15070	Phosphoglycerate mutase-like family protein	AT3G01310.2	Inositol hexakisphosphate and diphosphoinositol-pentakisphosphate kinase VIP1	VIP1
561	trinity_dn122_c0_g1	VACUOLAR SORTING RECEPTOR 6 (VSR6)	at1g30900	VACUOLAR SORTING RECEPTOR 5	AT2G34940.1	Vacuolar-sorting receptor 5	VSR5
562	trinity_dn1481_c0_g1	receptor-like kinase	at1g79670	wall associated kinase-like 2	AT1G16130.1	Wall-associated receptor kinase-like 2	WAKL2
563	trinity_dn7284_c0_g1	Protein kinase superfamily protein	at2g23450	Protein kinase superfamily protein	AT5G66790.1	Wall-associated receptor kinase-like 21	WAKL21
564	trinity_dn6705_c0_g4	Zinc finger (C3HC4-type RING finger) family protein	at5g49665	Zinc finger (C3HC4-type RING finger) family protein	AT2G22680.1	E3 ubiquitin-protein ligase WAVH1	WAVH1
565	trinity_dn5688_c0_g1	transducin family protein / WD-40 repeat family protein	at5g08560	transducin family protein / WD-40 repeat family protein	AT5G43920.1	WD repeat-containing protein WDS homolog	WDS
566	trinity_dn109_c0_g1	ornithine delta-aminotransferase	at5g46180	HOPW1-1-interacting 1	AT1G80600.1	Acetylornithine aminotransferase, chloroplastic/mitochondrial	WIN1
567	trinity_dn2058_c0_g1	Protein kinase superfamily protein	at5g55560	with no lysine (K) kinase 3	AT3G48260.1	Probable serine/threonine-protein kinase WNK3	WNK3
568	trinity_dn1015_c2_g1	no lysine (K) kinase 4 (WNK4)	at5g58350	with no lysine (K) kinase 5	AT3G51630.2	Probable serine/threonine-protein kinase	WNK5
569	trinity_dn75646_c0_g1	WPP family members contains an NE targeting domain	at1g47200	WPP domain protein 1	AT5G43070.1	WPP domain-containing protein 1	WPP1
570	trinity_dn1088_c0_g1	member of WRKY Transcription Factor	at4g39410	WRKY family transcription factor	AT2G44745.1	Probable WRKY transcription factor 12	WRKY12
571	trinity_dn11263_c0_g1	transcription factor WRKY6	at1g62300	WRKY family transcription factor	AT4G04450.1	WRKY transcription factor 42	WRKY42
572	trinity_dn243_c3_g1	member of WRKY Transcription Factor	at5g15130	WRKY DNA-binding protein 61	AT1G18860.1	Probable WRKY transcription factor 61	WRKY61
573	trinity_dn243_c1_g1	member of WRKY Transcription Factor	at4g18170	WRKY DNA-binding protein 8	AT5G46350.1	WRKY transcription factor 8	WRKY8
574	trinity_dn1101_c0_g1	xanthine dehydrogenase	at4g34890	xanthine dehydrogenase 2	AT4G34900.1	Xanthine dehydrogenase 2	XDH2
575	trinity_dn611_c0_g1	XI myosin protein family	at5g43900	myosin XI B	AT1G04160.1	Myosin-8	XI-B
576	trinity_dn1381_c0_g1	XI myosin protein family	at5g20490	Myosin family protein with Dil domain	AT1G54560.1	Myosin-11	XI-E
577	trinity_dn5702_c0_g1	xyloglucan endotransglycosylase-related protein	at1g32170	xyloglucan endotransglucosylase/hydrolase 29	AT4G18990.1	Probable xyloglucan endotransglucosylase/hydrolase protein 29	XTH29
578	trinity_dn3296_c0_g2	YLMG1-2	at4g27990	YGGT family protein	AT3G07430.1	YlmG homolog protein 1-1, chloroplastic	YLMG1-1
579	trinity_dn189_c0_g2	YELLOW STRIPE like 7 (YSL7)	at1g65730	YELLOW STRIPE like 5	AT3G17650.1	Probable metal-nicotianamine transporter	YSL5
