# Supplementary material for: Transcriptome analysis of mulberry (Morus alba L.) leaves to identify differentially expressed genes associated with post-harvest shelf-life elongation
Source: Sci Rep. 2022 Oct 28;12:18195. doi: 10.1038/s41598-022-21828-7 (PMC9616847; doi:10.1038/s41598-022-21828-7)
Supplement: Supplementary file 28 — Supplementary Information 8. [file 41598_2022_21828_MOESM28_ESM.xlsx]

## Sheet: STRING Up Regulated BP1 
#term ID	term description	observed gene count	background gene count	false discovery rate	matching proteins in your network (IDs)	matching proteins in your network (labels)
GO:0008152	metabolic process	265	9671	1.24e-22	AT1G01390.1,AT1G01420.1,AT1G03680.1,AT1G05675.1,AT1G07010.3,AT1G07160.1,AT1G08830.1,AT1G10430.1,AT1G10760.1,AT1G11330.2,AT1G11340.1,AT1G11410.1,AT1G12010.1,AT1G12410.1,AT1G13330.1,AT1G14720.1,AT1G15480.1,AT1G15750.3,AT1G15950.1,AT1G16160.1,AT1G17170.1,AT1G17550.1,AT1G17560.1,AT1G17590.3,AT1G18390.2,AT1G18800.1,AT1G19150.1,AT1G21250.1,AT1G21430.1,AT1G22360.1,AT1G23740.1,AT1G27070.1,AT1G29280.1,AT1…	AARE,ABF4,ACC2,ACX1,ACX5,ADH1,AGL24,AGL30,AL3,ALATS,ALDH10A8,ALDH2B4,ANX1,AOC3,AOR,APT3,AT1G01390,AT1G05675,AT1G07160,AT1G11330,AT1G11340,AT1G11410,AT1G12010,AT1G15480,AT1G18390,AT1G27070,AT1G34750,AT1G35710,AT1G45332,AT1G53430,AT1G55290,AT1G56130,AT1G61610,AT1G64510,AT1G66930,AT1G67280,AT1G67720,AT1G68280,AT1G75280,AT2G01440,AT2G27710,AT2G28080,AT2G29340,AT2G30150,AT2G38180,AT2G45030,AT3G07340,A…
GO:0009987	cellular process	275	10581	1.22e-20	AT1G03680.1,AT1G07010.3,AT1G07160.1,AT1G08830.1,AT1G08990.1,AT1G10430.1,AT1G10760.1,AT1G11330.2,AT1G11340.1,AT1G11410.1,AT1G12010.1,AT1G12410.1,AT1G13330.1,AT1G14720.1,AT1G15480.1,AT1G15750.3,AT1G15950.1,AT1G16160.1,AT1G17170.1,AT1G17550.1,AT1G17560.1,AT1G17590.3,AT1G18390.2,AT1G18800.1,AT1G19150.1,AT1G20693.1,AT1G21250.1,AT1G21430.1,AT1G21460.1,AT1G27070.1,AT1G29280.1,AT1G29910.1,AT1G29930.1,AT1…	AARE,ABF4,ACC2,ACX1,ACX5,AGL24,AGL30,AL3,ALATS,ALDH10A8,ANX1,AOC3,APT3,AT1G07160,AT1G11330,AT1G11340,AT1G11410,AT1G12010,AT1G15480,AT1G18390,AT1G27070,AT1G34750,AT1G35710,AT1G45332,AT1G53430,AT1G56130,AT1G58390,AT1G58400,AT1G61610,AT1G64510,AT1G66360,AT1G66930,AT1G67280,AT1G67720,AT1G68710,AT2G01440,AT2G18420,AT2G27710,AT2G36950,AT2G45030,AT3G07340,AT3G07700,AT3G14390,AT3G14460,AT3G14470,AT3G2412…
GO:0050896	response to stimulus	167	5064	1.6e-18	AT1G03680.1,AT1G08830.1,AT1G10430.1,AT1G10760.1,AT1G12010.1,AT1G15520.1,AT1G15750.3,AT1G15950.1,AT1G16160.1,AT1G17170.1,AT1G17550.1,AT1G17560.1,AT1G18390.2,AT1G18800.1,AT1G19150.1,AT1G21250.1,AT1G23740.1,AT1G29910.1,AT1G29930.1,AT1G30420.1,AT1G32330.1,AT1G34210.1,AT1G43670.1,AT1G49600.1,AT1G50200.1,AT1G55020.1,AT1G58390.1,AT1G58400.1,AT1G60710.1,AT1G60940.1,AT1G63650.3,AT1G65040.2,AT1G65790.1,AT1…	ABCC11,ABCC2,ABCG39,ABCG40,ABF4,ACX1,ADH1,AGL24,ALATS,ALDH10A8,ALDH2B4,ANNAT7,AOC3,AOR,AT1G12010,AT1G18390,AT1G58390,AT1G58400,AT1G66360,AT1G67280,AT1G75280,AT2G01440,AT2G18420,AT2G27710,AT2G45030,AT3G07700,AT3G11250,AT3G14460,AT3G14470,AT3G24120,AT3G28450,AT3G28580,AT3G53810,AT4G08170,AT4G10490,AT4G25800,AT4G27220,AT5G02240,AT5G18320,AT5G19890,AT5G35450,AT5G38030,AT5G48620,AT5G52020,AT5G55830,AT…
GO:0071704	organic substance metabolic process	233	8632	1.32e-17	AT1G03680.1,AT1G07010.3,AT1G07160.1,AT1G10430.1,AT1G10760.1,AT1G11330.2,AT1G11340.1,AT1G11410.1,AT1G12010.1,AT1G12410.1,AT1G13330.1,AT1G14720.1,AT1G15480.1,AT1G15750.3,AT1G15950.1,AT1G16160.1,AT1G17170.1,AT1G17550.1,AT1G17560.1,AT1G17590.3,AT1G18390.2,AT1G18800.1,AT1G19150.1,AT1G21250.1,AT1G27070.1,AT1G29280.1,AT1G29910.1,AT1G29930.1,AT1G30010.1,AT1G30230.2,AT1G32330.1,AT1G32990.1,AT1G34210.1,AT1…	AARE,ABF4,ACC2,ACX1,ACX5,AGL24,AGL30,AL3,ALATS,ALDH10A8,ANX1,AOC3,APT3,AT1G07160,AT1G11330,AT1G11340,AT1G11410,AT1G12010,AT1G15480,AT1G18390,AT1G27070,AT1G34750,AT1G35710,AT1G45332,AT1G53430,AT1G56130,AT1G61610,AT1G64510,AT1G66930,AT1G67280,AT1G67720,AT1G68280,AT2G01440,AT2G27710,AT2G38180,AT2G45030,AT3G07340,AT3G07700,AT3G14390,AT3G24120,AT3G24760,AT3G26720,AT3G28450,AT3G53810,AT3G60245,AT3G6340…
GO:0044237	cellular metabolic process	229	8432	1.52e-17	AT1G07010.3,AT1G07160.1,AT1G08830.1,AT1G10430.1,AT1G10760.1,AT1G11330.2,AT1G11340.1,AT1G11410.1,AT1G12010.1,AT1G13330.1,AT1G14720.1,AT1G15480.1,AT1G15750.3,AT1G15950.1,AT1G16160.1,AT1G17170.1,AT1G17550.1,AT1G17560.1,AT1G17590.3,AT1G18390.2,AT1G18800.1,AT1G19150.1,AT1G21250.1,AT1G21430.1,AT1G27070.1,AT1G29280.1,AT1G29910.1,AT1G29930.1,AT1G30010.1,AT1G30230.2,AT1G32330.1,AT1G32990.1,AT1G34210.1,AT1…	ABF4,ACC2,ACX1,ACX5,AGL24,AGL30,AL3,ALATS,ALDH10A8,ANX1,AOC3,APT3,AT1G07160,AT1G11330,AT1G11340,AT1G11410,AT1G12010,AT1G15480,AT1G18390,AT1G27070,AT1G34750,AT1G35710,AT1G45332,AT1G53430,AT1G56130,AT1G61610,AT1G64510,AT1G66930,AT1G67280,AT1G67720,AT2G01440,AT2G27710,AT2G45030,AT3G07340,AT3G07700,AT3G14390,AT3G24120,AT3G24760,AT3G26720,AT3G28450,AT3G53810,AT3G60245,AT3G63400,AT4G02820,AT4G05460,AT4…
GO:0044238	primary metabolic process	214	8114	3.03e-14	AT1G07010.3,AT1G07160.1,AT1G10430.1,AT1G10760.1,AT1G11330.2,AT1G11340.1,AT1G11410.1,AT1G12410.1,AT1G13330.1,AT1G14720.1,AT1G15480.1,AT1G15750.3,AT1G16160.1,AT1G17550.1,AT1G17560.1,AT1G17590.3,AT1G18390.2,AT1G18800.1,AT1G19150.1,AT1G21250.1,AT1G27070.1,AT1G29280.1,AT1G29910.1,AT1G29930.1,AT1G30010.1,AT1G30230.2,AT1G32330.1,AT1G32990.1,AT1G34210.1,AT1G34750.1,AT1G35710.1,AT1G36180.1,AT1G43670.1,AT1…	AARE,ABF4,ACC2,ACX1,ACX5,AGL24,AGL30,AL3,ALATS,ANX1,APT3,AT1G07160,AT1G11330,AT1G11340,AT1G11410,AT1G15480,AT1G18390,AT1G27070,AT1G34750,AT1G35710,AT1G45332,AT1G53430,AT1G56130,AT1G61610,AT1G64510,AT1G66930,AT1G67720,AT1G68280,AT2G01440,AT2G27710,AT2G38180,AT2G45030,AT3G07340,AT3G07700,AT3G14390,AT3G24120,AT3G24760,AT3G26720,AT3G28450,AT3G53810,AT3G60245,AT3G63400,AT4G02820,AT4G05460,AT4G11120,AT…
GO:0042221	response to chemical	100	2654	3.83e-13	AT1G03680.1,AT1G08830.1,AT1G10430.1,AT1G12010.1,AT1G15520.1,AT1G15750.3,AT1G17170.1,AT1G17550.1,AT1G17560.1,AT1G18390.2,AT1G21250.1,AT1G29910.1,AT1G30420.1,AT1G34210.1,AT1G43670.1,AT1G49600.1,AT1G50200.1,AT1G55020.1,AT1G60710.1,AT1G63650.3,AT1G65040.2,AT1G65790.1,AT1G66360.1,AT1G66950.1,AT1G68120.1,AT1G70800.1,AT1G71050.1,AT1G74020.1,AT1G74740.1,AT1G74920.1,AT1G74930.1,AT1G75280.1,AT1G77120.1,AT2…	ABCC11,ABCC2,ABCG39,ABCG40,ABF4,ACX1,ADH1,AGL24,ALATS,ALDH10A8,ALDH2B4,ANNAT7,AT1G12010,AT1G18390,AT1G66360,AT1G75280,AT2G18420,AT2G45030,AT3G07700,AT3G28580,AT5G02240,AT5G18320,AT5G19890,AT5G38030,AT5G52020,AT5G61890,AT5G64120,ATB2,ATR1,BAP1,BPC3,CAB3,CNI1,CPK30,CRF11,CRF2,CRK6,CRY1,CSD1,CYP82C4,DOX1,EDR2,EGL3,EGY1,EHB1,EICBP.B,ERF15,FBA1,FBP,GAMMA-TIP,GAPA,GLR2.8,GPX6,GRP4,GSTU2,GSTU24,GSTU4,HA…
GO:0044260	cellular macromolecule metabolic process	156	5262	4.71e-13	AT1G07010.3,AT1G07160.1,AT1G10430.1,AT1G10760.1,AT1G11330.2,AT1G11340.1,AT1G11410.1,AT1G13330.1,AT1G14720.1,AT1G15750.3,AT1G16160.1,AT1G17550.1,AT1G17560.1,AT1G17590.3,AT1G18390.2,AT1G18800.1,AT1G19150.1,AT1G21250.1,AT1G27070.1,AT1G29280.1,AT1G29910.1,AT1G29930.1,AT1G30010.1,AT1G30230.2,AT1G32330.1,AT1G32990.1,AT1G34210.1,AT1G34750.1,AT1G35710.1,AT1G43670.1,AT1G45332.1,AT1G50200.1,AT1G51600.1,AT1…	ABF4,AGL24,AGL30,AL3,ALATS,ANX1,AT1G07160,AT1G11330,AT1G11340,AT1G11410,AT1G18390,AT1G27070,AT1G34750,AT1G35710,AT1G45332,AT1G53430,AT1G56130,AT1G61610,AT1G64510,AT1G66930,AT1G67720,AT2G01440,AT2G27710,AT2G45030,AT3G07340,AT3G24120,AT3G24760,AT3G26720,AT3G28450,AT3G53810,AT3G60245,AT3G63400,AT4G05460,AT4G11120,AT4G19830,AT4G25800,AT4G27290,AT4G29930,AT5G05420,AT5G08650,AT5G18320,AT5G35370,AT5G389…
GO:0006950	response to stress	105	2932	1.25e-12	AT1G03680.1,AT1G08830.1,AT1G10760.1,AT1G12010.1,AT1G15520.1,AT1G15950.1,AT1G18390.2,AT1G18800.1,AT1G21250.1,AT1G23740.1,AT1G32330.1,AT1G49600.1,AT1G58390.1,AT1G58400.1,AT1G60940.1,AT1G65040.2,AT1G66950.1,AT1G67280.1,AT1G67560.1,AT1G71050.1,AT1G74020.1,AT1G74920.1,AT1G74930.1,AT1G75280.1,AT1G76650.1,AT1G76690.1,AT1G77120.1,AT2G01440.1,AT2G13560.1,AT2G14580.1,AT2G15480.2,AT2G18730.1,AT2G19190.1,AT2…	ABCG39,ABCG40,ACX1,ADH1,ALDH10A8,ANNAT7,AOC3,AOR,AT1G12010,AT1G18390,AT1G58390,AT1G58400,AT1G67280,AT1G75280,AT2G01440,AT2G27710,AT3G07700,AT3G11250,AT3G14460,AT3G14470,AT3G24120,AT3G28450,AT3G28580,AT3G53810,AT4G08170,AT4G10490,AT4G25800,AT4G27220,AT5G18320,AT5G19890,AT5G35450,AT5G48620,AT5G52020,AT5G55830,AT5G57580,AT5G61890,AT5G64120,AT5G66910,ATR1,BAP1,CBF2,CHY1,CML38,CNI1,CP29,CRK10,CRK6,CRY…
GO:0006807	nitrogen compound metabolic process	187	7152	2.4e-11	AT1G07010.3,AT1G07160.1,AT1G10430.1,AT1G11330.2,AT1G11340.1,AT1G11410.1,AT1G12410.1,AT1G13330.1,AT1G15480.1,AT1G15750.3,AT1G16160.1,AT1G17170.1,AT1G17550.1,AT1G17560.1,AT1G17590.3,AT1G18390.2,AT1G18800.1,AT1G19150.1,AT1G21250.1,AT1G29280.1,AT1G29910.1,AT1G29930.1,AT1G30010.1,AT1G30230.2,AT1G32330.1,AT1G32990.1,AT1G34210.1,AT1G34750.1,AT1G35710.1,AT1G36180.1,AT1G45332.1,AT1G49600.1,AT1G50200.1,AT1…	AARE,ABF4,ACC2,AGL24,AGL30,AL3,ALATS,ALDH10A8,ANX1,APT3,AT1G07160,AT1G11330,AT1G11340,AT1G11410,AT1G15480,AT1G18390,AT1G34750,AT1G35710,AT1G45332,AT1G53430,AT1G56130,AT1G61610,AT1G64510,AT1G66930,AT1G67720,AT2G01440,AT2G27710,AT2G45030,AT3G07340,AT3G14390,AT3G24120,AT3G24760,AT3G26720,AT3G28450,AT3G53810,AT3G60245,AT3G63400,AT4G02820,AT4G05460,AT4G11120,AT4G19830,AT4G23900,AT4G25800,AT4G27290,AT4…
GO:1901700	response to oxygen-containing compound	63	1398	7.86e-11	AT1G08830.1,AT1G10430.1,AT1G12010.1,AT1G15520.1,AT1G15750.3,AT1G17550.1,AT1G17560.1,AT1G18390.2,AT1G21250.1,AT1G29910.1,AT1G34210.1,AT1G43670.1,AT1G55020.1,AT1G63650.3,AT1G65790.1,AT1G66360.1,AT1G66950.1,AT1G70800.1,AT1G74020.1,AT1G74740.1,AT1G74920.1,AT1G77120.1,AT2G14580.1,AT2G18420.1,AT2G25000.1,AT2G29110.1,AT2G31230.1,AT2G36390.1,AT2G40750.1,AT3G01420.1,AT3G11540.1,AT3G19290.3,AT3G23050.1,AT3…	ABCG39,ABCG40,ABF4,ADH1,AGL24,ALDH10A8,ANNAT7,AT1G12010,AT1G18390,AT1G66360,AT2G18420,AT3G28580,AT5G02240,AT5G18320,ATR1,BAP1,CAB3,CNI1,CPK30,CRK6,CRY1,CSD1,DOX1,EDR2,EGL3,EHB1,EICBP.B,ERF15,FBP,GAPA,GLR2.8,GRP4,HAB2,HERK1,HLL,HSP17.6A,HSP21,HY5,IAA7,LBA1,LOX1,MYB16,MYB96,PAD4,PHS2,PP2A-2,PRB1,RDUF1,RING,RK1,RPP8,SBE2.1,SERK2,SPY,SS13,SZF1,TPL,WAK1,WRKY18,WRKY50,WRKY53,WRKY54,WRKY60
GO:0055114	oxidation-reduction process	61	1357	1.96e-10	AT1G03680.1,AT1G08830.1,AT1G12010.1,AT1G15950.1,AT1G21430.1,AT1G23740.1,AT1G55020.1,AT1G55290.1,AT1G60710.1,AT1G67560.1,AT1G69640.1,AT1G74920.1,AT1G75280.1,AT1G76100.1,AT1G76690.1,AT1G77120.1,AT2G13560.1,AT2G29340.1,AT2G29990.1,AT2G35690.1,AT2G36390.1,AT2G41220.1,AT3G01420.1,AT3G16250.1,AT3G26650.1,AT3G46970.1,AT3G48000.1,AT3G48320.1,AT3G49360.1,AT3G50820.1,AT3G61580.1,AT4G01690.1,AT4G05450.1,AT4…	ACX1,ACX5,ADH1,ALDH10A8,ALDH2B4,AOR,AT1G12010,AT1G55290,AT1G75280,AT2G29340,AT4G10490,AT4G13010,AT5G19890,AT5G44410,AT5G64120,ATB2,ATR1,CHY2,CRY1,CSD1,CYP71A21,CYP82C4,CYTB,DOX1,EDA9,GAPA,GLU2,GPX6,IRX4,LOX1,LOX6,LUT2,MFDX1,NAD-ME1,NAD4,NADP-ME3,NDA2,NDB3,OPR2,ORF291,PETE1,PGL2,PHS2,PPOP1,PSAA,PSAB,PSBA,PSBB,PSBC,PSBD,PSBO2,PnsB3,RBCS1B,SBE2.1,SBH1,SLD1,THM1,Tic32-IVa,WCRKC2,YUC11,c-NAD-MDH3
GO:0043170	macromolecule metabolic process	171	6502	2.99e-10	AT1G07010.3,AT1G07160.1,AT1G10430.1,AT1G10760.1,AT1G11330.2,AT1G11340.1,AT1G11410.1,AT1G12410.1,AT1G13330.1,AT1G14720.1,AT1G15480.1,AT1G15750.3,AT1G16160.1,AT1G17550.1,AT1G17560.1,AT1G17590.3,AT1G18390.2,AT1G18800.1,AT1G19150.1,AT1G21250.1,AT1G27070.1,AT1G29280.1,AT1G29910.1,AT1G29930.1,AT1G30010.1,AT1G30230.2,AT1G32330.1,AT1G32990.1,AT1G34210.1,AT1G34750.1,AT1G35710.1,AT1G43670.1,AT1G45332.1,AT1…	AARE,ABF4,AGL24,AGL30,AL3,ALATS,ANX1,AT1G07160,AT1G11330,AT1G11340,AT1G11410,AT1G15480,AT1G18390,AT1G27070,AT1G34750,AT1G35710,AT1G45332,AT1G53430,AT1G56130,AT1G61610,AT1G64510,AT1G66930,AT1G67720,AT2G01440,AT2G27710,AT2G45030,AT3G07340,AT3G24120,AT3G24760,AT3G26720,AT3G28450,AT3G53810,AT3G60245,AT3G63400,AT4G02820,AT4G05460,AT4G11120,AT4G19830,AT4G25800,AT4G27290,AT4G29930,AT5G05420,AT5G08650,AT…
GO:1901564	organonitrogen compound metabolic process	124	4116	2.99e-10	AT1G07010.3,AT1G07160.1,AT1G10430.1,AT1G11330.2,AT1G11340.1,AT1G11410.1,AT1G12410.1,AT1G16160.1,AT1G17170.1,AT1G17550.1,AT1G17560.1,AT1G18390.2,AT1G19150.1,AT1G21250.1,AT1G29910.1,AT1G29930.1,AT1G30230.2,AT1G32990.1,AT1G34210.1,AT1G34750.1,AT1G35710.1,AT1G36180.1,AT1G45332.1,AT1G50200.1,AT1G51690.3,AT1G53430.1,AT1G56130.1,AT1G60940.1,AT1G61610.1,AT1G64510.1,AT1G65040.2,AT1G65790.1,AT1G65800.1,AT1…	AARE,ACC2,ALATS,ALDH10A8,ANX1,APT3,AT1G07160,AT1G11330,AT1G11340,AT1G11410,AT1G18390,AT1G34750,AT1G35710,AT1G45332,AT1G53430,AT1G56130,AT1G61610,AT1G64510,AT1G66930,AT1G67720,AT2G27710,AT2G45030,AT3G14390,AT3G24760,AT3G26720,AT3G28450,AT3G53810,AT3G60245,AT3G63400,AT4G05460,AT4G11120,AT4G19830,AT4G23900,AT4G27290,AT5G05420,AT5G08650,AT5G18320,AT5G35370,AT5G38990,AT5G47190,AT5G52020,AT5G55830,AT5G…
GO:0001101	response to acid chemical	51	1058	1.2e-09	AT1G08830.1,AT1G10430.1,AT1G12010.1,AT1G15520.1,AT1G15750.3,AT1G17550.1,AT1G18390.2,AT1G21250.1,AT1G43670.1,AT1G55020.1,AT1G63650.3,AT1G65790.1,AT1G66360.1,AT1G70800.1,AT1G74020.1,AT1G74740.1,AT1G74920.1,AT1G77120.1,AT2G14580.1,AT2G18420.1,AT2G25000.1,AT2G29110.1,AT2G40750.1,AT3G01420.1,AT3G11540.1,AT3G19290.3,AT3G23050.1,AT3G23830.2,AT3G28580.1,AT3G46620.1,AT3G46970.1,AT3G52430.1,AT3G61190.1,AT4…	ABCG40,ABF4,ADH1,AGL24,ALDH10A8,ANNAT7,AT1G12010,AT1G18390,AT1G66360,AT2G18420,AT3G28580,AT5G02240,AT5G18320,ATR1,BAP1,CNI1,CPK30,CRY1,CSD1,DOX1,EDR2,EGL3,EHB1,EICBP.B,FBP,GLR2.8,GRP4,HAB2,HY5,IAA7,LBA1,LOX1,MYB16,MYB96,PAD4,PHS2,PP2A-2,PRB1,RDUF1,RING,RK1,RPP8,SPY,SS13,TPL,WAK1,WRKY18,WRKY50,WRKY53,WRKY54,WRKY60
GO:0044267	cellular protein metabolic process	90	2826	4.43e-08	AT1G07010.3,AT1G07160.1,AT1G10430.1,AT1G11330.2,AT1G11340.1,AT1G11410.1,AT1G16160.1,AT1G17550.1,AT1G17560.1,AT1G18390.2,AT1G19150.1,AT1G21250.1,AT1G29910.1,AT1G29930.1,AT1G30230.2,AT1G32990.1,AT1G34210.1,AT1G34750.1,AT1G35710.1,AT1G45332.1,AT1G50200.1,AT1G51690.3,AT1G53430.1,AT1G56130.1,AT1G60940.1,AT1G61610.1,AT1G64510.1,AT1G65040.2,AT1G65790.1,AT1G65800.1,AT1G66930.1,AT1G67720.1,AT1G74740.1,AT2…	ALATS,ANX1,AT1G07160,AT1G11330,AT1G11340,AT1G11410,AT1G18390,AT1G34750,AT1G35710,AT1G45332,AT1G53430,AT1G56130,AT1G61610,AT1G64510,AT1G66930,AT1G67720,AT2G27710,AT2G45030,AT3G24760,AT3G26720,AT3G28450,AT3G53810,AT3G60245,AT3G63400,AT4G05460,AT4G11120,AT4G19830,AT4G27290,AT5G05420,AT5G08650,AT5G18320,AT5G35370,AT5G38990,AT5G47190,AT5G55830,AT5G63930,CAB1,CAB3,CNI1,CPK30,CRK10,CRK42,CRK6,CRLK2,CRY1…
GO:0016310	phosphorylation	48	1077	5.61e-08	AT1G10760.1,AT1G11330.2,AT1G11340.1,AT1G11410.1,AT1G16160.1,AT1G18390.2,AT1G21250.1,AT1G34210.1,AT1G35710.1,AT1G53430.1,AT1G56130.1,AT1G60940.1,AT1G61610.1,AT1G65790.1,AT1G65800.1,AT1G66930.1,AT1G67720.1,AT1G74740.1,AT2G18730.1,AT2G19190.1,AT2G21330.1,AT3G04690.1,AT3G07700.3,AT3G20860.1,AT3G25560.3,AT3G28450.1,AT3G46290.1,AT3G53810.1,AT4G00340.1,AT4G08170.2,AT4G08920.1,AT4G21380.1,AT4G23140.2,AT4…	ANX1,AT1G11330,AT1G11340,AT1G11410,AT1G18390,AT1G35710,AT1G53430,AT1G56130,AT1G61610,AT1G66930,AT1G67720,AT3G07700,AT3G28450,AT3G53810,AT4G08170,AT4G23900,AT4G27290,AT5G35370,AT5G38990,AT5G55830,AT5G63930,CPK30,CRK10,CRK42,CRK6,CRLK2,CRY1,CYTB,DGK3,FBA1,FRK1,GWD2,HERK1,NAD4,NEK5,NIK2,ORF291,PBS1,PR5K,RK1,RK2,RK3,RLK4,SERK2,SEX1,SNRK2.10,WAK1,WAKL5
GO:0006796	phosphate-containing compound metabolic process	62	1636	6.89e-08	AT1G07010.3,AT1G07160.1,AT1G10430.1,AT1G10760.1,AT1G11330.2,AT1G11340.1,AT1G11410.1,AT1G16160.1,AT1G17550.1,AT1G18390.2,AT1G21250.1,AT1G34210.1,AT1G34750.1,AT1G35710.1,AT1G36180.1,AT1G43670.1,AT1G51690.3,AT1G53430.1,AT1G56130.1,AT1G60940.1,AT1G61610.1,AT1G65790.1,AT1G65800.1,AT1G66930.1,AT1G67720.1,AT1G74740.1,AT2G18730.1,AT2G19190.1,AT2G21330.1,AT2G27190.1,AT3G04690.1,AT3G07700.3,AT3G10620.1,AT3…	ACC2,ANX1,APT3,AT1G07160,AT1G11330,AT1G11340,AT1G11410,AT1G18390,AT1G34750,AT1G35710,AT1G53430,AT1G56130,AT1G61610,AT1G66930,AT1G67720,AT3G07700,AT3G28450,AT3G53810,AT4G08170,AT4G23900,AT4G27290,AT5G35370,AT5G38990,AT5G55830,AT5G63930,CPK30,CRK10,CRK42,CRK6,CRLK2,CRY1,CYTB,DGK3,FBA1,FBP,FRK1,GDPD2,GWD2,HAB2,HERK1,NAD4,NEK5,NIK2,NUDX26,ORF291,PAP12,PBS1,PGL2,PP2A-2,PP2AB1,PR5K,RK1,RK2,RK3,RLK4,SER…
GO:0018298	protein-chromophore linkage	11	43	6.89e-08	AT1G19150.1,AT1G29910.1,AT1G29930.1,AT4G08920.1,AT5G63860.1,ATCG00020.1,ATCG00270.1,ATCG00280.1,ATCG00340.1,ATCG00350.1,ATCG00680.1	CAB1,CAB3,CRY1,Lhca6,PSAA,PSAB,PSBA,PSBB,PSBC,PSBD,UVR8
GO:0019538	protein metabolic process	95	3107	8.15e-08	AT1G07010.3,AT1G07160.1,AT1G10430.1,AT1G11330.2,AT1G11340.1,AT1G11410.1,AT1G12410.1,AT1G16160.1,AT1G17550.1,AT1G17560.1,AT1G18390.2,AT1G19150.1,AT1G21250.1,AT1G29910.1,AT1G29930.1,AT1G30230.2,AT1G32990.1,AT1G34210.1,AT1G34750.1,AT1G35710.1,AT1G45332.1,AT1G50200.1,AT1G51690.3,AT1G53430.1,AT1G56130.1,AT1G60940.1,AT1G61610.1,AT1G64510.1,AT1G65040.2,AT1G65790.1,AT1G65800.1,AT1G66930.1,AT1G67720.1,AT1…	AARE,ALATS,ANX1,AT1G07160,AT1G11330,AT1G11340,AT1G11410,AT1G18390,AT1G34750,AT1G35710,AT1G45332,AT1G53430,AT1G56130,AT1G61610,AT1G64510,AT1G66930,AT1G67720,AT2G27710,AT2G45030,AT3G24760,AT3G26720,AT3G28450,AT3G53810,AT3G60245,AT3G63400,AT4G05460,AT4G11120,AT4G19830,AT4G27290,AT5G05420,AT5G08650,AT5G18320,AT5G35370,AT5G38990,AT5G47190,AT5G55830,AT5G63930,CAB1,CAB3,CLP2,CNI1,CPK30,CRK10,CRK42,CRK6,…
GO:0042493	response to drug	31	533	1.93e-07	AT1G08830.1,AT1G15520.1,AT1G21250.1,AT1G30420.1,AT1G66950.1,AT1G77120.1,AT2G14580.1,AT2G22500.1,AT2G25000.1,AT2G31230.1,AT2G34660.1,AT2G36830.1,AT2G40750.1,AT3G01420.1,AT3G28580.1,AT3G46620.1,AT3G52430.1,AT3G55980.1,AT3G61190.1,AT4G08920.1,AT4G19040.2,AT4G23810.1,AT4G27670.1,AT4G31800.1,AT5G12030.1,AT5G15310.1,AT5G27420.1,AT5G38030.1,AT5G43470.2,AT5G47010.1,AT5G62470.2	ABCC11,ABCC2,ABCG39,ABCG40,ADH1,AT3G28580,AT5G38030,BAP1,CNI1,CRY1,CSD1,DOX1,EDR2,ERF15,GAMMA-TIP,HSP17.6A,HSP21,LBA1,MYB16,MYB96,PAD4,PRB1,RDUF1,RPP8,SZF1,UCP5,WAK1,WRKY18,WRKY53,WRKY54,WRKY60
GO:0010033	response to organic substance	64	1786	2.38e-07	AT1G08830.1,AT1G10430.1,AT1G12010.1,AT1G15520.1,AT1G15750.3,AT1G17550.1,AT1G17560.1,AT1G18390.2,AT1G21250.1,AT1G29910.1,AT1G34210.1,AT1G43670.1,AT1G49600.1,AT1G55020.1,AT1G63650.3,AT1G65040.2,AT1G65790.1,AT1G66360.1,AT1G68120.1,AT1G70800.1,AT1G74020.1,AT1G74740.1,AT1G74930.1,AT1G77120.1,AT2G14580.1,AT2G18420.1,AT2G25000.1,AT2G29110.1,AT2G31230.1,AT2G36390.1,AT2G40750.1,AT3G01420.1,AT3G11540.1,AT3…	ABCG40,ABF4,ADH1,AGL24,AT1G12010,AT1G18390,AT1G66360,AT2G18420,AT3G28580,AT5G02240,AT5G52020,AT5G61890,ATR1,BAP1,BPC3,CAB3,CNI1,CPK30,CRF11,CRF2,CRY1,CSD1,DOX1,EDR2,EGL3,EGY1,EHB1,EICBP.B,ERF15,FBP,GAPA,GLR2.8,HAB2,HERK1,HLL,HY5,Hrd1B,IAA7,LBA1,LOX1,MYB16,MYB96,ORA47,PAD4,PP2A-2,PRB1,RBP47A,RDUF1,RING,RK1,RPL15,RPP8,SBE2.1,SERK2,SPY,SS13,SZF1,TPL,WAK1,WRKY18,WRKY50,WRKY53,WRKY54,WRKY60
GO:0007154	cell communication	63	1749	2.54e-07	AT1G10430.1,AT1G11330.2,AT1G11340.1,AT1G11410.1,AT1G15750.3,AT1G16160.1,AT1G17550.1,AT1G18390.2,AT1G34210.1,AT1G58390.1,AT1G58400.1,AT1G60940.1,AT1G61610.1,AT1G63650.3,AT1G65040.2,AT1G65790.1,AT1G65800.1,AT1G66360.1,AT1G70800.1,AT1G74020.1,AT1G74740.1,AT1G74930.1,AT2G16600.1,AT2G18420.1,AT2G18730.1,AT2G27190.1,AT2G28830.1,AT2G29110.1,AT2G31230.1,AT2G31400.1,AT3G11540.1,AT3G14460.1,AT3G14470.1,AT3…	ABF4,AT1G11330,AT1G11340,AT1G11410,AT1G18390,AT1G58390,AT1G58400,AT1G61610,AT1G66360,AT2G18420,AT3G14460,AT3G14470,AT3G24120,AT4G27220,AT4G27290,AT5G18320,AT5G35450,AT5G48620,AT5G52020,AT5G61890,CNI1,CPK30,CRF11,CRF2,CRY1,DGK3,EDR2,EGL3,EHB1,ERF15,GLR2.8,GUN1,HAB2,HY5,Hrd1B,IAA7,LBA1,MYB96,NIK2,ORA47,PAD4,PAP12,PBS1,PP2A-2,PR5K,PUB12,PYD2,RDUF1,RK1,RK2,RK3,RLK4,ROC3,RPP13,RPP8,SERK2,SNRK2.10,SPY,…
GO:0009719	response to endogenous stimulus	57	1528	4.59e-07	AT1G10430.1,AT1G15520.1,AT1G15750.3,AT1G17550.1,AT1G17560.1,AT1G18390.2,AT1G21250.1,AT1G34210.1,AT1G43670.1,AT1G49600.1,AT1G55020.1,AT1G63650.3,AT1G65790.1,AT1G66360.1,AT1G68120.1,AT1G70800.1,AT1G74020.1,AT1G74740.1,AT1G74930.1,AT1G77120.1,AT2G14580.1,AT2G18420.1,AT2G25000.1,AT2G29110.1,AT2G31230.1,AT2G40750.1,AT3G01420.1,AT3G11540.1,AT3G19290.3,AT3G23050.1,AT3G25890.2,AT3G25920.1,AT3G28580.1,AT3…	ABCG40,ABF4,ADH1,AGL24,AT1G18390,AT1G66360,AT2G18420,AT3G28580,AT5G02240,AT5G52020,AT5G61890,ATR1,BAP1,BPC3,CNI1,CPK30,CRF11,CRF2,CRY1,DOX1,EDR2,EGL3,EGY1,EHB1,EICBP.B,ERF15,FBP,GLR2.8,HAB2,HERK1,HLL,HY5,IAA7,LBA1,LOX1,MYB16,MYB96,ORA47,PAD4,PP2A-2,PRB1,RBP47A,RDUF1,RING,RK1,RPL15,RPP8,SERK2,SPY,SS13,TPL,WAK1,WRKY18,WRKY50,WRKY53,WRKY54,WRKY60
GO:0006468	protein phosphorylation	38	798	4.83e-07	AT1G11330.2,AT1G11340.1,AT1G11410.1,AT1G16160.1,AT1G18390.2,AT1G21250.1,AT1G34210.1,AT1G35710.1,AT1G53430.1,AT1G56130.1,AT1G60940.1,AT1G61610.1,AT1G65790.1,AT1G65800.1,AT1G66930.1,AT1G67720.1,AT1G74740.1,AT2G19190.1,AT3G04690.1,AT3G20860.1,AT3G25560.3,AT3G28450.1,AT3G46290.1,AT3G53810.1,AT4G00340.1,AT4G08920.1,AT4G21380.1,AT4G23140.2,AT4G23180.1,AT4G27290.1,AT5G13160.1,AT5G15730.2,AT5G35370.1,AT5…	ANX1,AT1G11330,AT1G11340,AT1G11410,AT1G18390,AT1G35710,AT1G53430,AT1G56130,AT1G61610,AT1G66930,AT1G67720,AT3G28450,AT3G53810,AT4G27290,AT5G35370,AT5G38990,AT5G55830,AT5G63930,CPK30,CRK10,CRK42,CRK6,CRLK2,CRY1,FRK1,HERK1,NEK5,NIK2,PBS1,PR5K,RK1,RK2,RK3,RLK4,SERK2,SNRK2.10,WAK1,WAKL5
GO:0006464	cellular protein modification process	72	2187	5.78e-07	AT1G07010.3,AT1G07160.1,AT1G10430.1,AT1G11330.2,AT1G11340.1,AT1G11410.1,AT1G16160.1,AT1G17550.1,AT1G18390.2,AT1G19150.1,AT1G21250.1,AT1G29910.1,AT1G29930.1,AT1G34210.1,AT1G34750.1,AT1G35710.1,AT1G51690.3,AT1G53430.1,AT1G56130.1,AT1G60940.1,AT1G61610.1,AT1G65040.2,AT1G65790.1,AT1G65800.1,AT1G66930.1,AT1G67720.1,AT1G74740.1,AT2G16600.1,AT2G19190.1,AT2G28830.1,AT3G01480.1,AT3G03810.1,AT3G04690.1,AT3…	ANX1,AT1G07160,AT1G11330,AT1G11340,AT1G11410,AT1G18390,AT1G34750,AT1G35710,AT1G53430,AT1G56130,AT1G61610,AT1G66930,AT1G67720,AT3G24760,AT3G26720,AT3G28450,AT3G53810,AT3G63400,AT4G05460,AT4G19830,AT4G27290,AT5G05420,AT5G18320,AT5G35370,AT5G38990,AT5G55830,AT5G63930,CAB1,CAB3,CNI1,CPK30,CRK10,CRK42,CRK6,CRLK2,CRY1,CYP38,EDA30,FRK1,HAB2,HERK1,Hrd1B,Lhca6,NEK5,NIK2,NPY3,PBS1,PP2A-2,PP2AB1,PR5K,PSAA,P…
GO:0009725	response to hormone	56	1502	5.78e-07	AT1G10430.1,AT1G15520.1,AT1G15750.3,AT1G17550.1,AT1G17560.1,AT1G18390.2,AT1G21250.1,AT1G34210.1,AT1G43670.1,AT1G49600.1,AT1G55020.1,AT1G63650.3,AT1G65790.1,AT1G66360.1,AT1G68120.1,AT1G70800.1,AT1G74020.1,AT1G74740.1,AT1G74930.1,AT1G77120.1,AT2G14580.1,AT2G18420.1,AT2G25000.1,AT2G31230.1,AT2G40750.1,AT3G01420.1,AT3G11540.1,AT3G19290.3,AT3G23050.1,AT3G25890.2,AT3G25920.1,AT3G28580.1,AT3G46290.1,AT3…	ABCG40,ABF4,ADH1,AGL24,AT1G18390,AT1G66360,AT2G18420,AT3G28580,AT5G02240,AT5G52020,AT5G61890,ATR1,BAP1,BPC3,CNI1,CPK30,CRF11,CRF2,CRY1,DOX1,EDR2,EGL3,EGY1,EHB1,EICBP.B,ERF15,FBP,HAB2,HERK1,HLL,HY5,IAA7,LBA1,LOX1,MYB16,MYB96,ORA47,PAD4,PP2A-2,PRB1,RBP47A,RDUF1,RING,RK1,RPL15,RPP8,SERK2,SPY,SS13,TPL,WAK1,WRKY18,WRKY50,WRKY53,WRKY54,WRKY60
GO:0046677	response to antibiotic	19	253	4.82e-06	AT1G08830.1,AT1G15520.1,AT1G21250.1,AT1G77120.1,AT2G14580.1,AT2G25000.1,AT2G40750.1,AT3G01420.1,AT3G52430.1,AT3G61190.1,AT4G19040.2,AT4G23810.1,AT4G27670.1,AT4G31800.1,AT5G12030.1,AT5G15310.1,AT5G43470.2,AT5G47010.1,AT5G62470.2	ABCG40,ADH1,BAP1,CSD1,DOX1,EDR2,HSP17.6A,HSP21,LBA1,MYB16,MYB96,PAD4,PRB1,RPP8,WAK1,WRKY18,WRKY53,WRKY54,WRKY60
GO:0009605	response to external stimulus	53	1488	5.62e-06	AT1G08830.1,AT1G10760.1,AT1G15520.1,AT1G18390.2,AT1G21250.1,AT1G70800.1,AT1G74020.1,AT1G74930.1,AT2G14580.1,AT2G15480.2,AT2G19190.1,AT2G25000.1,AT2G27190.1,AT3G01420.1,AT3G01480.1,AT3G07700.3,AT3G14470.1,AT3G23050.1,AT3G24120.2,AT3G25780.1,AT3G28580.1,AT3G46530.1,AT3G52430.1,AT3G53810.1,AT4G08920.1,AT4G10490.1,AT4G16760.1,AT4G19040.2,AT4G19700.1,AT4G23140.2,AT4G23180.1,AT4G23810.1,AT4G31800.1,AT5…	ABCG40,ACX1,AOC3,AT1G18390,AT3G07700,AT3G14470,AT3G24120,AT3G28580,AT3G53810,AT4G10490,AT5G18320,AT5G38030,AT5G52020,AT5G55830,AT5G61890,AT5G64120,CNI1,CRK10,CRK6,CRY1,CSD1,CYP38,DOX1,EDR2,EGY1,EHB1,FRK1,GPT1,HY5,IAA7,LBA1,NPY3,ORA47,PAD4,PAP12,PBS1,PR5K,PRB1,PYD2,RING,RPP13,RPP8,RSW3,SEX1,SS13,UGT73B5,UVR8,WAK1,WRKY18,WRKY50,WRKY53,WRKY60,YSL3
GO:0065007	biological regulation	130	5235	7.08e-06	AT1G03680.1,AT1G08830.1,AT1G10430.1,AT1G12010.1,AT1G15750.3,AT1G16160.1,AT1G17550.1,AT1G17560.1,AT1G17590.3,AT1G18390.2,AT1G20693.1,AT1G21430.1,AT1G27070.1,AT1G28050.1,AT1G29280.1,AT1G30010.1,AT1G32330.1,AT1G32410.3,AT1G34210.1,AT1G51600.1,AT1G51690.3,AT1G58390.1,AT1G58400.1,AT1G60940.1,AT1G63650.3,AT1G65040.2,AT1G65790.1,AT1G65800.1,AT1G66360.1,AT1G67560.1,AT1G68120.1,AT1G68710.1,AT1G70800.1,AT1…	ABF4,ACX1,ADH1,AGL24,AGL30,AL3,ALDH10A8,AOC3,AT1G12010,AT1G18390,AT1G27070,AT1G32410,AT1G58390,AT1G58400,AT1G66360,AT1G68710,AT2G18420,AT2G36950,AT3G07340,AT3G07700,AT3G12130,AT3G14460,AT3G14470,AT3G24120,AT3G28450,AT4G10490,AT4G25800,AT4G27220,AT4G29930,AT5G35450,AT5G48620,AT5G52020,AT5G57580,AT5G61890,ATHB-21,BAP1,BBX13,BLH4,BPC3,BZIP61,CBF2,CNGC13,CP29,CPK30,CRF11,CRF2,CRY1,CSD1,DES1,DGK3,EDR2…
GO:0006952	defense response	47	1277	1.21e-05	AT1G08830.1,AT1G12010.1,AT1G15520.1,AT1G21250.1,AT1G58390.1,AT1G58400.1,AT1G74930.1,AT2G14580.1,AT2G15480.2,AT2G18730.1,AT2G19190.1,AT2G25000.1,AT2G31230.1,AT3G01420.1,AT3G01480.1,AT3G14460.1,AT3G14470.1,AT3G25560.3,AT3G28450.1,AT3G46530.1,AT3G52430.1,AT3G53810.1,AT3G61190.1,AT4G08920.1,AT4G10490.1,AT4G19040.2,AT4G19700.1,AT4G23140.2,AT4G23180.1,AT4G23810.1,AT4G27220.1,AT4G31800.1,AT4G37060.2,AT5…	ABCG40,AT1G12010,AT1G58390,AT1G58400,AT3G14460,AT3G14470,AT3G28450,AT3G53810,AT4G10490,AT4G27220,AT5G35450,AT5G48620,AT5G52020,AT5G55830,AT5G61890,AT5G64120,AT5G66910,BAP1,CNI1,CRK10,CRK6,CRY1,CSD1,CYP38,DGK3,DOX1,EDR2,ERF15,FRK1,LBA1,MYB96,NIK2,ORA47,PAD4,PBS1,PLP5,PRB1,RING,RPP13,RPP8,RSW3,UGT73B5,WAK1,WRKY18,WRKY50,WRKY53,WRKY60
GO:0009751	response to salicylic acid	15	167	1.21e-05	AT1G15520.1,AT1G21250.1,AT2G14580.1,AT2G25000.1,AT2G40750.1,AT3G01420.1,AT3G52430.1,AT3G61190.1,AT4G19040.2,AT4G23810.1,AT4G31800.1,AT5G15310.1,AT5G43470.2,AT5G47010.1,AT5G62470.2	ABCG40,BAP1,DOX1,EDR2,LBA1,MYB16,MYB96,PAD4,PRB1,RPP8,WAK1,WRKY18,WRKY53,WRKY54,WRKY60
GO:0051704	multi-organism process	53	1535	1.28e-05	AT1G08830.1,AT1G10760.1,AT1G11330.2,AT1G11340.1,AT1G11410.1,AT1G15520.1,AT1G21250.1,AT1G34210.1,AT1G61610.1,AT1G65790.1,AT1G65800.1,AT1G74930.1,AT2G14580.1,AT2G15480.2,AT2G19190.1,AT2G25000.1,AT3G01420.1,AT3G01480.1,AT3G03810.1,AT3G04690.1,AT3G14470.1,AT3G25560.3,AT3G25780.1,AT3G46530.1,AT3G52430.1,AT3G53810.1,AT4G00340.1,AT4G05450.1,AT4G10490.1,AT4G16760.1,AT4G19040.2,AT4G19700.1,AT4G21380.1,AT4…	ABCG40,ACX1,ANX1,AOC3,AT1G11330,AT1G11340,AT1G11410,AT1G61610,AT3G14470,AT3G53810,AT4G10490,AT4G27290,AT5G38030,AT5G52020,AT5G55830,AT5G61890,AT5G64120,CNI1,CRK10,CRK6,CSD1,CYP38,DOX1,EDA30,EDR2,FRK1,GAUT14,GPT1,LBA1,MFDX1,NIK2,ORA47,PAD4,PBS1,PR5K,PRB1,RING,RK1,RK2,RK3,RLK4,RPP13,RPP8,RSW3,SERK2,SEX1,UGT73B5,WAK1,WRKY18,WRKY50,WRKY53,WRKY60,YSL3
GO:0051716	cellular response to stimulus	72	2428	2.34e-05	AT1G03680.1,AT1G08830.1,AT1G10430.1,AT1G12010.1,AT1G15750.3,AT1G16160.1,AT1G17550.1,AT1G18390.2,AT1G18800.1,AT1G34210.1,AT1G49600.1,AT1G58390.1,AT1G58400.1,AT1G60940.1,AT1G63650.3,AT1G65040.2,AT1G65790.1,AT1G65800.1,AT1G66360.1,AT1G70800.1,AT1G74020.1,AT1G74740.1,AT1G74930.1,AT2G01440.1,AT2G16600.1,AT2G18420.1,AT2G18730.1,AT2G27190.1,AT2G28830.1,AT2G29110.1,AT2G31230.1,AT2G31400.1,AT2G36390.1,AT3…	ABF4,AT1G12010,AT1G18390,AT1G58390,AT1G58400,AT1G66360,AT2G01440,AT2G18420,AT3G07700,AT3G14460,AT3G14470,AT3G24120,AT4G27220,AT5G18320,AT5G19890,AT5G35450,AT5G48620,AT5G52020,AT5G61890,AT5G64120,CNI1,CPK30,CRF11,CRF2,CRY1,CSD1,CYP82C4,DGK3,DOX1,EDR2,EGL3,EHB1,ERF15,GLR2.8,GPX6,GUN1,HAB2,HY5,Hrd1B,IAA7,LBA1,MYB96,NIK2,NRP2,ORA47,PAD4,PAP12,PBS1,PP2A-2,PR5K,PUB12,PYD2,RBP47A,RDUF1,RK1,RK2,RK3,ROC3,…
GO:0043412	macromolecule modification	79	2763	2.36e-05	AT1G07010.3,AT1G07160.1,AT1G10430.1,AT1G11330.2,AT1G11340.1,AT1G11410.1,AT1G15480.1,AT1G16160.1,AT1G17550.1,AT1G18390.2,AT1G19150.1,AT1G21250.1,AT1G29910.1,AT1G29930.1,AT1G34210.1,AT1G34750.1,AT1G35710.1,AT1G50200.1,AT1G51690.3,AT1G53430.1,AT1G56130.1,AT1G60940.1,AT1G61610.1,AT1G65040.2,AT1G65790.1,AT1G65800.1,AT1G66930.1,AT1G67720.1,AT1G74740.1,AT2G16600.1,AT2G19190.1,AT2G28830.1,AT2G31400.1,AT3…	ALATS,ANX1,AT1G07160,AT1G11330,AT1G11340,AT1G11410,AT1G15480,AT1G18390,AT1G34750,AT1G35710,AT1G53430,AT1G56130,AT1G61610,AT1G66930,AT1G67720,AT3G24760,AT3G26720,AT3G28450,AT3G53810,AT3G63400,AT4G02820,AT4G05460,AT4G19830,AT4G27290,AT5G05420,AT5G18320,AT5G35370,AT5G38990,AT5G55830,AT5G63930,CAB1,CAB3,CNI1,CPK30,CRK10,CRK42,CRK6,CRLK2,CRY1,CYP38,EDA30,FDM3,FRK1,GRP4,GUN1,HAB2,HERK1,Hrd1B,Lhca6,MORF…
GO:0007165	signal transduction	51	1487	2.45e-05	AT1G10430.1,AT1G15750.3,AT1G16160.1,AT1G17550.1,AT1G18390.2,AT1G34210.1,AT1G58390.1,AT1G58400.1,AT1G60940.1,AT1G63650.3,AT1G65040.2,AT1G65790.1,AT1G65800.1,AT1G66360.1,AT1G70800.1,AT1G74740.1,AT1G74930.1,AT2G16600.1,AT2G18420.1,AT2G18730.1,AT2G28830.1,AT2G29110.1,AT2G31230.1,AT2G31400.1,AT3G11540.1,AT3G14460.1,AT3G14470.1,AT3G19290.3,AT3G23050.1,AT3G25560.3,AT3G25890.2,AT3G46530.1,AT3G46620.1,AT3…	ABF4,AT1G18390,AT1G58390,AT1G58400,AT1G66360,AT2G18420,AT3G14460,AT3G14470,AT4G27220,AT5G35450,AT5G48620,AT5G52020,AT5G61890,CPK30,CRF11,CRF2,CRY1,DGK3,EDR2,EGL3,EHB1,ERF15,GLR2.8,GUN1,HAB2,HY5,Hrd1B,IAA7,LBA1,MYB96,NIK2,ORA47,PAD4,PBS1,PP2A-2,PR5K,PUB12,RDUF1,RK1,RK2,RK3,ROC3,RPP13,RPP8,SERK2,SNRK2.10,SPY,TPL,UVR8,WAKL5,WRKY50
GO:0071229	cellular response to acid chemical	24	453	3.5e-05	AT1G08830.1,AT1G10430.1,AT1G12010.1,AT1G15750.3,AT1G17550.1,AT1G18390.2,AT1G63650.3,AT1G65790.1,AT1G66360.1,AT1G70800.1,AT1G74740.1,AT2G18420.1,AT2G29110.1,AT3G01420.1,AT3G11540.1,AT3G19290.3,AT3G46620.1,AT3G52430.1,AT5G11260.1,AT5G18320.1,AT5G26170.1,AT5G43470.2,AT5G47010.1,AT5G62470.2	ABF4,AT1G12010,AT1G18390,AT1G66360,AT2G18420,AT5G18320,CPK30,CSD1,DOX1,EGL3,EHB1,GLR2.8,HAB2,HY5,LBA1,MYB96,PAD4,PP2A-2,RDUF1,RK1,RPP8,SPY,TPL,WRKY50
GO:0009058	biosynthetic process	108	4258	3.83e-05	AT1G12010.1,AT1G15750.3,AT1G15950.1,AT1G17560.1,AT1G17590.3,AT1G21430.1,AT1G27070.1,AT1G29280.1,AT1G30230.2,AT1G32330.1,AT1G32990.1,AT1G36180.1,AT1G43670.1,AT1G45332.1,AT1G50200.1,AT1G51600.1,AT1G55020.1,AT1G63650.3,AT1G64510.1,AT1G67560.1,AT1G68120.1,AT1G69640.1,AT1G74020.1,AT1G74920.1,AT1G74930.1,AT1G76690.1,AT2G02450.2,AT2G03060.2,AT2G04890.1,AT2G18550.1,AT2G18950.1,AT2G21330.1,AT2G23760.2,AT2…	ABF4,ACC2,ACX1,AGL24,AGL30,AL3,ALATS,ALDH10A8,AOC3,APT3,AT1G12010,AT1G27070,AT1G45332,AT1G64510,AT2G27710,AT2G45030,AT3G07340,AT3G07700,AT3G14390,AT3G24120,AT3G60245,AT4G11120,AT4G23900,AT4G25800,AT4G29930,AT5G08650,AT5G47190,AT5G52020,AT5G57580,AT5G61890,ATHB-21,BLH4,BPC3,BZIP61,CBF2,CHY2,CRF11,CRF2,CYP71A21,CYP82C4,DES1,DOX1,EDA30,EDA9,EGL3,EICBP.B,ERF15,FBA1,FBP,GAPA,GATL4,GAUT14,GLU2,GSL1,HLL…
GO:0014070	response to organic cyclic compound	20	331	4.22e-05	AT1G15520.1,AT1G17560.1,AT1G21250.1,AT1G34210.1,AT1G77120.1,AT2G14580.1,AT2G25000.1,AT2G40750.1,AT3G01420.1,AT3G46290.1,AT3G52430.1,AT3G61190.1,AT4G08920.1,AT4G19040.2,AT4G23810.1,AT4G31800.1,AT5G15310.1,AT5G43470.2,AT5G47010.1,AT5G62470.2	ABCG40,ADH1,BAP1,CRY1,DOX1,EDR2,HERK1,HLL,LBA1,MYB16,MYB96,PAD4,PRB1,RPP8,SERK2,WAK1,WRKY18,WRKY53,WRKY54,WRKY60
GO:0009628	response to abiotic stimulus	55	1699	4.39e-05	AT1G03680.1,AT1G08830.1,AT1G10760.1,AT1G15950.1,AT1G18390.2,AT1G19150.1,AT1G23740.1,AT1G29910.1,AT1G29930.1,AT1G32330.1,AT1G49600.1,AT1G60940.1,AT1G67280.1,AT1G69640.1,AT1G70800.1,AT1G74920.1,AT1G77120.1,AT2G13560.1,AT2G18950.1,AT2G27710.1,AT2G35510.1,AT2G36390.1,AT3G11250.1,AT3G17390.1,AT3G23050.1,AT3G23830.2,AT3G25780.1,AT3G26650.1,AT3G44110.1,AT3G46620.1,AT3G46970.1,AT3G50820.1,AT3G52430.1,AT3…	ADH1,ALDH10A8,ANNAT7,AOC3,AOR,AT1G18390,AT1G67280,AT2G27710,AT3G11250,AT5G18320,BAP1,CAB1,CAB3,CBF2,CHY1,CP29,CRY1,CSD1,EGY1,EHB1,EICBP.B,GAPA,GPX6,GRP4,HPT1,HSFA1D,HSP17.6A,HSP21,HY5,IAA7,IRX4,J3,LBA1,Lhca6,MTO3,MYB16,MYB96,NAD-ME1,NF-YB2,NPY3,PAD4,PHS2,PSBO2,RBCS1B,RBP47A,RDUF1,RPP8,SBE2.1,SBH1,SEX1,SLD1,SNRK2.10,SRO1,THM1,UVR8
GO:1901576	organic substance biosynthetic process	104	4083	4.95e-05	AT1G12010.1,AT1G15750.3,AT1G15950.1,AT1G17560.1,AT1G17590.3,AT1G27070.1,AT1G29280.1,AT1G30230.2,AT1G32330.1,AT1G32990.1,AT1G36180.1,AT1G43670.1,AT1G45332.1,AT1G50200.1,AT1G51600.1,AT1G55020.1,AT1G63650.3,AT1G64510.1,AT1G67560.1,AT1G68120.1,AT1G69640.1,AT1G74920.1,AT1G74930.1,AT1G76690.1,AT2G02450.2,AT2G03060.2,AT2G04890.1,AT2G18550.1,AT2G18950.1,AT2G21330.1,AT2G23760.2,AT2G25000.1,AT2G27710.1,AT2…	ABF4,ACC2,ACX1,AGL24,AGL30,AL3,ALATS,ALDH10A8,AOC3,APT3,AT1G12010,AT1G27070,AT1G45332,AT1G64510,AT2G27710,AT2G45030,AT3G07340,AT3G07700,AT3G14390,AT3G24120,AT3G60245,AT4G11120,AT4G23900,AT4G25800,AT4G29930,AT5G08650,AT5G47190,AT5G52020,AT5G57580,AT5G61890,ATHB-21,BLH4,BPC3,BZIP61,CBF2,CHY2,CRF11,CRF2,DES1,DOX1,EDA30,EDA9,EGL3,EICBP.B,ERF15,FBA1,FBP,GAPA,GATL4,GAUT14,GLU2,GSL1,HLL,HPT1,HSFA1D,HSP2…
GO:0010035	response to inorganic substance	33	795	5.41e-05	AT1G08830.1,AT1G15520.1,AT1G18390.2,AT1G50200.1,AT1G60710.1,AT1G71050.1,AT1G74920.1,AT1G75280.1,AT1G77120.1,AT2G21330.1,AT2G45030.1,AT3G01420.1,AT3G22460.1,AT3G23050.1,AT3G23830.2,AT3G28580.1,AT3G46620.1,AT3G46970.1,AT3G48000.1,AT4G08920.1,AT4G11600.1,AT4G16760.1,AT4G23810.1,AT4G27670.1,AT4G31940.1,AT5G09410.3,AT5G10230.1,AT5G12030.1,AT5G15310.1,AT5G18320.1,AT5G53550.2,AT5G62470.2,AT5G63840.1	ABCG40,ACX1,ADH1,ALATS,ALDH10A8,ALDH2B4,ANNAT7,AT1G18390,AT1G75280,AT2G45030,AT3G28580,AT5G18320,ATB2,CRY1,CSD1,CYP82C4,DOX1,EICBP.B,FBA1,GPX6,GRP4,HIPP20,HSP17.6A,HSP21,IAA7,MYB16,MYB96,OASA2,PHS2,RDUF1,RSW3,WRKY53,YSL3
GO:0044249	cellular biosynthetic process	102	4013	6.83e-05	AT1G12010.1,AT1G15750.3,AT1G15950.1,AT1G17560.1,AT1G17590.3,AT1G21430.1,AT1G27070.1,AT1G29280.1,AT1G30230.2,AT1G32330.1,AT1G32990.1,AT1G36180.1,AT1G43670.1,AT1G45332.1,AT1G50200.1,AT1G51600.1,AT1G55020.1,AT1G63650.3,AT1G64510.1,AT1G67560.1,AT1G68120.1,AT1G69640.1,AT1G74920.1,AT1G74930.1,AT1G76690.1,AT2G02450.2,AT2G03060.2,AT2G04890.1,AT2G18550.1,AT2G18950.1,AT2G21330.1,AT2G23760.2,AT2G25000.1,AT2…	ABF4,ACC2,ACX1,AGL24,AGL30,AL3,ALATS,ALDH10A8,AOC3,APT3,AT1G12010,AT1G27070,AT1G45332,AT1G64510,AT2G27710,AT2G45030,AT3G07340,AT3G07700,AT3G14390,AT3G24120,AT3G60245,AT4G11120,AT4G23900,AT4G25800,AT4G29930,AT5G08650,AT5G47190,AT5G52020,AT5G57580,AT5G61890,ATHB-21,BLH4,BPC3,BZIP61,CBF2,CHY2,CRF11,CRF2,DES1,DOX1,EDA30,EDA9,EGL3,EICBP.B,ERF15,FBA1,FBP,GAUT14,GLU2,GSL1,HLL,HPT1,HSFA1D,HSP21,HY5,IAA7,…
GO:1901701	cellular response to oxygen-containing compound	27	596	0.0001	AT1G08830.1,AT1G10430.1,AT1G12010.1,AT1G15750.3,AT1G17550.1,AT1G18390.2,AT1G34210.1,AT1G63650.3,AT1G65790.1,AT1G66360.1,AT1G70800.1,AT1G74740.1,AT2G18420.1,AT2G29110.1,AT2G36390.1,AT3G01420.1,AT3G11540.1,AT3G19290.3,AT3G46620.1,AT3G52430.1,AT4G08920.1,AT5G11260.1,AT5G18320.1,AT5G26170.1,AT5G43470.2,AT5G47010.1,AT5G62470.2	ABF4,AT1G12010,AT1G18390,AT1G66360,AT2G18420,AT5G18320,CPK30,CRY1,CSD1,DOX1,EGL3,EHB1,GLR2.8,HAB2,HY5,LBA1,MYB96,PAD4,PP2A-2,RDUF1,RK1,RPP8,SBE2.1,SERK2,SPY,TPL,WRKY50
GO:0048544	recognition of pollen	9	67	0.00012	AT1G11330.2,AT1G11340.1,AT1G11410.1,AT1G61610.1,AT1G65790.1,AT1G65800.1,AT4G00340.1,AT4G21380.1,AT4G27290.1	AT1G11330,AT1G11340,AT1G11410,AT1G61610,AT4G27290,RK1,RK2,RK3,RLK4
GO:0070887	cellular response to chemical stimulus	43	1245	0.00013	AT1G03680.1,AT1G08830.1,AT1G10430.1,AT1G12010.1,AT1G15750.3,AT1G17550.1,AT1G18390.2,AT1G34210.1,AT1G63650.3,AT1G65040.2,AT1G65790.1,AT1G66360.1,AT1G70800.1,AT1G74740.1,AT1G74930.1,AT2G18420.1,AT2G29110.1,AT2G31230.1,AT2G36390.1,AT3G01420.1,AT3G07700.3,AT3G11540.1,AT3G19290.3,AT3G23050.1,AT3G25890.2,AT3G46620.1,AT3G52430.1,AT4G08920.1,AT4G11600.1,AT4G19040.2,AT4G23750.1,AT4G31940.1,AT5G04260.1,AT5…	ABF4,AT1G12010,AT1G18390,AT1G66360,AT2G18420,AT3G07700,AT5G18320,AT5G19890,AT5G52020,AT5G61890,AT5G64120,CPK30,CRF11,CRF2,CRY1,CSD1,CYP82C4,DOX1,EDR2,EGL3,EHB1,ERF15,GLR2.8,GPX6,HAB2,HY5,Hrd1B,IAA7,LBA1,MYB96,ORA47,PAD4,PP2A-2,RDUF1,RK1,RPP8,SBE2.1,SERK2,SPY,THM1,TPL,WCRKC2,WRKY50
GO:0015979	photosynthesis	15	215	0.00015	AT1G19150.1,AT1G29910.1,AT1G29930.1,AT1G43670.1,AT3G16250.1,AT3G26650.1,AT3G50820.1,AT5G35220.1,AT5G38430.1,ATCG00020.1,ATCG00270.1,ATCG00280.1,ATCG00340.1,ATCG00350.1,ATCG00680.1	CAB1,CAB3,EGY1,FBP,GAPA,Lhca6,PSAA,PSAB,PSBA,PSBB,PSBC,PSBD,PSBO2,PnsB3,RBCS1B
GO:0009266	response to temperature stimulus	24	505	0.00016	AT1G03680.1,AT1G10760.1,AT1G15950.1,AT1G23740.1,AT1G32330.1,AT1G49600.1,AT1G67280.1,AT1G77120.1,AT2G18950.1,AT2G27710.1,AT3G17390.1,AT3G23830.2,AT3G26650.1,AT3G44110.1,AT3G53460.4,AT3G61190.1,AT3G61580.1,AT4G25470.1,AT4G27670.1,AT5G09410.3,AT5G10230.1,AT5G12030.1,AT5G62470.2,AT5G65940.1	ADH1,ANNAT7,AOR,AT1G67280,AT2G27710,BAP1,CBF2,CHY1,CP29,EICBP.B,GAPA,GRP4,HPT1,HSFA1D,HSP17.6A,HSP21,IRX4,J3,MTO3,MYB96,RBP47A,SEX1,SLD1,THM1
GO:0033993	response to lipid	29	691	0.00016	AT1G10430.1,AT1G12010.1,AT1G17550.1,AT1G17560.1,AT1G18390.2,AT1G34210.1,AT1G43670.1,AT1G55020.1,AT1G65790.1,AT1G66360.1,AT1G70800.1,AT1G74740.1,AT1G77120.1,AT2G18420.1,AT3G01420.1,AT3G11540.1,AT3G19290.3,AT3G28580.1,AT3G46290.1,AT3G46620.1,AT4G08920.1,AT4G19700.1,AT4G24520.1,AT4G24540.1,AT5G02240.1,AT5G11260.1,AT5G15310.1,AT5G27420.1,AT5G62470.2	ABF4,ADH1,AGL24,AT1G12010,AT1G18390,AT1G66360,AT2G18420,AT3G28580,AT5G02240,ATR1,CNI1,CPK30,CRY1,DOX1,EHB1,FBP,HAB2,HERK1,HLL,HY5,LOX1,MYB16,MYB96,PP2A-2,RDUF1,RING,RK1,SERK2,SPY
GO:0006091	generation of precursor metabolites and energy	20	379	0.00022	AT1G19150.1,AT1G29910.1,AT1G29930.1,AT1G76100.1,AT2G21330.1,AT2G36390.1,AT3G16250.1,AT3G46970.1,AT3G49360.1,AT3G50820.1,AT4G05450.1,AT5G35220.1,AT5G56720.1,ATCG00020.1,ATCG00270.1,ATCG00280.1,ATCG00680.1,ATMG00220.1,ATMG00580.1,ATMG01280.1	CAB1,CAB3,CYTB,EGY1,FBA1,Lhca6,MFDX1,NAD4,ORF291,PETE1,PGL2,PHS2,PSBA,PSBB,PSBC,PSBD,PSBO2,PnsB3,SBE2.1,c-NAD-MDH3
GO:0050789	regulation of biological process	111	4623	0.00024	AT1G03680.1,AT1G08830.1,AT1G10430.1,AT1G15750.3,AT1G16160.1,AT1G17550.1,AT1G17560.1,AT1G17590.3,AT1G18390.2,AT1G20693.1,AT1G27070.1,AT1G28050.1,AT1G29280.1,AT1G30010.1,AT1G32330.1,AT1G32410.3,AT1G34210.1,AT1G51600.1,AT1G51690.3,AT1G58390.1,AT1G58400.1,AT1G60940.1,AT1G63650.3,AT1G65040.2,AT1G65790.1,AT1G65800.1,AT1G66360.1,AT1G68120.1,AT1G70800.1,AT1G74740.1,AT1G74930.1,AT1G77120.1,AT2G02450.2,AT2…	ABF4,ADH1,AGL24,AGL30,AL3,AT1G18390,AT1G27070,AT1G32410,AT1G58390,AT1G58400,AT1G66360,AT2G18420,AT3G07340,AT3G07700,AT3G12130,AT3G14460,AT3G14470,AT3G24120,AT3G28450,AT4G25800,AT4G27220,AT4G29930,AT5G35450,AT5G48620,AT5G52020,AT5G57580,AT5G61890,ATHB-21,BAP1,BBX13,BLH4,BPC3,BZIP61,CBF2,CP29,CPK30,CRF11,CRF2,CRY1,CSD1,DGK3,EDR2,EGL3,EHB1,EICBP.B,ERF15,FDM3,GLR2.8,GSL1,GUN1,HAB2,HASTY,HLL,HMGB2,HPT…
GO:0019684	photosynthesis, light reaction	10	98	0.00026	AT1G19150.1,AT1G29910.1,AT1G29930.1,AT3G16250.1,AT3G50820.1,AT5G35220.1,ATCG00020.1,ATCG00270.1,ATCG00280.1,ATCG00680.1	CAB1,CAB3,EGY1,Lhca6,PSBA,PSBB,PSBC,PSBD,PSBO2,PnsB3
GO:0006979	response to oxidative stress	20	389	0.0003	AT1G03680.1,AT1G08830.1,AT1G15520.1,AT1G66950.1,AT1G75280.1,AT1G77120.1,AT2G35510.1,AT3G01420.1,AT3G07700.3,AT3G28580.1,AT4G08920.1,AT4G11600.1,AT4G23140.2,AT4G23810.1,AT4G24520.1,AT4G27670.1,AT5G04260.1,AT5G12030.1,AT5G19890.1,AT5G64120.1	ABCG39,ABCG40,ADH1,AT1G75280,AT3G07700,AT3G28580,AT5G19890,AT5G64120,ATR1,CRK6,CRY1,CSD1,DOX1,GPX6,HSP17.6A,HSP21,SRO1,THM1,WCRKC2,WRKY53
GO:0050794	regulation of cellular process	101	4167	0.00046	AT1G03680.1,AT1G10430.1,AT1G15750.3,AT1G16160.1,AT1G17550.1,AT1G17560.1,AT1G17590.3,AT1G18390.2,AT1G20693.1,AT1G27070.1,AT1G28050.1,AT1G29280.1,AT1G30010.1,AT1G32330.1,AT1G34210.1,AT1G51600.1,AT1G51690.3,AT1G58390.1,AT1G58400.1,AT1G60940.1,AT1G63650.3,AT1G65040.2,AT1G65790.1,AT1G65800.1,AT1G66360.1,AT1G68120.1,AT1G70800.1,AT1G74740.1,AT1G74930.1,AT1G77120.1,AT2G02450.2,AT2G03060.2,AT2G04890.1,AT2…	ABF4,ADH1,AGL24,AGL30,AL3,AT1G18390,AT1G27070,AT1G58390,AT1G58400,AT1G66360,AT2G18420,AT3G07340,AT3G12130,AT3G14460,AT3G14470,AT3G24120,AT4G25800,AT4G27220,AT4G29930,AT5G35450,AT5G48620,AT5G52020,AT5G57580,AT5G61890,ATHB-21,BBX13,BLH4,BPC3,BZIP61,CBF2,CP29,CPK30,CRF11,CRF2,CRY1,DGK3,EDR2,EGL3,EHB1,EICBP.B,ERF15,GLR2.8,GSL1,GUN1,HAB2,HLL,HMGB2,HSFA1D,HSP21,HY5,Hrd1B,IAA7,IND,LBA1,MYB16,MYB96,NAC03…
GO:0044281	small molecule metabolic process	47	1503	0.00047	AT1G03680.1,AT1G36180.1,AT1G43670.1,AT1G50200.1,AT1G55020.1,AT1G60450.1,AT1G67280.1,AT1G67560.1,AT1G76690.1,AT2G02010.1,AT2G13560.1,AT2G18950.1,AT2G21330.1,AT2G35690.1,AT2G41220.1,AT3G01420.1,AT3G03480.1,AT3G03810.1,AT3G10620.1,AT3G14390.1,AT3G17390.1,AT3G22460.1,AT3G25780.1,AT3G26650.1,AT3G26720.1,AT3G49360.1,AT4G05450.1,AT4G08170.2,AT4G08920.1,AT4G10490.1,AT4G16760.1,AT4G22570.1,AT4G23900.1,AT4…	ACC2,ACX1,ACX5,ALATS,AOC3,APT3,AT1G67280,AT3G14390,AT3G26720,AT4G08170,AT4G10490,AT4G23900,AT5G52020,CHAT,CHY1,CRY1,CYTB,DES1,DOX1,EDA30,EDA9,FBA1,FBP,GAD4,GAPA,GDPD2,GGP3,GLU2,GolS7,HPT1,LOX1,LOX6,MFDX1,MTO3,NAD-ME1,NAD4,NADP-ME3,NUDX26,OASA2,OPR2,ORF291,PGL2,PYD2,THM1,TSB2,WCRKC2,c-NAD-MDH3
GO:0009409	response to cold	18	347	0.0007	AT1G03680.1,AT1G10760.1,AT1G15950.1,AT1G23740.1,AT1G67280.1,AT1G77120.1,AT2G27710.1,AT3G17390.1,AT3G23830.2,AT3G26650.1,AT3G53460.4,AT3G61190.1,AT3G61580.1,AT4G25470.1,AT5G09410.3,AT5G10230.1,AT5G62470.2,AT5G65940.1	ADH1,ANNAT7,AOR,AT1G67280,AT2G27710,BAP1,CBF2,CHY1,CP29,EICBP.B,GAPA,GRP4,IRX4,MTO3,MYB96,SEX1,SLD1,THM1
GO:0009772	photosynthetic electron transport in photosystem II	4	8	0.00077	ATCG00020.1,ATCG00270.1,ATCG00280.1,ATCG00680.1	PSBA,PSBB,PSBC,PSBD
GO:0051707	response to other organism	38	1140	0.00082	AT1G08830.1,AT1G10760.1,AT1G15520.1,AT1G21250.1,AT1G74930.1,AT2G14580.1,AT2G15480.2,AT2G19190.1,AT2G25000.1,AT3G01420.1,AT3G01480.1,AT3G14470.1,AT3G25780.1,AT3G46530.1,AT3G52430.1,AT3G53810.1,AT4G10490.1,AT4G16760.1,AT4G19040.2,AT4G19700.1,AT4G23140.2,AT4G23180.1,AT4G23810.1,AT4G31800.1,AT5G13160.1,AT5G26170.1,AT5G27420.1,AT5G38030.1,AT5G38280.1,AT5G43470.2,AT5G47010.1,AT5G52020.1,AT5G53550.2,AT5…	ABCG40,ACX1,AOC3,AT3G14470,AT3G53810,AT4G10490,AT5G38030,AT5G52020,AT5G55830,AT5G61890,AT5G64120,CNI1,CRK10,CRK6,CSD1,CYP38,DOX1,EDR2,FRK1,GPT1,LBA1,ORA47,PAD4,PBS1,PR5K,PRB1,RING,RPP13,RPP8,RSW3,SEX1,UGT73B5,WAK1,WRKY18,WRKY50,WRKY53,WRKY60,YSL3
GO:0071310	cellular response to organic substance	34	973	0.00086	AT1G08830.1,AT1G10430.1,AT1G12010.1,AT1G15750.3,AT1G17550.1,AT1G18390.2,AT1G34210.1,AT1G63650.3,AT1G65040.2,AT1G65790.1,AT1G66360.1,AT1G70800.1,AT1G74740.1,AT1G74930.1,AT2G18420.1,AT2G29110.1,AT2G31230.1,AT2G36390.1,AT3G01420.1,AT3G11540.1,AT3G19290.3,AT3G23050.1,AT3G25890.2,AT3G46620.1,AT3G52430.1,AT4G19040.2,AT4G23750.1,AT5G11260.1,AT5G26170.1,AT5G43470.2,AT5G47010.1,AT5G52020.1,AT5G61890.1,AT5…	ABF4,AT1G12010,AT1G18390,AT1G66360,AT2G18420,AT5G52020,AT5G61890,CPK30,CRF11,CRF2,CSD1,DOX1,EDR2,EGL3,EHB1,ERF15,GLR2.8,HAB2,HY5,Hrd1B,IAA7,LBA1,MYB96,ORA47,PAD4,PP2A-2,RDUF1,RK1,RPP8,SBE2.1,SERK2,SPY,TPL,WRKY50
GO:0000302	response to reactive oxygen species	11	149	0.0013	AT1G08830.1,AT1G15520.1,AT1G66950.1,AT1G77120.1,AT3G01420.1,AT3G28580.1,AT4G08920.1,AT4G23140.2,AT4G23810.1,AT4G27670.1,AT5G12030.1	ABCG39,ABCG40,ADH1,AT3G28580,CRK6,CRY1,CSD1,DOX1,HSP17.6A,HSP21,WRKY53
GO:0009611	response to wounding	12	177	0.0013	AT1G67560.1,AT1G74020.1,AT1G74930.1,AT1G76650.1,AT1G76690.1,AT2G14580.1,AT3G23050.1,AT3G61190.1,AT4G08170.2,AT4G16760.1,AT5G43470.2,AT5G47010.1	ACX1,AT4G08170,BAP1,CML38,IAA7,LBA1,LOX6,OPR2,ORA47,PRB1,RPP8,SS13
GO:0070125	mitochondrial translational elongation	3	3	0.0019	AT1G45332.1,AT2G45030.1,AT4G11120.1	AT1G45332,AT2G45030,AT4G11120
GO:0042742	defense response to bacterium	16	315	0.0021	AT1G08830.1,AT2G19190.1,AT2G25000.1,AT3G01420.1,AT3G01480.1,AT3G52430.1,AT3G53810.1,AT4G19700.1,AT4G23140.2,AT4G23180.1,AT4G23810.1,AT4G31800.1,AT5G13160.1,AT5G27420.1,AT5G47010.1,AT5G63840.1	AT3G53810,CNI1,CRK10,CRK6,CSD1,CYP38,DOX1,FRK1,LBA1,PAD4,PBS1,RING,RSW3,WRKY18,WRKY53,WRKY60
GO:0009059	macromolecule biosynthetic process	72	2844	0.0023	AT1G15750.3,AT1G17560.1,AT1G17590.3,AT1G27070.1,AT1G29280.1,AT1G30230.2,AT1G32330.1,AT1G32990.1,AT1G45332.1,AT1G50200.1,AT1G51600.1,AT1G63650.3,AT1G64510.1,AT1G68120.1,AT1G74930.1,AT2G02450.2,AT2G03060.2,AT2G04890.1,AT2G18550.1,AT2G23760.2,AT2G25000.1,AT2G27710.1,AT2G28830.1,AT2G31230.1,AT2G36390.1,AT2G40750.1,AT2G45030.1,AT3G03810.1,AT3G06260.1,AT3G07340.1,AT3G11540.1,AT3G15030.1,AT3G18090.1,AT3…	ABF4,AGL24,AGL30,AL3,ALATS,AT1G27070,AT1G45332,AT1G64510,AT2G27710,AT2G45030,AT3G07340,AT3G24120,AT3G60245,AT4G11120,AT4G25800,AT4G29930,AT5G08650,AT5G47190,AT5G52020,AT5G57580,AT5G61890,ATHB-21,BLH4,BPC3,BZIP61,CBF2,CRF11,CRF2,EDA30,EGL3,EICBP.B,ERF15,GATL4,GAUT14,GSL1,HLL,HSFA1D,HSP21,HY5,IAA7,IND,MYB16,MYB96,NAC035,NF-YA8,NF-YB2,NRPB8B,NRPD2B,ORA47,PRPL11,PUB12,QUA1,RLT2,RPL15,RPS7,RPS7.1,RSW3…
GO:0034645	cellular macromolecule biosynthetic process	71	2793	0.0023	AT1G15750.3,AT1G17560.1,AT1G17590.3,AT1G27070.1,AT1G29280.1,AT1G30230.2,AT1G32330.1,AT1G32990.1,AT1G45332.1,AT1G50200.1,AT1G51600.1,AT1G63650.3,AT1G64510.1,AT1G68120.1,AT1G74930.1,AT2G02450.2,AT2G03060.2,AT2G04890.1,AT2G18550.1,AT2G23760.2,AT2G25000.1,AT2G27710.1,AT2G28830.1,AT2G31230.1,AT2G36390.1,AT2G40750.1,AT2G45030.1,AT3G03810.1,AT3G07340.1,AT3G11540.1,AT3G15030.1,AT3G18090.1,AT3G19290.3,AT3…	ABF4,AGL24,AGL30,AL3,ALATS,AT1G27070,AT1G45332,AT1G64510,AT2G27710,AT2G45030,AT3G07340,AT3G24120,AT3G60245,AT4G11120,AT4G25800,AT4G29930,AT5G08650,AT5G47190,AT5G52020,AT5G57580,AT5G61890,ATHB-21,BLH4,BPC3,BZIP61,CBF2,CRF11,CRF2,EDA30,EGL3,EICBP.B,ERF15,GAUT14,GSL1,HLL,HSFA1D,HSP21,HY5,IAA7,IND,MYB16,MYB96,NAC035,NF-YA8,NF-YB2,NRPB8B,NRPD2B,ORA47,PRPL11,PUB12,QUA1,RLT2,RPL15,RPS7,RPS7.1,RSW3,SBE2.…
GO:0009416	response to light stimulus	23	585	0.0029	AT1G08830.1,AT1G18390.2,AT1G19150.1,AT1G29910.1,AT1G29930.1,AT1G69640.1,AT1G70800.1,AT2G35510.1,AT2G36390.1,AT3G26650.1,AT3G44110.1,AT3G50820.1,AT3G52430.1,AT4G08920.1,AT4G27670.1,AT5G11260.1,AT5G12030.1,AT5G35220.1,AT5G38430.1,AT5G43470.2,AT5G47010.1,AT5G47640.1,AT5G63860.1	AT1G18390,CAB1,CAB3,CRY1,CSD1,EGY1,EHB1,GAPA,HSP17.6A,HSP21,HY5,J3,LBA1,Lhca6,NF-YB2,PAD4,PSBO2,RBCS1B,RPP8,SBE2.1,SBH1,SRO1,UVR8
GO:0009636	response to toxic substance	16	330	0.0034	AT1G03680.1,AT1G08830.1,AT1G17170.1,AT1G71050.1,AT1G77120.1,AT2G29460.1,AT2G29480.1,AT3G01420.1,AT4G11600.1,AT4G23810.1,AT4G27670.1,AT5G04260.1,AT5G12030.1,AT5G19890.1,AT5G64120.1,ATCG00020.1	ADH1,AT5G19890,AT5G64120,CSD1,DOX1,GPX6,GSTU2,GSTU24,GSTU4,HIPP20,HSP17.6A,HSP21,PSBA,THM1,WCRKC2,WRKY53
GO:0071495	cellular response to endogenous stimulus	30	883	0.0035	AT1G10430.1,AT1G15750.3,AT1G17550.1,AT1G18390.2,AT1G34210.1,AT1G63650.3,AT1G65790.1,AT1G66360.1,AT1G70800.1,AT1G74740.1,AT1G74930.1,AT2G18420.1,AT2G29110.1,AT2G31230.1,AT3G01420.1,AT3G11540.1,AT3G19290.3,AT3G23050.1,AT3G25890.2,AT3G46620.1,AT3G52430.1,AT4G19040.2,AT4G23750.1,AT5G11260.1,AT5G26170.1,AT5G43470.2,AT5G47010.1,AT5G52020.1,AT5G61890.1,AT5G62470.2	ABF4,AT1G18390,AT1G66360,AT2G18420,AT5G52020,AT5G61890,CPK30,CRF11,CRF2,DOX1,EDR2,EGL3,EHB1,ERF15,GLR2.8,HAB2,HY5,IAA7,LBA1,MYB96,ORA47,PAD4,PP2A-2,RDUF1,RK1,RPP8,SERK2,SPY,TPL,WRKY50
GO:0032870	cellular response to hormone stimulus	29	857	0.0047	AT1G10430.1,AT1G15750.3,AT1G17550.1,AT1G18390.2,AT1G34210.1,AT1G63650.3,AT1G65790.1,AT1G66360.1,AT1G70800.1,AT1G74740.1,AT1G74930.1,AT2G18420.1,AT2G31230.1,AT3G01420.1,AT3G11540.1,AT3G19290.3,AT3G23050.1,AT3G25890.2,AT3G46620.1,AT3G52430.1,AT4G19040.2,AT4G23750.1,AT5G11260.1,AT5G26170.1,AT5G43470.2,AT5G47010.1,AT5G52020.1,AT5G61890.1,AT5G62470.2	ABF4,AT1G18390,AT1G66360,AT2G18420,AT5G52020,AT5G61890,CPK30,CRF11,CRF2,DOX1,EDR2,EGL3,EHB1,ERF15,HAB2,HY5,IAA7,LBA1,MYB96,ORA47,PAD4,PP2A-2,RDUF1,RK1,RPP8,SERK2,SPY,TPL,WRKY50
GO:0080134	regulation of response to stress	15	307	0.0048	AT1G77120.1,AT2G18950.1,AT2G25000.1,AT2G40750.1,AT3G07700.3,AT3G28450.1,AT3G52430.1,AT3G61190.1,AT4G08920.1,AT4G19040.2,AT4G23810.1,AT4G24540.1,AT4G31800.1,AT5G13160.1,AT5G43470.2	ADH1,AGL24,AT3G07700,AT3G28450,BAP1,CRY1,EDR2,HPT1,PAD4,PBS1,RPP8,WRKY18,WRKY53,WRKY54,WRKY60
GO:0034641	cellular nitrogen compound metabolic process	99	4363	0.0051	AT1G13330.1,AT1G15480.1,AT1G15750.3,AT1G17170.1,AT1G17560.1,AT1G17590.3,AT1G18800.1,AT1G29280.1,AT1G30010.1,AT1G30230.2,AT1G32330.1,AT1G32990.1,AT1G36180.1,AT1G45332.1,AT1G49600.1,AT1G50200.1,AT1G51600.1,AT1G63650.3,AT1G64510.1,AT1G68120.1,AT1G74920.1,AT1G74930.1,AT2G01440.1,AT2G02450.2,AT2G03060.2,AT2G04890.1,AT2G18550.1,AT2G21330.1,AT2G23760.2,AT2G25000.1,AT2G27710.1,AT2G28830.1,AT2G29460.1,AT2…	ABF4,ACC2,AGL24,AGL30,AL3,ALATS,ALDH10A8,APT3,AT1G15480,AT1G45332,AT1G64510,AT2G01440,AT2G27710,AT2G45030,AT3G07340,AT3G24120,AT3G60245,AT3G63400,AT4G02820,AT4G11120,AT4G23900,AT4G25800,AT4G29930,AT5G08650,AT5G25230,AT5G47190,AT5G52020,AT5G57580,AT5G61890,ATHB-21,BLH4,BPC3,BZIP61,CBF2,CP29,CRF11,CRF2,CRY1,CYTB,EGL3,EICBP.B,ERF15,FBA1,FDM3,GRP4,GSTU2,GSTU24,GSTU4,GUN1,HLL,HOP2,HSFA1D,HSP21,HY5,IAA…
GO:0044271	cellular nitrogen compound biosynthetic process	71	2881	0.0051	AT1G15750.3,AT1G17560.1,AT1G17590.3,AT1G29280.1,AT1G30230.2,AT1G32330.1,AT1G32990.1,AT1G36180.1,AT1G45332.1,AT1G50200.1,AT1G51600.1,AT1G63650.3,AT1G64510.1,AT1G68120.1,AT1G74920.1,AT1G74930.1,AT2G02450.2,AT2G03060.2,AT2G04890.1,AT2G18550.1,AT2G21330.1,AT2G23760.2,AT2G25000.1,AT2G27710.1,AT2G28830.1,AT2G31230.1,AT2G40750.1,AT2G45030.1,AT3G07340.1,AT3G15030.1,AT3G18090.1,AT3G19290.3,AT3G23050.1,AT3…	ABF4,ACC2,AGL24,AGL30,AL3,ALATS,ALDH10A8,APT3,AT1G45332,AT1G64510,AT2G27710,AT2G45030,AT3G07340,AT3G24120,AT3G60245,AT4G11120,AT4G23900,AT4G25800,AT4G29930,AT5G08650,AT5G47190,AT5G52020,AT5G57580,AT5G61890,ATHB-21,BLH4,BPC3,BZIP61,CBF2,CRF11,CRF2,EGL3,EICBP.B,ERF15,FBA1,HLL,HSFA1D,HSP21,HY5,IAA7,IND,MFDX1,MYB16,MYB96,NAC035,NF-YA8,NF-YB2,NRPB8B,NRPD2B,ORA47,PPOP1,PRPL11,PUB12,RLT2,RPL15,RPS7,RPS7…
GO:0009617	response to bacterium	17	385	0.0056	AT1G08830.1,AT2G14580.1,AT2G19190.1,AT2G25000.1,AT3G01420.1,AT3G01480.1,AT3G52430.1,AT3G53810.1,AT4G19700.1,AT4G23140.2,AT4G23180.1,AT4G23810.1,AT4G31800.1,AT5G13160.1,AT5G27420.1,AT5G47010.1,AT5G63840.1	AT3G53810,CNI1,CRK10,CRK6,CSD1,CYP38,DOX1,FRK1,LBA1,PAD4,PBS1,PRB1,RING,RSW3,WRKY18,WRKY53,WRKY60
GO:0098542	defense response to other organism	30	919	0.0062	AT1G08830.1,AT1G15520.1,AT1G21250.1,AT1G74930.1,AT2G14580.1,AT2G19190.1,AT2G25000.1,AT3G01420.1,AT3G01480.1,AT3G14470.1,AT3G46530.1,AT3G52430.1,AT3G53810.1,AT4G10490.1,AT4G19040.2,AT4G19700.1,AT4G23140.2,AT4G23180.1,AT4G23810.1,AT4G31800.1,AT5G13160.1,AT5G26170.1,AT5G27420.1,AT5G43470.2,AT5G47010.1,AT5G52020.1,AT5G55830.1,AT5G61890.1,AT5G63840.1,AT5G64120.1	ABCG40,AT3G14470,AT3G53810,AT4G10490,AT5G52020,AT5G55830,AT5G61890,AT5G64120,CNI1,CRK10,CRK6,CSD1,CYP38,DOX1,EDR2,FRK1,LBA1,ORA47,PAD4,PBS1,PRB1,RING,RPP13,RPP8,RSW3,WAK1,WRKY18,WRKY50,WRKY53,WRKY60
GO:0048527	lateral root development	8	99	0.0064	AT1G47200.1,AT1G55020.1,AT1G60940.1,AT2G35510.1,AT3G18830.1,AT3G20860.1,AT4G29350.1,AT4G37060.2	LOX1,NEK5,PFN2,PLP5,PMT5,SNRK2.10,SRO1,WPP2
GO:0006414	translational elongation	5	33	0.0065	AT1G30230.2,AT1G45332.1,AT2G27710.1,AT2G45030.1,AT4G11120.1	AT1G45332,AT2G27710,AT2G45030,AT4G11120,eEF-1Bb1
GO:0000413	protein peptidyl-prolyl isomerization	6	54	0.0075	AT2G16600.1,AT3G01480.1,AT3G62030.2,AT3G63400.3,AT4G19830.1,AT5G05420.1	AT3G63400,AT4G19830,AT5G05420,CYP38,ROC3,ROC4
GO:0022900	electron transport chain	10	160	0.008	AT1G76100.1,AT3G16250.1,AT4G05450.1,ATCG00020.1,ATCG00270.1,ATCG00280.1,ATCG00680.1,ATMG00220.1,ATMG00580.1,ATMG01280.1	CYTB,MFDX1,NAD4,ORF291,PETE1,PSBA,PSBB,PSBC,PSBD,PnsB3
GO:0031347	regulation of defense response	12	224	0.0082	AT2G18950.1,AT2G25000.1,AT2G40750.1,AT3G28450.1,AT3G52430.1,AT3G61190.1,AT4G08920.1,AT4G19040.2,AT4G23810.1,AT4G31800.1,AT5G13160.1,AT5G43470.2	AT3G28450,BAP1,CRY1,EDR2,HPT1,PAD4,PBS1,RPP8,WRKY18,WRKY53,WRKY54,WRKY60
GO:0009755	hormone-mediated signaling pathway	26	777	0.01	AT1G10430.1,AT1G15750.3,AT1G17550.1,AT1G34210.1,AT1G63650.3,AT1G65790.1,AT1G66360.1,AT1G70800.1,AT1G74740.1,AT1G74930.1,AT2G18420.1,AT2G31230.1,AT3G11540.1,AT3G19290.3,AT3G23050.1,AT3G25890.2,AT3G46620.1,AT3G52430.1,AT4G19040.2,AT4G23750.1,AT5G11260.1,AT5G26170.1,AT5G47010.1,AT5G52020.1,AT5G61890.1,AT5G62470.2	ABF4,AT1G66360,AT2G18420,AT5G52020,AT5G61890,CPK30,CRF11,CRF2,EDR2,EGL3,EHB1,ERF15,HAB2,HY5,IAA7,LBA1,MYB96,ORA47,PAD4,PP2A-2,RDUF1,RK1,SERK2,SPY,TPL,WRKY50
GO:0019752	carboxylic acid metabolic process	28	863	0.01	AT1G36180.1,AT1G50200.1,AT1G55020.1,AT1G67280.1,AT1G67560.1,AT1G76690.1,AT2G02010.1,AT2G13560.1,AT2G18950.1,AT2G21330.1,AT2G35690.1,AT2G41220.1,AT3G01420.1,AT3G03480.1,AT3G14390.1,AT3G17390.1,AT3G22460.1,AT3G25780.1,AT4G05450.1,AT4G10490.1,AT4G16760.1,AT4G27070.1,AT4G34200.1,AT5G12200.1,AT5G25880.1,AT5G28030.1,AT5G56720.1,AT5G65940.1	ACC2,ACX1,ACX5,ALATS,AOC3,AT1G67280,AT3G14390,AT4G10490,CHAT,CHY1,DES1,DOX1,EDA9,FBA1,GAD4,GLU2,HPT1,LOX1,LOX6,MFDX1,MTO3,NAD-ME1,NADP-ME3,OASA2,OPR2,PYD2,TSB2,c-NAD-MDH3
GO:0009856	pollination	12	232	0.0106	AT1G11330.2,AT1G11340.1,AT1G11410.1,AT1G61610.1,AT1G65790.1,AT1G65800.1,AT3G03810.1,AT4G00340.1,AT4G05450.1,AT4G21380.1,AT4G27290.1,AT5G15470.1	AT1G11330,AT1G11340,AT1G11410,AT1G61610,AT4G27290,EDA30,GAUT14,MFDX1,RK1,RK2,RK3,RLK4
GO:0010038	response to metal ion	17	414	0.0107	AT1G08830.1,AT1G50200.1,AT1G60710.1,AT1G71050.1,AT1G75280.1,AT1G77120.1,AT2G21330.1,AT2G45030.1,AT3G22460.1,AT3G46970.1,AT3G48000.1,AT4G11600.1,AT4G16760.1,AT4G31940.1,AT5G15310.1,AT5G53550.2,AT5G63840.1	ACX1,ADH1,ALATS,ALDH2B4,AT1G75280,AT2G45030,ATB2,CSD1,CYP82C4,FBA1,GPX6,HIPP20,MYB16,OASA2,PHS2,RSW3,YSL3
GO:0010467	gene expression	70	2929	0.0111	AT1G15750.3,AT1G17560.1,AT1G17590.3,AT1G29280.1,AT1G30010.1,AT1G30230.2,AT1G32330.1,AT1G32990.1,AT1G45332.1,AT1G49600.1,AT1G50200.1,AT1G51600.1,AT1G63650.3,AT1G64510.1,AT1G68120.1,AT1G74930.1,AT2G02450.2,AT2G03060.2,AT2G04890.1,AT2G18550.1,AT2G23760.2,AT2G25000.1,AT2G27710.1,AT2G28830.1,AT2G31230.1,AT2G40750.1,AT2G45030.1,AT3G06790.1,AT3G07340.1,AT3G12990.1,AT3G15030.1,AT3G18090.1,AT3G19290.3,AT3…	ABF4,AGL24,AGL30,AL3,ALATS,AT1G45332,AT1G64510,AT2G27710,AT2G45030,AT3G07340,AT3G24120,AT3G60245,AT3G63400,AT4G11120,AT4G25800,AT4G29930,AT5G08650,AT5G25230,AT5G47190,AT5G52020,AT5G57580,AT5G61890,ATHB-21,BLH4,BPC3,BZIP61,CBF2,CP29,CRF11,CRF2,EGL3,EICBP.B,ERF15,HLL,HSFA1D,HSP21,HY5,IAA7,IND,MORF3,MYB16,MYB96,NAC035,NF-YA8,NF-YB2,NRPB8B,NRPD2B,ORA47,PRPL11,PUB12,RBP47A,RLT2,RPL15,RPS7,RPS7.1,RRP45…
GO:0009767	photosynthetic electron transport chain	5	40	0.0128	AT3G16250.1,ATCG00020.1,ATCG00270.1,ATCG00280.1,ATCG00680.1	PSBA,PSBB,PSBC,PSBD,PnsB3
GO:0043436	oxoacid metabolic process	30	973	0.013	AT1G36180.1,AT1G50200.1,AT1G55020.1,AT1G67280.1,AT1G67560.1,AT1G76690.1,AT2G02010.1,AT2G13560.1,AT2G18950.1,AT2G21330.1,AT2G35690.1,AT2G41220.1,AT3G01420.1,AT3G03480.1,AT3G14390.1,AT3G17390.1,AT3G22460.1,AT3G25780.1,AT4G05450.1,AT4G10490.1,AT4G16760.1,AT4G27070.1,AT4G30550.1,AT4G34200.1,AT5G12200.1,AT5G25880.1,AT5G28030.1,AT5G52020.1,AT5G56720.1,AT5G65940.1	ACC2,ACX1,ACX5,ALATS,AOC3,AT1G67280,AT3G14390,AT4G10490,AT5G52020,CHAT,CHY1,DES1,DOX1,EDA9,FBA1,GAD4,GGP3,GLU2,HPT1,LOX1,LOX6,MFDX1,MTO3,NAD-ME1,NADP-ME3,OASA2,OPR2,PYD2,TSB2,c-NAD-MDH3
GO:0032501	multicellular organismal process	58	2336	0.0137	AT1G11330.2,AT1G11340.1,AT1G11410.1,AT1G14720.1,AT1G15750.3,AT1G17560.1,AT1G18390.2,AT1G30010.1,AT1G34210.1,AT1G47200.1,AT1G55020.1,AT1G60940.1,AT1G61610.1,AT1G63650.3,AT1G65790.1,AT1G65800.1,AT1G69640.1,AT1G70800.1,AT1G80370.1,AT2G02450.2,AT2G03060.2,AT2G18950.1,AT2G23760.2,AT2G33830.2,AT2G35510.1,AT3G03810.1,AT3G05040.1,AT3G11540.1,AT3G15030.1,AT3G18830.1,AT3G20860.1,AT3G44110.1,AT3G52430.1,AT3…	AGL24,AGL30,AT1G11330,AT1G11340,AT1G11410,AT1G18390,AT1G61610,AT2G33830,AT3G53810,AT4G08170,AT4G27290,AT5G61890,BLH4,CRF2,CRY1,CYCA2;4,EDA30,EDA9,EGL3,EGY1,EHB1,GAUT14,GPT1,GSL1,HASTY,HLL,HPT1,IND,J3,LOX1,MFDX1,MYB16,NAC035,NEK5,NF-YB2,NPY3,PAD4,PFN2,PLP5,PMT5,RER1,RK1,RK2,RK3,RLK4,RLT2,SBH1,SERK2,SNRK2.10,SPY,SRO1,TCP4,TPL,WPP2,WRKY53,XTH28,YSL3,nMAT1
GO:0031408	oxylipin biosynthetic process	4	23	0.0142	AT1G55020.1,AT1G67560.1,AT1G76690.1,AT3G01420.1	DOX1,LOX1,LOX6,OPR2
GO:0009737	response to abscisic acid	19	511	0.0154	AT1G10430.1,AT1G17550.1,AT1G18390.2,AT1G43670.1,AT1G55020.1,AT1G65790.1,AT1G66360.1,AT1G70800.1,AT1G74740.1,AT1G77120.1,AT3G01420.1,AT3G19290.3,AT3G28580.1,AT3G46620.1,AT4G24520.1,AT5G02240.1,AT5G11260.1,AT5G27420.1,AT5G62470.2	ABF4,ADH1,AT1G18390,AT1G66360,AT3G28580,AT5G02240,ATR1,CNI1,CPK30,DOX1,EHB1,FBP,HAB2,HY5,LOX1,MYB96,PP2A-2,RDUF1,RK1
GO:0006518	peptide metabolic process	19	513	0.0159	AT1G17170.1,AT1G17560.1,AT1G30230.2,AT1G32990.1,AT1G45332.1,AT1G50200.1,AT1G64510.1,AT2G27710.1,AT2G28830.1,AT2G29460.1,AT2G29480.1,AT2G45030.1,AT3G25920.1,AT3G60245.1,AT4G11120.1,AT5G08650.1,AT5G47190.1,ATCG00900.1,ATMG01270.1	ALATS,AT1G45332,AT1G64510,AT2G27710,AT2G45030,AT3G60245,AT4G11120,AT5G08650,AT5G47190,GSTU2,GSTU24,GSTU4,HLL,PRPL11,PUB12,RPL15,RPS7,RPS7.1,eEF-1Bb1
GO:0009723	response to ethylene	13	282	0.0159	AT1G15520.1,AT1G68120.1,AT1G74930.1,AT2G14580.1,AT2G31230.1,AT3G25890.2,AT3G52430.1,AT4G19040.2,AT4G23750.1,AT5G15310.1,AT5G35220.1,AT5G52020.1,AT5G61890.1	ABCG40,AT5G52020,AT5G61890,BPC3,CRF11,CRF2,EDR2,EGY1,ERF15,MYB16,ORA47,PAD4,PRB1
GO:0071324	cellular response to disaccharide stimulus	3	10	0.0166	AT1G08830.1,AT2G36390.1,AT3G52430.1	CSD1,PAD4,SBE2.1
GO:0046686	response to cadmium ion	13	286	0.0171	AT1G50200.1,AT1G60710.1,AT1G71050.1,AT1G75280.1,AT1G77120.1,AT2G21330.1,AT2G45030.1,AT3G46970.1,AT3G48000.1,AT4G11600.1,AT4G16760.1,AT5G15310.1,AT5G63840.1	ACX1,ADH1,ALATS,ALDH2B4,AT1G75280,AT2G45030,ATB2,FBA1,GPX6,HIPP20,MYB16,PHS2,RSW3
GO:0034440	lipid oxidation	5	45	0.0185	AT1G55020.1,AT1G67560.1,AT2G35690.1,AT3G01420.1,AT4G16760.1	ACX1,ACX5,DOX1,LOX1,LOX6
GO:0009743	response to carbohydrate	8	123	0.0188	AT1G08830.1,AT1G29910.1,AT1G43670.1,AT1G77120.1,AT2G36390.1,AT3G26650.1,AT3G52430.1,AT5G47010.1	ADH1,CAB3,CSD1,FBP,GAPA,LBA1,PAD4,SBE2.1
GO:0044264	cellular polysaccharide metabolic process	12	258	0.0213	AT1G10760.1,AT1G14720.1,AT1G27070.1,AT1G43670.1,AT2G36390.1,AT3G25140.1,AT3G46970.1,AT4G04970.1,AT4G37800.1,AT5G13870.1,AT5G15470.1,AT5G63840.1	AT1G27070,FBP,GAUT14,GSL1,PHS2,QUA1,RSW3,SBE2.1,SEX1,XTH28,XTH5,XTH7
GO:0006457	protein folding	8	126	0.0214	AT2G16600.1,AT3G07770.1,AT3G16420.1,AT3G44110.1,AT3G62030.2,AT3G63400.3,AT4G19830.1,AT5G12030.1	AT3G63400,AT4G19830,HSP17.6A,Hsp89.1,J3,JIP,ROC3,ROC4
GO:0032787	monocarboxylic acid metabolic process	16	413	0.0231	AT1G36180.1,AT1G55020.1,AT1G67280.1,AT1G67560.1,AT1G76690.1,AT2G13560.1,AT2G18950.1,AT2G21330.1,AT2G35690.1,AT3G01420.1,AT3G03480.1,AT3G25780.1,AT4G05450.1,AT4G10490.1,AT4G16760.1,AT5G25880.1	ACC2,ACX1,ACX5,AOC3,AT1G67280,AT4G10490,CHAT,DOX1,FBA1,HPT1,LOX1,LOX6,MFDX1,NAD-ME1,NADP-ME3,OPR2
GO:0009753	response to jasmonic acid	10	192	0.0232	AT1G15520.1,AT1G15750.3,AT1G55020.1,AT1G63650.3,AT1G74020.1,AT2G14580.1,AT3G23050.1,AT5G15310.1,AT5G26170.1,AT5G47010.1	ABCG40,EGL3,IAA7,LBA1,LOX1,MYB16,PRB1,SS13,TPL,WRKY50
GO:0012501	programmed cell death	7	99	0.0232	AT3G01420.1,AT3G14470.1,AT3G46530.1,AT3G52430.1,AT4G08920.1,AT4G19040.2,AT5G43470.2	AT3G14470,CRY1,DOX1,EDR2,PAD4,RPP13,RPP8
GO:0007166	cell surface receptor signaling pathway	10	193	0.0236	AT1G16160.1,AT1G18390.2,AT1G34210.1,AT1G65800.1,AT2G28830.1,AT2G29110.1,AT3G25560.3,AT4G21380.1,AT5G13160.1,AT5G38280.1	AT1G18390,GLR2.8,NIK2,PBS1,PR5K,PUB12,RK2,RK3,SERK2,WAKL5
GO:0043603	cellular amide metabolic process	21	625	0.0248	AT1G17170.1,AT1G17560.1,AT1G30230.2,AT1G32990.1,AT1G36180.1,AT1G45332.1,AT1G50200.1,AT1G64510.1,AT2G27710.1,AT2G28830.1,AT2G29460.1,AT2G29480.1,AT2G45030.1,AT3G25920.1,AT3G60245.1,AT4G05450.1,AT4G11120.1,AT5G08650.1,AT5G47190.1,ATCG00900.1,ATMG01270.1	ACC2,ALATS,AT1G45332,AT1G64510,AT2G27710,AT2G45030,AT3G60245,AT4G11120,AT5G08650,AT5G47190,GSTU2,GSTU24,GSTU4,HLL,MFDX1,PRPL11,PUB12,RPL15,RPS7,RPS7.1,eEF-1Bb1
GO:0006073	cellular glucan metabolic process	10	196	0.0254	AT1G10760.1,AT1G14720.1,AT1G27070.1,AT1G43670.1,AT2G36390.1,AT3G46970.1,AT4G04970.1,AT4G37800.1,AT5G13870.1,AT5G63840.1	AT1G27070,FBP,GSL1,PHS2,RSW3,SBE2.1,SEX1,XTH28,XTH5,XTH7
GO:0009626	plant-type hypersensitive response	6	74	0.0254	AT3G01420.1,AT3G14470.1,AT3G46530.1,AT3G52430.1,AT4G19040.2,AT5G43470.2	AT3G14470,DOX1,EDR2,PAD4,RPP13,RPP8
GO:0043604	amide biosynthetic process	18	501	0.0254	AT1G17560.1,AT1G30230.2,AT1G32990.1,AT1G36180.1,AT1G45332.1,AT1G50200.1,AT1G64510.1,AT2G27710.1,AT2G28830.1,AT2G45030.1,AT3G25920.1,AT3G60245.1,AT4G05450.1,AT4G11120.1,AT5G08650.1,AT5G47190.1,ATCG00900.1,ATMG01270.1	ACC2,ALATS,AT1G45332,AT1G64510,AT2G27710,AT2G45030,AT3G60245,AT4G11120,AT5G08650,AT5G47190,HLL,MFDX1,PRPL11,PUB12,RPL15,RPS7,RPS7.1,eEF-1Bb1
GO:0098754	detoxification	11	230	0.0254	AT1G03680.1,AT1G08830.1,AT1G17170.1,AT1G71050.1,AT2G29460.1,AT2G29480.1,AT3G01420.1,AT4G11600.1,AT5G04260.1,AT5G19890.1,AT5G64120.1	AT5G19890,AT5G64120,CSD1,DOX1,GPX6,GSTU2,GSTU24,GSTU4,HIPP20,THM1,WCRKC2
GO:0071396	cellular response to lipid	15	383	0.0262	AT1G10430.1,AT1G12010.1,AT1G17550.1,AT1G18390.2,AT1G34210.1,AT1G65790.1,AT1G66360.1,AT1G70800.1,AT1G74740.1,AT2G18420.1,AT3G11540.1,AT3G19290.3,AT3G46620.1,AT5G11260.1,AT5G62470.2	ABF4,AT1G12010,AT1G18390,AT1G66360,AT2G18420,CPK30,EHB1,HAB2,HY5,MYB96,PP2A-2,RDUF1,RK1,SERK2,SPY
GO:1901566	organonitrogen compound biosynthetic process	34	1229	0.0271	AT1G17560.1,AT1G30230.2,AT1G32990.1,AT1G36180.1,AT1G45332.1,AT1G50200.1,AT1G64510.1,AT1G69640.1,AT1G74920.1,AT2G21330.1,AT2G27710.1,AT2G28830.1,AT2G41220.1,AT2G45030.1,AT3G03810.1,AT3G11540.1,AT3G14390.1,AT3G22460.1,AT3G25920.1,AT3G60245.1,AT3G61580.1,AT4G01690.1,AT4G05450.1,AT4G11120.1,AT4G22570.1,AT4G23900.1,AT4G27070.1,AT4G34200.1,AT5G08650.1,AT5G12200.1,AT5G28030.1,AT5G47190.1,ATCG00900.1,ATM…	ACC2,ALATS,ALDH10A8,APT3,AT1G45332,AT1G64510,AT2G27710,AT2G45030,AT3G14390,AT3G60245,AT4G11120,AT4G23900,AT5G08650,AT5G47190,DES1,EDA30,EDA9,FBA1,GLU2,HLL,MFDX1,OASA2,PPOP1,PRPL11,PUB12,PYD2,RPL15,RPS7,RPS7.1,SBH1,SLD1,SPY,TSB2,eEF-1Bb1
GO:0019222	regulation of metabolic process	67	2911	0.0282	AT1G03680.1,AT1G08830.1,AT1G10430.1,AT1G15750.3,AT1G17590.3,AT1G20693.1,AT1G27070.1,AT1G28050.1,AT1G29280.1,AT1G30010.1,AT1G32330.1,AT1G51600.1,AT1G51690.3,AT1G63650.3,AT1G68120.1,AT1G74930.1,AT2G02450.2,AT2G03060.2,AT2G04890.1,AT2G18550.1,AT2G23760.2,AT2G25000.1,AT2G31230.1,AT2G40750.1,AT3G05040.1,AT3G07340.1,AT3G11540.1,AT3G12130.1,AT3G12550.2,AT3G12990.1,AT3G15030.1,AT3G18090.1,AT3G19290.3,AT3…	ABF4,AGL24,AGL30,AL3,AT1G27070,AT3G07340,AT3G12130,AT3G24120,AT4G25800,AT4G29930,AT5G52020,AT5G57580,AT5G61890,ATHB-21,BBX13,BLH4,BPC3,BZIP61,CBF2,CP29,CRF11,CRF2,CRY1,CSD1,EGL3,EICBP.B,ERF15,FDM3,HASTY,HMGB2,HSFA1D,HSP21,HY5,IAA7,IND,LBA1,MYB16,MYB96,NAC035,NEK5,NF-YA8,NF-YB2,NRPD2B,ORA47,PAD4,PP2A-2,PP2AB1,PSBO2,RING,RLT2,RRP45a,SCL21,SDN3,SPY,SZF1,TCP4,THM1,TPL,WRKY18,WRKY41,WRKY50,WRKY53,WRKY…
GO:0071236	cellular response to antibiotic	5	52	0.0284	AT1G08830.1,AT3G01420.1,AT3G52430.1,AT5G43470.2,AT5G47010.1	CSD1,DOX1,LBA1,PAD4,RPP8
GO:0006412	translation	16	433	0.0316	AT1G17560.1,AT1G30230.2,AT1G32990.1,AT1G45332.1,AT1G50200.1,AT1G64510.1,AT2G27710.1,AT2G28830.1,AT2G45030.1,AT3G25920.1,AT3G60245.1,AT4G11120.1,AT5G08650.1,AT5G47190.1,ATCG00900.1,ATMG01270.1	ALATS,AT1G45332,AT1G64510,AT2G27710,AT2G45030,AT3G60245,AT4G11120,AT5G08650,AT5G47190,HLL,PRPL11,PUB12,RPL15,RPS7,RPS7.1,eEF-1Bb1
GO:0010102	lateral root morphogenesis	5	54	0.0323	AT1G55020.1,AT2G35510.1,AT3G18830.1,AT3G20860.1,AT4G37060.2	LOX1,NEK5,PLP5,PMT5,SRO1
GO:0009606	tropism	6	80	0.0325	AT1G70800.1,AT3G23050.1,AT4G08920.1,AT5G11260.1,AT5G35220.1,AT5G67440.1	CRY1,EGY1,EHB1,HY5,IAA7,NPY3
GO:0009637	response to blue light	6	80	0.0325	AT1G19150.1,AT1G29910.1,AT1G70800.1,AT4G08920.1,AT5G38430.1,AT5G43470.2	CAB3,CRY1,EHB1,Lhca6,RBCS1B,RPP8
GO:0035690	cellular response to drug	6	80	0.0325	AT1G08830.1,AT3G01420.1,AT3G52430.1,AT4G08920.1,AT5G43470.2,AT5G47010.1	CRY1,CSD1,DOX1,LBA1,PAD4,RPP8
GO:0140053	mitochondrial gene expression	4	32	0.0325	AT1G30010.1,AT1G45332.1,AT2G45030.1,AT4G11120.1	AT1G45332,AT2G45030,AT4G11120,nMAT1
GO:0043648	dicarboxylic acid metabolic process	6	81	0.0332	AT2G02010.1,AT2G13560.1,AT2G41220.1,AT3G14390.1,AT5G25880.1,AT5G56720.1	AT3G14390,GAD4,GLU2,NAD-ME1,NADP-ME3,c-NAD-MDH3
GO:0000266	mitochondrial fission	3	15	0.034	AT1G53140.1,AT1G60530.1,AT2G01440.1	AT2G01440,DRP4A,DRP5A
GO:0010207	photosystem II assembly	3	15	0.034	AT3G50820.1,AT5G35220.1,ATCG00680.1	EGY1,PSBB,PSBO2
GO:0000003	reproduction	36	1354	0.0342	AT1G11330.2,AT1G11340.1,AT1G11410.1,AT1G13330.1,AT1G14720.1,AT1G15750.3,AT1G17560.1,AT1G18390.2,AT1G30010.1,AT1G34210.1,AT1G61610.1,AT1G65790.1,AT1G65800.1,AT2G02450.2,AT2G35510.1,AT3G03810.1,AT3G04690.1,AT3G11540.1,AT3G15030.1,AT3G44110.1,AT4G00340.1,AT4G04970.1,AT4G05450.1,AT4G08170.2,AT4G21380.1,AT4G23750.1,AT4G24540.1,AT4G27290.1,AT4G29350.1,AT4G34200.1,AT5G15470.1,AT5G44180.1,AT5G47640.1,AT5…	AGL24,ANX1,AT1G11330,AT1G11340,AT1G11410,AT1G18390,AT1G61610,AT4G08170,AT4G27290,CRF2,EDA30,EDA9,GAUT14,GPT1,GSL1,HLL,HOP2,J3,MFDX1,NAC035,NF-YB2,NPY3,PFN2,RK1,RK2,RK3,RLK4,RLT2,SERK2,SPY,SRO1,TCP4,TPL,XTH28,YSL3,nMAT1
GO:0071215	cellular response to abscisic acid stimulus	11	246	0.0346	AT1G10430.1,AT1G17550.1,AT1G18390.2,AT1G65790.1,AT1G66360.1,AT1G70800.1,AT1G74740.1,AT3G19290.3,AT3G46620.1,AT5G11260.1,AT5G62470.2	ABF4,AT1G18390,AT1G66360,CPK30,EHB1,HAB2,HY5,MYB96,PP2A-2,RDUF1,RK1
GO:0010218	response to far red light	5	57	0.0365	AT1G19150.1,AT1G29910.1,AT4G08920.1,AT5G11260.1,AT5G38430.1	CAB3,CRY1,HY5,Lhca6,RBCS1B
GO:0009695	jasmonic acid biosynthetic process	3	16	0.0382	AT1G67560.1,AT3G25780.1,AT4G16760.1	ACX1,AOC3,LOX6
GO:0009991	response to extracellular stimulus	10	215	0.0395	AT1G18390.2,AT1G74020.1,AT2G27190.1,AT3G07700.3,AT3G24120.2,AT3G28580.1,AT4G08920.1,AT5G12200.1,AT5G18320.1,AT5G27420.1	AT1G18390,AT3G07700,AT3G24120,AT3G28580,AT5G18320,CNI1,CRY1,PAP12,PYD2,SS13
GO:0034285	response to disaccharide	5	59	0.041	AT1G08830.1,AT1G77120.1,AT2G36390.1,AT3G26650.1,AT3G52430.1	ADH1,CSD1,GAPA,PAD4,SBE2.1
GO:0009414	response to water deprivation	12	292	0.0421	AT1G18390.2,AT1G74920.1,AT1G77120.1,AT3G23050.1,AT3G23830.2,AT3G46620.1,AT3G46970.1,AT4G08920.1,AT5G09410.3,AT5G10230.1,AT5G18320.1,AT5G62470.2	ADH1,ALDH10A8,ANNAT7,AT1G18390,AT5G18320,CRY1,EICBP.B,GRP4,IAA7,MYB96,PHS2,RDUF1
GO:0051260	protein homooligomerization	4	36	0.0424	AT1G21460.1,AT3G26650.1,AT4G14570.1,AT5G25880.1	AARE,GAPA,NADP-ME3,SWEET1
GO:0009750	response to fructose	3	17	0.0428	AT1G29910.1,AT1G43670.1,AT2G36390.1	CAB3,FBP,SBE2.1
GO:0010152	pollen maturation	3	17	0.0428	AT1G34210.1,AT2G03060.2,AT5G54800.1	AGL30,GPT1,SERK2
GO:0009816	defense response to bacterium, incompatible interaction	4	37	0.0452	AT3G52430.1,AT4G23810.1,AT5G13160.1,AT5G27420.1	CNI1,PAD4,PBS1,WRKY53
GO:0009738	abscisic acid-activated signaling pathway	10	223	0.0472	AT1G10430.1,AT1G17550.1,AT1G65790.1,AT1G66360.1,AT1G70800.1,AT1G74740.1,AT3G19290.3,AT3G46620.1,AT5G11260.1,AT5G62470.2	ABF4,AT1G66360,CPK30,EHB1,HAB2,HY5,MYB96,PP2A-2,RDUF1,RK1
GO:0006108	malate metabolic process	3	18	0.0473	AT2G13560.1,AT5G25880.1,AT5G56720.1	NAD-ME1,NADP-ME3,c-NAD-MDH3
GO:0048583	regulation of response to stimulus	21	681	0.0482	AT1G10430.1,AT1G66360.1,AT1G70800.1,AT1G77120.1,AT2G18950.1,AT2G25000.1,AT2G40750.1,AT3G07700.3,AT3G11540.1,AT3G28450.1,AT3G52430.1,AT3G61190.1,AT4G08920.1,AT4G19040.2,AT4G23810.1,AT4G24540.1,AT4G31800.1,AT5G11260.1,AT5G13160.1,AT5G43470.2,AT5G62470.2	ADH1,AGL24,AT1G66360,AT3G07700,AT3G28450,BAP1,CRY1,EDR2,EHB1,HPT1,HY5,MYB96,PAD4,PBS1,PP2A-2,RPP8,SPY,WRKY18,WRKY53,WRKY54,WRKY60
GO:0009648	photoperiodism	5	63	0.0486	AT1G18390.2,AT2G35510.1,AT3G44110.1,AT5G47010.1,AT5G47640.1	AT1G18390,J3,LBA1,NF-YB2,SRO1
GO:0022414	reproductive process	35	1348	0.0486	AT1G11330.2,AT1G11340.1,AT1G11410.1,AT1G13330.1,AT1G14720.1,AT1G15750.3,AT1G17560.1,AT1G18390.2,AT1G30010.1,AT1G34210.1,AT1G61610.1,AT1G65790.1,AT1G65800.1,AT2G02450.2,AT2G35510.1,AT3G03810.1,AT3G04690.1,AT3G11540.1,AT3G15030.1,AT3G44110.1,AT4G00340.1,AT4G05450.1,AT4G08170.2,AT4G21380.1,AT4G23750.1,AT4G24540.1,AT4G27290.1,AT4G29350.1,AT4G34200.1,AT5G15470.1,AT5G44180.1,AT5G47640.1,AT5G53550.2,AT5…	AGL24,ANX1,AT1G11330,AT1G11340,AT1G11410,AT1G18390,AT1G61610,AT4G08170,AT4G27290,CRF2,EDA30,EDA9,GAUT14,GPT1,HLL,HOP2,J3,MFDX1,NAC035,NF-YB2,NPY3,PFN2,RK1,RK2,RK3,RLK4,RLT2,SERK2,SPY,SRO1,TCP4,TPL,XTH28,YSL3,nMAT1
GO:0046394	carboxylic acid biosynthetic process	17	506	0.0486	AT1G36180.1,AT1G55020.1,AT1G67560.1,AT1G76690.1,AT2G18950.1,AT2G21330.1,AT2G41220.1,AT3G01420.1,AT3G14390.1,AT3G22460.1,AT3G25780.1,AT4G05450.1,AT4G16760.1,AT4G27070.1,AT4G34200.1,AT5G12200.1,AT5G28030.1	ACC2,ACX1,AOC3,AT3G14390,DES1,DOX1,EDA9,FBA1,GLU2,HPT1,LOX1,LOX6,MFDX1,OASA2,OPR2,PYD2,TSB2
GO:0006351	transcription, DNA-templated	47	1957	0.0492	AT1G15750.3,AT1G17590.3,AT1G29280.1,AT1G32330.1,AT1G51600.1,AT1G63650.3,AT1G68120.1,AT1G74930.1,AT2G02450.2,AT2G03060.2,AT2G04890.1,AT2G18550.1,AT2G23760.2,AT2G25000.1,AT2G31230.1,AT2G40750.1,AT3G07340.1,AT3G15030.1,AT3G18090.1,AT3G19290.3,AT3G23050.1,AT3G24120.2,AT3G25890.2,AT3G42790.1,AT3G58120.1,AT3G59600.1,AT4G00120.1,AT4G11070.1,AT4G23750.1,AT4G23810.1,AT4G24540.1,AT4G25470.1,AT4G25800.1,AT4…	ABF4,AGL24,AGL30,AL3,AT3G07340,AT3G24120,AT4G25800,AT4G29930,AT5G52020,AT5G57580,AT5G61890,ATHB-21,BLH4,BPC3,BZIP61,CBF2,CRF11,CRF2,EGL3,EICBP.B,ERF15,HSFA1D,HSP21,HY5,IAA7,IND,MYB16,MYB96,NAC035,NF-YA8,NF-YB2,NRPB8B,NRPD2B,ORA47,RLT2,SCL21,SDN3,TCP4,TPL,WRKY18,WRKY41,WRKY50,WRKY53,WRKY54,WRKY60,WRKY65,ZML2

## Sheet: BP1 GO Score
term description	observed gene count	up regulated gene Count	background gene count	total background gene count	BP score
metabolic process	265	441	9671	27413	1.70331
cellular process	275	441	10581	27413	1.61556
response to stimulus	167	441	5064	27413	2.04994
organic substance metabolic process	233	441	8632	27413	1.67789
cellular metabolic process	229	441	8432	27413	1.6882
primary metabolic process	214	441	8114	27413	1.63944
response to chemical	100	441	2654	27413	2.34216
cellular macromolecule metabolic process	156	441	5262	27413	1.84286
response to stress	105	441	2932	27413	2.22609
nitrogen compound metabolic process	187	441	7152	27413	1.62529
response to oxygen-containing compound	63	441	1398	27413	2.80125
oxidation-reduction process	61	441	1357	27413	2.79427
macromolecule metabolic process	171	441	6502	27413	1.63481
organonitrogen compound metabolic process	124	441	4116	27413	1.87268
response to acid chemical	51	441	1058	27413	2.99642
cellular protein metabolic process	90	441	2826	27413	1.97965
phosphorylation	48	441	1077	27413	2.77041
phosphate-containing compound metabolic process	62	441	1636	27413	2.35573
protein-chromophore linkage	11	441	43	27413	15.9017
protein metabolic process	95	441	3107	27413	1.90064
response to drug	31	441	533	27413	3.61537
response to organic substance	64	441	1786	27413	2.22749
cell communication	63	441	1749	27413	2.23908
response to endogenous stimulus	57	441	1528	27413	2.31883
protein phosphorylation	38	441	798	27413	2.96005
cellular protein modification process	72	441	2187	27413	2.04645
response to hormone	56	441	1502	27413	2.31759
response to antibiotic	19	441	253	27413	4.66822
response to external stimulus	53	441	1488	27413	2.21407
biological regulation	130	441	5235	27413	1.54364
defense response	47	441	1277	27413	2.28784
response to salicylic acid	15	441	167	27413	5.58332
multi-organism process	53	441	1535	27413	2.14628
cellular response to stimulus	72	441	2428	27413	1.84332
macromolecule modification	79	441	2763	27413	1.77731
signal transduction	51	441	1487	27413	2.13195
cellular response to acid chemical	24	441	453	27413	3.2933
biosynthetic process	108	441	4258	27413	1.57665
response to organic cyclic compound	20	441	331	27413	3.75595
response to abiotic stimulus	55	441	1699	27413	2.01227
organic substance biosynthetic process	104	441	4083	27413	1.58333
response to inorganic substance	33	441	795	27413	2.58027
cellular biosynthetic process	102	441	4013	27413	1.57997
cellular response to oxygen-containing compound	27	441	596	27413	2.81602
recognition of pollen	9	441	67	27413	8.34998
cellular response to chemical stimulus	43	441	1245	27413	2.14693
photosynthesis	15	441	215	27413	4.33681
response to temperature stimulus	24	441	505	27413	2.95419
response to lipid	29	441	691	27413	2.60878
generation of precursor metabolites and energy	20	441	379	27413	3.28026
regulation of biological process	111	441	4623	27413	1.49251
photosynthesis, light reaction	10	441	98	27413	6.34296
response to oxidative stress	20	441	389	27413	3.19594
regulation of cellular process	101	441	4167	27413	1.50666
small molecule metabolic process	47	441	1503	27413	1.94382
response to cold	18	441	347	27413	3.22449
photosynthetic electron transport in photosystem II	4	441	8	27413	31.0805
response to other organism	38	441	1140	27413	2.07203
cellular response to organic substance	34	441	973	27413	2.17212
response to reactive oxygen species	11	441	149	27413	4.58907
response to wounding	12	441	177	27413	4.2143
mitochondrial translational elongation	3	441	3	27413	62.161
defense response to bacterium	16	441	315	27413	3.15738
macromolecule biosynthetic process	72	441	2844	27413	1.5737
cellular macromolecule biosynthetic process	71	441	2793	27413	1.58018
response to light stimulus	23	441	585	27413	2.44394
response to toxic substance	16	441	330	27413	3.01387
cellular response to endogenous stimulus	30	441	883	27413	2.11193
cellular response to hormone stimulus	29	441	857	27413	2.10346
regulation of response to stress	15	441	307	27413	3.03718
cellular nitrogen compound metabolic process	99	441	4363	27413	1.41048
cellular nitrogen compound biosynthetic process	71	441	2881	27413	1.53191
response to bacterium	17	441	385	27413	2.74477
defense response to other organism	30	441	919	27413	2.02919
lateral root development	8	441	99	27413	5.02311
translational elongation	5	441	33	27413	9.41833
protein peptidyl-prolyl isomerization	6	441	54	27413	6.90678
electron transport chain	10	441	160	27413	3.88506
regulation of defense response	12	441	224	27413	3.33005
hormone-mediated signaling pathway	26	441	777	27413	2.08003
carboxylic acid metabolic process	28	441	863	27413	2.01681
pollination	12	441	232	27413	3.21522
response to metal ion	17	441	414	27413	2.5525
gene expression	70	441	2929	27413	1.48558
photosynthetic electron transport chain	5	441	40	27413	7.77012
oxoacid metabolic process	30	441	973	27413	1.91658
multicellular organismal process	58	441	2336	27413	1.54338
oxylipin biosynthetic process	4	441	23	27413	10.8106
response to abscisic acid	19	441	511	27413	2.31127
peptide metabolic process	19	441	513	27413	2.30226
response to ethylene	13	441	282	27413	2.86558
cellular response to disaccharide stimulus	3	441	10	27413	18.6483
response to cadmium ion	13	441	286	27413	2.8255
lipid oxidation	5	441	45	27413	6.90678
response to carbohydrate	8	441	123	27413	4.04299
cellular polysaccharide metabolic process	12	441	258	27413	2.89121
protein folding	8	441	126	27413	3.94673
monocarboxylic acid metabolic process	16	441	413	27413	2.40817
response to jasmonic acid	10	441	192	27413	3.23755
programmed cell death	7	441	99	27413	4.39522
cell surface receptor signaling pathway	10	441	193	27413	3.22078
cellular amide metabolic process	21	441	625	27413	2.08861
cellular glucan metabolic process	10	441	196	27413	3.17148
plant-type hypersensitive response	6	441	74	27413	5.04008
amide biosynthetic process	18	441	501	27413	2.23333
detoxification	11	441	230	27413	2.97292
cellular response to lipid	15	441	383	27413	2.4345
organonitrogen compound biosynthetic process	34	441	1229	27413	1.71967
regulation of metabolic process	67	441	2911	27413	1.43071
cellular response to antibiotic	5	441	52	27413	5.97702
translation	16	441	433	27413	2.29694
lateral root morphogenesis	5	441	54	27413	5.75565
tropism	6	441	80	27413	4.66207
response to blue light	6	441	80	27413	4.66207
cellular response to drug	6	441	80	27413	4.66207
mitochondrial gene expression	4	441	32	27413	7.77012
dicarboxylic acid metabolic process	6	441	81	27413	4.60452
mitochondrial fission	3	441	15	27413	12.4322
photosystem II assembly	3	441	15	27413	12.4322
reproduction	36	441	1354	27413	1.65273
cellular response to abscisic acid stimulus	11	441	246	27413	2.77956
response to far red light	5	441	57	27413	5.45272
jasmonic acid biosynthetic process	3	441	16	27413	11.6552
response to extracellular stimulus	10	441	215	27413	2.89121
response to disaccharide	5	441	59	27413	5.26788
response to water deprivation	12	441	292	27413	2.55456
protein homooligomerization	4	441	36	27413	6.90678
response to fructose	3	441	17	27413	10.9696
pollen maturation	3	441	17	27413	10.9696
defense response to bacterium, incompatible interaction	4	441	37	27413	6.72011
abscisic acid-activated signaling pathway	10	441	223	27413	2.78749
malate metabolic process	3	441	18	27413	10.3602
regulation of response to stimulus	21	441	681	27413	1.91686
photoperiodism	5	441	63	27413	4.93341
reproductive process	35	441	1348	27413	1.61397
carboxylic acid biosynthetic process	17	441	506	27413	2.08841
transcription, DNA-templated	47	441	1957	27413	1.49288

## Sheet: BP1 Gene Score
SL. NO.	Up Regulated Genes ↓	metabolic process	cellular process	response to stimulus	organic substance metabolic process	cellular metabolic process	primary metabolic process	response to chemical	cellular macromolecule metabolic process	response to stress	nitrogen compound metabolic process	response to oxygen-containing compound	oxidation-reduction process	macromolecule metabolic process	organonitrogen compound metabolic process	response to acid chemical	cellular protein metabolic process	phosphorylation	phosphate-containing compound metabolic process	protein-chromophore linkage	protein metabolic process	response to drug	response to organic substance	cell communication	response to endogenous stimulus	protein phosphorylation	cellular protein modification process	response to hormone	response to antibiotic	response to external stimulus	biological regulation	defense response	response to salicylic acid	multi-organism process	cellular response to stimulus	macromolecule modification	signal transduction	cellular response to acid chemical	biosynthetic process	response to organic cyclic compound	response to abiotic stimulus	organic substance biosynthetic process	response to inorganic substance	cellular biosynthetic process	cellular response to oxygen-containing compound	recognition of pollen	cellular response to chemical stimulus	photosynthesis	response to temperature stimulus
	BP1 GO SCORE →	1.70331	1.61556	2.04994	1.67789	1.6882	1.63944	2.34216	1.84286	2.22609	1.62529	2.80125	2.79427	1.63481	1.87268	2.99642	1.97965	2.77041	2.35573	15.9017	1.90064	3.61537	2.22749	2.23908	2.31883	2.96005	2.04645	2.31759	4.66822	2.21407	1.54364	2.28784	5.58332	2.14628	1.84332	1.77731	2.13195	3.2933	1.57665	3.75595	2.01227	1.58333	2.58027	1.57997	2.81602	8.34998	2.14693	4.33681	2.95419
1	AARE	1.70331	1.61556	0	1.67789	0	1.63944	0	0	0	1.62529	0	0	1.63481	1.87268	0	0	0	0	0	1.90064	0	0	0	0	0	0	0	0	0	0	0	0	0	0	0	0	0	0	0	0	0	0	0	0	0	0	0	0
2	ABC1K7	0	0	0	0	0	0	0	0	0	0	0	0	0	0	0	0	0	0	0	0	0	0	0	0	0	0	0	0	0	0	0	0	0	0	0	0	0	0	0	0	0	0	0	0	0	0	0	0
3	ABCC11	0	0	2.04994	0	0	0	2.34216	0	0	0	0	0	0	0	0	0	0	0	0	0	3.61537	0	0	0	0	0	0	0	0	0	0	0	0	0	0	0	0	0	0	0	0	0	0	0	0	0	0	0
4	ABCC2	0	0	2.04994	0	0	0	2.34216	0	0	0	0	0	0	0	0	0	0	0	0	0	3.61537	0	0	0	0	0	0	0	0	0	0	0	0	0	0	0	0	0	0	0	0	0	0	0	0	0	0	0
5	ABCG27	0	0	0	0	0	0	0	0	0	0	0	0	0	0	0	0	0	0	0	0	0	0	0	0	0	0	0	0	0	0	0	0	0	0	0	0	0	0	0	0	0	0	0	0	0	0	0	0
6	ABCG39	0	0	2.04994	0	0	0	2.34216	0	2.22609	0	2.80125	0	0	0	0	0	0	0	0	0	3.61537	0	0	0	0	0	0	0	0	0	0	0	0	0	0	0	0	0	0	0	0	0	0	0	0	0	0	0
7	ABCG40	0	0	2.04994	0	0	0	2.34216	0	2.22609	0	2.80125	0	0	0	2.99642	0	0	0	0	0	3.61537	2.22749	0	2.31883	0	0	2.31759	4.66822	2.21407	0	2.28784	5.58332	2.14628	0	0	0	0	0	3.75595	0	0	2.58027	0	0	0	0	0	0
8	ABF4	1.70331	1.61556	2.04994	1.67789	1.6882	1.63944	2.34216	1.84286	0	1.62529	2.80125	0	1.63481	0	2.99642	0	0	0	0	0	0	2.22749	2.23908	2.31883	0	0	2.31759	0	0	1.54364	0	0	0	1.84332	0	2.13195	3.2933	1.57665	0	0	1.58333	0	1.57997	2.81602	0	2.14693	0	0
9	ACA8	0	0	0	0	0	0	0	0	0	0	0	0	0	0	0	0	0	0	0	0	0	0	0	0	0	0	0	0	0	0	0	0	0	0	0	0	0	0	0	0	0	0	0	0	0	0	0	0
10	ACC2	1.70331	1.61556	0	1.67789	1.6882	1.63944	0	0	0	1.62529	0	0	0	1.87268	0	0	0	2.35573	0	0	0	0	0	0	0	0	0	0	0	0	0	0	0	0	0	0	0	1.57665	0	0	1.58333	0	1.57997	0	0	0	0	0
11	ACX1	1.70331	1.61556	2.04994	1.67789	1.6882	1.63944	2.34216	0	2.22609	0	0	2.79427	0	0	0	0	0	0	0	0	0	0	0	0	0	0	0	0	2.21407	1.54364	0	0	2.14628	0	0	0	0	1.57665	0	0	1.58333	2.58027	1.57997	0	0	0	0	0
12	ACX1.2	0	0	0	0	0	0	0	0	0	0	0	0	0	0	0	0	0	0	0	0	0	0	0	0	0	0	0	0	0	0	0	0	0	0	0	0	0	0	0	0	0	0	0	0	0	0	0	0
13	ADH1	1.70331	0	2.04994	0	0	0	2.34216	0	2.22609	0	2.80125	2.79427	0	0	2.99642	0	0	0	0	0	3.61537	2.22749	0	2.31883	0	0	2.31759	4.66822	0	1.54364	0	0	0	0	0	0	0	0	3.75595	2.01227	0	2.58027	0	0	0	0	0	2.95419
14	AGL24	1.70331	1.61556	2.04994	1.67789	1.6882	1.63944	2.34216	1.84286	0	1.62529	2.80125	0	1.63481	0	2.99642	0	0	0	0	0	0	2.22749	0	2.31883	0	0	2.31759	0	0	1.54364	0	0	0	0	0	0	0	1.57665	0	0	1.58333	0	1.57997	0	0	0	0	0
15	AGL30	1.70331	1.61556	0	1.67789	1.6882	1.63944	0	1.84286	0	1.62529	0	0	1.63481	0	0	0	0	0	0	0	0	0	0	0	0	0	0	0	0	1.54364	0	0	0	0	0	0	0	1.57665	0	0	1.58333	0	1.57997	0	0	0	0	0
16	AHP2	0	0	0	0	0	0	0	0	0	0	0	0	0	0	0	0	0	0	0	0	0	0	0	0	0	0	0	0	0	0	0	0	0	0	0	0	0	0	0	0	0	0	0	0	0	0	0	0
17	AL3	1.70331	1.61556	0	1.67789	1.6882	1.63944	0	1.84286	0	1.62529	0	0	1.63481	0	0	0	0	0	0	0	0	0	0	0	0	0	0	0	0	1.54364	0	0	0	0	0	0	0	1.57665	0	0	1.58333	0	1.57997	0	0	0	0	0
18	ALA9	0	0	0	0	0	0	0	0	0	0	0	0	0	0	0	0	0	0	0	0	0	0	0	0	0	0	0	0	0	0	0	0	0	0	0	0	0	0	0	0	0	0	0	0	0	0	0	0
19	ALATS	1.70331	1.61556	2.04994	1.67789	1.6882	1.63944	2.34216	1.84286	0	1.62529	0	0	1.63481	1.87268	0	1.97965	0	0	0	1.90064	0	0	0	0	0	0	0	0	0	0	0	0	0	0	1.77731	0	0	1.57665	0	0	1.58333	2.58027	1.57997	0	0	0	0	0
20	ALDH10A8	1.70331	1.61556	2.04994	1.67789	1.6882	0	2.34216	0	2.22609	1.62529	2.80125	2.79427	0	1.87268	2.99642	0	0	0	0	0	0	0	0	0	0	0	0	0	0	1.54364	0	0	0	0	0	0	0	1.57665	0	2.01227	1.58333	2.58027	1.57997	0	0	0	0	0
21	ALDH2B4	1.70331	0	2.04994	0	0	0	2.34216	0	0	0	0	2.79427	0	0	0	0	0	0	0	0	0	0	0	0	0	0	0	0	0	0	0	0	0	0	0	0	0	0	0	0	0	2.58027	0	0	0	0	0	0
22	ALT4	0	0	0	0	0	0	0	0	0	0	0	0	0	0	0	0	0	0	0	0	0	0	0	0	0	0	0	0	0	0	0	0	0	0	0	0	0	0	0	0	0	0	0	0	0	0	0	0
23	ANNAT7	0	0	2.04994	0	0	0	2.34216	0	2.22609	0	2.80125	0	0	0	2.99642	0	0	0	0	0	0	0	0	0	0	0	0	0	0	0	0	0	0	0	0	0	0	0	0	2.01227	0	2.58027	0	0	0	0	0	2.95419
24	ANTR3	0	0	0	0	0	0	0	0	0	0	0	0	0	0	0	0	0	0	0	0	0	0	0	0	0	0	0	0	0	0	0	0	0	0	0	0	0	0	0	0	0	0	0	0	0	0	0	0
25	ANX1	1.70331	1.61556	0	1.67789	1.6882	1.63944	0	1.84286	0	1.62529	0	0	1.63481	1.87268	0	1.97965	2.77041	2.35573	0	1.90064	0	0	0	0	2.96005	2.04645	0	0	0	0	0	0	2.14628	0	1.77731	0	0	0	0	0	0	0	0	0	0	0	0	0
26	AOC3	1.70331	1.61556	2.04994	1.67789	1.6882	0	0	0	2.22609	0	0	0	0	0	0	0	0	0	0	0	0	0	0	0	0	0	0	0	2.21407	1.54364	0	0	2.14628	0	0	0	0	1.57665	0	2.01227	1.58333	0	1.57997	0	0	0	0	0
27	AOR	1.70331	0	2.04994	0	0	0	0	0	2.22609	0	0	2.79427	0	0	0	0	0	0	0	0	0	0	0	0	0	0	0	0	0	0	0	0	0	0	0	0	0	0	0	2.01227	0	0	0	0	0	0	0	2.95419
28	APT3	1.70331	1.61556	0	1.67789	1.6882	1.63944	0	0	0	1.62529	0	0	0	1.87268	0	0	0	2.35573	0	0	0	0	0	0	0	0	0	0	0	0	0	0	0	0	0	0	0	1.57665	0	0	1.58333	0	1.57997	0	0	0	0	0
29	At1g03680	0	0	0	0	0	0	0	0	0	0	0	0	0	0	0	0	0	0	0	0	0	0	0	0	0	0	0	0	0	0	0	0	0	0	0	0	0	0	0	0	0	0	0	0	0	0	0	0
30	AT1G05675.1	0	0	0	0	0	0	0	0	0	0	0	0	0	0	0	0	0	0	0	0	0	0	0	0	0	0	0	0	0	0	0	0	0	0	0	0	0	0	0	0	0	0	0	0	0	0	0	0
31	At1g07160	1.70331	1.61556	0	1.67789	1.6882	1.63944	0	1.84286	0	1.62529	0	0	1.63481	1.87268	0	1.97965	0	2.35573	0	1.90064	0	0	0	0	0	2.04645	0	0	0	0	0	0	0	0	1.77731	0	0	0	0	0	0	0	0	0	0	0	0	0
32	At1g08845	0	0	0	0	0	0	0	0	0	0	0	0	0	0	0	0	0	0	0	0	0	0	0	0	0	0	0	0	0	0	0	0	0	0	0	0	0	0	0	0	0	0	0	0	0	0	0	0
33	At1g11330	1.70331	1.61556	0	1.67789	1.6882	1.63944	0	1.84286	0	1.62529	0	0	1.63481	1.87268	0	1.97965	2.77041	2.35573	0	1.90064	0	0	2.23908	0	2.96005	2.04645	0	0	0	0	0	0	2.14628	0	1.77731	0	0	0	0	0	0	0	0	0	8.34998	0	0	0
34	At1g11410	1.70331	1.61556	0	1.67789	1.6882	1.63944	0	1.84286	0	1.62529	0	0	1.63481	1.87268	0	1.97965	2.77041	2.35573	0	1.90064	0	0	2.23908	0	2.96005	2.04645	0	0	0	0	0	0	2.14628	0	1.77731	0	0	0	0	0	0	0	0	0	8.34998	0	0	0
35	At1g12010	1.70331	1.61556	2.04994	1.67789	1.6882	0	2.34216	0	2.22609	0	2.80125	2.79427	0	0	2.99642	0	0	0	0	0	0	2.22749	0	0	0	0	0	0	0	1.54364	2.28784	0	0	1.84332	0	0	3.2933	1.57665	0	0	1.58333	0	1.57997	2.81602	0	2.14693	0	0
36	At1g15480	1.70331	1.61556	0	1.67789	1.6882	1.63944	0	0	0	1.62529	0	0	1.63481	0	0	0	0	0	0	0	0	0	0	0	0	0	0	0	0	0	0	0	0	0	1.77731	0	0	0	0	0	0	0	0	0	0	0	0	0
37	At1g21150	0	0	0	0	0	0	0	0	0	0	0	0	0	0	0	0	0	0	0	0	0	0	0	0	0	0	0	0	0	0	0	0	0	0	0	0	0	0	0	0	0	0	0	0	0	0	0	0
38	At1g24580	0	0	0	0	0	0	0	0	0	0	0	0	0	0	0	0	0	0	0	0	0	0	0	0	0	0	0	0	0	0	0	0	0	0	0	0	0	0	0	0	0	0	0	0	0	0	0	0
39	At1g26220	0	0	0	0	0	0	0	0	0	0	0	0	0	0	0	0	0	0	0	0	0	0	0	0	0	0	0	0	0	0	0	0	0	0	0	0	0	0	0	0	0	0	0	0	0	0	0	0
40	At1g30230	0	0	0	0	0	0	0	0	0	0	0	0	0	0	0	0	0	0	0	0	0	0	0	0	0	0	0	0	0	0	0	0	0	0	0	0	0	0	0	0	0	0	0	0	0	0	0	0
41	At1g31830	0	0	0	0	0	0	0	0	0	0	0	0	0	0	0	0	0	0	0	0	0	0	0	0	0	0	0	0	0	0	0	0	0	0	0	0	0	0	0	0	0	0	0	0	0	0	0	0
42	At1g32410	0	0	0	0	0	0	0	0	0	0	0	0	0	0	0	0	0	0	0	0	0	0	0	0	0	0	0	0	0	1.54364	0	0	0	0	0	0	0	0	0	0	0	0	0	0	0	0	0	0
43	At1g34750	1.70331	1.61556	0	1.67789	1.6882	1.63944	0	1.84286	0	1.62529	0	0	1.63481	1.87268	0	1.97965	0	2.35573	0	1.90064	0	0	0	0	0	2.04645	0	0	0	0	0	0	0	0	1.77731	0	0	0	0	0	0	0	0	0	0	0	0	0
44	At1g35710	1.70331	1.61556	0	1.67789	1.6882	1.63944	0	1.84286	0	1.62529	0	0	1.63481	1.87268	0	1.97965	2.77041	2.35573	0	1.90064	0	0	0	0	2.96005	2.04645	0	0	0	0	0	0	0	0	1.77731	0	0	0	0	0	0	0	0	0	0	0	0	0
45	At1g36390	0	0	0	0	0	0	0	0	0	0	0	0	0	0	0	0	0	0	0	0	0	0	0	0	0	0	0	0	0	0	0	0	0	0	0	0	0	0	0	0	0	0	0	0	0	0	0	0
46	At1g51410	0	0	0	0	0	0	0	0	0	0	0	0	0	0	0	0	0	0	0	0	0	0	0	0	0	0	0	0	0	0	0	0	0	0	0	0	0	0	0	0	0	0	0	0	0	0	0	0
47	At1g53430	1.70331	1.61556	0	1.67789	1.6882	1.63944	0	1.84286	0	1.62529	0	0	1.63481	1.87268	0	1.97965	2.77041	2.35573	0	1.90064	0	0	0	0	2.96005	2.04645	0	0	0	0	0	0	0	0	1.77731	0	0	0	0	0	0	0	0	0	0	0	0	0
48	At1g56130	1.70331	1.61556	0	1.67789	1.6882	1.63944	0	1.84286	0	1.62529	0	0	1.63481	1.87268	0	1.97965	2.77041	2.35573	0	1.90064	0	0	0	0	2.96005	2.04645	0	0	0	0	0	0	0	0	1.77731	0	0	0	0	0	0	0	0	0	0	0	0	0
49	At1g57770	0	0	0	0	0	0	0	0	0	0	0	0	0	0	0	0	0	0	0	0	0	0	0	0	0	0	0	0	0	0	0	0	0	0	0	0	0	0	0	0	0	0	0	0	0	0	0	0
50	At1g58390	0	1.61556	2.04994	0	0	0	0	0	2.22609	0	0	0	0	0	0	0	0	0	0	0	0	0	2.23908	0	0	0	0	0	0	1.54364	2.28784	0	0	1.84332	0	2.13195	0	0	0	0	0	0	0	0	0	0	0	0
51	At1g58400	0	1.61556	2.04994	0	0	0	0	0	2.22609	0	0	0	0	0	0	0	0	0	0	0	0	0	2.23908	0	0	0	0	0	0	1.54364	2.28784	0	0	1.84332	0	2.13195	0	0	0	0	0	0	0	0	0	0	0	0
52	At1g59960	0	0	0	0	0	0	0	0	0	0	0	0	0	0	0	0	0	0	0	0	0	0	0	0	0	0	0	0	0	0	0	0	0	0	0	0	0	0	0	0	0	0	0	0	0	0	0	0
53	At1g60000	0	0	0	0	0	0	0	0	0	0	0	0	0	0	0	0	0	0	0	0	0	0	0	0	0	0	0	0	0	0	0	0	0	0	0	0	0	0	0	0	0	0	0	0	0	0	0	0
54	At1g60710	0	0	0	0	0	0	0	0	0	0	0	0	0	0	0	0	0	0	0	0	0	0	0	0	0	0	0	0	0	0	0	0	0	0	0	0	0	0	0	0	0	0	0	0	0	0	0	0
55	At1g61610	1.70331	1.61556	0	1.67789	1.6882	1.63944	0	1.84286	0	1.62529	0	0	1.63481	1.87268	0	1.97965	2.77041	2.35573	0	1.90064	0	0	2.23908	0	2.96005	2.04645	0	0	0	0	0	0	2.14628	0	1.77731	0	0	0	0	0	0	0	0	0	8.34998	0	0	0
56	At1g61860	0	0	0	0	0	0	0	0	0	0	0	0	0	0	0	0	0	0	0	0	0	0	0	0	0	0	0	0	0	0	0	0	0	0	0	0	0	0	0	0	0	0	0	0	0	0	0	0
57	At1g62450	0	0	0	0	0	0	0	0	0	0	0	0	0	0	0	0	0	0	0	0	0	0	0	0	0	0	0	0	0	0	0	0	0	0	0	0	0	0	0	0	0	0	0	0	0	0	0	0
58	At1g66180	0	0	0	0	0	0	0	0	0	0	0	0	0	0	0	0	0	0	0	0	0	0	0	0	0	0	0	0	0	0	0	0	0	0	0	0	0	0	0	0	0	0	0	0	0	0	0	0
59	At1g67280	1.70331	1.61556	2.04994	1.67789	1.6882	0	0	0	2.22609	0	0	0	0	0	0	0	0	0	0	0	0	0	0	0	0	0	0	0	0	0	0	0	0	0	0	0	0	0	0	2.01227	0	0	0	0	0	0	0	2.95419
60	At1g67720	1.70331	1.61556	0	1.67789	1.6882	1.63944	0	1.84286	0	1.62529	0	0	1.63481	1.87268	0	1.97965	2.77041	2.35573	0	1.90064	0	0	0	0	2.96005	2.04645	0	0	0	0	0	0	0	0	1.77731	0	0	0	0	0	0	0	0	0	0	0	0	0
61	At1g69020	0	0	0	0	0	0	0	0	0	0	0	0	0	0	0	0	0	0	0	0	0	0	0	0	0	0	0	0	0	0	0	0	0	0	0	0	0	0	0	0	0	0	0	0	0	0	0	0
62	AT1G73110	0	0	0	0	0	0	0	0	0	0	0	0	0	0	0	0	0	0	0	0	0	0	0	0	0	0	0	0	0	0	0	0	0	0	0	0	0	0	0	0	0	0	0	0	0	0	0	0
63	At1g75280	1.70331	0	2.04994	0	0	0	2.34216	0	2.22609	0	0	2.79427	0	0	0	0	0	0	0	0	0	0	0	0	0	0	0	0	0	0	0	0	0	0	0	0	0	0	0	0	0	2.58027	0	0	0	0	0	0
64	At1g77520	0	0	0	0	0	0	0	0	0	0	0	0	0	0	0	0	0	0	0	0	0	0	0	0	0	0	0	0	0	0	0	0	0	0	0	0	0	0	0	0	0	0	0	0	0	0	0	0
65	At2g07732	0	0	0	0	0	0	0	0	0	0	0	0	0	0	0	0	0	0	0	0	0	0	0	0	0	0	0	0	0	0	0	0	0	0	0	0	0	0	0	0	0	0	0	0	0	0	0	0
66	At2g15130	0	0	0	0	0	0	0	0	0	0	0	0	0	0	0	0	0	0	0	0	0	0	0	0	0	0	0	0	0	0	0	0	0	0	0	0	0	0	0	0	0	0	0	0	0	0	0	0
67	At2g18400	0	0	0	0	0	0	0	0	0	0	0	0	0	0	0	0	0	0	0	0	0	0	0	0	0	0	0	0	0	0	0	0	0	0	0	0	0	0	0	0	0	0	0	0	0	0	0	0
68	At2g21260	0	0	0	0	0	0	0	0	0	0	0	0	0	0	0	0	0	0	0	0	0	0	0	0	0	0	0	0	0	0	0	0	0	0	0	0	0	0	0	0	0	0	0	0	0	0	0	0
69	At2g29340	1.70331	0	0	0	0	0	0	0	0	0	0	2.79427	0	0	0	0	0	0	0	0	0	0	0	0	0	0	0	0	0	0	0	0	0	0	0	0	0	0	0	0	0	0	0	0	0	0	0	0
70	At2g31400	0	0	0	0	0	0	0	0	0	0	0	0	0	0	0	0	0	0	0	0	0	0	0	0	0	0	0	0	0	0	0	0	0	0	0	0	0	0	0	0	0	0	0	0	0	0	0	0
71	At2g32020	0	0	0	0	0	0	0	0	0	0	0	0	0	0	0	0	0	0	0	0	0	0	0	0	0	0	0	0	0	0	0	0	0	0	0	0	0	0	0	0	0	0	0	0	0	0	0	0
72	At2g36580	0	0	0	0	0	0	0	0	0	0	0	0	0	0	0	0	0	0	0	0	0	0	0	0	0	0	0	0	0	0	0	0	0	0	0	0	0	0	0	0	0	0	0	0	0	0	0	0
73	At2g38180	1.70331	0	0	1.67789	0	1.63944	0	0	0	0	0	0	0	0	0	0	0	0	0	0	0	0	0	0	0	0	0	0	0	0	0	0	0	0	0	0	0	0	0	0	0	0	0	0	0	0	0	0
74	At2g38970	0	0	0	0	0	0	0	0	0	0	0	0	0	0	0	0	0	0	0	0	0	0	0	0	0	0	0	0	0	0	0	0	0	0	0	0	0	0	0	0	0	0	0	0	0	0	0	0
75	At2g40660	0	0	0	0	0	0	0	0	0	0	0	0	0	0	0	0	0	0	0	0	0	0	0	0	0	0	0	0	0	0	0	0	0	0	0	0	0	0	0	0	0	0	0	0	0	0	0	0
76	At2g42650	0	0	0	0	0	0	0	0	0	0	0	0	0	0	0	0	0	0	0	0	0	0	0	0	0	0	0	0	0	0	0	0	0	0	0	0	0	0	0	0	0	0	0	0	0	0	0	0
77	At2g42710	0	0	0	0	0	0	0	0	0	0	0	0	0	0	0	0	0	0	0	0	0	0	0	0	0	0	0	0	0	0	0	0	0	0	0	0	0	0	0	0	0	0	0	0	0	0	0	0
78	At2g48020	0	0	0	0	0	0	0	0	0	0	0	0	0	0	0	0	0	0	0	0	0	0	0	0	0	0	0	0	0	0	0	0	0	0	0	0	0	0	0	0	0	0	0	0	0	0	0	0
79	At3g07500	0	0	0	0	0	0	0	0	0	0	0	0	0	0	0	0	0	0	0	0	0	0	0	0	0	0	0	0	0	0	0	0	0	0	0	0	0	0	0	0	0	0	0	0	0	0	0	0
80	At3g08910	0	0	0	0	0	0	0	0	0	0	0	0	0	0	0	0	0	0	0	0	0	0	0	0	0	0	0	0	0	0	0	0	0	0	0	0	0	0	0	0	0	0	0	0	0	0	0	0
81	At3g09020	0	0	0	0	0	0	0	0	0	0	0	0	0	0	0	0	0	0	0	0	0	0	0	0	0	0	0	0	0	0	0	0	0	0	0	0	0	0	0	0	0	0	0	0	0	0	0	0
82	At3g10030	0	0	0	0	0	0	0	0	0	0	0	0	0	0	0	0	0	0	0	0	0	0	0	0	0	0	0	0	0	0	0	0	0	0	0	0	0	0	0	0	0	0	0	0	0	0	0	0
83	At3g12130	0	0	0	0	0	0	0	0	0	0	0	0	0	0	0	0	0	0	0	0	0	0	0	0	0	0	0	0	0	1.54364	0	0	0	0	0	0	0	0	0	0	0	0	0	0	0	0	0	0
84	At3g12860	0	0	0	0	0	0	0	0	0	0	0	0	0	0	0	0	0	0	0	0	0	0	0	0	0	0	0	0	0	0	0	0	0	0	0	0	0	0	0	0	0	0	0	0	0	0	0	0
85	At3g13670	0	0	0	0	0	0	0	0	0	0	0	0	0	0	0	0	0	0	0	0	0	0	0	0	0	0	0	0	0	0	0	0	0	0	0	0	0	0	0	0	0	0	0	0	0	0	0	0
86	At3g14460	0	1.61556	2.04994	0	0	0	0	0	2.22609	0	0	0	0	0	0	0	0	0	0	0	0	0	2.23908	0	0	0	0	0	0	1.54364	2.28784	0	0	1.84332	0	2.13195	0	0	0	0	0	0	0	0	0	0	0	0
87	At3g20590	0	0	0	0	0	0	0	0	0	0	0	0	0	0	0	0	0	0	0	0	0	0	0	0	0	0	0	0	0	0	0	0	0	0	0	0	0	0	0	0	0	0	0	0	0	0	0	0
88	At3g23310	0	0	0	0	0	0	0	0	0	0	0	0	0	0	0	0	0	0	0	0	0	0	0	0	0	0	0	0	0	0	0	0	0	0	0	0	0	0	0	0	0	0	0	0	0	0	0	0
89	At3g23700	0	0	0	0	0	0	0	0	0	0	0	0	0	0	0	0	0	0	0	0	0	0	0	0	0	0	0	0	0	0	0	0	0	0	0	0	0	0	0	0	0	0	0	0	0	0	0	0
90	At3g24760	1.70331	1.61556	0	1.67789	1.6882	1.63944	0	1.84286	0	1.62529	0	0	1.63481	1.87268	0	1.97965	0	0	0	1.90064	0	0	0	0	0	2.04645	0	0	0	0	0	0	0	0	1.77731	0	0	0	0	0	0	0	0	0	0	0	0	0
91	At3g26720	1.70331	1.61556	0	1.67789	1.6882	1.63944	0	1.84286	0	1.62529	0	0	1.63481	1.87268	0	1.97965	0	0	0	1.90064	0	0	0	0	0	2.04645	0	0	0	0	0	0	0	0	1.77731	0	0	0	0	0	0	0	0	0	0	0	0	0
92	At3g26760	0	0	0	0	0	0	0	0	0	0	0	0	0	0	0	0	0	0	0	0	0	0	0	0	0	0	0	0	0	0	0	0	0	0	0	0	0	0	0	0	0	0	0	0	0	0	0	0
93	At3g28580	0	0	2.04994	0	0	0	2.34216	0	2.22609	0	2.80125	0	0	0	2.99642	0	0	0	0	0	3.61537	2.22749	0	2.31883	0	0	2.31759	0	2.21407	0	0	0	0	0	0	0	0	0	0	0	0	2.58027	0	0	0	0	0	0
94	At3g47910	0	0	0	0	0	0	0	0	0	0	0	0	0	0	0	0	0	0	0	0	0	0	0	0	0	0	0	0	0	0	0	0	0	0	0	0	0	0	0	0	0	0	0	0	0	0	0	0
95	At3g55980	0	0	0	0	0	0	0	0	0	0	0	0	0	0	0	0	0	0	0	0	0	0	0	0	0	0	0	0	0	0	0	0	0	0	0	0	0	0	0	0	0	0	0	0	0	0	0	0
96	At4g02820	1.70331	1.61556	0	1.67789	1.6882	1.63944	0	0	0	1.62529	0	0	1.63481	0	0	0	0	0	0	0	0	0	0	0	0	0	0	0	0	0	0	0	0	0	1.77731	0	0	0	0	0	0	0	0	0	0	0	0	0
97	At4g09040	0	0	0	0	0	0	0	0	0	0	0	0	0	0	0	0	0	0	0	0	0	0	0	0	0	0	0	0	0	0	0	0	0	0	0	0	0	0	0	0	0	0	0	0	0	0	0	0
98	At4g12770	0	0	0	0	0	0	0	0	0	0	0	0	0	0	0	0	0	0	0	0	0	0	0	0	0	0	0	0	0	0	0	0	0	0	0	0	0	0	0	0	0	0	0	0	0	0	0	0
99	At4g14350	0	0	0	0	0	0	0	0	0	0	0	0	0	0	0	0	0	0	0	0	0	0	0	0	0	0	0	0	0	0	0	0	0	0	0	0	0	0	0	0	0	0	0	0	0	0	0	0
100	At4g15450	0	0	0	0	0	0	0	0	0	0	0	0	0	0	0	0	0	0	0	0	0	0	0	0	0	0	0	0	0	0	0	0	0	0	0	0	0	0	0	0	0	0	0	0	0	0	0	0
101	At4g17720	0	0	0	0	0	0	0	0	0	0	0	0	0	0	0	0	0	0	0	0	0	0	0	0	0	0	0	0	0	0	0	0	0	0	0	0	0	0	0	0	0	0	0	0	0	0	0	0
102	At4g27220	0	1.61556	2.04994	0	0	0	0	0	2.22609	0	0	0	0	0	0	0	0	0	0	0	0	0	2.23908	0	0	0	0	0	0	1.54364	2.28784	0	0	1.84332	0	2.13195	0	0	0	0	0	0	0	0	0	0	0	0
103	At4g27290	1.70331	1.61556	0	1.67789	1.6882	1.63944	0	1.84286	0	1.62529	0	0	1.63481	1.87268	0	1.97965	2.77041	2.35573	0	1.90064	0	0	2.23908	0	2.96005	2.04645	0	0	0	0	0	0	2.14628	0	1.77731	0	0	0	0	0	0	0	0	0	8.34998	0	0	0
104	At4g28480	0	0	0	0	0	0	0	0	0	0	0	0	0	0	0	0	0	0	0	0	0	0	0	0	0	0	0	0	0	0	0	0	0	0	0	0	0	0	0	0	0	0	0	0	0	0	0	0
105	At5g02240	0	0	2.04994	0	0	0	2.34216	0	0	0	2.80125	0	0	0	2.99642	0	0	0	0	0	0	2.22749	0	2.31883	0	0	2.31759	0	0	0	0	0	0	0	0	0	0	0	0	0	0	0	0	0	0	0	0	0
106	At5g05350	0	0	0	0	0	0	0	0	0	0	0	0	0	0	0	0	0	0	0	0	0	0	0	0	0	0	0	0	0	0	0	0	0	0	0	0	0	0	0	0	0	0	0	0	0	0	0	0
107	At5g08650	1.70331	1.61556	0	1.67789	1.6882	1.63944	0	1.84286	0	1.62529	0	0	1.63481	1.87268	0	1.97965	0	0	0	1.90064	0	0	0	0	0	0	0	0	0	0	0	0	0	0	0	0	0	1.57665	0	0	1.58333	0	1.57997	0	0	0	0	0
108	At5g08670	0	0	0	0	0	0	0	0	0	0	0	0	0	0	0	0	0	0	0	0	0	0	0	0	0	0	0	0	0	0	0	0	0	0	0	0	0	0	0	0	0	0	0	0	0	0	0	0
109	At5g09770	0	0	0	0	0	0	0	0	0	0	0	0	0	0	0	0	0	0	0	0	0	0	0	0	0	0	0	0	0	0	0	0	0	0	0	0	0	0	0	0	0	0	0	0	0	0	0	0
110	At5g11250	0	0	0	0	0	0	0	0	0	0	0	0	0	0	0	0	0	0	0	0	0	0	0	0	0	0	0	0	0	0	0	0	0	0	0	0	0	0	0	0	0	0	0	0	0	0	0	0
111	At5g14460	0	0	0	0	0	0	0	0	0	0	0	0	0	0	0	0	0	0	0	0	0	0	0	0	0	0	0	0	0	0	0	0	0	0	0	0	0	0	0	0	0	0	0	0	0	0	0	0
112	At5g15270	0	0	0	0	0	0	0	0	0	0	0	0	0	0	0	0	0	0	0	0	0	0	0	0	0	0	0	0	0	0	0	0	0	0	0	0	0	0	0	0	0	0	0	0	0	0	0	0
113	At5g18640	0	0	0	0	0	0	0	0	0	0	0	0	0	0	0	0	0	0	0	0	0	0	0	0	0	0	0	0	0	0	0	0	0	0	0	0	0	0	0	0	0	0	0	0	0	0	0	0
114	At5g18760	0	0	0	0	0	0	0	0	0	0	0	0	0	0	0	0	0	0	0	0	0	0	0	0	0	0	0	0	0	0	0	0	0	0	0	0	0	0	0	0	0	0	0	0	0	0	0	0
115	At5g20940	0	0	0	0	0	0	0	0	0	0	0	0	0	0	0	0	0	0	0	0	0	0	0	0	0	0	0	0	0	0	0	0	0	0	0	0	0	0	0	0	0	0	0	0	0	0	0	0
116	At5g22020	0	0	0	0	0	0	0	0	0	0	0	0	0	0	0	0	0	0	0	0	0	0	0	0	0	0	0	0	0	0	0	0	0	0	0	0	0	0	0	0	0	0	0	0	0	0	0	0
117	At5g23350	0	0	0	0	0	0	0	0	0	0	0	0	0	0	0	0	0	0	0	0	0	0	0	0	0	0	0	0	0	0	0	0	0	0	0	0	0	0	0	0	0	0	0	0	0	0	0	0
118	At5g35370	1.70331	1.61556	0	1.67789	1.6882	1.63944	0	1.84286	0	1.62529	0	0	1.63481	1.87268	0	1.97965	2.77041	2.35573	0	1.90064	0	0	0	0	2.96005	2.04645	0	0	0	0	0	0	0	0	1.77731	0	0	0	0	0	0	0	0	0	0	0	0	0
119	At5g38100	1.70331	0	0	0	0	0	0	0	0	0	0	0	0	0	0	0	0	0	0	0	0	0	0	0	0	0	0	0	0	0	0	0	0	0	0	0	0	0	0	0	0	0	0	0	0	0	0	0
120	At5g38990	1.70331	1.61556	0	1.67789	1.6882	1.63944	0	1.84286	0	1.62529	0	0	1.63481	1.87268	0	1.97965	2.77041	2.35573	0	1.90064	0	0	0	0	2.96005	2.04645	0	0	0	0	0	0	0	0	1.77731	0	0	0	0	0	0	0	0	0	0	0	0	0
121	At5g41800	0	0	0	0	0	0	0	0	0	0	0	0	0	0	0	0	0	0	0	0	0	0	0	0	0	0	0	0	0	0	0	0	0	0	0	0	0	0	0	0	0	0	0	0	0	0	0	0
122	At5g44410	1.70331	0	0	0	0	0	0	0	0	0	0	2.79427	0	0	0	0	0	0	0	0	0	0	0	0	0	0	0	0	0	0	0	0	0	0	0	0	0	0	0	0	0	0	0	0	0	0	0	0
123	At5g47190	1.70331	1.61556	0	1.67789	1.6882	1.63944	0	1.84286	0	1.62529	0	0	1.63481	1.87268	0	1.97965	0	0	0	1.90064	0	0	0	0	0	0	0	0	0	0	0	0	0	0	0	0	0	1.57665	0	0	1.58333	0	1.57997	0	0	0	0	0
124	At5g49760	0	0	0	0	0	0	0	0	0	0	0	0	0	0	0	0	0	0	0	0	0	0	0	0	0	0	0	0	0	0	0	0	0	0	0	0	0	0	0	0	0	0	0	0	0	0	0	0
125	At5g63930	1.70331	1.61556	0	1.67789	1.6882	1.63944	0	1.84286	0	1.62529	0	0	1.63481	1.87268	0	1.97965	2.77041	2.35573	0	1.90064	0	0	0	0	2.96005	2.04645	0	0	0	0	0	0	0	0	1.77731	0	0	0	0	0	0	0	0	0	0	0	0	0
126	At5g64670	0	0	0	0	0	0	0	0	0	0	0	0	0	0	0	0	0	0	0	0	0	0	0	0	0	0	0	0	0	0	0	0	0	0	0	0	0	0	0	0	0	0	0	0	0	0	0	0
127	At5g66910	0	0	2.04994	0	0	0	0	0	2.22609	0	0	0	0	0	0	0	0	0	0	0	0	0	0	0	0	0	0	0	0	0	2.28784	0	0	0	0	0	0	0	0	0	0	0	0	0	0	0	0	0
128	ATHB-21	1.70331	1.61556	0	1.67789	1.6882	1.63944	0	1.84286	0	1.62529	0	0	1.63481	0	0	0	0	0	0	0	0	0	0	0	0	0	0	0	0	1.54364	0	0	0	0	0	0	0	1.57665	0	0	1.58333	0	1.57997	0	0	0	0	0
129	ATJ3	0	0	0	0	0	0	0	0	0	0	0	0	0	0	0	0	0	0	0	0	0	0	0	0	0	0	0	0	0	0	0	0	0	0	0	0	0	0	0	0	0	0	0	0	0	0	0	0
130	ATL31	0	0	0	0	0	0	0	0	0	0	0	0	0	0	0	0	0	0	0	0	0	0	0	0	0	0	0	0	0	0	0	0	0	0	0	0	0	0	0	0	0	0	0	0	0	0	0	0
131	AtMg01280	0	0	0	0	0	0	0	0	0	0	0	0	0	0	0	0	0	0	0	0	0	0	0	0	0	0	0	0	0	0	0	0	0	0	0	0	0	0	0	0	0	0	0	0	0	0	0	0
132	ATOBGM	0	0	0	0	0	0	0	0	0	0	0	0	0	0	0	0	0	0	0	0	0	0	0	0	0	0	0	0	0	0	0	0	0	0	0	0	0	0	0	0	0	0	0	0	0	0	0	0
133	ATR1	1.70331	1.61556	2.04994	1.67789	1.6882	0	2.34216	0	2.22609	0	2.80125	2.79427	0	0	2.99642	0	0	0	0	0	0	2.22749	0	2.31883	0	0	2.31759	0	0	0	0	0	0	0	0	0	0	0	0	0	0	0	0	0	0	0	0	0
134	BAG3	0	0	0	0	0	0	0	0	0	0	0	0	0	0	0	0	0	0	0	0	0	0	0	0	0	0	0	0	0	0	0	0	0	0	0	0	0	0	0	0	0	0	0	0	0	0	0	0
135	BAP1	0	1.61556	2.04994	0	0	0	2.34216	0	2.22609	0	2.80125	0	0	0	2.99642	0	0	0	0	0	3.61537	2.22749	0	2.31883	0	0	2.31759	4.66822	0	1.54364	2.28784	5.58332	0	0	0	0	0	0	3.75595	2.01227	0	0	0	0	0	0	0	2.95419
136	BBR	0	0	0	0	0	0	0	0	0	0	0	0	0	0	0	0	0	0	0	0	0	0	0	0	0	0	0	0	0	0	0	0	0	0	0	0	0	0	0	0	0	0	0	0	0	0	0	0
137	BETA-OHASE 2	0	0	0	0	0	0	0	0	0	0	0	0	0	0	0	0	0	0	0	0	0	0	0	0	0	0	0	0	0	0	0	0	0	0	0	0	0	0	0	0	0	0	0	0	0	0	0	0
138	BHLH2	0	0	0	0	0	0	0	0	0	0	0	0	0	0	0	0	0	0	0	0	0	0	0	0	0	0	0	0	0	0	0	0	0	0	0	0	0	0	0	0	0	0	0	0	0	0	0	0
139	BHLH27	0	0	0	0	0	0	0	0	0	0	0	0	0	0	0	0	0	0	0	0	0	0	0	0	0	0	0	0	0	0	0	0	0	0	0	0	0	0	0	0	0	0	0	0	0	0	0	0
140	BHLH62	0	0	0	0	0	0	0	0	0	0	0	0	0	0	0	0	0	0	0	0	0	0	0	0	0	0	0	0	0	0	0	0	0	0	0	0	0	0	0	0	0	0	0	0	0	0	0	0
141	BIR2	0	0	0	0	0	0	0	0	0	0	0	0	0	0	0	0	0	0	0	0	0	0	0	0	0	0	0	0	0	0	0	0	0	0	0	0	0	0	0	0	0	0	0	0	0	0	0	0
142	BLH4	1.70331	1.61556	0	1.67789	1.6882	1.63944	0	1.84286	0	1.62529	0	0	1.63481	0	0	0	0	0	0	0	0	0	0	0	0	0	0	0	0	1.54364	0	0	0	0	0	0	0	1.57665	0	0	1.58333	0	1.57997	0	0	0	0	0
143	BOI	0	0	0	0	0	0	0	0	0	0	0	0	0	0	0	0	0	0	0	0	0	0	0	0	0	0	0	0	0	0	0	0	0	0	0	0	0	0	0	0	0	0	0	0	0	0	0	0
144	BZIP61	1.70331	1.61556	0	1.67789	1.6882	1.63944	0	1.84286	0	1.62529	0	0	1.63481	0	0	0	0	0	0	0	0	0	0	0	0	0	0	0	0	1.54364	0	0	0	0	0	0	0	1.57665	0	0	1.58333	0	1.57997	0	0	0	0	0
145	CALS11	0	0	0	0	0	0	0	0	0	0	0	0	0	0	0	0	0	0	0	0	0	0	0	0	0	0	0	0	0	0	0	0	0	0	0	0	0	0	0	0	0	0	0	0	0	0	0	0
146	CAM4	0	0	0	0	0	0	0	0	0	0	0	0	0	0	0	0	0	0	0	0	0	0	0	0	0	0	0	0	0	0	0	0	0	0	0	0	0	0	0	0	0	0	0	0	0	0	0	0
147	CAMTA1	0	0	0	0	0	0	0	0	0	0	0	0	0	0	0	0	0	0	0	0	0	0	0	0	0	0	0	0	0	0	0	0	0	0	0	0	0	0	0	0	0	0	0	0	0	0	0	0
148	CAR2	0	0	0	0	0	0	0	0	0	0	0	0	0	0	0	0	0	0	0	0	0	0	0	0	0	0	0	0	0	0	0	0	0	0	0	0	0	0	0	0	0	0	0	0	0	0	0	0
149	CAR6	0	0	0	0	0	0	0	0	0	0	0	0	0	0	0	0	0	0	0	0	0	0	0	0	0	0	0	0	0	0	0	0	0	0	0	0	0	0	0	0	0	0	0	0	0	0	0	0
150	CBP60B	0	0	0	0	0	0	0	0	0	0	0	0	0	0	0	0	0	0	0	0	0	0	0	0	0	0	0	0	0	0	0	0	0	0	0	0	0	0	0	0	0	0	0	0	0	0	0	0
151	CBP60D	0	0	0	0	0	0	0	0	0	0	0	0	0	0	0	0	0	0	0	0	0	0	0	0	0	0	0	0	0	0	0	0	0	0	0	0	0	0	0	0	0	0	0	0	0	0	0	0
152	CCR1	0	0	0	0	0	0	0	0	0	0	0	0	0	0	0	0	0	0	0	0	0	0	0	0	0	0	0	0	0	0	0	0	0	0	0	0	0	0	0	0	0	0	0	0	0	0	0	0
153	CEQORH	0	0	0	0	0	0	0	0	0	0	0	0	0	0	0	0	0	0	0	0	0	0	0	0	0	0	0	0	0	0	0	0	0	0	0	0	0	0	0	0	0	0	0	0	0	0	0	0
154	CHAT	1.70331	1.61556	0	1.67789	1.6882	1.63944	0	0	0	0	0	0	0	0	0	0	0	0	0	0	0	0	0	0	0	0	0	0	0	0	0	0	0	0	0	0	0	0	0	0	0	0	0	0	0	0	0	0
155	CHY1	1.70331	1.61556	2.04994	1.67789	1.6882	1.63944	0	0	2.22609	1.62529	0	0	0	1.87268	0	0	0	0	0	0	0	0	0	0	0	0	0	0	0	0	0	0	0	0	0	0	0	0	0	2.01227	0	0	0	0	0	0	0	2.95419
156	CLPR2	0	0	0	0	0	0	0	0	0	0	0	0	0	0	0	0	0	0	0	0	0	0	0	0	0	0	0	0	0	0	0	0	0	0	0	0	0	0	0	0	0	0	0	0	0	0	0	0
157	CML38	0	0	2.04994	0	0	0	0	0	2.22609	0	0	0	0	0	0	0	0	0	0	0	0	0	0	0	0	0	0	0	0	0	0	0	0	0	0	0	0	0	0	0	0	0	0	0	0	0	0	0
158	CML5	0	0	0	0	0	0	0	0	0	0	0	0	0	0	0	0	0	0	0	0	0	0	0	0	0	0	0	0	0	0	0	0	0	0	0	0	0	0	0	0	0	0	0	0	0	0	0	0
159	CNGC13	0	1.61556	0	0	0	0	0	0	0	0	0	0	0	0	0	0	0	0	0	0	0	0	0	0	0	0	0	0	0	1.54364	0	0	0	0	0	0	0	0	0	0	0	0	0	0	0	0	0	0
160	cob	0	0	0	0	0	0	0	0	0	0	0	0	0	0	0	0	0	0	0	0	0	0	0	0	0	0	0	0	0	0	0	0	0	0	0	0	0	0	0	0	0	0	0	0	0	0	0	0
161	COL15	0	0	0	0	0	0	0	0	0	0	0	0	0	0	0	0	0	0	0	0	0	0	0	0	0	0	0	0	0	0	0	0	0	0	0	0	0	0	0	0	0	0	0	0	0	0	0	0
162	CP29A	0	0	0	0	0	0	0	0	0	0	0	0	0	0	0	0	0	0	0	0	0	0	0	0	0	0	0	0	0	0	0	0	0	0	0	0	0	0	0	0	0	0	0	0	0	0	0	0
163	CPK30	1.70331	1.61556	2.04994	1.67789	1.6882	1.63944	2.34216	1.84286	0	1.62529	2.80125	0	1.63481	1.87268	2.99642	1.97965	2.77041	2.35573	0	1.90064	0	2.22749	2.23908	2.31883	2.96005	2.04645	2.31759	0	0	1.54364	0	0	0	1.84332	1.77731	2.13195	3.2933	0	0	0	0	0	0	2.81602	0	2.14693	0	0
164	CRF2	1.70331	1.61556	2.04994	1.67789	1.6882	1.63944	2.34216	1.84286	0	1.62529	0	0	1.63481	0	0	0	0	0	0	0	0	2.22749	2.23908	2.31883	0	0	2.31759	0	0	1.54364	0	0	0	1.84332	0	2.13195	0	1.57665	0	0	1.58333	0	1.57997	0	0	2.14693	0	0
165	CRK10	1.70331	1.61556	2.04994	1.67789	1.6882	1.63944	0	1.84286	2.22609	1.62529	0	0	1.63481	1.87268	0	1.97965	2.77041	2.35573	0	1.90064	0	0	0	0	2.96005	2.04645	0	0	2.21407	0	2.28784	0	2.14628	0	1.77731	0	0	0	0	0	0	0	0	0	0	0	0	0
166	CRK42	1.70331	1.61556	0	1.67789	1.6882	1.63944	0	1.84286	0	1.62529	0	0	1.63481	1.87268	0	1.97965	2.77041	2.35573	0	1.90064	0	0	0	0	2.96005	2.04645	0	0	0	0	0	0	0	0	1.77731	0	0	0	0	0	0	0	0	0	0	0	0	0
167	CRK6	1.70331	1.61556	2.04994	1.67789	1.6882	1.63944	2.34216	1.84286	2.22609	1.62529	2.80125	0	1.63481	1.87268	0	1.97965	2.77041	2.35573	0	1.90064	0	0	0	0	2.96005	2.04645	0	0	2.21407	0	2.28784	0	2.14628	0	1.77731	0	0	0	0	0	0	0	0	0	0	0	0	0
168	CRLK2	1.70331	1.61556	0	1.67789	1.6882	1.63944	0	1.84286	0	1.62529	0	0	1.63481	1.87268	0	1.97965	2.77041	2.35573	0	1.90064	0	0	0	0	2.96005	2.04645	0	0	0	0	0	0	0	0	1.77731	0	0	0	0	0	0	0	0	0	0	0	0	0
169	CRRSP61	0	0	0	0	0	0	0	0	0	0	0	0	0	0	0	0	0	0	0	0	0	0	0	0	0	0	0	0	0	0	0	0	0	0	0	0	0	0	0	0	0	0	0	0	0	0	0	0
170	CRY1	1.70331	1.61556	2.04994	1.67789	1.6882	1.63944	2.34216	1.84286	2.22609	1.62529	2.80125	2.79427	1.63481	1.87268	2.99642	1.97965	2.77041	2.35573	15.9017	1.90064	3.61537	2.22749	2.23908	2.31883	2.96005	2.04645	2.31759	0	2.21407	1.54364	2.28784	0	0	1.84332	1.77731	2.13195	0	0	3.75595	2.01227	0	2.58027	0	2.81602	0	2.14693	0	0
171	CSD1	1.70331	1.61556	2.04994	0	1.6882	0	2.34216	0	2.22609	0	2.80125	2.79427	0	0	2.99642	0	0	0	0	0	3.61537	2.22749	0	0	0	0	0	4.66822	2.21407	1.54364	2.28784	0	2.14628	1.84332	0	0	3.2933	0	0	2.01227	0	2.58027	0	2.81602	0	2.14693	0	0
172	CSLB3	0	0	0	0	0	0	0	0	0	0	0	0	0	0	0	0	0	0	0	0	0	0	0	0	0	0	0	0	0	0	0	0	0	0	0	0	0	0	0	0	0	0	0	0	0	0	0	0
173	CYCA2-4	0	0	0	0	0	0	0	0	0	0	0	0	0	0	0	0	0	0	0	0	0	0	0	0	0	0	0	0	0	0	0	0	0	0	0	0	0	0	0	0	0	0	0	0	0	0	0	0
174	CYFBP	0	0	0	0	0	0	0	0	0	0	0	0	0	0	0	0	0	0	0	0	0	0	0	0	0	0	0	0	0	0	0	0	0	0	0	0	0	0	0	0	0	0	0	0	0	0	0	0
175	CYP19-1	0	0	0	0	0	0	0	0	0	0	0	0	0	0	0	0	0	0	0	0	0	0	0	0	0	0	0	0	0	0	0	0	0	0	0	0	0	0	0	0	0	0	0	0	0	0	0	0
176	CYP20-3	0	0	0	0	0	0	0	0	0	0	0	0	0	0	0	0	0	0	0	0	0	0	0	0	0	0	0	0	0	0	0	0	0	0	0	0	0	0	0	0	0	0	0	0	0	0	0	0
177	CYP38	1.70331	1.61556	2.04994	1.67789	1.6882	1.63944	0	1.84286	2.22609	1.62529	0	0	1.63481	1.87268	0	1.97965	0	0	0	1.90064	0	0	0	0	0	2.04645	0	0	2.21407	0	2.28784	0	2.14628	0	1.77731	0	0	0	0	0	0	0	0	0	0	0	0	0
178	CYP63	0	0	0	0	0	0	0	0	0	0	0	0	0	0	0	0	0	0	0	0	0	0	0	0	0	0	0	0	0	0	0	0	0	0	0	0	0	0	0	0	0	0	0	0	0	0	0	0
179	CYP71A21	1.70331	0	0	0	0	0	0	0	0	0	0	2.79427	0	0	0	0	0	0	0	0	0	0	0	0	0	0	0	0	0	0	0	0	0	0	0	0	0	1.57665	0	0	0	0	0	0	0	0	0	0
180	CYP72A8	0	0	0	0	0	0	0	0	0	0	0	0	0	0	0	0	0	0	0	0	0	0	0	0	0	0	0	0	0	0	0	0	0	0	0	0	0	0	0	0	0	0	0	0	0	0	0	0
181	CYP82C4	1.70331	1.61556	2.04994	0	0	0	2.34216	0	0	0	0	2.79427	0	0	0	0	0	0	0	0	0	0	0	0	0	0	0	0	0	0	0	0	0	1.84332	0	0	0	1.57665	0	0	0	2.58027	0	0	0	2.14693	0	0
182	DES1	1.70331	1.61556	0	1.67789	1.6882	1.63944	0	0	0	1.62529	0	0	0	1.87268	0	0	0	0	0	0	0	0	0	0	0	0	0	0	0	1.54364	0	0	0	0	0	0	0	1.57665	0	0	1.58333	0	1.57997	0	0	0	0	0
183	DGK3	1.70331	1.61556	2.04994	0	1.6882	0	0	0	2.22609	0	0	0	0	0	0	0	2.77041	2.35573	0	0	0	0	2.23908	0	0	0	0	0	0	1.54364	2.28784	0	0	1.84332	0	2.13195	0	0	0	0	0	0	0	0	0	0	0	0
184	DJC76	0	0	0	0	0	0	0	0	0	0	0	0	0	0	0	0	0	0	0	0	0	0	0	0	0	0	0	0	0	0	0	0	0	0	0	0	0	0	0	0	0	0	0	0	0	0	0	0
185	DJC77	0	0	0	0	0	0	0	0	0	0	0	0	0	0	0	0	0	0	0	0	0	0	0	0	0	0	0	0	0	0	0	0	0	0	0	0	0	0	0	0	0	0	0	0	0	0	0	0
186	DLO2	0	0	0	0	0	0	0	0	0	0	0	0	0	0	0	0	0	0	0	0	0	0	0	0	0	0	0	0	0	0	0	0	0	0	0	0	0	0	0	0	0	0	0	0	0	0	0	0
187	DOX1	1.70331	1.61556	2.04994	1.67789	1.6882	1.63944	2.34216	0	2.22609	0	2.80125	2.79427	0	0	2.99642	0	0	0	0	0	3.61537	2.22749	0	2.31883	0	0	2.31759	4.66822	2.21407	0	2.28784	5.58332	2.14628	1.84332	0	0	3.2933	1.57665	3.75595	0	1.58333	2.58027	1.57997	2.81602	0	2.14693	0	0
188	DREB1C	0	0	0	0	0	0	0	0	0	0	0	0	0	0	0	0	0	0	0	0	0	0	0	0	0	0	0	0	0	0	0	0	0	0	0	0	0	0	0	0	0	0	0	0	0	0	0	0
189	DRG1	0	0	0	0	0	0	0	0	0	0	0	0	0	0	0	0	0	0	0	0	0	0	0	0	0	0	0	0	0	0	0	0	0	0	0	0	0	0	0	0	0	0	0	0	0	0	0	0
190	DRMH1	0	0	0	0	0	0	0	0	0	0	0	0	0	0	0	0	0	0	0	0	0	0	0	0	0	0	0	0	0	0	0	0	0	0	0	0	0	0	0	0	0	0	0	0	0	0	0	0
191	DRP4A	0	1.61556	0	0	0	0	0	0	0	0	0	0	0	0	0	0	0	0	0	0	0	0	0	0	0	0	0	0	0	0	0	0	0	0	0	0	0	0	0	0	0	0	0	0	0	0	0	0
192	DRP5A	0	1.61556	0	0	0	0	0	0	0	0	0	0	0	0	0	0	0	0	0	0	0	0	0	0	0	0	0	0	0	0	0	0	0	0	0	0	0	0	0	0	0	0	0	0	0	0	0	0
193	DTX30	0	0	0	0	0	0	0	0	0	0	0	0	0	0	0	0	0	0	0	0	0	0	0	0	0	0	0	0	0	0	0	0	0	0	0	0	0	0	0	0	0	0	0	0	0	0	0	0
194	DXPS1	0	0	0	0	0	0	0	0	0	0	0	0	0	0	0	0	0	0	0	0	0	0	0	0	0	0	0	0	0	0	0	0	0	0	0	0	0	0	0	0	0	0	0	0	0	0	0	0
195	EDA30	1.70331	1.61556	0	1.67789	1.6882	1.63944	0	1.84286	0	1.62529	0	0	1.63481	1.87268	0	1.97965	0	0	0	1.90064	0	0	0	0	0	2.04645	0	0	0	0	0	0	2.14628	0	1.77731	0	0	1.57665	0	0	1.58333	0	1.57997	0	0	0	0	0
196	EDR2	0	1.61556	2.04994	0	0	0	2.34216	0	2.22609	0	2.80125	0	0	0	2.99642	0	0	0	0	0	3.61537	2.22749	2.23908	2.31883	0	0	2.31759	4.66822	2.21407	1.54364	2.28784	5.58332	2.14628	1.84332	0	2.13195	0	0	3.75595	0	0	0	0	0	0	2.14693	0	0
197	EFTS	0	0	0	0	0	0	0	0	0	0	0	0	0	0	0	0	0	0	0	0	0	0	0	0	0	0	0	0	0	0	0	0	0	0	0	0	0	0	0	0	0	0	0	0	0	0	0	0
198	EGY1	1.70331	1.61556	2.04994	1.67789	1.6882	1.63944	2.34216	0	2.22609	1.62529	0	0	1.63481	1.87268	0	0	0	0	0	1.90064	0	2.22749	0	2.31883	0	0	2.31759	0	2.21407	0	0	0	0	0	0	0	0	0	0	2.01227	0	0	0	0	0	0	4.33681	0
199	ERF018	0	0	0	0	0	0	0	0	0	0	0	0	0	0	0	0	0	0	0	0	0	0	0	0	0	0	0	0	0	0	0	0	0	0	0	0	0	0	0	0	0	0	0	0	0	0	0	0
200	ERF025	0	0	0	0	0	0	0	0	0	0	0	0	0	0	0	0	0	0	0	0	0	0	0	0	0	0	0	0	0	0	0	0	0	0	0	0	0	0	0	0	0	0	0	0	0	0	0	0
201	ERF114	0	0	0	0	0	0	0	0	0	0	0	0	0	0	0	0	0	0	0	0	0	0	0	0	0	0	0	0	0	0	0	0	0	0	0	0	0	0	0	0	0	0	0	0	0	0	0	0
202	ERF119	0	0	0	0	0	0	0	0	0	0	0	0	0	0	0	0	0	0	0	0	0	0	0	0	0	0	0	0	0	0	0	0	0	0	0	0	0	0	0	0	0	0	0	0	0	0	0	0
203	ERF15	1.70331	1.61556	2.04994	1.67789	1.6882	1.63944	2.34216	1.84286	2.22609	1.62529	2.80125	0	1.63481	0	0	0	0	0	0	0	3.61537	2.22749	2.23908	2.31883	0	0	2.31759	0	0	1.54364	2.28784	0	0	1.84332	0	2.13195	0	1.57665	0	0	1.58333	0	1.57997	0	0	2.14693	0	0
204	EXL4	0	0	0	0	0	0	0	0	0	0	0	0	0	0	0	0	0	0	0	0	0	0	0	0	0	0	0	0	0	0	0	0	0	0	0	0	0	0	0	0	0	0	0	0	0	0	0	0
205	F13I12.60	0	0	0	0	0	0	0	0	0	0	0	0	0	0	0	0	0	0	0	0	0	0	0	0	0	0	0	0	0	0	0	0	0	0	0	0	0	0	0	0	0	0	0	0	0	0	0	0
206	F18E5.200	0	0	0	0	0	0	0	0	0	0	0	0	0	0	0	0	0	0	0	0	0	0	0	0	0	0	0	0	0	0	0	0	0	0	0	0	0	0	0	0	0	0	0	0	0	0	0	0
207	F1P2.40	0	0	0	0	0	0	0	0	0	0	0	0	0	0	0	0	0	0	0	0	0	0	0	0	0	0	0	0	0	0	0	0	0	0	0	0	0	0	0	0	0	0	0	0	0	0	0	0
208	F6D8.36	0	0	0	0	0	0	0	0	0	0	0	0	0	0	0	0	0	0	0	0	0	0	0	0	0	0	0	0	0	0	0	0	0	0	0	0	0	0	0	0	0	0	0	0	0	0	0	0
209	F6'H2	0	0	0	0	0	0	0	0	0	0	0	0	0	0	0	0	0	0	0	0	0	0	0	0	0	0	0	0	0	0	0	0	0	0	0	0	0	0	0	0	0	0	0	0	0	0	0	0
210	FBA1	1.70331	1.61556	2.04994	1.67789	1.6882	1.63944	2.34216	0	0	1.62529	0	0	0	1.87268	0	0	2.77041	2.35573	0	0	0	0	0	0	0	0	0	0	0	0	0	0	0	0	0	0	0	1.57665	0	0	1.58333	2.58027	1.57997	0	0	0	0	0
211	FDM3	1.70331	1.61556	0	1.67789	1.6882	1.63944	0	1.84286	0	1.62529	0	0	1.63481	0	0	0	0	0	0	0	0	0	0	0	0	0	0	0	0	1.54364	0	0	0	0	1.77731	0	0	0	0	0	0	0	0	0	0	0	0	0
212	FKBP15-3	0	0	0	0	0	0	0	0	0	0	0	0	0	0	0	0	0	0	0	0	0	0	0	0	0	0	0	0	0	0	0	0	0	0	0	0	0	0	0	0	0	0	0	0	0	0	0	0
213	FKBP17-1	0	0	0	0	0	0	0	0	0	0	0	0	0	0	0	0	0	0	0	0	0	0	0	0	0	0	0	0	0	0	0	0	0	0	0	0	0	0	0	0	0	0	0	0	0	0	0	0
214	FLA18	0	0	0	0	0	0	0	0	0	0	0	0	0	0	0	0	0	0	0	0	0	0	0	0	0	0	0	0	0	0	0	0	0	0	0	0	0	0	0	0	0	0	0	0	0	0	0	0
215	FLZ1	0	0	0	0	0	0	0	0	0	0	0	0	0	0	0	0	0	0	0	0	0	0	0	0	0	0	0	0	0	0	0	0	0	0	0	0	0	0	0	0	0	0	0	0	0	0	0	0
216	FLZ13	0	0	0	0	0	0	0	0	0	0	0	0	0	0	0	0	0	0	0	0	0	0	0	0	0	0	0	0	0	0	0	0	0	0	0	0	0	0	0	0	0	0	0	0	0	0	0	0
217	FLZ5	0	0	0	0	0	0	0	0	0	0	0	0	0	0	0	0	0	0	0	0	0	0	0	0	0	0	0	0	0	0	0	0	0	0	0	0	0	0	0	0	0	0	0	0	0	0	0	0
218	GAD4	1.70331	1.61556	0	1.67789	1.6882	1.63944	0	0	0	1.62529	0	0	0	1.87268	0	0	0	0	0	0	0	0	0	0	0	0	0	0	0	0	0	0	0	0	0	0	0	0	0	0	0	0	0	0	0	0	0	0
219	GAPA1	0	0	0	0	0	0	0	0	0	0	0	0	0	0	0	0	0	0	0	0	0	0	0	0	0	0	0	0	0	0	0	0	0	0	0	0	0	0	0	0	0	0	0	0	0	0	0	0
220	GASA11	0	0	0	0	0	0	0	0	0	0	0	0	0	0	0	0	0	0	0	0	0	0	0	0	0	0	0	0	0	0	0	0	0	0	0	0	0	0	0	0	0	0	0	0	0	0	0	0
221	GATA28	0	0	0	0	0	0	0	0	0	0	0	0	0	0	0	0	0	0	0	0	0	0	0	0	0	0	0	0	0	0	0	0	0	0	0	0	0	0	0	0	0	0	0	0	0	0	0	0
222	GATL4	1.70331	1.61556	0	1.67789	1.6882	1.63944	0	0	0	0	0	0	1.63481	0	0	0	0	0	0	0	0	0	0	0	0	0	0	0	0	0	0	0	0	0	0	0	0	1.57665	0	0	1.58333	0	0	0	0	0	0	0
223	GAUT14	1.70331	1.61556	0	1.67789	1.6882	1.63944	0	1.84286	0	0	0	0	1.63481	0	0	0	0	0	0	0	0	0	0	0	0	0	0	0	0	0	0	0	2.14628	0	0	0	0	1.57665	0	0	1.58333	0	1.57997	0	0	0	0	0
224	GAUT8	0	0	0	0	0	0	0	0	0	0	0	0	0	0	0	0	0	0	0	0	0	0	0	0	0	0	0	0	0	0	0	0	0	0	0	0	0	0	0	0	0	0	0	0	0	0	0	0
225	GDPD2	1.70331	1.61556	0	1.67789	1.6882	1.63944	0	0	0	0	0	0	0	0	0	0	0	2.35573	0	0	0	0	0	0	0	0	0	0	0	1.54364	0	0	0	0	0	0	0	0	0	0	0	0	0	0	0	0	0	0
226	GFL	0	0	0	0	0	0	0	0	0	0	0	0	0	0	0	0	0	0	0	0	0	0	0	0	0	0	0	0	0	0	0	0	0	0	0	0	0	0	0	0	0	0	0	0	0	0	0	0
227	GGP3	1.70331	1.61556	0	1.67789	1.6882	1.63944	0	0	0	1.62529	0	0	1.63481	1.87268	0	0	0	0	0	1.90064	0	0	0	0	0	0	0	0	0	0	0	0	0	0	0	0	0	0	0	0	0	0	0	0	0	0	0	0
228	GLR2.8	0	1.61556	2.04994	0	0	0	2.34216	0	0	0	2.80125	0	0	0	2.99642	0	0	0	0	0	0	2.22749	2.23908	2.31883	0	0	0	0	0	1.54364	0	0	0	1.84332	0	2.13195	3.2933	0	0	0	0	0	0	2.81602	0	2.14693	0	0
229	GLU2	1.70331	1.61556	0	1.67789	1.6882	1.63944	0	0	0	1.62529	0	2.79427	0	1.87268	0	0	0	0	0	0	0	0	0	0	0	0	0	0	0	1.54364	0	0	0	0	0	0	0	1.57665	0	0	1.58333	0	1.57997	0	0	0	0	0
230	GLYI7	0	0	0	0	0	0	0	0	0	0	0	0	0	0	0	0	0	0	0	0	0	0	0	0	0	0	0	0	0	0	0	0	0	0	0	0	0	0	0	0	0	0	0	0	0	0	0	0
231	GOLS7	1.70331	0	0	1.67789	0	1.63944	0	0	0	0	0	0	0	0	0	0	0	0	0	0	0	0	0	0	0	0	0	0	0	0	0	0	0	0	0	0	0	0	0	0	0	0	0	0	0	0	0	0
232	GPT1	0	1.61556	2.04994	0	0	0	0	0	0	0	0	0	0	0	0	0	0	0	0	0	0	0	0	0	0	0	0	0	2.21407	0	0	0	2.14628	0	0	0	0	0	0	0	0	0	0	0	0	0	0	0
233	GPX6	1.70331	1.61556	2.04994	0	0	0	2.34216	0	2.22609	0	0	2.79427	0	0	0	0	0	0	0	0	0	0	0	0	0	0	0	0	0	0	0	0	0	1.84332	0	0	0	0	0	2.01227	0	2.58027	0	0	0	2.14693	0	0
234	GSDA	0	0	0	0	0	0	0	0	0	0	0	0	0	0	0	0	0	0	0	0	0	0	0	0	0	0	0	0	0	0	0	0	0	0	0	0	0	0	0	0	0	0	0	0	0	0	0	0
235	GSTU2	1.70331	1.61556	2.04994	1.67789	1.6882	0	2.34216	0	0	1.62529	0	0	0	1.87268	0	0	0	0	0	0	0	0	0	0	0	0	0	0	0	0	0	0	0	0	0	0	0	0	0	0	0	0	0	0	0	0	0	0
236	GSTU24	1.70331	1.61556	2.04994	1.67789	1.6882	0	2.34216	0	0	1.62529	0	0	0	1.87268	0	0	0	0	0	0	0	0	0	0	0	0	0	0	0	0	0	0	0	0	0	0	0	0	0	0	0	0	0	0	0	0	0	0
237	GSTU4	1.70331	1.61556	2.04994	1.67789	1.6882	0	2.34216	0	0	1.62529	0	0	0	1.87268	0	0	0	0	0	0	0	0	0	0	0	0	0	0	0	0	0	0	0	0	0	0	0	0	0	0	0	0	0	0	0	0	0	0
238	GUX5	0	0	0	0	0	0	0	0	0	0	0	0	0	0	0	0	0	0	0	0	0	0	0	0	0	0	0	0	0	0	0	0	0	0	0	0	0	0	0	0	0	0	0	0	0	0	0	0
239	GWD1	0	0	0	0	0	0	0	0	0	0	0	0	0	0	0	0	0	0	0	0	0	0	0	0	0	0	0	0	0	0	0	0	0	0	0	0	0	0	0	0	0	0	0	0	0	0	0	0
240	GWD3	0	0	0	0	0	0	0	0	0	0	0	0	0	0	0	0	0	0	0	0	0	0	0	0	0	0	0	0	0	0	0	0	0	0	0	0	0	0	0	0	0	0	0	0	0	0	0	0
241	HAB2	1.70331	1.61556	2.04994	1.67789	1.6882	1.63944	2.34216	1.84286	0	1.62529	2.80125	0	1.63481	1.87268	2.99642	1.97965	0	2.35573	0	1.90064	0	2.22749	2.23908	2.31883	0	2.04645	2.31759	0	0	1.54364	0	0	0	1.84332	1.77731	2.13195	3.2933	0	0	0	0	0	0	2.81602	0	2.14693	0	0
242	HBP5	0	0	0	0	0	0	0	0	0	0	0	0	0	0	0	0	0	0	0	0	0	0	0	0	0	0	0	0	0	0	0	0	0	0	0	0	0	0	0	0	0	0	0	0	0	0	0	0
243	HCF173	0	0	0	0	0	0	0	0	0	0	0	0	0	0	0	0	0	0	0	0	0	0	0	0	0	0	0	0	0	0	0	0	0	0	0	0	0	0	0	0	0	0	0	0	0	0	0	0
244	HERK1	1.70331	1.61556	2.04994	1.67789	1.6882	1.63944	2.34216	1.84286	0	1.62529	2.80125	0	1.63481	1.87268	0	1.97965	2.77041	2.35573	0	1.90064	0	2.22749	0	2.31883	2.96005	2.04645	2.31759	0	0	0	0	0	0	0	1.77731	0	0	0	3.75595	0	0	0	0	0	0	0	0	0
245	HIPP05	0	0	0	0	0	0	0	0	0	0	0	0	0	0	0	0	0	0	0	0	0	0	0	0	0	0	0	0	0	0	0	0	0	0	0	0	0	0	0	0	0	0	0	0	0	0	0	0
246	HIPP20	0	1.61556	2.04994	0	0	0	2.34216	0	2.22609	0	0	0	0	0	0	0	0	0	0	0	0	0	0	0	0	0	0	0	0	1.54364	0	0	0	0	0	0	0	0	0	0	0	2.58027	0	0	0	0	0	0
247	HLL	1.70331	1.61556	2.04994	1.67789	1.6882	1.63944	2.34216	1.84286	0	1.62529	2.80125	0	1.63481	1.87268	0	1.97965	0	0	0	1.90064	0	2.22749	0	2.31883	0	0	2.31759	0	0	1.54364	0	0	0	0	0	0	0	1.57665	3.75595	0	1.58333	0	1.57997	0	0	0	0	0
248	HMGB2	0	1.61556	0	0	0	0	0	0	0	0	0	0	0	0	0	0	0	0	0	0	0	0	0	0	0	0	0	0	0	1.54364	0	0	0	0	0	0	0	0	0	0	0	0	0	0	0	0	0	0
249	HPT1	1.70331	1.61556	2.04994	1.67789	1.6882	1.63944	0	0	0	0	0	0	0	0	0	0	0	0	0	0	0	0	0	0	0	0	0	0	0	1.54364	0	0	0	0	0	0	0	1.57665	0	2.01227	1.58333	0	1.57997	0	0	0	0	2.95419
250	Hrd1B	1.70331	1.61556	2.04994	1.67789	1.6882	1.63944	2.34216	1.84286	2.22609	1.62529	0	0	1.63481	1.87268	0	1.97965	0	0	0	1.90064	0	2.22749	2.23908	0	0	2.04645	0	0	0	1.54364	0	0	0	1.84332	1.77731	2.13195	0	0	0	0	0	0	0	0	0	2.14693	0	0
251	HSFA1D	1.70331	1.61556	2.04994	1.67789	1.6882	1.63944	0	1.84286	2.22609	1.62529	0	0	1.63481	0	0	0	0	0	0	0	0	0	0	0	0	0	0	0	0	1.54364	0	0	0	0	0	0	0	1.57665	0	2.01227	1.58333	0	1.57997	0	0	0	0	2.95419
252	HSP17.6C	0	0	0	0	0	0	0	0	0	0	0	0	0	0	0	0	0	0	0	0	0	0	0	0	0	0	0	0	0	0	0	0	0	0	0	0	0	0	0	0	0	0	0	0	0	0	0	0
253	HSP17.7	0	0	0	0	0	0	0	0	0	0	0	0	0	0	0	0	0	0	0	0	0	0	0	0	0	0	0	0	0	0	0	0	0	0	0	0	0	0	0	0	0	0	0	0	0	0	0	0
254	HSP21	1.70331	1.61556	2.04994	1.67789	1.6882	1.63944	2.34216	1.84286	2.22609	1.62529	2.80125	0	1.63481	0	0	0	0	0	0	0	3.61537	0	0	0	0	0	0	4.66822	0	1.54364	0	0	0	0	0	0	0	1.57665	0	2.01227	1.58333	2.58027	1.57997	0	0	0	0	2.95419
255	HSP90-6	0	0	0	0	0	0	0	0	0	0	0	0	0	0	0	0	0	0	0	0	0	0	0	0	0	0	0	0	0	0	0	0	0	0	0	0	0	0	0	0	0	0	0	0	0	0	0	0
256	HST	0	0	0	0	0	0	0	0	0	0	0	0	0	0	0	0	0	0	0	0	0	0	0	0	0	0	0	0	0	0	0	0	0	0	0	0	0	0	0	0	0	0	0	0	0	0	0	0
257	HY5	1.70331	1.61556	2.04994	1.67789	1.6882	1.63944	2.34216	1.84286	0	1.62529	2.80125	0	1.63481	0	2.99642	0	0	0	0	0	0	2.22749	2.23908	2.31883	0	0	2.31759	0	2.21407	1.54364	0	0	0	1.84332	0	2.13195	3.2933	1.57665	0	2.01227	1.58333	0	1.57997	2.81602	0	2.14693	0	0
258	IAA7	1.70331	1.61556	2.04994	1.67789	1.6882	1.63944	2.34216	1.84286	2.22609	1.62529	2.80125	0	1.63481	0	2.99642	0	0	0	0	0	0	2.22749	2.23908	2.31883	0	0	2.31759	0	2.21407	1.54364	0	0	0	1.84332	0	2.13195	0	1.57665	0	2.01227	1.58333	2.58027	1.57997	0	0	2.14693	0	0
259	IND	1.70331	1.61556	0	1.67789	1.6882	1.63944	0	1.84286	0	1.62529	0	0	1.63481	0	0	0	0	0	0	0	0	0	0	0	0	0	0	0	0	1.54364	0	0	0	0	0	0	0	1.57665	0	0	1.58333	0	1.57997	0	0	0	0	0
260	IQD31	0	0	0	0	0	0	0	0	0	0	0	0	0	0	0	0	0	0	0	0	0	0	0	0	0	0	0	0	0	0	0	0	0	0	0	0	0	0	0	0	0	0	0	0	0	0	0	0
261	IQD6	0	0	0	0	0	0	0	0	0	0	0	0	0	0	0	0	0	0	0	0	0	0	0	0	0	0	0	0	0	0	0	0	0	0	0	0	0	0	0	0	0	0	0	0	0	0	0	0
262	IQM4	0	0	0	0	0	0	0	0	0	0	0	0	0	0	0	0	0	0	0	0	0	0	0	0	0	0	0	0	0	0	0	0	0	0	0	0	0	0	0	0	0	0	0	0	0	0	0	0
263	ITPK2	0	0	0	0	0	0	0	0	0	0	0	0	0	0	0	0	0	0	0	0	0	0	0	0	0	0	0	0	0	0	0	0	0	0	0	0	0	0	0	0	0	0	0	0	0	0	0	0
264	LECRK42	0	0	0	0	0	0	0	0	0	0	0	0	0	0	0	0	0	0	0	0	0	0	0	0	0	0	0	0	0	0	0	0	0	0	0	0	0	0	0	0	0	0	0	0	0	0	0	0
265	LECRKS7	0	0	0	0	0	0	0	0	0	0	0	0	0	0	0	0	0	0	0	0	0	0	0	0	0	0	0	0	0	0	0	0	0	0	0	0	0	0	0	0	0	0	0	0	0	0	0	0
266	LHCA6	1.70331	1.61556	2.04994	1.67789	1.6882	1.63944	0	1.84286	0	1.62529	0	0	1.63481	1.87268	0	1.97965	0	0	15.9017	1.90064	0	0	0	0	0	2.04645	0	0	0	0	0	0	0	0	1.77731	0	0	0	0	2.01227	0	0	0	0	0	0	4.33681	0
267	LHCB1.3	0	0	0	0	0	0	0	0	0	0	0	0	0	0	0	0	0	0	0	0	0	0	0	0	0	0	0	0	0	0	0	0	0	0	0	0	0	0	0	0	0	0	0	0	0	0	0	0
268	LOX1	1.70331	1.61556	2.04994	1.67789	1.6882	1.63944	2.34216	0	0	0	2.80125	2.79427	0	0	2.99642	0	0	0	0	0	0	2.22749	0	2.31883	0	0	2.31759	0	0	0	0	0	0	0	0	0	0	1.57665	0	0	1.58333	0	1.57997	0	0	0	0	0
269	LOX6	1.70331	1.61556	2.04994	1.67789	1.6882	1.63944	0	0	2.22609	0	0	2.79427	0	0	0	0	0	0	0	0	0	0	0	0	0	0	0	0	0	1.54364	0	0	0	0	0	0	0	1.57665	0	0	1.58333	0	1.57997	0	0	0	0	0
270	LRK10L-1.2	0	0	0	0	0	0	0	0	0	0	0	0	0	0	0	0	0	0	0	0	0	0	0	0	0	0	0	0	0	0	0	0	0	0	0	0	0	0	0	0	0	0	0	0	0	0	0	0
271	LRK10L-2.7	0	0	0	0	0	0	0	0	0	0	0	0	0	0	0	0	0	0	0	0	0	0	0	0	0	0	0	0	0	0	0	0	0	0	0	0	0	0	0	0	0	0	0	0	0	0	0	0
272	LUT2	1.70331	1.61556	0	1.67789	1.6882	1.63944	0	0	0	0	0	2.79427	0	0	0	0	0	0	0	0	0	0	0	0	0	0	0	0	0	0	0	0	0	0	0	0	0	1.57665	0	0	1.58333	0	1.57997	0	0	0	0	0
273	LYSA1	0	0	0	0	0	0	0	0	0	0	0	0	0	0	0	0	0	0	0	0	0	0	0	0	0	0	0	0	0	0	0	0	0	0	0	0	0	0	0	0	0	0	0	0	0	0	0	0
274	MAB16.20	0	0	0	0	0	0	0	0	0	0	0	0	0	0	0	0	0	0	0	0	0	0	0	0	0	0	0	0	0	0	0	0	0	0	0	0	0	0	0	0	0	0	0	0	0	0	0	0
275	MAF2	0	0	0	0	0	0	0	0	0	0	0	0	0	0	0	0	0	0	0	0	0	0	0	0	0	0	0	0	0	0	0	0	0	0	0	0	0	0	0	0	0	0	0	0	0	0	0	0
276	MBB18.20	0	0	0	0	0	0	0	0	0	0	0	0	0	0	0	0	0	0	0	0	0	0	0	0	0	0	0	0	0	0	0	0	0	0	0	0	0	0	0	0	0	0	0	0	0	0	0	0
277	MDH3	0	0	0	0	0	0	0	0	0	0	0	0	0	0	0	0	0	0	0	0	0	0	0	0	0	0	0	0	0	0	0	0	0	0	0	0	0	0	0	0	0	0	0	0	0	0	0	0
278	MEE13.8	0	0	0	0	0	0	0	0	0	0	0	0	0	0	0	0	0	0	0	0	0	0	0	0	0	0	0	0	0	0	0	0	0	0	0	0	0	0	0	0	0	0	0	0	0	0	0	0
279	MEFG1	0	0	0	0	0	0	0	0	0	0	0	0	0	0	0	0	0	0	0	0	0	0	0	0	0	0	0	0	0	0	0	0	0	0	0	0	0	0	0	0	0	0	0	0	0	0	0	0
280	MEFG2	0	0	0	0	0	0	0	0	0	0	0	0	0	0	0	0	0	0	0	0	0	0	0	0	0	0	0	0	0	0	0	0	0	0	0	0	0	0	0	0	0	0	0	0	0	0	0	0
281	METK4	0	0	0	0	0	0	0	0	0	0	0	0	0	0	0	0	0	0	0	0	0	0	0	0	0	0	0	0	0	0	0	0	0	0	0	0	0	0	0	0	0	0	0	0	0	0	0	0
282	MFB16.14	0	0	0	0	0	0	0	0	0	0	0	0	0	0	0	0	0	0	0	0	0	0	0	0	0	0	0	0	0	0	0	0	0	0	0	0	0	0	0	0	0	0	0	0	0	0	0	0
283	MFDX1	1.70331	1.61556	0	1.67789	1.6882	0	0	0	0	1.62529	0	2.79427	0	1.87268	0	0	0	0	0	0	0	0	0	0	0	0	0	0	0	0	0	0	2.14628	0	0	0	0	1.57665	0	0	1.58333	0	1.57997	0	0	0	0	0
284	MNF13.1	0	0	0	0	0	0	0	0	0	0	0	0	0	0	0	0	0	0	0	0	0	0	0	0	0	0	0	0	0	0	0	0	0	0	0	0	0	0	0	0	0	0	0	0	0	0	0	0
285	MORF3	1.70331	1.61556	0	1.67789	1.6882	1.63944	0	0	0	1.62529	0	0	1.63481	0	0	0	0	0	0	0	0	0	0	0	0	0	0	0	0	0	0	0	0	0	1.77731	0	0	0	0	0	0	0	0	0	0	0	0	0
286	MRS2-7	0	0	0	0	0	0	0	0	0	0	0	0	0	0	0	0	0	0	0	0	0	0	0	0	0	0	0	0	0	0	0	0	0	0	0	0	0	0	0	0	0	0	0	0	0	0	0	0
287	MT-CYB	0	0	0	0	0	0	0	0	0	0	0	0	0	0	0	0	0	0	0	0	0	0	0	0	0	0	0	0	0	0	0	0	0	0	0	0	0	0	0	0	0	0	0	0	0	0	0	0
288	MVA3.30	0	0	0	0	0	0	0	0	0	0	0	0	0	0	0	0	0	0	0	0	0	0	0	0	0	0	0	0	0	0	0	0	0	0	0	0	0	0	0	0	0	0	0	0	0	0	0	0
289	MWD22.21	0	0	0	0	0	0	0	0	0	0	0	0	0	0	0	0	0	0	0	0	0	0	0	0	0	0	0	0	0	0	0	0	0	0	0	0	0	0	0	0	0	0	0	0	0	0	0	0
290	MYB16	1.70331	1.61556	2.04994	1.67789	1.6882	1.63944	2.34216	1.84286	2.22609	1.62529	2.80125	0	1.63481	0	2.99642	0	0	0	0	0	3.61537	2.22749	0	2.31883	0	0	2.31759	4.66822	0	1.54364	0	5.58332	0	0	0	0	0	1.57665	3.75595	2.01227	1.58333	2.58027	1.57997	0	0	0	0	0
291	MYB70	0	0	0	0	0	0	0	0	0	0	0	0	0	0	0	0	0	0	0	0	0	0	0	0	0	0	0	0	0	0	0	0	0	0	0	0	0	0	0	0	0	0	0	0	0	0	0	0
292	MYB96	1.70331	1.61556	2.04994	1.67789	1.6882	1.63944	2.34216	1.84286	2.22609	1.62529	2.80125	0	1.63481	0	2.99642	0	0	0	0	0	3.61537	2.22749	2.23908	2.31883	0	0	2.31759	4.66822	0	1.54364	2.28784	5.58332	0	1.84332	0	2.13195	3.2933	1.57665	3.75595	2.01227	1.58333	2.58027	1.57997	2.81602	0	2.14693	0	2.95419
293	NAC035	1.70331	1.61556	0	1.67789	1.6882	1.63944	0	1.84286	0	1.62529	0	0	1.63481	0	0	0	0	0	0	0	0	0	0	0	0	0	0	0	0	1.54364	0	0	0	0	0	0	0	1.57665	0	0	1.58333	0	1.57997	0	0	0	0	0
294	NAD-ME1	1.70331	1.61556	2.04994	1.67789	1.6882	0	0	0	2.22609	0	0	2.79427	0	0	0	0	0	0	0	0	0	0	0	0	0	0	0	0	0	0	0	0	0	0	0	0	0	0	0	2.01227	0	0	0	0	0	0	0	0
295	NADP-ME3	1.70331	1.61556	0	1.67789	1.6882	0	0	0	0	0	0	2.79427	0	0	0	0	0	0	0	0	0	0	0	0	0	0	0	0	0	0	0	0	0	0	0	0	0	0	0	0	0	0	0	0	0	0	0	0
296	ND4	0	0	0	0	0	0	0	0	0	0	0	0	0	0	0	0	0	0	0	0	0	0	0	0	0	0	0	0	0	0	0	0	0	0	0	0	0	0	0	0	0	0	0	0	0	0	0	0
297	NDA2	1.70331	0	0	0	0	0	0	0	0	0	0	2.79427	0	0	0	0	0	0	0	0	0	0	0	0	0	0	0	0	0	0	0	0	0	0	0	0	0	0	0	0	0	0	0	0	0	0	0	0
298	NDB3	1.70331	0	0	0	0	0	0	0	0	0	0	2.79427	0	0	0	0	0	0	0	0	0	0	0	0	0	0	0	0	0	0	0	0	0	0	0	0	0	0	0	0	0	0	0	0	0	0	0	0
299	NDK4	0	0	0	0	0	0	0	0	0	0	0	0	0	0	0	0	0	0	0	0	0	0	0	0	0	0	0	0	0	0	0	0	0	0	0	0	0	0	0	0	0	0	0	0	0	0	0	0
300	NEK5	1.70331	1.61556	0	1.67789	1.6882	1.63944	0	1.84286	0	1.62529	0	0	1.63481	1.87268	0	1.97965	2.77041	2.35573	0	1.90064	0	0	0	0	2.96005	2.04645	0	0	0	1.54364	0	0	0	0	1.77731	0	0	0	0	0	0	0	0	0	0	0	0	0
301	NET1B	0	0	0	0	0	0	0	0	0	0	0	0	0	0	0	0	0	0	0	0	0	0	0	0	0	0	0	0	0	0	0	0	0	0	0	0	0	0	0	0	0	0	0	0	0	0	0	0
302	NET4B	0	0	0	0	0	0	0	0	0	0	0	0	0	0	0	0	0	0	0	0	0	0	0	0	0	0	0	0	0	0	0	0	0	0	0	0	0	0	0	0	0	0	0	0	0	0	0	0
303	NFYA8	0	0	0	0	0	0	0	0	0	0	0	0	0	0	0	0	0	0	0	0	0	0	0	0	0	0	0	0	0	0	0	0	0	0	0	0	0	0	0	0	0	0	0	0	0	0	0	0
304	NFYB2	0	0	0	0	0	0	0	0	0	0	0	0	0	0	0	0	0	0	0	0	0	0	0	0	0	0	0	0	0	0	0	0	0	0	0	0	0	0	0	0	0	0	0	0	0	0	0	0
305	NIK2	1.70331	1.61556	2.04994	1.67789	1.6882	1.63944	0	1.84286	2.22609	1.62529	0	0	1.63481	1.87268	0	1.97965	2.77041	2.35573	0	1.90064	0	0	2.23908	0	2.96005	2.04645	0	0	0	1.54364	2.28784	0	2.14628	1.84332	1.77731	2.13195	0	0	0	0	0	0	0	0	0	0	0	0
306	NMAT1	1.70331	1.61556	0	1.67789	1.6882	1.63944	0	1.84286	0	1.62529	0	0	1.63481	0	0	0	0	0	0	0	0	0	0	0	0	0	0	0	0	1.54364	0	0	0	0	0	0	0	0	0	0	0	0	0	0	0	0	0	0
307	NPF8.5	0	0	0	0	0	0	0	0	0	0	0	0	0	0	0	0	0	0	0	0	0	0	0	0	0	0	0	0	0	0	0	0	0	0	0	0	0	0	0	0	0	0	0	0	0	0	0	0
308	NPY3	1.70331	1.61556	2.04994	1.67789	1.6882	1.63944	0	1.84286	0	1.62529	0	0	1.63481	1.87268	0	1.97965	0	0	0	1.90064	0	0	0	0	0	2.04645	0	0	2.21407	0	0	0	0	0	1.77731	0	0	0	0	2.01227	0	0	0	0	0	0	0	0
309	NRAMP1	0	0	0	0	0	0	0	0	0	0	0	0	0	0	0	0	0	0	0	0	0	0	0	0	0	0	0	0	0	1.54364	0	0	0	0	0	0	0	0	0	0	0	0	0	0	0	0	0	0
310	NRP2	1.70331	1.61556	2.04994	1.67789	1.6882	1.63944	0	1.84286	2.22609	1.62529	0	0	1.63481	0	0	0	0	0	0	0	0	0	0	0	0	0	0	0	0	0	0	0	0	1.84332	0	0	0	0	0	0	0	0	0	0	0	0	0	0
311	NRPB8B	1.70331	1.61556	0	1.67789	1.6882	1.63944	0	1.84286	0	1.62529	0	0	1.63481	0	0	0	0	0	0	0	0	0	0	0	0	0	0	0	0	0	0	0	0	0	0	0	0	1.57665	0	0	1.58333	0	1.57997	0	0	0	0	0
312	NRPD2b	1.70331	1.61556	0	1.67789	1.6882	1.63944	0	1.84286	0	1.62529	0	0	1.63481	0	0	0	0	0	0	0	0	0	0	0	0	0	0	0	0	1.54364	0	0	0	0	0	0	0	1.57665	0	0	1.58333	0	1.57997	0	0	0	0	0
313	NUDT10	0	0	0	0	0	0	0	0	0	0	0	0	0	0	0	0	0	0	0	0	0	0	0	0	0	0	0	0	0	0	0	0	0	0	0	0	0	0	0	0	0	0	0	0	0	0	0	0
314	NUDT24	0	0	0	0	0	0	0	0	0	0	0	0	0	0	0	0	0	0	0	0	0	0	0	0	0	0	0	0	0	0	0	0	0	0	0	0	0	0	0	0	0	0	0	0	0	0	0	0
315	NUDT26	0	0	0	0	0	0	0	0	0	0	0	0	0	0	0	0	0	0	0	0	0	0	0	0	0	0	0	0	0	0	0	0	0	0	0	0	0	0	0	0	0	0	0	0	0	0	0	0
316	OASA2	1.70331	1.61556	2.04994	1.67789	1.6882	1.63944	2.34216	0	0	1.62529	0	0	0	1.87268	0	0	0	0	0	0	0	0	0	0	0	0	0	0	0	0	0	0	0	0	0	0	0	1.57665	0	0	1.58333	2.58027	1.57997	0	0	0	0	0
317	OEP162	0	0	0	0	0	0	0	0	0	0	0	0	0	0	0	0	0	0	0	0	0	0	0	0	0	0	0	0	0	0	0	0	0	0	0	0	0	0	0	0	0	0	0	0	0	0	0	0
318	OPR2	1.70331	1.61556	2.04994	1.67789	1.6882	1.63944	0	0	2.22609	0	0	2.79427	0	0	0	0	0	0	0	0	0	0	0	0	0	0	0	0	0	0	0	0	0	0	0	0	0	1.57665	0	0	1.58333	0	1.57997	0	0	0	0	0
319	OPT2	0	0	0	0	0	0	0	0	0	0	0	0	0	0	0	0	0	0	0	0	0	0	0	0	0	0	0	0	0	0	0	0	0	0	0	0	0	0	0	0	0	0	0	0	0	0	0	0
320	OTU6	0	0	0	0	0	0	0	0	0	0	0	0	0	0	0	0	0	0	0	0	0	0	0	0	0	0	0	0	0	0	0	0	0	0	0	0	0	0	0	0	0	0	0	0	0	0	0	0
321	PAD4	1.70331	1.61556	2.04994	1.67789	0	1.63944	2.34216	0	2.22609	0	2.80125	0	0	0	2.99642	0	0	0	0	0	3.61537	2.22749	2.23908	2.31883	0	0	2.31759	4.66822	2.21407	1.54364	2.28784	5.58332	2.14628	1.84332	0	2.13195	3.2933	0	3.75595	2.01227	0	0	0	2.81602	0	2.14693	0	0
322	PAE7	0	0	0	0	0	0	0	0	0	0	0	0	0	0	0	0	0	0	0	0	0	0	0	0	0	0	0	0	0	0	0	0	0	0	0	0	0	0	0	0	0	0	0	0	0	0	0	0
323	PAP12	1.70331	1.61556	2.04994	0	1.6882	0	0	0	2.22609	0	0	0	0	0	0	0	0	2.35573	0	0	0	0	2.23908	0	0	0	0	0	2.21407	0	0	0	0	1.84332	0	0	0	0	0	0	0	0	0	0	0	0	0	0
324	PBP1	0	0	0	0	0	0	0	0	0	0	0	0	0	0	0	0	0	0	0	0	0	0	0	0	0	0	0	0	0	0	0	0	0	0	0	0	0	0	0	0	0	0	0	0	0	0	0	0
325	PBS1	1.70331	1.61556	2.04994	1.67789	1.6882	1.63944	0	1.84286	2.22609	1.62529	0	0	1.63481	1.87268	0	1.97965	2.77041	2.35573	0	1.90064	0	0	2.23908	0	2.96005	2.04645	0	0	2.21407	1.54364	2.28784	0	2.14628	1.84332	1.77731	2.13195	0	0	0	0	0	0	0	0	0	0	0	0
326	PER59	0	0	0	0	0	0	0	0	0	0	0	0	0	0	0	0	0	0	0	0	0	0	0	0	0	0	0	0	0	0	0	0	0	0	0	0	0	0	0	0	0	0	0	0	0	0	0	0
327	PER71	0	0	0	0	0	0	0	0	0	0	0	0	0	0	0	0	0	0	0	0	0	0	0	0	0	0	0	0	0	0	0	0	0	0	0	0	0	0	0	0	0	0	0	0	0	0	0	0
328	PETE	0	0	0	0	0	0	0	0	0	0	0	0	0	0	0	0	0	0	0	0	0	0	0	0	0	0	0	0	0	0	0	0	0	0	0	0	0	0	0	0	0	0	0	0	0	0	0	0
329	PGDH1	0	0	0	0	0	0	0	0	0	0	0	0	0	0	0	0	0	0	0	0	0	0	0	0	0	0	0	0	0	0	0	0	0	0	0	0	0	0	0	0	0	0	0	0	0	0	0	0
330	PGL2	1.70331	1.61556	0	1.67789	1.6882	1.63944	0	0	0	1.62529	0	2.79427	0	1.87268	0	0	0	2.35573	0	0	0	0	0	0	0	0	0	0	0	0	0	0	0	0	0	0	0	0	0	0	0	0	0	0	0	0	0	0
331	PHL2	0	0	0	0	0	0	0	0	0	0	0	0	0	0	0	0	0	0	0	0	0	0	0	0	0	0	0	0	0	0	0	0	0	0	0	0	0	0	0	0	0	0	0	0	0	0	0	0
332	PHS2	1.70331	1.61556	2.04994	1.67789	1.6882	1.63944	2.34216	1.84286	2.22609	0	2.80125	2.79427	1.63481	0	2.99642	0	0	0	0	0	0	0	0	0	0	0	0	0	0	0	0	0	0	0	0	0	0	0	0	2.01227	0	2.58027	0	0	0	0	0	0
333	PHT1-8	0	0	0	0	0	0	0	0	0	0	0	0	0	0	0	0	0	0	0	0	0	0	0	0	0	0	0	0	0	0	0	0	0	0	0	0	0	0	0	0	0	0	0	0	0	0	0	0
334	PIP1B	0	0	0	0	0	0	0	0	0	0	0	0	0	0	0	0	0	0	0	0	0	0	0	0	0	0	0	0	0	0	0	0	0	0	0	0	0	0	0	0	0	0	0	0	0	0	0	0
335	PLP5	1.70331	0	2.04994	1.67789	0	1.63944	0	0	2.22609	0	0	0	0	0	0	0	0	0	0	0	0	0	0	0	0	0	0	0	0	0	2.28784	0	0	0	0	0	0	0	0	0	0	0	0	0	0	0	0	0
336	PLT5	0	0	0	0	0	0	0	0	0	0	0	0	0	0	0	0	0	0	0	0	0	0	0	0	0	0	0	0	0	0	0	0	0	0	0	0	0	0	0	0	0	0	0	0	0	0	0	0
337	PMD1	0	1.61556	0	0	0	0	0	0	0	0	0	0	0	0	0	0	0	0	0	0	0	0	0	0	0	0	0	0	0	0	0	0	0	0	0	0	0	0	0	0	0	0	0	0	0	0	0	0
338	PNSB3	1.70331	1.61556	0	0	1.6882	0	0	0	0	0	0	2.79427	0	0	0	0	0	0	0	0	0	0	0	0	0	0	0	0	0	0	0	0	0	0	0	0	0	0	0	0	0	0	0	0	0	0	4.33681	0
339	PP2A1	0	0	0	0	0	0	0	0	0	0	0	0	0	0	0	0	0	0	0	0	0	0	0	0	0	0	0	0	0	0	0	0	0	0	0	0	0	0	0	0	0	0	0	0	0	0	0	0
340	PP2AB1	1.70331	1.61556	0	1.67789	1.6882	1.63944	0	1.84286	0	1.62529	0	0	1.63481	1.87268	0	1.97965	0	2.35573	0	1.90064	0	0	0	0	0	2.04645	0	0	0	1.54364	0	0	0	0	1.77731	0	0	0	0	0	0	0	0	0	0	0	0	0
341	PPOX1	0	0	0	0	0	0	0	0	0	0	0	0	0	0	0	0	0	0	0	0	0	0	0	0	0	0	0	0	0	0	0	0	0	0	0	0	0	0	0	0	0	0	0	0	0	0	0	0
342	PR5K	1.70331	1.61556	2.04994	1.67789	1.6882	1.63944	0	1.84286	0	1.62529	0	0	1.63481	1.87268	0	1.97965	2.77041	2.35573	0	1.90064	0	0	2.23908	0	2.96005	2.04645	0	0	2.21407	1.54364	0	0	2.14628	1.84332	1.77731	2.13195	0	0	0	0	0	0	0	0	0	0	0	0
343	PRB1	0	0	2.04994	0	0	0	2.34216	0	2.22609	0	2.80125	0	0	0	2.99642	0	0	0	0	0	3.61537	2.22749	0	2.31883	0	0	2.31759	4.66822	2.21407	0	2.28784	5.58332	2.14628	0	0	0	0	0	3.75595	0	0	0	0	0	0	0	0	0
344	PRF2	0	0	0	0	0	0	0	0	0	0	0	0	0	0	0	0	0	0	0	0	0	0	0	0	0	0	0	0	0	0	0	0	0	0	0	0	0	0	0	0	0	0	0	0	0	0	0	0
345	psaA	1.70331	1.61556	0	1.67789	1.6882	1.63944	0	1.84286	0	1.62529	0	2.79427	1.63481	1.87268	0	1.97965	0	0	15.9017	1.90064	0	0	0	0	0	2.04645	0	0	0	0	0	0	0	0	1.77731	0	0	0	0	0	0	0	0	0	0	0	4.33681	0
346	psaB	1.70331	1.61556	0	1.67789	1.6882	1.63944	0	1.84286	0	1.62529	0	2.79427	1.63481	1.87268	0	1.97965	0	0	15.9017	1.90064	0	0	0	0	0	2.04645	0	0	0	0	0	0	0	0	1.77731	0	0	0	0	0	0	0	0	0	0	0	4.33681	0
347	psbA	1.70331	1.61556	2.04994	1.67789	1.6882	1.63944	2.34216	1.84286	2.22609	1.62529	0	2.79427	1.63481	1.87268	0	1.97965	0	0	15.9017	1.90064	0	0	0	0	0	2.04645	0	0	0	0	0	0	0	0	1.77731	0	0	0	0	0	0	0	0	0	0	0	4.33681	0
348	psbB	1.70331	1.61556	0	1.67789	1.6882	1.63944	0	1.84286	0	1.62529	0	2.79427	1.63481	1.87268	0	1.97965	0	0	15.9017	1.90064	0	0	0	0	0	2.04645	0	0	0	0	0	0	0	0	1.77731	0	0	0	0	0	0	0	0	0	0	0	4.33681	0
349	psbC	1.70331	1.61556	0	1.67789	1.6882	1.63944	0	1.84286	0	1.62529	0	2.79427	1.63481	1.87268	0	1.97965	0	0	15.9017	1.90064	0	0	0	0	0	2.04645	0	0	0	0	0	0	0	0	1.77731	0	0	0	0	0	0	0	0	0	0	0	4.33681	0
350	psbD	1.70331	1.61556	0	1.67789	1.6882	1.63944	0	1.84286	0	1.62529	0	2.79427	1.63481	1.87268	0	1.97965	0	0	15.9017	1.90064	0	0	0	0	0	2.04645	0	0	0	0	0	0	0	0	1.77731	0	0	0	0	0	0	0	0	0	0	0	4.33681	0
351	PSBO2	1.70331	1.61556	2.04994	0	1.6882	0	0	0	0	0	0	2.79427	0	0	0	0	0	0	0	0	0	0	0	0	0	0	0	0	0	1.54364	0	0	0	0	0	0	0	0	0	2.01227	0	0	0	0	0	0	4.33681	0
352	PSL5	0	0	0	0	0	0	0	0	0	0	0	0	0	0	0	0	0	0	0	0	0	0	0	0	0	0	0	0	0	0	0	0	0	0	0	0	0	0	0	0	0	0	0	0	0	0	0	0
353	PTST2	0	0	0	0	0	0	0	0	0	0	0	0	0	0	0	0	0	0	0	0	0	0	0	0	0	0	0	0	0	0	0	0	0	0	0	0	0	0	0	0	0	0	0	0	0	0	0	0
354	PUB12	1.70331	1.61556	2.04994	1.67789	1.6882	1.63944	0	1.84286	0	1.62529	0	0	1.63481	1.87268	0	1.97965	0	0	0	1.90064	0	0	2.23908	0	0	2.04645	0	0	0	1.54364	0	0	0	1.84332	1.77731	2.13195	0	1.57665	0	0	1.58333	0	1.57997	0	0	0	0	0
355	PUB46	0	0	0	0	0	0	0	0	0	0	0	0	0	0	0	0	0	0	0	0	0	0	0	0	0	0	0	0	0	0	0	0	0	0	0	0	0	0	0	0	0	0	0	0	0	0	0	0
356	PUMP5	0	0	0	0	0	0	0	0	0	0	0	0	0	0	0	0	0	0	0	0	0	0	0	0	0	0	0	0	0	0	0	0	0	0	0	0	0	0	0	0	0	0	0	0	0	0	0	0
357	PYD2	1.70331	1.61556	2.04994	1.67789	1.6882	1.63944	0	0	0	1.62529	0	0	0	1.87268	0	0	0	0	0	0	0	0	2.23908	0	0	0	0	0	2.21407	1.54364	0	0	0	1.84332	0	0	0	1.57665	0	0	1.58333	0	1.57997	0	0	0	0	0
358	RBCS-1B	0	0	0	0	0	0	0	0	0	0	0	0	0	0	0	0	0	0	0	0	0	0	0	0	0	0	0	0	0	0	0	0	0	0	0	0	0	0	0	0	0	0	0	0	0	0	0	0
359	RBG4	0	0	0	0	0	0	0	0	0	0	0	0	0	0	0	0	0	0	0	0	0	0	0	0	0	0	0	0	0	0	0	0	0	0	0	0	0	0	0	0	0	0	0	0	0	0	0	0
360	RBP47A	1.70331	1.61556	2.04994	1.67789	1.6882	1.63944	2.34216	0	2.22609	1.62529	0	0	1.63481	0	0	0	0	0	0	0	0	2.22749	0	2.31883	0	0	2.31759	0	0	0	0	0	0	1.84332	0	0	0	0	0	2.01227	0	0	0	0	0	0	0	2.95419
361	RDUF1	1.70331	1.61556	2.04994	1.67789	1.6882	1.63944	2.34216	1.84286	2.22609	1.62529	2.80125	0	1.63481	1.87268	2.99642	1.97965	0	0	0	1.90064	3.61537	2.22749	2.23908	2.31883	0	2.04645	2.31759	0	0	1.54364	0	0	0	1.84332	1.77731	2.13195	3.2933	0	0	2.01227	0	2.58027	0	2.81602	0	2.14693	0	0
362	RECG	0	0	0	0	0	0	0	0	0	0	0	0	0	0	0	0	0	0	0	0	0	0	0	0	0	0	0	0	0	0	0	0	0	0	0	0	0	0	0	0	0	0	0	0	0	0	0	0
363	RER1	0	0	0	0	0	0	0	0	0	0	0	0	0	0	0	0	0	0	0	0	0	0	0	0	0	0	0	0	0	0	0	0	0	0	0	0	0	0	0	0	0	0	0	0	0	0	0	0
364	RH26	0	0	0	0	0	0	0	0	0	0	0	0	0	0	0	0	0	0	0	0	0	0	0	0	0	0	0	0	0	0	0	0	0	0	0	0	0	0	0	0	0	0	0	0	0	0	0	0
365	RKS1	0	0	0	0	0	0	0	0	0	0	0	0	0	0	0	0	0	0	0	0	0	0	0	0	0	0	0	0	0	0	0	0	0	0	0	0	0	0	0	0	0	0	0	0	0	0	0	0
366	RLP34	0	0	0	0	0	0	0	0	0	0	0	0	0	0	0	0	0	0	0	0	0	0	0	0	0	0	0	0	0	0	0	0	0	0	0	0	0	0	0	0	0	0	0	0	0	0	0	0
367	RLT2	1.70331	1.61556	0	1.67789	1.6882	1.63944	0	1.84286	0	1.62529	0	0	1.63481	0	0	0	0	0	0	0	0	0	0	0	0	0	0	0	0	1.54364	0	0	0	0	0	0	0	1.57665	0	0	1.58333	0	1.57997	0	0	0	0	0
368	RPL11	0	0	0	0	0	0	0	0	0	0	0	0	0	0	0	0	0	0	0	0	0	0	0	0	0	0	0	0	0	0	0	0	0	0	0	0	0	0	0	0	0	0	0	0	0	0	0	0
369	RPL15	1.70331	1.61556	2.04994	1.67789	1.6882	1.63944	2.34216	1.84286	0	1.62529	0	0	1.63481	1.87268	0	1.97965	0	0	0	1.90064	0	2.22749	0	2.31883	0	0	2.31759	0	0	0	0	0	0	0	0	0	0	1.57665	0	0	1.58333	0	1.57997	0	0	0	0	0
370	RPL37AC	0	0	0	0	0	0	0	0	0	0	0	0	0	0	0	0	0	0	0	0	0	0	0	0	0	0	0	0	0	0	0	0	0	0	0	0	0	0	0	0	0	0	0	0	0	0	0	0
371	RPP0C	0	0	0	0	0	0	0	0	0	0	0	0	0	0	0	0	0	0	0	0	0	0	0	0	0	0	0	0	0	0	0	0	0	0	0	0	0	0	0	0	0	0	0	0	0	0	0	0
372	RPP13	0	1.61556	2.04994	0	0	0	0	0	2.22609	0	0	0	0	0	0	0	0	0	0	0	0	0	2.23908	0	0	0	0	0	2.21407	1.54364	2.28784	0	2.14628	1.84332	0	2.13195	0	0	0	0	0	0	0	0	0	0	0	0
373	RPP2B	0	0	0	0	0	0	0	0	0	0	0	0	0	0	0	0	0	0	0	0	0	0	0	0	0	0	0	0	0	0	0	0	0	0	0	0	0	0	0	0	0	0	0	0	0	0	0	0
374	RPP8	0	1.61556	2.04994	0	0	0	2.34216	0	2.22609	0	2.80125	0	0	0	2.99642	0	0	0	0	0	3.61537	2.22749	2.23908	2.31883	0	0	2.31759	4.66822	2.21407	1.54364	2.28784	5.58332	2.14628	1.84332	0	2.13195	3.2933	0	3.75595	2.01227	0	0	0	2.81602	0	2.14693	0	0
375	RPP8L3	0	0	0	0	0	0	0	0	0	0	0	0	0	0	0	0	0	0	0	0	0	0	0	0	0	0	0	0	0	0	0	0	0	0	0	0	0	0	0	0	0	0	0	0	0	0	0	0
376	RPP8L4	0	0	0	0	0	0	0	0	0	0	0	0	0	0	0	0	0	0	0	0	0	0	0	0	0	0	0	0	0	0	0	0	0	0	0	0	0	0	0	0	0	0	0	0	0	0	0	0
377	RPPL1	0	0	0	0	0	0	0	0	0	0	0	0	0	0	0	0	0	0	0	0	0	0	0	0	0	0	0	0	0	0	0	0	0	0	0	0	0	0	0	0	0	0	0	0	0	0	0	0
378	rps4	0	0	0	0	0	0	0	0	0	0	0	0	0	0	0	0	0	0	0	0	0	0	0	0	0	0	0	0	0	0	0	0	0	0	0	0	0	0	0	0	0	0	0	0	0	0	0	0
379	RPS6	0	0	0	0	0	0	0	0	0	0	0	0	0	0	0	0	0	0	0	0	0	0	0	0	0	0	0	0	0	0	0	0	0	0	0	0	0	0	0	0	0	0	0	0	0	0	0	0
380	RPS7	1.70331	1.61556	0	1.67789	1.6882	1.63944	0	1.84286	0	1.62529	0	0	1.63481	1.87268	0	1.97965	0	0	0	1.90064	0	0	0	0	0	0	0	0	0	0	0	0	0	0	0	0	0	1.57665	0	0	1.58333	0	1.57997	0	0	0	0	0
381	rps7-A	0	0	0	0	0	0	0	0	0	0	0	0	0	0	0	0	0	0	0	0	0	0	0	0	0	0	0	0	0	0	0	0	0	0	0	0	0	0	0	0	0	0	0	0	0	0	0	0
382	RRP45A	1.70331	1.61556	0	1.67789	1.6882	1.63944	0	1.84286	0	1.62529	0	0	1.63481	0	0	0	0	0	0	0	0	0	0	0	0	0	0	0	0	1.54364	0	0	0	0	0	0	0	0	0	0	0	0	0	0	0	0	0	0
383	RTNLB6	0	0	0	0	0	0	0	0	0	0	0	0	0	0	0	0	0	0	0	0	0	0	0	0	0	0	0	0	0	0	0	0	0	0	0	0	0	0	0	0	0	0	0	0	0	0	0	0
384	SBE2.1	1.70331	1.61556	2.04994	1.67789	1.6882	1.63944	2.34216	1.84286	0	0	2.80125	2.79427	1.63481	0	0	0	0	0	0	0	0	2.22749	0	0	0	0	0	0	0	1.54364	0	0	0	1.84332	0	0	0	1.57665	0	2.01227	1.58333	0	1.57997	2.81602	0	2.14693	0	0
385	SBH1	1.70331	1.61556	2.04994	1.67789	1.6882	1.63944	0	0	0	1.62529	0	2.79427	0	1.87268	0	0	0	0	0	0	0	0	0	0	0	0	0	0	0	0	0	0	0	0	0	0	0	1.57665	0	2.01227	1.58333	0	1.57997	0	0	0	0	0
386	SCL21	1.70331	1.61556	0	1.67789	1.6882	1.63944	0	1.84286	0	1.62529	0	0	1.63481	0	0	0	0	0	0	0	0	0	0	0	0	0	0	0	0	1.54364	0	0	0	0	0	0	0	1.57665	0	0	1.58333	0	1.57997	0	0	0	0	0
387	SCPL21	1.70331	0	0	1.67789	0	1.63944	0	0	0	1.62529	0	0	1.63481	1.87268	0	0	0	0	0	1.90064	0	0	0	0	0	0	0	0	0	0	0	0	0	0	0	0	0	0	0	0	0	0	0	0	0	0	0	0
388	SCPL42	1.70331	1.61556	0	1.67789	1.6882	1.63944	0	1.84286	0	1.62529	0	0	1.63481	1.87268	0	1.97965	0	0	0	1.90064	0	0	0	0	0	0	0	0	0	0	0	0	0	0	0	0	0	0	0	0	0	0	0	0	0	0	0	0
389	SCPL46	1.70331	1.61556	0	1.67789	1.6882	1.63944	0	1.84286	0	1.62529	0	0	1.63481	1.87268	0	1.97965	0	0	0	1.90064	0	0	0	0	0	0	0	0	0	0	0	0	0	0	0	0	0	0	0	0	0	0	0	0	0	0	0	0
390	SCPL48	1.70331	0	0	1.67789	1.6882	1.63944	0	1.84286	0	1.62529	0	0	1.63481	1.87268	0	1.97965	0	0	0	1.90064	0	0	0	0	0	0	0	0	0	0	0	0	0	0	0	0	0	0	0	0	0	0	0	0	0	0	0	0
391	SD16	0	0	0	0	0	0	0	0	0	0	0	0	0	0	0	0	0	0	0	0	0	0	0	0	0	0	0	0	0	0	0	0	0	0	0	0	0	0	0	0	0	0	0	0	0	0	0	0
392	SD17	0	0	0	0	0	0	0	0	0	0	0	0	0	0	0	0	0	0	0	0	0	0	0	0	0	0	0	0	0	0	0	0	0	0	0	0	0	0	0	0	0	0	0	0	0	0	0	0
393	SD18	0	0	0	0	0	0	0	0	0	0	0	0	0	0	0	0	0	0	0	0	0	0	0	0	0	0	0	0	0	0	0	0	0	0	0	0	0	0	0	0	0	0	0	0	0	0	0	0
394	SD22	0	0	0	0	0	0	0	0	0	0	0	0	0	0	0	0	0	0	0	0	0	0	0	0	0	0	0	0	0	0	0	0	0	0	0	0	0	0	0	0	0	0	0	0	0	0	0	0
395	SDN3	1.70331	1.61556	0	1.67789	1.6882	1.63944	0	1.84286	0	1.62529	0	0	1.63481	0	0	0	0	0	0	0	0	0	0	0	0	0	0	0	0	1.54364	0	0	0	0	0	0	0	1.57665	0	0	1.58333	0	1.57997	0	0	0	0	0
396	SERK2	1.70331	1.61556	2.04994	1.67789	1.6882	1.63944	2.34216	1.84286	0	1.62529	2.80125	0	1.63481	1.87268	0	1.97965	2.77041	2.35573	0	1.90064	0	2.22749	2.23908	2.31883	2.96005	2.04645	2.31759	0	0	1.54364	0	0	2.14628	1.84332	1.77731	2.13195	0	0	3.75595	0	0	0	0	2.81602	0	2.14693	0	0
397	SIRK	0	0	0	0	0	0	0	0	0	0	0	0	0	0	0	0	0	0	0	0	0	0	0	0	0	0	0	0	0	0	0	0	0	0	0	0	0	0	0	0	0	0	0	0	0	0	0	0
398	SKIP19	0	0	0	0	0	0	0	0	0	0	0	0	0	0	0	0	0	0	0	0	0	0	0	0	0	0	0	0	0	0	0	0	0	0	0	0	0	0	0	0	0	0	0	0	0	0	0	0
399	SLD1	1.70331	1.61556	2.04994	1.67789	1.6882	1.63944	0	0	2.22609	1.62529	0	2.79427	0	1.87268	0	0	0	0	0	0	0	0	0	0	0	0	0	0	0	0	0	0	0	1.84332	0	0	0	1.57665	0	2.01227	1.58333	0	1.57997	0	0	0	0	2.95419
400	SLP1	1.70331	1.61556	0	1.67789	1.6882	1.63944	0	1.84286	0	1.62529	0	0	1.63481	1.87268	0	1.97965	0	2.35573	0	1.90064	0	0	0	0	0	2.04645	0	0	0	0	0	0	0	0	1.77731	0	0	0	0	0	0	0	0	0	0	0	0	0
401	SPY	1.70331	1.61556	2.04994	1.67789	1.6882	1.63944	2.34216	1.84286	0	1.62529	2.80125	0	1.63481	1.87268	2.99642	1.97965	0	0	0	1.90064	0	2.22749	2.23908	2.31883	0	2.04645	2.31759	0	0	1.54364	0	0	0	1.84332	1.77731	2.13195	3.2933	1.57665	0	0	1.58333	0	1.57997	2.81602	0	2.14693	0	0
402	SRK2B	0	0	0	0	0	0	0	0	0	0	0	0	0	0	0	0	0	0	0	0	0	0	0	0	0	0	0	0	0	0	0	0	0	0	0	0	0	0	0	0	0	0	0	0	0	0	0	0
403	SRO1	0	0	2.04994	0	0	0	0	0	2.22609	0	0	0	0	0	0	0	0	0	0	0	0	0	0	0	0	0	0	0	0	0	0	0	0	0	0	0	0	0	0	2.01227	0	0	0	0	0	0	0	0
404	SS2	0	0	0	0	0	0	0	0	0	0	0	0	0	0	0	0	0	0	0	0	0	0	0	0	0	0	0	0	0	0	0	0	0	0	0	0	0	0	0	0	0	0	0	0	0	0	0	0
405	SWEET1	0	1.61556	0	0	0	0	0	0	0	0	0	0	0	0	0	0	0	0	0	0	0	0	0	0	0	0	0	0	0	0	0	0	0	0	0	0	0	0	0	0	0	0	0	0	0	0	0	0
406	T16K5.150	0	0	0	0	0	0	0	0	0	0	0	0	0	0	0	0	0	0	0	0	0	0	0	0	0	0	0	0	0	0	0	0	0	0	0	0	0	0	0	0	0	0	0	0	0	0	0	0
407	T1E3_60	0	0	0	0	0	0	0	0	0	0	0	0	0	0	0	0	0	0	0	0	0	0	0	0	0	0	0	0	0	0	0	0	0	0	0	0	0	0	0	0	0	0	0	0	0	0	0	0
408	T30F21.21	0	0	0	0	0	0	0	0	0	0	0	0	0	0	0	0	0	0	0	0	0	0	0	0	0	0	0	0	0	0	0	0	0	0	0	0	0	0	0	0	0	0	0	0	0	0	0	0
409	TCP4	1.70331	1.61556	0	1.67789	1.6882	1.63944	0	1.84286	0	1.62529	0	0	1.63481	0	0	0	0	0	0	0	0	0	0	0	0	0	0	0	0	1.54364	0	0	0	0	0	0	0	1.57665	0	0	1.58333	0	1.57997	0	0	0	0	0
410	TIC32	0	0	0	0	0	0	0	0	0	0	0	0	0	0	0	0	0	0	0	0	0	0	0	0	0	0	0	0	0	0	0	0	0	0	0	0	0	0	0	0	0	0	0	0	0	0	0	0
411	TIP1-1	0	0	0	0	0	0	0	0	0	0	0	0	0	0	0	0	0	0	0	0	0	0	0	0	0	0	0	0	0	0	0	0	0	0	0	0	0	0	0	0	0	0	0	0	0	0	0	0
412	TPL	1.70331	1.61556	2.04994	1.67789	1.6882	1.63944	2.34216	1.84286	0	1.62529	2.80125	0	1.63481	0	2.99642	0	0	0	0	0	0	2.22749	2.23908	2.31883	0	0	2.31759	0	0	1.54364	0	0	0	1.84332	0	2.13195	3.2933	1.57665	0	0	1.58333	0	1.57997	2.81602	0	2.14693	0	0
413	TRFL6	0	0	0	0	0	0	0	0	0	0	0	0	0	0	0	0	0	0	0	0	0	0	0	0	0	0	0	0	0	0	0	0	0	0	0	0	0	0	0	0	0	0	0	0	0	0	0	0
414	TSB2	1.70331	1.61556	0	1.67789	1.6882	1.63944	0	0	0	1.62529	0	0	0	1.87268	0	0	0	0	0	0	0	0	0	0	0	0	0	0	0	0	0	0	0	0	0	0	0	1.57665	0	0	1.58333	0	1.57997	0	0	0	0	0
415	TUBB2	0	0	0	0	0	0	0	0	0	0	0	0	0	0	0	0	0	0	0	0	0	0	0	0	0	0	0	0	0	0	0	0	0	0	0	0	0	0	0	0	0	0	0	0	0	0	0	0
416	UGT72B3	1.70331	0	0	0	0	0	0	0	0	0	0	0	0	0	0	0	0	0	0	0	0	0	0	0	0	0	0	0	0	0	0	0	0	0	0	0	0	0	0	0	0	0	0	0	0	0	0	0
417	UGT73B5	1.70331	0	2.04994	0	0	0	0	0	2.22609	0	0	0	0	0	0	0	0	0	0	0	0	0	0	0	0	0	0	0	2.21407	0	2.28784	0	2.14628	0	0	0	0	0	0	0	0	0	0	0	0	0	0	0
418	UGT74E1	0	0	0	0	0	0	0	0	0	0	0	0	0	0	0	0	0	0	0	0	0	0	0	0	0	0	0	0	0	0	0	0	0	0	0	0	0	0	0	0	0	0	0	0	0	0	0	0
419	UGT79B2	0	0	0	0	0	0	0	0	0	0	0	0	0	0	0	0	0	0	0	0	0	0	0	0	0	0	0	0	0	0	0	0	0	0	0	0	0	0	0	0	0	0	0	0	0	0	0	0
420	UGT85A2	1.70331	0	0	0	0	0	0	0	0	0	0	0	0	0	0	0	0	0	0	0	0	0	0	0	0	0	0	0	0	0	0	0	0	0	0	0	0	0	0	0	0	0	0	0	0	0	0	0
421	UGT87A1	0	0	0	0	0	0	0	0	0	0	0	0	0	0	0	0	0	0	0	0	0	0	0	0	0	0	0	0	0	0	0	0	0	0	0	0	0	0	0	0	0	0	0	0	0	0	0	0
422	UPF1	0	0	0	0	0	0	0	0	0	0	0	0	0	0	0	0	0	0	0	0	0	0	0	0	0	0	0	0	0	0	0	0	0	0	0	0	0	0	0	0	0	0	0	0	0	0	0	0
423	UVR8	1.70331	1.61556	2.04994	1.67789	1.6882	1.63944	0	1.84286	0	1.62529	0	0	1.63481	1.87268	0	1.97965	0	0	15.9017	1.90064	0	0	2.23908	0	0	2.04645	0	0	2.21407	1.54364	0	0	0	1.84332	1.77731	2.13195	0	0	0	2.01227	0	0	0	0	0	0	0	0
424	VAMP722	0	0	0	0	0	0	0	0	0	0	0	0	0	0	0	0	0	0	0	0	0	0	0	0	0	0	0	0	0	0	0	0	0	0	0	0	0	0	0	0	0	0	0	0	0	0	0	0
425	VBF	0	0	0	0	0	0	0	0	0	0	0	0	0	0	0	0	0	0	0	0	0	0	0	0	0	0	0	0	0	0	0	0	0	0	0	0	0	0	0	0	0	0	0	0	0	0	0	0
426	WAK1	1.70331	1.61556	2.04994	1.67789	1.6882	1.63944	2.34216	1.84286	2.22609	1.62529	2.80125	0	1.63481	1.87268	2.99642	1.97965	2.77041	2.35573	0	1.90064	3.61537	2.22749	0	2.31883	2.96005	2.04645	2.31759	4.66822	2.21407	0	2.28784	5.58332	2.14628	0	1.77731	0	0	0	3.75595	0	0	0	0	0	0	0	0	0
427	WAKL5	1.70331	1.61556	2.04994	1.67789	1.6882	1.63944	0	1.84286	0	1.62529	0	0	1.63481	1.87268	0	1.97965	2.77041	2.35573	0	1.90064	0	0	2.23908	0	2.96005	2.04645	0	0	0	1.54364	0	0	0	1.84332	1.77731	2.13195	0	0	0	0	0	0	0	0	0	0	0	0
428	WCRKC2	1.70331	1.61556	2.04994	1.67789	0	0	2.34216	0	2.22609	0	0	2.79427	0	0	0	0	0	0	0	0	0	0	0	0	0	0	0	0	0	1.54364	0	0	0	1.84332	0	0	0	0	0	0	0	0	0	0	0	2.14693	0	0
429	WIT1	0	0	0	0	0	0	0	0	0	0	0	0	0	0	0	0	0	0	0	0	0	0	0	0	0	0	0	0	0	0	0	0	0	0	0	0	0	0	0	0	0	0	0	0	0	0	0	0
430	WRKY18	1.70331	1.61556	2.04994	1.67789	1.6882	1.63944	2.34216	1.84286	2.22609	1.62529	2.80125	0	1.63481	0	2.99642	0	0	0	0	0	3.61537	2.22749	0	2.31883	0	0	2.31759	4.66822	2.21407	1.54364	2.28784	5.58332	2.14628	0	0	0	0	1.57665	3.75595	0	1.58333	0	1.57997	0	0	0	0	0
431	WRKY41	1.70331	1.61556	0	1.67789	1.6882	1.63944	0	1.84286	0	1.62529	0	0	1.63481	0	0	0	0	0	0	0	0	0	0	0	0	0	0	0	0	1.54364	0	0	0	0	0	0	0	1.57665	0	0	1.58333	0	1.57997	0	0	0	0	0
432	WRKY50	1.70331	1.61556	2.04994	1.67789	1.6882	1.63944	2.34216	1.84286	2.22609	1.62529	2.80125	0	1.63481	0	2.99642	0	0	0	0	0	0	2.22749	2.23908	2.31883	0	0	2.31759	0	2.21407	1.54364	2.28784	0	2.14628	1.84332	0	2.13195	3.2933	1.57665	0	0	1.58333	0	1.57997	2.81602	0	2.14693	0	0
433	WRKY53	1.70331	1.61556	2.04994	1.67789	1.6882	1.63944	2.34216	1.84286	2.22609	1.62529	2.80125	0	1.63481	0	2.99642	0	0	0	0	0	3.61537	2.22749	0	2.31883	0	0	2.31759	4.66822	2.21407	1.54364	2.28784	5.58332	2.14628	0	0	0	0	1.57665	3.75595	0	1.58333	2.58027	1.57997	0	0	0	0	0
434	WRKY54	1.70331	1.61556	2.04994	1.67789	1.6882	1.63944	2.34216	1.84286	0	1.62529	2.80125	0	1.63481	0	2.99642	0	0	0	0	0	3.61537	2.22749	0	2.31883	0	0	2.31759	4.66822	0	1.54364	0	5.58332	0	0	0	0	0	1.57665	3.75595	0	1.58333	0	1.57997	0	0	0	0	0
435	WRKY60	1.70331	1.61556	2.04994	1.67789	1.6882	1.63944	2.34216	1.84286	2.22609	1.62529	2.80125	0	1.63481	0	2.99642	0	0	0	0	0	3.61537	2.22749	0	2.31883	0	0	2.31759	4.66822	2.21407	1.54364	2.28784	5.58332	2.14628	0	0	0	0	1.57665	3.75595	0	1.58333	0	1.57997	0	0	0	0	0
436	WRKY65	1.70331	1.61556	0	1.67789	1.6882	1.63944	0	1.84286	0	1.62529	0	0	1.63481	0	0	0	0	0	0	0	0	0	0	0	0	0	0	0	0	1.54364	0	0	0	0	0	0	0	1.57665	0	0	1.58333	0	1.57997	0	0	0	0	0
437	XTH28	1.70331	1.61556	0	1.67789	1.6882	1.63944	0	1.84286	0	0	0	0	1.63481	0	0	0	0	0	0	0	0	0	0	0	0	0	0	0	0	0	0	0	0	0	0	0	0	0	0	0	0	0	0	0	0	0	0	0
438	XTH5	1.70331	1.61556	0	1.67789	1.6882	1.63944	0	1.84286	0	0	0	0	1.63481	0	0	0	0	0	0	0	0	0	0	0	0	0	0	0	0	0	0	0	0	0	0	0	0	0	0	0	0	0	0	0	0	0	0	0
439	XTH7	1.70331	1.61556	0	1.67789	1.6882	1.63944	0	1.84286	0	0	0	0	1.63481	0	0	0	0	0	0	0	0	0	0	0	0	0	0	0	0	0	0	0	0	0	0	0	0	0	0	0	0	0	0	0	0	0	0	0
440	YSL3	0	0	2.04994	0	0	0	2.34216	0	0	0	0	0	0	0	0	0	0	0	0	0	0	0	0	0	0	0	0	0	2.21407	1.54364	0	0	2.14628	0	0	0	0	0	0	0	0	2.58027	0	0	0	0	0	0
441	YUC11	1.70331	1.61556	0	0	1.6882	0	0	0	0	0	0	2.79427	0	0	0	0	0	0	0	0	0	0	0	0	0	0	0	0	0	1.54364	0	0	0	0	0	0	0	1.57665	0	0	0	0	1.57997	0	0	0	0	0
[truncated: 90 more columns]
