# Supplementary material for: Transcriptome analysis of mulberry (Morus alba L.) leaves to identify differentially expressed genes associated with post-harvest shelf-life elongation
Source: Sci Rep. 2022 Oct 28;12:18195. doi: 10.1038/s41598-022-21828-7 (PMC9616847; doi:10.1038/s41598-022-21828-7)
Supplement: Supplementary file 29 — Supplementary Information 9. [file 41598_2022_21828_MOESM29_ESM.xlsx]

## Sheet: STRING Up Regulated CC1
#term ID	term description	observed gene count	background gene count	false discovery rate	matching proteins in your network (IDs)	matching proteins in your network (labels)
GO:0005623	cell	321	12120	3.75e-31	AT1G01390.1,AT1G01420.1,AT1G03680.1,AT1G05675.1,AT1G07010.3,AT1G08830.1,AT1G08990.1,AT1G09930.1,AT1G10430.1,AT1G10760.1,AT1G11330.2,AT1G11340.1,AT1G11410.1,AT1G12410.1,AT1G13330.1,AT1G14720.1,AT1G15480.1,AT1G15520.1,AT1G15750.3,AT1G15950.1,AT1G16160.1,AT1G17170.1,AT1G17470.1,AT1G17560.1,AT1G17590.3,AT1G18390.2,AT1G18800.1,AT1G19150.1,AT1G20693.1,AT1G20860.1,AT1G21250.1,AT1G21460.1,AT1G22360.1,AT1…	AARE,ABCC11,ABCC2,ABCG39,ABCG40,ABF4,ACC2,ACX1,ACX5,ADH1,AGL24,AGL30,AL3,ALATS,ALDH10A8,ALDH2B4,ANX1,AOC3,AOR,APT3,AT1G01390,AT1G05675,AT1G11330,AT1G11340,AT1G11410,AT1G15480,AT1G18390,AT1G27070,AT1G32410,AT1G34750,AT1G45332,AT1G53430,AT1G53540,AT1G56130,AT1G58390,AT1G58400,AT1G61610,AT1G64510,AT1G66360,AT1G67280,AT1G68280,AT1G68710,AT1G75280,AT2G01440,AT2G26190,AT2G27710,AT2G28080,AT2G30150,AT2G…
GO:0005622	intracellular	263	10570	7.18e-17	AT1G01390.1,AT1G01420.1,AT1G03680.1,AT1G05675.1,AT1G07010.3,AT1G08830.1,AT1G08990.1,AT1G10430.1,AT1G10760.1,AT1G12410.1,AT1G13330.1,AT1G15480.1,AT1G15750.3,AT1G15950.1,AT1G17170.1,AT1G17470.1,AT1G17560.1,AT1G17590.3,AT1G18800.1,AT1G19150.1,AT1G20693.1,AT1G21250.1,AT1G21460.1,AT1G22360.1,AT1G23740.1,AT1G27070.1,AT1G28050.1,AT1G29280.1,AT1G29910.1,AT1G29930.1,AT1G30010.1,AT1G30230.2,AT1G30420.1,AT1…	AARE,ABCC11,ABCC2,ABF4,ACC2,ACX1,ACX5,ADH1,AGL24,AGL30,AL3,ALATS,ALDH10A8,ALDH2B4,AOC3,AOR,APT3,AT1G01390,AT1G05675,AT1G15480,AT1G27070,AT1G32410,AT1G45332,AT1G53540,AT1G64510,AT1G66360,AT1G67280,AT1G68280,AT1G68710,AT1G75280,AT2G01440,AT2G26190,AT2G27710,AT2G28080,AT2G30150,AT2G36950,AT2G45030,AT2G48020,AT3G07340,AT3G07700,AT3G11250,AT3G12130,AT3G14390,AT3G24120,AT3G26720,AT3G28450,AT3G28580,AT3…
GO:0043226	organelle	235	9369	2.19e-14	AT1G01390.1,AT1G01420.1,AT1G03680.1,AT1G05675.1,AT1G07010.3,AT1G08830.1,AT1G08990.1,AT1G10430.1,AT1G10760.1,AT1G12410.1,AT1G13330.1,AT1G15480.1,AT1G15750.3,AT1G17470.1,AT1G17560.1,AT1G17590.3,AT1G18800.1,AT1G19150.1,AT1G20693.1,AT1G21250.1,AT1G21460.1,AT1G22360.1,AT1G23740.1,AT1G27070.1,AT1G28050.1,AT1G29280.1,AT1G29910.1,AT1G29930.1,AT1G30010.1,AT1G30420.1,AT1G32330.1,AT1G32410.3,AT1G32990.1,AT1…	AARE,ABCC11,ABCC2,ABF4,ACX1,ACX5,AGL24,AGL30,AL3,ALATS,ALDH10A8,ALDH2B4,AOC3,AOR,AT1G01390,AT1G05675,AT1G15480,AT1G27070,AT1G32410,AT1G45332,AT1G64510,AT1G66360,AT1G67280,AT1G68280,AT1G68710,AT2G01440,AT2G26190,AT2G27710,AT2G28080,AT2G30150,AT2G45030,AT2G48020,AT3G07340,AT3G07700,AT3G11250,AT3G12130,AT3G14390,AT3G24120,AT3G26720,AT3G28450,AT3G28580,AT3G60245,AT3G63400,AT4G02820,AT4G05460,AT4G0817…
GO:0043229	intracellular organelle	234	9362	3.26e-14	AT1G01390.1,AT1G01420.1,AT1G03680.1,AT1G05675.1,AT1G07010.3,AT1G08830.1,AT1G08990.1,AT1G10430.1,AT1G10760.1,AT1G12410.1,AT1G13330.1,AT1G15480.1,AT1G15750.3,AT1G17470.1,AT1G17560.1,AT1G17590.3,AT1G18800.1,AT1G19150.1,AT1G20693.1,AT1G21250.1,AT1G21460.1,AT1G22360.1,AT1G23740.1,AT1G27070.1,AT1G28050.1,AT1G29280.1,AT1G29910.1,AT1G29930.1,AT1G30010.1,AT1G30420.1,AT1G32330.1,AT1G32410.3,AT1G32990.1,AT1…	AARE,ABCC11,ABCC2,ABF4,ACX1,ACX5,AGL24,AGL30,AL3,ALATS,ALDH10A8,ALDH2B4,AOC3,AOR,AT1G01390,AT1G05675,AT1G15480,AT1G27070,AT1G32410,AT1G45332,AT1G64510,AT1G66360,AT1G67280,AT1G68280,AT1G68710,AT2G01440,AT2G26190,AT2G27710,AT2G28080,AT2G30150,AT2G45030,AT2G48020,AT3G07340,AT3G07700,AT3G11250,AT3G12130,AT3G14390,AT3G24120,AT3G26720,AT3G28450,AT3G28580,AT3G60245,AT3G63400,AT4G02820,AT4G05460,AT4G0817…
GO:0043227	membrane-bounded organelle	228	9036	3.32e-14	AT1G01390.1,AT1G01420.1,AT1G03680.1,AT1G05675.1,AT1G07010.3,AT1G08830.1,AT1G08990.1,AT1G10430.1,AT1G10760.1,AT1G12410.1,AT1G13330.1,AT1G15480.1,AT1G15750.3,AT1G17470.1,AT1G17560.1,AT1G17590.3,AT1G18800.1,AT1G19150.1,AT1G20693.1,AT1G21250.1,AT1G21460.1,AT1G22360.1,AT1G23740.1,AT1G27070.1,AT1G28050.1,AT1G29280.1,AT1G29910.1,AT1G29930.1,AT1G30010.1,AT1G30420.1,AT1G32330.1,AT1G32410.3,AT1G32990.1,AT1…	AARE,ABCC11,ABCC2,ABF4,ACX1,ACX5,AGL24,AGL30,AL3,ALATS,ALDH10A8,ALDH2B4,AOC3,AOR,AT1G01390,AT1G05675,AT1G15480,AT1G27070,AT1G32410,AT1G45332,AT1G64510,AT1G66360,AT1G67280,AT1G68280,AT1G68710,AT2G01440,AT2G26190,AT2G27710,AT2G28080,AT2G30150,AT2G45030,AT2G48020,AT3G07340,AT3G07700,AT3G12130,AT3G14390,AT3G24120,AT3G26720,AT3G28450,AT3G28580,AT3G63400,AT4G02820,AT4G05460,AT4G08170,AT4G11120,AT4G1277…
GO:0005737	cytoplasm	199	7481	6.29e-14	AT1G01390.1,AT1G01420.1,AT1G03680.1,AT1G07010.3,AT1G08830.1,AT1G08990.1,AT1G10430.1,AT1G10760.1,AT1G12410.1,AT1G15480.1,AT1G15750.3,AT1G15950.1,AT1G17170.1,AT1G17470.1,AT1G17560.1,AT1G18800.1,AT1G19150.1,AT1G20693.1,AT1G21250.1,AT1G21460.1,AT1G23740.1,AT1G27070.1,AT1G29910.1,AT1G29930.1,AT1G30010.1,AT1G30230.2,AT1G30420.1,AT1G32330.1,AT1G32410.3,AT1G32990.1,AT1G36180.1,AT1G43670.1,AT1G45332.1,AT1…	AARE,ABCC11,ABCC2,ACC2,ACX1,ACX5,ADH1,AGL24,ALATS,ALDH10A8,ALDH2B4,AOC3,AOR,APT3,AT1G01390,AT1G15480,AT1G27070,AT1G32410,AT1G45332,AT1G53540,AT1G64510,AT1G67280,AT1G68280,AT1G68710,AT1G75280,AT2G01440,AT2G26190,AT2G27710,AT2G36950,AT2G45030,AT2G48020,AT3G07700,AT3G11250,AT3G14390,AT3G26720,AT3G28450,AT3G28580,AT3G60245,AT4G02820,AT4G08170,AT4G11120,AT4G12770,AT4G13010,AT4G19830,AT4G23900,AT5G0224…
GO:0009536	plastid	85	2064	9.8e-14	AT1G03680.1,AT1G07010.3,AT1G10760.1,AT1G12410.1,AT1G15480.1,AT1G19150.1,AT1G23740.1,AT1G27070.1,AT1G29910.1,AT1G29930.1,AT1G32990.1,AT1G50200.1,AT1G55020.1,AT1G64510.1,AT1G67280.1,AT1G67560.1,AT1G68280.1,AT1G74920.1,AT1G76100.1,AT2G01440.1,AT2G13560.1,AT2G16600.1,AT2G18950.1,AT2G21330.1,AT2G27710.1,AT2G31230.1,AT2G31400.1,AT2G36390.1,AT2G36830.1,AT2G38060.1,AT2G41220.1,AT2G48020.1,AT3G01480.1,AT3…	AARE,ALATS,ALDH10A8,ALDH2B4,AOC3,AOR,AT1G15480,AT1G27070,AT1G64510,AT1G67280,AT1G68280,AT2G01440,AT2G27710,AT2G48020,AT3G07700,AT3G14390,AT3G28450,AT4G13010,AT4G19830,AT4G23900,AT5G02240,AT5G08650,AT5G23240,AT5G47190,ATOEP16-2,CAB1,CAB3,CHY2,CLP2,CP29,CYP38,EDA30,EDA9,EGY1,ERF15,FBA1,GAMMA-TIP,GAPA,GLU2,GPT1,GPX6,GUN1,GWD2,HPT1,HSP21,Hsp89.1,LOX1,LOX6,LUT2,Lhca6,NAD-ME1,NADP-ME3,NUDT24,NUDX26,PDE…
GO:0043231	intracellular membrane-bounded organelle	224	8914	9.8e-14	AT1G01390.1,AT1G01420.1,AT1G03680.1,AT1G05675.1,AT1G07010.3,AT1G08830.1,AT1G08990.1,AT1G10430.1,AT1G10760.1,AT1G12410.1,AT1G13330.1,AT1G15480.1,AT1G15750.3,AT1G17560.1,AT1G17590.3,AT1G18800.1,AT1G19150.1,AT1G20693.1,AT1G21250.1,AT1G21460.1,AT1G22360.1,AT1G23740.1,AT1G27070.1,AT1G28050.1,AT1G29280.1,AT1G29910.1,AT1G29930.1,AT1G30010.1,AT1G30420.1,AT1G32330.1,AT1G32410.3,AT1G32990.1,AT1G43670.1,AT1…	AARE,ABCC11,ABCC2,ABF4,ACX1,ACX5,AGL24,AGL30,AL3,ALATS,ALDH10A8,ALDH2B4,AOC3,AOR,AT1G01390,AT1G05675,AT1G15480,AT1G27070,AT1G32410,AT1G45332,AT1G64510,AT1G66360,AT1G67280,AT1G68280,AT1G68710,AT2G01440,AT2G26190,AT2G27710,AT2G28080,AT2G30150,AT2G45030,AT2G48020,AT3G07340,AT3G07700,AT3G12130,AT3G14390,AT3G24120,AT3G26720,AT3G28450,AT3G28580,AT3G63400,AT4G02820,AT4G05460,AT4G08170,AT4G11120,AT4G1301…
GO:0009507	chloroplast	83	2026	2.33e-13	AT1G03680.1,AT1G07010.3,AT1G10760.1,AT1G12410.1,AT1G15480.1,AT1G19150.1,AT1G23740.1,AT1G27070.1,AT1G29910.1,AT1G29930.1,AT1G32990.1,AT1G50200.1,AT1G64510.1,AT1G67280.1,AT1G67560.1,AT1G68280.1,AT1G74920.1,AT1G76100.1,AT2G01440.1,AT2G13560.1,AT2G16600.1,AT2G18950.1,AT2G21330.1,AT2G27710.1,AT2G31230.1,AT2G31400.1,AT2G36390.1,AT2G36830.1,AT2G38060.1,AT2G41220.1,AT2G48020.1,AT3G01480.1,AT3G03810.1,AT3…	AARE,ALATS,ALDH10A8,ALDH2B4,AOC3,AOR,AT1G15480,AT1G27070,AT1G64510,AT1G67280,AT1G68280,AT2G01440,AT2G27710,AT2G48020,AT3G07700,AT3G14390,AT3G28450,AT4G13010,AT4G19830,AT4G23900,AT5G02240,AT5G08650,AT5G23240,AT5G47190,ATOEP16-2,CAB1,CAB3,CHY2,CLP2,CP29,CYP38,EDA30,EDA9,EGY1,ERF15,FBA1,GAMMA-TIP,GAPA,GLU2,GPT1,GPX6,GUN1,GWD2,HPT1,HSP21,Hsp89.1,LOX6,LUT2,Lhca6,NAD-ME1,NADP-ME3,NUDT24,NUDX26,PDE340,P…
GO:0016020	membrane	157	5592	4.24e-12	AT1G08990.1,AT1G09930.1,AT1G10430.1,AT1G11330.2,AT1G11340.1,AT1G11410.1,AT1G15520.1,AT1G16160.1,AT1G18390.2,AT1G19150.1,AT1G20860.1,AT1G21250.1,AT1G21430.1,AT1G21460.1,AT1G29910.1,AT1G29930.1,AT1G30420.1,AT1G31830.1,AT1G32410.3,AT1G32990.1,AT1G34210.1,AT1G34750.1,AT1G35710.1,AT1G47200.1,AT1G53430.1,AT1G56130.1,AT1G58390.1,AT1G58400.1,AT1G61610.1,AT1G62200.1,AT1G64510.1,AT1G65040.2,AT1G65790.1,AT1…	ABCC11,ABCC2,ABCG27,ABCG39,ABCG40,ADH1,ANX1,AOC3,AT1G11330,AT1G11340,AT1G11410,AT1G18390,AT1G32410,AT1G34750,AT1G35710,AT1G53430,AT1G56130,AT1G58390,AT1G58400,AT1G61610,AT1G64510,AT1G66360,AT1G66930,AT1G67720,AT1G68710,AT1G75280,AT2G27710,AT2G48020,AT3G07700,AT3G11250,AT3G14460,AT3G14470,AT3G26720,AT3G28450,AT3G28580,AT3G53810,AT4G12770,AT4G13010,AT4G19410,AT4G27220,AT4G27290,AT5G02240,AT5G35370,…
GO:0071944	cell periphery	95	2954	1.49e-09	AT1G09930.1,AT1G10430.1,AT1G11330.2,AT1G11340.1,AT1G11410.1,AT1G14720.1,AT1G15520.1,AT1G16160.1,AT1G18390.2,AT1G20860.1,AT1G21250.1,AT1G21460.1,AT1G31830.1,AT1G34210.1,AT1G34750.1,AT1G47200.1,AT1G53430.1,AT1G56130.1,AT1G58390.1,AT1G58400.1,AT1G61610.1,AT1G65040.2,AT1G65790.1,AT1G65800.1,AT1G66360.1,AT1G66950.1,AT1G67560.1,AT1G68710.1,AT1G70800.1,AT1G74020.1,AT1G74690.1,AT1G74740.1,AT1G74920.1,AT1…	ABCG39,ABCG40,ADH1,ALDH10A8,ANX1,AOC3,AT1G11330,AT1G11340,AT1G11410,AT1G18390,AT1G34750,AT1G53430,AT1G56130,AT1G58390,AT1G58400,AT1G61610,AT1G66360,AT1G68710,AT1G75280,AT2G27710,AT3G14460,AT3G14470,AT3G26720,AT3G28450,AT3G53810,AT4G12770,AT4G13010,AT4G19410,AT4G27220,AT4G27290,AT5G02240,AT5G35370,AT5G35450,AT5G41800,AT5G44410,AT5G48620,AT5G55830,AT5G63930,AT5G64120,CML38,CNGC13,CPK30,CRK10,CRK42,…
GO:0005886	plasma membrane	82	2406	2.63e-09	AT1G09930.1,AT1G10430.1,AT1G11330.2,AT1G11340.1,AT1G11410.1,AT1G15520.1,AT1G16160.1,AT1G18390.2,AT1G20860.1,AT1G21250.1,AT1G21460.1,AT1G31830.1,AT1G34210.1,AT1G34750.1,AT1G47200.1,AT1G53430.1,AT1G56130.1,AT1G58390.1,AT1G58400.1,AT1G61610.1,AT1G65040.2,AT1G65790.1,AT1G65800.1,AT1G66360.1,AT1G66950.1,AT1G67560.1,AT1G68710.1,AT1G70800.1,AT1G74020.1,AT1G74690.1,AT1G74740.1,AT1G75280.1,AT1G76650.1,AT1…	ABCG39,ABCG40,ADH1,ANX1,AOC3,AT1G11330,AT1G11340,AT1G11410,AT1G18390,AT1G34750,AT1G53430,AT1G56130,AT1G58390,AT1G58400,AT1G61610,AT1G66360,AT1G68710,AT1G75280,AT2G27710,AT3G14460,AT3G14470,AT3G28450,AT3G53810,AT4G12770,AT4G13010,AT4G27220,AT4G27290,AT5G02240,AT5G35370,AT5G35450,AT5G41800,AT5G48620,AT5G55830,AT5G63930,CML38,CNGC13,CPK30,CRK10,CRK42,CRK6,CRLK2,DGK3,EDR2,EHB1,GAMMA-TIP,GLR2.8,GPX6,G…
GO:0010287	plastoglobule	13	76	2.84e-08	AT1G12410.1,AT1G19150.1,AT1G29910.1,AT1G29930.1,AT2G21330.1,AT3G07700.3,AT3G50820.1,ATCG00020.1,ATCG00270.1,ATCG00280.1,ATCG00340.1,ATCG00350.1,ATCG00680.1	AT3G07700,CAB1,CAB3,CLP2,FBA1,Lhca6,PSAA,PSAB,PSBA,PSBB,PSBC,PSBD,PSBO2
GO:0009526	plastid envelope	32	598	1.52e-07	AT1G03680.1,AT1G10760.1,AT1G12410.1,AT1G15480.1,AT1G19150.1,AT1G23740.1,AT1G29910.1,AT1G29930.1,AT1G32990.1,AT1G67280.1,AT2G18950.1,AT2G21330.1,AT2G36830.1,AT2G38060.1,AT2G41220.1,AT3G25920.1,AT3G26650.1,AT4G01690.1,AT4G13010.1,AT4G16160.2,AT4G23430.2,AT4G24450.1,AT4G27070.1,AT5G22790.1,AT5G35220.1,AT5G38430.1,AT5G47190.1,AT5G52570.1,AT5G54800.1,AT5G57030.1,ATCG00340.1,ATCG00350.1	AOR,AT1G15480,AT1G67280,AT4G13010,AT5G47190,ATOEP16-2,CAB1,CAB3,CHY2,CLP2,EGY1,FBA1,GAMMA-TIP,GAPA,GLU2,GPT1,GWD2,HPT1,LUT2,Lhca6,PHT4;2,PPOP1,PRPL11,PSAA,PSAB,RBCS1B,RER1,RPL15,SEX1,THM1,TSB2,Tic32-IVa
GO:0009570	chloroplast stroma	33	649	2.67e-07	AT1G03680.1,AT1G10760.1,AT1G12410.1,AT1G19150.1,AT1G23740.1,AT1G29910.1,AT1G29930.1,AT1G32990.1,AT1G67280.1,AT2G21330.1,AT2G36390.1,AT2G41220.1,AT3G01480.1,AT3G07700.3,AT3G07770.1,AT3G14390.1,AT3G25920.1,AT3G26650.1,AT3G50820.1,AT3G62030.2,AT4G27070.1,AT4G27670.1,AT4G34200.1,AT5G02240.1,AT5G04260.1,AT5G38430.1,AT5G47190.1,ATCG00020.1,ATCG00270.1,ATCG00280.1,ATCG00340.1,ATCG00350.1,ATCG00680.1	AOR,AT1G67280,AT3G07700,AT3G14390,AT5G02240,AT5G47190,CAB1,CAB3,CLP2,CYP38,EDA9,FBA1,GAPA,GLU2,HSP21,Hsp89.1,Lhca6,PRPL11,PSAA,PSAB,PSBA,PSBB,PSBC,PSBD,PSBO2,RBCS1B,ROC4,RPL15,SBE2.1,SEX1,THM1,TSB2,WCRKC2
GO:0009941	chloroplast envelope	31	584	2.73e-07	AT1G03680.1,AT1G10760.1,AT1G12410.1,AT1G15480.1,AT1G19150.1,AT1G23740.1,AT1G29910.1,AT1G29930.1,AT1G32990.1,AT2G18950.1,AT2G21330.1,AT2G36830.1,AT2G38060.1,AT2G41220.1,AT3G25920.1,AT3G26650.1,AT4G01690.1,AT4G13010.1,AT4G16160.2,AT4G23430.2,AT4G24450.1,AT4G27070.1,AT5G22790.1,AT5G35220.1,AT5G38430.1,AT5G47190.1,AT5G52570.1,AT5G54800.1,AT5G57030.1,ATCG00340.1,ATCG00350.1	AOR,AT1G15480,AT4G13010,AT5G47190,ATOEP16-2,CAB1,CAB3,CHY2,CLP2,EGY1,FBA1,GAMMA-TIP,GAPA,GLU2,GPT1,GWD2,HPT1,LUT2,Lhca6,PHT4;2,PPOP1,PRPL11,PSAA,PSAB,RBCS1B,RER1,RPL15,SEX1,THM1,TSB2,Tic32-IVa
GO:0031967	organelle envelope	42	1001	4.8e-07	AT1G03680.1,AT1G10760.1,AT1G12410.1,AT1G15480.1,AT1G19150.1,AT1G23740.1,AT1G29910.1,AT1G29930.1,AT1G32990.1,AT1G47200.1,AT1G67280.1,AT2G18950.1,AT2G21330.1,AT2G22500.1,AT2G29990.1,AT2G36830.1,AT2G38060.1,AT2G41220.1,AT3G25920.1,AT3G26650.1,AT3G58840.1,AT4G01690.1,AT4G13010.1,AT4G16160.2,AT4G21490.1,AT4G23430.2,AT4G23900.1,AT4G24450.1,AT4G27070.1,AT5G11390.1,AT5G22790.1,AT5G35220.1,AT5G38430.1,AT5…	AOR,AT1G15480,AT1G67280,AT4G13010,AT4G23900,AT5G47190,ATOEP16-2,CAB1,CAB3,CHY2,CLP2,CYTB,EGY1,FBA1,GAMMA-TIP,GAPA,GLU2,GPT1,GWD2,HPT1,LUT2,Lhca6,NAD4,NDA2,NDB3,ORF291,PHT4;2,PMD1,PPOP1,PRPL11,PSAA,PSAB,RBCS1B,RER1,RPL15,SEX1,THM1,TSB2,Tic32-IVa,UCP5,WIT1,WPP2
GO:0016021	integral component of membrane	97	3460	5.23e-07	AT1G08990.1,AT1G09930.1,AT1G11330.2,AT1G11340.1,AT1G11410.1,AT1G15520.1,AT1G16160.1,AT1G18390.2,AT1G19150.1,AT1G20860.1,AT1G21250.1,AT1G21460.1,AT1G29910.1,AT1G29930.1,AT1G30420.1,AT1G31830.1,AT1G32410.3,AT1G34210.1,AT1G35710.1,AT1G53430.1,AT1G56130.1,AT1G61610.1,AT1G62200.1,AT1G65040.2,AT1G65790.1,AT1G65800.1,AT1G66930.1,AT1G66950.1,AT1G67720.1,AT1G68710.1,AT1G69640.1,AT1G80830.1,AT2G18950.1,AT2…	ABCC11,ABCC2,ABCG27,ABCG39,ABCG40,ANX1,AT1G11330,AT1G11340,AT1G11410,AT1G18390,AT1G32410,AT1G35710,AT1G53430,AT1G56130,AT1G61610,AT1G66930,AT1G67720,AT1G68710,AT2G48020,AT3G07700,AT3G28450,AT3G28580,AT3G53810,AT5G35370,AT5G38030,AT5G38990,AT5G41800,AT5G55830,AT5G63930,ATOEP16-2,ATR1,CAB1,CAB3,CHY2,CNGC13,CNI1,CRK10,CRK42,CRK6,CRLK2,CYP71A21,CYP82C4,CYTB,EDA30,EDR2,EGY1,FRK1,GAMMA-TIP,GATL4,GAUT14…
GO:0009579	thylakoid	27	483	6.55e-07	AT1G03680.1,AT1G12410.1,AT1G19150.1,AT1G23740.1,AT1G29910.1,AT1G29930.1,AT1G64510.1,AT1G67280.1,AT1G76100.1,AT2G21330.1,AT3G01480.1,AT3G07700.3,AT3G16250.1,AT3G26650.1,AT3G50820.1,AT4G01690.1,AT4G13010.1,AT4G19830.1,AT4G23900.1,AT5G38430.1,ATCG00020.1,ATCG00270.1,ATCG00280.1,ATCG00340.1,ATCG00350.1,ATCG00680.1,ATCG00900.1	AOR,AT1G64510,AT1G67280,AT3G07700,AT4G13010,AT4G19830,AT4G23900,CAB1,CAB3,CLP2,CYP38,FBA1,GAPA,Lhca6,PETE1,PPOP1,PSAA,PSAB,PSBA,PSBB,PSBC,PSBD,PSBO2,PnsB3,RBCS1B,RPS7.1,THM1
GO:0031224	intrinsic component of membrane	98	3602	1.63e-06	AT1G08990.1,AT1G09930.1,AT1G11330.2,AT1G11340.1,AT1G11410.1,AT1G15520.1,AT1G16160.1,AT1G18390.2,AT1G19150.1,AT1G20860.1,AT1G21250.1,AT1G21460.1,AT1G29910.1,AT1G29930.1,AT1G30420.1,AT1G31830.1,AT1G32410.3,AT1G34210.1,AT1G35710.1,AT1G53430.1,AT1G56130.1,AT1G61610.1,AT1G62200.1,AT1G65040.2,AT1G65790.1,AT1G65800.1,AT1G66930.1,AT1G66950.1,AT1G67720.1,AT1G68710.1,AT1G69640.1,AT1G80830.1,AT2G18950.1,AT2…	ABCC11,ABCC2,ABCG27,ABCG39,ABCG40,ANX1,AT1G11330,AT1G11340,AT1G11410,AT1G18390,AT1G32410,AT1G35710,AT1G53430,AT1G56130,AT1G61610,AT1G66930,AT1G67720,AT1G68710,AT2G48020,AT3G07700,AT3G28450,AT3G28580,AT3G53810,AT5G35370,AT5G38030,AT5G38990,AT5G41800,AT5G55830,AT5G63930,ATOEP16-2,ATR1,CAB1,CAB3,CHY2,CNGC13,CNI1,CRK10,CRK42,CRK6,CRLK2,CYP71A21,CYP82C4,CYTB,EDA30,EDR2,EGY1,FRK1,GAMMA-TIP,GATL4,GAUT14…
GO:0009521	photosystem	10	87	3.12e-05	AT1G19150.1,AT1G29910.1,AT1G29930.1,AT3G50820.1,ATCG00020.1,ATCG00270.1,ATCG00280.1,ATCG00340.1,ATCG00350.1,ATCG00680.1	CAB1,CAB3,Lhca6,PSAA,PSAB,PSBA,PSBB,PSBC,PSBD,PSBO2
GO:0009534	chloroplast thylakoid	22	423	3.12e-05	AT1G12410.1,AT1G19150.1,AT1G29910.1,AT1G29930.1,AT1G64510.1,AT1G76100.1,AT2G21330.1,AT3G01480.1,AT3G07700.3,AT3G16250.1,AT3G26650.1,AT3G50820.1,AT4G01690.1,AT4G13010.1,AT4G19830.1,AT4G23900.1,ATCG00020.1,ATCG00270.1,ATCG00280.1,ATCG00340.1,ATCG00350.1,ATCG00680.1	AT1G64510,AT3G07700,AT4G13010,AT4G19830,AT4G23900,CAB1,CAB3,CLP2,CYP38,FBA1,GAPA,Lhca6,PETE1,PPOP1,PSAA,PSAB,PSBA,PSBB,PSBC,PSBD,PSBO2,PnsB3
GO:0009535	chloroplast thylakoid membrane	17	347	0.00073	AT1G19150.1,AT1G29910.1,AT1G29930.1,AT1G64510.1,AT1G76100.1,AT3G01480.1,AT3G07700.3,AT3G16250.1,AT3G26650.1,AT3G50820.1,AT4G13010.1,ATCG00020.1,ATCG00270.1,ATCG00280.1,ATCG00340.1,ATCG00350.1,ATCG00680.1	AT1G64510,AT3G07700,AT4G13010,CAB1,CAB3,CYP38,GAPA,Lhca6,PETE1,PSAA,PSAB,PSBA,PSBB,PSBC,PSBD,PSBO2,PnsB3
GO:0009523	photosystem II	7	62	0.00093	AT1G29910.1,AT1G29930.1,AT3G50820.1,ATCG00020.1,ATCG00270.1,ATCG00280.1,ATCG00680.1	CAB1,CAB3,PSBA,PSBB,PSBC,PSBD,PSBO2
GO:0005829	cytosol	47	1663	0.0013	AT1G08830.1,AT1G10430.1,AT1G15750.3,AT1G15950.1,AT1G17170.1,AT1G20693.1,AT1G32990.1,AT1G36180.1,AT1G43670.1,AT1G47200.1,AT1G49600.1,AT1G50200.1,AT1G51690.3,AT1G60710.1,AT1G60940.1,AT1G65800.1,AT1G74690.1,AT1G74920.1,AT1G77120.1,AT2G02010.1,AT2G16600.1,AT2G21330.1,AT2G27190.1,AT2G27710.1,AT2G28830.1,AT2G29460.1,AT2G29480.1,AT3G11250.1,AT3G11540.1,AT3G16420.1,AT3G17390.1,AT3G44110.1,AT3G46620.1,AT3…	ACC2,ADH1,ALATS,ALDH10A8,APT3,AT2G27710,AT3G11250,AT3G60245,AT4G12770,AT5G02240,ATB2,ATR1,CSD1,FBA1,FBP,GAD4,GGP3,GPX6,GSTU2,GSTU24,GSTU4,HMGB2,HSP17.6A,IQD31,IRX4,J3,JIP,LBA1,MTO3,NADP-ME3,NUDT10,PAP12,PGL2,PHS2,PP2A-2,PP2AB1,PRPL11,PUB12,RBP47A,RDUF1,RK2,ROC3,SNRK2.10,SPY,TPL,UVR8,WPP2
GO:0031977	thylakoid lumen	7	70	0.0016	AT1G67280.1,AT1G76100.1,AT2G21330.1,AT3G01480.1,AT3G50820.1,AT4G19830.1,AT4G23900.1	AT1G67280,AT4G19830,AT4G23900,CYP38,FBA1,PETE1,PSBO2
GO:0009522	photosystem I	5	39	0.0046	AT1G19150.1,AT1G29910.1,AT1G29930.1,ATCG00340.1,ATCG00350.1	CAB1,CAB3,Lhca6,PSAA,PSAB
GO:0031969	chloroplast membrane	12	250	0.0072	AT2G18950.1,AT2G38060.1,AT3G26650.1,AT4G13010.1,AT4G16160.2,AT4G23430.2,AT5G22790.1,AT5G35220.1,AT5G38430.1,AT5G52570.1,AT5G54800.1,AT5G57030.1	AT4G13010,ATOEP16-2,CHY2,EGY1,GAPA,GPT1,HPT1,LUT2,PHT4;2,RBCS1B,RER1,Tic32-IVa
GO:0005634	nucleus	91	4229	0.0151	AT1G08830.1,AT1G10430.1,AT1G13330.1,AT1G15750.3,AT1G17590.3,AT1G18800.1,AT1G20693.1,AT1G28050.1,AT1G29280.1,AT1G32330.1,AT1G43670.1,AT1G47200.1,AT1G49600.1,AT1G51600.1,AT1G56250.1,AT1G60940.1,AT1G63650.3,AT1G65790.1,AT1G66360.1,AT1G68120.1,AT1G70800.1,AT1G74740.1,AT1G74930.1,AT1G80370.1,AT2G01440.1,AT2G02010.1,AT2G02450.2,AT2G03060.2,AT2G04890.1,AT2G18550.1,AT2G23760.2,AT2G25000.1,AT2G26190.1,AT2…	AARE,ABF4,AGL24,AGL30,AL3,AT1G66360,AT2G01440,AT2G26190,AT2G27710,AT3G07340,AT3G12130,AT3G24120,AT3G63400,AT4G05460,AT4G08170,AT4G25800,AT4G29930,AT5G19890,AT5G25230,AT5G52020,AT5G57580,AT5G61890,ATHB-21,BBX13,BLH4,BPC3,BZIP61,CBF2,CPK30,CRF11,CRF2,CRY1,CSD1,CYCA2;4,EGL3,EHB1,EICBP.B,ERF15,FBP,FDM3,GAD4,HASTY,HMGB2,HOP2,HSFA1D,HY5,IAA7,IND,J3,JIP,MTO3,MYB16,MYB96,NAC035,NET1B,NF-YA8,NF-YB2,NRP2,N…
GO:0005739	mitochondrion	32	1163	0.0182	AT1G10760.1,AT1G15480.1,AT1G17560.1,AT1G29910.1,AT1G30010.1,AT1G45332.1,AT1G50200.1,AT2G01440.1,AT2G13560.1,AT2G22500.1,AT2G28830.1,AT2G29990.1,AT2G45030.1,AT3G06790.1,AT3G07770.1,AT3G23830.2,AT3G25140.1,AT3G48000.1,AT3G58840.1,AT4G02820.1,AT4G05450.1,AT4G11120.1,AT4G11600.1,AT4G16160.2,AT4G21490.1,AT4G23900.1,AT4G34200.1,AT5G22790.1,ATMG00220.1,ATMG00580.1,ATMG01270.1,ATMG01280.1	ALATS,ALDH2B4,AT1G15480,AT1G45332,AT2G01440,AT2G45030,AT4G02820,AT4G11120,AT4G23900,ATOEP16-2,CAB3,CYTB,EDA9,GPX6,GRP4,HLL,Hsp89.1,MFDX1,MORF3,NAD-ME1,NAD4,NDA2,NDB3,ORF291,PMD1,PUB12,QUA1,RER1,RPS7,SEX1,UCP5,nMAT1
GO:0010319	stromule	4	35	0.0205	AT1G03680.1,AT1G23740.1,AT1G67280.1,AT3G26650.1	AOR,AT1G67280,GAPA,THM1
GO:0031984	organelle subcompartment	34	1306	0.0297	AT1G08990.1,AT1G12410.1,AT1G19150.1,AT1G21460.1,AT1G29910.1,AT1G29930.1,AT1G64510.1,AT1G65040.2,AT1G68710.1,AT1G69640.1,AT1G76100.1,AT2G21330.1,AT3G01480.1,AT3G06260.1,AT3G07700.3,AT3G16250.1,AT3G25140.1,AT3G26650.1,AT3G50820.1,AT3G61580.1,AT4G01690.1,AT4G13010.1,AT4G19040.2,AT4G19830.1,AT4G23900.1,AT4G24520.1,AT5G09690.2,AT5G15470.1,ATCG00020.1,ATCG00270.1,ATCG00280.1,ATCG00340.1,ATCG00350.1,ATC…	AT1G64510,AT1G68710,AT3G07700,AT4G13010,AT4G19830,AT4G23900,ATR1,CAB1,CAB3,CLP2,CYP38,EDR2,FBA1,GAPA,GATL4,GAUT14,Hrd1B,Lhca6,MGT7,PETE1,PGSIP5,PPOP1,PSAA,PSAB,PSBA,PSBB,PSBC,PSBD,PSBO2,PnsB3,QUA1,SBH1,SLD1,SWEET1
GO:0098796	membrane protein complex	16	469	0.0297	AT1G19150.1,AT1G29910.1,AT1G29930.1,AT1G65040.2,AT2G33120.2,AT3G16250.1,AT3G50820.1,AT4G04970.1,AT4G16160.2,ATCG00020.1,ATCG00270.1,ATCG00280.1,ATCG00340.1,ATCG00350.1,ATCG00680.1,ATMG00220.1	ATOEP16-2,CAB1,CAB3,CYTB,GSL1,HAT24,Hrd1B,Lhca6,PSAA,PSAB,PSBA,PSBB,PSBC,PSBD,PSBO2,PnsB3
GO:0031090	organelle membrane	47	1985	0.0341	AT1G08990.1,AT1G21460.1,AT1G30420.1,AT1G32410.3,AT1G47200.1,AT1G62200.1,AT1G65040.2,AT1G68710.1,AT1G69640.1,AT1G74020.1,AT2G18950.1,AT2G22500.1,AT2G29990.1,AT2G33120.2,AT2G34660.1,AT2G36830.1,AT2G38060.1,AT2G43290.1,AT2G48020.1,AT3G06260.1,AT3G25140.1,AT3G25780.1,AT3G26650.1,AT3G26720.1,AT3G49360.1,AT3G58840.1,AT3G61580.1,AT4G13010.1,AT4G16160.2,AT4G19040.2,AT4G21490.1,AT4G23430.2,AT4G24520.1,AT5…	ABCC11,ABCC2,AOC3,AT1G32410,AT1G68710,AT2G48020,AT3G26720,AT4G13010,AT5G02240,AT5G38030,ATOEP16-2,ATR1,CHY2,CYTB,EDR2,EGY1,GAMMA-TIP,GAPA,GATL4,GAUT14,GPT1,HAT24,HPT1,Hrd1B,LUT2,MGT7,MSS3,NAD4,NDA2,NDB3,ORF291,PGL2,PGSIP5,PHT4;2,PMD1,PTR6,QUA1,RBCS1B,RER1,SBH1,SLD1,SS13,SWEET1,Tic32-IVa,UCP5,WIT1,WPP2
GO:0005759	mitochondrial matrix	6	102	0.0424	AT1G17560.1,AT2G29990.1,AT3G48000.1,AT4G05450.1,AT4G11120.1,ATMG01270.1	ALDH2B4,AT4G11120,HLL,MFDX1,NDA2,RPS7
GO:0000313	organellar ribosome	3	23	0.0431	AT1G17560.1,AT3G25920.1,ATMG01270.1	HLL,RPL15,RPS7

## Sheet: CC1 GO Score
term description	observed gene count	up regulated gene Count	background gene count	total background gene count	CP1 score
cell	321	441	12120	27413	1.64634
intracellular	263	441	10570	27413	1.54667
organelle	235	441	9369	27413	1.55917
intracellular organelle	234	441	9362	27413	1.55369
membrane-bounded organelle	228	441	9036	27413	1.56847
cytoplasm	199	441	7481	27413	1.65353
plastid	85	441	2064	27413	2.55992
intracellular membrane-bounded organelle	224	441	8914	27413	1.56204
chloroplast	83	441	2026	27413	2.54658
membrane	157	441	5592	27413	1.74522
cell periphery	95	441	2954	27413	1.99908
plasma membrane	82	441	2406	27413	2.11854
plastoglobule	13	441	76	27413	10.6328
plastid envelope	32	441	598	27413	3.32634
chloroplast stroma	33	441	649	27413	3.16073
chloroplast envelope	31	441	584	27413	3.29964
organelle envelope	42	441	1001	27413	2.60815
integral component of membrane	97	441	3460	27413	1.74266
thylakoid	27	441	483	27413	3.47484
intrinsic component of membrane	98	441	3602	27413	1.69122
photosystem	10	441	87	27413	7.14494
chloroplast thylakoid	22	441	423	27413	3.23296
chloroplast thylakoid membrane	17	441	347	27413	3.04535
photosystem II	7	441	62	27413	7.01818
cytosol	47	441	1663	27413	1.75681
thylakoid lumen	7	441	70	27413	6.2161
photosystem I	5	441	39	27413	7.96936
chloroplast membrane	12	441	250	27413	2.98373
nucleus	91	441	4229	27413	1.33759
mitochondrion	32	441	1163	27413	1.71036
stromule	4	441	35	27413	7.10411
organelle subcompartment	34	441	1306	27413	1.61828
membrane protein complex	16	441	469	27413	2.12063
organelle membrane	47	441	1985	27413	1.47182
mitochondrial matrix	6	441	102	27413	3.65653
organellar ribosome	3	441	23	27413	8.10796

## Sheet: CC1 Gene Score
SL. No.	Up Regulated Genes ↓	cell	intracellular	organelle	intracellular organelle	membrane-bounded organelle	cytoplasm	plastid	intracellular membrane-bounded organelle	chloroplast	membrane	cell periphery	plasma membrane	plastoglobule	plastid envelope	chloroplast stroma	chloroplast envelope	organelle envelope	integral component of membrane	thylakoid	intrinsic component of membrane	photosystem	chloroplast thylakoid	chloroplast thylakoid membrane	photosystem II	cytosol	thylakoid lumen	photosystem I	chloroplast membrane	nucleus	mitochondrion	stromule	organelle subcompartment	membrane protein complex	organelle membrane	mitochondrial matrix	organellar ribosome	CC1 Gene Score
	CC1 GO SCORE →	1.64634	1.54667	1.55917	1.55369	1.56847	1.65353	2.55992	1.56204	2.54658	1.74522	1.99908	2.11854	10.6328	3.32634	3.16073	3.29964	2.60815	1.74266	3.47484	1.69122	7.14494	3.23296	3.04535	7.01818	1.75681	6.2161	7.96936	2.98373	1.33759	1.71036	7.10411	1.61828	2.12063	1.47182	3.65653	8.10796
1	AARE	1.64634	1.54667	1.55917	1.55369	1.56847	1.65353	2.55992	1.56204	2.54658	0	0	0	0	0	0	0	0	0	0	0	0	0	0	0	0	0	0	0	1.33759	0	0	0	0	0	0	0	17.534
2	ABC1K7	0	0	0	0	0	0	0	0	0	0	0	0	0	0	0	0	0	0	0	0	0	0	0	0	0	0	0	0	0	0	0	0	0	0	0	0	0
3	ABCC11	1.64634	1.54667	1.55917	1.55369	1.56847	1.65353	0	1.56204	0	1.74522	0	0	0	0	0	0	0	1.74266	0	1.69122	0	0	0	0	0	0	0	0	0	0	0	0	0	1.47182	0	0	17.7408
4	ABCC2	1.64634	1.54667	1.55917	1.55369	1.56847	1.65353	0	1.56204	0	1.74522	0	0	0	0	0	0	0	1.74266	0	1.69122	0	0	0	0	0	0	0	0	0	0	0	0	0	1.47182	0	0	17.7408
5	ABCG27	0	0	0	0	0	0	0	0	0	1.74522	0	0	0	0	0	0	0	1.74266	0	1.69122	0	0	0	0	0	0	0	0	0	0	0	0	0	0	0	0	5.17911
6	ABCG39	1.64634	0	0	0	0	0	0	0	0	1.74522	1.99908	2.11854	0	0	0	0	0	1.74266	0	1.69122	0	0	0	0	0	0	0	0	0	0	0	0	0	0	0	0	10.9431
7	ABCG40	1.64634	0	0	0	0	0	0	0	0	1.74522	1.99908	2.11854	0	0	0	0	0	1.74266	0	1.69122	0	0	0	0	0	0	0	0	0	0	0	0	0	0	0	0	10.9431
8	ABF4	1.64634	1.54667	1.55917	1.55369	1.56847	0	0	1.56204	0	0	0	0	0	0	0	0	0	0	0	0	0	0	0	0	0	0	0	0	1.33759	0	0	0	0	0	0	0	10.774
9	ACA8	0	0	0	0	0	0	0	0	0	0	0	0	0	0	0	0	0	0	0	0	0	0	0	0	0	0	0	0	0	0	0	0	0	0	0	0	0
10	ACC2	1.64634	1.54667	0	0	0	1.65353	0	0	0	0	0	0	0	0	0	0	0	0	0	0	0	0	0	0	1.75681	0	0	0	0	0	0	0	0	0	0	0	6.60335
11	ACX1	1.64634	1.54667	1.55917	1.55369	1.56847	1.65353	0	1.56204	0	0	0	0	0	0	0	0	0	0	0	0	0	0	0	0	0	0	0	0	0	0	0	0	0	0	0	0	11.0899
12	ACX1.2	0	0	0	0	0	0	0	0	0	0	0	0	0	0	0	0	0	0	0	0	0	0	0	0	0	0	0	0	0	0	0	0	0	0	0	0	0
13	ADH1	1.64634	1.54667	0	0	0	1.65353	0	0	0	1.74522	1.99908	2.11854	0	0	0	0	0	0	0	0	0	0	0	0	1.75681	0	0	0	0	0	0	0	0	0	0	0	12.4662
14	AGL24	1.64634	1.54667	1.55917	1.55369	1.56847	1.65353	0	1.56204	0	0	0	0	0	0	0	0	0	0	0	0	0	0	0	0	0	0	0	0	1.33759	0	0	0	0	0	0	0	12.4275
15	AGL30	1.64634	1.54667	1.55917	1.55369	1.56847	0	0	1.56204	0	0	0	0	0	0	0	0	0	0	0	0	0	0	0	0	0	0	0	0	1.33759	0	0	0	0	0	0	0	10.774
16	AHP2	0	0	0	0	0	0	0	0	0	0	0	0	0	0	0	0	0	0	0	0	0	0	0	0	0	0	0	0	0	0	0	0	0	0	0	0	0
17	AL3	1.64634	1.54667	1.55917	1.55369	1.56847	0	0	1.56204	0	0	0	0	0	0	0	0	0	0	0	0	0	0	0	0	0	0	0	0	1.33759	0	0	0	0	0	0	0	10.774
18	ALA9	0	0	0	0	0	0	0	0	0	0	0	0	0	0	0	0	0	0	0	0	0	0	0	0	0	0	0	0	0	0	0	0	0	0	0	0	0
19	ALATS	1.64634	1.54667	1.55917	1.55369	1.56847	1.65353	2.55992	1.56204	2.54658	0	0	0	0	0	0	0	0	0	0	0	0	0	0	0	1.75681	0	0	0	0	1.71036	0	0	0	0	0	0	19.6636
20	ALDH10A8	1.64634	1.54667	1.55917	1.55369	1.56847	1.65353	2.55992	1.56204	2.54658	0	1.99908	0	0	0	0	0	0	0	0	0	0	0	0	0	1.75681	0	0	0	0	0	0	0	0	0	0	0	19.9523
21	ALDH2B4	1.64634	1.54667	1.55917	1.55369	1.56847	1.65353	2.55992	1.56204	2.54658	0	0	0	0	0	0	0	0	0	0	0	0	0	0	0	0	0	0	0	0	1.71036	0	0	0	0	3.65653	0	21.5633
22	ALT4	0	0	0	0	0	0	0	0	0	0	0	0	0	0	0	0	0	0	0	0	0	0	0	0	0	0	0	0	0	0	0	0	0	0	0	0	0
23	ANNAT7	0	0	0	0	0	0	0	0	0	0	0	0	0	0	0	0	0	0	0	0	0	0	0	0	0	0	0	0	0	0	0	0	0	0	0	0	0
24	ANTR3	0	0	0	0	0	0	0	0	0	0	0	0	0	0	0	0	0	0	0	0	0	0	0	0	0	0	0	0	0	0	0	0	0	0	0	0	0
25	ANX1	1.64634	0	0	0	0	0	0	0	0	1.74522	1.99908	2.11854	0	0	0	0	0	1.74266	0	1.69122	0	0	0	0	0	0	0	0	0	0	0	0	0	0	0	0	10.9431
26	AOC3	1.64634	1.54667	1.55917	1.55369	1.56847	1.65353	2.55992	1.56204	2.54658	1.74522	1.99908	2.11854	0	0	0	0	0	0	0	0	0	0	0	0	0	0	0	0	0	0	0	0	0	1.47182	0	0	23.5311
27	AOR	1.64634	1.54667	1.55917	1.55369	1.56847	1.65353	2.55992	1.56204	2.54658	0	0	0	0	3.32634	3.16073	3.29964	2.60815	0	3.47484	0	0	0	0	0	0	0	0	0	0	0	7.10411	0	0	0	0	0	39.1702
28	APT3	1.64634	1.54667	0	0	0	1.65353	0	0	0	0	0	0	0	0	0	0	0	0	0	0	0	0	0	0	1.75681	0	0	0	0	0	0	0	0	0	0	0	6.60335
29	At1g03680	0	0	0	0	0	0	0	0	0	0	0	0	0	0	0	0	0	0	0	0	0	0	0	0	0	0	0	0	0	0	0	0	0	0	0	0	0
30	AT1G05675.1	0	0	0	0	0	0	0	0	0	0	0	0	0	0	0	0	0	0	0	0	0	0	0	0	0	0	0	0	0	0	0	0	0	0	0	0	0
31	At1g07160	0	0	0	0	0	0	0	0	0	0	0	0	0	0	0	0	0	0	0	0	0	0	0	0	0	0	0	0	0	0	0	0	0	0	0	0	0
32	At1g08845	0	0	0	0	0	0	0	0	0	0	0	0	0	0	0	0	0	0	0	0	0	0	0	0	0	0	0	0	0	0	0	0	0	0	0	0	0
33	At1g11330	1.64634	0	0	0	0	0	0	0	0	1.74522	1.99908	2.11854	0	0	0	0	0	1.74266	0	1.69122	0	0	0	0	0	0	0	0	0	0	0	0	0	0	0	0	10.9431
34	At1g11410	1.64634	0	0	0	0	0	0	0	0	1.74522	1.99908	2.11854	0	0	0	0	0	1.74266	0	1.69122	0	0	0	0	0	0	0	0	0	0	0	0	0	0	0	0	10.9431
35	At1g12010	0	0	0	0	0	0	0	0	0	0	0	0	0	0	0	0	0	0	0	0	0	0	0	0	0	0	0	0	0	0	0	0	0	0	0	0	0
36	At1g15480	1.64634	1.54667	1.55917	1.55369	1.56847	1.65353	2.55992	1.56204	2.54658	0	0	0	0	3.32634	0	3.29964	2.60815	0	0	0	0	0	0	0	0	0	0	0	0	1.71036	0	0	0	0	0	0	27.1409
37	At1g21150	0	0	0	0	0	0	0	0	0	0	0	0	0	0	0	0	0	0	0	0	0	0	0	0	0	0	0	0	0	0	0	0	0	0	0	0	0
38	At1g24580	0	0	0	0	0	0	0	0	0	0	0	0	0	0	0	0	0	0	0	0	0	0	0	0	0	0	0	0	0	0	0	0	0	0	0	0	0
39	At1g26220	0	0	0	0	0	0	0	0	0	0	0	0	0	0	0	0	0	0	0	0	0	0	0	0	0	0	0	0	0	0	0	0	0	0	0	0	0
40	At1g30230	0	0	0	0	0	0	0	0	0	0	0	0	0	0	0	0	0	0	0	0	0	0	0	0	0	0	0	0	0	0	0	0	0	0	0	0	0
41	At1g31830	0	0	0	0	0	0	0	0	0	0	0	0	0	0	0	0	0	0	0	0	0	0	0	0	0	0	0	0	0	0	0	0	0	0	0	0	0
42	At1g32410	1.64634	1.54667	1.55917	1.55369	1.56847	1.65353	0	1.56204	0	1.74522	0	0	0	0	0	0	0	1.74266	0	1.69122	0	0	0	0	0	0	0	0	0	0	0	0	0	1.47182	0	0	17.7408
43	At1g34750	1.64634	0	0	0	0	0	0	0	0	1.74522	1.99908	2.11854	0	0	0	0	0	0	0	0	0	0	0	0	0	0	0	0	0	0	0	0	0	0	0	0	7.50919
44	At1g35710	0	0	0	0	0	0	0	0	0	1.74522	0	0	0	0	0	0	0	1.74266	0	1.69122	0	0	0	0	0	0	0	0	0	0	0	0	0	0	0	0	5.17911
45	At1g36390	0	0	0	0	0	0	0	0	0	0	0	0	0	0	0	0	0	0	0	0	0	0	0	0	0	0	0	0	0	0	0	0	0	0	0	0	0
46	At1g51410	0	0	0	0	0	0	0	0	0	0	0	0	0	0	0	0	0	0	0	0	0	0	0	0	0	0	0	0	0	0	0	0	0	0	0	0	0
47	At1g53430	1.64634	0	0	0	0	0	0	0	0	1.74522	1.99908	2.11854	0	0	0	0	0	1.74266	0	1.69122	0	0	0	0	0	0	0	0	0	0	0	0	0	0	0	0	10.9431
48	At1g56130	1.64634	0	0	0	0	0	0	0	0	1.74522	1.99908	2.11854	0	0	0	0	0	1.74266	0	1.69122	0	0	0	0	0	0	0	0	0	0	0	0	0	0	0	0	10.9431
49	At1g57770	0	0	0	0	0	0	0	0	0	0	0	0	0	0	0	0	0	0	0	0	0	0	0	0	0	0	0	0	0	0	0	0	0	0	0	0	0
50	At1g58390	1.64634	0	0	0	0	0	0	0	0	1.74522	1.99908	2.11854	0	0	0	0	0	0	0	0	0	0	0	0	0	0	0	0	0	0	0	0	0	0	0	0	7.50919
51	At1g58400	1.64634	0	0	0	0	0	0	0	0	1.74522	1.99908	2.11854	0	0	0	0	0	0	0	0	0	0	0	0	0	0	0	0	0	0	0	0	0	0	0	0	7.50919
52	At1g59960	0	0	0	0	0	0	0	0	0	0	0	0	0	0	0	0	0	0	0	0	0	0	0	0	0	0	0	0	0	0	0	0	0	0	0	0	0
53	At1g60000	0	0	0	0	0	0	0	0	0	0	0	0	0	0	0	0	0	0	0	0	0	0	0	0	0	0	0	0	0	0	0	0	0	0	0	0	0
54	At1g60710	0	0	0	0	0	0	0	0	0	0	0	0	0	0	0	0	0	0	0	0	0	0	0	0	0	0	0	0	0	0	0	0	0	0	0	0	0
55	At1g61610	1.64634	0	0	0	0	0	0	0	0	1.74522	1.99908	2.11854	0	0	0	0	0	1.74266	0	1.69122	0	0	0	0	0	0	0	0	0	0	0	0	0	0	0	0	10.9431
56	At1g61860	0	0	0	0	0	0	0	0	0	0	0	0	0	0	0	0	0	0	0	0	0	0	0	0	0	0	0	0	0	0	0	0	0	0	0	0	0
57	At1g62450	0	0	0	0	0	0	0	0	0	0	0	0	0	0	0	0	0	0	0	0	0	0	0	0	0	0	0	0	0	0	0	0	0	0	0	0	0
58	At1g66180	0	0	0	0	0	0	0	0	0	0	0	0	0	0	0	0	0	0	0	0	0	0	0	0	0	0	0	0	0	0	0	0	0	0	0	0	0
59	At1g67280	1.64634	1.54667	1.55917	1.55369	1.56847	1.65353	2.55992	1.56204	2.54658	0	0	0	0	3.32634	3.16073	0	2.60815	0	3.47484	0	0	0	0	0	0	6.2161	0	0	0	0	7.10411	0	0	0	0	0	42.0867
60	At1g67720	0	0	0	0	0	0	0	0	0	1.74522	0	0	0	0	0	0	0	1.74266	0	1.69122	0	0	0	0	0	0	0	0	0	0	0	0	0	0	0	0	5.17911
61	At1g69020	0	0	0	0	0	0	0	0	0	0	0	0	0	0	0	0	0	0	0	0	0	0	0	0	0	0	0	0	0	0	0	0	0	0	0	0	0
62	AT1G73110	0	0	0	0	0	0	0	0	0	0	0	0	0	0	0	0	0	0	0	0	0	0	0	0	0	0	0	0	0	0	0	0	0	0	0	0	0
63	At1g75280	1.64634	1.54667	0	0	0	1.65353	0	0	0	1.74522	1.99908	2.11854	0	0	0	0	0	0	0	0	0	0	0	0	0	0	0	0	0	0	0	0	0	0	0	0	10.7094
64	At1g77520	0	0	0	0	0	0	0	0	0	0	0	0	0	0	0	0	0	0	0	0	0	0	0	0	0	0	0	0	0	0	0	0	0	0	0	0	0
65	At2g07732	0	0	0	0	0	0	0	0	0	0	0	0	0	0	0	0	0	0	0	0	0	0	0	0	0	0	0	0	0	0	0	0	0	0	0	0	0
66	At2g15130	0	0	0	0	0	0	0	0	0	0	0	0	0	0	0	0	0	0	0	0	0	0	0	0	0	0	0	0	0	0	0	0	0	0	0	0	0
67	At2g18400	0	0	0	0	0	0	0	0	0	0	0	0	0	0	0	0	0	0	0	0	0	0	0	0	0	0	0	0	0	0	0	0	0	0	0	0	0
68	At2g21260	0	0	0	0	0	0	0	0	0	0	0	0	0	0	0	0	0	0	0	0	0	0	0	0	0	0	0	0	0	0	0	0	0	0	0	0	0
69	At2g29340	0	0	0	0	0	0	0	0	0	0	0	0	0	0	0	0	0	0	0	0	0	0	0	0	0	0	0	0	0	0	0	0	0	0	0	0	0
70	At2g31400	0	0	0	0	0	0	0	0	0	0	0	0	0	0	0	0	0	0	0	0	0	0	0	0	0	0	0	0	0	0	0	0	0	0	0	0	0
71	At2g32020	0	0	0	0	0	0	0	0	0	0	0	0	0	0	0	0	0	0	0	0	0	0	0	0	0	0	0	0	0	0	0	0	0	0	0	0	0
72	At2g36580	0	0	0	0	0	0	0	0	0	0	0	0	0	0	0	0	0	0	0	0	0	0	0	0	0	0	0	0	0	0	0	0	0	0	0	0	0
73	At2g38180	0	0	0	0	0	0	0	0	0	0	0	0	0	0	0	0	0	0	0	0	0	0	0	0	0	0	0	0	0	0	0	0	0	0	0	0	0
74	At2g38970	0	0	0	0	0	0	0	0	0	0	0	0	0	0	0	0	0	0	0	0	0	0	0	0	0	0	0	0	0	0	0	0	0	0	0	0	0
75	At2g40660	0	0	0	0	0	0	0	0	0	0	0	0	0	0	0	0	0	0	0	0	0	0	0	0	0	0	0	0	0	0	0	0	0	0	0	0	0
76	At2g42650	0	0	0	0	0	0	0	0	0	0	0	0	0	0	0	0	0	0	0	0	0	0	0	0	0	0	0	0	0	0	0	0	0	0	0	0	0
77	At2g42710	0	0	0	0	0	0	0	0	0	0	0	0	0	0	0	0	0	0	0	0	0	0	0	0	0	0	0	0	0	0	0	0	0	0	0	0	0
78	At2g48020	1.64634	1.54667	1.55917	1.55369	1.56847	1.65353	2.55992	1.56204	2.54658	1.74522	0	0	0	0	0	0	0	1.74266	0	1.69122	0	0	0	0	0	0	0	0	0	0	0	0	0	1.47182	0	0	22.8473
79	At3g07500	0	0	0	0	0	0	0	0	0	0	0	0	0	0	0	0	0	0	0	0	0	0	0	0	0	0	0	0	0	0	0	0	0	0	0	0	0
80	At3g08910	0	0	0	0	0	0	0	0	0	0	0	0	0	0	0	0	0	0	0	0	0	0	0	0	0	0	0	0	0	0	0	0	0	0	0	0	0
81	At3g09020	0	0	0	0	0	0	0	0	0	0	0	0	0	0	0	0	0	0	0	0	0	0	0	0	0	0	0	0	0	0	0	0	0	0	0	0	0
82	At3g10030	0	0	0	0	0	0	0	0	0	0	0	0	0	0	0	0	0	0	0	0	0	0	0	0	0	0	0	0	0	0	0	0	0	0	0	0	0
83	At3g12130	1.64634	1.54667	1.55917	1.55369	1.56847	0	0	1.56204	0	0	0	0	0	0	0	0	0	0	0	0	0	0	0	0	0	0	0	0	1.33759	0	0	0	0	0	0	0	10.774
84	At3g12860	0	0	0	0	0	0	0	0	0	0	0	0	0	0	0	0	0	0	0	0	0	0	0	0	0	0	0	0	0	0	0	0	0	0	0	0	0
85	At3g13670	0	0	0	0	0	0	0	0	0	0	0	0	0	0	0	0	0	0	0	0	0	0	0	0	0	0	0	0	0	0	0	0	0	0	0	0	0
86	At3g14460	1.64634	0	0	0	0	0	0	0	0	1.74522	1.99908	2.11854	0	0	0	0	0	0	0	0	0	0	0	0	0	0	0	0	0	0	0	0	0	0	0	0	7.50919
87	At3g20590	0	0	0	0	0	0	0	0	0	0	0	0	0	0	0	0	0	0	0	0	0	0	0	0	0	0	0	0	0	0	0	0	0	0	0	0	0
88	At3g23310	0	0	0	0	0	0	0	0	0	0	0	0	0	0	0	0	0	0	0	0	0	0	0	0	0	0	0	0	0	0	0	0	0	0	0	0	0
89	At3g23700	0	0	0	0	0	0	0	0	0	0	0	0	0	0	0	0	0	0	0	0	0	0	0	0	0	0	0	0	0	0	0	0	0	0	0	0	0
90	At3g24760	0	0	0	0	0	0	0	0	0	0	0	0	0	0	0	0	0	0	0	0	0	0	0	0	0	0	0	0	0	0	0	0	0	0	0	0	0
91	At3g26720	1.64634	1.54667	1.55917	1.55369	1.56847	1.65353	0	1.56204	0	1.74522	1.99908	0	0	0	0	0	0	0	0	0	0	0	0	0	0	0	0	0	0	0	0	0	0	1.47182	0	0	16.306
92	At3g26760	0	0	0	0	0	0	0	0	0	0	0	0	0	0	0	0	0	0	0	0	0	0	0	0	0	0	0	0	0	0	0	0	0	0	0	0	0
93	At3g28580	1.64634	1.54667	1.55917	1.55369	1.56847	1.65353	0	1.56204	0	1.74522	0	0	0	0	0	0	0	1.74266	0	1.69122	0	0	0	0	0	0	0	0	0	0	0	0	0	0	0	0	16.269
94	At3g47910	0	0	0	0	0	0	0	0	0	0	0	0	0	0	0	0	0	0	0	0	0	0	0	0	0	0	0	0	0	0	0	0	0	0	0	0	0
95	At3g55980	0	0	0	0	0	0	0	0	0	0	0	0	0	0	0	0	0	0	0	0	0	0	0	0	0	0	0	0	0	0	0	0	0	0	0	0	0
96	At4g02820	1.64634	1.54667	1.55917	1.55369	1.56847	1.65353	0	1.56204	0	0	0	0	0	0	0	0	0	0	0	0	0	0	0	0	0	0	0	0	0	1.71036	0	0	0	0	0	0	12.8003
97	At4g09040	0	0	0	0	0	0	0	0	0	0	0	0	0	0	0	0	0	0	0	0	0	0	0	0	0	0	0	0	0	0	0	0	0	0	0	0	0
98	At4g12770	1.64634	1.54667	1.55917	0	1.56847	1.65353	0	0	0	1.74522	1.99908	2.11854	0	0	0	0	0	0	0	0	0	0	0	0	1.75681	0	0	0	0	0	0	0	0	0	0	0	15.5938
99	At4g14350	0	0	0	0	0	0	0	0	0	0	0	0	0	0	0	0	0	0	0	0	0	0	0	0	0	0	0	0	0	0	0	0	0	0	0	0	0
100	At4g15450	0	0	0	0	0	0	0	0	0	0	0	0	0	0	0	0	0	0	0	0	0	0	0	0	0	0	0	0	0	0	0	0	0	0	0	0	0
101	At4g17720	0	0	0	0	0	0	0	0	0	0	0	0	0	0	0	0	0	0	0	0	0	0	0	0	0	0	0	0	0	0	0	0	0	0	0	0	0
102	At4g27220	1.64634	0	0	0	0	0	0	0	0	1.74522	1.99908	2.11854	0	0	0	0	0	0	0	0	0	0	0	0	0	0	0	0	0	0	0	0	0	0	0	0	7.50919
103	At4g27290	1.64634	0	0	0	0	0	0	0	0	1.74522	1.99908	2.11854	0	0	0	0	0	0	0	0	0	0	0	0	0	0	0	0	0	0	0	0	0	0	0	0	7.50919
104	At4g28480	0	0	0	0	0	0	0	0	0	0	0	0	0	0	0	0	0	0	0	0	0	0	0	0	0	0	0	0	0	0	0	0	0	0	0	0	0
105	At5g02240	1.64634	1.54667	1.55917	1.55369	1.56847	1.65353	2.55992	1.56204	2.54658	1.74522	1.99908	2.11854	0	0	3.16073	0	0	0	0	0	0	0	0	0	1.75681	0	0	0	0	0	0	0	0	1.47182	0	0	28.4486
106	At5g05350	0	0	0	0	0	0	0	0	0	0	0	0	0	0	0	0	0	0	0	0	0	0	0	0	0	0	0	0	0	0	0	0	0	0	0	0	0
107	At5g08650	1.64634	1.54667	1.55917	1.55369	1.56847	1.65353	2.55992	1.56204	2.54658	0	0	0	0	0	0	0	0	0	0	0	0	0	0	0	0	0	0	0	0	0	0	0	0	0	0	0	16.1964
108	At5g08670	0	0	0	0	0	0	0	0	0	0	0	0	0	0	0	0	0	0	0	0	0	0	0	0	0	0	0	0	0	0	0	0	0	0	0	0	0
109	At5g09770	0	0	0	0	0	0	0	0	0	0	0	0	0	0	0	0	0	0	0	0	0	0	0	0	0	0	0	0	0	0	0	0	0	0	0	0	0
110	At5g11250	0	0	0	0	0	0	0	0	0	0	0	0	0	0	0	0	0	0	0	0	0	0	0	0	0	0	0	0	0	0	0	0	0	0	0	0	0
111	At5g14460	0	0	0	0	0	0	0	0	0	0	0	0	0	0	0	0	0	0	0	0	0	0	0	0	0	0	0	0	0	0	0	0	0	0	0	0	0
112	At5g15270	0	0	0	0	0	0	0	0	0	0	0	0	0	0	0	0	0	0	0	0	0	0	0	0	0	0	0	0	0	0	0	0	0	0	0	0	0
113	At5g18640	0	0	0	0	0	0	0	0	0	0	0	0	0	0	0	0	0	0	0	0	0	0	0	0	0	0	0	0	0	0	0	0	0	0	0	0	0
114	At5g18760	0	0	0	0	0	0	0	0	0	0	0	0	0	0	0	0	0	0	0	0	0	0	0	0	0	0	0	0	0	0	0	0	0	0	0	0	0
115	At5g20940	0	0	0	0	0	0	0	0	0	0	0	0	0	0	0	0	0	0	0	0	0	0	0	0	0	0	0	0	0	0	0	0	0	0	0	0	0
116	At5g22020	0	0	0	0	0	0	0	0	0	0	0	0	0	0	0	0	0	0	0	0	0	0	0	0	0	0	0	0	0	0	0	0	0	0	0	0	0
117	At5g23350	0	0	0	0	0	0	0	0	0	0	0	0	0	0	0	0	0	0	0	0	0	0	0	0	0	0	0	0	0	0	0	0	0	0	0	0	0
118	At5g35370	1.64634	0	0	0	0	0	0	0	0	1.74522	1.99908	2.11854	0	0	0	0	0	1.74266	0	1.69122	0	0	0	0	0	0	0	0	0	0	0	0	0	0	0	0	10.9431
119	At5g38100	0	0	0	0	0	0	0	0	0	0	0	0	0	0	0	0	0	0	0	0	0	0	0	0	0	0	0	0	0	0	0	0	0	0	0	0	0
120	At5g38990	0	0	0	0	0	0	0	0	0	1.74522	0	0	0	0	0	0	0	1.74266	0	1.69122	0	0	0	0	0	0	0	0	0	0	0	0	0	0	0	0	5.17911
121	At5g41800	1.64634	0	0	0	0	0	0	0	0	1.74522	1.99908	2.11854	0	0	0	0	0	1.74266	0	1.69122	0	0	0	0	0	0	0	0	0	0	0	0	0	0	0	0	10.9431
122	At5g44410	1.64634	0	0	0	0	0	0	0	0	0	1.99908	0	0	0	0	0	0	0	0	0	0	0	0	0	0	0	0	0	0	0	0	0	0	0	0	0	3.64543
123	At5g47190	1.64634	1.54667	1.55917	1.55369	1.56847	1.65353	2.55992	1.56204	2.54658	1.74522	0	0	0	3.32634	3.16073	3.29964	2.60815	0	0	0	0	0	0	0	0	0	0	0	0	0	0	0	0	0	0	0	30.3365
124	At5g49760	0	0	0	0	0	0	0	0	0	0	0	0	0	0	0	0	0	0	0	0	0	0	0	0	0	0	0	0	0	0	0	0	0	0	0	0	0
125	At5g63930	1.64634	0	0	0	0	0	0	0	0	1.74522	1.99908	2.11854	0	0	0	0	0	1.74266	0	1.69122	0	0	0	0	0	0	0	0	0	0	0	0	0	0	0	0	10.9431
126	At5g64670	0	0	0	0	0	0	0	0	0	0	0	0	0	0	0	0	0	0	0	0	0	0	0	0	0	0	0	0	0	0	0	0	0	0	0	0	0
127	At5g66910	0	0	0	0	0	0	0	0	0	0	0	0	0	0	0	0	0	0	0	0	0	0	0	0	0	0	0	0	0	0	0	0	0	0	0	0	0
128	ATHB-21	1.64634	1.54667	1.55917	1.55369	1.56847	0	0	1.56204	0	0	0	0	0	0	0	0	0	0	0	0	0	0	0	0	0	0	0	0	1.33759	0	0	0	0	0	0	0	10.774
129	ATJ3	0	0	0	0	0	0	0	0	0	0	0	0	0	0	0	0	0	0	0	0	0	0	0	0	0	0	0	0	0	0	0	0	0	0	0	0	0
130	ATL31	0	0	0	0	0	0	0	0	0	0	0	0	0	0	0	0	0	0	0	0	0	0	0	0	0	0	0	0	0	0	0	0	0	0	0	0	0
131	AtMg01280	0	0	0	0	0	0	0	0	0	0	0	0	0	0	0	0	0	0	0	0	0	0	0	0	0	0	0	0	0	0	0	0	0	0	0	0	0
132	ATOBGM	0	0	0	0	0	0	0	0	0	0	0	0	0	0	0	0	0	0	0	0	0	0	0	0	0	0	0	0	0	0	0	0	0	0	0	0	0
133	ATR1	1.64634	1.54667	1.55917	1.55369	1.56847	1.65353	0	1.56204	0	1.74522	0	0	0	0	0	0	0	1.74266	0	1.69122	0	0	0	0	1.75681	0	0	0	0	0	0	1.61828	0	1.47182	0	0	21.1159
134	BAG3	0	0	0	0	0	0	0	0	0	0	0	0	0	0	0	0	0	0	0	0	0	0	0	0	0	0	0	0	0	0	0	0	0	0	0	0	0
135	BAP1	1.64634	0	0	0	0	0	0	0	0	1.74522	0	0	0	0	0	0	0	0	0	0	0	0	0	0	0	0	0	0	0	0	0	0	0	0	0	0	3.39156
136	BBR	0	0	0	0	0	0	0	0	0	0	0	0	0	0	0	0	0	0	0	0	0	0	0	0	0	0	0	0	0	0	0	0	0	0	0	0	0
137	BETA-OHASE 2	0	0	0	0	0	0	0	0	0	0	0	0	0	0	0	0	0	0	0	0	0	0	0	0	0	0	0	0	0	0	0	0	0	0	0	0	0
138	BHLH2	0	0	0	0	0	0	0	0	0	0	0	0	0	0	0	0	0	0	0	0	0	0	0	0	0	0	0	0	0	0	0	0	0	0	0	0	0
139	BHLH27	0	0	0	0	0	0	0	0	0	0	0	0	0	0	0	0	0	0	0	0	0	0	0	0	0	0	0	0	0	0	0	0	0	0	0	0	0
140	BHLH62	0	0	0	0	0	0	0	0	0	0	0	0	0	0	0	0	0	0	0	0	0	0	0	0	0	0	0	0	0	0	0	0	0	0	0	0	0
141	BIR2	0	0	0	0	0	0	0	0	0	0	0	0	0	0	0	0	0	0	0	0	0	0	0	0	0	0	0	0	0	0	0	0	0	0	0	0	0
142	BLH4	1.64634	1.54667	1.55917	1.55369	1.56847	0	0	1.56204	0	0	0	0	0	0	0	0	0	0	0	0	0	0	0	0	0	0	0	0	1.33759	0	0	0	0	0	0	0	10.774
143	BOI	0	0	0	0	0	0	0	0	0	0	0	0	0	0	0	0	0	0	0	0	0	0	0	0	0	0	0	0	0	0	0	0	0	0	0	0	0
144	BZIP61	1.64634	1.54667	1.55917	1.55369	1.56847	0	0	1.56204	0	0	0	0	0	0	0	0	0	0	0	0	0	0	0	0	0	0	0	0	1.33759	0	0	0	0	0	0	0	10.774
145	CALS11	0	0	0	0	0	0	0	0	0	0	0	0	0	0	0	0	0	0	0	0	0	0	0	0	0	0	0	0	0	0	0	0	0	0	0	0	0
146	CAM4	0	0	0	0	0	0	0	0	0	0	0	0	0	0	0	0	0	0	0	0	0	0	0	0	0	0	0	0	0	0	0	0	0	0	0	0	0
147	CAMTA1	0	0	0	0	0	0	0	0	0	0	0	0	0	0	0	0	0	0	0	0	0	0	0	0	0	0	0	0	0	0	0	0	0	0	0	0	0
148	CAR2	0	0	0	0	0	0	0	0	0	0	0	0	0	0	0	0	0	0	0	0	0	0	0	0	0	0	0	0	0	0	0	0	0	0	0	0	0
149	CAR6	0	0	0	0	0	0	0	0	0	0	0	0	0	0	0	0	0	0	0	0	0	0	0	0	0	0	0	0	0	0	0	0	0	0	0	0	0
150	CBP60B	0	0	0	0	0	0	0	0	0	0	0	0	0	0	0	0	0	0	0	0	0	0	0	0	0	0	0	0	0	0	0	0	0	0	0	0	0
151	CBP60D	0	0	0	0	0	0	0	0	0	0	0	0	0	0	0	0	0	0	0	0	0	0	0	0	0	0	0	0	0	0	0	0	0	0	0	0	0
152	CCR1	0	0	0	0	0	0	0	0	0	0	0	0	0	0	0	0	0	0	0	0	0	0	0	0	0	0	0	0	0	0	0	0	0	0	0	0	0
153	CEQORH	0	0	0	0	0	0	0	0	0	0	0	0	0	0	0	0	0	0	0	0	0	0	0	0	0	0	0	0	0	0	0	0	0	0	0	0	0
154	CHAT	0	0	0	0	0	0	0	0	0	0	0	0	0	0	0	0	0	0	0	0	0	0	0	0	0	0	0	0	0	0	0	0	0	0	0	0	0
155	CHY1	1.64634	1.54667	1.55917	1.55369	1.56847	1.65353	0	1.56204	0	0	0	0	0	0	0	0	0	0	0	0	0	0	0	0	0	0	0	0	0	0	0	0	0	0	0	0	11.0899
156	CLPR2	0	0	0	0	0	0	0	0	0	0	0	0	0	0	0	0	0	0	0	0	0	0	0	0	0	0	0	0	0	0	0	0	0	0	0	0	0
157	CML38	1.64634	0	0	0	0	0	0	0	0	1.74522	1.99908	2.11854	0	0	0	0	0	0	0	0	0	0	0	0	0	0	0	0	0	0	0	0	0	0	0	0	7.50919
158	CML5	0	0	0	0	0	0	0	0	0	0	0	0	0	0	0	0	0	0	0	0	0	0	0	0	0	0	0	0	0	0	0	0	0	0	0	0	0
159	CNGC13	1.64634	0	0	0	0	0	0	0	0	1.74522	1.99908	2.11854	0	0	0	0	0	1.74266	0	1.69122	0	0	0	0	0	0	0	0	0	0	0	0	0	0	0	0	10.9431
160	cob	0	0	0	0	0	0	0	0	0	0	0	0	0	0	0	0	0	0	0	0	0	0	0	0	0	0	0	0	0	0	0	0	0	0	0	0	0
161	COL15	0	0	0	0	0	0	0	0	0	0	0	0	0	0	0	0	0	0	0	0	0	0	0	0	0	0	0	0	0	0	0	0	0	0	0	0	0
162	CP29A	0	0	0	0	0	0	0	0	0	0	0	0	0	0	0	0	0	0	0	0	0	0	0	0	0	0	0	0	0	0	0	0	0	0	0	0	0
163	CPK30	1.64634	1.54667	1.55917	1.55369	1.56847	1.65353	0	1.56204	0	1.74522	1.99908	2.11854	0	0	0	0	0	0	0	0	0	0	0	0	0	0	0	0	1.33759	0	0	0	0	0	0	0	18.2903
164	CRF2	1.64634	1.54667	1.55917	1.55369	1.56847	1.65353	0	1.56204	0	0	0	0	0	0	0	0	0	0	0	0	0	0	0	0	0	0	0	0	1.33759	0	0	0	0	0	0	0	12.4275
165	CRK10	1.64634	0	0	0	0	0	0	0	0	1.74522	1.99908	2.11854	0	0	0	0	0	1.74266	0	1.69122	0	0	0	0	0	0	0	0	0	0	0	0	0	0	0	0	10.9431
166	CRK42	1.64634	0	0	0	0	0	0	0	0	1.74522	1.99908	2.11854	0	0	0	0	0	1.74266	0	1.69122	0	0	0	0	0	0	0	0	0	0	0	0	0	0	0	0	10.9431
167	CRK6	1.64634	0	0	0	0	0	0	0	0	1.74522	1.99908	2.11854	0	0	0	0	0	1.74266	0	1.69122	0	0	0	0	0	0	0	0	0	0	0	0	0	0	0	0	10.9431
168	CRLK2	1.64634	0	0	0	0	0	0	0	0	1.74522	1.99908	2.11854	0	0	0	0	0	1.74266	0	1.69122	0	0	0	0	0	0	0	0	0	0	0	0	0	0	0	0	10.9431
169	CRRSP61	0	0	0	0	0	0	0	0	0	0	0	0	0	0	0	0	0	0	0	0	0	0	0	0	0	0	0	0	0	0	0	0	0	0	0	0	0
170	CRY1	1.64634	1.54667	1.55917	1.55369	1.56847	1.65353	0	1.56204	0	0	0	0	0	0	0	0	0	0	0	0	0	0	0	0	0	0	0	0	1.33759	0	0	0	0	0	0	0	12.4275
171	CSD1	1.64634	1.54667	1.55917	1.55369	1.56847	1.65353	0	1.56204	0	0	0	0	0	0	0	0	0	0	0	0	0	0	0	0	1.75681	0	0	0	1.33759	0	0	0	0	0	0	0	14.1843
172	CSLB3	0	0	0	0	0	0	0	0	0	0	0	0	0	0	0	0	0	0	0	0	0	0	0	0	0	0	0	0	0	0	0	0	0	0	0	0	0
173	CYCA2-4	0	0	0	0	0	0	0	0	0	0	0	0	0	0	0	0	0	0	0	0	0	0	0	0	0	0	0	0	0	0	0	0	0	0	0	0	0
174	CYFBP	0	0	0	0	0	0	0	0	0	0	0	0	0	0	0	0	0	0	0	0	0	0	0	0	0	0	0	0	0	0	0	0	0	0	0	0	0
175	CYP19-1	0	0	0	0	0	0	0	0	0	0	0	0	0	0	0	0	0	0	0	0	0	0	0	0	0	0	0	0	0	0	0	0	0	0	0	0	0
176	CYP20-3	0	0	0	0	0	0	0	0	0	0	0	0	0	0	0	0	0	0	0	0	0	0	0	0	0	0	0	0	0	0	0	0	0	0	0	0	0
177	CYP38	1.64634	1.54667	1.55917	1.55369	1.56847	1.65353	2.55992	1.56204	2.54658	1.74522	0	0	0	0	3.16073	0	0	0	3.47484	0	0	3.23296	3.04535	0	0	6.2161	0	0	0	0	0	1.61828	0	0	0	0	38.6899
178	CYP63	0	0	0	0	0	0	0	0	0	0	0	0	0	0	0	0	0	0	0	0	0	0	0	0	0	0	0	0	0	0	0	0	0	0	0	0	0
179	CYP71A21	0	0	0	0	0	0	0	0	0	1.74522	0	0	0	0	0	0	0	1.74266	0	1.69122	0	0	0	0	0	0	0	0	0	0	0	0	0	0	0	0	5.17911
180	CYP72A8	0	0	0	0	0	0	0	0	0	0	0	0	0	0	0	0	0	0	0	0	0	0	0	0	0	0	0	0	0	0	0	0	0	0	0	0	0
181	CYP82C4	0	0	0	0	0	0	0	0	0	1.74522	0	0	0	0	0	0	0	1.74266	0	1.69122	0	0	0	0	0	0	0	0	0	0	0	0	0	0	0	0	5.17911
182	DES1	1.64634	1.54667	0	0	0	1.65353	0	0	0	0	0	0	0	0	0	0	0	0	0	0	0	0	0	0	0	0	0	0	0	0	0	0	0	0	0	0	4.84654
183	DGK3	1.64634	0	0	0	0	0	0	0	0	1.74522	1.99908	2.11854	0	0	0	0	0	0	0	0	0	0	0	0	0	0	0	0	0	0	0	0	0	0	0	0	7.50919
184	DJC76	0	0	0	0	0	0	0	0	0	0	0	0	0	0	0	0	0	0	0	0	0	0	0	0	0	0	0	0	0	0	0	0	0	0	0	0	0
185	DJC77	0	0	0	0	0	0	0	0	0	0	0	0	0	0	0	0	0	0	0	0	0	0	0	0	0	0	0	0	0	0	0	0	0	0	0	0	0
186	DLO2	0	0	0	0	0	0	0	0	0	0	0	0	0	0	0	0	0	0	0	0	0	0	0	0	0	0	0	0	0	0	0	0	0	0	0	0	0
187	DOX1	1.64634	1.54667	1.55917	1.55369	0	0	0	0	0	0	0	0	0	0	0	0	0	0	0	0	0	0	0	0	0	0	0	0	0	0	0	0	0	0	0	0	6.30588
188	DREB1C	0	0	0	0	0	0	0	0	0	0	0	0	0	0	0	0	0	0	0	0	0	0	0	0	0	0	0	0	0	0	0	0	0	0	0	0	0
189	DRG1	1.64634	1.54667	1.55917	1.55369	1.56847	1.65353	0	0	0	0	0	0	0	0	0	0	0	0	0	0	0	0	0	0	0	0	0	0	0	0	0	0	0	0	0	0	9.52788
190	DRMH1	0	0	0	0	0	0	0	0	0	0	0	0	0	0	0	0	0	0	0	0	0	0	0	0	0	0	0	0	0	0	0	0	0	0	0	0	0
191	DRP4A	1.64634	1.54667	0	0	0	1.65353	0	0	0	0	0	0	0	0	0	0	0	0	0	0	0	0	0	0	0	0	0	0	0	0	0	0	0	0	0	0	4.84654
192	DRP5A	1.64634	1.54667	1.55917	1.55369	0	1.65353	0	0	0	0	0	0	0	0	0	0	0	0	0	0	0	0	0	0	0	0	0	0	0	0	0	0	0	0	0	0	7.9594
193	DTX30	0	0	0	0	0	0	0	0	0	0	0	0	0	0	0	0	0	0	0	0	0	0	0	0	0	0	0	0	0	0	0	0	0	0	0	0	0
194	DXPS1	0	0	0	0	0	0	0	0	0	0	0	0	0	0	0	0	0	0	0	0	0	0	0	0	0	0	0	0	0	0	0	0	0	0	0	0	0
195	EDA30	1.64634	1.54667	1.55917	1.55369	1.56847	1.65353	2.55992	1.56204	2.54658	1.74522	0	0	0	0	0	0	0	1.74266	0	1.69122	0	0	0	0	0	0	0	0	0	0	0	0	0	0	0	0	21.3755
196	EDR2	1.64634	1.54667	1.55917	1.55369	1.56847	1.65353	0	1.56204	0	1.74522	1.99908	2.11854	0	0	0	0	0	1.74266	0	1.69122	0	0	0	0	0	0	0	0	0	0	0	1.61828	0	1.47182	0	0	23.4768
197	EFTS	0	0	0	0	0	0	0	0	0	0	0	0	0	0	0	0	0	0	0	0	0	0	0	0	0	0	0	0	0	0	0	0	0	0	0	0	0
198	EGY1	1.64634	1.54667	1.55917	1.55369	1.56847	1.65353	2.55992	1.56204	2.54658	1.74522	0	0	0	3.32634	0	3.29964	2.60815	1.74266	0	1.69122	0	0	0	0	0	0	0	2.98373	0	0	0	0	0	1.47182	0	0	35.0652
199	ERF018	0	0	0	0	0	0	0	0	0	0	0	0	0	0	0	0	0	0	0	0	0	0	0	0	0	0	0	0	0	0	0	0	0	0	0	0	0
200	ERF025	0	0	0	0	0	0	0	0	0	0	0	0	0	0	0	0	0	0	0	0	0	0	0	0	0	0	0	0	0	0	0	0	0	0	0	0	0
201	ERF114	0	0	0	0	0	0	0	0	0	0	0	0	0	0	0	0	0	0	0	0	0	0	0	0	0	0	0	0	0	0	0	0	0	0	0	0	0
202	ERF119	0	0	0	0	0	0	0	0	0	0	0	0	0	0	0	0	0	0	0	0	0	0	0	0	0	0	0	0	0	0	0	0	0	0	0	0	0
203	ERF15	1.64634	1.54667	1.55917	1.55369	1.56847	1.65353	2.55992	1.56204	2.54658	0	0	0	0	0	0	0	0	0	0	0	0	0	0	0	0	0	0	0	1.33759	0	0	0	0	0	0	0	17.534
204	EXL4	0	0	0	0	0	0	0	0	0	0	0	0	0	0	0	0	0	0	0	0	0	0	0	0	0	0	0	0	0	0	0	0	0	0	0	0	0
205	F13I12.60	0	0	0	0	0	0	0	0	0	0	0	0	0	0	0	0	0	0	0	0	0	0	0	0	0	0	0	0	0	0	0	0	0	0	0	0	0
206	F18E5.200	0	0	0	0	0	0	0	0	0	0	0	0	0	0	0	0	0	0	0	0	0	0	0	0	0	0	0	0	0	0	0	0	0	0	0	0	0
207	F1P2.40	0	0	0	0	0	0	0	0	0	0	0	0	0	0	0	0	0	0	0	0	0	0	0	0	0	0	0	0	0	0	0	0	0	0	0	0	0
208	F6D8.36	0	0	0	0	0	0	0	0	0	0	0	0	0	0	0	0	0	0	0	0	0	0	0	0	0	0	0	0	0	0	0	0	0	0	0	0	0
209	F6'H2	0	0	0	0	0	0	0	0	0	0	0	0	0	0	0	0	0	0	0	0	0	0	0	0	0	0	0	0	0	0	0	0	0	0	0	0	0
210	FBA1	1.64634	1.54667	1.55917	1.55369	1.56847	1.65353	2.55992	1.56204	2.54658	0	0	0	10.6328	3.32634	3.16073	3.29964	2.60815	0	3.47484	0	0	3.23296	0	0	1.75681	6.2161	0	0	0	0	0	1.61828	0	0	0	0	55.5231
211	FDM3	1.64634	1.54667	1.55917	1.55369	1.56847	0	0	1.56204	0	0	0	0	0	0	0	0	0	0	0	0	0	0	0	0	0	0	0	0	1.33759	0	0	0	0	0	0	0	10.774
212	FKBP15-3	0	0	0	0	0	0	0	0	0	0	0	0	0	0	0	0	0	0	0	0	0	0	0	0	0	0	0	0	0	0	0	0	0	0	0	0	0
213	FKBP17-1	0	0	0	0	0	0	0	0	0	0	0	0	0	0	0	0	0	0	0	0	0	0	0	0	0	0	0	0	0	0	0	0	0	0	0	0	0
214	FLA18	1.64634	1.54667	1.55917	1.55369	1.56847	1.65353	0	1.56204	0	0	0	0	0	0	0	0	0	0	0	0	0	0	0	0	0	0	0	0	0	0	0	0	0	0	0	0	11.0899
215	FLZ1	0	0	0	0	0	0	0	0	0	0	0	0	0	0	0	0	0	0	0	0	0	0	0	0	0	0	0	0	0	0	0	0	0	0	0	0	0
216	FLZ13	0	0	0	0	0	0	0	0	0	0	0	0	0	0	0	0	0	0	0	0	0	0	0	0	0	0	0	0	0	0	0	0	0	0	0	0	0
217	FLZ5	0	0	0	0	0	0	0	0	0	0	0	0	0	0	0	0	0	0	0	0	0	0	0	0	0	0	0	0	0	0	0	0	0	0	0	0	0
218	GAD4	1.64634	1.54667	1.55917	1.55369	1.56847	1.65353	0	1.56204	0	0	0	0	0	0	0	0	0	0	0	0	0	0	0	0	1.75681	0	0	0	1.33759	0	0	0	0	0	0	0	14.1843
219	GAPA1	0	0	0	0	0	0	0	0	0	0	0	0	0	0	0	0	0	0	0	0	0	0	0	0	0	0	0	0	0	0	0	0	0	0	0	0	0
220	GASA11	0	0	0	0	0	0	0	0	0	0	0	0	0	0	0	0	0	0	0	0	0	0	0	0	0	0	0	0	0	0	0	0	0	0	0	0	0
221	GATA28	0	0	0	0	0	0	0	0	0	0	0	0	0	0	0	0	0	0	0	0	0	0	0	0	0	0	0	0	0	0	0	0	0	0	0	0	0
222	GATL4	1.64634	1.54667	1.55917	1.55369	1.56847	1.65353	0	1.56204	0	1.74522	0	0	0	0	0	0	0	1.74266	0	1.69122	0	0	0	0	0	0	0	0	0	0	0	1.61828	0	1.47182	0	0	19.3591
223	GAUT14	1.64634	1.54667	1.55917	1.55369	1.56847	1.65353	0	1.56204	0	1.74522	0	0	0	0	0	0	0	1.74266	0	1.69122	0	0	0	0	0	0	0	0	0	0	0	1.61828	0	1.47182	0	0	19.3591
224	GAUT8	0	0	0	0	0	0	0	0	0	0	0	0	0	0	0	0	0	0	0	0	0	0	0	0	0	0	0	0	0	0	0	0	0	0	0	0	0
225	GDPD2	1.64634	0	0	0	0	0	0	0	0	0	0	0	0	0	0	0	0	0	0	0	0	0	0	0	0	0	0	0	0	0	0	0	0	0	0	0	1.64634
226	GFL	0	0	0	0	0	0	0	0	0	0	0	0	0	0	0	0	0	0	0	0	0	0	0	0	0	0	0	0	0	0	0	0	0	0	0	0	0
227	GGP3	1.64634	1.54667	0	0	0	1.65353	0	0	0	0	0	0	0	0	0	0	0	0	0	0	0	0	0	0	1.75681	0	0	0	0	0	0	0	0	0	0	0	6.60335
228	GLR2.8	1.64634	1.54667	0	0	0	0	0	0	0	1.74522	1.99908	2.11854	0	0	0	0	0	1.74266	0	1.69122	0	0	0	0	0	0	0	0	0	0	0	0	0	0	0	0	12.4897
229	GLU2	1.64634	1.54667	1.55917	1.55369	1.56847	1.65353	2.55992	1.56204	2.54658	0	0	0	0	3.32634	3.16073	3.29964	2.60815	0	0	0	0	0	0	0	0	0	0	0	0	0	0	0	0	0	0	0	28.5913
230	GLYI7	0	0	0	0	0	0	0	0	0	0	0	0	0	0	0	0	0	0	0	0	0	0	0	0	0	0	0	0	0	0	0	0	0	0	0	0	0
231	GOLS7	1.64634	1.54667	0	0	0	1.65353	0	0	0	0	0	0	0	0	0	0	0	0	0	0	0	0	0	0	0	0	0	0	0	0	0	0	0	0	0	0	4.84654
232	GPT1	1.64634	1.54667	1.55917	1.55369	1.56847	1.65353	2.55992	1.56204	2.54658	1.74522	0	0	0	3.32634	0	3.29964	2.60815	1.74266	0	1.69122	0	0	0	0	0	0	0	2.98373	0	0	0	0	0	1.47182	0	0	35.0652
233	GPX6	1.64634	1.54667	1.55917	1.55369	1.56847	1.65353	2.55992	1.56204	2.54658	1.74522	1.99908	2.11854	0	0	0	0	0	0	0	0	0	0	0	0	1.75681	0	0	0	0	1.71036	0	0	0	0	0	0	25.5264
234	GSDA	0	0	0	0	0	0	0	0	0	0	0	0	0	0	0	0	0	0	0	0	0	0	0	0	0	0	0	0	0	0	0	0	0	0	0	0	0
235	GSTU2	1.64634	1.54667	0	0	0	1.65353	0	0	0	0	0	0	0	0	0	0	0	0	0	0	0	0	0	0	1.75681	0	0	0	0	0	0	0	0	0	0	0	6.60335
236	GSTU24	1.64634	1.54667	0	0	0	1.65353	0	0	0	0	0	0	0	0	0	0	0	0	0	0	0	0	0	0	1.75681	0	0	0	0	0	0	0	0	0	0	0	6.60335
237	GSTU4	1.64634	1.54667	0	0	0	1.65353	0	0	0	0	0	0	0	0	0	0	0	0	0	0	0	0	0	0	1.75681	0	0	0	0	0	0	0	0	0	0	0	6.60335
238	GUX5	0	0	0	0	0	0	0	0	0	0	0	0	0	0	0	0	0	0	0	0	0	0	0	0	0	0	0	0	0	0	0	0	0	0	0	0	0
239	GWD1	0	0	0	0	0	0	0	0	0	0	0	0	0	0	0	0	0	0	0	0	0	0	0	0	0	0	0	0	0	0	0	0	0	0	0	0	0
240	GWD3	0	0	0	0	0	0	0	0	0	0	0	0	0	0	0	0	0	0	0	0	0	0	0	0	0	0	0	0	0	0	0	0	0	0	0	0	0
241	HAB2	0	0	0	0	0	0	0	0	0	0	0	0	0	0	0	0	0	0	0	0	0	0	0	0	0	0	0	0	0	0	0	0	0	0	0	0	0
242	HBP5	0	0	0	0	0	0	0	0	0	0	0	0	0	0	0	0	0	0	0	0	0	0	0	0	0	0	0	0	0	0	0	0	0	0	0	0	0
243	HCF173	0	0	0	0	0	0	0	0	0	0	0	0	0	0	0	0	0	0	0	0	0	0	0	0	0	0	0	0	0	0	0	0	0	0	0	0	0
244	HERK1	1.64634	0	0	0	0	0	0	0	0	1.74522	1.99908	2.11854	0	0	0	0	0	1.74266	0	1.69122	0	0	0	0	0	0	0	0	0	0	0	0	0	0	0	0	10.9431
245	HIPP05	0	0	0	0	0	0	0	0	0	0	0	0	0	0	0	0	0	0	0	0	0	0	0	0	0	0	0	0	0	0	0	0	0	0	0	0	0
246	HIPP20	1.64634	1.54667	0	0	0	1.65353	0	0	0	1.74522	0	0	0	0	0	0	0	0	0	0	0	0	0	0	0	0	0	0	0	0	0	0	0	0	0	0	6.59177
247	HLL	1.64634	1.54667	1.55917	1.55369	1.56847	1.65353	0	1.56204	0	0	0	0	0	0	0	0	0	0	0	0	0	0	0	0	0	0	0	0	0	1.71036	0	0	0	0	3.65653	8.10796	24.5648
248	HMGB2	1.64634	1.54667	1.55917	1.55369	1.56847	1.65353	0	1.56204	0	0	0	0	0	0	0	0	0	0	0	0	0	0	0	0	1.75681	0	0	0	1.33759	0	0	0	0	0	0	0	14.1843
249	HPT1	1.64634	1.54667	1.55917	1.55369	1.56847	1.65353	2.55992	1.56204	2.54658	1.74522	0	0	0	3.32634	0	3.29964	2.60815	1.74266	0	1.69122	0	0	0	0	0	0	0	2.98373	0	0	0	0	0	1.47182	0	0	35.0652
250	Hrd1B	1.64634	1.54667	1.55917	1.55369	1.56847	1.65353	0	1.56204	0	1.74522	1.99908	2.11854	0	0	0	0	0	1.74266	0	1.69122	0	0	0	0	0	0	0	0	0	0	0	1.61828	2.12063	1.47182	0	0	25.5974
251	HSFA1D	1.64634	1.54667	1.55917	1.55369	1.56847	1.65353	0	1.56204	0	0	0	0	0	0	0	0	0	0	0	0	0	0	0	0	0	0	0	0	1.33759	0	0	0	0	0	0	0	12.4275
252	HSP17.6C	0	0	0	0	0	0	0	0	0	0	0	0	0	0	0	0	0	0	0	0	0	0	0	0	0	0	0	0	0	0	0	0	0	0	0	0	0
253	HSP17.7	0	0	0	0	0	0	0	0	0	0	0	0	0	0	0	0	0	0	0	0	0	0	0	0	0	0	0	0	0	0	0	0	0	0	0	0	0
254	HSP21	1.64634	1.54667	1.55917	1.55369	1.56847	1.65353	2.55992	1.56204	2.54658	0	0	0	0	0	3.16073	0	0	0	0	0	0	0	0	0	0	0	0	0	0	0	0	0	0	0	0	0	19.3571
255	HSP90-6	0	0	0	0	0	0	0	0	0	0	0	0	0	0	0	0	0	0	0	0	0	0	0	0	0	0	0	0	0	0	0	0	0	0	0	0	0
256	HST	0	0	0	0	0	0	0	0	0	0	0	0	0	0	0	0	0	0	0	0	0	0	0	0	0	0	0	0	0	0	0	0	0	0	0	0	0
257	HY5	1.64634	1.54667	1.55917	1.55369	1.56847	0	0	1.56204	0	0	0	0	0	0	0	0	0	0	0	0	0	0	0	0	0	0	0	0	1.33759	0	0	0	0	0	0	0	10.774
258	IAA7	1.64634	1.54667	1.55917	1.55369	1.56847	0	0	1.56204	0	0	0	0	0	0	0	0	0	0	0	0	0	0	0	0	0	0	0	0	1.33759	0	0	0	0	0	0	0	10.774
259	IND	1.64634	1.54667	1.55917	1.55369	1.56847	0	0	1.56204	0	0	0	0	0	0	0	0	0	0	0	0	0	0	0	0	0	0	0	0	1.33759	0	0	0	0	0	0	0	10.774
260	IQD31	1.64634	1.54667	1.55917	1.55369	0	1.65353	0	0	0	1.74522	1.99908	2.11854	0	0	0	0	0	0	0	0	0	0	0	0	1.75681	0	0	0	0	0	0	0	0	0	0	0	15.5791
261	IQD6	0	0	0	0	0	0	0	0	0	0	0	0	0	0	0	0	0	0	0	0	0	0	0	0	0	0	0	0	0	0	0	0	0	0	0	0	0
262	IQM4	0	0	0	0	0	0	0	0	0	0	0	0	0	0	0	0	0	0	0	0	0	0	0	0	0	0	0	0	0	0	0	0	0	0	0	0	0
263	ITPK2	0	0	0	0	0	0	0	0	0	0	0	0	0	0	0	0	0	0	0	0	0	0	0	0	0	0	0	0	0	0	0	0	0	0	0	0	0
264	LECRK42	0	0	0	0	0	0	0	0	0	0	0	0	0	0	0	0	0	0	0	0	0	0	0	0	0	0	0	0	0	0	0	0	0	0	0	0	0
265	LECRKS7	0	0	0	0	0	0	0	0	0	0	0	0	0	0	0	0	0	0	0	0	0	0	0	0	0	0	0	0	0	0	0	0	0	0	0	0	0
266	LHCA6	1.64634	1.54667	1.55917	1.55369	1.56847	1.65353	2.55992	1.56204	2.54658	1.74522	0	0	10.6328	3.32634	3.16073	3.29964	2.60815	1.74266	3.47484	1.69122	7.14494	3.23296	3.04535	0	0	0	7.96936	0	0	0	0	1.61828	2.12063	0	0	0	73.0096
267	LHCB1.3	0	0	0	0	0	0	0	0	0	0	0	0	0	0	0	0	0	0	0	0	0	0	0	0	0	0	0	0	0	0	0	0	0	0	0	0	0
268	LOX1	1.64634	1.54667	1.55917	1.55369	1.56847	1.65353	2.55992	1.56204	0	0	0	0	0	0	0	0	0	0	0	0	0	0	0	0	0	0	0	0	0	0	0	0	0	0	0	0	13.6498
269	LOX6	1.64634	1.54667	1.55917	1.55369	1.56847	1.65353	2.55992	1.56204	2.54658	1.74522	1.99908	2.11854	0	0	0	0	0	0	0	0	0	0	0	0	0	0	0	0	0	0	0	0	0	0	0	0	22.0593
270	LRK10L-1.2	0	0	0	0	0	0	0	0	0	0	0	0	0	0	0	0	0	0	0	0	0	0	0	0	0	0	0	0	0	0	0	0	0	0	0	0	0
271	LRK10L-2.7	0	0	0	0	0	0	0	0	0	0	0	0	0	0	0	0	0	0	0	0	0	0	0	0	0	0	0	0	0	0	0	0	0	0	0	0	0
272	LUT2	1.64634	1.54667	1.55917	1.55369	1.56847	1.65353	2.55992	1.56204	2.54658	1.74522	0	0	0	3.32634	0	3.29964	2.60815	1.74266	0	1.69122	0	0	0	0	0	0	0	2.98373	0	0	0	0	0	1.47182	0	0	35.0652
273	LYSA1	0	0	0	0	0	0	0	0	0	0	0	0	0	0	0	0	0	0	0	0	0	0	0	0	0	0	0	0	0	0	0	0	0	0	0	0	0
274	MAB16.20	0	0	0	0	0	0	0	0	0	0	0	0	0	0	0	0	0	0	0	0	0	0	0	0	0	0	0	0	0	0	0	0	0	0	0	0	0
275	MAF2	0	0	0	0	0	0	0	0	0	0	0	0	0	0	0	0	0	0	0	0	0	0	0	0	0	0	0	0	0	0	0	0	0	0	0	0	0
276	MBB18.20	0	0	0	0	0	0	0	0	0	0	0	0	0	0	0	0	0	0	0	0	0	0	0	0	0	0	0	0	0	0	0	0	0	0	0	0	0
277	MDH3	0	0	0	0	0	0	0	0	0	0	0	0	0	0	0	0	0	0	0	0	0	0	0	0	0	0	0	0	0	0	0	0	0	0	0	0	0
278	MEE13.8	0	0	0	0	0	0	0	0	0	0	0	0	0	0	0	0	0	0	0	0	0	0	0	0	0	0	0	0	0	0	0	0	0	0	0	0	0
279	MEFG1	0	0	0	0	0	0	0	0	0	0	0	0	0	0	0	0	0	0	0	0	0	0	0	0	0	0	0	0	0	0	0	0	0	0	0	0	0
280	MEFG2	0	0	0	0	0	0	0	0	0	0	0	0	0	0	0	0	0	0	0	0	0	0	0	0	0	0	0	0	0	0	0	0	0	0	0	0	0
281	METK4	0	0	0	0	0	0	0	0	0	0	0	0	0	0	0	0	0	0	0	0	0	0	0	0	0	0	0	0	0	0	0	0	0	0	0	0	0
282	MFB16.14	0	0	0	0	0	0	0	0	0	0	0	0	0	0	0	0	0	0	0	0	0	0	0	0	0	0	0	0	0	0	0	0	0	0	0	0	0
283	MFDX1	1.64634	1.54667	1.55917	1.55369	1.56847	1.65353	0	1.56204	0	0	0	0	0	0	0	0	0	0	0	0	0	0	0	0	0	0	0	0	0	1.71036	0	0	0	0	3.65653	0	16.4568
284	MNF13.1	0	0	0	0	0	0	0	0	0	0	0	0	0	0	0	0	0	0	0	0	0	0	0	0	0	0	0	0	0	0	0	0	0	0	0	0	0
285	MORF3	1.64634	1.54667	1.55917	1.55369	1.56847	1.65353	0	1.56204	0	0	0	0	0	0	0	0	0	0	0	0	0	0	0	0	0	0	0	0	0	1.71036	0	0	0	0	0	0	12.8003
286	MRS2-7	0	0	0	0	0	0	0	0	0	0	0	0	0	0	0	0	0	0	0	0	0	0	0	0	0	0	0	0	0	0	0	0	0	0	0	0	0
287	MT-CYB	0	0	0	0	0	0	0	0	0	0	0	0	0	0	0	0	0	0	0	0	0	0	0	0	0	0	0	0	0	0	0	0	0	0	0	0	0
288	MVA3.30	0	0	0	0	0	0	0	0	0	0	0	0	0	0	0	0	0	0	0	0	0	0	0	0	0	0	0	0	0	0	0	0	0	0	0	0	0
289	MWD22.21	0	0	0	0	0	0	0	0	0	0	0	0	0	0	0	0	0	0	0	0	0	0	0	0	0	0	0	0	0	0	0	0	0	0	0	0	0
290	MYB16	1.64634	1.54667	1.55917	1.55369	1.56847	0	0	1.56204	0	0	0	0	0	0	0	0	0	0	0	0	0	0	0	0	0	0	0	0	1.33759	0	0	0	0	0	0	0	10.774
291	MYB70	0	0	0	0	0	0	0	0	0	0	0	0	0	0	0	0	0	0	0	0	0	0	0	0	0	0	0	0	0	0	0	0	0	0	0	0	0
292	MYB96	1.64634	1.54667	1.55917	1.55369	1.56847	0	0	1.56204	0	0	0	0	0	0	0	0	0	0	0	0	0	0	0	0	0	0	0	0	1.33759	0	0	0	0	0	0	0	10.774
293	NAC035	1.64634	1.54667	1.55917	1.55369	1.56847	0	0	1.56204	0	0	0	0	0	0	0	0	0	0	0	0	0	0	0	0	0	0	0	0	1.33759	0	0	0	0	0	0	0	10.774
294	NAD-ME1	1.64634	1.54667	1.55917	1.55369	1.56847	1.65353	2.55992	1.56204	2.54658	0	0	0	0	0	0	0	0	0	0	0	0	0	0	0	0	0	0	0	0	1.71036	0	0	0	0	0	0	17.9068
295	NADP-ME3	1.64634	1.54667	1.55917	1.55369	1.56847	1.65353	2.55992	1.56204	2.54658	0	0	0	0	0	0	0	0	0	0	0	0	0	0	0	1.75681	0	0	0	0	0	0	0	0	0	0	0	17.9532
296	ND4	0	0	0	0	0	0	0	0	0	0	0	0	0	0	0	0	0	0	0	0	0	0	0	0	0	0	0	0	0	0	0	0	0	0	0	0	0
297	NDA2	1.64634	1.54667	1.55917	1.55369	1.56847	1.65353	0	1.56204	0	1.74522	0	0	0	0	0	0	2.60815	0	0	1.69122	0	0	0	0	0	0	0	0	0	1.71036	0	0	0	1.47182	3.65653	0	23.9732
298	NDB3	1.64634	1.54667	1.55917	1.55369	1.56847	1.65353	0	1.56204	0	1.74522	0	0	0	0	0	0	2.60815	0	0	0	0	0	0	0	0	0	0	0	0	1.71036	0	0	0	1.47182	0	0	18.6255
299	NDK4	0	0	0	0	0	0	0	0	0	0	0	0	0	0	0	0	0	0	0	0	0	0	0	0	0	0	0	0	0	0	0	0	0	0	0	0	0
300	NEK5	0	0	0	0	0	0	0	0	0	0	0	0	0	0	0	0	0	0	0	0	0	0	0	0	0	0	0	0	0	0	0	0	0	0	0	0	0
301	NET1B	1.64634	1.54667	1.55917	1.55369	1.56847	0	0	1.56204	0	0	0	0	0	0	0	0	0	0	0	0	0	0	0	0	0	0	0	0	1.33759	0	0	0	0	0	0	0	10.774
302	NET4B	0	0	0	0	0	0	0	0	0	0	0	0	0	0	0	0	0	0	0	0	0	0	0	0	0	0	0	0	0	0	0	0	0	0	0	0	0
303	NFYA8	0	0	0	0	0	0	0	0	0	0	0	0	0	0	0	0	0	0	0	0	0	0	0	0	0	0	0	0	0	0	0	0	0	0	0	0	0
304	NFYB2	0	0	0	0	0	0	0	0	0	0	0	0	0	0	0	0	0	0	0	0	0	0	0	0	0	0	0	0	0	0	0	0	0	0	0	0	0
305	NIK2	1.64634	0	0	0	0	0	0	0	0	1.74522	1.99908	2.11854	0	0	0	0	0	1.74266	0	1.69122	0	0	0	0	0	0	0	0	0	0	0	0	0	0	0	0	10.9431
306	NMAT1	0	1.54667	1.55917	1.55369	1.56847	1.65353	0	1.56204	0	0	0	0	0	0	0	0	0	0	0	0	0	0	0	0	0	0	0	0	0	1.71036	0	0	0	0	0	0	11.1539
307	NPF8.5	0	0	0	0	0	0	0	0	0	0	0	0	0	0	0	0	0	0	0	0	0	0	0	0	0	0	0	0	0	0	0	0	0	0	0	0	0
308	NPY3	1.64634	0	0	0	0	0	0	0	0	0	1.99908	0	0	0	0	0	0	0	0	0	0	0	0	0	0	0	0	0	0	0	0	0	0	0	0	0	3.64543
309	NRAMP1	1.64634	0	0	0	0	0	0	0	0	1.74522	1.99908	2.11854	0	0	0	0	0	1.74266	0	1.69122	0	0	0	0	0	0	0	0	0	0	0	0	0	0	0	0	10.9431
310	NRP2	1.64634	1.54667	1.55917	1.55369	1.56847	1.65353	0	1.56204	0	0	0	0	0	0	0	0	0	0	0	0	0	0	0	0	0	0	0	0	1.33759	0	0	0	0	0	0	0	12.4275
311	NRPB8B	1.64634	1.54667	1.55917	1.55369	1.56847	0	0	1.56204	0	0	0	0	0	0	0	0	0	0	0	0	0	0	0	0	0	0	0	0	1.33759	0	0	0	0	0	0	0	10.774
312	NRPD2b	1.64634	1.54667	1.55917	1.55369	1.56847	0	0	1.56204	0	1.74522	0	0	0	0	0	0	0	0	0	0	0	0	0	0	0	0	0	0	1.33759	0	0	0	0	0	0	0	12.5192
313	NUDT10	1.64634	1.54667	0	0	0	1.65353	0	0	0	0	0	0	0	0	0	0	0	0	0	0	0	0	0	0	1.75681	0	0	0	0	0	0	0	0	0	0	0	6.60335
314	NUDT24	1.64634	1.54667	1.55917	1.55369	1.56847	1.65353	2.55992	1.56204	2.54658	0	0	0	0	0	0	0	0	0	0	0	0	0	0	0	0	0	0	0	0	0	0	0	0	0	0	0	16.1964
315	NUDT26	0	0	0	0	0	0	0	0	0	0	0	0	0	0	0	0	0	0	0	0	0	0	0	0	0	0	0	0	0	0	0	0	0	0	0	0	0
316	OASA2	1.64634	1.54667	0	0	0	1.65353	0	0	0	0	0	0	0	0	0	0	0	0	0	0	0	0	0	0	0	0	0	0	0	0	0	0	0	0	0	0	4.84654
317	OEP162	0	0	0	0	0	0	0	0	0	0	0	0	0	0	0	0	0	0	0	0	0	0	0	0	0	0	0	0	0	0	0	0	0	0	0	0	0
318	OPR2	1.64634	1.54667	0	0	0	1.65353	0	0	0	0	0	0	0	0	0	0	0	0	0	0	0	0	0	0	0	0	0	0	0	0	0	0	0	0	0	0	4.84654
319	OPT2	1.64634	0	0	0	0	0	0	0	0	1.74522	1.99908	2.11854	0	0	0	0	0	1.74266	0	1.69122	0	0	0	0	0	0	0	0	0	0	0	0	0	0	0	0	10.9431
320	OTU6	0	0	0	0	0	0	0	0	0	0	0	0	0	0	0	0	0	0	0	0	0	0	0	0	0	0	0	0	0	0	0	0	0	0	0	0	0
321	PAD4	1.64634	1.54667	1.55917	1.55369	1.56847	1.65353	0	1.56204	0	0	0	0	0	0	0	0	0	0	0	0	0	0	0	0	0	0	0	0	1.33759	0	0	0	0	0	0	0	12.4275
322	PAE7	0	0	0	0	0	0	0	0	0	0	0	0	0	0	0	0	0	0	0	0	0	0	0	0	0	0	0	0	0	0	0	0	0	0	0	0	0
323	PAP12	1.64634	1.54667	0	0	0	1.65353	0	0	0	0	1.99908	0	0	0	0	0	0	0	0	0	0	0	0	0	1.75681	0	0	0	0	0	0	0	0	0	0	0	8.60243
324	PBP1	0	0	0	0	0	0	0	0	0	0	0	0	0	0	0	0	0	0	0	0	0	0	0	0	0	0	0	0	0	0	0	0	0	0	0	0	0
325	PBS1	1.64634	0	0	0	0	0	0	0	0	1.74522	1.99908	2.11854	0	0	0	0	0	0	0	0	0	0	0	0	0	0	0	0	0	0	0	0	0	0	0	0	7.50919
326	PER59	0	0	0	0	0	0	0	0	0	0	0	0	0	0	0	0	0	0	0	0	0	0	0	0	0	0	0	0	0	0	0	0	0	0	0	0	0
327	PER71	0	0	0	0	0	0	0	0	0	0	0	0	0	0	0	0	0	0	0	0	0	0	0	0	0	0	0	0	0	0	0	0	0	0	0	0	0
328	PETE	0	0	0	0	0	0	0	0	0	0	0	0	0	0	0	0	0	0	0	0	0	0	0	0	0	0	0	0	0	0	0	0	0	0	0	0	0
329	PGDH1	0	0	0	0	0	0	0	0	0	0	0	0	0	0	0	0	0	0	0	0	0	0	0	0	0	0	0	0	0	0	0	0	0	0	0	0	0
330	PGL2	1.64634	1.54667	1.55917	1.55369	1.56847	1.65353	0	1.56204	0	1.74522	0	0	0	0	0	0	0	0	0	0	0	0	0	0	1.75681	0	0	0	0	0	0	0	0	1.47182	0	0	16.0638
331	PHL2	0	0	0	0	0	0	0	0	0	0	0	0	0	0	0	0	0	0	0	0	0	0	0	0	0	0	0	0	0	0	0	0	0	0	0	0	0
332	PHS2	1.64634	1.54667	1.55917	1.55369	1.56847	1.65353	2.55992	1.56204	2.54658	0	0	0	0	0	0	0	0	0	0	0	0	0	0	0	1.75681	0	0	0	0	0	0	0	0	0	0	0	17.9532
333	PHT1-8	0	0	0	0	0	0	0	0	0	0	0	0	0	0	0	0	0	0	0	0	0	0	0	0	0	0	0	0	0	0	0	0	0	0	0	0	0
334	PIP1B	1.64634	0	0	0	0	0	0	0	0	1.74522	1.99908	2.11854	0	0	0	0	0	1.74266	0	1.69122	0	0	0	0	0	0	0	0	0	0	0	0	0	0	0	0	10.9431
335	PLP5	1.64634	1.54667	0	0	0	1.65353	0	0	0	1.74522	0	0	0	0	0	0	0	0	0	0	0	0	0	0	0	0	0	0	0	0	0	0	0	0	0	0	6.59177
336	PLT5	0	0	0	0	0	0	0	0	0	0	0	0	0	0	0	0	0	0	0	0	0	0	0	0	0	0	0	0	0	0	0	0	0	0	0	0	0
337	PMD1	1.64634	1.54667	1.55917	1.55369	1.56847	1.65353	2.55992	1.56204	0	1.74522	0	0	0	0	0	0	2.60815	1.74266	0	1.69122	0	0	0	0	0	0	0	0	0	1.71036	0	0	0	1.47182	0	0	24.6193
338	PNSB3	1.64634	1.54667	1.55917	1.55369	1.56847	1.65353	2.55992	1.56204	2.54658	1.74522	0	0	0	0	0	0	0	0	3.47484	0	0	3.23296	3.04535	0	0	0	0	0	0	0	0	1.61828	2.12063	0	0	0	31.4337
339	PP2A1	0	0	0	0	0	0	0	0	0	0	0	0	0	0	0	0	0	0	0	0	0	0	0	0	0	0	0	0	0	0	0	0	0	0	0	0	0
340	PP2AB1	1.64634	1.54667	0	0	0	1.65353	0	0	0	0	0	0	0	0	0	0	0	0	0	0	0	0	0	0	1.75681	0	0	0	0	0	0	0	0	0	0	0	6.60335
341	PPOX1	0	0	0	0	0	0	0	0	0	0	0	0	0	0	0	0	0	0	0	0	0	0	0	0	0	0	0	0	0	0	0	0	0	0	0	0	0
342	PR5K	0	0	0	0	0	0	0	0	0	1.74522	0	0	0	0	0	0	0	1.74266	0	1.69122	0	0	0	0	0	0	0	0	0	0	0	0	0	0	0	0	5.17911
343	PRB1	0	0	0	0	0	0	0	0	0	0	0	0	0	0	0	0	0	0	0	0	0	0	0	0	0	0	0	0	0	0	0	0	0	0	0	0	0
344	PRF2	0	0	0	0	0	0	0	0	0	0	0	0	0	0	0	0	0	0	0	0	0	0	0	0	0	0	0	0	0	0	0	0	0	0	0	0	0
345	psaA	1.64634	1.54667	1.55917	1.55369	1.56847	1.65353	2.55992	1.56204	2.54658	1.74522	0	0	10.6328	3.32634	3.16073	3.29964	2.60815	1.74266	3.47484	1.69122	7.14494	3.23296	3.04535	0	0	0	7.96936	0	0	0	0	1.61828	2.12063	0	0	0	73.0096
346	psaB	1.64634	1.54667	1.55917	1.55369	1.56847	1.65353	2.55992	1.56204	2.54658	1.74522	0	0	10.6328	3.32634	3.16073	3.29964	2.60815	1.74266	3.47484	1.69122	7.14494	3.23296	3.04535	0	0	0	7.96936	0	0	0	0	1.61828	2.12063	0	0	0	73.0096
347	psbA	1.64634	1.54667	1.55917	1.55369	1.56847	1.65353	2.55992	1.56204	2.54658	1.74522	0	0	10.6328	0	3.16073	0	0	1.74266	3.47484	1.69122	7.14494	3.23296	3.04535	7.01818	0	0	0	0	0	0	0	1.61828	2.12063	0	0	0	62.8242
348	psbB	1.64634	1.54667	1.55917	1.55369	1.56847	1.65353	2.55992	1.56204	2.54658	1.74522	0	0	10.6328	0	3.16073	0	0	1.74266	3.47484	1.69122	7.14494	3.23296	3.04535	7.01818	0	0	0	0	0	0	0	1.61828	2.12063	0	0	0	62.8242
349	psbC	1.64634	1.54667	1.55917	1.55369	1.56847	1.65353	2.55992	1.56204	2.54658	1.74522	0	0	10.6328	0	3.16073	0	0	1.74266	3.47484	1.69122	7.14494	3.23296	3.04535	7.01818	0	0	0	0	0	0	0	1.61828	2.12063	0	0	0	62.8242
350	psbD	1.64634	1.54667	1.55917	1.55369	1.56847	1.65353	2.55992	1.56204	2.54658	1.74522	0	0	10.6328	0	3.16073	0	0	1.74266	3.47484	1.69122	7.14494	3.23296	3.04535	7.01818	0	0	0	0	0	0	0	1.61828	2.12063	0	0	0	62.8242
351	PSBO2	1.64634	1.54667	1.55917	1.55369	1.56847	1.65353	2.55992	1.56204	2.54658	1.74522	0	0	10.6328	0	3.16073	0	0	0	3.47484	0	7.14494	3.23296	3.04535	7.01818	0	6.2161	0	0	0	0	0	1.61828	2.12063	0	0	0	65.6065
352	PSL5	0	0	0	0	0	0	0	0	0	0	0	0	0	0	0	0	0	0	0	0	0	0	0	0	0	0	0	0	0	0	0	0	0	0	0	0	0
353	PTST2	0	0	0	0	0	0	0	0	0	0	0	0	0	0	0	0	0	0	0	0	0	0	0	0	0	0	0	0	0	0	0	0	0	0	0	0	0
354	PUB12	1.64634	1.54667	1.55917	1.55369	1.56847	1.65353	0	1.56204	0	0	0	0	0	0	0	0	0	0	0	0	0	0	0	0	1.75681	0	0	0	1.33759	1.71036	0	0	0	0	0	0	15.8947
355	PUB46	0	0	0	0	0	0	0	0	0	0	0	0	0	0	0	0	0	0	0	0	0	0	0	0	0	0	0	0	0	0	0	0	0	0	0	0	0
356	PUMP5	0	0	0	0	0	0	0	0	0	0	0	0	0	0	0	0	0	0	0	0	0	0	0	0	0	0	0	0	0	0	0	0	0	0	0	0	0
357	PYD2	1.64634	1.54667	1.55917	1.55369	1.56847	1.65353	0	1.56204	0	0	0	0	0	0	0	0	0	0	0	0	0	0	0	0	0	0	0	0	0	0	0	0	0	0	0	0	11.0899
358	RBCS-1B	0	0	0	0	0	0	0	0	0	0	0	0	0	0	0	0	0	0	0	0	0	0	0	0	0	0	0	0	0	0	0	0	0	0	0	0	0
359	RBG4	0	0	0	0	0	0	0	0	0	0	0	0	0	0	0	0	0	0	0	0	0	0	0	0	0	0	0	0	0	0	0	0	0	0	0	0	0
360	RBP47A	1.64634	1.54667	1.55917	1.55369	1.56847	1.65353	0	1.56204	0	0	0	0	0	0	0	0	0	0	0	0	0	0	0	0	1.75681	0	0	0	1.33759	0	0	0	0	0	0	0	14.1843
361	RDUF1	1.64634	1.54667	1.55917	1.55369	1.56847	1.65353	0	1.56204	0	0	0	0	0	0	0	0	0	0	0	0	0	0	0	0	1.75681	0	0	0	1.33759	0	0	0	0	0	0	0	14.1843
362	RECG	0	0	0	0	0	0	0	0	0	0	0	0	0	0	0	0	0	0	0	0	0	0	0	0	0	0	0	0	0	0	0	0	0	0	0	0	0
363	RER1	1.64634	1.54667	1.55917	1.55369	1.56847	1.65353	2.55992	1.56204	2.54658	1.74522	0	0	0	3.32634	0	3.29964	2.60815	1.74266	0	1.69122	0	0	0	0	0	0	0	2.98373	0	1.71036	0	0	0	1.47182	0	0	36.7756
364	RH26	0	0	0	0	0	0	0	0	0	0	0	0	0	0	0	0	0	0	0	0	0	0	0	0	0	0	0	0	0	0	0	0	0	0	0	0	0
365	RKS1	0	0	0	0	0	0	0	0	0	0	0	0	0	0	0	0	0	0	0	0	0	0	0	0	0	0	0	0	0	0	0	0	0	0	0	0	0
366	RLP34	1.64634	0	0	0	0	0	0	0	0	1.74522	1.99908	2.11854	0	0	0	0	0	1.74266	0	1.69122	0	0	0	0	0	0	0	0	0	0	0	0	0	0	0	0	10.9431
367	RLT2	1.64634	1.54667	1.55917	1.55369	1.56847	0	0	1.56204	0	0	0	0	0	0	0	0	0	0	0	0	0	0	0	0	0	0	0	0	1.33759	0	0	0	0	0	0	0	10.774
368	RPL11	0	0	0	0	0	0	0	0	0	0	0	0	0	0	0	0	0	0	0	0	0	0	0	0	0	0	0	0	0	0	0	0	0	0	0	0	0
369	RPL15	1.64634	1.54667	1.55917	1.55369	1.56847	1.65353	2.55992	1.56204	2.54658	0	0	0	0	3.32634	3.16073	3.29964	2.60815	0	0	0	0	0	0	0	0	0	0	0	0	0	0	0	0	0	0	8.10796	36.6992
370	RPL37AC	0	0	0	0	0	0	0	0	0	0	0	0	0	0	0	0	0	0	0	0	0	0	0	0	0	0	0	0	0	0	0	0	0	0	0	0	0
371	RPP0C	0	0	0	0	0	0	0	0	0	0	0	0	0	0	0	0	0	0	0	0	0	0	0	0	0	0	0	0	0	0	0	0	0	0	0	0	0
372	RPP13	1.64634	1.54667	0	0	0	1.65353	0	0	0	1.74522	1.99908	2.11854	0	0	0	0	0	0	0	0	0	0	0	0	0	0	0	0	0	0	0	0	0	0	0	0	10.7094
373	RPP2B	0	0	0	0	0	0	0	0	0	0	0	0	0	0	0	0	0	0	0	0	0	0	0	0	0	0	0	0	0	0	0	0	0	0	0	0	0
374	RPP8	1.64634	0	0	0	0	0	0	0	0	1.74522	1.99908	2.11854	0	0	0	0	0	0	0	0	0	0	0	0	0	0	0	0	0	0	0	0	0	0	0	0	7.50919
375	RPP8L3	0	0	0	0	0	0	0	0	0	0	0	0	0	0	0	0	0	0	0	0	0	0	0	0	0	0	0	0	0	0	0	0	0	0	0	0	0
376	RPP8L4	0	0	0	0	0	0	0	0	0	0	0	0	0	0	0	0	0	0	0	0	0	0	0	0	0	0	0	0	0	0	0	0	0	0	0	0	0
377	RPPL1	0	0	0	0	0	0	0	0	0	0	0	0	0	0	0	0	0	0	0	0	0	0	0	0	0	0	0	0	0	0	0	0	0	0	0	0	0
378	rps4	0	0	0	0	0	0	0	0	0	0	0	0	0	0	0	0	0	0	0	0	0	0	0	0	0	0	0	0	0	0	0	0	0	0	0	0	0
379	RPS6	0	0	0	0	0	0	0	0	0	0	0	0	0	0	0	0	0	0	0	0	0	0	0	0	0	0	0	0	0	0	0	0	0	0	0	0	0
380	RPS7	1.64634	1.54667	1.55917	1.55369	1.56847	1.65353	0	1.56204	0	0	0	0	0	0	0	0	0	0	0	0	0	0	0	0	0	0	0	0	0	1.71036	0	0	0	0	3.65653	8.10796	24.5648
381	rps7-A	0	0	0	0	0	0	0	0	0	0	0	0	0	0	0	0	0	0	0	0	0	0	0	0	0	0	0	0	0	0	0	0	0	0	0	0	0
382	RRP45A	1.64634	1.54667	1.55917	1.55369	1.56847	1.65353	0	1.56204	0	0	0	0	0	0	0	0	0	0	0	0	0	0	0	0	0	0	0	0	1.33759	0	0	0	0	0	0	0	12.4275
383	RTNLB6	0	0	0	0	0	0	0	0	0	0	0	0	0	0	0	0	0	0	0	0	0	0	0	0	0	0	0	0	0	0	0	0	0	0	0	0	0
384	SBE2.1	1.64634	1.54667	1.55917	1.55369	1.56847	1.65353	2.55992	1.56204	2.54658	0	0	0	0	0	3.16073	0	0	0	0	0	0	0	0	0	0	0	0	0	0	0	0	0	0	0	0	0	19.3571
385	SBH1	1.64634	1.54667	1.55917	1.55369	1.56847	1.65353	0	1.56204	0	1.74522	0	0	0	0	0	0	0	1.74266	0	1.69122	0	0	0	0	0	0	0	0	0	0	0	1.61828	0	1.47182	0	0	19.3591
386	SCL21	0	1.54667	1.55917	1.55369	1.56847	0	0	1.56204	0	0	0	0	0	0	0	0	0	0	0	0	0	0	0	0	0	0	0	0	1.33759	0	0	0	0	0	0	0	9.12764
387	SCPL21	0	1.54667	1.55917	1.55369	1.56847	1.65353	0	1.56204	0	0	0	0	0	0	0	0	0	0	0	0	0	0	0	0	0	0	0	0	0	0	0	0	0	0	0	0	9.44358
388	SCPL42	0	0	0	0	0	0	0	0	0	0	1.99908	0	0	0	0	0	0	0	0	0	0	0	0	0	0	0	0	0	0	0	0	0	0	0	0	0	1.99908
389	SCPL46	0	0	0	0	0	0	0	0	0	0	1.99908	0	0	0	0	0	0	0	0	0	0	0	0	0	0	0	0	0	0	0	0	0	0	0	0	0	1.99908
390	SCPL48	0	1.54667	1.55917	1.55369	1.56847	1.65353	0	1.56204	0	0	0	0	0	0	0	0	0	0	0	0	0	0	0	0	0	0	0	0	0	0	0	0	0	0	0	0	9.44358
391	SD16	0	0	0	0	0	0	0	0	0	0	0	0	0	0	0	0	0	0	0	0	0	0	0	0	0	0	0	0	0	0	0	0	0	0	0	0	0
392	SD17	0	0	0	0	0	0	0	0	0	0	0	0	0	0	0	0	0	0	0	0	0	0	0	0	0	0	0	0	0	0	0	0	0	0	0	0	0
393	SD18	0	0	0	0	0	0	0	0	0	0	0	0	0	0	0	0	0	0	0	0	0	0	0	0	0	0	0	0	0	0	0	0	0	0	0	0	0
394	SD22	0	0	0	0	0	0	0	0	0	0	0	0	0	0	0	0	0	0	0	0	0	0	0	0	0	0	0	0	0	0	0	0	0	0	0	0	0
395	SDN3	0	1.54667	1.55917	1.55369	1.56847	0	0	1.56204	0	0	0	0	0	0	0	0	0	0	0	0	0	0	0	0	0	0	0	0	1.33759	0	0	0	0	0	0	0	9.12764
396	SERK2	0	0	0	0	0	0	0	0	0	1.74522	1.99908	2.11854	0	0	0	0	0	1.74266	0	1.69122	0	0	0	0	0	0	0	0	0	0	0	0	0	0	0	0	9.29673
397	SIRK	0	0	0	0	0	0	0	0	0	0	0	0	0	0	0	0	0	0	0	0	0	0	0	0	0	0	0	0	0	0	0	0	0	0	0	0	0
398	SKIP19	0	0	0	0	0	0	0	0	0	0	0	0	0	0	0	0	0	0	0	0	0	0	0	0	0	0	0	0	0	0	0	0	0	0	0	0	0
399	SLD1	0	1.54667	1.55917	1.55369	1.56847	1.65353	0	1.56204	0	1.74522	0	0	0	0	0	0	0	1.74266	0	1.69122	0	0	0	0	0	0	0	0	0	0	0	1.61828	0	1.47182	0	0	17.7128
400	SLP1	0	1.54667	1.55917	1.55369	1.56847	1.65353	2.55992	1.56204	2.54658	0	0	0	0	0	0	0	0	0	0	0	0	0	0	0	0	0	0	0	0	0	0	0	0	0	0	0	14.5501
401	SPY	0	1.54667	1.55917	1.55369	1.56847	1.65353	0	1.56204	0	0	0	0	0	0	0	0	0	0	0	0	0	0	0	0	1.75681	0	0	0	1.33759	0	0	0	0	0	0	0	12.538
402	SRK2B	0	0	0	0	0	0	0	0	0	0	0	0	0	0	0	0	0	0	0	0	0	0	0	0	0	0	0	0	0	0	0	0	0	0	0	0	0
403	SRO1	0	1.54667	1.55917	1.55369	1.56847	0	0	1.56204	0	0	0	0	0	0	0	0	0	0	0	0	0	0	0	0	0	0	0	0	1.33759	0	0	0	0	0	0	0	9.12764
404	SS2	0	0	0	0	0	0	0	0	0	0	0	0	0	0	0	0	0	0	0	0	0	0	0	0	0	0	0	0	0	0	0	0	0	0	0	0	0
405	SWEET1	0	1.54667	1.55917	1.55369	1.56847	1.65353	0	1.56204	0	1.74522	1.99908	2.11854	0	0	0	0	0	1.74266	0	1.69122	0	0	0	0	0	0	0	0	0	0	0	1.61828	0	1.47182	0	0	21.8304
406	T16K5.150	0	0	0	0	0	0	0	0	0	0	0	0	0	0	0	0	0	0	0	0	0	0	0	0	0	0	0	0	0	0	0	0	0	0	0	0	0
407	T1E3_60	0	0	0	0	0	0	0	0	0	0	0	0	0	0	0	0	0	0	0	0	0	0	0	0	0	0	0	0	0	0	0	0	0	0	0	0	0
408	T30F21.21	0	0	0	0	0	0	0	0	0	0	0	0	0	0	0	0	0	0	0	0	0	0	0	0	0	0	0	0	0	0	0	0	0	0	0	0	0
409	TCP4	0	1.54667	1.55917	1.55369	1.56847	0	0	1.56204	0	0	0	0	0	0	0	0	0	0	0	0	0	0	0	0	0	0	0	0	1.33759	0	0	0	0	0	0	0	9.12764
410	TIC32	0	0	0	0	0	0	0	0	0	0	0	0	0	0	0	0	0	0	0	0	0	0	0	0	0	0	0	0	0	0	0	0	0	0	0	0	0
411	TIP1-1	0	0	0	0	0	0	0	0	0	0	0	0	0	0	0	0	0	0	0	0	0	0	0	0	0	0	0	0	0	0	0	0	0	0	0	0	0
412	TPL	0	1.54667	1.55917	1.55369	1.56847	1.65353	0	1.56204	0	0	0	0	0	0	0	0	0	0	0	0	0	0	0	0	1.75681	0	0	0	1.33759	0	0	0	0	0	0	0	12.538
413	TRFL6	0	0	0	0	0	0	0	0	0	0	0	0	0	0	0	0	0	0	0	0	0	0	0	0	0	0	0	0	0	0	0	0	0	0	0	0	0
414	TSB2	0	1.54667	1.55917	1.55369	1.56847	1.65353	2.55992	1.56204	2.54658	0	0	0	0	3.32634	3.16073	3.29964	2.60815	0	0	0	0	0	0	0	0	0	0	0	0	0	0	0	0	0	0	0	26.9449
415	TUBB2	0	0	0	0	0	0	0	0	0	0	0	0	0	0	0	0	0	0	0	0	0	0	0	0	0	0	0	0	0	0	0	0	0	0	0	0	0
416	UGT72B3	0	1.54667	1.55917	1.55369	1.56847	1.65353	0	1.56204	0	0	0	0	0	0	0	0	0	0	0	0	0	0	0	0	0	0	0	0	0	0	0	0	0	0	0	0	9.44358
417	UGT73B5	0	1.54667	1.55917	1.55369	1.56847	0	0	1.56204	0	0	0	0	0	0	0	0	0	0	0	0	0	0	0	0	0	0	0	0	0	0	0	0	0	0	0	0	7.79005
418	UGT74E1	0	0	0	0	0	0	0	0	0	0	0	0	0	0	0	0	0	0	0	0	0	0	0	0	0	0	0	0	0	0	0	0	0	0	0	0	0
419	UGT79B2	0	0	0	0	0	0	0	0	0	0	0	0	0	0	0	0	0	0	0	0	0	0	0	0	0	0	0	0	0	0	0	0	0	0	0	0	0
420	UGT85A2	0	1.54667	1.55917	1.55369	1.56847	0	0	1.56204	0	0	0	0	0	0	0	0	0	0	0	0	0	0	0	0	0	0	0	0	0	0	0	0	0	0	0	0	7.79005
421	UGT87A1	0	0	0	0	0	0	0	0	0	0	0	0	0	0	0	0	0	0	0	0	0	0	0	0	0	0	0	0	0	0	0	0	0	0	0	0	0
422	UPF1	0	0	0	0	0	0	0	0	0	0	0	0	0	0	0	0	0	0	0	0	0	0	0	0	0	0	0	0	0	0	0	0	0	0	0	0	0
423	UVR8	0	1.54667	1.55917	1.55369	1.56847	1.65353	0	1.56204	0	0	0	0	0	0	0	0	0	0	0	0	0	0	0	0	1.75681	0	0	0	1.33759	0	0	0	0	0	0	0	12.538
424	VAMP722	0	0	0	0	0	0	0	0	0	0	0	0	0	0	0	0	0	0	0	0	0	0	0	0	0	0	0	0	0	0	0	0	0	0	0	0	0
425	VBF	0	0	0	0	0	0	0	0	0	0	0	0	0	0	0	0	0	0	0	0	0	0	0	0	0	0	0	0	0	0	0	0	0	0	0	0	0
426	WAK1	0	1.54667	1.55917	1.55369	1.56847	1.65353	0	1.56204	0	1.74522	1.99908	2.11854	0	0	0	0	0	1.74266	0	1.69122	0	0	0	0	0	0	0	0	0	0	0	0	0	0	0	0	18.7403
427	WAKL5	0	0	0	0	0	0	0	0	0	1.74522	1.99908	2.11854	0	0	0	0	0	1.74266	0	1.69122	0	0	0	0	0	0	0	0	0	0	0	0	0	0	0	0	9.29673
428	WCRKC2	0	1.54667	1.55917	1.55369	1.56847	1.65353	2.55992	1.56204	2.54658	0	0	0	0	0	3.16073	0	0	0	0	0	0	0	0	0	0	0	0	0	0	0	0	0	0	0	0	0	17.7108
429	WIT1	0	1.54667	1.55917	1.55369	1.56847	0	0	1.56204	0	1.74522	0	0	0	0	0	0	2.60815	1.74266	0	1.69122	0	0	0	0	0	0	0	0	1.33759	0	0	0	0	1.47182	0	0	18.3867
430	WRKY18	0	1.54667	1.55917	1.55369	1.56847	0	0	1.56204	0	0	0	0	0	0	0	0	0	0	0	0	0	0	0	0	0	0	0	0	1.33759	0	0	0	0	0	0	0	9.12764
431	WRKY41	0	1.54667	1.55917	1.55369	1.56847	0	0	1.56204	0	0	0	0	0	0	0	0	0	0	0	0	0	0	0	0	0	0	0	0	1.33759	0	0	0	0	0	0	0	9.12764
432	WRKY50	0	1.54667	1.55917	1.55369	1.56847	0	0	1.56204	0	0	0	0	0	0	0	0	0	0	0	0	0	0	0	0	0	0	0	0	1.33759	0	0	0	0	0	0	0	9.12764
433	WRKY53	0	1.54667	1.55917	1.55369	1.56847	1.65353	2.55992	1.56204	2.54658	0	0	0	0	0	0	0	0	0	0	0	0	0	0	0	0	0	0	0	1.33759	0	0	0	0	0	0	0	15.8877
434	WRKY54	0	1.54667	1.55917	1.55369	1.56847	0	0	1.56204	0	0	0	0	0	0	0	0	0	0	0	0	0	0	0	0	0	0	0	0	1.33759	0	0	0	0	0	0	0	9.12764
435	WRKY60	0	1.54667	1.55917	1.55369	1.56847	0	0	1.56204	0	0	0	0	0	0	0	0	0	0	0	0	0	0	0	0	0	0	0	0	1.33759	0	0	0	0	0	0	0	9.12764
436	WRKY65	0	1.54667	1.55917	1.55369	1.56847	0	0	1.56204	0	0	0	0	0	0	0	0	0	0	0	0	0	0	0	0	0	0	0	0	1.33759	0	0	0	0	0	0	0	9.12764
437	XTH28	0	0	0	0	0	0	0	0	0	0	1.99908	0	0	0	0	0	0	0	0	0	0	0	0	0	0	0	0	0	0	0	0	0	0	0	0	0	1.99908
438	XTH5	0	0	0	0	0	0	0	0	0	0	1.99908	0	0	0	0	0	0	0	0	0	0	0	0	0	0	0	0	0	0	0	0	0	0	0	0	0	1.99908
439	XTH7	0	0	0	0	0	0	0	0	0	0	1.99908	0	0	0	0	0	0	0	0	0	0	0	0	0	0	0	0	0	0	0	0	0	0	0	0	0	1.99908
440	YSL3	0	0	0	0	0	0	0	0	0	1.74522	1.99908	2.11854	0	0	0	0	0	1.74266	0	1.69122	0	0	0	0	0	0	0	0	0	0	0	0	0	0	0	0	9.29673
441	YUC11	0	0	0	0	0	0	0	0	0	1.74522	0	0	0	0	0	0	0	0	0	0	0	0	0	0	0	0	0	0	0	0	0	0	0	0	0	0	1.74522
