# Supplementary material for: Transcriptome analysis of mulberry (Morus alba L.) leaves to identify differentially expressed genes associated with post-harvest shelf-life elongation
Source: Sci Rep. 2022 Oct 28;12:18195. doi: 10.1038/s41598-022-21828-7 (PMC9616847; doi:10.1038/s41598-022-21828-7)
Supplement: Supplementary file 30 — Supplementary Information 10. [file 41598_2022_21828_MOESM30_ESM.xlsx]

## Sheet: STRING Up Regulated MF1
#term ID	term description	observed gene count	background gene count	false discovery rate	matching proteins in your network (IDs)	matching proteins in your network (labels)
GO:0005488	binding	242	8611	2.8e-21	AT1G07010.3,AT1G07160.1,AT1G08830.1,AT1G08990.1,AT1G10430.1,AT1G10760.1,AT1G11330.2,AT1G11340.1,AT1G11410.1,AT1G12010.1,AT1G15480.1,AT1G15520.1,AT1G15750.3,AT1G15950.1,AT1G16160.1,AT1G17170.1,AT1G17470.1,AT1G17550.1,AT1G17560.1,AT1G17590.3,AT1G18390.2,AT1G19150.1,AT1G20693.1,AT1G21250.1,AT1G21430.1,AT1G23740.1,AT1G27070.1,AT1G28050.1,AT1G29280.1,AT1G29910.1,AT1G29930.1,AT1G30230.2,AT1G30420.1,AT1…	ABCC11,ABCC2,ABCG27,ABCG39,ABCG40,ABF4,ACC2,ACX1,ACX5,ADH1,AGL24,AGL30,AL3,ALATS,ALDH2B4,ANNAT7,ANX1,AOR,AT1G07160,AT1G11330,AT1G11340,AT1G11410,AT1G12010,AT1G15480,AT1G18390,AT1G27070,AT1G34750,AT1G35710,AT1G45332,AT1G53430,AT1G55290,AT1G56130,AT1G58390,AT1G58400,AT1G61610,AT1G64510,AT1G66360,AT1G66930,AT1G67280,AT1G67720,AT1G68710,AT2G01440,AT2G36950,AT2G45030,AT3G07340,AT3G07700,AT3G12130,AT3G…
GO:0003824	catalytic activity	208	7239	4.95e-18	AT1G01390.1,AT1G01420.1,AT1G03680.1,AT1G05675.1,AT1G07010.3,AT1G07160.1,AT1G08830.1,AT1G08990.1,AT1G10430.1,AT1G10760.1,AT1G11330.2,AT1G11340.1,AT1G11410.1,AT1G12010.1,AT1G12410.1,AT1G14720.1,AT1G15480.1,AT1G15520.1,AT1G15950.1,AT1G16160.1,AT1G17170.1,AT1G17470.1,AT1G17550.1,AT1G18390.2,AT1G21250.1,AT1G21430.1,AT1G22360.1,AT1G23740.1,AT1G30010.1,AT1G30420.1,AT1G34210.1,AT1G34750.1,AT1G35710.1,AT1…	AARE,ABCC11,ABCC2,ABCG27,ABCG39,ABCG40,ACC2,ACX1,ACX5,ADH1,ALATS,ALDH10A8,ALDH2B4,ANX1,AOC3,AOR,APT3,AT1G01390,AT1G05675,AT1G07160,AT1G11330,AT1G11340,AT1G11410,AT1G12010,AT1G15480,AT1G18390,AT1G34750,AT1G35710,AT1G45332,AT1G53430,AT1G55290,AT1G56130,AT1G61610,AT1G66930,AT1G67280,AT1G67720,AT1G68280,AT1G68710,AT1G75280,AT2G01440,AT2G28080,AT2G29340,AT2G30150,AT2G38180,AT2G45030,AT3G07700,AT3G1439…
GO:0043167	ion binding	162	5070	6.34e-17	AT1G07010.3,AT1G07160.1,AT1G08830.1,AT1G08990.1,AT1G10430.1,AT1G10760.1,AT1G11330.2,AT1G11340.1,AT1G11410.1,AT1G12010.1,AT1G15520.1,AT1G16160.1,AT1G17170.1,AT1G17470.1,AT1G17550.1,AT1G18390.2,AT1G19150.1,AT1G21250.1,AT1G21430.1,AT1G23740.1,AT1G28050.1,AT1G29910.1,AT1G29930.1,AT1G30420.1,AT1G34210.1,AT1G34750.1,AT1G35710.1,AT1G36180.1,AT1G43670.1,AT1G45332.1,AT1G50200.1,AT1G51600.1,AT1G53140.1,AT1…	ABCC11,ABCC2,ABCG27,ABCG39,ABCG40,ACC2,ACX1,ACX5,ADH1,AL3,ALATS,ALDH2B4,ANNAT7,ANX1,AOR,AT1G07160,AT1G11330,AT1G11340,AT1G11410,AT1G12010,AT1G18390,AT1G34750,AT1G35710,AT1G45332,AT1G53430,AT1G55290,AT1G56130,AT1G58390,AT1G58400,AT1G61610,AT1G66360,AT1G66930,AT1G67280,AT1G67720,AT1G68710,AT2G01440,AT2G36950,AT2G45030,AT3G07700,AT3G12130,AT3G14460,AT3G14470,AT3G26720,AT3G28580,AT3G53810,AT3G60245,A…
GO:0043168	anion binding	106	2629	2.18e-16	AT1G10760.1,AT1G11330.2,AT1G11340.1,AT1G11410.1,AT1G12010.1,AT1G15520.1,AT1G16160.1,AT1G17170.1,AT1G17470.1,AT1G18390.2,AT1G19150.1,AT1G21250.1,AT1G21430.1,AT1G29910.1,AT1G29930.1,AT1G30420.1,AT1G34210.1,AT1G35710.1,AT1G36180.1,AT1G45332.1,AT1G50200.1,AT1G53140.1,AT1G53430.1,AT1G56130.1,AT1G58390.1,AT1G58400.1,AT1G60530.1,AT1G60940.1,AT1G61610.1,AT1G65790.1,AT1G65800.1,AT1G66360.1,AT1G66930.1,AT1…	ABCC11,ABCC2,ABCG27,ABCG39,ABCG40,ACC2,ACX1,ACX5,ALATS,ALDH2B4,ANNAT7,ANX1,AT1G11330,AT1G11340,AT1G11410,AT1G12010,AT1G18390,AT1G35710,AT1G45332,AT1G53430,AT1G56130,AT1G58390,AT1G58400,AT1G61610,AT1G66360,AT1G66930,AT1G67720,AT1G68710,AT2G01440,AT2G45030,AT3G07700,AT3G14460,AT3G14470,AT3G28580,AT3G53810,AT4G08170,AT4G23900,AT4G27220,AT4G27290,AT5G08650,AT5G25230,AT5G35370,AT5G35450,AT5G38990,AT5G…
GO:0097159	organic cyclic compound binding	173	5841	2.06e-15	AT1G10760.1,AT1G11330.2,AT1G11340.1,AT1G11410.1,AT1G15480.1,AT1G15520.1,AT1G16160.1,AT1G17470.1,AT1G17560.1,AT1G17590.3,AT1G18390.2,AT1G19150.1,AT1G20693.1,AT1G21250.1,AT1G21430.1,AT1G29280.1,AT1G29910.1,AT1G29930.1,AT1G30230.2,AT1G30420.1,AT1G32330.1,AT1G32990.1,AT1G34210.1,AT1G35710.1,AT1G36180.1,AT1G45332.1,AT1G49600.1,AT1G50200.1,AT1G51600.1,AT1G53140.1,AT1G53430.1,AT1G56130.1,AT1G58390.1,AT1…	ABCC11,ABCC2,ABCG27,ABCG39,ABCG40,ABF4,ACC2,ACX1,ACX5,ADH1,AGL24,AGL30,ALATS,ALDH2B4,ANX1,AT1G11330,AT1G11340,AT1G11410,AT1G15480,AT1G18390,AT1G35710,AT1G45332,AT1G53430,AT1G56130,AT1G58390,AT1G58400,AT1G61610,AT1G64510,AT1G66930,AT1G67720,AT1G68710,AT2G01440,AT2G45030,AT3G07340,AT3G07700,AT3G12130,AT3G14460,AT3G14470,AT3G24120,AT3G28450,AT3G28580,AT3G53810,AT4G02820,AT4G08170,AT4G11120,AT4G19830…
GO:1901363	heterocyclic compound binding	173	5835	2.06e-15	AT1G10760.1,AT1G11330.2,AT1G11340.1,AT1G11410.1,AT1G15480.1,AT1G15520.1,AT1G16160.1,AT1G17470.1,AT1G17560.1,AT1G17590.3,AT1G18390.2,AT1G19150.1,AT1G20693.1,AT1G21250.1,AT1G21430.1,AT1G29280.1,AT1G29910.1,AT1G29930.1,AT1G30230.2,AT1G30420.1,AT1G32330.1,AT1G32990.1,AT1G34210.1,AT1G35710.1,AT1G36180.1,AT1G45332.1,AT1G49600.1,AT1G50200.1,AT1G51600.1,AT1G53140.1,AT1G53430.1,AT1G56130.1,AT1G58390.1,AT1…	ABCC11,ABCC2,ABCG27,ABCG39,ABCG40,ABF4,ACC2,ACX1,ACX5,ADH1,AGL24,AGL30,ALATS,ALDH2B4,ANX1,AT1G11330,AT1G11340,AT1G11410,AT1G15480,AT1G18390,AT1G35710,AT1G45332,AT1G53430,AT1G56130,AT1G58390,AT1G58400,AT1G61610,AT1G64510,AT1G66930,AT1G67720,AT1G68710,AT2G01440,AT2G45030,AT3G07340,AT3G07700,AT3G12130,AT3G14460,AT3G14470,AT3G24120,AT3G28450,AT3G28580,AT3G53810,AT4G02820,AT4G08170,AT4G11120,AT4G19830…
GO:0036094	small molecule binding	97	2633	1.34e-12	AT1G10760.1,AT1G11330.2,AT1G11340.1,AT1G11410.1,AT1G12010.1,AT1G15520.1,AT1G16160.1,AT1G17470.1,AT1G18390.2,AT1G21250.1,AT1G21430.1,AT1G30420.1,AT1G34210.1,AT1G35710.1,AT1G36180.1,AT1G45332.1,AT1G50200.1,AT1G53140.1,AT1G53430.1,AT1G56130.1,AT1G58390.1,AT1G58400.1,AT1G60530.1,AT1G60940.1,AT1G61610.1,AT1G65790.1,AT1G65800.1,AT1G66930.1,AT1G66950.1,AT1G67720.1,AT1G68710.1,AT1G74740.1,AT1G76690.1,AT1…	ABCC11,ABCC2,ABCG27,ABCG39,ABCG40,ACC2,ACX1,ACX5,ADH1,ALATS,ALDH2B4,ANX1,AT1G11330,AT1G11340,AT1G11410,AT1G12010,AT1G18390,AT1G35710,AT1G45332,AT1G53430,AT1G56130,AT1G58390,AT1G58400,AT1G61610,AT1G66930,AT1G67720,AT1G68710,AT2G01440,AT2G45030,AT3G07700,AT3G14460,AT3G14470,AT3G28450,AT3G28580,AT3G53810,AT4G08170,AT4G23900,AT4G27220,AT4G27290,AT5G08650,AT5G25230,AT5G35370,AT5G35450,AT5G38990,AT5G44…
GO:0000166	nucleotide binding	91	2461	7.69e-12	AT1G10760.1,AT1G11330.2,AT1G11340.1,AT1G11410.1,AT1G15520.1,AT1G16160.1,AT1G17470.1,AT1G18390.2,AT1G21250.1,AT1G21430.1,AT1G30420.1,AT1G34210.1,AT1G35710.1,AT1G36180.1,AT1G45332.1,AT1G50200.1,AT1G53140.1,AT1G53430.1,AT1G56130.1,AT1G58390.1,AT1G58400.1,AT1G60530.1,AT1G60940.1,AT1G61610.1,AT1G65790.1,AT1G65800.1,AT1G66930.1,AT1G66950.1,AT1G67720.1,AT1G68710.1,AT1G74740.1,AT1G76690.1,AT1G77120.1,AT2…	ABCC11,ABCC2,ABCG27,ABCG39,ABCG40,ACC2,ACX1,ACX5,ADH1,ALATS,ALDH2B4,ANX1,AT1G11330,AT1G11340,AT1G11410,AT1G18390,AT1G35710,AT1G45332,AT1G53430,AT1G56130,AT1G58390,AT1G58400,AT1G61610,AT1G66930,AT1G67720,AT1G68710,AT2G01440,AT2G45030,AT3G07700,AT3G14460,AT3G14470,AT3G28450,AT3G28580,AT3G53810,AT4G08170,AT4G23900,AT4G27220,AT4G27290,AT5G08650,AT5G25230,AT5G35370,AT5G35450,AT5G38990,AT5G44410,AT5G48…
GO:0097367	carbohydrate derivative binding	83	2233	7.34e-11	AT1G10760.1,AT1G11330.2,AT1G11340.1,AT1G11410.1,AT1G15520.1,AT1G16160.1,AT1G17470.1,AT1G18390.2,AT1G21250.1,AT1G30420.1,AT1G34210.1,AT1G35710.1,AT1G36180.1,AT1G45332.1,AT1G50200.1,AT1G53140.1,AT1G53430.1,AT1G56130.1,AT1G58390.1,AT1G58400.1,AT1G60530.1,AT1G60940.1,AT1G61610.1,AT1G65790.1,AT1G65800.1,AT1G66930.1,AT1G66950.1,AT1G67720.1,AT1G68710.1,AT1G74740.1,AT1G76690.1,AT2G01440.1,AT2G13560.1,AT2…	ABCC11,ABCC2,ABCG27,ABCG39,ABCG40,ACC2,ALATS,ALDH2B4,ANX1,AT1G11330,AT1G11340,AT1G11410,AT1G18390,AT1G35710,AT1G45332,AT1G53430,AT1G56130,AT1G58390,AT1G58400,AT1G61610,AT1G66930,AT1G67720,AT1G68710,AT2G01440,AT2G45030,AT3G07700,AT3G14460,AT3G14470,AT3G28580,AT3G53810,AT4G08170,AT4G23900,AT4G27220,AT4G27290,AT5G08650,AT5G25230,AT5G35370,AT5G35450,AT5G38990,AT5G48620,AT5G55830,AT5G63930,AT5G66910,A…
GO:0032553	ribonucleotide binding	82	2204	8.95e-11	AT1G10760.1,AT1G11330.2,AT1G11340.1,AT1G11410.1,AT1G15520.1,AT1G16160.1,AT1G17470.1,AT1G18390.2,AT1G21250.1,AT1G30420.1,AT1G34210.1,AT1G35710.1,AT1G36180.1,AT1G45332.1,AT1G50200.1,AT1G53140.1,AT1G53430.1,AT1G56130.1,AT1G58390.1,AT1G58400.1,AT1G60530.1,AT1G60940.1,AT1G61610.1,AT1G65790.1,AT1G65800.1,AT1G66930.1,AT1G66950.1,AT1G67720.1,AT1G68710.1,AT1G74740.1,AT1G76690.1,AT2G01440.1,AT2G13560.1,AT2…	ABCC11,ABCC2,ABCG27,ABCG39,ABCG40,ACC2,ALATS,ALDH2B4,ANX1,AT1G11330,AT1G11340,AT1G11410,AT1G18390,AT1G35710,AT1G45332,AT1G53430,AT1G56130,AT1G58390,AT1G58400,AT1G61610,AT1G66930,AT1G67720,AT1G68710,AT2G01440,AT2G45030,AT3G07700,AT3G14460,AT3G14470,AT3G28580,AT3G53810,AT4G08170,AT4G23900,AT4G27220,AT4G27290,AT5G08650,AT5G25230,AT5G35370,AT5G35450,AT5G38990,AT5G48620,AT5G55830,AT5G63930,AT5G66910,A…
GO:0016491	oxidoreductase activity	56	1201	1.4e-10	AT1G03680.1,AT1G08830.1,AT1G12010.1,AT1G15950.1,AT1G21430.1,AT1G23740.1,AT1G55020.1,AT1G55290.1,AT1G60710.1,AT1G67560.1,AT1G69640.1,AT1G74920.1,AT1G75280.1,AT1G76100.1,AT1G76690.1,AT1G77120.1,AT2G13560.1,AT2G29340.1,AT2G29990.1,AT2G35690.1,AT2G41220.1,AT3G01420.1,AT3G16250.1,AT3G26650.1,AT3G48000.1,AT3G48320.1,AT3G50820.1,AT3G61580.1,AT4G01690.1,AT4G05450.1,AT4G10490.1,AT4G11600.1,AT4G13010.1,AT4…	ACX1,ACX5,ADH1,ALDH10A8,ALDH2B4,AOR,AT1G12010,AT1G55290,AT1G75280,AT2G29340,AT4G10490,AT4G13010,AT5G19890,AT5G44410,AT5G64120,ATB2,ATR1,CHY2,CSD1,CYP71A21,CYP82C4,CYTB,DOX1,EDA9,GAPA,GLU2,GPX6,IRX4,LOX1,LOX6,LUT2,MFDX1,NAD-ME1,NAD4,NADP-ME3,NDA2,NDB3,OPR2,PETE1,PPOP1,PSAA,PSAB,PSBA,PSBB,PSBC,PSBD,PSBO2,PnsB3,RBCS1B,SBH1,SLD1,THM1,Tic32-IVa,WCRKC2,YUC11,c-NAD-MDH3
GO:0032555	purine ribonucleotide binding	80	2179	2.85e-10	AT1G10760.1,AT1G11330.2,AT1G11340.1,AT1G11410.1,AT1G15520.1,AT1G16160.1,AT1G17470.1,AT1G18390.2,AT1G21250.1,AT1G30420.1,AT1G34210.1,AT1G35710.1,AT1G36180.1,AT1G45332.1,AT1G50200.1,AT1G53140.1,AT1G53430.1,AT1G56130.1,AT1G58390.1,AT1G58400.1,AT1G60530.1,AT1G60940.1,AT1G61610.1,AT1G65790.1,AT1G65800.1,AT1G66930.1,AT1G66950.1,AT1G67720.1,AT1G68710.1,AT1G74740.1,AT2G01440.1,AT2G13560.1,AT2G18730.1,AT2…	ABCC11,ABCC2,ABCG27,ABCG39,ABCG40,ACC2,ALATS,ALDH2B4,ANX1,AT1G11330,AT1G11340,AT1G11410,AT1G18390,AT1G35710,AT1G45332,AT1G53430,AT1G56130,AT1G58390,AT1G58400,AT1G61610,AT1G66930,AT1G67720,AT1G68710,AT2G01440,AT2G45030,AT3G07700,AT3G14460,AT3G14470,AT3G28580,AT3G53810,AT4G08170,AT4G23900,AT4G27220,AT4G27290,AT5G08650,AT5G25230,AT5G35370,AT5G35450,AT5G38990,AT5G48620,AT5G55830,AT5G63930,AT5G66910,C…
GO:0035639	purine ribonucleoside triphosphate binding	79	2147	3.09e-10	AT1G10760.1,AT1G11330.2,AT1G11340.1,AT1G11410.1,AT1G15520.1,AT1G16160.1,AT1G17470.1,AT1G18390.2,AT1G21250.1,AT1G30420.1,AT1G34210.1,AT1G35710.1,AT1G36180.1,AT1G45332.1,AT1G50200.1,AT1G53140.1,AT1G53430.1,AT1G56130.1,AT1G58390.1,AT1G58400.1,AT1G60530.1,AT1G60940.1,AT1G61610.1,AT1G65790.1,AT1G65800.1,AT1G66930.1,AT1G66950.1,AT1G67720.1,AT1G68710.1,AT1G74740.1,AT2G01440.1,AT2G13560.1,AT2G18730.1,AT2…	ABCC11,ABCC2,ABCG27,ABCG39,ABCG40,ACC2,ALATS,ALDH2B4,ANX1,AT1G11330,AT1G11340,AT1G11410,AT1G18390,AT1G35710,AT1G45332,AT1G53430,AT1G56130,AT1G58390,AT1G58400,AT1G61610,AT1G66930,AT1G67720,AT1G68710,AT2G01440,AT2G45030,AT3G07700,AT3G14460,AT3G14470,AT3G28580,AT3G53810,AT4G08170,AT4G23900,AT4G27220,AT4G27290,AT5G08650,AT5G25230,AT5G35370,AT5G35450,AT5G38990,AT5G48620,AT5G55830,AT5G63930,AT5G66910,C…
GO:0008144	drug binding	77	2074	3.71e-10	AT1G10760.1,AT1G11330.2,AT1G11340.1,AT1G11410.1,AT1G15520.1,AT1G16160.1,AT1G18390.2,AT1G21250.1,AT1G30420.1,AT1G34210.1,AT1G35710.1,AT1G36180.1,AT1G45332.1,AT1G50200.1,AT1G53430.1,AT1G56130.1,AT1G58390.1,AT1G58400.1,AT1G60940.1,AT1G61610.1,AT1G65790.1,AT1G65800.1,AT1G66930.1,AT1G66950.1,AT1G67720.1,AT1G68710.1,AT1G74740.1,AT2G01440.1,AT2G02010.1,AT2G13560.1,AT2G18730.1,AT2G19190.1,AT2G34660.1,AT3…	ABCC11,ABCC2,ABCG27,ABCG39,ABCG40,ACC2,ALATS,ALDH2B4,ANX1,AT1G11330,AT1G11340,AT1G11410,AT1G18390,AT1G35710,AT1G45332,AT1G53430,AT1G56130,AT1G58390,AT1G58400,AT1G61610,AT1G66930,AT1G67720,AT1G68710,AT2G01440,AT3G07700,AT3G14460,AT3G14470,AT3G28580,AT3G53810,AT4G08170,AT4G19830,AT4G23900,AT4G27220,AT4G27290,AT5G35370,AT5G35450,AT5G38990,AT5G48620,AT5G55830,AT5G63930,AT5G66910,CPK30,CRK10,CRK42,CRK…
GO:0032559	adenyl ribonucleotide binding	73	1971	1.47e-09	AT1G10760.1,AT1G11330.2,AT1G11340.1,AT1G11410.1,AT1G15520.1,AT1G16160.1,AT1G18390.2,AT1G21250.1,AT1G30420.1,AT1G34210.1,AT1G35710.1,AT1G36180.1,AT1G45332.1,AT1G50200.1,AT1G53430.1,AT1G56130.1,AT1G58390.1,AT1G58400.1,AT1G60940.1,AT1G61610.1,AT1G65790.1,AT1G65800.1,AT1G66930.1,AT1G66950.1,AT1G67720.1,AT1G68710.1,AT1G74740.1,AT2G01440.1,AT2G13560.1,AT2G18730.1,AT2G19190.1,AT2G34660.1,AT3G04690.1,AT3…	ABCC11,ABCC2,ABCG27,ABCG39,ABCG40,ACC2,ALATS,ALDH2B4,ANX1,AT1G11330,AT1G11340,AT1G11410,AT1G18390,AT1G35710,AT1G45332,AT1G53430,AT1G56130,AT1G58390,AT1G58400,AT1G61610,AT1G66930,AT1G67720,AT1G68710,AT2G01440,AT3G07700,AT3G14460,AT3G14470,AT3G28580,AT3G53810,AT4G08170,AT4G23900,AT4G27220,AT4G27290,AT5G35370,AT5G35450,AT5G38990,AT5G48620,AT5G55830,AT5G63930,AT5G66910,CNGC13,CPK30,CRK10,CRK42,CRK6,C…
GO:0005524	ATP binding	72	1939	1.64e-09	AT1G10760.1,AT1G11330.2,AT1G11340.1,AT1G11410.1,AT1G15520.1,AT1G16160.1,AT1G18390.2,AT1G21250.1,AT1G30420.1,AT1G34210.1,AT1G35710.1,AT1G36180.1,AT1G45332.1,AT1G50200.1,AT1G53430.1,AT1G56130.1,AT1G58390.1,AT1G58400.1,AT1G60940.1,AT1G61610.1,AT1G65790.1,AT1G65800.1,AT1G66930.1,AT1G66950.1,AT1G67720.1,AT1G68710.1,AT1G74740.1,AT2G01440.1,AT2G13560.1,AT2G18730.1,AT2G19190.1,AT2G34660.1,AT3G04690.1,AT3…	ABCC11,ABCC2,ABCG27,ABCG39,ABCG40,ACC2,ALATS,ALDH2B4,ANX1,AT1G11330,AT1G11340,AT1G11410,AT1G18390,AT1G35710,AT1G45332,AT1G53430,AT1G56130,AT1G58390,AT1G58400,AT1G61610,AT1G66930,AT1G67720,AT1G68710,AT2G01440,AT3G07700,AT3G14460,AT3G14470,AT3G28580,AT3G53810,AT4G08170,AT4G23900,AT4G27220,AT4G27290,AT5G35370,AT5G35450,AT5G38990,AT5G48620,AT5G55830,AT5G63930,AT5G66910,CPK30,CRK10,CRK42,CRK6,CRLK2,CR…
GO:0030246	carbohydrate binding	23	306	9.32e-08	AT1G11330.2,AT1G11340.1,AT1G11410.1,AT1G12010.1,AT1G16160.1,AT1G18390.2,AT1G21250.1,AT1G27070.1,AT1G33920.1,AT1G56250.1,AT1G61610.1,AT1G65790.1,AT1G65800.1,AT1G66930.1,AT3G16420.1,AT3G26720.1,AT3G53810.1,AT4G00340.1,AT4G21380.1,AT4G27290.1,AT5G35370.1,AT5G55830.1,AT5G63840.1	AT1G11330,AT1G11340,AT1G11410,AT1G12010,AT1G18390,AT1G27070,AT1G61610,AT1G66930,AT3G26720,AT3G53810,AT4G27290,AT5G35370,AT5G55830,JIP,PP2-A4,PP2-B14,RK1,RK2,RK3,RLK4,RSW3,WAK1,WAKL5
GO:0004674	protein serine/threonine kinase activity	36	712	1.05e-07	AT1G11330.2,AT1G11340.1,AT1G11410.1,AT1G16160.1,AT1G18390.2,AT1G21250.1,AT1G34210.1,AT1G35710.1,AT1G53430.1,AT1G56130.1,AT1G60940.1,AT1G61610.1,AT1G65790.1,AT1G65800.1,AT1G66930.1,AT1G67720.1,AT1G74740.1,AT2G19190.1,AT3G04690.1,AT3G20860.1,AT3G25560.3,AT3G46290.1,AT3G53810.1,AT4G00340.1,AT4G21380.1,AT4G23140.2,AT4G23180.1,AT4G27290.1,AT5G13160.1,AT5G15730.2,AT5G35370.1,AT5G38280.1,AT5G38990.1,AT5…	ANX1,AT1G11330,AT1G11340,AT1G11410,AT1G18390,AT1G35710,AT1G53430,AT1G56130,AT1G61610,AT1G66930,AT1G67720,AT3G53810,AT4G27290,AT5G35370,AT5G38990,AT5G55830,AT5G63930,CPK30,CRK10,CRK42,CRK6,CRLK2,FRK1,HERK1,NEK5,NIK2,PBS1,PR5K,RK1,RK2,RK3,RLK4,SERK2,SNRK2.10,WAK1,WAKL5
GO:0016168	chlorophyll binding	9	30	1.9e-07	AT1G19150.1,AT1G29910.1,AT1G29930.1,ATCG00020.1,ATCG00270.1,ATCG00280.1,ATCG00340.1,ATCG00350.1,ATCG00680.1	CAB1,CAB3,Lhca6,PSAA,PSAB,PSBA,PSBB,PSBC,PSBD
GO:0016301	kinase activity	43	986	1.94e-07	AT1G10760.1,AT1G11330.2,AT1G11340.1,AT1G11410.1,AT1G16160.1,AT1G18390.2,AT1G21250.1,AT1G34210.1,AT1G35710.1,AT1G53430.1,AT1G56130.1,AT1G60940.1,AT1G61610.1,AT1G65790.1,AT1G65800.1,AT1G66930.1,AT1G67720.1,AT1G74740.1,AT2G18730.1,AT2G19190.1,AT3G04690.1,AT3G07700.3,AT3G20860.1,AT3G25560.3,AT3G46290.1,AT3G53810.1,AT4G00340.1,AT4G08170.2,AT4G08920.1,AT4G21380.1,AT4G23140.2,AT4G23180.1,AT4G23900.1,AT4…	ANX1,AT1G11330,AT1G11340,AT1G11410,AT1G18390,AT1G35710,AT1G53430,AT1G56130,AT1G61610,AT1G66930,AT1G67720,AT3G07700,AT3G53810,AT4G08170,AT4G23900,AT4G27290,AT5G35370,AT5G38990,AT5G55830,AT5G63930,CPK30,CRK10,CRK42,CRK6,CRLK2,CRY1,DGK3,FRK1,GWD2,HERK1,NEK5,NIK2,PBS1,PR5K,RK1,RK2,RK3,RLK4,SERK2,SEX1,SNRK2.10,WAK1,WAKL5
GO:0004672	protein kinase activity	37	782	2.88e-07	AT1G11330.2,AT1G11340.1,AT1G11410.1,AT1G16160.1,AT1G18390.2,AT1G21250.1,AT1G34210.1,AT1G35710.1,AT1G53430.1,AT1G56130.1,AT1G60940.1,AT1G61610.1,AT1G65790.1,AT1G65800.1,AT1G66930.1,AT1G67720.1,AT1G74740.1,AT2G19190.1,AT3G04690.1,AT3G20860.1,AT3G25560.3,AT3G46290.1,AT3G53810.1,AT4G00340.1,AT4G08920.1,AT4G21380.1,AT4G23140.2,AT4G23180.1,AT4G27290.1,AT5G13160.1,AT5G15730.2,AT5G35370.1,AT5G38280.1,AT5…	ANX1,AT1G11330,AT1G11340,AT1G11410,AT1G18390,AT1G35710,AT1G53430,AT1G56130,AT1G61610,AT1G66930,AT1G67720,AT3G53810,AT4G27290,AT5G35370,AT5G38990,AT5G55830,AT5G63930,CPK30,CRK10,CRK42,CRK6,CRLK2,CRY1,FRK1,HERK1,NEK5,NIK2,PBS1,PR5K,RK1,RK2,RK3,RLK4,SERK2,SNRK2.10,WAK1,WAKL5
GO:0016740	transferase activity	86	2850	2.88e-07	AT1G01390.1,AT1G01420.1,AT1G05675.1,AT1G08990.1,AT1G10760.1,AT1G11330.2,AT1G11340.1,AT1G11410.1,AT1G14720.1,AT1G16160.1,AT1G17170.1,AT1G18390.2,AT1G21250.1,AT1G22360.1,AT1G34210.1,AT1G35710.1,AT1G53430.1,AT1G56130.1,AT1G60450.1,AT1G60940.1,AT1G61610.1,AT1G65040.2,AT1G65790.1,AT1G65800.1,AT1G66930.1,AT1G67720.1,AT1G68280.1,AT1G74740.1,AT2G15480.2,AT2G18730.1,AT2G18950.1,AT2G19190.1,AT2G28080.1,AT2…	ANX1,APT3,AT1G01390,AT1G05675,AT1G11330,AT1G11340,AT1G11410,AT1G18390,AT1G35710,AT1G53430,AT1G56130,AT1G61610,AT1G66930,AT1G67720,AT1G68280,AT2G28080,AT2G30150,AT3G07700,AT3G24760,AT3G53810,AT4G08170,AT4G23900,AT4G27290,AT4G27560,AT5G18320,AT5G35370,AT5G38100,AT5G38990,AT5G55830,AT5G63930,CHAT,CNI1,CPK30,CRK10,CRK42,CRK6,CRLK2,CRY1,DES1,DGK3,EDA30,FRK1,GATL4,GAUT14,GSL1,GSTU2,GSTU24,GSTU4,GWD2,Go…
GO:0016773	phosphotransferase activity, alcohol group as acceptor	39	910	1.37e-06	AT1G11330.2,AT1G11340.1,AT1G11410.1,AT1G16160.1,AT1G18390.2,AT1G21250.1,AT1G34210.1,AT1G35710.1,AT1G53430.1,AT1G56130.1,AT1G60940.1,AT1G61610.1,AT1G65790.1,AT1G65800.1,AT1G66930.1,AT1G67720.1,AT1G74740.1,AT2G18730.1,AT2G19190.1,AT3G04690.1,AT3G20860.1,AT3G25560.3,AT3G46290.1,AT3G53810.1,AT4G00340.1,AT4G08170.2,AT4G08920.1,AT4G21380.1,AT4G23140.2,AT4G23180.1,AT4G27290.1,AT5G13160.1,AT5G15730.2,AT5…	ANX1,AT1G11330,AT1G11340,AT1G11410,AT1G18390,AT1G35710,AT1G53430,AT1G56130,AT1G61610,AT1G66930,AT1G67720,AT3G53810,AT4G08170,AT4G27290,AT5G35370,AT5G38990,AT5G55830,AT5G63930,CPK30,CRK10,CRK42,CRK6,CRLK2,CRY1,DGK3,FRK1,HERK1,NEK5,NIK2,PBS1,PR5K,RK1,RK2,RK3,RLK4,SERK2,SNRK2.10,WAK1,WAKL5
GO:0016772	transferase activity, transferring phosphorus-containing groups	44	1112	1.64e-06	AT1G10760.1,AT1G11330.2,AT1G11340.1,AT1G11410.1,AT1G16160.1,AT1G18390.2,AT1G21250.1,AT1G34210.1,AT1G35710.1,AT1G53430.1,AT1G56130.1,AT1G60940.1,AT1G61610.1,AT1G65790.1,AT1G65800.1,AT1G66930.1,AT1G67720.1,AT1G74740.1,AT2G18730.1,AT2G19190.1,AT3G04690.1,AT3G07700.3,AT3G18090.1,AT3G20860.1,AT3G25560.3,AT3G46290.1,AT3G53810.1,AT4G00340.1,AT4G08170.2,AT4G08920.1,AT4G21380.1,AT4G23140.2,AT4G23180.1,AT4…	ANX1,AT1G11330,AT1G11340,AT1G11410,AT1G18390,AT1G35710,AT1G53430,AT1G56130,AT1G61610,AT1G66930,AT1G67720,AT3G07700,AT3G53810,AT4G08170,AT4G23900,AT4G27290,AT5G35370,AT5G38990,AT5G55830,AT5G63930,CPK30,CRK10,CRK42,CRK6,CRLK2,CRY1,DGK3,FRK1,GWD2,HERK1,NEK5,NIK2,NRPD2B,PBS1,PR5K,RK1,RK2,RK3,RLK4,SERK2,SEX1,SNRK2.10,WAK1,WAKL5
GO:0048037	cofactor binding	36	860	7.1e-06	AT1G12010.1,AT1G15950.1,AT1G17170.1,AT1G19150.1,AT1G21430.1,AT1G29910.1,AT1G29930.1,AT1G76690.1,AT2G02010.1,AT2G13560.1,AT2G35690.1,AT2G41220.1,AT3G01420.1,AT3G16250.1,AT3G22460.1,AT3G26650.1,AT3G46970.1,AT3G48320.1,AT4G05450.1,AT4G08920.1,AT4G16760.1,AT4G24520.1,AT4G25434.2,AT4G31940.1,AT4G34200.1,AT5G19890.1,AT5G25880.1,AT5G28030.1,AT5G44410.1,AT5G64120.1,ATCG00020.1,ATCG00270.1,ATCG00280.1,ATC…	ACX1,ACX5,AT1G12010,AT5G19890,AT5G44410,AT5G64120,ATR1,CAB1,CAB3,CRY1,CYP71A21,CYP82C4,DES1,DOX1,EDA9,GAD4,GAPA,GLU2,GSTU24,IRX4,Lhca6,MFDX1,NAD-ME1,NADP-ME3,NUDT10,OASA2,OPR2,PHS2,PSAA,PSAB,PSBA,PSBB,PSBC,PSBD,PnsB3,YUC11
GO:0043169	cation binding	83	2949	8.26e-06	AT1G07010.3,AT1G07160.1,AT1G08830.1,AT1G08990.1,AT1G10430.1,AT1G10760.1,AT1G12010.1,AT1G16160.1,AT1G17550.1,AT1G19150.1,AT1G21250.1,AT1G23740.1,AT1G28050.1,AT1G29910.1,AT1G29930.1,AT1G34750.1,AT1G36180.1,AT1G43670.1,AT1G50200.1,AT1G51600.1,AT1G55020.1,AT1G55290.1,AT1G60450.1,AT1G65040.2,AT1G66360.1,AT1G67280.1,AT1G67560.1,AT1G68710.1,AT1G69640.1,AT1G70800.1,AT1G71050.1,AT1G74740.1,AT1G76100.1,AT1…	ACC2,ADH1,AL3,ALATS,ANNAT7,AOR,AT1G07160,AT1G12010,AT1G34750,AT1G55290,AT1G66360,AT1G67280,AT1G68710,AT2G36950,AT3G12130,AT3G26720,AT3G60245,AT4G08170,AT4G10490,AT4G23900,AT5G19890,AT5G38100,AT5G64120,BBX13,CAB1,CAB3,CHY2,CML38,CNI1,CPK30,CRY1,CSD1,CYP71A21,CYP82C4,CYTB,DOX1,EHB1,FBP,GLU2,GWD2,GolS7,HAB2,HIPP20,Hrd1B,J3,JIP,LBA1,LOX1,LOX6,Lhca6,MFDX1,MORF3,MSS3,MTO3,NAD-ME1,NADP-ME3,NDB3,NRPD2B,N…
GO:0140096	catalytic activity, acting on a protein	63	2016	9.02e-06	AT1G07010.3,AT1G07160.1,AT1G10430.1,AT1G11330.2,AT1G11340.1,AT1G11410.1,AT1G12410.1,AT1G16160.1,AT1G17550.1,AT1G18390.2,AT1G21250.1,AT1G34210.1,AT1G34750.1,AT1G35710.1,AT1G53430.1,AT1G56130.1,AT1G60940.1,AT1G61610.1,AT1G65790.1,AT1G65800.1,AT1G66930.1,AT1G67720.1,AT1G74740.1,AT2G16600.1,AT2G19190.1,AT2G28830.1,AT2G33530.1,AT3G01480.1,AT3G04690.1,AT3G11540.1,AT3G20860.1,AT3G24760.1,AT3G25420.1,AT3…	AARE,ANX1,AT1G07160,AT1G11330,AT1G11340,AT1G11410,AT1G18390,AT1G34750,AT1G35710,AT1G53430,AT1G56130,AT1G61610,AT1G66930,AT1G67720,AT3G24760,AT3G53810,AT3G63400,AT4G19830,AT4G27290,AT5G05420,AT5G18320,AT5G35370,AT5G38990,AT5G55830,AT5G63930,CLP2,CNI1,CPK30,CRK10,CRK42,CRK6,CRLK2,CRY1,CYP38,EGY1,FRK1,GGP3,HAB2,HERK1,NEK5,NIK2,PBS1,PP2A-2,PR5K,PUB12,RDUF1,RING,RK1,RK2,RK3,RLK4,ROC3,ROC4,SERK2,SLP1,S…
GO:0046872	metal ion binding	82	2940	1.32e-05	AT1G07010.3,AT1G07160.1,AT1G08830.1,AT1G08990.1,AT1G10430.1,AT1G10760.1,AT1G12010.1,AT1G16160.1,AT1G17550.1,AT1G19150.1,AT1G21250.1,AT1G23740.1,AT1G28050.1,AT1G29910.1,AT1G29930.1,AT1G34750.1,AT1G36180.1,AT1G43670.1,AT1G50200.1,AT1G51600.1,AT1G55020.1,AT1G55290.1,AT1G60450.1,AT1G65040.2,AT1G66360.1,AT1G67280.1,AT1G67560.1,AT1G68710.1,AT1G69640.1,AT1G70800.1,AT1G71050.1,AT1G74740.1,AT1G76100.1,AT1…	ACC2,ADH1,AL3,ALATS,ANNAT7,AOR,AT1G07160,AT1G12010,AT1G34750,AT1G55290,AT1G66360,AT1G67280,AT1G68710,AT2G36950,AT3G12130,AT3G26720,AT3G60245,AT4G08170,AT4G10490,AT4G23900,AT5G19890,AT5G38100,AT5G64120,BBX13,CAB1,CAB3,CHY2,CML38,CNI1,CPK30,CRY1,CSD1,CYP71A21,CYP82C4,CYTB,DOX1,EHB1,FBP,GLU2,GWD2,GolS7,HAB2,HIPP20,Hrd1B,J3,JIP,LBA1,LOX1,LOX6,Lhca6,MFDX1,MORF3,MSS3,MTO3,NAD-ME1,NADP-ME3,NDB3,NRPD2B,N…
GO:0043531	ADP binding	10	89	6.47e-05	AT1G58390.1,AT1G58400.1,AT3G14460.1,AT3G14470.1,AT3G46530.1,AT4G27220.1,AT5G35450.1,AT5G43470.2,AT5G48620.1,AT5G66910.1	AT1G58390,AT1G58400,AT3G14460,AT3G14470,AT4G27220,AT5G35450,AT5G48620,AT5G66910,RPP13,RPP8
GO:0016757	transferase activity, transferring glycosyl groups	23	491	0.00014	AT1G01390.1,AT1G01420.1,AT1G05675.1,AT1G08990.1,AT1G14720.1,AT1G22360.1,AT1G60450.1,AT2G15480.2,AT2G28080.1,AT2G30150.1,AT2G35510.1,AT2G36390.1,AT3G03810.1,AT3G06260.1,AT3G11540.1,AT3G25140.1,AT3G46970.1,AT4G04970.1,AT4G22570.1,AT4G27560.1,AT4G37800.1,AT5G13870.1,AT5G15470.1	APT3,AT1G01390,AT1G05675,AT2G28080,AT2G30150,AT4G27560,EDA30,GATL4,GAUT14,GSL1,GolS7,PGSIP5,PHS2,QUA1,SBE2.1,SPY,SRO1,UGT72B3,UGT73B5,UGT85A2,XTH28,XTH5,XTH7
GO:0016758	transferase activity, transferring hexosyl groups	19	353	0.00014	AT1G01390.1,AT1G01420.1,AT1G05675.1,AT1G14720.1,AT1G22360.1,AT1G60450.1,AT2G15480.2,AT2G28080.1,AT2G30150.1,AT2G36390.1,AT3G06260.1,AT3G11540.1,AT3G25140.1,AT3G46970.1,AT4G04970.1,AT4G27560.1,AT4G37800.1,AT5G13870.1,AT5G15470.1	AT1G01390,AT1G05675,AT2G28080,AT2G30150,AT4G27560,GATL4,GAUT14,GSL1,GolS7,PHS2,QUA1,SBE2.1,SPY,UGT72B3,UGT73B5,UGT85A2,XTH28,XTH5,XTH7
GO:0005516	calmodulin binding	14	207	0.00019	AT1G11330.2,AT1G11340.1,AT1G11410.1,AT1G61610.1,AT1G74740.1,AT2G02010.1,AT2G34660.1,AT4G00340.1,AT4G01010.1,AT4G25800.1,AT4G27290.1,AT5G09410.3,AT5G35370.1,AT5G57580.1	ABCC2,AT1G11330,AT1G11340,AT1G11410,AT1G61610,AT4G25800,AT4G27290,AT5G35370,AT5G57580,CNGC13,CPK30,EICBP.B,GAD4,RLK4
GO:0003700	DNA-binding transcription factor activity	42	1333	0.00057	AT1G17590.3,AT1G20693.1,AT1G28050.1,AT1G29280.1,AT1G32330.1,AT1G51600.1,AT1G63650.3,AT1G74930.1,AT2G02450.2,AT2G03060.2,AT2G04890.1,AT2G18550.1,AT2G23760.2,AT2G25000.1,AT2G31230.1,AT2G40750.1,AT3G07340.1,AT3G12130.1,AT3G15030.1,AT3G19290.3,AT3G23050.1,AT3G24120.2,AT3G25890.2,AT3G55980.1,AT3G58120.1,AT4G00120.1,AT4G11070.1,AT4G23750.1,AT4G23810.1,AT4G24540.1,AT4G25470.1,AT4G29930.3,AT4G31800.1,AT5…	ABF4,AGL24,AGL30,AT3G07340,AT3G12130,AT3G24120,AT4G29930,AT5G52020,AT5G61890,ATHB-21,BBX13,BLH4,BZIP61,CBF2,CRF11,CRF2,EGL3,EICBP.B,ERF15,HMGB2,HSFA1D,HY5,IAA7,IND,MYB16,MYB96,NAC035,NF-YA8,NF-YB2,ORA47,RLT2,SCL21,SZF1,TCP4,WRKY18,WRKY41,WRKY50,WRKY53,WRKY54,WRKY60,WRKY65,ZML2
GO:0045156	electron transporter, transferring electrons within the cyclic electron transport pathway of photosynthesis activity	4	9	0.00057	ATCG00020.1,ATCG00270.1,ATCG00280.1,ATCG00680.1	PSBA,PSBB,PSBC,PSBD
GO:0008194	UDP-glycosyltransferase activity	14	244	0.00097	AT1G01390.1,AT1G01420.1,AT1G05675.1,AT1G22360.1,AT1G60450.1,AT2G15480.2,AT2G28080.1,AT2G30150.1,AT3G06260.1,AT3G11540.1,AT3G25140.1,AT4G04970.1,AT4G27560.1,AT5G15470.1	AT1G01390,AT1G05675,AT2G28080,AT2G30150,AT4G27560,GATL4,GAUT14,GSL1,GolS7,QUA1,SPY,UGT72B3,UGT73B5,UGT85A2
GO:0005515	protein binding	55	1988	0.0011	AT1G11330.2,AT1G11340.1,AT1G11410.1,AT1G15750.3,AT1G29930.1,AT1G34210.1,AT1G51600.1,AT1G53140.1,AT1G60530.1,AT1G61610.1,AT1G63650.3,AT1G65040.2,AT1G65790.1,AT1G65800.1,AT1G74740.1,AT1G77120.1,AT2G02010.1,AT2G03060.2,AT2G13560.1,AT2G30500.2,AT2G33120.2,AT2G34660.1,AT3G07340.1,AT3G07770.1,AT3G26650.1,AT3G42790.1,AT3G44110.1,AT3G58840.1,AT4G00120.1,AT4G00340.1,AT4G01010.1,AT4G08920.1,AT4G14760.1,AT4…	ABCC2,ADH1,AGL24,AGL30,AL3,AT1G11330,AT1G11340,AT1G11410,AT1G61610,AT3G07340,AT4G25800,AT4G27290,AT4G29930,AT5G08650,AT5G35370,AT5G57580,ATOEP16-2,BAG3,CAB1,CNGC13,CPK30,CRF2,CRY1,DRP4A,DRP5A,EGL3,EICBP.B,GAD4,GAPA,GPT1,HAT24,HSP17.6A,HSP21,Hrd1B,Hsp89.1,IND,J3,MYB16,MYB96,NAD-ME1,NET1B,NET4B,NF-YB2,PFN2,PMD1,RBCS1B,RK1,RK2,RK3,RLK4,SERK2,TPL,UVR8,WRKY18,ZML2
GO:0050662	coenzyme binding	18	386	0.0012	AT1G12010.1,AT1G15950.1,AT1G21430.1,AT1G76690.1,AT2G02010.1,AT2G13560.1,AT2G35690.1,AT3G22460.1,AT3G26650.1,AT3G46970.1,AT4G08920.1,AT4G16760.1,AT4G24520.1,AT4G25434.2,AT4G34200.1,AT5G25880.1,AT5G28030.1,AT5G44410.1	ACX1,ACX5,AT1G12010,AT5G44410,ATR1,CRY1,DES1,EDA9,GAD4,GAPA,IRX4,NAD-ME1,NADP-ME3,NUDT10,OASA2,OPR2,PHS2,YUC11
GO:0043565	sequence-specific DNA binding	26	730	0.0026	AT1G29280.1,AT1G32330.1,AT1G51600.1,AT1G68120.1,AT2G03060.2,AT2G04890.1,AT2G18550.1,AT2G25000.1,AT2G40750.1,AT3G24120.2,AT3G58120.1,AT4G11070.1,AT4G23750.1,AT4G23810.1,AT4G24540.1,AT4G25470.1,AT4G31800.1,AT5G09410.3,AT5G11260.1,AT5G15310.1,AT5G26170.1,AT5G44180.1,AT5G47640.1,AT5G52020.1,AT5G61890.1,AT5G62470.2	AGL24,AGL30,AT3G24120,AT5G52020,AT5G61890,ATHB-21,BPC3,BZIP61,CBF2,CRF2,EICBP.B,HSFA1D,HY5,MYB16,MYB96,NF-YB2,RLT2,SCL21,WRKY18,WRKY41,WRKY50,WRKY53,WRKY54,WRKY60,WRKY65,ZML2
GO:0046527	glucosyltransferase activity	12	209	0.0028	AT1G01390.1,AT1G01420.1,AT1G05675.1,AT1G14720.1,AT1G22360.1,AT2G15480.2,AT2G28080.1,AT2G30150.1,AT4G04970.1,AT4G27560.1,AT4G37800.1,AT5G13870.1	AT1G01390,AT1G05675,AT2G28080,AT2G30150,AT4G27560,GSL1,UGT72B3,UGT73B5,UGT85A2,XTH28,XTH5,XTH7
GO:0003755	peptidyl-prolyl cis-trans isomerase activity	6	54	0.0044	AT2G16600.1,AT3G01480.1,AT3G62030.2,AT3G63400.3,AT4G19830.1,AT5G05420.1	AT3G63400,AT4G19830,AT5G05420,CYP38,ROC3,ROC4
GO:0009055	electron transfer activity	8	105	0.0052	AT1G76100.1,AT3G16250.1,AT4G05450.1,ATCG00020.1,ATCG00270.1,ATCG00280.1,ATCG00680.1,ATMG00220.1	CYTB,MFDX1,PETE1,PSBA,PSBB,PSBC,PSBD,PnsB3
GO:0046906	tetrapyrrole binding	14	299	0.0059	AT1G19150.1,AT1G29910.1,AT1G29930.1,AT3G01420.1,AT3G48320.1,AT4G31940.1,AT5G19890.1,AT5G64120.1,ATCG00020.1,ATCG00270.1,ATCG00280.1,ATCG00340.1,ATCG00350.1,ATCG00680.1	AT5G19890,AT5G64120,CAB1,CAB3,CYP71A21,CYP82C4,DOX1,Lhca6,PSAA,PSAB,PSBA,PSBB,PSBC,PSBD
GO:0080044	quercetin 7-O-glucosyltransferase activity	8	108	0.0059	AT1G01390.1,AT1G01420.1,AT1G05675.1,AT1G22360.1,AT2G15480.2,AT2G28080.1,AT2G30150.1,AT4G27560.1	AT1G01390,AT1G05675,AT2G28080,AT2G30150,AT4G27560,UGT72B3,UGT73B5,UGT85A2
GO:0080043	quercetin 3-O-glucosyltransferase activity	8	109	0.006	AT1G01390.1,AT1G01420.1,AT1G05675.1,AT1G22360.1,AT2G15480.2,AT2G28080.1,AT2G30150.1,AT4G27560.1	AT1G01390,AT1G05675,AT2G28080,AT2G30150,AT4G27560,UGT72B3,UGT73B5,UGT85A2
GO:0003746	translation elongation factor activity	4	23	0.0085	AT1G30230.2,AT1G45332.1,AT2G45030.1,AT4G11120.1	AT1G45332,AT2G45030,AT4G11120,eEF-1Bb1
GO:0016634	oxidoreductase activity, acting on the CH-CH group of donors, oxygen as acceptor	3	11	0.0129	AT2G35690.1,AT4G01690.1,AT4G16760.1	ACX1,ACX5,PPOP1
GO:0102216	maltodextrin water dikinase	2	2	0.0147	AT1G10760.1,AT4G24450.1	GWD2,SEX1
GO:0102218	starch, H2O dikinase activity	2	2	0.0147	AT1G10760.1,AT4G24450.1	GWD2,SEX1
GO:0005543	phospholipid binding	7	101	0.016	AT1G17470.1,AT1G60940.1,AT1G66360.1,AT1G70800.1,AT3G61190.1,AT4G19040.2,AT5G10230.1	ANNAT7,AT1G66360,BAP1,DRG1,EDR2,EHB1,SNRK2.10
GO:0019843	rRNA binding	7	105	0.0193	AT1G17560.1,AT1G32990.1,AT1G64510.1,AT2G28830.1,AT5G47190.1,ATCG00900.1,ATMG01270.1	AT1G64510,AT5G47190,HLL,PRPL11,PUB12,RPS7,RPS7.1
GO:0035251	UDP-glucosyltransferase activity	9	173	0.0235	AT1G01390.1,AT1G01420.1,AT1G05675.1,AT1G22360.1,AT2G15480.2,AT2G28080.1,AT2G30150.1,AT4G04970.1,AT4G27560.1	AT1G01390,AT1G05675,AT2G28080,AT2G30150,AT4G27560,GSL1,UGT72B3,UGT73B5,UGT85A2
GO:0016615	malate dehydrogenase activity	3	15	0.0243	AT2G13560.1,AT5G25880.1,AT5G56720.1	NAD-ME1,NADP-ME3,c-NAD-MDH3
GO:0070008	serine-type exopeptidase activity	4	34	0.0264	AT2G33530.1,AT3G45010.1,AT4G14570.1,AT5G42240.1	AARE,scpl42,scpl46,scpl48
GO:0071949	FAD binding	3	16	0.0275	AT2G35690.1,AT4G08920.1,AT4G16760.1	ACX1,ACX5,CRY1
GO:0003677	DNA binding	48	1983	0.0308	AT1G17590.3,AT1G20693.1,AT1G29280.1,AT1G32330.1,AT1G51600.1,AT1G63650.3,AT1G68120.1,AT1G74930.1,AT2G01440.1,AT2G02450.2,AT2G03060.2,AT2G04890.1,AT2G18550.1,AT2G23760.2,AT2G25000.1,AT2G31230.1,AT2G31400.1,AT2G40750.1,AT3G07340.1,AT3G12130.1,AT3G15030.1,AT3G18090.1,AT3G19290.3,AT3G23830.2,AT3G24120.2,AT3G25890.2,AT3G55980.1,AT3G58120.1,AT4G00120.1,AT4G11070.1,AT4G23750.1,AT4G23810.1,AT4G24540.1,AT4…	ABF4,AGL24,AGL30,AT2G01440,AT3G07340,AT3G12130,AT3G24120,AT4G25800,AT4G29930,AT5G52020,AT5G57580,AT5G61890,ATHB-21,BLH4,BPC3,BZIP61,CBF2,CRF11,CRF2,EGL3,EICBP.B,ERF15,GRP4,GUN1,HMGB2,HSFA1D,HY5,IND,LBA1,MYB16,MYB96,NAC035,NF-YA8,NF-YB2,NRPD2B,ORA47,RLT2,SCL21,SZF1,TCP4,WRKY18,WRKY41,WRKY50,WRKY53,WRKY54,WRKY60,WRKY65,ZML2
GO:0016627	oxidoreductase activity, acting on the CH-CH group of donors	5	61	0.0326	AT1G23740.1,AT1G76690.1,AT2G35690.1,AT4G01690.1,AT4G16760.1	ACX1,ACX5,AOR,OPR2,PPOP1
GO:0003924	GTPase activity	8	153	0.0347	AT1G17470.1,AT1G45332.1,AT1G53140.1,AT1G60530.1,AT2G45030.1,AT5G08650.1,AT5G25230.1,AT5G62690.1	AT1G45332,AT2G45030,AT5G08650,AT5G25230,DRG1,DRP4A,DRP5A,TUB2
GO:0016620	oxidoreductase activity, acting on the aldehyde or oxo group of donors, NAD or NADP as acceptor	4	39	0.0377	AT1G15950.1,AT1G74920.1,AT3G26650.1,AT3G48000.1	ALDH10A8,ALDH2B4,GAPA,IRX4
GO:0031409	pigment binding	3	19	0.0384	AT1G19150.1,AT1G29910.1,AT1G29930.1	CAB1,CAB3,Lhca6
GO:0051287	NAD binding	5	67	0.0445	AT2G13560.1,AT3G26650.1,AT4G25434.2,AT4G34200.1,AT5G25880.1	EDA9,GAPA,NAD-ME1,NADP-ME3,NUDT10

## Sheet: MF1 GO Score
term description	observed gene count	up regulated gene Count	background gene count	total background gene count	MF score
binding	242	441	8611	27413	1.74695
catalytic activity	208	441	7239	27413	1.78609
ion binding	162	441	5070	27413	1.98621
anion binding	106	441	2629	27413	2.5063
organic cyclic compound binding	173	441	5841	27413	1.8411
heterocyclic compound binding	173	441	5835	27413	1.84299
small molecule binding	97	441	2633	27413	2.29002
nucleotide binding	91	441	2461	27413	2.29852
carbohydrate derivative binding	83	441	2233	27413	2.31051
ribonucleotide binding	82	441	2204	27413	2.3127
oxidoreductase activity	56	441	1201	27413	2.89843
purine ribonucleotide binding	80	441	2179	27413	2.28218
purine ribonucleoside triphosphate binding	79	441	2147	27413	2.28725
drug binding	77	441	2074	27413	2.30781
adenyl ribonucleotide binding	73	441	1971	27413	2.30226
ATP binding	72	441	1939	27413	2.3082
carbohydrate binding	23	441	306	27413	4.67223
protein serine/threonine kinase activity	36	441	712	27413	3.14297
chlorophyll binding	9	441	30	27413	18.6483
kinase activity	43	441	986	27413	2.71088
protein kinase activity	37	441	782	27413	2.94112
transferase activity	86	441	2850	27413	1.87574
phosphotransferase activity, alcohol group as acceptor	39	441	910	27413	2.66404
transferase activity, transferring phosphorus-containing groups	44	441	1112	27413	2.45961
cofactor binding	36	441	860	27413	2.60209
cation binding	83	441	2949	27413	1.74953
catalytic activity, acting on a protein	63	441	2016	27413	1.94253
metal ion binding	82	441	2940	27413	1.73374
ADP binding	10	441	89	27413	6.98438
transferase activity, transferring glycosyl groups	23	441	491	27413	2.91182
transferase activity, transferring hexosyl groups	19	441	353	27413	3.34578
calmodulin binding	14	441	207	27413	4.20413
DNA-binding transcription factor activity	42	441	1333	27413	1.95856
electron transporter, transferring electrons within the cyclic electron transport pathway of photosynthesis activity	4	441	9	27413	27.6271
UDP-glycosyltransferase activity	14	441	244	27413	3.56661
protein binding	55	441	1988	27413	1.71975
coenzyme binding	18	441	386	27413	2.8987
sequence-specific DNA binding	26	441	730	27413	2.21395
glucosyltransferase activity	12	441	209	27413	3.56905
peptidyl-prolyl cis-trans isomerase activity	6	441	54	27413	6.90678
electron transfer activity	8	441	105	27413	4.73608
tetrapyrrole binding	14	441	299	27413	2.91055
quercetin 7-O-glucosyltransferase activity	8	441	108	27413	4.60452
quercetin 3-O-glucosyltransferase activity	8	441	109	27413	4.56228
translation elongation factor activity	4	441	23	27413	10.8106
oxidoreductase activity, acting on the CH-CH group of donors, oxygen as acceptor	3	441	11	27413	16.953
maltodextrin water dikinase	2	441	2	27413	62.161
starch, H2O dikinase activity	2	441	2	27413	62.161
phospholipid binding	7	441	101	27413	4.30819
rRNA binding	7	441	105	27413	4.14407
UDP-glucosyltransferase activity	9	441	173	27413	3.23381
malate dehydrogenase activity	3	441	15	27413	12.4322
serine-type exopeptidase activity	4	441	34	27413	7.31306
FAD binding	3	441	16	27413	11.6552
DNA binding	48	441	1983	27413	1.50465
oxidoreductase activity, acting on the CH-CH group of donors	5	441	61	27413	5.09516
GTPase activity	8	441	153	27413	3.25025
oxidoreductase activity, acting on the aldehyde or oxo group of donors, NAD or NADP as acceptor	4	441	39	27413	6.37549
pigment binding	3	441	19	27413	9.81489
NAD binding	5	441	67	27413	4.63888

## Sheet: MF1 Gene Score
SL. No.	Up Regulated Genes ↓	binding	catalytic activity	ion binding	anion binding	organic cyclic compound binding	heterocyclic compound binding	small molecule binding	nucleotide binding	carbohydrate derivative binding	ribonucleotide binding	oxidoreductase activity	purine ribonucleotide binding	purine ribonucleoside triphosphate binding	drug binding	adenyl ribonucleotide binding	ATP binding	carbohydrate binding	protein serine/threonine kinase activity	chlorophyll binding	kinase activity	protein kinase activity	transferase activity	phosphotransferase activity, alcohol group as acceptor	transferase activity, transferring phosphorus-containing groups	cofactor binding	cation binding	catalytic activity, acting on a protein	metal ion binding	ADP binding	transferase activity, transferring glycosyl groups	transferase activity, transferring hexosyl groups	calmodulin binding	DNA-binding transcription factor activity	electron transporter, transferring electrons within the cyclic electron transport pathway of photosynthesis activity	UDP-glycosyltransferase activity	protein binding	coenzyme binding	sequence-specific DNA binding	glucosyltransferase activity	peptidyl-prolyl cis-trans isomerase activity	electron transfer activity	tetrapyrrole binding	quercetin 7-O-glucosyltransferase activity	quercetin 3-O-glucosyltransferase activity	translation elongation factor activity	oxidoreductase activity, acting on the CH-CH group of donors, oxygen as acceptor	maltodextrin water dikinase	starch, H2O dikinase activity
	MF1 GO SCORE →	1.74695	1.78609	1.98621	2.5063	1.8411	1.84299	2.29002	2.29852	2.31051	2.3127	2.89843	2.28218	2.28725	2.30781	2.30226	2.3082	4.67223	3.14297	18.6483	2.71088	2.94112	1.87574	2.66404	2.45961	2.60209	1.74953	1.94253	1.73374	6.98438	2.91182	3.34578	4.20413	1.95856	27.6271	3.56661	1.71975	2.8987	2.21395	3.56905	6.90678	4.73608	2.91055	4.60452	4.56228	10.8106	16.953	62.161	62.161
1	AARE	0	1.78609	0	0	0	0	0	0	0	0	0	0	0	0	0	0	0	0	0	0	0	0	0	0	0	0	1.94253	0	0	0	0	0	0	0	0	0	0	0	0	0	0	0	0	0	0	0	0	0
2	ABC1K7	0	0	0	0	0	0	0	0	0	0	0	0	0	0	0	0	0	0	0	0	0	0	0	0	0	0	0	0	0	0	0	0	0	0	0	0	0	0	0	0	0	0	0	0	0	0	0	0
3	ABCC11	1.74695	1.78609	1.98621	2.5063	1.8411	1.84299	2.29002	2.29852	2.31051	2.3127	0	2.28218	2.28725	2.30781	2.30226	2.3082	0	0	0	0	0	0	0	0	0	0	0	0	0	0	0	0	0	0	0	0	0	0	0	0	0	0	0	0	0	0	0	0
4	ABCC2	1.74695	1.78609	1.98621	2.5063	1.8411	1.84299	2.29002	2.29852	2.31051	2.3127	0	2.28218	2.28725	2.30781	2.30226	2.3082	0	0	0	0	0	0	0	0	0	0	0	0	0	0	0	4.20413	0	0	0	1.71975	0	0	0	0	0	0	0	0	0	0	0	0
5	ABCG27	1.74695	1.78609	1.98621	2.5063	1.8411	1.84299	2.29002	2.29852	2.31051	2.3127	0	2.28218	2.28725	2.30781	2.30226	2.3082	0	0	0	0	0	0	0	0	0	0	0	0	0	0	0	0	0	0	0	0	0	0	0	0	0	0	0	0	0	0	0	0
6	ABCG39	1.74695	1.78609	1.98621	2.5063	1.8411	1.84299	2.29002	2.29852	2.31051	2.3127	0	2.28218	2.28725	2.30781	2.30226	2.3082	0	0	0	0	0	0	0	0	0	0	0	0	0	0	0	0	0	0	0	0	0	0	0	0	0	0	0	0	0	0	0	0
7	ABCG40	1.74695	1.78609	1.98621	2.5063	1.8411	1.84299	2.29002	2.29852	2.31051	2.3127	0	2.28218	2.28725	2.30781	2.30226	2.3082	0	0	0	0	0	0	0	0	0	0	0	0	0	0	0	0	0	0	0	0	0	0	0	0	0	0	0	0	0	0	0	0
8	ABF4	1.74695	0	0	0	1.8411	1.84299	0	0	0	0	0	0	0	0	0	0	0	0	0	0	0	0	0	0	0	0	0	0	0	0	0	0	1.95856	0	0	0	0	0	0	0	0	0	0	0	0	0	0	0
9	ACA8	0	0	0	0	0	0	0	0	0	0	0	0	0	0	0	0	0	0	0	0	0	0	0	0	0	0	0	0	0	0	0	0	0	0	0	0	0	0	0	0	0	0	0	0	0	0	0	0
10	ACC2	1.74695	1.78609	1.98621	2.5063	1.8411	1.84299	2.29002	2.29852	2.31051	2.3127	0	2.28218	2.28725	2.30781	2.30226	2.3082	0	0	0	0	0	0	0	0	0	1.74953	0	1.73374	0	0	0	0	0	0	0	0	0	0	0	0	0	0	0	0	0	0	0	0
11	ACX1	1.74695	1.78609	1.98621	2.5063	1.8411	1.84299	2.29002	2.29852	0	0	2.89843	0	0	0	0	0	0	0	0	0	0	0	0	0	2.60209	0	0	0	0	0	0	0	0	0	0	0	2.8987	0	0	0	0	0	0	0	0	16.953	0	0
12	ACX1.2	0	0	0	0	0	0	0	0	0	0	0	0	0	0	0	0	0	0	0	0	0	0	0	0	0	0	0	0	0	0	0	0	0	0	0	0	0	0	0	0	0	0	0	0	0	0	0	0
13	ADH1	1.74695	1.78609	1.98621	0	1.8411	1.84299	2.29002	2.29852	0	0	2.89843	0	0	0	0	0	0	0	0	0	0	0	0	0	0	1.74953	0	1.73374	0	0	0	0	0	0	0	1.71975	0	0	0	0	0	0	0	0	0	0	0	0
14	AGL24	1.74695	0	0	0	1.8411	1.84299	0	0	0	0	0	0	0	0	0	0	0	0	0	0	0	0	0	0	0	0	0	0	0	0	0	0	1.95856	0	0	1.71975	0	2.21395	0	0	0	0	0	0	0	0	0	0
15	AGL30	1.74695	0	0	0	1.8411	1.84299	0	0	0	0	0	0	0	0	0	0	0	0	0	0	0	0	0	0	0	0	0	0	0	0	0	0	1.95856	0	0	1.71975	0	2.21395	0	0	0	0	0	0	0	0	0	0
16	AHP2	0	0	0	0	0	0	0	0	0	0	0	0	0	0	0	0	0	0	0	0	0	0	0	0	0	0	0	0	0	0	0	0	0	0	0	0	0	0	0	0	0	0	0	0	0	0	0	0
17	AL3	1.74695	0	1.98621	0	0	0	0	0	0	0	0	0	0	0	0	0	0	0	0	0	0	0	0	0	0	1.74953	0	1.73374	0	0	0	0	0	0	0	1.71975	0	0	0	0	0	0	0	0	0	0	0	0
18	ALA9	0	0	0	0	0	0	0	0	0	0	0	0	0	0	0	0	0	0	0	0	0	0	0	0	0	0	0	0	0	0	0	0	0	0	0	0	0	0	0	0	0	0	0	0	0	0	0	0
19	ALATS	1.74695	1.78609	1.98621	2.5063	1.8411	1.84299	2.29002	2.29852	2.31051	2.3127	0	2.28218	2.28725	2.30781	2.30226	2.3082	0	0	0	0	0	0	0	0	0	1.74953	0	1.73374	0	0	0	0	0	0	0	0	0	0	0	0	0	0	0	0	0	0	0	0
20	ALDH10A8	0	1.78609	0	0	0	0	0	0	0	0	2.89843	0	0	0	0	0	0	0	0	0	0	0	0	0	0	0	0	0	0	0	0	0	0	0	0	0	0	0	0	0	0	0	0	0	0	0	0	0
21	ALDH2B4	1.74695	1.78609	1.98621	2.5063	1.8411	1.84299	2.29002	2.29852	2.31051	2.3127	2.89843	2.28218	2.28725	2.30781	2.30226	2.3082	0	0	0	0	0	0	0	0	0	0	0	0	0	0	0	0	0	0	0	0	0	0	0	0	0	0	0	0	0	0	0	0
22	ALT4	0	0	0	0	0	0	0	0	0	0	0	0	0	0	0	0	0	0	0	0	0	0	0	0	0	0	0	0	0	0	0	0	0	0	0	0	0	0	0	0	0	0	0	0	0	0	0	0
23	ANNAT7	1.74695	0	1.98621	2.5063	0	0	0	0	0	0	0	0	0	0	0	0	0	0	0	0	0	0	0	0	0	1.74953	0	1.73374	0	0	0	0	0	0	0	0	0	0	0	0	0	0	0	0	0	0	0	0
24	ANTR3	0	0	0	0	0	0	0	0	0	0	0	0	0	0	0	0	0	0	0	0	0	0	0	0	0	0	0	0	0	0	0	0	0	0	0	0	0	0	0	0	0	0	0	0	0	0	0	0
25	ANX1	1.74695	1.78609	1.98621	2.5063	1.8411	1.84299	2.29002	2.29852	2.31051	2.3127	0	2.28218	2.28725	2.30781	2.30226	2.3082	0	3.14297	0	2.71088	2.94112	1.87574	2.66404	2.45961	0	0	1.94253	0	0	0	0	0	0	0	0	0	0	0	0	0	0	0	0	0	0	0	0	0
26	AOC3	0	1.78609	0	0	0	0	0	0	0	0	0	0	0	0	0	0	0	0	0	0	0	0	0	0	0	0	0	0	0	0	0	0	0	0	0	0	0	0	0	0	0	0	0	0	0	0	0	0
27	AOR	1.74695	1.78609	1.98621	0	0	0	0	0	0	0	2.89843	0	0	0	0	0	0	0	0	0	0	0	0	0	0	1.74953	0	1.73374	0	0	0	0	0	0	0	0	0	0	0	0	0	0	0	0	0	0	0	0
28	APT3	0	1.78609	0	0	0	0	0	0	0	0	0	0	0	0	0	0	0	0	0	0	0	1.87574	0	0	0	0	0	0	0	2.91182	0	0	0	0	0	0	0	0	0	0	0	0	0	0	0	0	0	0
29	At1g03680	0	0	0	0	0	0	0	0	0	0	0	0	0	0	0	0	0	0	0	0	0	0	0	0	0	0	0	0	0	0	0	0	0	0	0	0	0	0	0	0	0	0	0	0	0	0	0	0
30	AT1G05675.1	0	0	0	0	0	0	0	0	0	0	0	0	0	0	0	0	0	0	0	0	0	0	0	0	0	0	0	0	0	0	0	0	0	0	0	0	0	0	0	0	0	0	0	0	0	0	0	0
31	At1g07160	1.74695	1.78609	1.98621	0	0	0	0	0	0	0	0	0	0	0	0	0	0	0	0	0	0	0	0	0	0	1.74953	1.94253	1.73374	0	0	0	0	0	0	0	0	0	0	0	0	0	0	0	0	0	0	0	0
32	At1g08845	0	0	0	0	0	0	0	0	0	0	0	0	0	0	0	0	0	0	0	0	0	0	0	0	0	0	0	0	0	0	0	0	0	0	0	0	0	0	0	0	0	0	0	0	0	0	0	0
33	At1g11330	1.74695	1.78609	1.98621	2.5063	1.8411	1.84299	2.29002	2.29852	2.31051	2.3127	0	2.28218	2.28725	2.30781	2.30226	2.3082	4.67223	3.14297	0	2.71088	2.94112	1.87574	2.66404	2.45961	0	0	1.94253	0	0	0	0	4.20413	0	0	0	1.71975	0	0	0	0	0	0	0	0	0	0	0	0
34	At1g11410	1.74695	1.78609	1.98621	2.5063	1.8411	1.84299	2.29002	2.29852	2.31051	2.3127	0	2.28218	2.28725	2.30781	2.30226	2.3082	4.67223	3.14297	0	2.71088	2.94112	1.87574	2.66404	2.45961	0	0	1.94253	0	0	0	0	4.20413	0	0	0	1.71975	0	0	0	0	0	0	0	0	0	0	0	0
35	At1g12010	1.74695	1.78609	1.98621	2.5063	0	0	2.29002	0	0	0	2.89843	0	0	0	0	0	4.67223	0	0	0	0	0	0	0	2.60209	1.74953	0	1.73374	0	0	0	0	0	0	0	0	2.8987	0	0	0	0	0	0	0	0	0	0	0
36	At1g15480	1.74695	1.78609	0	0	1.8411	1.84299	0	0	0	0	0	0	0	0	0	0	0	0	0	0	0	0	0	0	0	0	0	0	0	0	0	0	0	0	0	0	0	0	0	0	0	0	0	0	0	0	0	0
37	At1g21150	0	0	0	0	0	0	0	0	0	0	0	0	0	0	0	0	0	0	0	0	0	0	0	0	0	0	0	0	0	0	0	0	0	0	0	0	0	0	0	0	0	0	0	0	0	0	0	0
38	At1g24580	0	0	0	0	0	0	0	0	0	0	0	0	0	0	0	0	0	0	0	0	0	0	0	0	0	0	0	0	0	0	0	0	0	0	0	0	0	0	0	0	0	0	0	0	0	0	0	0
39	At1g26220	0	0	0	0	0	0	0	0	0	0	0	0	0	0	0	0	0	0	0	0	0	0	0	0	0	0	0	0	0	0	0	0	0	0	0	0	0	0	0	0	0	0	0	0	0	0	0	0
40	At1g30230	0	0	0	0	0	0	0	0	0	0	0	0	0	0	0	0	0	0	0	0	0	0	0	0	0	0	0	0	0	0	0	0	0	0	0	0	0	0	0	0	0	0	0	0	0	0	0	0
41	At1g31830	0	0	0	0	0	0	0	0	0	0	0	0	0	0	0	0	0	0	0	0	0	0	0	0	0	0	0	0	0	0	0	0	0	0	0	0	0	0	0	0	0	0	0	0	0	0	0	0
42	At1g32410	0	0	0	0	0	0	0	0	0	0	0	0	0	0	0	0	0	0	0	0	0	0	0	0	0	0	0	0	0	0	0	0	0	0	0	0	0	0	0	0	0	0	0	0	0	0	0	0
43	At1g34750	1.74695	1.78609	1.98621	0	0	0	0	0	0	0	0	0	0	0	0	0	0	0	0	0	0	0	0	0	0	1.74953	1.94253	1.73374	0	0	0	0	0	0	0	0	0	0	0	0	0	0	0	0	0	0	0	0
44	At1g35710	1.74695	1.78609	1.98621	2.5063	1.8411	1.84299	2.29002	2.29852	2.31051	2.3127	0	2.28218	2.28725	2.30781	2.30226	2.3082	0	3.14297	0	2.71088	2.94112	1.87574	2.66404	2.45961	0	0	1.94253	0	0	0	0	0	0	0	0	0	0	0	0	0	0	0	0	0	0	0	0	0
45	At1g36390	0	0	0	0	0	0	0	0	0	0	0	0	0	0	0	0	0	0	0	0	0	0	0	0	0	0	0	0	0	0	0	0	0	0	0	0	0	0	0	0	0	0	0	0	0	0	0	0
46	At1g51410	0	0	0	0	0	0	0	0	0	0	0	0	0	0	0	0	0	0	0	0	0	0	0	0	0	0	0	0	0	0	0	0	0	0	0	0	0	0	0	0	0	0	0	0	0	0	0	0
47	At1g53430	1.74695	1.78609	1.98621	2.5063	1.8411	1.84299	2.29002	2.29852	2.31051	2.3127	0	2.28218	2.28725	2.30781	2.30226	2.3082	0	3.14297	0	2.71088	2.94112	1.87574	2.66404	2.45961	0	0	1.94253	0	0	0	0	0	0	0	0	0	0	0	0	0	0	0	0	0	0	0	0	0
48	At1g56130	1.74695	1.78609	1.98621	2.5063	1.8411	1.84299	2.29002	2.29852	2.31051	2.3127	0	2.28218	2.28725	2.30781	2.30226	2.3082	0	3.14297	0	2.71088	2.94112	1.87574	2.66404	2.45961	0	0	1.94253	0	0	0	0	0	0	0	0	0	0	0	0	0	0	0	0	0	0	0	0	0
49	At1g57770	0	0	0	0	0	0	0	0	0	0	0	0	0	0	0	0	0	0	0	0	0	0	0	0	0	0	0	0	0	0	0	0	0	0	0	0	0	0	0	0	0	0	0	0	0	0	0	0
50	At1g58390	1.74695	0	1.98621	2.5063	1.8411	1.84299	2.29002	2.29852	2.31051	2.3127	0	2.28218	2.28725	2.30781	2.30226	2.3082	0	0	0	0	0	0	0	0	0	0	0	0	6.98438	0	0	0	0	0	0	0	0	0	0	0	0	0	0	0	0	0	0	0
51	At1g58400	1.74695	0	1.98621	2.5063	1.8411	1.84299	2.29002	2.29852	2.31051	2.3127	0	2.28218	2.28725	2.30781	2.30226	2.3082	0	0	0	0	0	0	0	0	0	0	0	0	6.98438	0	0	0	0	0	0	0	0	0	0	0	0	0	0	0	0	0	0	0
52	At1g59960	0	0	0	0	0	0	0	0	0	0	0	0	0	0	0	0	0	0	0	0	0	0	0	0	0	0	0	0	0	0	0	0	0	0	0	0	0	0	0	0	0	0	0	0	0	0	0	0
53	At1g60000	0	0	0	0	0	0	0	0	0	0	0	0	0	0	0	0	0	0	0	0	0	0	0	0	0	0	0	0	0	0	0	0	0	0	0	0	0	0	0	0	0	0	0	0	0	0	0	0
54	At1g60710	0	0	0	0	0	0	0	0	0	0	0	0	0	0	0	0	0	0	0	0	0	0	0	0	0	0	0	0	0	0	0	0	0	0	0	0	0	0	0	0	0	0	0	0	0	0	0	0
55	At1g61610	1.74695	1.78609	1.98621	2.5063	1.8411	1.84299	2.29002	2.29852	2.31051	2.3127	0	2.28218	2.28725	2.30781	2.30226	2.3082	4.67223	3.14297	0	2.71088	2.94112	1.87574	2.66404	2.45961	0	0	1.94253	0	0	0	0	4.20413	0	0	0	1.71975	0	0	0	0	0	0	0	0	0	0	0	0
56	At1g61860	0	0	0	0	0	0	0	0	0	0	0	0	0	0	0	0	0	0	0	0	0	0	0	0	0	0	0	0	0	0	0	0	0	0	0	0	0	0	0	0	0	0	0	0	0	0	0	0
57	At1g62450	0	0	0	0	0	0	0	0	0	0	0	0	0	0	0	0	0	0	0	0	0	0	0	0	0	0	0	0	0	0	0	0	0	0	0	0	0	0	0	0	0	0	0	0	0	0	0	0
58	At1g66180	0	0	0	0	0	0	0	0	0	0	0	0	0	0	0	0	0	0	0	0	0	0	0	0	0	0	0	0	0	0	0	0	0	0	0	0	0	0	0	0	0	0	0	0	0	0	0	0
59	At1g67280	1.74695	1.78609	1.98621	0	0	0	0	0	0	0	0	0	0	0	0	0	0	0	0	0	0	0	0	0	0	1.74953	0	1.73374	0	0	0	0	0	0	0	0	0	0	0	0	0	0	0	0	0	0	0	0
60	At1g67720	1.74695	1.78609	1.98621	2.5063	1.8411	1.84299	2.29002	2.29852	2.31051	2.3127	0	2.28218	2.28725	2.30781	2.30226	2.3082	0	3.14297	0	2.71088	2.94112	1.87574	2.66404	2.45961	0	0	1.94253	0	0	0	0	0	0	0	0	0	0	0	0	0	0	0	0	0	0	0	0	0
61	At1g69020	0	0	0	0	0	0	0	0	0	0	0	0	0	0	0	0	0	0	0	0	0	0	0	0	0	0	0	0	0	0	0	0	0	0	0	0	0	0	0	0	0	0	0	0	0	0	0	0
62	AT1G73110	0	0	0	0	0	0	0	0	0	0	0	0	0	0	0	0	0	0	0	0	0	0	0	0	0	0	0	0	0	0	0	0	0	0	0	0	0	0	0	0	0	0	0	0	0	0	0	0
63	At1g75280	0	1.78609	0	0	0	0	0	0	0	0	2.89843	0	0	0	0	0	0	0	0	0	0	0	0	0	0	0	0	0	0	0	0	0	0	0	0	0	0	0	0	0	0	0	0	0	0	0	0	0
64	At1g77520	0	0	0	0	0	0	0	0	0	0	0	0	0	0	0	0	0	0	0	0	0	0	0	0	0	0	0	0	0	0	0	0	0	0	0	0	0	0	0	0	0	0	0	0	0	0	0	0
65	At2g07732	0	0	0	0	0	0	0	0	0	0	0	0	0	0	0	0	0	0	0	0	0	0	0	0	0	0	0	0	0	0	0	0	0	0	0	0	0	0	0	0	0	0	0	0	0	0	0	0
66	At2g15130	0	0	0	0	0	0	0	0	0	0	0	0	0	0	0	0	0	0	0	0	0	0	0	0	0	0	0	0	0	0	0	0	0	0	0	0	0	0	0	0	0	0	0	0	0	0	0	0
67	At2g18400	0	0	0	0	0	0	0	0	0	0	0	0	0	0	0	0	0	0	0	0	0	0	0	0	0	0	0	0	0	0	0	0	0	0	0	0	0	0	0	0	0	0	0	0	0	0	0	0
68	At2g21260	0	0	0	0	0	0	0	0	0	0	0	0	0	0	0	0	0	0	0	0	0	0	0	0	0	0	0	0	0	0	0	0	0	0	0	0	0	0	0	0	0	0	0	0	0	0	0	0
69	At2g29340	0	1.78609	0	0	0	0	0	0	0	0	2.89843	0	0	0	0	0	0	0	0	0	0	0	0	0	0	0	0	0	0	0	0	0	0	0	0	0	0	0	0	0	0	0	0	0	0	0	0	0
70	At2g31400	0	0	0	0	0	0	0	0	0	0	0	0	0	0	0	0	0	0	0	0	0	0	0	0	0	0	0	0	0	0	0	0	0	0	0	0	0	0	0	0	0	0	0	0	0	0	0	0
71	At2g32020	0	0	0	0	0	0	0	0	0	0	0	0	0	0	0	0	0	0	0	0	0	0	0	0	0	0	0	0	0	0	0	0	0	0	0	0	0	0	0	0	0	0	0	0	0	0	0	0
72	At2g36580	0	0	0	0	0	0	0	0	0	0	0	0	0	0	0	0	0	0	0	0	0	0	0	0	0	0	0	0	0	0	0	0	0	0	0	0	0	0	0	0	0	0	0	0	0	0	0	0
73	At2g38180	0	1.78609	0	0	0	0	0	0	0	0	0	0	0	0	0	0	0	0	0	0	0	0	0	0	0	0	0	0	0	0	0	0	0	0	0	0	0	0	0	0	0	0	0	0	0	0	0	0
74	At2g38970	0	0	0	0	0	0	0	0	0	0	0	0	0	0	0	0	0	0	0	0	0	0	0	0	0	0	0	0	0	0	0	0	0	0	0	0	0	0	0	0	0	0	0	0	0	0	0	0
75	At2g40660	0	0	0	0	0	0	0	0	0	0	0	0	0	0	0	0	0	0	0	0	0	0	0	0	0	0	0	0	0	0	0	0	0	0	0	0	0	0	0	0	0	0	0	0	0	0	0	0
76	At2g42650	0	0	0	0	0	0	0	0	0	0	0	0	0	0	0	0	0	0	0	0	0	0	0	0	0	0	0	0	0	0	0	0	0	0	0	0	0	0	0	0	0	0	0	0	0	0	0	0
77	At2g42710	0	0	0	0	0	0	0	0	0	0	0	0	0	0	0	0	0	0	0	0	0	0	0	0	0	0	0	0	0	0	0	0	0	0	0	0	0	0	0	0	0	0	0	0	0	0	0	0
78	At2g48020	0	0	0	0	0	0	0	0	0	0	0	0	0	0	0	0	0	0	0	0	0	0	0	0	0	0	0	0	0	0	0	0	0	0	0	0	0	0	0	0	0	0	0	0	0	0	0	0
79	At3g07500	0	0	0	0	0	0	0	0	0	0	0	0	0	0	0	0	0	0	0	0	0	0	0	0	0	0	0	0	0	0	0	0	0	0	0	0	0	0	0	0	0	0	0	0	0	0	0	0
80	At3g08910	0	0	0	0	0	0	0	0	0	0	0	0	0	0	0	0	0	0	0	0	0	0	0	0	0	0	0	0	0	0	0	0	0	0	0	0	0	0	0	0	0	0	0	0	0	0	0	0
81	At3g09020	0	0	0	0	0	0	0	0	0	0	0	0	0	0	0	0	0	0	0	0	0	0	0	0	0	0	0	0	0	0	0	0	0	0	0	0	0	0	0	0	0	0	0	0	0	0	0	0
82	At3g10030	0	0	0	0	0	0	0	0	0	0	0	0	0	0	0	0	0	0	0	0	0	0	0	0	0	0	0	0	0	0	0	0	0	0	0	0	0	0	0	0	0	0	0	0	0	0	0	0
83	At3g12130	1.74695	0	1.98621	0	1.8411	1.84299	0	0	0	0	0	0	0	0	0	0	0	0	0	0	0	0	0	0	0	1.74953	0	1.73374	0	0	0	0	1.95856	0	0	0	0	0	0	0	0	0	0	0	0	0	0	0
84	At3g12860	0	0	0	0	0	0	0	0	0	0	0	0	0	0	0	0	0	0	0	0	0	0	0	0	0	0	0	0	0	0	0	0	0	0	0	0	0	0	0	0	0	0	0	0	0	0	0	0
85	At3g13670	0	0	0	0	0	0	0	0	0	0	0	0	0	0	0	0	0	0	0	0	0	0	0	0	0	0	0	0	0	0	0	0	0	0	0	0	0	0	0	0	0	0	0	0	0	0	0	0
86	At3g14460	1.74695	0	1.98621	2.5063	1.8411	1.84299	2.29002	2.29852	2.31051	2.3127	0	2.28218	2.28725	2.30781	2.30226	2.3082	0	0	0	0	0	0	0	0	0	0	0	0	6.98438	0	0	0	0	0	0	0	0	0	0	0	0	0	0	0	0	0	0	0
87	At3g20590	0	0	0	0	0	0	0	0	0	0	0	0	0	0	0	0	0	0	0	0	0	0	0	0	0	0	0	0	0	0	0	0	0	0	0	0	0	0	0	0	0	0	0	0	0	0	0	0
88	At3g23310	0	0	0	0	0	0	0	0	0	0	0	0	0	0	0	0	0	0	0	0	0	0	0	0	0	0	0	0	0	0	0	0	0	0	0	0	0	0	0	0	0	0	0	0	0	0	0	0
89	At3g23700	0	0	0	0	0	0	0	0	0	0	0	0	0	0	0	0	0	0	0	0	0	0	0	0	0	0	0	0	0	0	0	0	0	0	0	0	0	0	0	0	0	0	0	0	0	0	0	0
90	At3g24760	0	1.78609	0	0	0	0	0	0	0	0	0	0	0	0	0	0	0	0	0	0	0	1.87574	0	0	0	0	1.94253	0	0	0	0	0	0	0	0	0	0	0	0	0	0	0	0	0	0	0	0	0
91	At3g26720	1.74695	1.78609	1.98621	0	0	0	0	0	0	0	0	0	0	0	0	0	4.67223	0	0	0	0	0	0	0	0	1.74953	0	1.73374	0	0	0	0	0	0	0	0	0	0	0	0	0	0	0	0	0	0	0	0
92	At3g26760	0	0	0	0	0	0	0	0	0	0	0	0	0	0	0	0	0	0	0	0	0	0	0	0	0	0	0	0	0	0	0	0	0	0	0	0	0	0	0	0	0	0	0	0	0	0	0	0
93	At3g28580	1.74695	1.78609	1.98621	2.5063	1.8411	1.84299	2.29002	2.29852	2.31051	2.3127	0	2.28218	2.28725	2.30781	2.30226	2.3082	0	0	0	0	0	0	0	0	0	0	0	0	0	0	0	0	0	0	0	0	0	0	0	0	0	0	0	0	0	0	0	0
94	At3g47910	0	0	0	0	0	0	0	0	0	0	0	0	0	0	0	0	0	0	0	0	0	0	0	0	0	0	0	0	0	0	0	0	0	0	0	0	0	0	0	0	0	0	0	0	0	0	0	0
95	At3g55980	0	0	0	0	0	0	0	0	0	0	0	0	0	0	0	0	0	0	0	0	0	0	0	0	0	0	0	0	0	0	0	0	0	0	0	0	0	0	0	0	0	0	0	0	0	0	0	0
96	At4g02820	1.74695	1.78609	0	0	1.8411	1.84299	0	0	0	0	0	0	0	0	0	0	0	0	0	0	0	0	0	0	0	0	0	0	0	0	0	0	0	0	0	0	0	0	0	0	0	0	0	0	0	0	0	0
97	At4g09040	0	0	0	0	0	0	0	0	0	0	0	0	0	0	0	0	0	0	0	0	0	0	0	0	0	0	0	0	0	0	0	0	0	0	0	0	0	0	0	0	0	0	0	0	0	0	0	0
98	At4g12770	0	0	0	0	0	0	0	0	0	0	0	0	0	0	0	0	0	0	0	0	0	0	0	0	0	0	0	0	0	0	0	0	0	0	0	0	0	0	0	0	0	0	0	0	0	0	0	0
99	At4g14350	0	0	0	0	0	0	0	0	0	0	0	0	0	0	0	0	0	0	0	0	0	0	0	0	0	0	0	0	0	0	0	0	0	0	0	0	0	0	0	0	0	0	0	0	0	0	0	0
100	At4g15450	0	0	0	0	0	0	0	0	0	0	0	0	0	0	0	0	0	0	0	0	0	0	0	0	0	0	0	0	0	0	0	0	0	0	0	0	0	0	0	0	0	0	0	0	0	0	0	0
101	At4g17720	0	0	0	0	0	0	0	0	0	0	0	0	0	0	0	0	0	0	0	0	0	0	0	0	0	0	0	0	0	0	0	0	0	0	0	0	0	0	0	0	0	0	0	0	0	0	0	0
102	At4g27220	1.74695	0	1.98621	2.5063	1.8411	1.84299	2.29002	2.29852	2.31051	2.3127	0	2.28218	2.28725	2.30781	2.30226	2.3082	0	0	0	0	0	0	0	0	0	0	0	0	6.98438	0	0	0	0	0	0	0	0	0	0	0	0	0	0	0	0	0	0	0
103	At4g27290	1.74695	1.78609	1.98621	2.5063	1.8411	1.84299	2.29002	2.29852	2.31051	2.3127	0	2.28218	2.28725	2.30781	2.30226	2.3082	4.67223	3.14297	0	2.71088	2.94112	1.87574	2.66404	2.45961	0	0	1.94253	0	0	0	0	4.20413	0	0	0	1.71975	0	0	0	0	0	0	0	0	0	0	0	0
104	At4g28480	0	0	0	0	0	0	0	0	0	0	0	0	0	0	0	0	0	0	0	0	0	0	0	0	0	0	0	0	0	0	0	0	0	0	0	0	0	0	0	0	0	0	0	0	0	0	0	0
105	At5g02240	0	0	0	0	0	0	0	0	0	0	0	0	0	0	0	0	0	0	0	0	0	0	0	0	0	0	0	0	0	0	0	0	0	0	0	0	0	0	0	0	0	0	0	0	0	0	0	0
106	At5g05350	0	0	0	0	0	0	0	0	0	0	0	0	0	0	0	0	0	0	0	0	0	0	0	0	0	0	0	0	0	0	0	0	0	0	0	0	0	0	0	0	0	0	0	0	0	0	0	0
107	At5g08650	1.74695	1.78609	1.98621	2.5063	1.8411	1.84299	2.29002	2.29852	2.31051	2.3127	0	2.28218	2.28725	0	0	0	0	0	0	0	0	0	0	0	0	0	0	0	0	0	0	0	0	0	0	1.71975	0	0	0	0	0	0	0	0	0	0	0	0
108	At5g08670	0	0	0	0	0	0	0	0	0	0	0	0	0	0	0	0	0	0	0	0	0	0	0	0	0	0	0	0	0	0	0	0	0	0	0	0	0	0	0	0	0	0	0	0	0	0	0	0
109	At5g09770	0	0	0	0	0	0	0	0	0	0	0	0	0	0	0	0	0	0	0	0	0	0	0	0	0	0	0	0	0	0	0	0	0	0	0	0	0	0	0	0	0	0	0	0	0	0	0	0
110	At5g11250	0	0	0	0	0	0	0	0	0	0	0	0	0	0	0	0	0	0	0	0	0	0	0	0	0	0	0	0	0	0	0	0	0	0	0	0	0	0	0	0	0	0	0	0	0	0	0	0
111	At5g14460	0	0	0	0	0	0	0	0	0	0	0	0	0	0	0	0	0	0	0	0	0	0	0	0	0	0	0	0	0	0	0	0	0	0	0	0	0	0	0	0	0	0	0	0	0	0	0	0
112	At5g15270	0	0	0	0	0	0	0	0	0	0	0	0	0	0	0	0	0	0	0	0	0	0	0	0	0	0	0	0	0	0	0	0	0	0	0	0	0	0	0	0	0	0	0	0	0	0	0	0
113	At5g18640	0	0	0	0	0	0	0	0	0	0	0	0	0	0	0	0	0	0	0	0	0	0	0	0	0	0	0	0	0	0	0	0	0	0	0	0	0	0	0	0	0	0	0	0	0	0	0	0
114	At5g18760	0	0	0	0	0	0	0	0	0	0	0	0	0	0	0	0	0	0	0	0	0	0	0	0	0	0	0	0	0	0	0	0	0	0	0	0	0	0	0	0	0	0	0	0	0	0	0	0
115	At5g20940	0	0	0	0	0	0	0	0	0	0	0	0	0	0	0	0	0	0	0	0	0	0	0	0	0	0	0	0	0	0	0	0	0	0	0	0	0	0	0	0	0	0	0	0	0	0	0	0
116	At5g22020	0	0	0	0	0	0	0	0	0	0	0	0	0	0	0	0	0	0	0	0	0	0	0	0	0	0	0	0	0	0	0	0	0	0	0	0	0	0	0	0	0	0	0	0	0	0	0	0
117	At5g23350	0	0	0	0	0	0	0	0	0	0	0	0	0	0	0	0	0	0	0	0	0	0	0	0	0	0	0	0	0	0	0	0	0	0	0	0	0	0	0	0	0	0	0	0	0	0	0	0
118	At5g35370	1.74695	1.78609	1.98621	2.5063	1.8411	1.84299	2.29002	2.29852	2.31051	2.3127	0	2.28218	2.28725	2.30781	2.30226	2.3082	4.67223	3.14297	0	2.71088	2.94112	1.87574	2.66404	2.45961	0	0	1.94253	0	0	0	0	4.20413	0	0	0	1.71975	0	0	0	0	0	0	0	0	0	0	0	0
119	At5g38100	1.74695	1.78609	1.98621	0	0	0	0	0	0	0	0	0	0	0	0	0	0	0	0	0	0	1.87574	0	0	0	1.74953	0	1.73374	0	0	0	0	0	0	0	0	0	0	0	0	0	0	0	0	0	0	0	0
120	At5g38990	1.74695	1.78609	1.98621	2.5063	1.8411	1.84299	2.29002	2.29852	2.31051	2.3127	0	2.28218	2.28725	2.30781	2.30226	2.3082	0	3.14297	0	2.71088	2.94112	1.87574	2.66404	2.45961	0	0	1.94253	0	0	0	0	0	0	0	0	0	0	0	0	0	0	0	0	0	0	0	0	0
121	At5g41800	0	0	0	0	0	0	0	0	0	0	0	0	0	0	0	0	0	0	0	0	0	0	0	0	0	0	0	0	0	0	0	0	0	0	0	0	0	0	0	0	0	0	0	0	0	0	0	0
122	At5g44410	1.74695	1.78609	1.98621	2.5063	1.8411	1.84299	2.29002	2.29852	0	0	2.89843	0	0	0	0	0	0	0	0	0	0	0	0	0	2.60209	0	0	0	0	0	0	0	0	0	0	0	2.8987	0	0	0	0	0	0	0	0	0	0	0
123	At5g47190	1.74695	0	0	0	1.8411	1.84299	0	0	0	0	0	0	0	0	0	0	0	0	0	0	0	0	0	0	0	0	0	0	0	0	0	0	0	0	0	0	0	0	0	0	0	0	0	0	0	0	0	0
124	At5g49760	0	0	0	0	0	0	0	0	0	0	0	0	0	0	0	0	0	0	0	0	0	0	0	0	0	0	0	0	0	0	0	0	0	0	0	0	0	0	0	0	0	0	0	0	0	0	0	0
125	At5g63930	1.74695	1.78609	1.98621	2.5063	1.8411	1.84299	2.29002	2.29852	2.31051	2.3127	0	2.28218	2.28725	2.30781	2.30226	2.3082	0	3.14297	0	2.71088	2.94112	1.87574	2.66404	2.45961	0	0	1.94253	0	0	0	0	0	0	0	0	0	0	0	0	0	0	0	0	0	0	0	0	0
126	At5g64670	0	0	0	0	0	0	0	0	0	0	0	0	0	0	0	0	0	0	0	0	0	0	0	0	0	0	0	0	0	0	0	0	0	0	0	0	0	0	0	0	0	0	0	0	0	0	0	0
127	At5g66910	1.74695	0	1.98621	2.5063	1.8411	1.84299	2.29002	2.29852	2.31051	2.3127	0	2.28218	2.28725	2.30781	2.30226	2.3082	0	0	0	0	0	0	0	0	0	0	0	0	6.98438	0	0	0	0	0	0	0	0	0	0	0	0	0	0	0	0	0	0	0
128	ATHB-21	1.74695	0	0	0	1.8411	1.84299	0	0	0	0	0	0	0	0	0	0	0	0	0	0	0	0	0	0	0	0	0	0	0	0	0	0	1.95856	0	0	0	0	2.21395	0	0	0	0	0	0	0	0	0	0
129	ATJ3	0	0	0	0	0	0	0	0	0	0	0	0	0	0	0	0	0	0	0	0	0	0	0	0	0	0	0	0	0	0	0	0	0	0	0	0	0	0	0	0	0	0	0	0	0	0	0	0
130	ATL31	0	0	0	0	0	0	0	0	0	0	0	0	0	0	0	0	0	0	0	0	0	0	0	0	0	0	0	0	0	0	0	0	0	0	0	0	0	0	0	0	0	0	0	0	0	0	0	0
131	AtMg01280	0	0	0	0	0	0	0	0	0	0	0	0	0	0	0	0	0	0	0	0	0	0	0	0	0	0	0	0	0	0	0	0	0	0	0	0	0	0	0	0	0	0	0	0	0	0	0	0
132	ATOBGM	0	0	0	0	0	0	0	0	0	0	0	0	0	0	0	0	0	0	0	0	0	0	0	0	0	0	0	0	0	0	0	0	0	0	0	0	0	0	0	0	0	0	0	0	0	0	0	0
133	ATR1	1.74695	1.78609	1.98621	2.5063	1.8411	1.84299	2.29002	2.29852	2.31051	2.3127	2.89843	0	0	0	0	0	0	0	0	0	0	0	0	0	2.60209	0	0	0	0	0	0	0	0	0	0	0	2.8987	0	0	0	0	0	0	0	0	0	0	0
134	BAG3	1.74695	0	0	0	0	0	0	0	0	0	0	0	0	0	0	0	0	0	0	0	0	0	0	0	0	0	0	0	0	0	0	0	0	0	0	1.71975	0	0	0	0	0	0	0	0	0	0	0	0
135	BAP1	1.74695	0	1.98621	2.5063	0	0	0	0	0	0	0	0	0	0	0	0	0	0	0	0	0	0	0	0	0	0	0	0	0	0	0	0	0	0	0	0	0	0	0	0	0	0	0	0	0	0	0	0
136	BBR	0	0	0	0	0	0	0	0	0	0	0	0	0	0	0	0	0	0	0	0	0	0	0	0	0	0	0	0	0	0	0	0	0	0	0	0	0	0	0	0	0	0	0	0	0	0	0	0
137	BETA-OHASE 2	0	0	0	0	0	0	0	0	0	0	0	0	0	0	0	0	0	0	0	0	0	0	0	0	0	0	0	0	0	0	0	0	0	0	0	0	0	0	0	0	0	0	0	0	0	0	0	0
138	BHLH2	0	0	0	0	0	0	0	0	0	0	0	0	0	0	0	0	0	0	0	0	0	0	0	0	0	0	0	0	0	0	0	0	0	0	0	0	0	0	0	0	0	0	0	0	0	0	0	0
139	BHLH27	0	0	0	0	0	0	0	0	0	0	0	0	0	0	0	0	0	0	0	0	0	0	0	0	0	0	0	0	0	0	0	0	0	0	0	0	0	0	0	0	0	0	0	0	0	0	0	0
140	BHLH62	0	0	0	0	0	0	0	0	0	0	0	0	0	0	0	0	0	0	0	0	0	0	0	0	0	0	0	0	0	0	0	0	0	0	0	0	0	0	0	0	0	0	0	0	0	0	0	0
141	BIR2	0	0	0	0	0	0	0	0	0	0	0	0	0	0	0	0	0	0	0	0	0	0	0	0	0	0	0	0	0	0	0	0	0	0	0	0	0	0	0	0	0	0	0	0	0	0	0	0
142	BLH4	1.74695	0	0	0	1.8411	1.84299	0	0	0	0	0	0	0	0	0	0	0	0	0	0	0	0	0	0	0	0	0	0	0	0	0	0	1.95856	0	0	0	0	0	0	0	0	0	0	0	0	0	0	0
143	BOI	0	0	0	0	0	0	0	0	0	0	0	0	0	0	0	0	0	0	0	0	0	0	0	0	0	0	0	0	0	0	0	0	0	0	0	0	0	0	0	0	0	0	0	0	0	0	0	0
144	BZIP61	1.74695	0	0	0	1.8411	1.84299	0	0	0	0	0	0	0	0	0	0	0	0	0	0	0	0	0	0	0	0	0	0	0	0	0	0	1.95856	0	0	0	0	2.21395	0	0	0	0	0	0	0	0	0	0
145	CALS11	0	0	0	0	0	0	0	0	0	0	0	0	0	0	0	0	0	0	0	0	0	0	0	0	0	0	0	0	0	0	0	0	0	0	0	0	0	0	0	0	0	0	0	0	0	0	0	0
146	CAM4	0	0	0	0	0	0	0	0	0	0	0	0	0	0	0	0	0	0	0	0	0	0	0	0	0	0	0	0	0	0	0	0	0	0	0	0	0	0	0	0	0	0	0	0	0	0	0	0
147	CAMTA1	0	0	0	0	0	0	0	0	0	0	0	0	0	0	0	0	0	0	0	0	0	0	0	0	0	0	0	0	0	0	0	0	0	0	0	0	0	0	0	0	0	0	0	0	0	0	0	0
148	CAR2	0	0	0	0	0	0	0	0	0	0	0	0	0	0	0	0	0	0	0	0	0	0	0	0	0	0	0	0	0	0	0	0	0	0	0	0	0	0	0	0	0	0	0	0	0	0	0	0
149	CAR6	0	0	0	0	0	0	0	0	0	0	0	0	0	0	0	0	0	0	0	0	0	0	0	0	0	0	0	0	0	0	0	0	0	0	0	0	0	0	0	0	0	0	0	0	0	0	0	0
150	CBP60B	0	0	0	0	0	0	0	0	0	0	0	0	0	0	0	0	0	0	0	0	0	0	0	0	0	0	0	0	0	0	0	0	0	0	0	0	0	0	0	0	0	0	0	0	0	0	0	0
151	CBP60D	0	0	0	0	0	0	0	0	0	0	0	0	0	0	0	0	0	0	0	0	0	0	0	0	0	0	0	0	0	0	0	0	0	0	0	0	0	0	0	0	0	0	0	0	0	0	0	0
152	CCR1	0	0	0	0	0	0	0	0	0	0	0	0	0	0	0	0	0	0	0	0	0	0	0	0	0	0	0	0	0	0	0	0	0	0	0	0	0	0	0	0	0	0	0	0	0	0	0	0
153	CEQORH	0	0	0	0	0	0	0	0	0	0	0	0	0	0	0	0	0	0	0	0	0	0	0	0	0	0	0	0	0	0	0	0	0	0	0	0	0	0	0	0	0	0	0	0	0	0	0	0
154	CHAT	0	1.78609	0	0	0	0	0	0	0	0	0	0	0	0	0	0	0	0	0	0	0	1.87574	0	0	0	0	0	0	0	0	0	0	0	0	0	0	0	0	0	0	0	0	0	0	0	0	0	0
155	CHY1	0	1.78609	0	0	0	0	0	0	0	0	0	0	0	0	0	0	0	0	0	0	0	0	0	0	0	0	0	0	0	0	0	0	0	0	0	0	0	0	0	0	0	0	0	0	0	0	0	0
156	CLPR2	0	0	0	0	0	0	0	0	0	0	0	0	0	0	0	0	0	0	0	0	0	0	0	0	0	0	0	0	0	0	0	0	0	0	0	0	0	0	0	0	0	0	0	0	0	0	0	0
157	CML38	1.74695	0	1.98621	0	0	0	0	0	0	0	0	0	0	0	0	0	0	0	0	0	0	0	0	0	0	1.74953	0	1.73374	0	0	0	0	0	0	0	0	0	0	0	0	0	0	0	0	0	0	0	0
158	CML5	0	0	0	0	0	0	0	0	0	0	0	0	0	0	0	0	0	0	0	0	0	0	0	0	0	0	0	0	0	0	0	0	0	0	0	0	0	0	0	0	0	0	0	0	0	0	0	0
159	CNGC13	1.74695	0	1.98621	2.5063	1.8411	1.84299	2.29002	2.29852	2.31051	2.3127	0	2.28218	0	0	2.30226	0	0	0	0	0	0	0	0	0	0	0	0	0	0	0	0	4.20413	0	0	0	1.71975	0	0	0	0	0	0	0	0	0	0	0	0
160	cob	0	0	0	0	0	0	0	0	0	0	0	0	0	0	0	0	0	0	0	0	0	0	0	0	0	0	0	0	0	0	0	0	0	0	0	0	0	0	0	0	0	0	0	0	0	0	0	0
161	COL15	0	0	0	0	0	0	0	0	0	0	0	0	0	0	0	0	0	0	0	0	0	0	0	0	0	0	0	0	0	0	0	0	0	0	0	0	0	0	0	0	0	0	0	0	0	0	0	0
162	CP29A	0	0	0	0	0	0	0	0	0	0	0	0	0	0	0	0	0	0	0	0	0	0	0	0	0	0	0	0	0	0	0	0	0	0	0	0	0	0	0	0	0	0	0	0	0	0	0	0
163	CPK30	1.74695	1.78609	1.98621	2.5063	1.8411	1.84299	2.29002	2.29852	2.31051	2.3127	0	2.28218	2.28725	2.30781	2.30226	2.3082	0	3.14297	0	2.71088	2.94112	1.87574	2.66404	2.45961	0	1.74953	1.94253	1.73374	0	0	0	4.20413	0	0	0	1.71975	0	0	0	0	0	0	0	0	0	0	0	0
164	CRF2	1.74695	0	0	0	1.8411	1.84299	0	0	0	0	0	0	0	0	0	0	0	0	0	0	0	0	0	0	0	0	0	0	0	0	0	0	1.95856	0	0	1.71975	0	2.21395	0	0	0	0	0	0	0	0	0	0
165	CRK10	1.74695	1.78609	1.98621	2.5063	1.8411	1.84299	2.29002	2.29852	2.31051	2.3127	0	2.28218	2.28725	2.30781	2.30226	2.3082	0	3.14297	0	2.71088	2.94112	1.87574	2.66404	2.45961	0	0	1.94253	0	0	0	0	0	0	0	0	0	0	0	0	0	0	0	0	0	0	0	0	0
166	CRK42	1.74695	1.78609	1.98621	2.5063	1.8411	1.84299	2.29002	2.29852	2.31051	2.3127	0	2.28218	2.28725	2.30781	2.30226	2.3082	0	3.14297	0	2.71088	2.94112	1.87574	2.66404	2.45961	0	0	1.94253	0	0	0	0	0	0	0	0	0	0	0	0	0	0	0	0	0	0	0	0	0
167	CRK6	1.74695	1.78609	1.98621	2.5063	1.8411	1.84299	2.29002	2.29852	2.31051	2.3127	0	2.28218	2.28725	2.30781	2.30226	2.3082	0	3.14297	0	2.71088	2.94112	1.87574	2.66404	2.45961	0	0	1.94253	0	0	0	0	0	0	0	0	0	0	0	0	0	0	0	0	0	0	0	0	0
168	CRLK2	1.74695	1.78609	1.98621	2.5063	1.8411	1.84299	2.29002	2.29852	2.31051	2.3127	0	2.28218	2.28725	2.30781	2.30226	2.3082	0	3.14297	0	2.71088	2.94112	1.87574	2.66404	2.45961	0	0	1.94253	0	0	0	0	0	0	0	0	0	0	0	0	0	0	0	0	0	0	0	0	0
169	CRRSP61	0	0	0	0	0	0	0	0	0	0	0	0	0	0	0	0	0	0	0	0	0	0	0	0	0	0	0	0	0	0	0	0	0	0	0	0	0	0	0	0	0	0	0	0	0	0	0	0
170	CRY1	1.74695	1.78609	1.98621	2.5063	1.8411	1.84299	2.29002	2.29852	2.31051	2.3127	0	2.28218	2.28725	2.30781	2.30226	2.3082	0	0	0	2.71088	2.94112	1.87574	2.66404	2.45961	2.60209	1.74953	1.94253	1.73374	0	0	0	0	0	0	0	1.71975	2.8987	0	0	0	0	0	0	0	0	0	0	0
171	CSD1	1.74695	1.78609	1.98621	0	0	0	0	0	0	0	2.89843	0	0	0	0	0	0	0	0	0	0	0	0	0	0	1.74953	0	1.73374	0	0	0	0	0	0	0	0	0	0	0	0	0	0	0	0	0	0	0	0
172	CSLB3	0	0	0	0	0	0	0	0	0	0	0	0	0	0	0	0	0	0	0	0	0	0	0	0	0	0	0	0	0	0	0	0	0	0	0	0	0	0	0	0	0	0	0	0	0	0	0	0
173	CYCA2-4	0	0	0	0	0	0	0	0	0	0	0	0	0	0	0	0	0	0	0	0	0	0	0	0	0	0	0	0	0	0	0	0	0	0	0	0	0	0	0	0	0	0	0	0	0	0	0	0
174	CYFBP	0	0	0	0	0	0	0	0	0	0	0	0	0	0	0	0	0	0	0	0	0	0	0	0	0	0	0	0	0	0	0	0	0	0	0	0	0	0	0	0	0	0	0	0	0	0	0	0
175	CYP19-1	0	0	0	0	0	0	0	0	0	0	0	0	0	0	0	0	0	0	0	0	0	0	0	0	0	0	0	0	0	0	0	0	0	0	0	0	0	0	0	0	0	0	0	0	0	0	0	0
176	CYP20-3	0	0	0	0	0	0	0	0	0	0	0	0	0	0	0	0	0	0	0	0	0	0	0	0	0	0	0	0	0	0	0	0	0	0	0	0	0	0	0	0	0	0	0	0	0	0	0	0
177	CYP38	0	1.78609	0	0	0	0	0	0	0	0	0	0	0	0	0	0	0	0	0	0	0	0	0	0	0	0	1.94253	0	0	0	0	0	0	0	0	0	0	0	0	6.90678	0	0	0	0	0	0	0	0
178	CYP63	0	0	0	0	0	0	0	0	0	0	0	0	0	0	0	0	0	0	0	0	0	0	0	0	0	0	0	0	0	0	0	0	0	0	0	0	0	0	0	0	0	0	0	0	0	0	0	0
179	CYP71A21	1.74695	1.78609	1.98621	0	1.8411	1.84299	0	0	0	0	2.89843	0	0	0	0	0	0	0	0	0	0	0	0	0	2.60209	1.74953	0	1.73374	0	0	0	0	0	0	0	0	0	0	0	0	0	2.91055	0	0	0	0	0	0
180	CYP72A8	0	0	0	0	0	0	0	0	0	0	0	0	0	0	0	0	0	0	0	0	0	0	0	0	0	0	0	0	0	0	0	0	0	0	0	0	0	0	0	0	0	0	0	0	0	0	0	0
181	CYP82C4	1.74695	1.78609	1.98621	0	1.8411	1.84299	0	0	0	0	2.89843	0	0	0	0	0	0	0	0	0	0	0	0	0	2.60209	1.74953	0	1.73374	0	0	0	0	0	0	0	0	0	0	0	0	0	2.91055	0	0	0	0	0	0
182	DES1	1.74695	1.78609	1.98621	2.5063	1.8411	1.84299	2.29002	0	0	0	0	0	0	2.30781	0	0	0	0	0	0	0	1.87574	0	0	2.60209	0	0	0	0	0	0	0	0	0	0	0	2.8987	0	0	0	0	0	0	0	0	0	0	0
183	DGK3	1.74695	1.78609	1.98621	2.5063	1.8411	1.84299	2.29002	2.29852	2.31051	2.3127	0	2.28218	2.28725	2.30781	2.30226	2.3082	0	0	0	2.71088	0	1.87574	2.66404	2.45961	0	0	0	0	0	0	0	0	0	0	0	0	0	0	0	0	0	0	0	0	0	0	0	0
184	DJC76	0	0	0	0	0	0	0	0	0	0	0	0	0	0	0	0	0	0	0	0	0	0	0	0	0	0	0	0	0	0	0	0	0	0	0	0	0	0	0	0	0	0	0	0	0	0	0	0
185	DJC77	0	0	0	0	0	0	0	0	0	0	0	0	0	0	0	0	0	0	0	0	0	0	0	0	0	0	0	0	0	0	0	0	0	0	0	0	0	0	0	0	0	0	0	0	0	0	0	0
186	DLO2	0	0	0	0	0	0	0	0	0	0	0	0	0	0	0	0	0	0	0	0	0	0	0	0	0	0	0	0	0	0	0	0	0	0	0	0	0	0	0	0	0	0	0	0	0	0	0	0
187	DOX1	1.74695	1.78609	1.98621	0	1.8411	1.84299	0	0	0	0	2.89843	0	0	0	0	0	0	0	0	0	0	0	0	0	2.60209	1.74953	0	1.73374	0	0	0	0	0	0	0	0	0	0	0	0	0	2.91055	0	0	0	0	0	0
188	DREB1C	0	0	0	0	0	0	0	0	0	0	0	0	0	0	0	0	0	0	0	0	0	0	0	0	0	0	0	0	0	0	0	0	0	0	0	0	0	0	0	0	0	0	0	0	0	0	0	0
189	DRG1	1.74695	1.78609	1.98621	2.5063	1.8411	1.84299	2.29002	2.29852	2.31051	2.3127	0	2.28218	2.28725	0	0	0	0	0	0	0	0	0	0	0	0	0	0	0	0	0	0	0	0	0	0	0	0	0	0	0	0	0	0	0	0	0	0	0
190	DRMH1	0	0	0	0	0	0	0	0	0	0	0	0	0	0	0	0	0	0	0	0	0	0	0	0	0	0	0	0	0	0	0	0	0	0	0	0	0	0	0	0	0	0	0	0	0	0	0	0
191	DRP4A	1.74695	1.78609	1.98621	2.5063	1.8411	1.84299	2.29002	2.29852	2.31051	2.3127	0	2.28218	2.28725	0	0	0	0	0	0	0	0	0	0	0	0	0	0	0	0	0	0	0	0	0	0	1.71975	0	0	0	0	0	0	0	0	0	0	0	0
192	DRP5A	1.74695	1.78609	1.98621	2.5063	1.8411	1.84299	2.29002	2.29852	2.31051	2.3127	0	2.28218	2.28725	0	0	0	0	0	0	0	0	0	0	0	0	0	0	0	0	0	0	0	0	0	0	1.71975	0	0	0	0	0	0	0	0	0	0	0	0
193	DTX30	0	0	0	0	0	0	0	0	0	0	0	0	0	0	0	0	0	0	0	0	0	0	0	0	0	0	0	0	0	0	0	0	0	0	0	0	0	0	0	0	0	0	0	0	0	0	0	0
194	DXPS1	0	0	0	0	0	0	0	0	0	0	0	0	0	0	0	0	0	0	0	0	0	0	0	0	0	0	0	0	0	0	0	0	0	0	0	0	0	0	0	0	0	0	0	0	0	0	0	0
195	EDA30	0	1.78609	0	0	0	0	0	0	0	0	0	0	0	0	0	0	0	0	0	0	0	1.87574	0	0	0	0	0	0	0	2.91182	0	0	0	0	0	0	0	0	0	0	0	0	0	0	0	0	0	0
196	EDR2	1.74695	0	1.98621	2.5063	0	0	0	0	0	0	0	0	0	0	0	0	0	0	0	0	0	0	0	0	0	0	0	0	0	0	0	0	0	0	0	0	0	0	0	0	0	0	0	0	0	0	0	0
197	EFTS	0	0	0	0	0	0	0	0	0	0	0	0	0	0	0	0	0	0	0	0	0	0	0	0	0	0	0	0	0	0	0	0	0	0	0	0	0	0	0	0	0	0	0	0	0	0	0	0
198	EGY1	0	1.78609	0	0	0	0	0	0	0	0	0	0	0	0	0	0	0	0	0	0	0	0	0	0	0	0	1.94253	0	0	0	0	0	0	0	0	0	0	0	0	0	0	0	0	0	0	0	0	0
199	ERF018	0	0	0	0	0	0	0	0	0	0	0	0	0	0	0	0	0	0	0	0	0	0	0	0	0	0	0	0	0	0	0	0	0	0	0	0	0	0	0	0	0	0	0	0	0	0	0	0
200	ERF025	0	0	0	0	0	0	0	0	0	0	0	0	0	0	0	0	0	0	0	0	0	0	0	0	0	0	0	0	0	0	0	0	0	0	0	0	0	0	0	0	0	0	0	0	0	0	0	0
201	ERF114	0	0	0	0	0	0	0	0	0	0	0	0	0	0	0	0	0	0	0	0	0	0	0	0	0	0	0	0	0	0	0	0	0	0	0	0	0	0	0	0	0	0	0	0	0	0	0	0
202	ERF119	0	0	0	0	0	0	0	0	0	0	0	0	0	0	0	0	0	0	0	0	0	0	0	0	0	0	0	0	0	0	0	0	0	0	0	0	0	0	0	0	0	0	0	0	0	0	0	0
203	ERF15	1.74695	0	0	0	1.8411	1.84299	0	0	0	0	0	0	0	0	0	0	0	0	0	0	0	0	0	0	0	0	0	0	0	0	0	0	1.95856	0	0	0	0	0	0	0	0	0	0	0	0	0	0	0
204	EXL4	0	0	0	0	0	0	0	0	0	0	0	0	0	0	0	0	0	0	0	0	0	0	0	0	0	0	0	0	0	0	0	0	0	0	0	0	0	0	0	0	0	0	0	0	0	0	0	0
205	F13I12.60	0	0	0	0	0	0	0	0	0	0	0	0	0	0	0	0	0	0	0	0	0	0	0	0	0	0	0	0	0	0	0	0	0	0	0	0	0	0	0	0	0	0	0	0	0	0	0	0
206	F18E5.200	0	0	0	0	0	0	0	0	0	0	0	0	0	0	0	0	0	0	0	0	0	0	0	0	0	0	0	0	0	0	0	0	0	0	0	0	0	0	0	0	0	0	0	0	0	0	0	0
207	F1P2.40	0	0	0	0	0	0	0	0	0	0	0	0	0	0	0	0	0	0	0	0	0	0	0	0	0	0	0	0	0	0	0	0	0	0	0	0	0	0	0	0	0	0	0	0	0	0	0	0
208	F6D8.36	0	0	0	0	0	0	0	0	0	0	0	0	0	0	0	0	0	0	0	0	0	0	0	0	0	0	0	0	0	0	0	0	0	0	0	0	0	0	0	0	0	0	0	0	0	0	0	0
209	F6'H2	0	0	0	0	0	0	0	0	0	0	0	0	0	0	0	0	0	0	0	0	0	0	0	0	0	0	0	0	0	0	0	0	0	0	0	0	0	0	0	0	0	0	0	0	0	0	0	0
210	FBA1	0	1.78609	0	0	0	0	0	0	0	0	0	0	0	0	0	0	0	0	0	0	0	0	0	0	0	0	0	0	0	0	0	0	0	0	0	0	0	0	0	0	0	0	0	0	0	0	0	0
211	FDM3	0	0	0	0	0	0	0	0	0	0	0	0	0	0	0	0	0	0	0	0	0	0	0	0	0	0	0	0	0	0	0	0	0	0	0	0	0	0	0	0	0	0	0	0	0	0	0	0
212	FKBP15-3	0	0	0	0	0	0	0	0	0	0	0	0	0	0	0	0	0	0	0	0	0	0	0	0	0	0	0	0	0	0	0	0	0	0	0	0	0	0	0	0	0	0	0	0	0	0	0	0
213	FKBP17-1	0	0	0	0	0	0	0	0	0	0	0	0	0	0	0	0	0	0	0	0	0	0	0	0	0	0	0	0	0	0	0	0	0	0	0	0	0	0	0	0	0	0	0	0	0	0	0	0
214	FLA18	0	0	0	0	0	0	0	0	0	0	0	0	0	0	0	0	0	0	0	0	0	0	0	0	0	0	0	0	0	0	0	0	0	0	0	0	0	0	0	0	0	0	0	0	0	0	0	0
215	FLZ1	0	0	0	0	0	0	0	0	0	0	0	0	0	0	0	0	0	0	0	0	0	0	0	0	0	0	0	0	0	0	0	0	0	0	0	0	0	0	0	0	0	0	0	0	0	0	0	0
216	FLZ13	0	0	0	0	0	0	0	0	0	0	0	0	0	0	0	0	0	0	0	0	0	0	0	0	0	0	0	0	0	0	0	0	0	0	0	0	0	0	0	0	0	0	0	0	0	0	0	0
217	FLZ5	0	0	0	0	0	0	0	0	0	0	0	0	0	0	0	0	0	0	0	0	0	0	0	0	0	0	0	0	0	0	0	0	0	0	0	0	0	0	0	0	0	0	0	0	0	0	0	0
218	GAD4	1.74695	1.78609	1.98621	2.5063	1.8411	1.84299	2.29002	0	0	0	0	0	0	2.30781	0	0	0	0	0	0	0	0	0	0	2.60209	0	0	0	0	0	0	4.20413	0	0	0	1.71975	2.8987	0	0	0	0	0	0	0	0	0	0	0
219	GAPA1	0	0	0	0	0	0	0	0	0	0	0	0	0	0	0	0	0	0	0	0	0	0	0	0	0	0	0	0	0	0	0	0	0	0	0	0	0	0	0	0	0	0	0	0	0	0	0	0
220	GASA11	0	0	0	0	0	0	0	0	0	0	0	0	0	0	0	0	0	0	0	0	0	0	0	0	0	0	0	0	0	0	0	0	0	0	0	0	0	0	0	0	0	0	0	0	0	0	0	0
221	GATA28	0	0	0	0	0	0	0	0	0	0	0	0	0	0	0	0	0	0	0	0	0	0	0	0	0	0	0	0	0	0	0	0	0	0	0	0	0	0	0	0	0	0	0	0	0	0	0	0
222	GATL4	0	1.78609	0	0	0	0	0	0	0	0	0	0	0	0	0	0	0	0	0	0	0	1.87574	0	0	0	0	0	0	0	2.91182	3.34578	0	0	0	3.56661	0	0	0	0	0	0	0	0	0	0	0	0	0
223	GAUT14	0	1.78609	0	0	0	0	0	0	0	0	0	0	0	0	0	0	0	0	0	0	0	1.87574	0	0	0	0	0	0	0	2.91182	3.34578	0	0	0	3.56661	0	0	0	0	0	0	0	0	0	0	0	0	0
224	GAUT8	0	0	0	0	0	0	0	0	0	0	0	0	0	0	0	0	0	0	0	0	0	0	0	0	0	0	0	0	0	0	0	0	0	0	0	0	0	0	0	0	0	0	0	0	0	0	0	0
225	GDPD2	0	1.78609	0	0	0	0	0	0	0	0	0	0	0	0	0	0	0	0	0	0	0	0	0	0	0	0	0	0	0	0	0	0	0	0	0	0	0	0	0	0	0	0	0	0	0	0	0	0
226	GFL	0	0	0	0	0	0	0	0	0	0	0	0	0	0	0	0	0	0	0	0	0	0	0	0	0	0	0	0	0	0	0	0	0	0	0	0	0	0	0	0	0	0	0	0	0	0	0	0
227	GGP3	0	1.78609	0	0	0	0	0	0	0	0	0	0	0	0	0	0	0	0	0	0	0	0	0	0	0	0	1.94253	0	0	0	0	0	0	0	0	0	0	0	0	0	0	0	0	0	0	0	0	0
228	GLR2.8	0	0	0	0	0	0	0	0	0	0	0	0	0	0	0	0	0	0	0	0	0	0	0	0	0	0	0	0	0	0	0	0	0	0	0	0	0	0	0	0	0	0	0	0	0	0	0	0
229	GLU2	1.74695	1.78609	1.98621	0	0	0	0	0	0	0	2.89843	0	0	0	0	0	0	0	0	0	0	0	0	0	2.60209	1.74953	0	1.73374	0	0	0	0	0	0	0	0	0	0	0	0	0	0	0	0	0	0	0	0
230	GLYI7	0	0	0	0	0	0	0	0	0	0	0	0	0	0	0	0	0	0	0	0	0	0	0	0	0	0	0	0	0	0	0	0	0	0	0	0	0	0	0	0	0	0	0	0	0	0	0	0
231	GOLS7	1.74695	1.78609	1.98621	0	0	0	0	0	0	0	0	0	0	0	0	0	0	0	0	0	0	1.87574	0	0	0	1.74953	0	1.73374	0	2.91182	3.34578	0	0	0	3.56661	0	0	0	0	0	0	0	0	0	0	0	0	0
232	GPT1	1.74695	0	0	0	0	0	0	0	0	0	0	0	0	0	0	0	0	0	0	0	0	0	0	0	0	0	0	0	0	0	0	0	0	0	0	1.71975	0	0	0	0	0	0	0	0	0	0	0	0
233	GPX6	0	1.78609	0	0	0	0	0	0	0	0	2.89843	0	0	0	0	0	0	0	0	0	0	0	0	0	0	0	0	0	0	0	0	0	0	0	0	0	0	0	0	0	0	0	0	0	0	0	0	0
234	GSDA	0	0	0	0	0	0	0	0	0	0	0	0	0	0	0	0	0	0	0	0	0	0	0	0	0	0	0	0	0	0	0	0	0	0	0	0	0	0	0	0	0	0	0	0	0	0	0	0
235	GSTU2	0	1.78609	0	0	0	0	0	0	0	0	0	0	0	0	0	0	0	0	0	0	0	1.87574	0	0	0	0	0	0	0	0	0	0	0	0	0	0	0	0	0	0	0	0	0	0	0	0	0	0
236	GSTU24	1.74695	1.78609	1.98621	2.5063	0	0	0	0	0	0	0	0	0	0	0	0	0	0	0	0	0	1.87574	0	0	2.60209	0	0	0	0	0	0	0	0	0	0	0	0	0	0	0	0	0	0	0	0	0	0	0
237	GSTU4	0	1.78609	0	0	0	0	0	0	0	0	0	0	0	0	0	0	0	0	0	0	0	1.87574	0	0	0	0	0	0	0	0	0	0	0	0	0	0	0	0	0	0	0	0	0	0	0	0	0	0
238	GUX5	0	0	0	0	0	0	0	0	0	0	0	0	0	0	0	0	0	0	0	0	0	0	0	0	0	0	0	0	0	0	0	0	0	0	0	0	0	0	0	0	0	0	0	0	0	0	0	0
239	GWD1	0	0	0	0	0	0	0	0	0	0	0	0	0	0	0	0	0	0	0	0	0	0	0	0	0	0	0	0	0	0	0	0	0	0	0	0	0	0	0	0	0	0	0	0	0	0	0	0
240	GWD3	0	0	0	0	0	0	0	0	0	0	0	0	0	0	0	0	0	0	0	0	0	0	0	0	0	0	0	0	0	0	0	0	0	0	0	0	0	0	0	0	0	0	0	0	0	0	0	0
241	HAB2	1.74695	1.78609	1.98621	0	0	0	0	0	0	0	0	0	0	0	0	0	0	0	0	0	0	0	0	0	0	1.74953	1.94253	1.73374	0	0	0	0	0	0	0	0	0	0	0	0	0	0	0	0	0	0	0	0
242	HBP5	0	0	0	0	0	0	0	0	0	0	0	0	0	0	0	0	0	0	0	0	0	0	0	0	0	0	0	0	0	0	0	0	0	0	0	0	0	0	0	0	0	0	0	0	0	0	0	0
243	HCF173	0	0	0	0	0	0	0	0	0	0	0	0	0	0	0	0	0	0	0	0	0	0	0	0	0	0	0	0	0	0	0	0	0	0	0	0	0	0	0	0	0	0	0	0	0	0	0	0
244	HERK1	1.74695	1.78609	1.98621	2.5063	1.8411	1.84299	2.29002	2.29852	2.31051	2.3127	0	2.28218	2.28725	2.30781	2.30226	2.3082	0	3.14297	0	2.71088	2.94112	1.87574	2.66404	2.45961	0	0	1.94253	0	0	0	0	0	0	0	0	0	0	0	0	0	0	0	0	0	0	0	0	0
245	HIPP05	0	0	0	0	0	0	0	0	0	0	0	0	0	0	0	0	0	0	0	0	0	0	0	0	0	0	0	0	0	0	0	0	0	0	0	0	0	0	0	0	0	0	0	0	0	0	0	0
246	HIPP20	1.74695	0	1.98621	0	0	0	0	0	0	0	0	0	0	0	0	0	0	0	0	0	0	0	0	0	0	1.74953	0	1.73374	0	0	0	0	0	0	0	0	0	0	0	0	0	0	0	0	0	0	0	0
247	HLL	1.74695	0	0	0	1.8411	1.84299	0	0	0	0	0	0	0	0	0	0	0	0	0	0	0	0	0	0	0	0	0	0	0	0	0	0	0	0	0	0	0	0	0	0	0	0	0	0	0	0	0	0
248	HMGB2	1.74695	0	0	0	1.8411	1.84299	0	0	0	0	0	0	0	0	0	0	0	0	0	0	0	0	0	0	0	0	0	0	0	0	0	0	1.95856	0	0	0	0	0	0	0	0	0	0	0	0	0	0	0
249	HPT1	0	1.78609	0	0	0	0	0	0	0	0	0	0	0	0	0	0	0	0	0	0	0	1.87574	0	0	0	0	0	0	0	0	0	0	0	0	0	0	0	0	0	0	0	0	0	0	0	0	0	0
250	Hrd1B	1.74695	1.78609	1.98621	0	0	0	0	0	0	0	0	0	0	0	0	0	0	0	0	0	0	1.87574	0	0	0	1.74953	0	1.73374	0	0	0	0	0	0	0	1.71975	0	0	0	0	0	0	0	0	0	0	0	0
251	HSFA1D	1.74695	0	0	0	1.8411	1.84299	0	0	0	0	0	0	0	0	0	0	0	0	0	0	0	0	0	0	0	0	0	0	0	0	0	0	1.95856	0	0	0	0	2.21395	0	0	0	0	0	0	0	0	0	0
252	HSP17.6C	0	0	0	0	0	0	0	0	0	0	0	0	0	0	0	0	0	0	0	0	0	0	0	0	0	0	0	0	0	0	0	0	0	0	0	0	0	0	0	0	0	0	0	0	0	0	0	0
253	HSP17.7	0	0	0	0	0	0	0	0	0	0	0	0	0	0	0	0	0	0	0	0	0	0	0	0	0	0	0	0	0	0	0	0	0	0	0	0	0	0	0	0	0	0	0	0	0	0	0	0
254	HSP21	1.74695	0	0	0	0	0	0	0	0	0	0	0	0	0	0	0	0	0	0	0	0	0	0	0	0	0	0	0	0	0	0	0	0	0	0	1.71975	0	0	0	0	0	0	0	0	0	0	0	0
255	HSP90-6	0	0	0	0	0	0	0	0	0	0	0	0	0	0	0	0	0	0	0	0	0	0	0	0	0	0	0	0	0	0	0	0	0	0	0	0	0	0	0	0	0	0	0	0	0	0	0	0
256	HST	0	0	0	0	0	0	0	0	0	0	0	0	0	0	0	0	0	0	0	0	0	0	0	0	0	0	0	0	0	0	0	0	0	0	0	0	0	0	0	0	0	0	0	0	0	0	0	0
257	HY5	1.74695	0	0	0	1.8411	1.84299	0	0	0	0	0	0	0	0	0	0	0	0	0	0	0	0	0	0	0	0	0	0	0	0	0	0	1.95856	0	0	0	0	2.21395	0	0	0	0	0	0	0	0	0	0
258	IAA7	0	0	0	0	0	0	0	0	0	0	0	0	0	0	0	0	0	0	0	0	0	0	0	0	0	0	0	0	0	0	0	0	1.95856	0	0	0	0	0	0	0	0	0	0	0	0	0	0	0
259	IND	1.74695	0	0	0	1.8411	1.84299	0	0	0	0	0	0	0	0	0	0	0	0	0	0	0	0	0	0	0	0	0	0	0	0	0	0	1.95856	0	0	1.71975	0	0	0	0	0	0	0	0	0	0	0	0
260	IQD31	0	0	0	0	0	0	0	0	0	0	0	0	0	0	0	0	0	0	0	0	0	0	0	0	0	0	0	0	0	0	0	0	0	0	0	0	0	0	0	0	0	0	0	0	0	0	0	0
261	IQD6	0	0	0	0	0	0	0	0	0	0	0	0	0	0	0	0	0	0	0	0	0	0	0	0	0	0	0	0	0	0	0	0	0	0	0	0	0	0	0	0	0	0	0	0	0	0	0	0
262	IQM4	0	0	0	0	0	0	0	0	0	0	0	0	0	0	0	0	0	0	0	0	0	0	0	0	0	0	0	0	0	0	0	0	0	0	0	0	0	0	0	0	0	0	0	0	0	0	0	0
263	ITPK2	0	0	0	0	0	0	0	0	0	0	0	0	0	0	0	0	0	0	0	0	0	0	0	0	0	0	0	0	0	0	0	0	0	0	0	0	0	0	0	0	0	0	0	0	0	0	0	0
264	LECRK42	0	0	0	0	0	0	0	0	0	0	0	0	0	0	0	0	0	0	0	0	0	0	0	0	0	0	0	0	0	0	0	0	0	0	0	0	0	0	0	0	0	0	0	0	0	0	0	0
265	LECRKS7	0	0	0	0	0	0	0	0	0	0	0	0	0	0	0	0	0	0	0	0	0	0	0	0	0	0	0	0	0	0	0	0	0	0	0	0	0	0	0	0	0	0	0	0	0	0	0	0
266	LHCA6	1.74695	0	1.98621	2.5063	1.8411	1.84299	0	0	0	0	0	0	0	0	0	0	0	0	18.6483	0	0	0	0	0	2.60209	1.74953	0	1.73374	0	0	0	0	0	0	0	0	0	0	0	0	0	2.91055	0	0	0	0	0	0
267	LHCB1.3	0	0	0	0	0	0	0	0	0	0	0	0	0	0	0	0	0	0	0	0	0	0	0	0	0	0	0	0	0	0	0	0	0	0	0	0	0	0	0	0	0	0	0	0	0	0	0	0
268	LOX1	1.74695	1.78609	1.98621	0	0	0	0	0	0	0	2.89843	0	0	0	0	0	0	0	0	0	0	0	0	0	0	1.74953	0	1.73374	0	0	0	0	0	0	0	0	0	0	0	0	0	0	0	0	0	0	0	0
269	LOX6	1.74695	1.78609	1.98621	0	0	0	0	0	0	0	2.89843	0	0	0	0	0	0	0	0	0	0	0	0	0	0	1.74953	0	1.73374	0	0	0	0	0	0	0	0	0	0	0	0	0	0	0	0	0	0	0	0
270	LRK10L-1.2	0	0	0	0	0	0	0	0	0	0	0	0	0	0	0	0	0	0	0	0	0	0	0	0	0	0	0	0	0	0	0	0	0	0	0	0	0	0	0	0	0	0	0	0	0	0	0	0
271	LRK10L-2.7	0	0	0	0	0	0	0	0	0	0	0	0	0	0	0	0	0	0	0	0	0	0	0	0	0	0	0	0	0	0	0	0	0	0	0	0	0	0	0	0	0	0	0	0	0	0	0	0
272	LUT2	0	1.78609	0	0	0	0	0	0	0	0	2.89843	0	0	0	0	0	0	0	0	0	0	0	0	0	0	0	0	0	0	0	0	0	0	0	0	0	0	0	0	0	0	0	0	0	0	0	0	0
273	LYSA1	0	0	0	0	0	0	0	0	0	0	0	0	0	0	0	0	0	0	0	0	0	0	0	0	0	0	0	0	0	0	0	0	0	0	0	0	0	0	0	0	0	0	0	0	0	0	0	0
274	MAB16.20	0	0	0	0	0	0	0	0	0	0	0	0	0	0	0	0	0	0	0	0	0	0	0	0	0	0	0	0	0	0	0	0	0	0	0	0	0	0	0	0	0	0	0	0	0	0	0	0
275	MAF2	0	0	0	0	0	0	0	0	0	0	0	0	0	0	0	0	0	0	0	0	0	0	0	0	0	0	0	0	0	0	0	0	0	0	0	0	0	0	0	0	0	0	0	0	0	0	0	0
276	MBB18.20	0	0	0	0	0	0	0	0	0	0	0	0	0	0	0	0	0	0	0	0	0	0	0	0	0	0	0	0	0	0	0	0	0	0	0	0	0	0	0	0	0	0	0	0	0	0	0	0
277	MDH3	0	0	0	0	0	0	0	0	0	0	0	0	0	0	0	0	0	0	0	0	0	0	0	0	0	0	0	0	0	0	0	0	0	0	0	0	0	0	0	0	0	0	0	0	0	0	0	0
278	MEE13.8	0	0	0	0	0	0	0	0	0	0	0	0	0	0	0	0	0	0	0	0	0	0	0	0	0	0	0	0	0	0	0	0	0	0	0	0	0	0	0	0	0	0	0	0	0	0	0	0
279	MEFG1	0	0	0	0	0	0	0	0	0	0	0	0	0	0	0	0	0	0	0	0	0	0	0	0	0	0	0	0	0	0	0	0	0	0	0	0	0	0	0	0	0	0	0	0	0	0	0	0
280	MEFG2	0	0	0	0	0	0	0	0	0	0	0	0	0	0	0	0	0	0	0	0	0	0	0	0	0	0	0	0	0	0	0	0	0	0	0	0	0	0	0	0	0	0	0	0	0	0	0	0
281	METK4	0	0	0	0	0	0	0	0	0	0	0	0	0	0	0	0	0	0	0	0	0	0	0	0	0	0	0	0	0	0	0	0	0	0	0	0	0	0	0	0	0	0	0	0	0	0	0	0
282	MFB16.14	0	0	0	0	0	0	0	0	0	0	0	0	0	0	0	0	0	0	0	0	0	0	0	0	0	0	0	0	0	0	0	0	0	0	0	0	0	0	0	0	0	0	0	0	0	0	0	0
283	MFDX1	1.74695	1.78609	1.98621	0	0	0	0	0	0	0	2.89843	0	0	0	0	0	0	0	0	0	0	0	0	0	2.60209	1.74953	0	1.73374	0	0	0	0	0	0	0	0	0	0	0	0	4.73608	0	0	0	0	0	0	0
284	MNF13.1	0	0	0	0	0	0	0	0	0	0	0	0	0	0	0	0	0	0	0	0	0	0	0	0	0	0	0	0	0	0	0	0	0	0	0	0	0	0	0	0	0	0	0	0	0	0	0	0
285	MORF3	1.74695	0	1.98621	0	0	0	0	0	0	0	0	0	0	0	0	0	0	0	0	0	0	0	0	0	0	1.74953	0	1.73374	0	0	0	0	0	0	0	0	0	0	0	0	0	0	0	0	0	0	0	0
286	MRS2-7	0	0	0	0	0	0	0	0	0	0	0	0	0	0	0	0	0	0	0	0	0	0	0	0	0	0	0	0	0	0	0	0	0	0	0	0	0	0	0	0	0	0	0	0	0	0	0	0
287	MT-CYB	0	0	0	0	0	0	0	0	0	0	0	0	0	0	0	0	0	0	0	0	0	0	0	0	0	0	0	0	0	0	0	0	0	0	0	0	0	0	0	0	0	0	0	0	0	0	0	0
288	MVA3.30	0	0	0	0	0	0	0	0	0	0	0	0	0	0	0	0	0	0	0	0	0	0	0	0	0	0	0	0	0	0	0	0	0	0	0	0	0	0	0	0	0	0	0	0	0	0	0	0
289	MWD22.21	0	0	0	0	0	0	0	0	0	0	0	0	0	0	0	0	0	0	0	0	0	0	0	0	0	0	0	0	0	0	0	0	0	0	0	0	0	0	0	0	0	0	0	0	0	0	0	0
290	MYB16	1.74695	0	0	0	1.8411	1.84299	0	0	0	0	0	0	0	0	0	0	0	0	0	0	0	0	0	0	0	0	0	0	0	0	0	0	1.95856	0	0	1.71975	0	2.21395	0	0	0	0	0	0	0	0	0	0
291	MYB70	0	0	0	0	0	0	0	0	0	0	0	0	0	0	0	0	0	0	0	0	0	0	0	0	0	0	0	0	0	0	0	0	0	0	0	0	0	0	0	0	0	0	0	0	0	0	0	0
292	MYB96	1.74695	0	0	0	1.8411	1.84299	0	0	0	0	0	0	0	0	0	0	0	0	0	0	0	0	0	0	0	0	0	0	0	0	0	0	1.95856	0	0	1.71975	0	2.21395	0	0	0	0	0	0	0	0	0	0
293	NAC035	1.74695	0	0	0	1.8411	1.84299	0	0	0	0	0	0	0	0	0	0	0	0	0	0	0	0	0	0	0	0	0	0	0	0	0	0	1.95856	0	0	0	0	0	0	0	0	0	0	0	0	0	0	0
294	NAD-ME1	1.74695	1.78609	1.98621	2.5063	1.8411	1.84299	2.29002	2.29852	2.31051	2.3127	2.89843	2.28218	2.28725	2.30781	2.30226	2.3082	0	0	0	0	0	0	0	0	2.60209	1.74953	0	1.73374	0	0	0	0	0	0	0	1.71975	2.8987	0	0	0	0	0	0	0	0	0	0	0
295	NADP-ME3	1.74695	1.78609	1.98621	0	1.8411	1.84299	2.29002	2.29852	0	0	2.89843	0	0	0	0	0	0	0	0	0	0	0	0	0	2.60209	1.74953	0	1.73374	0	0	0	0	0	0	0	0	2.8987	0	0	0	0	0	0	0	0	0	0	0
296	ND4	0	0	0	0	0	0	0	0	0	0	0	0	0	0	0	0	0	0	0	0	0	0	0	0	0	0	0	0	0	0	0	0	0	0	0	0	0	0	0	0	0	0	0	0	0	0	0	0
297	NDA2	0	1.78609	0	0	0	0	0	0	0	0	2.89843	0	0	0	0	0	0	0	0	0	0	0	0	0	0	0	0	0	0	0	0	0	0	0	0	0	0	0	0	0	0	0	0	0	0	0	0	0
298	NDB3	1.74695	1.78609	1.98621	0	0	0	0	0	0	0	2.89843	0	0	0	0	0	0	0	0	0	0	0	0	0	0	1.74953	0	1.73374	0	0	0	0	0	0	0	0	0	0	0	0	0	0	0	0	0	0	0	0
299	NDK4	0	0	0	0	0	0	0	0	0	0	0	0	0	0	0	0	0	0	0	0	0	0	0	0	0	0	0	0	0	0	0	0	0	0	0	0	0	0	0	0	0	0	0	0	0	0	0	0
300	NEK5	1.74695	1.78609	1.98621	2.5063	1.8411	1.84299	2.29002	2.29852	2.31051	2.3127	0	2.28218	2.28725	2.30781	2.30226	2.3082	0	3.14297	0	2.71088	2.94112	1.87574	2.66404	2.45961	0	0	1.94253	0	0	0	0	0	0	0	0	0	0	0	0	0	0	0	0	0	0	0	0	0
301	NET1B	1.74695	0	0	0	0	0	0	0	0	0	0	0	0	0	0	0	0	0	0	0	0	0	0	0	0	0	0	0	0	0	0	0	0	0	0	1.71975	0	0	0	0	0	0	0	0	0	0	0	0
302	NET4B	1.74695	0	0	0	0	0	0	0	0	0	0	0	0	0	0	0	0	0	0	0	0	0	0	0	0	0	0	0	0	0	0	0	0	0	0	1.71975	0	0	0	0	0	0	0	0	0	0	0	0
303	NFYA8	0	0	0	0	0	0	0	0	0	0	0	0	0	0	0	0	0	0	0	0	0	0	0	0	0	0	0	0	0	0	0	0	0	0	0	0	0	0	0	0	0	0	0	0	0	0	0	0
304	NFYB2	0	0	0	0	0	0	0	0	0	0	0	0	0	0	0	0	0	0	0	0	0	0	0	0	0	0	0	0	0	0	0	0	0	0	0	0	0	0	0	0	0	0	0	0	0	0	0	0
305	NIK2	1.74695	1.78609	1.98621	2.5063	1.8411	1.84299	2.29002	2.29852	2.31051	2.3127	0	2.28218	2.28725	2.30781	2.30226	2.3082	0	3.14297	0	2.71088	2.94112	1.87574	2.66404	2.45961	0	0	1.94253	0	0	0	0	0	0	0	0	0	0	0	0	0	0	0	0	0	0	0	0	0
306	NMAT1	0	1.78609	0	0	0	0	0	0	0	0	0	0	0	0	0	0	0	0	0	0	0	0	0	0	0	0	0	0	0	0	0	0	0	0	0	0	0	0	0	0	0	0	0	0	0	0	0	0
307	NPF8.5	0	0	0	0	0	0	0	0	0	0	0	0	0	0	0	0	0	0	0	0	0	0	0	0	0	0	0	0	0	0	0	0	0	0	0	0	0	0	0	0	0	0	0	0	0	0	0	0
308	NPY3	0	0	0	0	0	0	0	0	0	0	0	0	0	0	0	0	0	0	0	0	0	0	0	0	0	0	0	0	0	0	0	0	0	0	0	0	0	0	0	0	0	0	0	0	0	0	0	0
309	NRAMP1	0	0	0	0	0	0	0	0	0	0	0	0	0	0	0	0	0	0	0	0	0	0	0	0	0	0	0	0	0	0	0	0	0	0	0	0	0	0	0	0	0	0	0	0	0	0	0	0
310	NRP2	0	0	0	0	0	0	0	0	0	0	0	0	0	0	0	0	0	0	0	0	0	0	0	0	0	0	0	0	0	0	0	0	0	0	0	0	0	0	0	0	0	0	0	0	0	0	0	0
311	NRPB8B	0	0	0	0	0	0	0	0	0	0	0	0	0	0	0	0	0	0	0	0	0	0	0	0	0	0	0	0	0	0	0	0	0	0	0	0	0	0	0	0	0	0	0	0	0	0	0	0
312	NRPD2b	1.74695	1.78609	1.98621	0	1.8411	1.84299	2.29002	0	2.31051	0	0	0	0	0	0	0	0	0	0	0	0	1.87574	0	2.45961	0	1.74953	0	1.73374	0	0	0	0	0	0	0	0	0	0	0	0	0	0	0	0	0	0	0	0
313	NUDT10	1.74695	1.78609	1.98621	0	1.8411	1.84299	2.29002	2.29852	0	0	0	0	0	0	0	0	0	0	0	0	0	0	0	0	2.60209	1.74953	0	1.73374	0	0	0	0	0	0	0	0	2.8987	0	0	0	0	0	0	0	0	0	0	0
314	NUDT24	1.74695	1.78609	1.98621	0	0	0	0	0	0	0	0	0	0	0	0	0	0	0	0	0	0	0	0	0	0	1.74953	0	1.73374	0	0	0	0	0	0	0	0	0	0	0	0	0	0	0	0	0	0	0	0
315	NUDT26	0	0	0	0	0	0	0	0	0	0	0	0	0	0	0	0	0	0	0	0	0	0	0	0	0	0	0	0	0	0	0	0	0	0	0	0	0	0	0	0	0	0	0	0	0	0	0	0
316	OASA2	1.74695	1.78609	1.98621	2.5063	1.8411	1.84299	2.29002	0	0	0	0	0	0	2.30781	0	0	0	0	0	0	0	1.87574	0	0	2.60209	0	0	0	0	0	0	0	0	0	0	0	2.8987	0	0	0	0	0	0	0	0	0	0	0
317	OEP162	0	0	0	0	0	0	0	0	0	0	0	0	0	0	0	0	0	0	0	0	0	0	0	0	0	0	0	0	0	0	0	0	0	0	0	0	0	0	0	0	0	0	0	0	0	0	0	0
318	OPR2	1.74695	1.78609	1.98621	2.5063	1.8411	1.84299	2.29002	2.29852	2.31051	2.3127	2.89843	0	0	0	0	0	0	0	0	0	0	0	0	0	2.60209	0	0	0	0	0	0	0	0	0	0	0	2.8987	0	0	0	0	0	0	0	0	0	0	0
319	OPT2	0	0	0	0	0	0	0	0	0	0	0	0	0	0	0	0	0	0	0	0	0	0	0	0	0	0	0	0	0	0	0	0	0	0	0	0	0	0	0	0	0	0	0	0	0	0	0	0
320	OTU6	0	0	0	0	0	0	0	0	0	0	0	0	0	0	0	0	0	0	0	0	0	0	0	0	0	0	0	0	0	0	0	0	0	0	0	0	0	0	0	0	0	0	0	0	0	0	0	0
321	PAD4	0	1.78609	0	0	0	0	0	0	0	0	0	0	0	0	0	0	0	0	0	0	0	1.87574	0	0	0	0	0	0	0	0	0	0	0	0	0	0	0	0	0	0	0	0	0	0	0	0	0	0
322	PAE7	0	0	0	0	0	0	0	0	0	0	0	0	0	0	0	0	0	0	0	0	0	0	0	0	0	0	0	0	0	0	0	0	0	0	0	0	0	0	0	0	0	0	0	0	0	0	0	0
323	PAP12	1.74695	1.78609	1.98621	0	0	0	0	0	0	0	0	0	0	0	0	0	0	0	0	0	0	0	0	0	0	1.74953	0	1.73374	0	0	0	0	0	0	0	0	0	0	0	0	0	0	0	0	0	0	0	0
324	PBP1	0	0	0	0	0	0	0	0	0	0	0	0	0	0	0	0	0	0	0	0	0	0	0	0	0	0	0	0	0	0	0	0	0	0	0	0	0	0	0	0	0	0	0	0	0	0	0	0
325	PBS1	1.74695	1.78609	1.98621	2.5063	1.8411	1.84299	2.29002	2.29852	2.31051	2.3127	0	2.28218	2.28725	2.30781	2.30226	2.3082	0	3.14297	0	2.71088	2.94112	1.87574	2.66404	2.45961	0	0	1.94253	0	0	0	0	0	0	0	0	0	0	0	0	0	0	0	0	0	0	0	0	0
326	PER59	0	0	0	0	0	0	0	0	0	0	0	0	0	0	0	0	0	0	0	0	0	0	0	0	0	0	0	0	0	0	0	0	0	0	0	0	0	0	0	0	0	0	0	0	0	0	0	0
327	PER71	0	0	0	0	0	0	0	0	0	0	0	0	0	0	0	0	0	0	0	0	0	0	0	0	0	0	0	0	0	0	0	0	0	0	0	0	0	0	0	0	0	0	0	0	0	0	0	0
328	PETE	0	0	0	0	0	0	0	0	0	0	0	0	0	0	0	0	0	0	0	0	0	0	0	0	0	0	0	0	0	0	0	0	0	0	0	0	0	0	0	0	0	0	0	0	0	0	0	0
329	PGDH1	0	0	0	0	0	0	0	0	0	0	0	0	0	0	0	0	0	0	0	0	0	0	0	0	0	0	0	0	0	0	0	0	0	0	0	0	0	0	0	0	0	0	0	0	0	0	0	0
330	PGL2	0	1.78609	0	0	0	0	0	0	0	0	0	0	0	0	0	0	0	0	0	0	0	0	0	0	0	0	0	0	0	0	0	0	0	0	0	0	0	0	0	0	0	0	0	0	0	0	0	0
331	PHL2	0	0	0	0	0	0	0	0	0	0	0	0	0	0	0	0	0	0	0	0	0	0	0	0	0	0	0	0	0	0	0	0	0	0	0	0	0	0	0	0	0	0	0	0	0	0	0	0
332	PHS2	1.74695	1.78609	1.98621	2.5063	1.8411	1.84299	2.29002	0	0	0	0	0	0	2.30781	0	0	0	0	0	0	0	1.87574	0	0	2.60209	0	0	0	0	2.91182	3.34578	0	0	0	0	0	2.8987	0	0	0	0	0	0	0	0	0	0	0
333	PHT1-8	0	0	0	0	0	0	0	0	0	0	0	0	0	0	0	0	0	0	0	0	0	0	0	0	0	0	0	0	0	0	0	0	0	0	0	0	0	0	0	0	0	0	0	0	0	0	0	0
334	PIP1B	0	0	0	0	0	0	0	0	0	0	0	0	0	0	0	0	0	0	0	0	0	0	0	0	0	0	0	0	0	0	0	0	0	0	0	0	0	0	0	0	0	0	0	0	0	0	0	0
335	PLP5	0	1.78609	0	0	0	0	0	0	0	0	0	0	0	0	0	0	0	0	0	0	0	0	0	0	0	0	0	0	0	0	0	0	0	0	0	0	0	0	0	0	0	0	0	0	0	0	0	0
336	PLT5	0	0	0	0	0	0	0	0	0	0	0	0	0	0	0	0	0	0	0	0	0	0	0	0	0	0	0	0	0	0	0	0	0	0	0	0	0	0	0	0	0	0	0	0	0	0	0	0
337	PMD1	1.74695	0	0	0	0	0	0	0	0	0	0	0	0	0	0	0	0	0	0	0	0	0	0	0	0	0	0	0	0	0	0	0	0	0	0	1.71975	0	0	0	0	0	0	0	0	0	0	0	0
338	PNSB3	1.74695	1.78609	1.98621	0	0	0	0	0	0	0	2.89843	0	0	0	0	0	0	0	0	0	0	0	0	0	2.60209	1.74953	0	1.73374	0	0	0	0	0	0	0	0	0	0	0	0	4.73608	0	0	0	0	0	0	0
339	PP2A1	0	0	0	0	0	0	0	0	0	0	0	0	0	0	0	0	0	0	0	0	0	0	0	0	0	0	0	0	0	0	0	0	0	0	0	0	0	0	0	0	0	0	0	0	0	0	0	0
340	PP2AB1	0	0	0	0	0	0	0	0	0	0	0	0	0	0	0	0	0	0	0	0	0	0	0	0	0	0	0	0	0	0	0	0	0	0	0	0	0	0	0	0	0	0	0	0	0	0	0	0
341	PPOX1	0	0	0	0	0	0	0	0	0	0	0	0	0	0	0	0	0	0	0	0	0	0	0	0	0	0	0	0	0	0	0	0	0	0	0	0	0	0	0	0	0	0	0	0	0	0	0	0
342	PR5K	1.74695	1.78609	1.98621	2.5063	1.8411	1.84299	2.29002	2.29852	2.31051	2.3127	0	2.28218	2.28725	2.30781	2.30226	2.3082	0	3.14297	0	2.71088	2.94112	1.87574	2.66404	2.45961	0	0	1.94253	0	0	0	0	0	0	0	0	0	0	0	0	0	0	0	0	0	0	0	0	0
343	PRB1	0	0	0	0	0	0	0	0	0	0	0	0	0	0	0	0	0	0	0	0	0	0	0	0	0	0	0	0	0	0	0	0	0	0	0	0	0	0	0	0	0	0	0	0	0	0	0	0
344	PRF2	0	0	0	0	0	0	0	0	0	0	0	0	0	0	0	0	0	0	0	0	0	0	0	0	0	0	0	0	0	0	0	0	0	0	0	0	0	0	0	0	0	0	0	0	0	0	0	0
345	psaA	1.74695	1.78609	1.98621	2.5063	1.8411	1.84299	0	0	0	0	2.89843	0	0	0	0	0	0	0	18.6483	0	0	0	0	0	2.60209	1.74953	0	1.73374	0	0	0	0	0	0	0	0	0	0	0	0	0	2.91055	0	0	0	0	0	0
346	psaB	1.74695	1.78609	1.98621	2.5063	1.8411	1.84299	0	0	0	0	2.89843	0	0	0	0	0	0	0	18.6483	0	0	0	0	0	2.60209	1.74953	0	1.73374	0	0	0	0	0	0	0	0	0	0	0	0	0	2.91055	0	0	0	0	0	0
347	psbA	1.74695	1.78609	1.98621	2.5063	1.8411	1.84299	0	0	0	0	2.89843	0	0	0	0	0	0	0	18.6483	0	0	0	0	0	2.60209	1.74953	0	1.73374	0	0	0	0	0	27.6271	0	0	0	0	0	0	4.73608	2.91055	0	0	0	0	0	0
348	psbB	1.74695	1.78609	1.98621	2.5063	1.8411	1.84299	0	0	0	0	2.89843	0	0	0	0	0	0	0	18.6483	0	0	0	0	0	2.60209	0	0	0	0	0	0	0	0	27.6271	0	0	0	0	0	0	4.73608	2.91055	0	0	0	0	0	0
349	psbC	1.74695	1.78609	1.98621	2.5063	1.8411	1.84299	0	0	0	0	2.89843	0	0	0	0	0	0	0	18.6483	0	0	0	0	0	2.60209	1.74953	0	1.73374	0	0	0	0	0	27.6271	0	0	0	0	0	0	4.73608	2.91055	0	0	0	0	0	0
350	psbD	1.74695	1.78609	1.98621	2.5063	1.8411	1.84299	0	0	0	0	2.89843	0	0	0	0	0	0	0	18.6483	0	0	0	0	0	2.60209	1.74953	0	1.73374	0	0	0	0	0	27.6271	0	0	0	0	0	0	4.73608	2.91055	0	0	0	0	0	0
351	PSBO2	1.74695	1.78609	0	0	1.8411	1.84299	0	0	0	0	2.89843	0	0	0	0	0	0	0	0	0	0	0	0	0	0	0	0	0	0	0	0	0	0	0	0	0	0	0	0	0	0	0	0	0	0	0	0	0
352	PSL5	0	0	0	0	0	0	0	0	0	0	0	0	0	0	0	0	0	0	0	0	0	0	0	0	0	0	0	0	0	0	0	0	0	0	0	0	0	0	0	0	0	0	0	0	0	0	0	0
353	PTST2	0	0	0	0	0	0	0	0	0	0	0	0	0	0	0	0	0	0	0	0	0	0	0	0	0	0	0	0	0	0	0	0	0	0	0	0	0	0	0	0	0	0	0	0	0	0	0	0
354	PUB12	1.74695	1.78609	0	0	1.8411	1.84299	0	0	0	0	0	0	0	0	0	0	0	0	0	0	0	1.87574	0	0	0	0	1.94253	0	0	0	0	0	0	0	0	0	0	0	0	0	0	0	0	0	0	0	0	0
355	PUB46	0	0	0	0	0	0	0	0	0	0	0	0	0	0	0	0	0	0	0	0	0	0	0	0	0	0	0	0	0	0	0	0	0	0	0	0	0	0	0	0	0	0	0	0	0	0	0	0
356	PUMP5	0	0	0	0	0	0	0	0	0	0	0	0	0	0	0	0	0	0	0	0	0	0	0	0	0	0	0	0	0	0	0	0	0	0	0	0	0	0	0	0	0	0	0	0	0	0	0	0
357	PYD2	1.74695	1.78609	1.98621	0	0	0	0	0	0	0	0	0	0	0	0	0	0	0	0	0	0	0	0	0	0	1.74953	0	1.73374	0	0	0	0	0	0	0	0	0	0	0	0	0	0	0	0	0	0	0	0
358	RBCS-1B	0	0	0	0	0	0	0	0	0	0	0	0	0	0	0	0	0	0	0	0	0	0	0	0	0	0	0	0	0	0	0	0	0	0	0	0	0	0	0	0	0	0	0	0	0	0	0	0
359	RBG4	0	0	0	0	0	0	0	0	0	0	0	0	0	0	0	0	0	0	0	0	0	0	0	0	0	0	0	0	0	0	0	0	0	0	0	0	0	0	0	0	0	0	0	0	0	0	0	0
360	RBP47A	1.74695	0	0	0	1.8411	1.84299	0	0	0	0	0	0	0	0	0	0	0	0	0	0	0	0	0	0	0	0	0	0	0	0	0	0	0	0	0	0	0	0	0	0	0	0	0	0	0	0	0	0
361	RDUF1	1.74695	1.78609	1.98621	0	0	0	0	0	0	0	0	0	0	0	0	0	0	0	0	0	0	1.87574	0	0	0	1.74953	1.94253	1.73374	0	0	0	0	0	0	0	0	0	0	0	0	0	0	0	0	0	0	0	0
362	RECG	0	0	0	0	0	0	0	0	0	0	0	0	0	0	0	0	0	0	0	0	0	0	0	0	0	0	0	0	0	0	0	0	0	0	0	0	0	0	0	0	0	0	0	0	0	0	0	0
363	RER1	0	0	0	0	0	0	0	0	0	0	0	0	0	0	0	0	0	0	0	0	0	0	0	0	0	0	0	0	0	0	0	0	0	0	0	0	0	0	0	0	0	0	0	0	0	0	0	0
364	RH26	0	0	0	0	0	0	0	0	0	0	0	0	0	0	0	0	0	0	0	0	0	0	0	0	0	0	0	0	0	0	0	0	0	0	0	0	0	0	0	0	0	0	0	0	0	0	0	0
365	RKS1	0	0	0	0	0	0	0	0	0	0	0	0	0	0	0	0	0	0	0	0	0	0	0	0	0	0	0	0	0	0	0	0	0	0	0	0	0	0	0	0	0	0	0	0	0	0	0	0
366	RLP34	0	0	0	0	0	0	0	0	0	0	0	0	0	0	0	0	0	0	0	0	0	0	0	0	0	0	0	0	0	0	0	0	0	0	0	0	0	0	0	0	0	0	0	0	0	0	0	0
367	RLT2	1.74695	0	0	0	1.8411	1.84299	0	0	0	0	0	0	0	0	0	0	0	0	0	0	0	0	0	0	0	0	0	0	0	0	0	0	1.95856	0	0	0	0	2.21395	0	0	0	0	0	0	0	0	0	0
368	RPL11	0	0	0	0	0	0	0	0	0	0	0	0	0	0	0	0	0	0	0	0	0	0	0	0	0	0	0	0	0	0	0	0	0	0	0	0	0	0	0	0	0	0	0	0	0	0	0	0
369	RPL15	0	0	0	0	0	0	0	0	0	0	0	0	0	0	0	0	0	0	0	0	0	0	0	0	0	0	0	0	0	0	0	0	0	0	0	0	0	0	0	0	0	0	0	0	0	0	0	0
370	RPL37AC	0	0	0	0	0	0	0	0	0	0	0	0	0	0	0	0	0	0	0	0	0	0	0	0	0	0	0	0	0	0	0	0	0	0	0	0	0	0	0	0	0	0	0	0	0	0	0	0
371	RPP0C	0	0	0	0	0	0	0	0	0	0	0	0	0	0	0	0	0	0	0	0	0	0	0	0	0	0	0	0	0	0	0	0	0	0	0	0	0	0	0	0	0	0	0	0	0	0	0	0
372	RPP13	1.74695	0	1.98621	2.5063	1.8411	1.84299	2.29002	2.29852	2.31051	2.3127	0	2.28218	2.28725	2.30781	2.30226	2.3082	0	0	0	0	0	0	0	0	0	0	0	0	6.98438	0	0	0	0	0	0	0	0	0	0	0	0	0	0	0	0	0	0	0
373	RPP2B	0	0	0	0	0	0	0	0	0	0	0	0	0	0	0	0	0	0	0	0	0	0	0	0	0	0	0	0	0	0	0	0	0	0	0	0	0	0	0	0	0	0	0	0	0	0	0	0
374	RPP8	1.74695	0	1.98621	2.5063	1.8411	1.84299	2.29002	2.29852	2.31051	2.3127	0	2.28218	2.28725	2.30781	2.30226	2.3082	0	0	0	0	0	0	0	0	0	0	0	0	6.98438	0	0	0	0	0	0	0	0	0	0	0	0	0	0	0	0	0	0	0
375	RPP8L3	0	0	0	0	0	0	0	0	0	0	0	0	0	0	0	0	0	0	0	0	0	0	0	0	0	0	0	0	0	0	0	0	0	0	0	0	0	0	0	0	0	0	0	0	0	0	0	0
376	RPP8L4	0	0	0	0	0	0	0	0	0	0	0	0	0	0	0	0	0	0	0	0	0	0	0	0	0	0	0	0	0	0	0	0	0	0	0	0	0	0	0	0	0	0	0	0	0	0	0	0
377	RPPL1	0	0	0	0	0	0	0	0	0	0	0	0	0	0	0	0	0	0	0	0	0	0	0	0	0	0	0	0	0	0	0	0	0	0	0	0	0	0	0	0	0	0	0	0	0	0	0	0
378	rps4	0	0	0	0	0	0	0	0	0	0	0	0	0	0	0	0	0	0	0	0	0	0	0	0	0	0	0	0	0	0	0	0	0	0	0	0	0	0	0	0	0	0	0	0	0	0	0	0
379	RPS6	0	0	0	0	0	0	0	0	0	0	0	0	0	0	0	0	0	0	0	0	0	0	0	0	0	0	0	0	0	0	0	0	0	0	0	0	0	0	0	0	0	0	0	0	0	0	0	0
380	RPS7	1.74695	0	0	0	1.8411	1.84299	0	0	0	0	0	0	0	0	0	0	0	0	0	0	0	0	0	0	0	0	0	0	0	0	0	0	0	0	0	0	0	0	0	0	0	0	0	0	0	0	0	0
381	rps7-A	0	0	0	0	0	0	0	0	0	0	0	0	0	0	0	0	0	0	0	0	0	0	0	0	0	0	0	0	0	0	0	0	0	0	0	0	0	0	0	0	0	0	0	0	0	0	0	0
382	RRP45A	1.74695	1.78609	0	0	1.8411	1.84299	0	0	0	0	0	0	0	0	0	0	0	0	0	0	0	0	0	0	0	0	0	0	0	0	0	0	0	0	0	0	0	0	0	0	0	0	0	0	0	0	0	0
383	RTNLB6	0	0	0	0	0	0	0	0	0	0	0	0	0	0	0	0	0	0	0	0	0	0	0	0	0	0	0	0	0	0	0	0	0	0	0	0	0	0	0	0	0	0	0	0	0	0	0	0
384	SBE2.1	1.74695	1.78609	1.98621	0	0	0	0	0	0	0	0	0	0	0	0	0	0	0	0	0	0	1.87574	0	0	0	1.74953	0	0	0	2.91182	3.34578	0	0	0	0	0	0	0	0	0	0	0	0	0	0	0	0	0
385	SBH1	1.74695	1.78609	1.98621	0	0	0	0	0	0	0	2.89843	0	0	0	0	0	0	0	0	0	0	0	0	0	0	1.74953	0	1.73374	0	0	0	0	0	0	0	0	0	0	0	0	0	0	0	0	0	0	0	0
386	SCL21	1.74695	0	0	0	1.8411	1.84299	0	0	0	0	0	0	0	0	0	0	0	0	0	0	0	0	0	0	0	0	0	0	0	0	0	0	1.95856	0	0	0	0	2.21395	0	0	0	0	0	0	0	0	0	0
387	SCPL21	0	1.78609	0	0	0	0	0	0	0	0	0	0	0	0	0	0	0	0	0	0	0	1.87574	0	0	0	0	1.94253	0	0	0	0	0	0	0	0	0	0	0	0	0	0	0	0	0	0	0	0	0
388	SCPL42	0	1.78609	0	0	0	0	0	0	0	0	0	0	0	0	0	0	0	0	0	0	0	0	0	0	0	0	1.94253	0	0	0	0	0	0	0	0	0	0	0	0	0	0	0	0	0	0	0	0	0
389	SCPL46	0	1.78609	0	0	0	0	0	0	0	0	0	0	0	0	0	0	0	0	0	0	0	0	0	0	0	0	1.94253	0	0	0	0	0	0	0	0	0	0	0	0	0	0	0	0	0	0	0	0	0
390	SCPL48	0	1.78609	0	0	0	0	0	0	0	0	0	0	0	0	0	0	0	0	0	0	0	0	0	0	0	0	1.94253	0	0	0	0	0	0	0	0	0	0	0	0	0	0	0	0	0	0	0	0	0
391	SD16	0	0	0	0	0	0	0	0	0	0	0	0	0	0	0	0	0	0	0	0	0	0	0	0	0	0	0	0	0	0	0	0	0	0	0	0	0	0	0	0	0	0	0	0	0	0	0	0
392	SD17	0	0	0	0	0	0	0	0	0	0	0	0	0	0	0	0	0	0	0	0	0	0	0	0	0	0	0	0	0	0	0	0	0	0	0	0	0	0	0	0	0	0	0	0	0	0	0	0
393	SD18	0	0	0	0	0	0	0	0	0	0	0	0	0	0	0	0	0	0	0	0	0	0	0	0	0	0	0	0	0	0	0	0	0	0	0	0	0	0	0	0	0	0	0	0	0	0	0	0
394	SD22	0	0	0	0	0	0	0	0	0	0	0	0	0	0	0	0	0	0	0	0	0	0	0	0	0	0	0	0	0	0	0	0	0	0	0	0	0	0	0	0	0	0	0	0	0	0	0	0
395	SDN3	1.74695	1.78609	0	0	1.8411	1.84299	0	0	0	0	0	0	0	0	0	0	0	0	0	0	0	0	0	0	0	0	0	0	0	0	0	0	0	0	0	0	0	0	0	0	0	0	0	0	0	0	0	0
396	SERK2	1.74695	1.78609	1.98621	2.5063	1.8411	1.84299	2.29002	2.29852	2.31051	2.3127	0	2.28218	2.28725	2.30781	2.30226	2.3082	0	3.14297	0	2.71088	2.94112	1.87574	2.66404	2.45961	0	0	1.94253	0	0	0	0	0	0	0	0	1.71975	0	0	0	0	0	0	0	0	0	0	0	0
397	SIRK	0	0	0	0	0	0	0	0	0	0	0	0	0	0	0	0	0	0	0	0	0	0	0	0	0	0	0	0	0	0	0	0	0	0	0	0	0	0	0	0	0	0	0	0	0	0	0	0
398	SKIP19	0	0	0	0	0	0	0	0	0	0	0	0	0	0	0	0	0	0	0	0	0	0	0	0	0	0	0	0	0	0	0	0	0	0	0	0	0	0	0	0	0	0	0	0	0	0	0	0
399	SLD1	1.74695	1.78609	1.98621	0	0	0	0	0	0	0	2.89843	0	0	0	0	0	0	0	0	0	0	0	0	0	0	1.74953	0	1.73374	0	0	0	0	0	0	0	0	0	0	0	0	0	0	0	0	0	0	0	0
400	SLP1	1.74695	1.78609	1.98621	0	0	0	0	0	0	0	0	0	0	0	0	0	0	0	0	0	0	0	0	0	0	1.74953	1.94253	1.73374	0	0	0	0	0	0	0	0	0	0	0	0	0	0	0	0	0	0	0	0
401	SPY	0	1.78609	0	0	0	0	0	0	0	0	0	0	0	0	0	0	0	0	0	0	0	1.87574	0	0	0	0	1.94253	0	0	2.91182	3.34578	0	0	0	3.56661	0	0	0	0	0	0	0	0	0	0	0	0	0
402	SRK2B	0	0	0	0	0	0	0	0	0	0	0	0	0	0	0	0	0	0	0	0	0	0	0	0	0	0	0	0	0	0	0	0	0	0	0	0	0	0	0	0	0	0	0	0	0	0	0	0
403	SRO1	0	1.78609	0	0	0	0	0	0	0	0	0	0	0	0	0	0	0	0	0	0	0	1.87574	0	0	0	0	0	0	0	2.91182	0	0	0	0	0	0	0	0	0	0	0	0	0	0	0	0	0	0
404	SS2	0	0	0	0	0	0	0	0	0	0	0	0	0	0	0	0	0	0	0	0	0	0	0	0	0	0	0	0	0	0	0	0	0	0	0	0	0	0	0	0	0	0	0	0	0	0	0	0
405	SWEET1	0	0	0	0	0	0	0	0	0	0	0	0	0	0	0	0	0	0	0	0	0	0	0	0	0	0	0	0	0	0	0	0	0	0	0	0	0	0	0	0	0	0	0	0	0	0	0	0
406	T16K5.150	0	0	0	0	0	0	0	0	0	0	0	0	0	0	0	0	0	0	0	0	0	0	0	0	0	0	0	0	0	0	0	0	0	0	0	0	0	0	0	0	0	0	0	0	0	0	0	0
407	T1E3_60	0	0	0	0	0	0	0	0	0	0	0	0	0	0	0	0	0	0	0	0	0	0	0	0	0	0	0	0	0	0	0	0	0	0	0	0	0	0	0	0	0	0	0	0	0	0	0	0
408	T30F21.21	0	0	0	0	0	0	0	0	0	0	0	0	0	0	0	0	0	0	0	0	0	0	0	0	0	0	0	0	0	0	0	0	0	0	0	0	0	0	0	0	0	0	0	0	0	0	0	0
409	TCP4	1.74695	0	0	0	1.8411	1.84299	0	0	0	0	0	0	0	0	0	0	0	0	0	0	0	0	0	0	0	0	0	0	0	0	0	0	1.95856	0	0	0	0	0	0	0	0	0	0	0	0	0	0	0
410	TIC32	0	0	0	0	0	0	0	0	0	0	0	0	0	0	0	0	0	0	0	0	0	0	0	0	0	0	0	0	0	0	0	0	0	0	0	0	0	0	0	0	0	0	0	0	0	0	0	0
411	TIP1-1	0	0	0	0	0	0	0	0	0	0	0	0	0	0	0	0	0	0	0	0	0	0	0	0	0	0	0	0	0	0	0	0	0	0	0	0	0	0	0	0	0	0	0	0	0	0	0	0
412	TPL	1.74695	0	0	0	0	0	0	0	0	0	0	0	0	0	0	0	0	0	0	0	0	0	0	0	0	0	0	0	0	0	0	0	0	0	0	1.71975	0	0	0	0	0	0	0	0	0	0	0	0
413	TRFL6	0	0	0	0	0	0	0	0	0	0	0	0	0	0	0	0	0	0	0	0	0	0	0	0	0	0	0	0	0	0	0	0	0	0	0	0	0	0	0	0	0	0	0	0	0	0	0	0
414	TSB2	0	1.78609	0	0	0	0	0	0	0	0	0	0	0	0	0	0	0	0	0	0	0	0	0	0	0	0	0	0	0	0	0	0	0	0	0	0	0	0	0	0	0	0	0	0	0	0	0	0
415	TUBB2	0	0	0	0	0	0	0	0	0	0	0	0	0	0	0	0	0	0	0	0	0	0	0	0	0	0	0	0	0	0	0	0	0	0	0	0	0	0	0	0	0	0	0	0	0	0	0	0
416	UGT72B3	0	1.78609	0	0	0	0	0	0	0	0	0	0	0	0	0	0	0	0	0	0	0	1.87574	0	0	0	0	0	0	0	2.91182	3.34578	0	0	0	3.56661	0	0	0	3.56905	0	0	0	4.60452	4.56228	0	0	0	0
417	UGT73B5	0	1.78609	0	0	0	0	0	0	0	0	0	0	0	0	0	0	0	0	0	0	0	1.87574	0	0	0	0	0	0	0	2.91182	3.34578	0	0	0	3.56661	0	0	0	3.56905	0	0	0	4.60452	4.56228	0	0	0	0
418	UGT74E1	0	0	0	0	0	0	0	0	0	0	0	0	0	0	0	0	0	0	0	0	0	0	0	0	0	0	0	0	0	0	0	0	0	0	0	0	0	0	0	0	0	0	0	0	0	0	0	0
419	UGT79B2	0	0	0	0	0	0	0	0	0	0	0	0	0	0	0	0	0	0	0	0	0	0	0	0	0	0	0	0	0	0	0	0	0	0	0	0	0	0	0	0	0	0	0	0	0	0	0	0
420	UGT85A2	0	1.78609	0	0	0	0	0	0	0	0	0	0	0	0	0	0	0	0	0	0	0	1.87574	0	0	0	0	0	0	0	2.91182	3.34578	0	0	0	3.56661	0	0	0	3.56905	0	0	0	4.60452	4.56228	0	0	0	0
421	UGT87A1	0	0	0	0	0	0	0	0	0	0	0	0	0	0	0	0	0	0	0	0	0	0	0	0	0	0	0	0	0	0	0	0	0	0	0	0	0	0	0	0	0	0	0	0	0	0	0	0
422	UPF1	0	0	0	0	0	0	0	0	0	0	0	0	0	0	0	0	0	0	0	0	0	0	0	0	0	0	0	0	0	0	0	0	0	0	0	0	0	0	0	0	0	0	0	0	0	0	0	0
423	UVR8	1.74695	0	0	0	0	0	0	0	0	0	0	0	0	0	0	0	0	0	0	0	0	0	0	0	0	0	0	0	0	0	0	0	0	0	0	1.71975	0	0	0	0	0	0	0	0	0	0	0	0
424	VAMP722	0	0	0	0	0	0	0	0	0	0	0	0	0	0	0	0	0	0	0	0	0	0	0	0	0	0	0	0	0	0	0	0	0	0	0	0	0	0	0	0	0	0	0	0	0	0	0	0
425	VBF	0	0	0	0	0	0	0	0	0	0	0	0	0	0	0	0	0	0	0	0	0	0	0	0	0	0	0	0	0	0	0	0	0	0	0	0	0	0	0	0	0	0	0	0	0	0	0	0
426	WAK1	1.74695	1.78609	1.98621	2.5063	1.8411	1.84299	2.29002	2.29852	2.31051	2.3127	0	2.28218	2.28725	2.30781	2.30226	2.3082	4.67223	3.14297	0	2.71088	2.94112	1.87574	2.66404	2.45961	0	1.74953	1.94253	1.73374	0	0	0	0	0	0	0	0	0	0	0	0	0	0	0	0	0	0	0	0
427	WAKL5	1.74695	1.78609	1.98621	2.5063	1.8411	1.84299	2.29002	2.29852	2.31051	2.3127	0	2.28218	2.28725	2.30781	2.30226	2.3082	4.67223	3.14297	0	2.71088	2.94112	1.87574	2.66404	2.45961	0	1.74953	1.94253	1.73374	0	0	0	0	0	0	0	0	0	0	0	0	0	0	0	0	0	0	0	0
428	WCRKC2	0	1.78609	0	0	0	0	0	0	0	0	2.89843	0	0	0	0	0	0	0	0	0	0	0	0	0	0	0	0	0	0	0	0	0	0	0	0	0	0	0	0	0	0	0	0	0	0	0	0	0
429	WIT1	0	0	0	0	0	0	0	0	0	0	0	0	0	0	0	0	0	0	0	0	0	0	0	0	0	0	0	0	0	0	0	0	0	0	0	0	0	0	0	0	0	0	0	0	0	0	0	0
430	WRKY18	1.74695	0	0	0	1.8411	1.84299	0	0	0	0	0	0	0	0	0	0	0	0	0	0	0	0	0	0	0	0	0	0	0	0	0	0	1.95856	0	0	1.71975	0	2.21395	0	0	0	0	0	0	0	0	0	0
431	WRKY41	1.74695	0	0	0	1.8411	1.84299	0	0	0	0	0	0	0	0	0	0	0	0	0	0	0	0	0	0	0	0	0	0	0	0	0	0	1.95856	0	0	0	0	2.21395	0	0	0	0	0	0	0	0	0	0
432	WRKY50	1.74695	0	0	0	1.8411	1.84299	0	0	0	0	0	0	0	0	0	0	0	0	0	0	0	0	0	0	0	0	0	0	0	0	0	0	1.95856	0	0	0	0	2.21395	0	0	0	0	0	0	0	0	0	0
433	WRKY53	1.74695	0	0	0	1.8411	1.84299	0	0	0	0	0	0	0	0	0	0	0	0	0	0	0	0	0	0	0	0	0	0	0	0	0	0	1.95856	0	0	0	0	2.21395	0	0	0	0	0	0	0	0	0	0
434	WRKY54	1.74695	0	0	0	1.8411	1.84299	0	0	0	0	0	0	0	0	0	0	0	0	0	0	0	0	0	0	0	0	0	0	0	0	0	0	1.95856	0	0	0	0	2.21395	0	0	0	0	0	0	0	0	0	0
435	WRKY60	1.74695	0	0	0	1.8411	1.84299	0	0	0	0	0	0	0	0	0	0	0	0	0	0	0	0	0	0	0	0	0	0	0	0	0	0	1.95856	0	0	0	0	2.21395	0	0	0	0	0	0	0	0	0	0
436	WRKY65	1.74695	0	0	0	1.8411	1.84299	0	0	0	0	0	0	0	0	0	0	0	0	0	0	0	0	0	0	0	0	0	0	0	0	0	0	1.95856	0	0	0	0	2.21395	0	0	0	0	0	0	0	0	0	0
437	XTH28	0	1.78609	0	0	0	0	0	0	0	0	0	0	0	0	0	0	0	0	0	0	0	1.87574	0	0	0	0	0	0	0	2.91182	3.34578	0	0	0	0	0	0	0	3.56905	0	0	0	0	0	0	0	0	0
438	XTH5	0	1.78609	0	0	0	0	0	0	0	0	0	0	0	0	0	0	0	0	0	0	0	1.87574	0	0	0	0	0	0	0	2.91182	3.34578	0	0	0	0	0	0	0	3.56905	0	0	0	0	0	0	0	0	0
439	XTH7	0	1.78609	0	0	0	0	0	0	0	0	0	0	0	0	0	0	0	0	0	0	0	1.87574	0	0	0	0	0	0	0	2.91182	3.34578	0	0	0	0	0	0	0	3.56905	0	0	0	0	0	0	0	0	0
440	YSL3	0	0	0	0	0	0	0	0	0	0	0	0	0	0	0	0	0	0	0	0	0	0	0	0	0	0	0	0	0	0	0	0	0	0	0	0	0	0	0	0	0	0	0	0	0	0	0	0
441	YUC11	1.74695	1.78609	1.98621	2.5063	1.8411	1.84299	2.29002	2.29852	0	0	2.89843	0	0	0	0	0	0	0	0	0	0	0	0	0	2.60209	0	0	0	0	0	0	0	0	0	0	0	2.8987	0	0	0	0	0	0	0	0	0	0	0
[truncated: 13 more columns]
