# Supplementary material for: Transcriptome analysis of mulberry (Morus alba L.) leaves to identify differentially expressed genes associated with post-harvest shelf-life elongation
Source: Sci Rep. 2022 Oct 28;12:18195. doi: 10.1038/s41598-022-21828-7 (PMC9616847; doi:10.1038/s41598-022-21828-7)
Supplement: Supplementary file 31 — Supplementary Information 11. [file 41598_2022_21828_MOESM31_ESM.xlsx]

## Sheet: STRING Down Regulated BP1
#term ID	term description	observed gene count	background gene count	false discovery rate	matching proteins in your network (IDs)	matching proteins in your network (labels)
GO:0008152	metabolic process	315	9671	1.89e-18	AT1G01050.1,AT1G02640.1,AT1G03040.1,AT1G03380.1,AT1G03980.1,AT1G05620.1,AT1G06020.1,AT1G06290.1,AT1G07430.1,AT1G07530.1,AT1G08250.1,AT1G08570.1,AT1G08910.1,AT1G08970.4,AT1G09350.1,AT1G10170.1,AT1G10670.3,AT1G11050.1,AT1G11340.1,AT1G12010.1,AT1G12240.1,AT1G13110.1,AT1G14550.1,AT1G14700.1,AT1G15710.1,AT1G16130.1,AT1G16440.1,AT1G17050.1,AT1G17550.1,AT1G17650.1,AT1G17745.2,AT1G18500.1,AT1G18860.1,AT1…	4CL2,A/N-InvA,ACHT4,ACLA-1,ACO3,ACS1,ACX3,ADT6,AFC1,AFR,AGL19,AGT3,AIM1,ALDH2B4,AMY2,AP1,APK2B,APS3,ARA1,ARF10,ASB1,ASP2,ASPGA1,AT1G03040,AT1G06020,AT1G11050,AT1G11340,AT1G12010,AT1G14550,AT1G15710,AT1G21400,AT1G26420,AT1G29630,AT1G30710,AT1G30760,AT1G34300,AT1G35710,AT1G48490,AT1G53430,AT1G54220,AT1G55270,AT1G56130,AT1G62290,AT1G62660,AT1G63340,AT1G67340,AT1G68920,AT1G70680,AT1G71810,AT1G74770,A…
GO:0071704	organic substance metabolic process	264	8632	2.7e-10	AT1G02640.1,AT1G03040.1,AT1G03980.1,AT1G05620.1,AT1G06020.1,AT1G06290.1,AT1G07430.1,AT1G07530.1,AT1G08250.1,AT1G08910.1,AT1G08970.4,AT1G09350.1,AT1G10170.1,AT1G10670.3,AT1G11050.1,AT1G11340.1,AT1G12010.1,AT1G12240.1,AT1G15710.1,AT1G16130.1,AT1G16440.1,AT1G17050.1,AT1G17550.1,AT1G17745.2,AT1G18500.1,AT1G18860.1,AT1G19350.3,AT1G21450.1,AT1G22760.1,AT1G23210.1,AT1G23870.1,AT1G25220.2,AT1G26310.1,AT1…	4CL2,A/N-InvA,ACLA-1,ACO3,ACX3,ADT6,AFC1,AFR,AGL19,AIM1,AMY2,AP1,APK2B,ARA1,ARF10,ASB1,ASP2,ASPGA1,AT1G03040,AT1G06020,AT1G11050,AT1G11340,AT1G12010,AT1G15710,AT1G29630,AT1G34300,AT1G35710,AT1G48490,AT1G53430,AT1G54220,AT1G55270,AT1G56130,AT1G62290,AT1G62660,AT1G67340,AT1G68920,AT1G71810,AT1G74770,AT2G18620,AT2G26690,AT2G33710,AT2G38920,AT2G42350,AT2G43590,AT3G02630,AT3G06270,AT3G07620,AT3G07690,…
GO:0044238	primary metabolic process	249	8114	1.01e-09	AT1G02640.1,AT1G03040.1,AT1G05620.1,AT1G06020.1,AT1G06290.1,AT1G07430.1,AT1G07530.1,AT1G08250.1,AT1G08910.1,AT1G08970.4,AT1G09350.1,AT1G10170.1,AT1G10670.3,AT1G11050.1,AT1G11340.1,AT1G12240.1,AT1G15710.1,AT1G16130.1,AT1G16440.1,AT1G17050.1,AT1G17550.1,AT1G17745.2,AT1G18500.1,AT1G18860.1,AT1G19350.3,AT1G21450.1,AT1G22760.1,AT1G23210.1,AT1G23870.1,AT1G25220.2,AT1G26310.1,AT1G26560.1,AT1G26820.1,AT1…	A/N-InvA,ACLA-1,ACO3,ACX3,ADT6,AFC1,AFR,AGL19,AIM1,AMY2,AP1,APK2B,ARA1,ARF10,ASB1,ASP2,ASPGA1,AT1G03040,AT1G06020,AT1G11050,AT1G11340,AT1G15710,AT1G29630,AT1G34300,AT1G35710,AT1G48490,AT1G53430,AT1G54220,AT1G55270,AT1G56130,AT1G62290,AT1G62660,AT1G67340,AT1G68920,AT1G71810,AT1G74770,AT2G18620,AT2G33710,AT2G38920,AT2G42350,AT2G43590,AT3G02630,AT3G06270,AT3G07620,AT3G07690,AT3G24870,AT3G26430,AT3G3…
GO:0050896	response to stimulus	176	5064	1.01e-09	AT1G03380.1,AT1G03980.1,AT1G07530.1,AT1G08910.1,AT1G08970.4,AT1G09350.1,AT1G10170.1,AT1G12010.1,AT1G12240.1,AT1G14550.1,AT1G15500.1,AT1G16130.1,AT1G16440.1,AT1G16880.1,AT1G17550.1,AT1G19350.3,AT1G21400.1,AT1G22990.1,AT1G23870.1,AT1G27080.1,AT1G29340.1,AT1G29630.2,AT1G30810.1,AT1G31190.1,AT1G34000.1,AT1G43700.1,AT1G48490.2,AT1G51700.1,AT1G51760.1,AT1G53310.3,AT1G55920.1,AT1G56560.1,AT1G56600.1,AT1…	A/N-InvA,ABCC8,ABCG15,ABCG33,ACO3,ACR11,AFR,AGL19,ALDH2B4,ANNAT7,APK2B,APS3,ARF10,ARF3,AT1G12010,AT1G14550,AT1G21400,AT1G29630,AT1G48490,AT1G59740,AT1G62660,AT2G17500,AT2G26690,AT2G33710,AT2G38330,AT2G43590,AT3G07690,AT3G14460,AT3G28580,AT3G53810,AT4G30370,AT4G33070,AT5G05110,AT5G09800,AT5G12150,AT5G35580,AT5G38820,AT5G44440,AT5G45560,AT5G52450,AT5G61890,AT5G65600,AT5G66790,ATCS,ATE2,ATG18G,ATHB-…
GO:0044237	cellular metabolic process	253	8432	5.07e-09	AT1G01050.1,AT1G03040.1,AT1G03380.1,AT1G03980.1,AT1G05620.1,AT1G06020.1,AT1G06290.1,AT1G07430.1,AT1G07530.1,AT1G08250.1,AT1G08910.1,AT1G08970.4,AT1G10170.1,AT1G11050.1,AT1G11340.1,AT1G12010.1,AT1G12240.1,AT1G14550.1,AT1G14700.1,AT1G15710.1,AT1G16130.1,AT1G16440.1,AT1G17050.1,AT1G17550.1,AT1G17745.2,AT1G18500.1,AT1G18860.1,AT1G19350.3,AT1G21450.1,AT1G22760.1,AT1G23210.1,AT1G23870.1,AT1G25220.2,AT1…	4CL2,A/N-InvA,ACO3,ACX3,ADT6,AFC1,AFR,AGL19,AGT3,AIM1,AP1,APK2B,APS3,ARA1,ARF10,ASB1,ASP2,AT1G03040,AT1G06020,AT1G11050,AT1G11340,AT1G12010,AT1G14550,AT1G15710,AT1G29630,AT1G34300,AT1G35710,AT1G48490,AT1G53430,AT1G54220,AT1G55270,AT1G56130,AT1G62660,AT1G67340,AT1G68920,AT1G71810,AT1G74770,AT2G18620,AT2G26690,AT2G33710,AT2G38920,AT2G42350,AT2G43590,AT3G02630,AT3G06270,AT3G07620,AT3G07690,AT3G24870…
GO:0009987	cellular process	296	10581	5.64e-08	AT1G01050.1,AT1G01790.1,AT1G01950.3,AT1G03040.1,AT1G03380.1,AT1G03980.1,AT1G04160.1,AT1G05620.1,AT1G06020.1,AT1G06290.1,AT1G07430.1,AT1G07530.1,AT1G08250.1,AT1G08570.1,AT1G08910.1,AT1G08970.4,AT1G10170.1,AT1G11050.1,AT1G11340.1,AT1G12010.1,AT1G12240.1,AT1G14550.1,AT1G14700.1,AT1G15710.1,AT1G16130.1,AT1G16440.1,AT1G17050.1,AT1G17550.1,AT1G17745.2,AT1G18500.1,AT1G18860.1,AT1G19350.3,AT1G20610.1,AT1…	4CL2,A/N-InvA,ACHT4,ACO3,ACX3,ADT6,AFC1,AFR,AGL19,AGT3,AIM1,AP1,APK2B,APS3,ARA1,ARF10,ARK2,ASB1,ASP2,AT1G03040,AT1G06020,AT1G11050,AT1G11340,AT1G12010,AT1G14550,AT1G15710,AT1G21400,AT1G29630,AT1G34300,AT1G35710,AT1G48490,AT1G53430,AT1G54220,AT1G55270,AT1G56130,AT1G59660,AT1G62660,AT1G63950,AT1G67340,AT1G68920,AT1G71810,AT1G74770,AT2G17500,AT2G18620,AT2G26690,AT2G33710,AT2G38920,AT2G42350,AT2G4359…
GO:0051179	localization	92	2244	1.99e-07	AT1G01050.1,AT1G01790.1,AT1G03380.1,AT1G07430.1,AT1G08230.2,AT1G15500.1,AT1G16780.1,AT1G22990.1,AT1G27080.1,AT1G43650.1,AT1G43700.1,AT1G52360.2,AT1G54560.1,AT1G59610.1,AT1G59660.1,AT1G59740.1,AT1G60070.2,AT1G63440.1,AT1G63950.1,AT1G66340.1,AT1G66840.1,AT1G68740.1,AT1G70300.1,AT1G74810.1,AT1G77380.1,AT2G17390.1,AT2G17500.2,AT2G18950.1,AT2G18960.1,AT2G20990.3,AT2G22290.1,AT2G24765.1,AT2G26690.1,AT2…	AAP3,ABCB2,ABCB7,ABCC8,ABCG15,ABCG21,ABCG33,AKR2B,ARF3,AT1G08230,AT1G52360,AT1G59660,AT1G59740,AT1G60070,AT1G63950,AT2G17500,AT2G26690,AT2G38330,AT3G63380,AT4G35380,AT4G39670,AT5G11230,AT5G15240,AT5G33280,AT5G38820,AT5G52450,ATG18D,ATG18G,ATNTT2,ATPUP13,AZG2,BOR5,CEF,CHUP1,CHX18,CLC-B,CLPC1,CNGC4,COPT6,DL3,ETR1,FAB1B,GAMMA-TIP,GORK,GPT1,HA1,HA2,HAI2,HIPP22,HMA5,HPT1,KEA1,KEG,KUP6,NAKR3,NHX2,NLM1,…
GO:0055085	transmembrane transport	58	1142	3.02e-07	AT1G01790.1,AT1G07430.1,AT1G08230.2,AT1G15500.1,AT1G16780.1,AT1G27080.1,AT1G43650.1,AT1G59740.1,AT1G63440.1,AT1G70300.1,AT1G74810.1,AT1G77380.1,AT2G17500.2,AT2G18960.1,AT2G26690.1,AT2G26975.1,AT2G36830.1,AT2G37280.1,AT2G38330.1,AT2G39510.1,AT2G45960.3,AT3G05030.1,AT3G15990.1,AT3G17650.1,AT3G21090.1,AT3G21250.2,AT3G23430.1,AT3G25620.2,AT3G27170.1,AT3G46980.3,AT3G48740.1,AT3G48850.1,AT3G54700.1,AT3…	AAP3,ABCB2,ABCB7,ABCC8,ABCG15,ABCG21,ABCG33,AT1G08230,AT1G59740,AT2G17500,AT2G26690,AT2G38330,AT3G63380,AT5G15240,AT5G33280,AT5G38820,AT5G52450,ATNTT2,ATPUP13,AZG2,BOR5,CHX18,CLC-B,CLPC1,CNGC4,COPT6,GAMMA-TIP,GORK,GPT1,HA1,HA2,HAI2,HMA5,KEA1,KUP6,NHX2,NLM1,NRT1.6,NRT1.8,OPT6,PHO1,PHT1;7,PHT3;2,PHT4;3,PIP1B,RAN1,STP7,SULTR3;2,SULTR3;4,SWEET11,SWEET3,UCP2,UMAMIT14,UMAMIT17,UMAMIT22,UMAMIT33,VHP2;2,…
GO:0042221	response to chemical	102	2654	4.59e-07	AT1G03980.1,AT1G07530.1,AT1G08910.1,AT1G08970.4,AT1G10170.1,AT1G12010.1,AT1G12240.1,AT1G14550.1,AT1G15500.1,AT1G16880.1,AT1G17550.1,AT1G19350.3,AT1G21400.1,AT1G22990.1,AT1G51700.1,AT1G56560.1,AT1G56600.1,AT1G59610.1,AT1G62660.1,AT1G63440.1,AT1G66160.1,AT1G66340.1,AT1G68120.1,AT1G73680.2,AT1G80340.1,AT2G01930.2,AT2G05710.1,AT2G14580.1,AT2G15620.1,AT2G17500.2,AT2G18960.1,AT2G24765.1,AT2G24850.1,AT2…	A/N-InvA,ABCC8,ABCG33,ACO3,ACR11,ALDH2B4,ANNAT7,ARF10,ARF3,AT1G12010,AT1G14550,AT1G21400,AT1G62660,AT2G17500,AT2G26690,AT2G33710,AT2G38330,AT3G28580,AT4G30370,AT5G09800,AT5G38820,AT5G52450,AT5G61890,AT5G65600,ATCS,ATE2,ATHB-7,ATNTT2,BES1,BFRUCT4,BGLU15,BPC1,BPC3,BRU6,BSK5,BT5,BZO2H3,C2,CBL3,CLPC1,CMPG1,CTR1,D6PK,DL3,DOF1,DOX2,DRIP2,EIN4,EMB3001,ERD5,ERF2,ETR1,FBA2,GA3OX2,GAD,GAMMA-TIP,GORK,GR,GRH…
GO:0006793	phosphorus metabolic process	73	1677	9.67e-07	AT1G01050.1,AT1G06020.1,AT1G07430.1,AT1G11050.1,AT1G11340.1,AT1G14700.1,AT1G16130.1,AT1G16440.1,AT1G17550.1,AT1G23870.1,AT1G30120.1,AT1G31190.1,AT1G32380.1,AT1G34300.1,AT1G35710.1,AT1G48490.2,AT1G51690.3,AT1G53430.1,AT1G54220.1,AT1G56130.1,AT1G60940.1,AT1G63180.1,AT1G66340.1,AT1G70290.1,AT1G71810.1,AT1G73670.1,AT2G01890.1,AT2G02800.1,AT2G17370.1,AT2G18620.1,AT2G19190.1,AT2G32260.1,AT2G47650.2,AT3…	AFC1,APK2B,APS3,ARA1,AT1G06020,AT1G11050,AT1G11340,AT1G34300,AT1G35710,AT1G48490,AT1G53430,AT1G54220,AT1G56130,AT1G71810,AT2G18620,AT3G06270,AT3G07690,AT3G49060,AT3G53380,AT3G53810,AT4G27290,AT4G31250,AT5G35580,AT5G65600,AT5G66790,BAM3,BSK5,CCT1,CIPK2,CTR1,D6PK,E1-BETA-1,EFR,EIN4,ETR1,FAB1B,FBA2,FRK1,HAB2,HAI2,HMG2,IKU2,IMPL1,IRE1-1,KEG,LPAT5,MPK15,NEK3,PAP22,PAP28,PAP3,PAP8,PHO1,PLDBETA2,PP2AB1,…
GO:0051234	establishment of localization	87	2170	1.1e-06	AT1G01790.1,AT1G03380.1,AT1G07430.1,AT1G08230.2,AT1G15500.1,AT1G16780.1,AT1G22990.1,AT1G27080.1,AT1G43650.1,AT1G43700.1,AT1G52360.2,AT1G59610.1,AT1G59660.1,AT1G59740.1,AT1G60070.2,AT1G63440.1,AT1G63950.1,AT1G66840.1,AT1G68740.1,AT1G70300.1,AT1G74810.1,AT1G77380.1,AT2G17390.1,AT2G17500.2,AT2G18950.1,AT2G18960.1,AT2G20990.3,AT2G22290.1,AT2G24765.1,AT2G26690.1,AT2G26975.1,AT2G31020.1,AT2G34940.1,AT2…	AAP3,ABCB2,ABCB7,ABCC8,ABCG15,ABCG21,ABCG33,AKR2B,ARF3,AT1G08230,AT1G52360,AT1G59660,AT1G59740,AT1G60070,AT1G63950,AT2G17500,AT2G26690,AT2G38330,AT3G63380,AT4G35380,AT4G39670,AT5G11230,AT5G15240,AT5G33280,AT5G38820,AT5G52450,ATG18D,ATG18G,ATNTT2,ATPUP13,AZG2,BOR5,CEF,CHUP1,CHX18,CLC-B,CLPC1,CNGC4,COPT6,DL3,FAB1B,GAMMA-TIP,GORK,GPT1,HA1,HA2,HAI2,HIPP22,HMA5,HPT1,KEA1,KEG,KUP6,NAKR3,NHX2,NLM1,NRT1.…
GO:0006464	cellular protein modification process	87	2187	1.43e-06	AT1G07430.1,AT1G08910.1,AT1G10170.1,AT1G11050.1,AT1G11340.1,AT1G16130.1,AT1G16440.1,AT1G17550.1,AT1G29340.1,AT1G30810.1,AT1G34300.1,AT1G35710.1,AT1G48490.2,AT1G51690.3,AT1G53430.1,AT1G55270.1,AT1G56130.1,AT1G60940.1,AT1G63800.1,AT1G66160.1,AT1G66340.1,AT1G67340.1,AT1G70320.1,AT1G71810.1,AT1G73670.1,AT1G74770.1,AT2G02800.1,AT2G17730.2,AT2G19190.1,AT2G22680.1,AT2G24540.1,AT2G30580.1,AT2G38920.1,AT2…	AFC1,AFR,APK2B,AT1G11050,AT1G11340,AT1G34300,AT1G35710,AT1G48490,AT1G53430,AT1G55270,AT1G56130,AT1G67340,AT1G71810,AT1G74770,AT2G38920,AT2G42350,AT3G06270,AT3G07620,AT3G24870,AT3G30300,AT3G49060,AT3G53380,AT3G53810,AT3G54100,AT4G22390,AT4G24530,AT4G27290,AT4G27880,AT4G30370,AT4G31250,AT5G09800,AT5G15710,AT5G20260,AT5G22920,AT5G35580,AT5G65600,AT5G66790,ATE2,ATG18D,BAM3,BSK5,BT5,CIPK2,CMPG1,CTR1,D…
GO:0044281	small molecule metabolic process	67	1503	1.43e-06	AT1G05620.1,AT1G06020.1,AT1G06290.1,AT1G08250.1,AT1G09350.1,AT1G10170.1,AT1G15710.1,AT1G17050.1,AT1G17745.2,AT1G18500.1,AT1G25220.2,AT1G27080.1,AT1G30120.1,AT1G31190.1,AT1G32380.1,AT1G53310.3,AT1G54220.1,AT1G55920.1,AT1G56600.1,AT1G63180.1,AT1G73680.2,AT1G78660.3,AT1G80340.1,AT1G80600.1,AT2G02010.1,AT2G05710.1,AT2G15620.1,AT2G17370.1,AT2G18950.1,AT2G19800.1,AT2G24850.1,AT2G26690.1,AT2G29980.1,AT2…	ACO3,ACX3,ADT6,AIM1,ASB1,ASP2,AT1G06020,AT1G15710,AT1G54220,AT2G26690,AT3G02630,AT3G30300,AT3G54100,AT4G24530,AT4G29610,ATCS,BGLU15,CTR1,DHNAT2,DOX2,E1-BETA-1,EDA36,ERD5,FAD3,FBA2,GA3OX2,GAD,GAD4,GGH1,GolS2,GolS3,HMG2,HPT1,IMPL1,KASI,LACS4,LACS7,LOX5,LPAT5,MAML-4,MIOX2,MIOX4,MTO1,NAC102,NFXL1,NIR1,NLP7,NRT1.6,NRT1.8,OMR1,PGDH,PHO1,PPC1,PRS2,SAMDC,SERAT2;1,SPS2,TAT3,THA2,THY-2,UGE2,UGE3,UKL4,URH2,…
GO:1901564	organonitrogen compound metabolic process	138	4116	1.43e-06	AT1G03980.1,AT1G05620.1,AT1G07430.1,AT1G08250.1,AT1G08910.1,AT1G10170.1,AT1G11050.1,AT1G11340.1,AT1G15710.1,AT1G16130.1,AT1G16440.1,AT1G17550.1,AT1G17745.2,AT1G18500.1,AT1G25220.2,AT1G29340.1,AT1G30120.1,AT1G30810.1,AT1G32380.1,AT1G34300.1,AT1G35710.1,AT1G48490.2,AT1G51690.3,AT1G53430.1,AT1G54220.1,AT1G55270.1,AT1G55920.1,AT1G56130.1,AT1G60940.1,AT1G62290.1,AT1G63800.1,AT1G66160.1,AT1G66340.1,AT1…	ADT6,AFC1,AFR,APK2B,ASB1,ASP2,ASPGA1,AT1G11050,AT1G11340,AT1G15710,AT1G34300,AT1G35710,AT1G48490,AT1G53430,AT1G54220,AT1G55270,AT1G56130,AT1G62290,AT1G67340,AT1G71810,AT1G74770,AT2G38920,AT2G42350,AT2G43590,AT3G06270,AT3G07620,AT3G24870,AT3G30300,AT3G49060,AT3G53380,AT3G53810,AT3G54100,AT4G22390,AT4G24530,AT4G27290,AT4G27880,AT4G29610,AT4G30370,AT4G31250,AT5G04170,AT5G09800,AT5G15710,AT5G20260,AT…
GO:0006810	transport	85	2140	1.74e-06	AT1G01790.1,AT1G03380.1,AT1G07430.1,AT1G08230.2,AT1G15500.1,AT1G16780.1,AT1G22990.1,AT1G27080.1,AT1G43650.1,AT1G43700.1,AT1G52360.2,AT1G59610.1,AT1G59660.1,AT1G59740.1,AT1G60070.2,AT1G63440.1,AT1G63950.1,AT1G68740.1,AT1G70300.1,AT1G74810.1,AT1G77380.1,AT2G17390.1,AT2G17500.2,AT2G18950.1,AT2G18960.1,AT2G20990.3,AT2G22290.1,AT2G24765.1,AT2G26690.1,AT2G26975.1,AT2G31020.1,AT2G34940.1,AT2G36830.1,AT2…	AAP3,ABCB2,ABCB7,ABCC8,ABCG15,ABCG21,ABCG33,AKR2B,ARF3,AT1G08230,AT1G52360,AT1G59660,AT1G59740,AT1G60070,AT1G63950,AT2G17500,AT2G26690,AT2G38330,AT3G63380,AT4G35380,AT4G39670,AT5G11230,AT5G15240,AT5G33280,AT5G38820,AT5G52450,ATG18D,ATG18G,ATNTT2,ATPUP13,AZG2,BOR5,CEF,CHX18,CLC-B,CLPC1,CNGC4,COPT6,DL3,FAB1B,GAMMA-TIP,GORK,GPT1,HA1,HA2,HAI2,HIPP22,HMA5,HPT1,KEA1,KEG,KUP6,NAKR3,NHX2,NLM1,NRT1.6,NRT1…
GO:1901700	response to oxygen-containing compound	63	1398	2.11e-06	AT1G08910.1,AT1G08970.4,AT1G12010.1,AT1G12240.1,AT1G16880.1,AT1G17550.1,AT1G19350.3,AT1G21400.1,AT1G51700.1,AT1G56560.1,AT1G56600.1,AT1G59610.1,AT1G62660.1,AT1G66160.1,AT1G66340.1,AT1G80340.1,AT2G05710.1,AT2G14580.1,AT2G15620.1,AT2G18960.1,AT2G24850.1,AT2G26690.1,AT2G28350.1,AT2G30580.1,AT2G46680.1,AT3G04530.1,AT3G06490.1,AT3G11240.1,AT3G15510.1,AT3G17980.1,AT3G28580.1,AT3G30775.1,AT3G48430.1,AT3…	A/N-InvA,ACO3,ACR11,ANNAT7,ARF10,AT1G12010,AT1G21400,AT1G62660,AT2G26690,AT3G28580,AT4G30370,AT5G09800,AT5G38820,AT5G65600,ATE2,ATHB-7,BES1,BFRUCT4,BSK5,BT5,BZO2H3,C2,CMPG1,CTR1,DL3,DOF1,DRIP2,EMB3001,ERD5,ERF2,ETR1,FBA2,GA3OX2,GORK,GR,GolS2,HA1,HAB2,HSFB2A,IRE1-1,KEG,LACS7,MDAR1,MYB108,MYB33,MYB78,NARS1,NF-YC4,NF-YC9,NIR1,NLP7,NRT1.8,PPCK2,PRB1,PRN,REF6,RHD2,RLP52,RVE2,SNRK2.2,TAT3,UBQ10,WRKY8
GO:0006796	phosphate-containing compound metabolic process	70	1636	2.21e-06	AT1G01050.1,AT1G06020.1,AT1G07430.1,AT1G11050.1,AT1G11340.1,AT1G14700.1,AT1G16130.1,AT1G16440.1,AT1G17550.1,AT1G23870.1,AT1G30120.1,AT1G31190.1,AT1G32380.1,AT1G34300.1,AT1G35710.1,AT1G48490.2,AT1G51690.3,AT1G53430.1,AT1G54220.1,AT1G56130.1,AT1G60940.1,AT1G66340.1,AT1G70290.1,AT1G71810.1,AT1G73670.1,AT2G01890.1,AT2G02800.1,AT2G17370.1,AT2G18620.1,AT2G19190.1,AT2G32260.1,AT3G04530.1,AT3G04580.1,AT3…	AFC1,APK2B,APS3,ARA1,AT1G06020,AT1G11050,AT1G11340,AT1G34300,AT1G35710,AT1G48490,AT1G53430,AT1G54220,AT1G56130,AT1G71810,AT2G18620,AT3G06270,AT3G07690,AT3G49060,AT3G53380,AT3G53810,AT4G27290,AT4G31250,AT5G35580,AT5G65600,AT5G66790,BAM3,BSK5,CCT1,CIPK2,CTR1,D6PK,E1-BETA-1,EFR,EIN4,ETR1,FAB1B,FBA2,FRK1,HAB2,HAI2,HMG2,IKU2,IMPL1,IRE1-1,KEG,LPAT5,MPK15,NEK3,PAP22,PAP28,PAP3,PAP8,PLDBETA2,PP2AB1,PPCK2…
GO:0016310	phosphorylation	52	1077	4.4e-06	AT1G06020.1,AT1G11050.1,AT1G11340.1,AT1G16130.1,AT1G16440.1,AT1G30120.1,AT1G31190.1,AT1G32380.1,AT1G34300.1,AT1G35710.1,AT1G48490.2,AT1G53430.1,AT1G54220.1,AT1G56130.1,AT1G60940.1,AT1G66340.1,AT1G71810.1,AT1G73670.1,AT2G02800.1,AT2G19190.1,AT3G04530.1,AT3G04580.1,AT3G14270.1,AT3G19700.1,AT3G48260.1,AT3G49060.1,AT3G50500.2,AT3G51630.1,AT3G53380.1,AT3G53570.1,AT3G53810.1,AT4G00340.1,AT4G14680.1,AT4…	AFC1,APK2B,APS3,ARA1,AT1G06020,AT1G11050,AT1G11340,AT1G34300,AT1G35710,AT1G48490,AT1G53430,AT1G54220,AT1G56130,AT1G71810,AT3G49060,AT3G53380,AT3G53810,AT4G27290,AT4G31250,AT5G35580,AT5G65600,AT5G66790,BAM3,BSK5,CIPK2,CTR1,D6PK,E1-BETA-1,EFR,EIN4,ETR1,FAB1B,FBA2,FRK1,IKU2,IMPL1,IRE1-1,KEG,MPK15,NEK3,PPCK2,PRS2,RHS3,RK3,RLK4,SNRK2.10,SNRK2.2,STY17,UKL4,WAKL2,WNK3,WNK5
GO:0034220	ion transmembrane transport	38	656	4.4e-06	AT1G01790.1,AT1G07430.1,AT1G08230.2,AT1G15500.1,AT1G16780.1,AT1G27080.1,AT1G63440.1,AT1G70300.1,AT1G74810.1,AT1G77380.1,AT2G18960.1,AT2G26975.1,AT2G36830.1,AT2G39510.1,AT2G45960.3,AT3G05030.1,AT3G15990.1,AT3G23430.1,AT3G27170.1,AT3G46980.3,AT3G48850.1,AT3G54700.1,AT3G63380.1,AT4G02050.1,AT4G02700.1,AT4G08300.1,AT4G19030.1,AT4G21680.1,AT4G30190.2,AT5G15240.1,AT5G33280.1,AT5G37500.1,AT5G38820.1,AT5…	AAP3,AT1G08230,AT3G63380,AT5G15240,AT5G33280,AT5G38820,ATNTT2,BOR5,CHX18,CLC-B,CNGC4,COPT6,GAMMA-TIP,GORK,GPT1,HA1,HA2,HAI2,HMA5,KEA1,KUP6,NHX2,NLM1,NRT1.6,NRT1.8,PHO1,PHT1;7,PHT3;2,PHT4;3,PIP1B,RAN1,STP7,SULTR3;2,SULTR3;4,UCP2,UMAMIT14,UMAMIT17,VHP2;2
GO:0006468	protein phosphorylation	42	798	9.65e-06	AT1G11050.1,AT1G11340.1,AT1G16130.1,AT1G16440.1,AT1G34300.1,AT1G35710.1,AT1G48490.2,AT1G53430.1,AT1G56130.1,AT1G60940.1,AT1G66340.1,AT1G71810.1,AT1G73670.1,AT2G02800.1,AT2G19190.1,AT3G04530.1,AT3G04580.1,AT3G19700.1,AT3G48260.1,AT3G49060.1,AT3G50500.2,AT3G51630.1,AT3G53380.1,AT3G53570.1,AT3G53810.1,AT4G00340.1,AT4G20270.1,AT4G21380.1,AT4G27290.1,AT4G31250.1,AT4G35780.1,AT5G03730.1,AT5G07070.1,AT5…	AFC1,APK2B,AT1G11050,AT1G11340,AT1G34300,AT1G35710,AT1G48490,AT1G53430,AT1G56130,AT1G71810,AT3G49060,AT3G53380,AT3G53810,AT4G27290,AT4G31250,AT5G35580,AT5G65600,AT5G66790,BAM3,BSK5,CIPK2,CTR1,D6PK,EFR,EIN4,ETR1,FRK1,IKU2,IRE1-1,KEG,MPK15,NEK3,PPCK2,RHS3,RK3,RLK4,SNRK2.10,SNRK2.2,STY17,WAKL2,WNK3,WNK5
GO:0098656	anion transmembrane transport	21	247	1.45e-05	AT1G08230.2,AT1G15500.1,AT1G27080.1,AT1G74810.1,AT1G77380.1,AT2G39510.1,AT3G15990.1,AT3G23430.1,AT3G27170.1,AT3G46980.3,AT3G48850.1,AT3G54700.1,AT4G02700.1,AT4G08300.1,AT4G19030.1,AT4G21680.1,AT5G15240.1,AT5G33280.1,AT5G38820.1,AT5G54800.1,AT5G58970.1	AAP3,AT1G08230,AT5G15240,AT5G33280,AT5G38820,ATNTT2,BOR5,CLC-B,GPT1,NLM1,NRT1.6,NRT1.8,PHO1,PHT1;7,PHT3;2,PHT4;3,SULTR3;2,SULTR3;4,UCP2,UMAMIT14,UMAMIT17
GO:0055114	oxidation-reduction process	59	1357	1.46e-05	AT1G06290.1,AT1G08570.1,AT1G12010.1,AT1G13110.1,AT1G14550.1,AT1G15710.1,AT1G17650.1,AT1G17745.2,AT1G21400.1,AT1G26420.1,AT1G30120.1,AT1G30710.1,AT1G30760.1,AT1G30810.1,AT1G53310.3,AT1G63340.1,AT1G70680.1,AT1G73680.2,AT1G80340.1,AT2G05710.1,AT2G15620.1,AT2G17370.1,AT2G19800.1,AT2G22830.1,AT2G29980.1,AT2G34490.1,AT2G40890.1,AT2G44350.2,AT2G45560.1,AT2G46660.1,AT3G02630.1,AT3G07690.1,AT3G14690.1,AT3…	ACHT4,ACO3,ACX3,AIM1,ALDH2B4,AT1G12010,AT1G14550,AT1G15710,AT1G21400,AT1G26420,AT1G30710,AT1G30760,AT1G63340,AT1G70680,AT3G02630,AT3G07690,AT3G61400,AT5G01050,AT5G05320,AT5G44360,AT5G44440,ATCS,CYP710A2,CYP71A22,CYP71B11,CYP71B35,CYP71B7,CYP72A15,CYP76C1,CYP78A6,CYP84CYP98A3,DOX2,E1-BETA-1,ERD5,FAD3,GA3OX2,GLYR2,GR,HMG2,JMJ18,LOX5,MDAR1,MIOX2,MIOX4,NAD1C,NIR1,PA2,PGDH,PMSR1,PMSR3,PPC1,PRR2,REF6,R…
GO:0043436	oxoacid metabolic process	47	973	1.62e-05	AT1G06290.1,AT1G08250.1,AT1G10170.1,AT1G15710.1,AT1G17745.2,AT1G18500.1,AT1G25220.2,AT1G27080.1,AT1G30120.1,AT1G53310.3,AT1G54220.1,AT1G55920.1,AT1G73680.2,AT1G78660.3,AT1G80340.1,AT1G80600.1,AT2G02010.1,AT2G05710.1,AT2G15620.1,AT2G18950.1,AT2G19800.1,AT2G24850.1,AT2G26690.1,AT2G29980.1,AT2G44350.2,AT2G44450.1,AT3G01120.1,AT3G02630.1,AT3G04520.1,AT3G10050.1,AT3G22400.1,AT3G23430.1,AT3G30775.1,AT4…	ACO3,ACX3,ADT6,AIM1,ASB1,ASP2,AT1G15710,AT1G54220,AT2G26690,AT3G02630,ATCS,BGLU15,CTR1,DOX2,E1-BETA-1,EDA36,ERD5,FAD3,FBA2,GA3OX2,GAD,GAD4,GGH1,HPT1,KASI,LACS4,LACS7,LOX5,MAML-4,MIOX2,MIOX4,MTO1,NAC102,NFXL1,NIR1,NLP7,NRT1.6,NRT1.8,OMR1,PGDH,PHO1,PPC1,SERAT2;1,TAT3,THA2,THY-2,WIN1
GO:0005975	carbohydrate metabolic process	43	856	1.85e-05	AT1G02640.1,AT1G06020.1,AT1G09350.1,AT1G12240.1,AT1G23210.1,AT1G23870.1,AT1G26560.1,AT1G30120.1,AT1G31190.1,AT1G54220.1,AT1G55740.1,AT1G56560.1,AT1G56600.1,AT1G62660.1,AT1G63180.1,AT1G70290.1,AT1G76130.1,AT2G05710.1,AT2G19800.1,AT2G43590.1,AT2G44450.1,AT3G05820.1,AT3G07690.1,AT3G12500.1,AT3G30300.1,AT3G52600.1,AT3G54100.1,AT3G57270.1,AT3G57520.1,AT4G00110.1,AT4G09740.1,AT4G16130.1,AT4G18990.1,AT4…	A/N-InvA,ACO3,AMY2,ARA1,AT1G06020,AT1G54220,AT1G62660,AT2G43590,AT3G07690,AT3G30300,AT3G54100,AT4G24530,BFRUCT4,BG1,BGAL3,BGLU15,BGLU40,BXL2,CSLD2,CSLG2,CWINV2,DIN10,E1-BETA-1,FBA2,GAE3,GH9B14,GH9B6,GolS2,GolS3,HCHIB,IMPL1,INVH,MIOX2,MIOX4,RFS1,RWP1,SIP2,SUS5,TPS8,TPS9,UGE2,UGE3,XTH29
GO:0044260	cellular macromolecule metabolic process	160	5262	2.08e-05	AT1G03040.1,AT1G06020.1,AT1G07430.1,AT1G07530.1,AT1G08910.1,AT1G08970.4,AT1G10170.1,AT1G11050.1,AT1G11340.1,AT1G16130.1,AT1G16440.1,AT1G17550.1,AT1G18860.1,AT1G19350.3,AT1G21450.1,AT1G22760.1,AT1G23210.1,AT1G26310.1,AT1G29340.1,AT1G29630.2,AT1G30810.1,AT1G34300.1,AT1G35710.1,AT1G43700.1,AT1G48490.2,AT1G51690.3,AT1G51700.1,AT1G53430.1,AT1G55270.1,AT1G56130.1,AT1G60940.1,AT1G61110.1,AT1G63180.1,AT1…	AFC1,AFR,AGL19,AP1,APK2B,ARF10,AT1G03040,AT1G06020,AT1G11050,AT1G11340,AT1G29630,AT1G34300,AT1G35710,AT1G48490,AT1G53430,AT1G55270,AT1G56130,AT1G67340,AT1G68920,AT1G71810,AT1G74770,AT2G33710,AT2G38920,AT2G42350,AT2G43590,AT3G06270,AT3G07620,AT3G24870,AT3G30300,AT3G49060,AT3G50650,AT3G53380,AT3G53810,AT3G54100,AT4G22390,AT4G24530,AT4G27290,AT4G27880,AT4G29100,AT4G30370,AT4G31250,AT5G01380,AT5G0823…
GO:0006811	ion transport	43	869	2.52e-05	AT1G01790.1,AT1G07430.1,AT1G08230.2,AT1G15500.1,AT1G16780.1,AT1G22990.1,AT1G27080.1,AT1G43700.1,AT1G63440.1,AT1G63950.1,AT1G68740.1,AT1G70300.1,AT1G74810.1,AT1G77380.1,AT2G18960.1,AT2G26975.1,AT2G36830.1,AT2G39510.1,AT2G45960.3,AT3G05030.1,AT3G15990.1,AT3G23430.1,AT3G27170.1,AT3G46980.3,AT3G48850.1,AT3G53530.2,AT3G54700.1,AT3G63380.1,AT4G02050.1,AT4G02700.1,AT4G08300.1,AT4G19030.1,AT4G21680.1,AT4…	AAP3,AT1G08230,AT1G63950,AT3G63380,AT5G15240,AT5G33280,AT5G38820,ATNTT2,BOR5,CHX18,CLC-B,CNGC4,COPT6,GAMMA-TIP,GORK,GPT1,HA1,HA2,HAI2,HIPP22,HMA5,KEA1,KUP6,NAKR3,NHX2,NLM1,NRT1.6,NRT1.8,PHO1,PHO1;H1,PHT1;7,PHT3;2,PHT4;3,PIP1B,RAN1,STP7,SULTR3;2,SULTR3;4,UCP2,UMAMIT14,UMAMIT17,VHP2;2,VIP1
GO:0010033	response to organic substance	69	1786	6.64e-05	AT1G08910.1,AT1G08970.4,AT1G12010.1,AT1G12240.1,AT1G16880.1,AT1G17550.1,AT1G19350.3,AT1G21400.1,AT1G51700.1,AT1G56600.1,AT1G59610.1,AT1G62660.1,AT1G66160.1,AT1G66340.1,AT1G68120.1,AT1G80340.1,AT2G01930.2,AT2G05710.1,AT2G14580.1,AT2G17500.2,AT2G18960.1,AT2G24850.1,AT2G26690.1,AT2G28350.1,AT2G33710.2,AT2G44450.1,AT2G46680.1,AT3G04530.1,AT3G04580.1,AT3G06490.1,AT3G11240.1,AT3G15510.1,AT3G17980.1,AT3…	ACO3,ACR11,ARF10,AT1G12010,AT1G21400,AT1G62660,AT2G17500,AT2G26690,AT2G33710,AT3G28580,AT4G30370,AT5G09800,AT5G38820,AT5G61890,AT5G65600,ATE2,ATHB-7,BES1,BFRUCT4,BGLU15,BPC1,BPC3,BRU6,BSK5,BT5,BZO2H3,C2,CLPC1,CMPG1,CTR1,D6PK,DL3,DOF1,EIN4,EMB3001,ERF2,ETR1,FBA2,GA3OX2,GORK,GRH1,GolS2,HA1,HAB2,HB-8,HSFB2A,IRE1-1,KEG,MDAR1,MYB108,MYB33,MYB78,NARS1,NF-YC4,NF-YC9,PPCK2,PRB1,PRN,RAN1,REF6,RHD2,RLP52,R…
GO:0044267	cellular protein metabolic process	97	2826	6.64e-05	AT1G07430.1,AT1G08910.1,AT1G10170.1,AT1G11050.1,AT1G11340.1,AT1G16130.1,AT1G16440.1,AT1G17550.1,AT1G29340.1,AT1G30810.1,AT1G34300.1,AT1G35710.1,AT1G48490.2,AT1G51690.3,AT1G53430.1,AT1G55270.1,AT1G56130.1,AT1G60940.1,AT1G63800.1,AT1G66160.1,AT1G66340.1,AT1G67340.1,AT1G70320.1,AT1G71810.1,AT1G73670.1,AT1G74770.1,AT2G02800.1,AT2G17730.2,AT2G19190.1,AT2G22680.1,AT2G24540.1,AT2G30440.1,AT2G30580.1,AT2…	AFC1,AFR,APK2B,AT1G11050,AT1G11340,AT1G34300,AT1G35710,AT1G48490,AT1G53430,AT1G55270,AT1G56130,AT1G67340,AT1G71810,AT1G74770,AT2G38920,AT2G42350,AT3G06270,AT3G07620,AT3G24870,AT3G30300,AT3G49060,AT3G53380,AT3G53810,AT3G54100,AT4G22390,AT4G24530,AT4G27290,AT4G27880,AT4G30370,AT4G31250,AT5G09800,AT5G15710,AT5G20260,AT5G22920,AT5G35580,AT5G65600,AT5G66790,ATE2,ATG18D,BAM3,BSK5,BT5,CIPK2,CMPG1,CTR1,D…
GO:0006820	anion transport	23	335	8.97e-05	AT1G08230.2,AT1G15500.1,AT1G27080.1,AT1G43700.1,AT1G68740.1,AT1G74810.1,AT1G77380.1,AT2G39510.1,AT3G15990.1,AT3G23430.1,AT3G27170.1,AT3G46980.3,AT3G48850.1,AT3G54700.1,AT4G02700.1,AT4G08300.1,AT4G19030.1,AT4G21680.1,AT5G15240.1,AT5G33280.1,AT5G38820.1,AT5G54800.1,AT5G58970.1	AAP3,AT1G08230,AT5G15240,AT5G33280,AT5G38820,ATNTT2,BOR5,CLC-B,GPT1,NLM1,NRT1.6,NRT1.8,PHO1,PHO1;H1,PHT1;7,PHT3;2,PHT4;3,SULTR3;2,SULTR3;4,UCP2,UMAMIT14,UMAMIT17,VIP1
GO:0001101	response to acid chemical	47	1058	0.00011	AT1G08910.1,AT1G08970.4,AT1G12010.1,AT1G12240.1,AT1G17550.1,AT1G56600.1,AT1G59610.1,AT1G62660.1,AT1G66340.1,AT1G80340.1,AT2G05710.1,AT2G14580.1,AT2G15620.1,AT2G18960.1,AT2G24850.1,AT2G26690.1,AT2G28350.1,AT2G30580.1,AT2G46680.1,AT3G06490.1,AT3G11240.1,AT3G15510.1,AT3G17980.1,AT3G28580.1,AT3G30775.1,AT3G50500.2,AT3G52880.2,AT3G59220.1,AT4G05320.2,AT4G21680.1,AT4G24020.1,AT4G37610.1,AT4G38970.1,AT5…	ACO3,ANNAT7,ARF10,AT1G12010,AT1G62660,AT2G26690,AT3G28580,AT5G65600,ATE2,ATHB-7,BFRUCT4,BSK5,BT5,BZO2H3,C2,DL3,DRIP2,EMB3001,ERD5,ERF2,ETR1,FBA2,GA3OX2,GORK,GolS2,HA1,HAB2,IRE1-1,KEG,LACS7,MDAR1,MYB108,MYB33,MYB78,NARS1,NF-YC4,NF-YC9,NIR1,NLP7,NRT1.8,PRB1,PRN,RVE2,SNRK2.2,TAT3,UBQ10,WRKY8
GO:0006807	nitrogen compound metabolic process	199	7152	0.00017	AT1G03040.1,AT1G03980.1,AT1G05620.1,AT1G07430.1,AT1G07530.1,AT1G08250.1,AT1G08910.1,AT1G08970.4,AT1G10170.1,AT1G11050.1,AT1G11340.1,AT1G15710.1,AT1G16130.1,AT1G16440.1,AT1G17550.1,AT1G17745.2,AT1G18500.1,AT1G18860.1,AT1G19350.3,AT1G21450.1,AT1G22760.1,AT1G25220.2,AT1G26310.1,AT1G26820.1,AT1G27080.1,AT1G29340.1,AT1G29630.2,AT1G30120.1,AT1G30810.1,AT1G32380.1,AT1G34300.1,AT1G35710.1,AT1G43700.1,AT1…	ADT6,AFC1,AFR,AGL19,AP1,APK2B,ARF10,ASB1,ASP2,ASPGA1,AT1G03040,AT1G11050,AT1G11340,AT1G15710,AT1G29630,AT1G34300,AT1G35710,AT1G48490,AT1G53430,AT1G54220,AT1G55270,AT1G56130,AT1G62290,AT1G67340,AT1G68920,AT1G71810,AT1G74770,AT2G26690,AT2G33710,AT2G38920,AT2G42350,AT2G43590,AT3G06270,AT3G07620,AT3G24870,AT3G30300,AT3G49060,AT3G50650,AT3G53380,AT3G53810,AT3G54100,AT4G22390,AT4G24530,AT4G27290,AT4G27…
GO:0019538	protein metabolic process	102	3107	0.0002	AT1G07430.1,AT1G08910.1,AT1G10170.1,AT1G11050.1,AT1G11340.1,AT1G16130.1,AT1G16440.1,AT1G17550.1,AT1G29340.1,AT1G30810.1,AT1G34300.1,AT1G35710.1,AT1G48490.2,AT1G51690.3,AT1G53430.1,AT1G55270.1,AT1G56130.1,AT1G60940.1,AT1G62290.1,AT1G63800.1,AT1G66160.1,AT1G66340.1,AT1G67340.1,AT1G70320.1,AT1G71810.1,AT1G73670.1,AT1G74770.1,AT1G78660.3,AT2G02800.1,AT2G17730.2,AT2G19190.1,AT2G22680.1,AT2G24540.1,AT2…	AFC1,AFR,APK2B,ASPGA1,AT1G11050,AT1G11340,AT1G34300,AT1G35710,AT1G48490,AT1G53430,AT1G55270,AT1G56130,AT1G62290,AT1G67340,AT1G71810,AT1G74770,AT2G38920,AT2G42350,AT3G06270,AT3G07620,AT3G24870,AT3G30300,AT3G49060,AT3G53380,AT3G53810,AT3G54100,AT4G22390,AT4G24530,AT4G27290,AT4G27880,AT4G30370,AT4G31250,AT5G04170,AT5G09800,AT5G15710,AT5G20260,AT5G22920,AT5G35580,AT5G65600,AT5G66790,ATE2,ATG18D,BAM3,…
GO:0015698	inorganic anion transport	13	126	0.00029	AT1G27080.1,AT1G43700.1,AT1G68740.1,AT1G74810.1,AT3G15990.1,AT3G23430.1,AT3G27170.1,AT3G48850.1,AT3G54700.1,AT4G02700.1,AT4G19030.1,AT4G21680.1,AT5G33280.1	AT5G33280,BOR5,CLC-B,NLM1,NRT1.6,NRT1.8,PHO1,PHO1;H1,PHT1;7,PHT3;2,SULTR3;2,SULTR3;4,VIP1
GO:0006950	response to stress	96	2932	0.00042	AT1G03380.1,AT1G08910.1,AT1G09350.1,AT1G10170.1,AT1G12010.1,AT1G14550.1,AT1G16880.1,AT1G21400.1,AT1G22990.1,AT1G23870.1,AT1G29340.1,AT1G29630.2,AT1G43700.1,AT1G51760.1,AT1G53310.3,AT1G55920.1,AT1G56560.1,AT1G56600.1,AT1G60940.1,AT1G63440.1,AT1G66340.1,AT1G68740.1,AT1G70290.1,AT1G73680.2,AT1G80600.1,AT2G02800.1,AT2G05710.1,AT2G14580.1,AT2G18960.1,AT2G19190.1,AT2G21970.1,AT2G24850.1,AT2G26690.1,AT2…	A/N-InvA,ACO3,ACR11,AGL19,ANNAT7,APK2B,APS3,AT1G12010,AT1G14550,AT1G21400,AT1G29630,AT2G26690,AT2G43590,AT3G07690,AT3G14460,AT3G28580,AT3G53810,AT4G33070,AT5G05110,AT5G35580,AT5G38820,AT5G44440,AT5G45560,AT5G61890,AT5G65600,ATE2,ATG18G,ATHB-7,At2g21970,BG1,BGLU15,BSK5,BT5,C2,CEF,CNGC4,CSLD2,CTR1,DOX2,DRIP2,EFR,EMB3001,ERD5,ERF2,ETR1,FRK1,GORK,GR,GRH1,GolS2,GolS3,HA1,HCHIB,HIPP22,HMA5,HSC70-1,IAR3…
GO:0009725	response to hormone	58	1502	0.00042	AT1G08910.1,AT1G08970.4,AT1G12240.1,AT1G16880.1,AT1G17550.1,AT1G19350.3,AT1G56600.1,AT1G59610.1,AT1G62660.1,AT1G66340.1,AT1G68120.1,AT1G80340.1,AT2G01930.2,AT2G05710.1,AT2G14580.1,AT2G17500.2,AT2G18960.1,AT2G24850.1,AT2G26690.1,AT2G28350.1,AT2G33710.2,AT2G44450.1,AT2G46680.1,AT3G04580.1,AT3G06490.1,AT3G11240.1,AT3G15510.1,AT3G17980.1,AT3G28580.1,AT3G48430.1,AT3G50500.2,AT3G52880.2,AT3G59220.1,AT4…	ACO3,ACR11,ARF10,AT1G62660,AT2G17500,AT2G26690,AT2G33710,AT3G28580,AT5G38820,AT5G61890,AT5G65600,ATE2,ATHB-7,BES1,BFRUCT4,BGLU15,BPC1,BPC3,BRU6,BSK5,BT5,BZO2H3,C2,CLPC1,CTR1,D6PK,DL3,EIN4,EMB3001,ERF2,ETR1,FBA2,GA3OX2,GORK,GRH1,GolS2,HA1,HAB2,HB-8,IRE1-1,KEG,MDAR1,MYB108,MYB33,MYB78,NARS1,NF-YC4,NF-YC9,PRB1,PRN,RAN1,REF6,RVE2,SNRK2.2,TAT3,TOE2,UBQ10,WRKY8
GO:0097305	response to alcohol	28	517	0.00043	AT1G08910.1,AT1G08970.4,AT1G12240.1,AT1G17550.1,AT1G56600.1,AT1G59610.1,AT1G62660.1,AT1G66340.1,AT2G05710.1,AT2G18960.1,AT2G28350.1,AT2G46680.1,AT3G04530.1,AT3G06490.1,AT3G11240.1,AT3G17980.1,AT3G28580.1,AT3G50500.2,AT3G59220.1,AT4G38970.1,AT5G13530.1,AT5G28770.2,AT5G37260.1,AT5G37500.1,AT5G46350.1,AT5G49620.2,AT5G59010.1,AT5G63470.1	ACO3,ARF10,AT1G62660,AT3G28580,ATE2,ATHB-7,BFRUCT4,BSK5,BZO2H3,C2,DL3,EMB3001,ETR1,FBA2,GORK,GolS2,HA1,HAB2,KEG,MYB108,MYB78,NF-YC4,NF-YC9,PPCK2,PRN,RVE2,SNRK2.2,WRKY8
GO:0019752	carboxylic acid metabolic process	39	863	0.00048	AT1G06290.1,AT1G08250.1,AT1G10170.1,AT1G15710.1,AT1G17745.2,AT1G18500.1,AT1G25220.2,AT1G30120.1,AT1G53310.3,AT1G54220.1,AT1G55920.1,AT1G73680.2,AT1G78660.3,AT1G80340.1,AT1G80600.1,AT2G02010.1,AT2G05710.1,AT2G18950.1,AT2G19800.1,AT2G24850.1,AT2G29980.1,AT2G44350.2,AT3G01120.1,AT3G02630.1,AT3G04520.1,AT3G10050.1,AT3G22400.1,AT3G30775.1,AT4G13890.1,AT4G23850.1,AT4G26260.2,AT4G29010.1,AT4G34570.1,AT4…	ACO3,ACX3,ADT6,AIM1,ASB1,ASP2,AT1G15710,AT1G54220,AT3G02630,ATCS,CTR1,DOX2,E1-BETA-1,EDA36,ERD5,FAD3,FBA2,GA3OX2,GAD,GAD4,GGH1,HPT1,KASI,LACS4,LACS7,LOX5,MAML-4,MIOX2,MIOX4,MTO1,NFXL1,OMR1,PGDH,PPC1,SERAT2;1,TAT3,THA2,THY-2,WIN1
GO:0044283	small molecule biosynthetic process	32	647	0.00055	AT1G08250.1,AT1G10170.1,AT1G15710.1,AT1G17050.1,AT1G17745.2,AT1G18500.1,AT1G25220.2,AT1G30120.1,AT1G31190.1,AT1G54220.1,AT1G55920.1,AT1G73680.2,AT1G80340.1,AT1G80600.1,AT2G18950.1,AT2G19800.1,AT2G29980.1,AT3G01120.1,AT3G02470.1,AT3G02630.1,AT3G04520.1,AT3G10050.1,AT3G22400.1,AT4G13890.1,AT4G26260.2,AT4G26510.1,AT4G29010.1,AT4G34570.1,AT4G38970.1,AT5G03730.1,AT5G46290.3,AT5G48950.1	ADT6,AIM1,ASB1,AT1G15710,AT1G54220,AT3G02630,CTR1,DHNAT2,DOX2,E1-BETA-1,EDA36,FAD3,FBA2,GA3OX2,HPT1,IMPL1,KASI,LOX5,MAML-4,MIOX2,MIOX4,MTO1,NFXL1,OMR1,PGDH,SAMDC,SERAT2;1,SPS2,THA2,THY-2,UKL4,WIN1
GO:0042493	response to drug	28	533	0.00066	AT1G15500.1,AT1G51700.1,AT1G56560.1,AT1G66160.1,AT2G14580.1,AT2G36830.1,AT2G37280.1,AT2G38330.1,AT2G39510.1,AT3G04530.1,AT3G21250.2,AT3G28580.1,AT4G05320.2,AT4G19030.1,AT4G30370.1,AT4G37610.1,AT5G09800.1,AT5G24360.2,AT5G25910.1,AT5G27600.1,AT5G37260.1,AT5G38820.1,AT5G46350.1,AT5G47220.1,AT5G51060.1,AT5G52450.1,AT5G62020.1,AT5G65600.1	A/N-InvA,ABCC8,ABCG33,AT2G38330,AT3G28580,AT4G30370,AT5G09800,AT5G38820,AT5G52450,AT5G65600,ATNTT2,BT5,CMPG1,DOF1,ERF2,GAMMA-TIP,HSFB2A,IRE1-1,LACS7,NLM1,PPCK2,PRB1,RHD2,RLP52,RVE2,UBQ10,UMAMIT14,WRKY8
GO:0046394	carboxylic acid biosynthetic process	27	506	0.0007	AT1G08250.1,AT1G10170.1,AT1G15710.1,AT1G17745.2,AT1G18500.1,AT1G25220.2,AT1G30120.1,AT1G54220.1,AT1G55920.1,AT1G73680.2,AT1G80340.1,AT1G80600.1,AT2G18950.1,AT2G19800.1,AT2G29980.1,AT3G01120.1,AT3G02630.1,AT3G04520.1,AT3G10050.1,AT3G22400.1,AT4G13890.1,AT4G26260.2,AT4G29010.1,AT4G34570.1,AT4G38970.1,AT5G03730.1,AT5G46290.3	ADT6,AIM1,ASB1,AT1G15710,AT1G54220,AT3G02630,CTR1,DOX2,E1-BETA-1,EDA36,FAD3,FBA2,GA3OX2,HPT1,KASI,LOX5,MAML-4,MIOX2,MIOX4,MTO1,NFXL1,OMR1,PGDH,SERAT2;1,THA2,THY-2,WIN1
GO:0009737	response to abscisic acid	27	511	0.00079	AT1G08910.1,AT1G08970.4,AT1G12240.1,AT1G17550.1,AT1G56600.1,AT1G59610.1,AT1G62660.1,AT1G66340.1,AT2G05710.1,AT2G18960.1,AT2G28350.1,AT2G46680.1,AT3G06490.1,AT3G11240.1,AT3G17980.1,AT3G28580.1,AT3G50500.2,AT3G59220.1,AT4G38970.1,AT5G13530.1,AT5G28770.2,AT5G37260.1,AT5G37500.1,AT5G46350.1,AT5G49620.2,AT5G59010.1,AT5G63470.1	ACO3,ARF10,AT1G62660,AT3G28580,ATE2,ATHB-7,BFRUCT4,BSK5,BZO2H3,C2,DL3,EMB3001,ETR1,FBA2,GORK,GolS2,HA1,HAB2,KEG,MYB108,MYB78,NF-YC4,NF-YC9,PRN,RVE2,SNRK2.2,WRKY8
GO:0065007	biological regulation	150	5235	0.00087	AT1G01050.1,AT1G01790.1,AT1G01950.3,AT1G03040.1,AT1G07430.1,AT1G07530.1,AT1G08570.1,AT1G08910.1,AT1G08970.4,AT1G10170.1,AT1G12010.1,AT1G12240.1,AT1G16130.1,AT1G16440.1,AT1G17550.1,AT1G18860.1,AT1G19350.3,AT1G21450.1,AT1G22760.1,AT1G22990.1,AT1G25220.2,AT1G26310.1,AT1G30810.1,AT1G31190.1,AT1G43700.1,AT1G48490.2,AT1G51690.3,AT1G51700.1,AT1G59610.1,AT1G60940.1,AT1G61110.1,AT1G62660.1,AT1G63950.1,AT1…	ACHT4,AFC1,AFR,AGL19,AIM1,AKR2B,AP1,APK2B,ARF10,ARK2,ASB1,AT1G03040,AT1G12010,AT1G48490,AT1G62660,AT1G63950,AT1G68920,AT2G17500,AT2G20110,AT2G33710,AT3G14460,AT3G24870,AT3G50650,AT4G29100,AT4G35380,AT5G01380,AT5G05110,AT5G08230,AT5G12150,AT5G22920,AT5G33280,AT5G35580,AT5G61890,AT5G65600,AT5G66790,ATE2,ATHB-7,BAM3,BBX30,BBX31,BES1,BFRUCT4,BOR5,BPC1,BPC3,BRU6,BSK5,BT5,BZO2H3,C2,CAL,CBL3,CHX18,CIPK2…
GO:0050789	regulation of biological process	135	4623	0.0011	AT1G01790.1,AT1G01950.3,AT1G03040.1,AT1G07430.1,AT1G07530.1,AT1G08570.1,AT1G08910.1,AT1G08970.4,AT1G10170.1,AT1G12240.1,AT1G16130.1,AT1G16440.1,AT1G17550.1,AT1G18860.1,AT1G19350.3,AT1G21450.1,AT1G22760.1,AT1G25220.2,AT1G26310.1,AT1G30810.1,AT1G31190.1,AT1G43700.1,AT1G48490.2,AT1G51690.3,AT1G51700.1,AT1G59610.1,AT1G60940.1,AT1G61110.1,AT1G62660.1,AT1G66340.1,AT1G68120.1,AT1G68920.1,AT1G69120.1,AT1…	ACHT4,AFC1,AFR,AGL19,AKR2B,AP1,APK2B,ARF10,ARK2,ASB1,AT1G03040,AT1G48490,AT1G62660,AT1G68920,AT2G17500,AT2G20110,AT2G33710,AT3G14460,AT3G24870,AT3G50650,AT4G29100,AT4G35380,AT5G01380,AT5G05110,AT5G08230,AT5G12150,AT5G22920,AT5G33280,AT5G35580,AT5G61890,AT5G65600,AT5G66790,ATE2,ATHB-7,BAM3,BBX30,BBX31,BES1,BFRUCT4,BPC1,BPC3,BSK5,BT5,BZO2H3,C2,CAL,CIPK2,CLC-B,CLPC1,COL9,CTR1,CYP78A6,D6PK,DL3,DOF1,E…
GO:0033993	response to lipid	32	691	0.0016	AT1G08910.1,AT1G08970.4,AT1G12010.1,AT1G12240.1,AT1G17550.1,AT1G19350.3,AT1G56600.1,AT1G59610.1,AT1G62660.1,AT1G66340.1,AT1G80340.1,AT2G05710.1,AT2G18960.1,AT2G28350.1,AT2G46680.1,AT3G06490.1,AT3G11240.1,AT3G17980.1,AT3G28580.1,AT3G48430.1,AT3G50500.2,AT3G59220.1,AT4G38970.1,AT5G06100.2,AT5G13530.1,AT5G28770.2,AT5G37260.1,AT5G37500.1,AT5G46350.1,AT5G49620.2,AT5G59010.1,AT5G63470.1	ACO3,ARF10,AT1G12010,AT1G62660,AT3G28580,ATE2,ATHB-7,BES1,BFRUCT4,BSK5,BZO2H3,C2,DL3,EMB3001,ETR1,FBA2,GA3OX2,GORK,GolS2,HA1,HAB2,KEG,MYB108,MYB33,MYB78,NF-YC4,NF-YC9,PRN,REF6,RVE2,SNRK2.2,WRKY8
GO:0009058	biosynthetic process	125	4258	0.0018	AT1G03040.1,AT1G03980.1,AT1G06020.1,AT1G07530.1,AT1G08250.1,AT1G08970.4,AT1G10170.1,AT1G12010.1,AT1G13110.1,AT1G15710.1,AT1G17050.1,AT1G17745.2,AT1G18500.1,AT1G18860.1,AT1G19350.3,AT1G21450.1,AT1G23870.1,AT1G25220.2,AT1G26310.1,AT1G30120.1,AT1G30810.1,AT1G31190.1,AT1G32380.1,AT1G43700.1,AT1G51700.1,AT1G54220.1,AT1G55920.1,AT1G61110.1,AT1G63180.1,AT1G66340.1,AT1G68120.1,AT1G68920.1,AT1G69120.1,AT1…	ACS1,ADT6,AGL19,AIM1,AP1,APS3,ARF10,ASB1,ASP2,AT1G03040,AT1G06020,AT1G12010,AT1G15710,AT1G54220,AT1G68920,AT2G18620,AT2G33710,AT3G02630,AT3G07620,AT3G30300,AT3G50650,AT3G54100,AT4G24530,AT4G29100,AT5G01380,AT5G05320,AT5G08230,AT5G20260,AT5G61890,ATG18D,ATHB-7,BES1,BPC1,BPC3,BZO2H3,CAL,CCT1,CSLD2,CSLG2,CTR1,CYP710A2,CYP71A22,CYP71B11,CYP71B35,CYP71B7,CYP76C1,CYP78A6,CYP84CYP98A3,DHNAT2,DOF1,DOX2,E…
GO:0031667	response to nutrient levels	14	183	0.002	AT1G03380.1,AT1G21400.1,AT1G27080.1,AT1G43700.1,AT1G53310.3,AT1G55920.1,AT1G68740.1,AT2G05710.1,AT3G04530.1,AT3G23430.1,AT3G28580.1,AT4G03190.1,AT4G14680.1,AT5G51060.1	ACO3,APS3,AT1G21400,AT3G28580,ATG18G,GRH1,NRT1.6,PHO1,PHO1;H1,PPC1,PPCK2,RHD2,SERAT2;1,VIP1
GO:0043412	macromolecule modification	88	2763	0.002	AT1G07430.1,AT1G08910.1,AT1G10170.1,AT1G11050.1,AT1G11340.1,AT1G16130.1,AT1G16440.1,AT1G17550.1,AT1G29340.1,AT1G30810.1,AT1G34300.1,AT1G35710.1,AT1G48490.2,AT1G51690.3,AT1G53430.1,AT1G55270.1,AT1G56130.1,AT1G60940.1,AT1G63800.1,AT1G66160.1,AT1G66340.1,AT1G67340.1,AT1G70320.1,AT1G71810.1,AT1G73670.1,AT1G74770.1,AT2G02800.1,AT2G17730.2,AT2G19190.1,AT2G22680.1,AT2G24540.1,AT2G30580.1,AT2G38920.1,AT2…	AFC1,AFR,APK2B,AT1G11050,AT1G11340,AT1G34300,AT1G35710,AT1G48490,AT1G53430,AT1G55270,AT1G56130,AT1G67340,AT1G71810,AT1G74770,AT2G38920,AT2G42350,AT3G06270,AT3G07620,AT3G24870,AT3G30300,AT3G49060,AT3G53380,AT3G53810,AT3G54100,AT4G22390,AT4G24530,AT4G27290,AT4G27880,AT4G30370,AT4G31250,AT5G09800,AT5G15710,AT5G20260,AT5G22920,AT5G35580,AT5G51140,AT5G65600,AT5G66790,ATE2,ATG18D,BAM3,BSK5,BT5,CIPK2,CM…
GO:0098660	inorganic ion transmembrane transport	22	398	0.0021	AT1G01790.1,AT1G07430.1,AT1G16780.1,AT1G63440.1,AT1G70300.1,AT2G18960.1,AT2G26975.1,AT3G05030.1,AT3G15990.1,AT3G23430.1,AT3G27170.1,AT3G48850.1,AT3G63380.1,AT4G02050.1,AT4G02700.1,AT4G30190.2,AT5G33280.1,AT5G37500.1,AT5G41610.1,AT5G44790.1,AT5G54250.2,AT5G58970.1	AT3G63380,AT5G33280,CHX18,CLC-B,CNGC4,COPT6,GORK,HA1,HA2,HAI2,HMA5,KEA1,KUP6,NHX2,PHO1,PHT3;2,RAN1,STP7,SULTR3;2,SULTR3;4,UCP2,VHP2;2
GO:1901575	organic substance catabolic process	51	1377	0.0028	AT1G05620.1,AT1G06290.1,AT1G22760.1,AT1G23210.1,AT1G30120.1,AT1G31190.1,AT1G53990.1,AT1G54220.1,AT1G56560.1,AT1G62290.1,AT1G63800.1,AT2G17730.2,AT2G19800.1,AT2G38920.1,AT2G42350.1,AT2G43590.1,AT2G44450.1,AT2G44810.1,AT3G04520.1,AT3G07690.1,AT3G11240.1,AT3G12500.1,AT3G26430.1,AT3G30775.1,AT3G45010.1,AT3G52020.1,AT3G57140.2,AT3G57520.1,AT3G60020.1,AT4G00240.1,AT4G02890.3,AT4G03510.1,AT4G09740.1,AT4…	A/N-InvA,ACX3,AIM1,AT1G54220,AT1G62290,AT2G38920,AT2G42350,AT2G43590,AT3G07690,AT3G26430,AT4G22390,AT4G27880,AT4G29610,AT4G30370,AT5G01050,AT5G15710,ATE2,BGLU15,BT5,DAD1,E1-BETA-1,ENDO4,ERD5,FBA2,GH9B14,GH9B6,GLIP3,HCHIB,IMPL1,MIOX2,MIOX4,NIP2,PAB3,PLDBETA2,RD19,RD21B,RHF2A,RIN3,RMA1,SDP1-LIKE,SIP2,SK5,THA2,UBC5,UBQ14,UBQ4,URH2,XDH2,scpl39,scpl47,scpl48
GO:0007154	cell communication	61	1749	0.0029	AT1G08970.4,AT1G11340.1,AT1G12240.1,AT1G16130.1,AT1G16440.1,AT1G17550.1,AT1G19350.3,AT1G21400.1,AT1G27080.1,AT1G31190.1,AT1G34300.1,AT1G43700.1,AT1G48490.2,AT1G53310.3,AT1G55920.1,AT1G60940.1,AT1G62660.1,AT1G66340.1,AT1G68740.1,AT1G73670.1,AT1G80010.1,AT1G80340.1,AT2G02800.1,AT2G17500.2,AT2G24540.1,AT2G28350.1,AT2G33710.2,AT3G04530.1,AT3G04580.1,AT3G14460.1,AT3G17980.1,AT3G23430.1,AT3G46530.1,AT3…	AFR,APK2B,APS3,ARF10,AT1G11340,AT1G21400,AT1G34300,AT1G48490,AT1G62660,AT2G17500,AT2G33710,AT3G14460,AT4G27290,AT5G12150,AT5G35580,AT5G61890,AT5G65600,AT5G66790,BES1,BFRUCT4,BSK5,C2,CIPK2,CTR1,D6PK,EFR,EIN4,ERF2,ETR1,FRS8,GA3OX2,GRH1,HAB2,IMPL1,IRE1-1,KEG,MPK15,MYB33,NF-YC4,NF-YC9,NRT1.6,PHO1,PHO1;H1,PPC1,PPCK2,PRN,RAN1,RHS3,RK3,RLK4,RPP13,SERAT2;1,SNRK2.10,SNRK2.2,STY17,TOE2,UVR8,VIP1,WAKL2,WNK3…
GO:0050794	regulation of cellular process	121	4167	0.0034	AT1G01790.1,AT1G01950.3,AT1G03040.1,AT1G07430.1,AT1G07530.1,AT1G08570.1,AT1G08910.1,AT1G08970.4,AT1G10170.1,AT1G12240.1,AT1G16130.1,AT1G16440.1,AT1G17550.1,AT1G18860.1,AT1G19350.3,AT1G21450.1,AT1G22760.1,AT1G25220.2,AT1G26310.1,AT1G30810.1,AT1G31190.1,AT1G43700.1,AT1G48490.2,AT1G51690.3,AT1G51700.1,AT1G59610.1,AT1G60940.1,AT1G61110.1,AT1G62660.1,AT1G66340.1,AT1G68120.1,AT1G68920.1,AT1G69120.1,AT1…	ACHT4,AFC1,AFR,AGL19,AKR2B,AP1,APK2B,ARF10,ARK2,ASB1,AT1G03040,AT1G48490,AT1G62660,AT1G68920,AT2G17500,AT2G20110,AT2G33710,AT3G14460,AT3G50650,AT4G29100,AT4G35380,AT5G01380,AT5G05110,AT5G08230,AT5G12150,AT5G22920,AT5G35580,AT5G61890,AT5G65600,AT5G66790,ATHB-7,BBX31,BES1,BFRUCT4,BPC1,BPC3,BSK5,BT5,BZO2H3,C2,CAL,CIPK2,CLPC1,COL9,CTR1,D6PK,DL3,DOF1,EDA39,EFR,EIN4,EMB3001,ERF2,ETR1,FRS8,GA3OX2,GR,GRH…
GO:0009056	catabolic process	56	1587	0.0041	AT1G03380.1,AT1G05620.1,AT1G06290.1,AT1G14550.1,AT1G22760.1,AT1G23210.1,AT1G30120.1,AT1G31190.1,AT1G53990.1,AT1G54220.1,AT1G56560.1,AT1G62290.1,AT1G63800.1,AT2G17730.2,AT2G19800.1,AT2G38920.1,AT2G42350.1,AT2G43590.1,AT2G44450.1,AT2G44810.1,AT3G04520.1,AT3G07690.1,AT3G11240.1,AT3G12500.1,AT3G26430.1,AT3G30775.1,AT3G45010.1,AT3G52020.1,AT3G56440.1,AT3G57140.2,AT3G57520.1,AT3G60020.1,AT4G00240.1,AT4…	A/N-InvA,ACX3,AIM1,AT1G14550,AT1G54220,AT1G62290,AT2G38920,AT2G42350,AT2G43590,AT3G07690,AT3G26430,AT4G22390,AT4G27880,AT4G29610,AT4G30370,AT5G01050,AT5G15710,ATE2,ATG18D,ATG18G,BGLU15,BT5,DAD1,E1-BETA-1,ENDO4,ERD5,FBA2,GH9B14,GH9B6,GLIP3,HCHIB,IMPL1,IRE1-1,MIOX2,MIOX4,NIP2,PA2,PAB3,PLDBETA2,RD19,RD21B,RHF2A,RIN3,RMA1,SDP1-LIKE,SIP2,SK5,THA2,UBC5,UBQ14,UBQ4,URH2,XDH2,scpl39,scpl47,scpl48
GO:0009605	response to external stimulus	53	1488	0.0049	AT1G03380.1,AT1G10170.1,AT1G12240.1,AT1G21400.1,AT1G27080.1,AT1G29340.1,AT1G43700.1,AT1G53310.3,AT1G55920.1,AT1G59740.1,AT1G62660.1,AT1G66340.1,AT1G68740.1,AT1G80010.1,AT1G80600.1,AT2G05710.1,AT2G14580.1,AT2G19190.1,AT2G22680.1,AT2G24540.1,AT2G39200.1,AT3G04530.1,AT3G06490.1,AT3G07690.1,AT3G11240.1,AT3G11650.1,AT3G12500.1,AT3G23430.1,AT3G28580.1,AT3G30775.1,AT3G46530.1,AT3G52880.2,AT3G53810.1,AT4…	ACO3,AFR,APS3,AT1G21400,AT1G59740,AT1G62660,AT3G07690,AT3G28580,AT3G53810,AT5G52450,AT5G61890,AT5G65600,ATE2,ATG18G,BFRUCT4,CNGC4,EFR,ERD5,ERF2,ETR1,FRK1,FRS8,GPT1,GRH1,HCHIB,HSC70-1,IRE1-1,LSD1,MDAR1,MLO12,MYB108,NFXL1,NHL2,NRT1.6,PA2,PHO1,PHO1;H1,PPC1,PPCK2,PRB1,PUB17,RD19,RHD2,RIN3,RLP52,RPP13,SERAT2;1,UGT73B3,UVR8,VIP1,WAVH1,WIN1,WRKY8
GO:0032446	protein modification by small protein conjugation	31	723	0.0063	AT1G08910.1,AT1G10170.1,AT1G29340.1,AT1G55270.1,AT1G63800.1,AT1G66160.1,AT1G67340.1,AT1G70320.1,AT1G74770.1,AT2G17730.2,AT2G22680.1,AT2G24540.1,AT2G30580.1,AT2G38920.1,AT2G42350.1,AT3G49060.1,AT3G60020.1,AT4G03190.1,AT4G03510.1,AT4G22390.1,AT4G27880.1,AT4G30370.1,AT4G37610.1,AT5G02880.1,AT5G09800.1,AT5G13530.1,AT5G15710.1,AT5G19080.1,AT5G22000.1,AT5G22920.1,AT5G51450.2	AFR,AT1G55270,AT1G67340,AT1G74770,AT2G38920,AT2G42350,AT3G49060,AT4G22390,AT4G27880,AT4G30370,AT5G09800,AT5G15710,AT5G22920,BT5,CMPG1,DRIP2,EMB3001,GRH1,KEG,LUL3,NFXL1,NIP2,PUB17,RHF2A,RIN3,RMA1,SK5,UBC5,UPL2,UPL4,WAVH1
GO:0044550	secondary metabolite biosynthetic process	14	208	0.0063	AT1G03980.1,AT1G13110.1,AT2G40890.1,AT2G45560.1,AT2G46660.1,AT3G26310.1,AT3G48310.1,AT4G13660.1,AT4G14680.1,AT4G34850.1,AT5G04330.1,AT5G05320.1,AT5G25120.1,AT5G41040.1	APS3,AT5G05320,CYP71A22,CYP71B11,CYP71B35,CYP71B7,CYP76C1,CYP78A6,CYP84CYP98A3,LAP5,PCS2,PRR2,RWP1
GO:0009628	response to abiotic stimulus	58	1699	0.0067	AT1G08910.1,AT1G09350.1,AT1G10170.1,AT1G14550.1,AT1G16880.1,AT1G21400.1,AT1G30810.1,AT1G34000.1,AT1G43700.1,AT1G55920.1,AT1G56600.1,AT1G60940.1,AT1G66340.1,AT1G66840.1,AT1G80010.1,AT1G80340.1,AT2G05710.1,AT2G18950.1,AT2G18960.1,AT2G21970.1,AT2G22680.1,AT2G24540.1,AT2G29980.1,AT2G30580.1,AT2G44450.1,AT2G46680.1,AT3G04530.1,AT3G05030.1,AT3G06490.1,AT3G17980.1,AT3G21090.1,AT3G21890.1,AT3G30775.1,AT3…	ABCG15,ACO3,ACR11,AFR,AGL19,ANNAT7,AT1G14550,AT1G21400,AT4G33070,AT5G44440,ATHB-7,At2g21970,BBX31,BGLU15,BSK5,BT5,C2,CSLD2,CTR1,DRIP2,EMB3001,ERD5,ETR1,FAD3,FRS8,GA3OX2,GORK,GolS2,GolS3,HA1,HPT1,HSC70-1,JMJ18,LACS7,MDAR1,MYB108,MYB78,NAC102,NFXL1,NHX2,NLP7,OHP2,PHT3;2,PMI2,PMSR3,PPCK2,PRN,RD19,RD21B,RVE2,SERAT2;1,SIP2,SNRK2.10,U2AF35B,UVR8,VIP1,WAVH1,WNK5
GO:0010035	response to inorganic substance	33	795	0.0067	AT1G03980.1,AT1G22990.1,AT1G56560.1,AT1G56600.1,AT1G63440.1,AT1G66340.1,AT2G05710.1,AT2G15620.1,AT2G18960.1,AT2G24765.1,AT2G30580.1,AT2G44350.2,AT2G46680.1,AT3G12500.1,AT3G17240.1,AT3G28580.1,AT3G30775.1,AT3G48000.1,AT3G52880.2,AT3G54660.1,AT4G21680.1,AT4G24020.1,AT4G26570.2,AT4G37610.1,AT4G38970.1,AT5G02500.1,AT5G03730.1,AT5G10230.1,AT5G17330.1,AT5G27600.1,AT5G37500.1,AT5G38820.1,AT5G46350.1	A/N-InvA,ACO3,ALDH2B4,ANNAT7,ARF3,AT3G28580,AT5G38820,ATCS,ATHB-7,BT5,CBL3,CTR1,DRIP2,ERD5,ETR1,FBA2,GAD,GORK,GR,GolS2,HA1,HCHIB,HIPP22,HMA5,HSC70-1,LACS7,MDAR1,NIR1,NLP7,NRT1.8,PCS2,WRKY8,mtLPD2
GO:0016567	protein ubiquitination	30	696	0.0069	AT1G10170.1,AT1G29340.1,AT1G55270.1,AT1G63800.1,AT1G66160.1,AT1G67340.1,AT1G70320.1,AT1G74770.1,AT2G17730.2,AT2G22680.1,AT2G24540.1,AT2G30580.1,AT2G38920.1,AT2G42350.1,AT3G49060.1,AT3G60020.1,AT4G03190.1,AT4G03510.1,AT4G22390.1,AT4G27880.1,AT4G30370.1,AT4G37610.1,AT5G02880.1,AT5G09800.1,AT5G13530.1,AT5G15710.1,AT5G19080.1,AT5G22000.1,AT5G22920.1,AT5G51450.2	AFR,AT1G55270,AT1G67340,AT1G74770,AT2G38920,AT2G42350,AT3G49060,AT4G22390,AT4G27880,AT4G30370,AT5G09800,AT5G15710,AT5G22920,BT5,CMPG1,DRIP2,GRH1,KEG,LUL3,NFXL1,NIP2,PUB17,RHF2A,RIN3,RMA1,SK5,UBC5,UPL2,UPL4,WAVH1
GO:0051716	cellular response to stimulus	76	2428	0.009	AT1G08970.4,AT1G12010.1,AT1G12240.1,AT1G14550.1,AT1G16130.1,AT1G16440.1,AT1G17550.1,AT1G19350.3,AT1G21400.1,AT1G23870.1,AT1G27080.1,AT1G29630.2,AT1G31190.1,AT1G43700.1,AT1G48490.2,AT1G53310.3,AT1G55920.1,AT1G60940.1,AT1G62660.1,AT1G66340.1,AT1G68740.1,AT1G70290.1,AT1G73670.1,AT1G73680.2,AT1G80010.1,AT1G80340.1,AT2G02800.1,AT2G17500.2,AT2G21970.1,AT2G24540.1,AT2G28350.1,AT2G33710.2,AT3G04530.1,AT3…	AFR,APK2B,APS3,ARF10,AT1G12010,AT1G14550,AT1G21400,AT1G29630,AT1G48490,AT1G62660,AT2G17500,AT2G33710,AT3G14460,AT5G12150,AT5G35580,AT5G38820,AT5G61890,AT5G65600,AT5G66790,At2g21970,BES1,BFRUCT4,BSK5,BZO2H3,C2,CIPK2,CNGC4,CTR1,D6PK,DOX2,EFR,EIN4,ERF2,ETR1,FRS8,GA3OX2,GR,GRH1,HAB2,HCHIB,IMPL1,IRE1-1,KEG,LSD1,MPK15,MYB33,NF-YC4,NF-YC9,NRT1.6,PA2,PHO1,PHO1;H1,PPC1,PPCK2,PRN,RAN1,RHD2,RHS3,RIN3,RK3,RM…
GO:0005996	monosaccharide metabolic process	11	144	0.0097	AT1G06020.1,AT1G09350.1,AT1G56600.1,AT1G63180.1,AT2G19800.1,AT3G30300.1,AT3G54100.1,AT4G23920.1,AT4G24530.1,AT4G26260.2,AT4G38970.1	AT1G06020,AT3G30300,AT3G54100,AT4G24530,FBA2,GolS2,GolS3,MIOX2,MIOX4,UGE2,UGE3
GO:0098661	inorganic anion transmembrane transport	6	41	0.0099	AT3G15990.1,AT3G23430.1,AT3G27170.1,AT3G48850.1,AT4G02700.1,AT5G33280.1	AT5G33280,CLC-B,PHO1,PHT3;2,SULTR3;2,SULTR3;4
GO:0044249	cellular biosynthetic process	114	4013	0.0107	AT1G03040.1,AT1G03980.1,AT1G06020.1,AT1G07530.1,AT1G08250.1,AT1G08970.4,AT1G10170.1,AT1G12010.1,AT1G15710.1,AT1G17050.1,AT1G17745.2,AT1G18500.1,AT1G18860.1,AT1G19350.3,AT1G21450.1,AT1G23870.1,AT1G25220.2,AT1G26310.1,AT1G30120.1,AT1G30810.1,AT1G31190.1,AT1G32380.1,AT1G43700.1,AT1G51700.1,AT1G54220.1,AT1G55920.1,AT1G61110.1,AT1G63180.1,AT1G66340.1,AT1G68120.1,AT1G68920.1,AT1G69120.1,AT1G70290.1,AT1…	ADT6,AGL19,AIM1,AP1,APS3,ARF10,ASB1,AT1G03040,AT1G06020,AT1G12010,AT1G15710,AT1G54220,AT1G68920,AT2G18620,AT2G33710,AT3G02630,AT3G07620,AT3G30300,AT3G50650,AT3G54100,AT4G24530,AT4G29100,AT5G01380,AT5G08230,AT5G20260,AT5G61890,ATG18D,ATHB-7,BES1,BPC1,BPC3,BZO2H3,CAL,CCT1,CSLD2,CSLG2,CTR1,CYP84CYP98A3,DHNAT2,DOF1,DOX2,E1-BETA-1,EDA36,ERF1-3,ERF2,ETR1,FAD3,FBA2,GA3OX2,HB-8,HIRA,HMG2,HPT1,HSC70-1,HSF…
GO:0007165	signal transduction	51	1487	0.0127	AT1G08970.4,AT1G12240.1,AT1G16130.1,AT1G16440.1,AT1G17550.1,AT1G19350.3,AT1G31190.1,AT1G43700.1,AT1G48490.2,AT1G60940.1,AT1G62660.1,AT1G66340.1,AT1G73670.1,AT1G80010.1,AT1G80340.1,AT2G02800.1,AT2G17500.2,AT2G24540.1,AT2G28350.1,AT2G33710.2,AT3G04530.1,AT3G04580.1,AT3G14460.1,AT3G17980.1,AT3G23430.1,AT3G46530.1,AT3G48260.1,AT3G50500.2,AT3G51630.1,AT3G59220.1,AT4G03190.1,AT4G21380.1,AT4G35780.1,AT5…	AFR,APK2B,ARF10,AT1G48490,AT1G62660,AT2G17500,AT2G33710,AT3G14460,AT5G12150,AT5G35580,AT5G61890,AT5G65600,AT5G66790,BES1,BFRUCT4,BSK5,C2,CIPK2,CTR1,D6PK,EFR,EIN4,ERF2,ETR1,FRS8,GA3OX2,GRH1,HAB2,IMPL1,IRE1-1,KEG,MPK15,MYB33,NF-YC4,NF-YC9,PHO1,PPCK2,PRN,RAN1,RHS3,RK3,RPP13,SNRK2.10,SNRK2.2,STY17,TOE2,UVR8,VIP1,WAKL2,WNK3,WNK5
GO:0044248	cellular catabolic process	47	1348	0.0149	AT1G03380.1,AT1G05620.1,AT1G06290.1,AT1G14550.1,AT1G22760.1,AT1G23210.1,AT1G30120.1,AT1G54220.1,AT1G56560.1,AT1G63800.1,AT2G17730.2,AT2G19800.1,AT2G38920.1,AT2G42350.1,AT2G43590.1,AT2G44450.1,AT3G04520.1,AT3G11240.1,AT3G12500.1,AT3G30775.1,AT3G45010.1,AT3G52020.1,AT3G56440.1,AT3G60020.1,AT4G02890.3,AT4G03510.1,AT4G09740.1,AT4G21585.1,AT4G22390.1,AT4G26260.2,AT4G27880.1,AT4G29010.1,AT4G29610.1,AT4…	A/N-InvA,ACX3,AIM1,AT1G14550,AT1G54220,AT2G38920,AT2G42350,AT2G43590,AT4G22390,AT4G27880,AT4G29610,AT4G30370,AT5G01050,AT5G15710,ATE2,ATG18D,ATG18G,BGLU15,BT5,E1-BETA-1,ENDO4,ERD5,FBA2,GH9B14,GH9B6,HCHIB,IRE1-1,MIOX2,MIOX4,NIP2,PA2,PAB3,RD19,RD21B,RHF2A,RIN3,RMA1,SK5,THA2,UBC5,UBQ14,UBQ4,URH2,XDH2,scpl39,scpl47,scpl48
GO:0044262	cellular carbohydrate metabolic process	19	386	0.0186	AT1G06020.1,AT1G12240.1,AT1G23210.1,AT1G23870.1,AT1G31190.1,AT1G56560.1,AT1G62660.1,AT1G63180.1,AT1G70290.1,AT2G05710.1,AT2G19800.1,AT4G09740.1,AT4G16130.1,AT4G18990.1,AT4G24000.1,AT4G26260.2,AT5G16910.1,AT5G37180.1,AT5G41040.1	A/N-InvA,ACO3,ARA1,AT1G06020,AT1G62660,BFRUCT4,CSLD2,CSLG2,GH9B14,GH9B6,IMPL1,MIOX2,MIOX4,RWP1,SUS5,TPS8,TPS9,UGE3,XTH29
GO:1901605	alpha-amino acid metabolic process	15	268	0.0192	AT1G08250.1,AT1G15710.1,AT1G17745.2,AT1G18500.1,AT1G25220.2,AT1G55920.1,AT1G80600.1,AT2G02010.1,AT3G01120.1,AT3G04520.1,AT3G10050.1,AT3G30775.1,AT4G13890.1,AT5G17330.1,AT5G19550.1	ADT6,ASB1,ASP2,AT1G15710,EDA36,ERD5,GAD,GAD4,MAML-4,MTO1,OMR1,PGDH,SERAT2;1,THA2,WIN1
GO:0003333	amino acid transmembrane transport	7	68	0.0205	AT1G08230.2,AT1G77380.1,AT2G39510.1,AT4G08300.1,AT5G15240.1,AT5G38820.1,AT5G58970.1	AAP3,AT1G08230,AT5G15240,AT5G38820,UCP2,UMAMIT14,UMAMIT17
GO:0019318	hexose metabolic process	9	113	0.0215	AT1G06020.1,AT1G09350.1,AT1G56600.1,AT1G63180.1,AT3G30300.1,AT3G54100.1,AT4G23920.1,AT4G24530.1,AT4G38970.1	AT1G06020,AT3G30300,AT3G54100,AT4G24530,FBA2,GolS2,GolS3,UGE2,UGE3
GO:0019748	secondary metabolic process	18	365	0.0232	AT1G03980.1,AT1G13110.1,AT2G40890.1,AT2G44450.1,AT2G45560.1,AT2G46660.1,AT3G21240.1,AT3G26310.1,AT3G48310.1,AT4G13660.1,AT4G14680.1,AT4G34850.1,AT5G01050.1,AT5G04330.1,AT5G05320.1,AT5G25120.1,AT5G41040.1,AT5G63790.1	4CL2,APS3,AT5G01050,AT5G05320,BGLU15,CYP71A22,CYP71B11,CYP71B35,CYP71B7,CYP76C1,CYP78A6,CYP84CYP98A3,LAP5,NAC102,PCS2,PRR2,RWP1
GO:1901576	organic substance biosynthetic process	113	4083	0.0251	AT1G03040.1,AT1G03980.1,AT1G06020.1,AT1G07530.1,AT1G08250.1,AT1G08970.4,AT1G10170.1,AT1G12010.1,AT1G15710.1,AT1G17050.1,AT1G17745.2,AT1G18500.1,AT1G18860.1,AT1G19350.3,AT1G21450.1,AT1G23870.1,AT1G25220.2,AT1G26310.1,AT1G30120.1,AT1G30810.1,AT1G31190.1,AT1G32380.1,AT1G43700.1,AT1G51700.1,AT1G54220.1,AT1G55920.1,AT1G61110.1,AT1G63180.1,AT1G68120.1,AT1G68920.1,AT1G69120.1,AT1G70290.1,AT1G73680.2,AT1…	ADT6,AGL19,AIM1,AP1,ARF10,ASB1,AT1G03040,AT1G06020,AT1G12010,AT1G15710,AT1G54220,AT1G68920,AT2G18620,AT2G33710,AT3G02630,AT3G07620,AT3G30300,AT3G50650,AT3G54100,AT4G24530,AT4G29100,AT5G01380,AT5G08230,AT5G20260,AT5G61890,ATG18D,ATHB-7,BES1,BPC1,BPC3,BZO2H3,CAL,CCT1,CSLD2,CSLG2,CTR1,CYP710A2,CYP84CYP98A3,DHNAT2,DOF1,DOX2,E1-BETA-1,EDA36,ERF1-3,ERF2,FAD3,FBA2,GA3OX2,HB-8,HIRA,HMG2,HPT1,HSC70-1,HSFB…
GO:0043170	macromolecule metabolic process	168	6502	0.0276	AT1G03040.1,AT1G06020.1,AT1G07430.1,AT1G07530.1,AT1G08910.1,AT1G08970.4,AT1G10170.1,AT1G11050.1,AT1G11340.1,AT1G16130.1,AT1G16440.1,AT1G17550.1,AT1G18860.1,AT1G19350.3,AT1G21450.1,AT1G22760.1,AT1G23210.1,AT1G26310.1,AT1G26820.1,AT1G29340.1,AT1G29630.2,AT1G30810.1,AT1G34300.1,AT1G35710.1,AT1G43700.1,AT1G48490.2,AT1G51690.3,AT1G51700.1,AT1G53430.1,AT1G55270.1,AT1G56130.1,AT1G60940.1,AT1G61110.1,AT1…	AFC1,AFR,AGL19,AP1,APK2B,ARF10,ASPGA1,AT1G03040,AT1G06020,AT1G11050,AT1G11340,AT1G29630,AT1G34300,AT1G35710,AT1G48490,AT1G53430,AT1G55270,AT1G56130,AT1G62290,AT1G67340,AT1G68920,AT1G71810,AT1G74770,AT2G33710,AT2G38920,AT2G42350,AT2G43590,AT3G06270,AT3G07620,AT3G24870,AT3G30300,AT3G49060,AT3G50650,AT3G53380,AT3G53810,AT3G54100,AT4G22390,AT4G24530,AT4G27290,AT4G27880,AT4G29100,AT4G30370,AT4G31250,A…
GO:0009723	response to ethylene	15	282	0.0283	AT1G66340.1,AT1G68120.1,AT2G01930.2,AT2G14580.1,AT2G33710.2,AT3G04580.1,AT3G06490.1,AT5G03730.1,AT5G06100.2,AT5G37260.1,AT5G38820.1,AT5G44790.1,AT5G47220.1,AT5G60120.2,AT5G61890.1	AT2G33710,AT5G38820,AT5G61890,BPC1,BPC3,CTR1,EIN4,ERF2,ETR1,MYB108,MYB33,PRB1,RAN1,RVE2,TOE2
GO:0071702	organic substance transport	39	1101	0.0283	AT1G03380.1,AT1G08230.2,AT1G15500.1,AT1G27080.1,AT1G52360.2,AT1G59660.1,AT1G59740.1,AT1G60070.2,AT1G77380.1,AT2G17390.1,AT2G18950.1,AT2G20990.3,AT2G22290.1,AT2G24765.1,AT2G26690.1,AT2G31020.1,AT2G34940.1,AT2G36830.1,AT2G39510.1,AT3G44340.1,AT3G48740.1,AT3G56440.1,AT4G02050.1,AT4G03510.1,AT4G08300.1,AT4G08700.1,AT4G25860.1,AT4G27730.1,AT4G35380.1,AT4G39670.1,AT5G03530.1,AT5G11230.1,AT5G15240.1,AT5…	AAP3,AKR2B,ARF3,AT1G08230,AT1G52360,AT1G59660,AT1G59740,AT1G60070,AT2G26690,AT4G35380,AT4G39670,AT5G11230,AT5G15240,AT5G38820,ATG18D,ATG18G,ATNTT2,ATPUP13,AZG2,CEF,CLPC1,GAMMA-TIP,GPT1,HPT1,NRT1.6,OPT6,ORP1A,ORP4A,RABC2A,RABH1d,RMA1,STP7,SWEET11,SWEET3,SYTA,UCP2,UMAMIT14,UMAMIT17,VSR5
GO:1901565	organonitrogen compound catabolic process	30	785	0.0334	AT1G05620.1,AT1G62290.1,AT1G63800.1,AT2G17730.2,AT2G38920.1,AT2G42350.1,AT2G43590.1,AT2G44450.1,AT3G04520.1,AT3G11240.1,AT3G12500.1,AT3G30775.1,AT3G45010.1,AT3G52020.1,AT3G60020.1,AT4G02890.3,AT4G03510.1,AT4G22390.1,AT4G27880.1,AT4G29610.1,AT4G30370.1,AT4G34900.1,AT4G37610.1,AT4G39090.1,AT5G15710.1,AT5G20620.1,AT5G22000.1,AT5G22980.1,AT5G43060.1,AT5G51450.2	AT1G62290,AT2G38920,AT2G42350,AT2G43590,AT4G22390,AT4G27880,AT4G29610,AT4G30370,AT5G15710,ATE2,BGLU15,BT5,ERD5,HCHIB,NIP2,RD19,RD21B,RHF2A,RIN3,RMA1,SK5,THA2,UBC5,UBQ14,UBQ4,URH2,XDH2,scpl39,scpl47,scpl48
GO:1901607	alpha-amino acid biosynthetic process	11	175	0.0346	AT1G08250.1,AT1G15710.1,AT1G17745.2,AT1G18500.1,AT1G25220.2,AT1G55920.1,AT1G80600.1,AT3G01120.1,AT3G04520.1,AT3G10050.1,AT4G13890.1	ADT6,ASB1,AT1G15710,EDA36,MAML-4,MTO1,OMR1,PGDH,SERAT2;1,THA2,WIN1
GO:0042594	response to starvation	10	149	0.0349	AT1G03380.1,AT1G21400.1,AT1G43700.1,AT1G53310.3,AT1G55920.1,AT1G68740.1,AT2G05710.1,AT3G04530.1,AT3G23430.1,AT4G14680.1	ACO3,APS3,AT1G21400,ATG18G,PHO1,PHO1;H1,PPC1,PPCK2,SERAT2;1,VIP1
GO:0006536	glutamate metabolic process	4	22	0.0375	AT2G02010.1,AT3G30775.1,AT5G17330.1,AT5G19550.1	ASP2,ERD5,GAD,GAD4
GO:0031669	cellular response to nutrient levels	10	152	0.0388	AT1G21400.1,AT1G27080.1,AT1G43700.1,AT1G53310.3,AT1G55920.1,AT1G68740.1,AT3G04530.1,AT3G23430.1,AT4G03190.1,AT4G14680.1	APS3,AT1G21400,GRH1,NRT1.6,PHO1,PHO1;H1,PPC1,PPCK2,SERAT2;1,VIP1
GO:1901698	response to nitrogen compound	15	294	0.0388	AT1G51700.1,AT1G66160.1,AT2G15620.1,AT3G04530.1,AT4G03510.1,AT4G21680.1,AT4G24020.1,AT4G30370.1,AT4G37610.1,AT5G09800.1,AT5G25910.1,AT5G38820.1,AT5G47220.1,AT5G51060.1,AT5G62020.1	AT4G30370,AT5G09800,AT5G38820,BT5,CMPG1,DOF1,ERF2,HSFB2A,NIR1,NLP7,NRT1.8,PPCK2,RHD2,RLP52,RMA1
GO:0042128	nitrate assimilation	5	39	0.0395	AT1G27080.1,AT2G15620.1,AT2G26690.1,AT4G21680.1,AT4G24020.1	AT2G26690,NIR1,NLP7,NRT1.6,NRT1.8
GO:0006012	galactose metabolic process	4	24	0.0469	AT1G09350.1,AT1G56600.1,AT1G63180.1,AT4G23920.1	GolS2,GolS3,UGE2,UGE3
GO:1902479	positive regulation of defense response to bacterium, incompatible interaction	2	2	0.0472	AT3G17980.1,AT5G65600.1	AT5G65600,C2
GO:1901136	carbohydrate derivative catabolic process	6	61	0.0473	AT1G05620.1,AT2G43590.1,AT2G44450.1,AT3G07690.1,AT3G12500.1,AT4G29610.1	AT2G43590,AT3G07690,AT4G29610,BGLU15,HCHIB,URH2
GO:0009970	cellular response to sulfate starvation	3	11	0.0495	AT1G43700.1,AT1G55920.1,AT4G14680.1	APS3,SERAT2;1,VIP1

## Sheet: BP1 GO Score
term description	observed gene count	down regulated gene Count	background gene count	total background gene count	BP1 score
metabolic process	315	572	9671	27413	1.56099
organic substance metabolic process	264	572	8632	27413	1.46573
primary metabolic process	249	572	8114	27413	1.4707
response to stimulus	176	572	5064	27413	1.66563
cellular metabolic process	253	572	8432	27413	1.43797
cellular process	296	572	10581	27413	1.34068
localization	92	572	2244	27413	1.96483
transmembrane transport	58	572	1142	27413	2.43401
response to chemical	102	572	2654	27413	1.84187
phosphorus metabolic process	73	572	1677	27413	2.08617
establishment of localization	87	572	2170	27413	1.92141
cellular protein modification process	87	572	2187	27413	1.90647
small molecule metabolic process	67	572	1503	27413	2.13637
organonitrogen compound metabolic process	138	572	4116	27413	1.60681
transport	85	572	2140	27413	1.90356
response to oxygen-containing compound	63	572	1398	27413	2.1597
phosphate-containing compound metabolic process	70	572	1636	27413	2.05057
phosphorylation	52	572	1077	27413	2.31392
ion transmembrane transport	38	572	656	27413	2.77613
protein phosphorylation	42	572	798	27413	2.52236
anion transmembrane transport	21	572	247	27413	4.07458
oxidation-reduction process	59	572	1357	27413	2.08369
oxoacid metabolic process	47	572	973	27413	2.31497
carbohydrate metabolic process	43	572	856	27413	2.40744
cellular macromolecule metabolic process	160	572	5262	27413	1.45724
ion transport	43	572	869	27413	2.37142
response to organic substance	69	572	1786	27413	1.85152
cellular protein metabolic process	97	572	2826	27413	1.64498
anion transport	23	572	335	27413	3.29036
response to acid chemical	47	572	1058	27413	2.12899
nitrogen compound metabolic process	199	572	7152	27413	1.33348
protein metabolic process	102	572	3107	27413	1.57333
inorganic anion transport	13	572	126	27413	4.94462
response to stress	96	572	2932	27413	1.56916
response to hormone	58	572	1502	27413	1.85063
response to alcohol	28	572	517	27413	2.59554
carboxylic acid metabolic process	39	572	863	27413	2.16578
small molecule biosynthetic process	32	572	647	27413	2.37032
response to drug	28	572	533	27413	2.51763
carboxylic acid biosynthetic process	27	572	506	27413	2.55725
response to abscisic acid	27	572	511	27413	2.53223
biological regulation	150	572	5235	27413	1.3732
regulation of biological process	135	572	4623	27413	1.39949
response to lipid	32	572	691	27413	2.21938
biosynthetic process	125	572	4258	27413	1.40691
response to nutrient levels	14	572	183	27413	3.66638
macromolecule modification	88	572	2763	27413	1.52638
inorganic ion transmembrane transport	22	572	398	27413	2.64911
organic substance catabolic process	51	572	1377	27413	1.77499
cell communication	61	572	1749	27413	1.67148
regulation of cellular process	121	572	4167	27413	1.39163
catabolic process	56	572	1587	27413	1.69111
response to external stimulus	53	572	1488	27413	1.707
protein modification by small protein conjugation	31	572	723	27413	2.05487
secondary metabolite biosynthetic process	14	572	208	27413	3.22571
response to abiotic stimulus	58	572	1699	27413	1.63604
response to inorganic substance	33	572	795	27413	1.98933
protein ubiquitination	30	572	696	27413	2.06573
cellular response to stimulus	76	572	2428	27413	1.50012
monosaccharide metabolic process	11	572	144	27413	3.66092
inorganic anion transmembrane transport	6	572	41	27413	7.01339
cellular biosynthetic process	114	572	4013	27413	1.36143
signal transduction	51	572	1487	27413	1.64369
cellular catabolic process	47	572	1348	27413	1.67097
cellular carbohydrate metabolic process	19	572	386	27413	2.35899
alpha-amino acid metabolic process	15	572	268	27413	2.68236
amino acid transmembrane transport	7	572	68	27413	4.93344
hexose metabolic process	9	572	113	27413	3.81702
secondary metabolic process	18	572	365	27413	2.36342
organic substance biosynthetic process	113	572	4083	27413	1.32635
macromolecule metabolic process	168	572	6502	27413	1.23829
response to ethylene	15	572	282	27413	2.54919
organic substance transport	39	572	1101	27413	1.69761
organonitrogen compound catabolic process	30	572	785	27413	1.83152
alpha-amino acid biosynthetic process	11	572	175	27413	3.01242
response to starvation	10	572	149	27413	3.21643
glutamate metabolic process	4	572	22	27413	8.7136
cellular response to nutrient levels	10	572	152	27413	3.15295
response to nitrogen compound	15	572	294	27413	2.44514
nitrate assimilation	5	572	39	27413	6.14421
galactose metabolic process	4	572	24	27413	7.98747
positive regulation of defense response to bacterium, incompatible interaction	2	572	2	27413	47.9248
carbohydrate derivative catabolic process	6	572	61	27413	4.71392
cellular response to sulfate starvation	3	572	11	27413	13.0704

## Sheet: BP1 Gene Score
SL. No.	Down Regulated Genes ↓	metabolic process	organic substance metabolic process	primary metabolic process	response to stimulus	cellular metabolic process	cellular process	localization	transmembrane transport	response to chemical	phosphorus metabolic process	establishment of localization	cellular protein modification process	small molecule metabolic process	organonitrogen compound metabolic process	transport	response to oxygen-containing compound	phosphate-containing compound metabolic process	phosphorylation	ion transmembrane transport	protein phosphorylation	anion transmembrane transport	oxidation-reduction process	oxoacid metabolic process	carbohydrate metabolic process	cellular macromolecule metabolic process	ion transport	response to organic substance	cellular protein metabolic process	anion transport	response to acid chemical	nitrogen compound metabolic process	protein metabolic process	inorganic anion transport	response to stress	response to hormone	response to alcohol	carboxylic acid metabolic process	small molecule biosynthetic process	response to drug	carboxylic acid biosynthetic process	response to abscisic acid	biological regulation	regulation of biological process	response to lipid	biosynthetic process	response to nutrient levels	macromolecule modification	inorganic ion transmembrane transport
	BP1 GO SCORE →	1.56099	1.46573	1.4707	1.66563	1.43797	1.34068	1.96483	2.43401	1.84187	2.08617	1.92141	1.90647	2.13637	1.60681	1.90356	2.1597	2.05057	2.31392	2.77613	2.52236	4.07458	2.08369	2.31497	2.40744	1.45724	2.37142	1.85152	1.64498	3.29036	2.12899	1.33348	1.57333	4.94462	1.56916	1.85063	2.59554	2.16578	2.37032	2.51763	2.55725	2.53223	1.3732	1.39949	2.21938	1.40691	3.66638	1.52638	2.64911
1	4CL2	1.56099	1.46573	0	0	1.43797	1.34068	0	0	0	0	0	0	0	0	0	0	0	0	0	0	0	0	0	0	0	0	0	0	0	0	0	0	0	0	0	0	0	0	0	0	0	0	0	0	0	0	0	0
2	AAP3	0	0	0	0	0	0	1.96483	2.43401	0	0	1.92141	0	0	0	1.90356	0	0	0	2.77613	0	4.07458	0	0	0	0	2.37142	0	0	3.29036	0	0	0	0	0	0	0	0	0	0	0	0	0	0	0	0	0	0	0
3	AATP2	0	0	0	0	0	0	0	0	0	0	0	0	0	0	0	0	0	0	0	0	0	0	0	0	0	0	0	0	0	0	0	0	0	0	0	0	0	0	0	0	0	0	0	0	0	0	0	0
4	ABCB2	0	0	0	0	0	0	1.96483	2.43401	0	0	1.92141	0	0	0	1.90356	0	0	0	0	0	0	0	0	0	0	0	0	0	0	0	0	0	0	0	0	0	0	0	0	0	0	0	0	0	0	0	0	0
5	ABCB7	0	0	0	0	0	0	1.96483	2.43401	0	0	1.92141	0	0	0	1.90356	0	0	0	0	0	0	0	0	0	0	0	0	0	0	0	0	0	0	0	0	0	0	0	0	0	0	0	0	0	0	0	0	0
6	ABCC8	0	0	0	1.66563	0	0	1.96483	2.43401	1.84187	0	1.92141	0	0	0	1.90356	0	0	0	0	0	0	0	0	0	0	0	0	0	0	0	0	0	0	0	0	0	0	0	2.51763	0	0	0	0	0	0	0	0	0
7	ABCG15	0	0	0	1.66563	0	0	1.96483	2.43401	0	0	1.92141	0	0	0	1.90356	0	0	0	0	0	0	0	0	0	0	0	0	0	0	0	0	0	0	0	0	0	0	0	0	0	0	0	0	0	0	0	0	0
8	ABCG21	0	0	0	0	0	0	1.96483	2.43401	0	0	1.92141	0	0	0	1.90356	0	0	0	0	0	0	0	0	0	0	0	0	0	0	0	0	0	0	0	0	0	0	0	0	0	0	0	0	0	0	0	0	0
9	ABCG33	0	0	0	1.66563	0	0	1.96483	2.43401	1.84187	0	1.92141	0	0	0	1.90356	0	0	0	0	0	0	0	0	0	0	0	0	0	0	0	0	0	0	0	0	0	0	0	2.51763	0	0	0	0	0	0	0	0	0
10	ACA12	0	0	0	0	0	0	0	0	0	0	0	0	0	0	0	0	0	0	0	0	0	0	0	0	0	0	0	0	0	0	0	0	0	0	0	0	0	0	0	0	0	0	0	0	0	0	0	0
11	ACA5	0	0	0	0	0	0	0	0	0	0	0	0	0	0	0	0	0	0	0	0	0	0	0	0	0	0	0	0	0	0	0	0	0	0	0	0	0	0	0	0	0	0	0	0	0	0	0	0
12	ACLA-1	1.56099	1.46573	1.4707	0	0	0	0	0	0	0	0	0	0	0	0	0	0	0	0	0	0	0	0	0	0	0	0	0	0	0	0	0	0	0	0	0	0	0	0	0	0	0	0	0	0	0	0	0
13	ACO3	1.56099	1.46573	1.4707	1.66563	1.43797	1.34068	0	0	1.84187	0	0	0	2.13637	0	0	2.1597	0	0	0	0	0	2.08369	2.31497	2.40744	0	0	1.85152	0	0	2.12899	0	0	0	1.56916	1.85063	2.59554	2.16578	0	0	0	2.53223	0	0	2.21938	0	3.66638	0	0
14	ACR11	0	0	0	1.66563	0	0	0	0	1.84187	0	0	0	0	0	0	2.1597	0	0	0	0	0	0	0	0	0	0	1.85152	0	0	0	0	0	0	1.56916	1.85063	0	0	0	0	0	0	0	0	0	0	0	0	0
15	ACR3	0	0	0	0	0	0	0	0	0	0	0	0	0	0	0	0	0	0	0	0	0	0	0	0	0	0	0	0	0	0	0	0	0	0	0	0	0	0	0	0	0	0	0	0	0	0	0	0
16	ACS1	1.56099	0	0	0	0	0	0	0	0	0	0	0	0	0	0	0	0	0	0	0	0	0	0	0	0	0	0	0	0	0	0	0	0	0	0	0	0	0	0	0	0	0	0	0	1.40691	0	0	0
17	ACT1	0	0	0	0	0	0	0	0	0	0	0	0	0	0	0	0	0	0	0	0	0	0	0	0	0	0	0	0	0	0	0	0	0	0	0	0	0	0	0	0	0	0	0	0	0	0	0	0
18	ACT5	0	0	0	0	0	0	0	0	0	0	0	0	0	0	0	0	0	0	0	0	0	0	0	0	0	0	0	0	0	0	0	0	0	0	0	0	0	0	0	0	0	0	0	0	0	0	0	0
19	ACX3	1.56099	1.46573	1.4707	0	1.43797	1.34068	0	0	0	0	0	0	2.13637	0	0	0	0	0	0	0	0	2.08369	2.31497	0	0	0	0	0	0	0	0	0	0	0	0	0	2.16578	0	0	0	0	0	0	0	0	0	0	0
20	ADT6	1.56099	1.46573	1.4707	0	1.43797	1.34068	0	0	0	0	0	0	2.13637	1.60681	0	0	0	0	0	0	0	0	2.31497	0	0	0	0	0	0	0	1.33348	0	0	0	0	0	2.16578	2.37032	0	2.55725	0	0	0	0	1.40691	0	0	0
21	AFC1	1.56099	1.46573	1.4707	0	1.43797	1.34068	0	0	0	2.08617	0	1.90647	0	1.60681	0	0	2.05057	2.31392	0	2.52236	0	0	0	0	1.45724	0	0	1.64498	0	0	1.33348	1.57333	0	0	0	0	0	0	0	0	0	1.3732	1.39949	0	0	0	1.52638	0
22	AFR	1.56099	1.46573	1.4707	1.66563	1.43797	1.34068	0	0	0	0	0	1.90647	0	1.60681	0	0	0	0	0	0	0	0	0	0	1.45724	0	0	1.64498	0	0	1.33348	1.57333	0	0	0	0	0	0	0	0	0	1.3732	1.39949	0	0	0	1.52638	0
23	AGL19	1.56099	1.46573	1.4707	1.66563	1.43797	1.34068	0	0	0	0	0	0	0	0	0	0	0	0	0	0	0	0	0	0	1.45724	0	0	0	0	0	1.33348	0	0	1.56916	0	0	0	0	0	0	0	1.3732	1.39949	0	1.40691	0	0	0
24	AGT3	1.56099	0	0	0	1.43797	1.34068	0	0	0	0	0	0	0	0	0	0	0	0	0	0	0	0	0	0	0	0	0	0	0	0	0	0	0	0	0	0	0	0	0	0	0	0	0	0	0	0	0	0
25	AHA1	0	0	0	0	0	0	0	0	0	0	0	0	0	0	0	0	0	0	0	0	0	0	0	0	0	0	0	0	0	0	0	0	0	0	0	0	0	0	0	0	0	0	0	0	0	0	0	0
26	AHA2	0	0	0	0	0	0	0	0	0	0	0	0	0	0	0	0	0	0	0	0	0	0	0	0	0	0	0	0	0	0	0	0	0	0	0	0	0	0	0	0	0	0	0	0	0	0	0	0
27	AIM1	1.56099	1.46573	1.4707	0	1.43797	1.34068	0	0	0	0	0	0	2.13637	0	0	0	0	0	0	0	0	2.08369	2.31497	0	0	0	0	0	0	0	0	0	0	0	0	0	2.16578	2.37032	0	2.55725	0	1.3732	0	0	1.40691	0	0	0
28	AIP1	0	0	0	0	0	0	0	0	0	0	0	0	0	0	0	0	0	0	0	0	0	0	0	0	0	0	0	0	0	0	0	0	0	0	0	0	0	0	0	0	0	0	0	0	0	0	0	0
29	AKR2B	0	0	0	0	0	0	1.96483	0	0	0	1.92141	0	0	0	1.90356	0	0	0	0	0	0	0	0	0	0	0	0	0	0	0	0	0	0	0	0	0	0	0	0	0	0	1.3732	1.39949	0	0	0	0	0
30	AKRP	0	0	0	0	0	0	0	0	0	0	0	0	0	0	0	0	0	0	0	0	0	0	0	0	0	0	0	0	0	0	0	0	0	0	0	0	0	0	0	0	0	0	0	0	0	0	0	0
31	ALDH2B4	1.56099	0	0	1.66563	0	0	0	0	1.84187	0	0	0	0	0	0	0	0	0	0	0	0	2.08369	0	0	0	0	0	0	0	0	0	0	0	0	0	0	0	0	0	0	0	0	0	0	0	0	0	0
32	ALIS3	0	0	0	0	0	0	0	0	0	0	0	0	0	0	0	0	0	0	0	0	0	0	0	0	0	0	0	0	0	0	0	0	0	0	0	0	0	0	0	0	0	0	0	0	0	0	0	0
33	AMY2	1.56099	1.46573	1.4707	0	0	0	0	0	0	0	0	0	0	0	0	0	0	0	0	0	0	0	0	2.40744	0	0	0	0	0	0	0	0	0	0	0	0	0	0	0	0	0	0	0	0	0	0	0	0
34	ANNAT7	0	0	0	1.66563	0	0	0	0	1.84187	0	0	0	0	0	0	2.1597	0	0	0	0	0	0	0	0	0	0	0	0	0	2.12899	0	0	0	1.56916	0	0	0	0	0	0	0	0	0	0	0	0	0	0
35	ANTR4	0	0	0	0	0	0	0	0	0	0	0	0	0	0	0	0	0	0	0	0	0	0	0	0	0	0	0	0	0	0	0	0	0	0	0	0	0	0	0	0	0	0	0	0	0	0	0	0
36	AP1	1.56099	1.46573	1.4707	0	1.43797	1.34068	0	0	0	0	0	0	0	0	0	0	0	0	0	0	0	0	0	0	1.45724	0	0	0	0	0	1.33348	0	0	0	0	0	0	0	0	0	0	1.3732	1.39949	0	1.40691	0	0	0
37	APA2	0	0	0	0	0	0	0	0	0	0	0	0	0	0	0	0	0	0	0	0	0	0	0	0	0	0	0	0	0	0	0	0	0	0	0	0	0	0	0	0	0	0	0	0	0	0	0	0
38	APS3	1.56099	0	0	1.66563	1.43797	1.34068	0	0	0	2.08617	0	0	0	0	0	0	2.05057	2.31392	0	0	0	0	0	0	0	0	0	0	0	0	0	0	0	1.56916	0	0	0	0	0	0	0	0	0	0	1.40691	3.66638	0	0
39	ARA1	1.56099	1.46573	1.4707	0	1.43797	1.34068	0	0	0	2.08617	0	0	0	0	0	0	2.05057	2.31392	0	0	0	0	0	2.40744	0	0	0	0	0	0	0	0	0	0	0	0	0	0	0	0	0	0	0	0	0	0	0	0
40	ARF10	1.56099	1.46573	1.4707	1.66563	1.43797	1.34068	0	0	1.84187	0	0	0	0	0	0	2.1597	0	0	0	0	0	0	0	0	1.45724	0	1.85152	0	0	2.12899	1.33348	0	0	0	1.85063	2.59554	0	0	0	0	2.53223	1.3732	1.39949	2.21938	1.40691	0	0	0
41	ARF3	0	0	0	1.66563	0	0	1.96483	0	1.84187	0	1.92141	0	0	0	1.90356	0	0	0	0	0	0	0	0	0	0	0	0	0	0	0	0	0	0	0	0	0	0	0	0	0	0	0	0	0	0	0	0	0
42	ARPC2B	0	0	0	0	0	0	0	0	0	0	0	0	0	0	0	0	0	0	0	0	0	0	0	0	0	0	0	0	0	0	0	0	0	0	0	0	0	0	0	0	0	1.3732	1.39949	0	0	0	0	0
43	ASK5	0	0	0	0	0	0	0	0	0	0	0	0	0	0	0	0	0	0	0	0	0	0	0	0	0	0	0	0	0	0	0	0	0	0	0	0	0	0	0	0	0	0	0	0	0	0	0	0
44	ASP2	1.56099	1.46573	1.4707	0	1.43797	1.34068	0	0	0	0	0	0	2.13637	1.60681	0	0	0	0	0	0	0	0	2.31497	0	0	0	0	0	0	0	1.33348	0	0	0	0	0	2.16578	0	0	0	0	0	0	0	1.40691	0	0	0
45	AT1G03230	0	0	0	0	0	0	0	0	0	0	0	0	0	0	0	0	0	0	0	0	0	0	0	0	0	0	0	0	0	0	0	0	0	0	0	0	0	0	0	0	0	0	0	0	0	0	0	0
46	AT1G03960	0	0	0	0	0	0	0	0	0	0	0	0	0	0	0	0	0	0	0	0	0	0	0	0	0	0	0	0	0	0	0	0	0	0	0	0	0	0	0	0	0	0	0	0	0	0	0	0
47	AT1G06020	1.56099	1.46573	1.4707	0	1.43797	1.34068	0	0	0	2.08617	0	0	2.13637	0	0	0	2.05057	2.31392	0	0	0	0	0	2.40744	1.45724	0	0	0	0	0	0	0	0	0	0	0	0	0	0	0	0	0	0	0	1.40691	0	0	0
48	AT1G07750	0	0	0	0	0	0	0	0	0	0	0	0	0	0	0	0	0	0	0	0	0	0	0	0	0	0	0	0	0	0	0	0	0	0	0	0	0	0	0	0	0	0	0	0	0	0	0	0
49	AT1G08570	0	0	0	0	0	0	0	0	0	0	0	0	0	0	0	0	0	0	0	0	0	0	0	0	0	0	0	0	0	0	0	0	0	0	0	0	0	0	0	0	0	0	0	0	0	0	0	0
50	AT1G10588	0	0	0	0	0	0	0	0	0	0	0	0	0	0	0	0	0	0	0	0	0	0	0	0	0	0	0	0	0	0	0	0	0	0	0	0	0	0	0	0	0	0	0	0	0	0	0	0
51	AT1G11050	1.56099	1.46573	1.4707	0	1.43797	1.34068	0	0	0	2.08617	0	1.90647	0	1.60681	0	0	2.05057	2.31392	0	2.52236	0	0	0	0	1.45724	0	0	1.64498	0	0	1.33348	1.57333	0	0	0	0	0	0	0	0	0	0	0	0	0	0	1.52638	0
52	AT1G11160	0	0	0	0	0	0	0	0	0	0	0	0	0	0	0	0	0	0	0	0	0	0	0	0	0	0	0	0	0	0	0	0	0	0	0	0	0	0	0	0	0	0	0	0	0	0	0	0
53	AT1G12010	1.56099	1.46573	0	1.66563	1.43797	1.34068	0	0	1.84187	0	0	0	0	0	0	2.1597	0	0	0	0	0	2.08369	0	0	0	0	1.85152	0	0	2.12899	0	0	0	1.56916	0	0	0	0	0	0	0	1.3732	0	2.21938	1.40691	0	0	0
54	AT1G13195	0	0	0	0	0	0	0	0	0	0	0	0	0	0	0	0	0	0	0	0	0	0	0	0	0	0	0	0	0	0	0	0	0	0	0	0	0	0	0	0	0	0	0	0	0	0	0	0
55	AT1G15490	0	0	0	0	0	0	0	0	0	0	0	0	0	0	0	0	0	0	0	0	0	0	0	0	0	0	0	0	0	0	0	0	0	0	0	0	0	0	0	0	0	0	0	0	0	0	0	0
56	AT1G17970	0	0	0	0	0	0	0	0	0	0	0	0	0	0	0	0	0	0	0	0	0	0	0	0	0	0	0	0	0	0	0	0	0	0	0	0	0	0	0	0	0	0	0	0	0	0	0	0
57	AT1G18560	0	0	0	0	0	0	0	0	0	0	0	0	0	0	0	0	0	0	0	0	0	0	0	0	0	0	0	0	0	0	0	0	0	0	0	0	0	0	0	0	0	0	0	0	0	0	0	0
58	AT1G19900	0	0	0	0	0	0	0	0	0	0	0	0	0	0	0	0	0	0	0	0	0	0	0	0	0	0	0	0	0	0	0	0	0	0	0	0	0	0	0	0	0	0	0	0	0	0	0	0
59	AT1G20760	0	0	0	0	0	0	0	0	0	0	0	0	0	0	0	0	0	0	0	0	0	0	0	0	0	0	0	0	0	0	0	0	0	0	0	0	0	0	0	0	0	0	0	0	0	0	0	0
60	AT1G21400	1.56099	0	0	1.66563	0	1.34068	0	0	1.84187	0	0	0	0	0	0	2.1597	0	0	0	0	0	2.08369	0	0	0	0	1.85152	0	0	0	0	0	0	1.56916	0	0	0	0	0	0	0	0	0	0	0	3.66638	0	0
61	AT1G21480	0	0	0	0	0	0	0	0	0	0	0	0	0	0	0	0	0	0	0	0	0	0	0	0	0	0	0	0	0	0	0	0	0	0	0	0	0	0	0	0	0	0	0	0	0	0	0	0
62	AT1G23210	0	0	0	0	0	0	0	0	0	0	0	0	0	0	0	0	0	0	0	0	0	0	0	0	0	0	0	0	0	0	0	0	0	0	0	0	0	0	0	0	0	0	0	0	0	0	0	0
63	AT1G29800	0	0	0	0	0	0	0	0	0	0	0	0	0	0	0	0	0	0	0	0	0	0	0	0	0	0	0	0	0	0	0	0	0	0	0	0	0	0	0	0	0	0	0	0	0	0	0	0
64	AT1G30710	1.56099	0	0	0	0	0	0	0	0	0	0	0	0	0	0	0	0	0	0	0	0	2.08369	0	0	0	0	0	0	0	0	0	0	0	0	0	0	0	0	0	0	0	0	0	0	0	0	0	0
65	AT1G30760	1.56099	0	0	0	0	0	0	0	0	0	0	0	0	0	0	0	0	0	0	0	0	2.08369	0	0	0	0	0	0	0	0	0	0	0	0	0	0	0	0	0	0	0	0	0	0	0	0	0	0
66	AT1G30820	0	0	0	0	0	0	0	0	0	0	0	0	0	0	0	0	0	0	0	0	0	0	0	0	0	0	0	0	0	0	0	0	0	0	0	0	0	0	0	0	0	0	0	0	0	0	0	0
67	AT1G34300	1.56099	1.46573	1.4707	0	1.43797	1.34068	0	0	0	2.08617	0	1.90647	0	1.60681	0	0	2.05057	2.31392	0	2.52236	0	0	0	0	1.45724	0	0	1.64498	0	0	1.33348	1.57333	0	0	0	0	0	0	0	0	0	0	0	0	0	0	1.52638	0
68	AT1G35710	1.56099	1.46573	1.4707	0	1.43797	1.34068	0	0	0	2.08617	0	1.90647	0	1.60681	0	0	2.05057	2.31392	0	2.52236	0	0	0	0	1.45724	0	0	1.64498	0	0	1.33348	1.57333	0	0	0	0	0	0	0	0	0	0	0	0	0	0	1.52638	0
69	AT1G43650	0	0	0	0	0	0	0	0	0	0	0	0	0	0	0	0	0	0	0	0	0	0	0	0	0	0	0	0	0	0	0	0	0	0	0	0	0	0	0	0	0	0	0	0	0	0	0	0
70	AT1G50630	0	0	0	0	0	0	0	0	0	0	0	0	0	0	0	0	0	0	0	0	0	0	0	0	0	0	0	0	0	0	0	0	0	0	0	0	0	0	0	0	0	0	0	0	0	0	0	0
71	AT1G52360	0	0	0	0	0	0	1.96483	0	0	0	1.92141	0	0	0	1.90356	0	0	0	0	0	0	0	0	0	0	0	0	0	0	0	0	0	0	0	0	0	0	0	0	0	0	0	0	0	0	0	0	0
72	AT1G53430	1.56099	1.46573	1.4707	0	1.43797	1.34068	0	0	0	2.08617	0	1.90647	0	1.60681	0	0	2.05057	2.31392	0	2.52236	0	0	0	0	1.45724	0	0	1.64498	0	0	1.33348	1.57333	0	0	0	0	0	0	0	0	0	0	0	0	0	0	1.52638	0
73	AT1G54220	1.56099	1.46573	1.4707	0	1.43797	1.34068	0	0	0	2.08617	0	0	2.13637	1.60681	0	0	2.05057	2.31392	0	0	0	0	2.31497	2.40744	0	0	0	0	0	0	1.33348	0	0	0	0	0	2.16578	2.37032	0	2.55725	0	0	0	0	1.40691	0	0	0
74	AT1G55270	1.56099	1.46573	1.4707	0	1.43797	1.34068	0	0	0	0	0	1.90647	0	1.60681	0	0	0	0	0	0	0	0	0	0	1.45724	0	0	1.64498	0	0	1.33348	1.57333	0	0	0	0	0	0	0	0	0	0	0	0	0	0	1.52638	0
75	AT1G56130	1.56099	1.46573	1.4707	0	1.43797	1.34068	0	0	0	2.08617	0	1.90647	0	1.60681	0	0	2.05057	2.31392	0	2.52236	0	0	0	0	1.45724	0	0	1.64498	0	0	1.33348	1.57333	0	0	0	0	0	0	0	0	0	0	0	0	0	0	1.52638	0
76	AT1G60070	0	0	0	0	0	0	1.96483	0	0	0	1.92141	0	0	0	1.90356	0	0	0	0	0	0	0	0	0	0	0	0	0	0	0	0	0	0	0	0	0	0	0	0	0	0	0	0	0	0	0	0	0
77	AT1G63340	1.56099	0	0	0	0	0	0	0	0	0	0	0	0	0	0	0	0	0	0	0	0	2.08369	0	0	0	0	0	0	0	0	0	0	0	0	0	0	0	0	0	0	0	0	0	0	0	0	0	0
78	AT1G64890	0	0	0	0	0	0	0	0	0	0	0	0	0	0	0	0	0	0	0	0	0	0	0	0	0	0	0	0	0	0	0	0	0	0	0	0	0	0	0	0	0	0	0	0	0	0	0	0
79	AT1G67340	1.56099	1.46573	1.4707	0	1.43797	1.34068	0	0	0	0	0	1.90647	0	1.60681	0	0	0	0	0	0	0	0	0	0	1.45724	0	0	1.64498	0	0	1.33348	1.57333	0	0	0	0	0	0	0	0	0	0	0	0	0	0	1.52638	0
80	AT1G69330	0	0	0	0	0	0	0	0	0	0	0	0	0	0	0	0	0	0	0	0	0	0	0	0	0	0	0	0	0	0	0	0	0	0	0	0	0	0	0	0	0	0	0	0	0	0	0	0
81	AT1G71810	1.56099	1.46573	1.4707	0	1.43797	1.34068	0	0	0	2.08617	0	1.90647	0	1.60681	0	0	2.05057	2.31392	0	2.52236	0	0	0	0	1.45724	0	0	1.64498	0	0	1.33348	1.57333	0	0	0	0	0	0	0	0	0	0	0	0	0	0	1.52638	0
82	AT1G74770	1.56099	1.46573	1.4707	0	1.43797	1.34068	0	0	0	0	0	1.90647	0	1.60681	0	0	0	0	0	0	0	0	0	0	1.45724	0	0	1.64498	0	0	1.33348	1.57333	0	0	0	0	0	0	0	0	0	0	0	0	0	0	1.52638	0
83	AT1G75050	0	0	0	0	0	0	0	0	0	0	0	0	0	0	0	0	0	0	0	0	0	0	0	0	0	0	0	0	0	0	0	0	0	0	0	0	0	0	0	0	0	0	0	0	0	0	0	0
84	AT1G75800	0	0	0	0	0	0	0	0	0	0	0	0	0	0	0	0	0	0	0	0	0	0	0	0	0	0	0	0	0	0	0	0	0	0	0	0	0	0	0	0	0	0	0	0	0	0	0	0
85	AT1G77060	1.56099	0	0	0	0	0	0	0	0	0	0	0	0	0	0	0	0	0	0	0	0	0	0	0	0	0	0	0	0	0	0	0	0	0	0	0	0	0	0	0	0	0	0	0	0	0	0	0
86	AT1G77520	0	0	0	0	0	0	0	0	0	0	0	0	0	0	0	0	0	0	0	0	0	0	0	0	0	0	0	0	0	0	0	0	0	0	0	0	0	0	0	0	0	0	0	0	0	0	0	0
87	AT1G78820	0	0	0	0	0	0	0	0	0	0	0	0	0	0	0	0	0	0	0	0	0	0	0	0	0	0	0	0	0	0	0	0	0	0	0	0	0	0	0	0	0	0	0	0	0	0	0	0
88	AT2G03270	0	0	0	0	0	0	0	0	0	0	0	0	0	0	0	0	0	0	0	0	0	0	0	0	0	0	0	0	0	0	0	0	0	0	0	0	0	0	0	0	0	0	0	0	0	0	0	0
89	AT2G07698	0	0	0	0	0	0	0	0	0	0	0	0	0	0	0	0	0	0	0	0	0	0	0	0	0	0	0	0	0	0	0	0	0	0	0	0	0	0	0	0	0	0	0	0	0	0	0	0
90	AT2G15130	0	0	0	0	0	0	0	0	0	0	0	0	0	0	0	0	0	0	0	0	0	0	0	0	0	0	0	0	0	0	0	0	0	0	0	0	0	0	0	0	0	0	0	0	0	0	0	0
91	AT2G18490	0	0	0	0	0	0	0	0	0	0	0	0	0	0	0	0	0	0	0	0	0	0	0	0	0	0	0	0	0	0	0	0	0	0	0	0	0	0	0	0	0	0	0	0	0	0	0	0
92	AT2G18620	1.56099	1.46573	1.4707	0	1.43797	1.34068	0	0	0	2.08617	0	0	0	0	0	0	2.05057	0	0	0	0	0	0	0	0	0	0	0	0	0	0	0	0	0	0	0	0	0	0	0	0	0	0	0	1.40691	0	0	0
93	AT2G19240	0	0	0	0	0	0	0	0	0	0	0	0	0	0	0	0	0	0	0	0	0	0	0	0	0	0	0	0	0	0	0	0	0	0	0	0	0	0	0	0	0	0	0	0	0	0	0	0
94	AT2G19540	0	0	0	0	0	0	0	0	0	0	0	0	0	0	0	0	0	0	0	0	0	0	0	0	0	0	0	0	0	0	0	0	0	0	0	0	0	0	0	0	0	0	0	0	0	0	0	0
95	AT2G21140	0	0	0	0	0	0	0	0	0	0	0	0	0	0	0	0	0	0	0	0	0	0	0	0	0	0	0	0	0	0	0	0	0	0	0	0	0	0	0	0	0	0	0	0	0	0	0	0
96	AT2G21630	0	0	0	0	0	0	0	0	0	0	0	0	0	0	0	0	0	0	0	0	0	0	0	0	0	0	0	0	0	0	0	0	0	0	0	0	0	0	0	0	0	0	0	0	0	0	0	0
97	AT2G21850	0	0	0	0	0	0	0	0	0	0	0	0	0	0	0	0	0	0	0	0	0	0	0	0	0	0	0	0	0	0	0	0	0	0	0	0	0	0	0	0	0	0	0	0	0	0	0	0
98	AT2G21860	0	0	0	0	0	0	0	0	0	0	0	0	0	0	0	0	0	0	0	0	0	0	0	0	0	0	0	0	0	0	0	0	0	0	0	0	0	0	0	0	0	0	0	0	0	0	0	0
99	AT2G25760	0	0	0	0	0	0	0	0	0	0	0	0	0	0	0	0	0	0	0	0	0	0	0	0	0	0	0	0	0	0	0	0	0	0	0	0	0	0	0	0	0	0	0	0	0	0	0	0
100	AT2G31050	0	0	0	0	0	0	0	0	0	0	0	0	0	0	0	0	0	0	0	0	0	0	0	0	0	0	0	0	0	0	0	0	0	0	0	0	0	0	0	0	0	0	0	0	0	0	0	0
101	AT2G33000	0	0	0	0	0	0	0	0	0	0	0	0	0	0	0	0	0	0	0	0	0	0	0	0	0	0	0	0	0	0	0	0	0	0	0	0	0	0	0	0	0	0	0	0	0	0	0	0
102	AT2G37890	0	0	0	0	0	0	0	0	0	0	0	0	0	0	0	0	0	0	0	0	0	0	0	0	0	0	0	0	0	0	0	0	0	0	0	0	0	0	0	0	0	0	0	0	0	0	0	0
103	AT2G38920	1.56099	1.46573	1.4707	0	1.43797	1.34068	0	0	0	0	0	1.90647	0	1.60681	0	0	0	0	0	0	0	0	0	0	1.45724	0	0	1.64498	0	0	1.33348	1.57333	0	0	0	0	0	0	0	0	0	0	0	0	0	0	1.52638	0
104	AT2G38970	0	0	0	0	0	0	0	0	0	0	0	0	0	0	0	0	0	0	0	0	0	0	0	0	0	0	0	0	0	0	0	0	0	0	0	0	0	0	0	0	0	0	0	0	0	0	0	0
105	AT2G39510	0	0	0	0	0	0	0	0	0	0	0	0	0	0	0	0	0	0	0	0	0	0	0	0	0	0	0	0	0	0	0	0	0	0	0	0	0	0	0	0	0	0	0	0	0	0	0	0
106	AT2G43590	1.56099	1.46573	1.4707	1.66563	1.43797	1.34068	0	0	0	0	0	0	0	1.60681	0	0	0	0	0	0	0	0	0	2.40744	1.45724	0	0	0	0	0	1.33348	0	0	1.56916	0	0	0	0	0	0	0	0	0	0	0	0	0	0
107	AT2G45750	1.56099	0	0	0	0	0	0	0	0	0	0	0	0	0	0	0	0	0	0	0	0	0	0	0	0	0	0	0	0	0	0	0	0	0	0	0	0	0	0	0	0	0	0	0	0	0	0	0
108	AT2G47310	0	0	0	0	0	0	0	0	0	0	0	0	0	0	0	0	0	0	0	0	0	0	0	0	0	0	0	0	0	0	0	0	0	0	0	0	0	0	0	0	0	0	0	0	0	0	0	0
109	AT2G47410	0	0	0	0	0	0	0	0	0	0	0	0	0	0	0	0	0	0	0	0	0	0	0	0	0	0	0	0	0	0	0	0	0	0	0	0	0	0	0	0	0	0	0	0	0	0	0	0
110	AT3G01490	0	0	0	0	0	0	0	0	0	0	0	0	0	0	0	0	0	0	0	0	0	0	0	0	0	0	0	0	0	0	0	0	0	0	0	0	0	0	0	0	0	0	0	0	0	0	0	0
111	AT3G02740	0	0	0	0	0	0	0	0	0	0	0	0	0	0	0	0	0	0	0	0	0	0	0	0	0	0	0	0	0	0	0	0	0	0	0	0	0	0	0	0	0	0	0	0	0	0	0	0
112	AT3G03270	0	0	0	0	0	0	0	0	0	0	0	0	0	0	0	0	0	0	0	0	0	0	0	0	0	0	0	0	0	0	0	0	0	0	0	0	0	0	0	0	0	0	0	0	0	0	0	0
113	AT3G05050	0	0	0	0	0	0	0	0	0	0	0	0	0	0	0	0	0	0	0	0	0	0	0	0	0	0	0	0	0	0	0	0	0	0	0	0	0	0	0	0	0	0	0	0	0	0	0	0
114	AT3G05300	0	0	0	0	0	0	0	0	0	0	0	0	0	0	0	0	0	0	0	0	0	0	0	0	0	0	0	0	0	0	0	0	0	0	0	0	0	0	0	0	0	0	0	0	0	0	0	0
115	AT3G05600	0	0	0	0	0	0	0	0	0	0	0	0	0	0	0	0	0	0	0	0	0	0	0	0	0	0	0	0	0	0	0	0	0	0	0	0	0	0	0	0	0	0	0	0	0	0	0	0
116	AT3G06270	1.56099	1.46573	1.4707	0	1.43797	1.34068	0	0	0	2.08617	0	1.90647	0	1.60681	0	0	2.05057	0	0	0	0	0	0	0	1.45724	0	0	1.64498	0	0	1.33348	1.57333	0	0	0	0	0	0	0	0	0	0	0	0	0	0	1.52638	0
117	AT3G07620	1.56099	1.46573	1.4707	0	1.43797	1.34068	0	0	0	0	0	1.90647	0	1.60681	0	0	0	0	0	0	0	0	0	0	1.45724	0	0	1.64498	0	0	1.33348	1.57333	0	0	0	0	0	0	0	0	0	0	0	0	1.40691	0	1.52638	0
118	AT3G07690	1.56099	1.46573	1.4707	1.66563	1.43797	1.34068	0	0	0	2.08617	0	0	0	0	0	0	2.05057	0	0	0	0	2.08369	0	2.40744	0	0	0	0	0	0	0	0	0	1.56916	0	0	0	0	0	0	0	0	0	0	0	0	0	0
119	AT3G09010	0	0	0	0	0	0	0	0	0	0	0	0	0	0	0	0	0	0	0	0	0	0	0	0	0	0	0	0	0	0	0	0	0	0	0	0	0	0	0	0	0	0	0	0	0	0	0	0
120	AT3G10130	0	0	0	0	0	0	0	0	0	0	0	0	0	0	0	0	0	0	0	0	0	0	0	0	0	0	0	0	0	0	0	0	0	0	0	0	0	0	0	0	0	0	0	0	0	0	0	0
121	AT3G13700	0	0	0	0	0	0	0	0	0	0	0	0	0	0	0	0	0	0	0	0	0	0	0	0	0	0	0	0	0	0	0	0	0	0	0	0	0	0	0	0	0	0	0	0	0	0	0	0
122	AT3G14460	0	0	0	1.66563	0	1.34068	0	0	0	0	0	0	0	0	0	0	0	0	0	0	0	0	0	0	0	0	0	0	0	0	0	0	0	1.56916	0	0	0	0	0	0	0	1.3732	1.39949	0	0	0	0	0
123	AT3G15350	0	0	0	0	0	0	0	0	0	0	0	0	0	0	0	0	0	0	0	0	0	0	0	0	0	0	0	0	0	0	0	0	0	0	0	0	0	0	0	0	0	0	0	0	0	0	0	0
124	AT3G19010	0	0	0	0	0	0	0	0	0	0	0	0	0	0	0	0	0	0	0	0	0	0	0	0	0	0	0	0	0	0	0	0	0	0	0	0	0	0	0	0	0	0	0	0	0	0	0	0
125	AT3G19310	0	0	0	0	0	0	0	0	0	0	0	0	0	0	0	0	0	0	0	0	0	0	0	0	0	0	0	0	0	0	0	0	0	0	0	0	0	0	0	0	0	0	0	0	0	0	0	0
126	AT3G20280	0	0	0	0	0	0	0	0	0	0	0	0	0	0	0	0	0	0	0	0	0	0	0	0	0	0	0	0	0	0	0	0	0	0	0	0	0	0	0	0	0	0	0	0	0	0	0	0
127	AT3G23300	1.56099	0	0	0	0	0	0	0	0	0	0	0	0	0	0	0	0	0	0	0	0	0	0	0	0	0	0	0	0	0	0	0	0	0	0	0	0	0	0	0	0	0	0	0	0	0	0	0
128	AT3G26430	1.56099	1.46573	1.4707	0	0	0	0	0	0	0	0	0	0	0	0	0	0	0	0	0	0	0	0	0	0	0	0	0	0	0	0	0	0	0	0	0	0	0	0	0	0	0	0	0	0	0	0	0
129	AT3G28140	0	0	0	0	0	0	0	0	0	0	0	0	0	0	0	0	0	0	0	0	0	0	0	0	0	0	0	0	0	0	0	0	0	0	0	0	0	0	0	0	0	0	0	0	0	0	0	0
130	AT3G28580	0	0	0	1.66563	0	0	0	0	1.84187	0	0	0	0	0	0	2.1597	0	0	0	0	0	0	0	0	0	0	1.85152	0	0	2.12899	0	0	0	1.56916	1.85063	2.59554	0	0	2.51763	0	2.53223	0	0	2.21938	0	3.66638	0	0
131	AT3G46930	0	0	0	0	0	0	0	0	0	0	0	0	0	0	0	0	0	0	0	0	0	0	0	0	0	0	0	0	0	0	0	0	0	0	0	0	0	0	0	0	0	0	0	0	0	0	0	0
132	AT3G53600	0	0	0	0	0	0	0	0	0	0	0	0	0	0	0	0	0	0	0	0	0	0	0	0	0	0	0	0	0	0	0	0	0	0	0	0	0	0	0	0	0	0	0	0	0	0	0	0
133	AT3G61210	0	0	0	0	0	0	0	0	0	0	0	0	0	0	0	0	0	0	0	0	0	0	0	0	0	0	0	0	0	0	0	0	0	0	0	0	0	0	0	0	0	0	0	0	0	0	0	0
134	AT3G61400	1.56099	0	0	0	0	0	0	0	0	0	0	0	0	0	0	0	0	0	0	0	0	2.08369	0	0	0	0	0	0	0	0	0	0	0	0	0	0	0	0	0	0	0	0	0	0	0	0	0	0
135	AT3G62570	0	0	0	0	0	0	0	0	0	0	0	0	0	0	0	0	0	0	0	0	0	0	0	0	0	0	0	0	0	0	0	0	0	0	0	0	0	0	0	0	0	0	0	0	0	0	0	0
136	AT3G62590	1.56099	1.46573	1.4707	0	0	0	0	0	0	0	0	0	0	0	0	0	0	0	0	0	0	0	0	0	0	0	0	0	0	0	0	0	0	0	0	0	0	0	0	0	0	0	0	0	0	0	0	0
137	AT4G01700	0	0	0	0	0	0	0	0	0	0	0	0	0	0	0	0	0	0	0	0	0	0	0	0	0	0	0	0	0	0	0	0	0	0	0	0	0	0	0	0	0	0	0	0	0	0	0	0
138	AT4G08300	0	0	0	0	0	0	0	0	0	0	0	0	0	0	0	0	0	0	0	0	0	0	0	0	0	0	0	0	0	0	0	0	0	0	0	0	0	0	0	0	0	0	0	0	0	0	0	0
139	AT4G09740	0	0	0	0	0	0	0	0	0	0	0	0	0	0	0	0	0	0	0	0	0	0	0	0	0	0	0	0	0	0	0	0	0	0	0	0	0	0	0	0	0	0	0	0	0	0	0	0
140	AT4G11800	0	0	0	0	0	0	0	0	0	0	0	0	0	0	0	0	0	0	0	0	0	0	0	0	0	0	0	0	0	0	0	0	0	0	0	0	0	0	0	0	0	0	0	0	0	0	0	0
141	AT4G15020	0	0	0	0	0	0	0	0	0	0	0	0	0	0	0	0	0	0	0	0	0	0	0	0	0	0	0	0	0	0	0	0	0	0	0	0	0	0	0	0	0	0	0	0	0	0	0	0
142	AT4G15955	0	0	0	0	0	0	0	0	0	0	0	0	0	0	0	0	0	0	0	0	0	0	0	0	0	0	0	0	0	0	0	0	0	0	0	0	0	0	0	0	0	0	0	0	0	0	0	0
143	AT4G18030	1.56099	0	0	0	0	0	0	0	0	0	0	0	0	0	0	0	0	0	0	0	0	0	0	0	0	0	0	0	0	0	0	0	0	0	0	0	0	0	0	0	0	0	0	0	0	0	0	0
144	AT4G19460	0	0	0	0	0	0	0	0	0	0	0	0	0	0	0	0	0	0	0	0	0	0	0	0	0	0	0	0	0	0	0	0	0	0	0	0	0	0	0	0	0	0	0	0	0	0	0	0
145	AT4G19820	0	0	0	0	0	0	0	0	0	0	0	0	0	0	0	0	0	0	0	0	0	0	0	0	0	0	0	0	0	0	0	0	0	0	0	0	0	0	0	0	0	0	0	0	0	0	0	0
146	AT4G22390	1.56099	1.46573	1.4707	0	1.43797	1.34068	0	0	0	0	0	1.90647	0	1.60681	0	0	0	0	0	0	0	0	0	0	1.45724	0	0	1.64498	0	0	1.33348	1.57333	0	0	0	0	0	0	0	0	0	0	0	0	0	0	1.52638	0
147	AT4G23730	0	0	0	0	0	0	0	0	0	0	0	0	0	0	0	0	0	0	0	0	0	0	0	0	0	0	0	0	0	0	0	0	0	0	0	0	0	0	0	0	0	0	0	0	0	0	0	0
148	AT4G25300	0	0	0	0	0	0	0	0	0	0	0	0	0	0	0	0	0	0	0	0	0	0	0	0	0	0	0	0	0	0	0	0	0	0	0	0	0	0	0	0	0	0	0	0	0	0	0	0
149	AT4G25433	0	0	0	0	0	0	0	0	0	0	0	0	0	0	0	0	0	0	0	0	0	0	0	0	0	0	0	0	0	0	0	0	0	0	0	0	0	0	0	0	0	0	0	0	0	0	0	0
150	AT4G27290	1.56099	1.46573	1.4707	0	1.43797	1.34068	0	0	0	2.08617	0	1.90647	0	1.60681	0	0	2.05057	2.31392	0	2.52236	0	0	0	0	1.45724	0	0	1.64498	0	0	1.33348	1.57333	0	0	0	0	0	0	0	0	0	0	0	0	0	0	1.52638	0
151	AT4G28000	0	0	0	0	0	0	0	0	0	0	0	0	0	0	0	0	0	0	0	0	0	0	0	0	0	0	0	0	0	0	0	0	0	0	0	0	0	0	0	0	0	0	0	0	0	0	0	0
152	AT4G28040	0	0	0	0	0	0	0	0	0	0	0	0	0	0	0	0	0	0	0	0	0	0	0	0	0	0	0	0	0	0	0	0	0	0	0	0	0	0	0	0	0	0	0	0	0	0	0	0
153	AT4G30670	0	0	0	0	0	0	0	0	0	0	0	0	0	0	0	0	0	0	0	0	0	0	0	0	0	0	0	0	0	0	0	0	0	0	0	0	0	0	0	0	0	0	0	0	0	0	0	0
154	AT4G31250	1.56099	1.46573	1.4707	0	1.43797	1.34068	0	0	0	2.08617	0	1.90647	0	1.60681	0	0	2.05057	2.31392	0	2.52236	0	0	0	0	1.45724	0	0	1.64498	0	0	1.33348	1.57333	0	0	0	0	0	0	0	0	0	0	0	0	0	0	1.52638	0
155	AT4G33905	0	0	0	0	0	0	0	0	0	0	0	0	0	0	0	0	0	0	0	0	0	0	0	0	0	0	0	0	0	0	0	0	0	0	0	0	0	0	0	0	0	0	0	0	0	0	0	0
156	AT4G36080	0	0	0	0	0	0	0	0	0	0	0	0	0	0	0	0	0	0	0	0	0	0	0	0	0	0	0	0	0	0	0	0	0	0	0	0	0	0	0	0	0	0	0	0	0	0	0	0
157	AT4G39320	0	0	0	0	0	0	0	0	0	0	0	0	0	0	0	0	0	0	0	0	0	0	0	0	0	0	0	0	0	0	0	0	0	0	0	0	0	0	0	0	0	0	0	0	0	0	0	0
158	AT4G39670	0	0	0	0	0	1.34068	1.96483	0	0	0	1.92141	0	0	0	1.90356	0	0	0	0	0	0	0	0	0	0	0	0	0	0	0	0	0	0	0	0	0	0	0	0	0	0	0	0	0	0	0	0	0
159	AT4G39900	0	0	0	0	0	0	0	0	0	0	0	0	0	0	0	0	0	0	0	0	0	0	0	0	0	0	0	0	0	0	0	0	0	0	0	0	0	0	0	0	0	0	0	0	0	0	0	0
160	AT4G40100	0	0	0	0	0	0	0	0	0	0	0	0	0	0	0	0	0	0	0	0	0	0	0	0	0	0	0	0	0	0	0	0	0	0	0	0	0	0	0	0	0	0	0	0	0	0	0	0
161	AT5G04060	1.56099	0	0	0	0	0	0	0	0	0	0	0	0	0	0	0	0	0	0	0	0	0	0	0	0	0	0	0	0	0	0	0	0	0	0	0	0	0	0	0	0	0	0	0	0	0	0	0
162	AT5G07850	0	0	0	0	0	0	0	0	0	0	0	0	0	0	0	0	0	0	0	0	0	0	0	0	0	0	0	0	0	0	0	0	0	0	0	0	0	0	0	0	0	0	0	0	0	0	0	0
163	AT5G08100	0	0	0	0	0	0	0	0	0	0	0	0	0	0	0	0	0	0	0	0	0	0	0	0	0	0	0	0	0	0	0	0	0	0	0	0	0	0	0	0	0	0	0	0	0	0	0	0
164	AT5G11230	0	0	0	0	0	0	1.96483	0	0	0	1.92141	0	0	0	1.90356	0	0	0	0	0	0	0	0	0	0	0	0	0	0	0	0	0	0	0	0	0	0	0	0	0	0	0	0	0	0	0	0	0
165	AT5G11250	0	0	0	0	0	0	0	0	0	0	0	0	0	0	0	0	0	0	0	0	0	0	0	0	0	0	0	0	0	0	0	0	0	0	0	0	0	0	0	0	0	0	0	0	0	0	0	0
166	AT5G11610.1	0	0	0	0	0	0	0	0	0	0	0	0	0	0	0	0	0	0	0	0	0	0	0	0	0	0	0	0	0	0	0	0	0	0	0	0	0	0	0	0	0	0	0	0	0	0	0	0
167	AT5G14120	0	0	0	0	0	0	0	0	0	0	0	0	0	0	0	0	0	0	0	0	0	0	0	0	0	0	0	0	0	0	0	0	0	0	0	0	0	0	0	0	0	0	0	0	0	0	0	0
168	AT5G14720	0	0	0	0	0	0	0	0	0	0	0	0	0	0	0	0	0	0	0	0	0	0	0	0	0	0	0	0	0	0	0	0	0	0	0	0	0	0	0	0	0	0	0	0	0	0	0	0
169	AT5G15710	1.56099	1.46573	1.4707	0	1.43797	1.34068	0	0	0	0	0	1.90647	0	1.60681	0	0	0	0	0	0	0	0	0	0	1.45724	0	0	1.64498	0	0	1.33348	1.57333	0	0	0	0	0	0	0	0	0	0	0	0	0	0	1.52638	0
170	AT5G15940	0	0	0	0	0	0	0	0	0	0	0	0	0	0	0	0	0	0	0	0	0	0	0	0	0	0	0	0	0	0	0	0	0	0	0	0	0	0	0	0	0	0	0	0	0	0	0	0
171	AT5G18630	0	0	0	0	0	0	0	0	0	0	0	0	0	0	0	0	0	0	0	0	0	0	0	0	0	0	0	0	0	0	0	0	0	0	0	0	0	0	0	0	0	0	0	0	0	0	0	0
172	AT5G18910	0	0	0	0	0	0	0	0	0	0	0	0	0	0	0	0	0	0	0	0	0	0	0	0	0	0	0	0	0	0	0	0	0	0	0	0	0	0	0	0	0	0	0	0	0	0	0	0
173	AT5G20110	0	0	0	0	0	0	0	0	0	0	0	0	0	0	0	0	0	0	0	0	0	0	0	0	0	0	0	0	0	0	0	0	0	0	0	0	0	0	0	0	0	0	0	0	0	0	0	0
174	AT5G20260	1.56099	1.46573	1.4707	0	1.43797	1.34068	0	0	0	0	0	1.90647	0	1.60681	0	0	0	0	0	0	0	0	0	0	1.45724	0	0	1.64498	0	0	1.33348	1.57333	0	0	0	0	0	0	0	0	0	0	0	0	1.40691	0	1.52638	0
175	AT5G20655	0	0	0	0	0	0	0	0	0	0	0	0	0	0	0	0	0	0	0	0	0	0	0	0	0	0	0	0	0	0	0	0	0	0	0	0	0	0	0	0	0	0	0	0	0	0	0	0
176	AT5G20950	0	0	0	0	0	0	0	0	0	0	0	0	0	0	0	0	0	0	0	0	0	0	0	0	0	0	0	0	0	0	0	0	0	0	0	0	0	0	0	0	0	0	0	0	0	0	0	0
177	AT5G38100	1.56099	0	0	0	0	0	0	0	0	0	0	0	0	0	0	0	0	0	0	0	0	0	0	0	0	0	0	0	0	0	0	0	0	0	0	0	0	0	0	0	0	0	0	0	0	0	0	0
178	AT5G43570	0	0	0	0	0	0	0	0	0	0	0	0	0	0	0	0	0	0	0	0	0	0	0	0	0	0	0	0	0	0	0	0	0	0	0	0	0	0	0	0	0	0	0	0	0	0	0	0
179	AT5G44360	1.56099	0	0	0	0	0	0	0	0	0	0	0	0	0	0	0	0	0	0	0	0	2.08369	0	0	0	0	0	0	0	0	0	0	0	0	0	0	0	0	0	0	0	0	0	0	0	0	0	0
180	AT5G44440	1.56099	0	0	1.66563	0	0	0	0	0	0	0	0	0	0	0	0	0	0	0	0	0	2.08369	0	0	0	0	0	0	0	0	0	0	0	1.56916	0	0	0	0	0	0	0	0	0	0	0	0	0	0
181	AT5G51140	1.56099	1.46573	1.4707	0	1.43797	1.34068	0	0	0	0	0	0	0	0	0	0	0	0	0	0	0	0	0	0	0	0	0	0	0	0	1.33348	0	0	0	0	0	0	0	0	0	0	0	0	0	0	0	1.52638	0
182	AT5G53100	0	0	0	0	0	0	0	0	0	0	0	0	0	0	0	0	0	0	0	0	0	0	0	0	0	0	0	0	0	0	0	0	0	0	0	0	0	0	0	0	0	0	0	0	0	0	0	0
183	AT5G58787	0	0	0	0	0	0	0	0	0	0	0	0	0	0	0	0	0	0	0	0	0	0	0	0	0	0	0	0	0	0	0	0	0	0	0	0	0	0	0	0	0	0	0	0	0	0	0	0
184	ATE2	1.56099	1.46573	1.4707	1.66563	1.43797	1.34068	0	0	1.84187	0	0	1.90647	0	1.60681	0	2.1597	0	0	0	0	0	0	0	0	1.45724	0	1.85152	1.64498	0	2.12899	1.33348	1.57333	0	1.56916	1.85063	2.59554	0	0	0	0	2.53223	1.3732	1.39949	2.21938	0	0	1.52638	0
185	ATEXO70G2	0	0	0	0	0	0	0	0	0	0	0	0	0	0	0	0	0	0	0	0	0	0	0	0	0	0	0	0	0	0	0	0	0	0	0	0	0	0	0	0	0	0	0	0	0	0	0	0
186	ATG18D	1.56099	1.46573	1.4707	0	1.43797	1.34068	1.96483	0	0	0	1.92141	1.90647	0	1.60681	1.90356	0	0	0	0	0	0	0	0	0	1.45724	0	0	1.64498	0	0	1.33348	1.57333	0	0	0	0	0	0	0	0	0	0	0	0	1.40691	0	1.52638	0
187	ATG18G	1.56099	0	0	1.66563	1.43797	1.34068	1.96483	0	0	0	1.92141	0	0	0	1.90356	0	0	0	0	0	0	0	0	0	0	0	0	0	0	0	0	0	0	1.56916	0	0	0	0	0	0	0	0	0	0	0	3.66638	0	0
188	ATHB-7	1.56099	1.46573	1.4707	1.66563	1.43797	1.34068	0	0	1.84187	0	0	0	0	0	0	2.1597	0	0	0	0	0	0	0	0	1.45724	0	1.85152	0	0	2.12899	1.33348	0	0	1.56916	1.85063	2.59554	0	0	0	0	2.53223	1.3732	1.39949	2.21938	1.40691	0	0	0
189	ATHB-8	0	0	0	0	0	0	0	0	0	0	0	0	0	0	0	0	0	0	0	0	0	0	0	0	0	0	0	0	0	0	0	0	0	0	0	0	0	0	0	0	0	0	0	0	0	0	0	0
190	ATJ11	0	0	0	0	0	0	0	0	0	0	0	0	0	0	0	0	0	0	0	0	0	0	0	0	0	0	0	0	0	0	0	0	0	0	0	0	0	0	0	0	0	0	0	0	0	0	0	0
191	ATJ39	0	0	0	0	0	0	0	0	0	0	0	0	0	0	0	0	0	0	0	0	0	0	0	0	0	0	0	0	0	0	0	0	0	0	0	0	0	0	0	0	0	0	0	0	0	0	0	0
192	ATL14	0	0	0	0	0	0	0	0	0	0	0	0	0	0	0	0	0	0	0	0	0	0	0	0	0	0	0	0	0	0	0	0	0	0	0	0	0	0	0	0	0	0	0	0	0	0	0	0
193	ATL40	0	0	0	0	0	0	0	0	0	0	0	0	0	0	0	0	0	0	0	0	0	0	0	0	0	0	0	0	0	0	0	0	0	0	0	0	0	0	0	0	0	0	0	0	0	0	0	0
194	AVPL2	0	0	0	0	0	0	0	0	0	0	0	0	0	0	0	0	0	0	0	0	0	0	0	0	0	0	0	0	0	0	0	0	0	0	0	0	0	0	0	0	0	0	0	0	0	0	0	0
195	AVT1J	0	0	0	0	0	0	0	0	0	0	0	0	0	0	0	0	0	0	0	0	0	0	0	0	0	0	0	0	0	0	0	0	0	0	0	0	0	0	0	0	0	0	0	0	0	0	0	0
196	AVT6B	0	0	0	0	0	0	0	0	0	0	0	0	0	0	0	0	0	0	0	0	0	0	0	0	0	0	0	0	0	0	0	0	0	0	0	0	0	0	0	0	0	0	0	0	0	0	0	0
197	AZG2	0	0	0	0	0	0	1.96483	2.43401	0	0	1.92141	0	0	0	1.90356	0	0	0	0	0	0	0	0	0	0	0	0	0	0	0	0	0	0	0	0	0	0	0	0	0	0	0	0	0	0	0	0	0
198	B'ALPHA	0	0	0	0	0	0	0	0	0	0	0	0	0	0	0	0	0	0	0	0	0	0	0	0	0	0	0	0	0	0	0	0	0	0	0	0	0	0	0	0	0	0	0	0	0	0	0	0
199	BAM3	1.56099	1.46573	1.4707	0	1.43797	1.34068	0	0	0	2.08617	0	1.90647	0	1.60681	0	0	2.05057	2.31392	0	2.52236	0	0	0	0	1.45724	0	0	1.64498	0	0	1.33348	1.57333	0	0	0	0	0	0	0	0	0	1.3732	1.39949	0	0	0	1.52638	0
200	BBR	0	0	0	0	0	0	0	0	0	0	0	0	0	0	0	0	0	0	0	0	0	0	0	0	0	0	0	0	0	0	0	0	0	0	0	0	0	0	0	0	0	0	0	0	0	0	0	0
201	BCA6	0	0	0	0	0	0	0	0	0	0	0	0	0	0	0	0	0	0	0	0	0	0	0	0	0	0	0	0	0	0	0	0	0	0	0	0	0	0	0	0	0	0	0	0	0	0	0	0
202	BFRUCT3	0	0	0	0	0	0	0	0	0	0	0	0	0	0	0	0	0	0	0	0	0	0	0	0	0	0	0	0	0	0	0	0	0	0	0	0	0	0	0	0	0	0	0	0	0	0	0	0
203	BFRUCT4	1.56099	1.46573	1.4707	1.66563	1.43797	1.34068	0	0	1.84187	0	0	0	0	0	0	2.1597	0	0	0	0	0	0	0	2.40744	0	0	1.85152	0	0	2.12899	0	0	0	0	1.85063	2.59554	0	0	0	0	2.53223	1.3732	1.39949	2.21938	0	0	0	0
204	BG1	1.56099	1.46573	1.4707	1.66563	0	0	0	0	0	0	0	0	0	0	0	0	0	0	0	0	0	0	0	2.40744	0	0	0	0	0	0	0	0	0	1.56916	0	0	0	0	0	0	0	0	0	0	0	0	0	0
205	BGAL3	1.56099	1.46573	1.4707	0	0	0	0	0	0	0	0	0	0	0	0	0	0	0	0	0	0	0	0	2.40744	0	0	0	0	0	0	0	0	0	0	0	0	0	0	0	0	0	0	0	0	0	0	0	0
206	BGLU15	1.56099	1.46573	1.4707	1.66563	1.43797	1.34068	0	0	1.84187	0	0	0	2.13637	1.60681	0	0	0	0	0	0	0	0	2.31497	2.40744	0	0	1.85152	0	0	0	1.33348	0	0	1.56916	1.85063	0	0	0	0	0	0	0	0	0	0	0	0	0
207	BGLU40	1.56099	1.46573	1.4707	0	0	0	0	0	0	0	0	0	0	0	0	0	0	0	0	0	0	0	0	2.40744	0	0	0	0	0	0	0	0	0	0	0	0	0	0	0	0	0	0	0	0	0	0	0	0
208	BHLH49	0	0	0	0	0	0	0	0	0	0	0	0	0	0	0	0	0	0	0	0	0	0	0	0	0	0	0	0	0	0	0	0	0	0	0	0	0	0	0	0	0	0	0	0	0	0	0	0
209	BHLH68	0	0	0	0	0	0	0	0	0	0	0	0	0	0	0	0	0	0	0	0	0	0	0	0	0	0	0	0	0	0	0	0	0	0	0	0	0	0	0	0	0	0	0	0	0	0	0	0
210	BHLH7	0	0	0	0	0	0	0	0	0	0	0	0	0	0	0	0	0	0	0	0	0	0	0	0	0	0	0	0	0	0	0	0	0	0	0	0	0	0	0	0	0	0	0	0	0	0	0	0
211	BIG4	0	0	0	0	0	0	0	0	0	0	0	0	0	0	0	0	0	0	0	0	0	0	0	0	0	0	0	0	0	0	0	0	0	0	0	0	0	0	0	0	0	0	0	0	0	0	0	0
212	BOR5	0	0	0	0	0	1.34068	1.96483	2.43401	0	0	1.92141	0	0	0	1.90356	0	0	0	2.77613	0	4.07458	0	0	0	0	2.37142	0	0	3.29036	0	0	0	4.94462	0	0	0	0	0	0	0	0	1.3732	0	0	0	0	0	0
213	BPC1	1.56099	1.46573	1.4707	1.66563	1.43797	1.34068	0	0	1.84187	0	0	0	0	0	0	0	0	0	0	0	0	0	0	0	1.45724	0	1.85152	0	0	0	1.33348	0	0	0	1.85063	0	0	0	0	0	0	1.3732	1.39949	0	1.40691	0	0	0
214	BSK5	1.56099	1.46573	1.4707	1.66563	1.43797	1.34068	0	0	1.84187	2.08617	0	1.90647	0	1.60681	0	2.1597	2.05057	2.31392	0	2.52236	0	0	0	0	1.45724	0	1.85152	1.64498	0	2.12899	1.33348	1.57333	0	1.56916	1.85063	2.59554	0	0	0	0	2.53223	1.3732	1.39949	2.21938	0	0	1.52638	0
215	BT5	1.56099	1.46573	1.4707	1.66563	1.43797	1.34068	0	0	1.84187	0	0	1.90647	0	1.60681	0	2.1597	0	0	0	0	0	0	0	0	1.45724	0	1.85152	1.64498	0	2.12899	1.33348	1.57333	0	1.56916	1.85063	0	0	0	2.51763	0	0	1.3732	1.39949	0	0	0	1.52638	0
216	BXL2	1.56099	1.46573	1.4707	0	0	0	0	0	0	0	0	0	0	0	0	0	0	0	0	0	0	0	0	2.40744	0	0	0	0	0	0	0	0	0	0	0	0	0	0	0	0	0	0	0	0	0	0	0	0
217	BZIP44	0	1.46573	1.4707	0	1.43797	0	0	0	0	0	0	0	0	0	0	0	0	0	0	0	0	0	0	0	1.45724	0	0	0	0	0	1.33348	0	0	0	0	0	0	0	0	0	0	1.3732	1.39949	0	1.40691	0	0	0
218	BZIP63	0	0	0	0	0	0	0	0	0	0	0	0	0	0	0	0	0	0	0	0	0	0	0	0	0	0	0	0	0	0	0	0	0	0	0	0	0	0	0	0	0	0	0	0	0	0	0	0
219	BZR2	0	0	0	0	0	0	0	0	0	0	0	0	0	0	0	0	0	0	0	0	0	0	0	0	0	0	0	0	0	0	0	0	0	0	0	0	0	0	0	0	0	0	0	0	0	0	0	0
220	CAL	1.56099	1.46573	1.4707	0	1.43797	1.34068	0	0	0	0	0	0	0	0	0	0	0	0	0	0	0	0	0	0	1.45724	0	0	0	0	0	1.33348	0	0	0	0	0	0	0	0	0	0	1.3732	1.39949	0	1.40691	0	0	0
221	CAMS1	0	0	0	0	0	0	0	0	0	0	0	0	0	0	0	0	0	0	0	0	0	0	0	0	0	0	0	0	0	0	0	0	0	0	0	0	0	0	0	0	0	0	0	0	0	0	0	0
222	CAR4	0	0	0	0	0	0	0	0	0	0	0	0	0	0	0	0	0	0	0	0	0	0	0	0	0	0	0	0	0	0	0	0	0	0	0	0	0	0	0	0	0	0	0	0	0	0	0	0
223	CBL3	0	0	0	1.66563	0	0	0	0	1.84187	0	0	0	0	0	0	0	0	0	0	0	0	0	0	0	0	0	0	0	0	0	0	0	0	0	0	0	0	0	0	0	0	1.3732	0	0	0	0	0	0
224	CCT1	1.56099	1.46573	1.4707	0	1.43797	1.34068	0	0	0	2.08617	0	0	0	1.60681	0	0	2.05057	0	0	0	0	0	0	0	0	0	0	0	0	0	1.33348	0	0	0	0	0	0	0	0	0	0	0	0	0	1.40691	0	0	0
225	CDA6	0	0	0	0	0	0	0	0	0	0	0	0	0	0	0	0	0	0	0	0	0	0	0	0	0	0	0	0	0	0	0	0	0	0	0	0	0	0	0	0	0	0	0	0	0	0	0	0
226	CEF	0	0	0	1.66563	0	0	1.96483	0	0	0	1.92141	0	0	0	1.90356	0	0	0	0	0	0	0	0	0	0	0	0	0	0	0	0	0	0	1.56916	0	0	0	0	0	0	0	0	0	0	0	0	0	0
227	CGS1	0	0	0	0	0	0	0	0	0	0	0	0	0	0	0	0	0	0	0	0	0	0	0	0	0	0	0	0	0	0	0	0	0	0	0	0	0	0	0	0	0	0	0	0	0	0	0	0
228	CHI-B	0	0	0	0	0	0	0	0	0	0	0	0	0	0	0	0	0	0	0	0	0	0	0	0	0	0	0	0	0	0	0	0	0	0	0	0	0	0	0	0	0	0	0	0	0	0	0	0
229	CHUP1	0	0	0	0	0	1.34068	1.96483	0	0	0	1.92141	0	0	0	0	0	0	0	0	0	0	0	0	0	0	0	0	0	0	0	0	0	0	0	0	0	0	0	0	0	0	0	0	0	0	0	0	0
230	CHX18	0	0	0	0	0	0	1.96483	2.43401	0	0	1.92141	0	0	0	1.90356	0	0	0	2.77613	0	0	0	0	0	0	2.37142	0	0	0	0	0	0	0	0	0	0	0	0	0	0	0	1.3732	0	0	0	0	0	2.64911
231	CIPK2	1.56099	1.46573	1.4707	1.66563	1.43797	1.34068	0	0	0	2.08617	0	1.90647	0	1.60681	0	0	2.05057	2.31392	0	2.52236	0	0	0	0	1.45724	0	0	1.64498	0	0	1.33348	1.57333	0	0	0	0	0	0	0	0	0	1.3732	1.39949	0	0	0	1.52638	0
232	CLC-B	0	0	0	0	0	0	1.96483	2.43401	0	0	1.92141	0	0	0	1.90356	0	0	0	2.77613	0	4.07458	0	0	0	0	2.37142	0	0	3.29036	0	0	0	4.94462	0	0	0	0	0	0	0	0	1.3732	1.39949	0	0	0	0	2.64911
233	CLC-G	0	0	0	0	0	0	0	0	0	0	0	0	0	0	0	0	0	0	0	0	0	0	0	0	0	0	0	0	0	0	0	0	0	0	0	0	0	0	0	0	0	0	0	0	0	0	0	0
234	CLPC1	1.56099	1.46573	1.4707	1.66563	0	1.34068	1.96483	2.43401	1.84187	0	1.92141	0	0	1.60681	1.90356	0	0	0	0	0	0	0	0	0	0	0	1.85152	0	0	0	1.33348	1.57333	0	0	1.85063	0	0	0	0	0	0	1.3732	1.39949	0	0	0	0	0
235	CML16	0	0	0	0	0	0	0	0	0	0	0	0	0	0	0	0	0	0	0	0	0	0	0	0	0	0	0	0	0	0	0	0	0	0	0	0	0	0	0	0	0	0	0	0	0	0	0	0
236	CML50	0	0	0	0	0	0	0	0	0	0	0	0	0	0	0	0	0	0	0	0	0	0	0	0	0	0	0	0	0	0	0	0	0	0	0	0	0	0	0	0	0	0	0	0	0	0	0	0
237	CNGC4	0	0	0	1.66563	0	1.34068	1.96483	2.43401	0	0	1.92141	0	0	0	1.90356	0	0	0	2.77613	0	0	0	0	0	0	2.37142	0	0	0	0	0	0	0	1.56916	0	0	0	0	0	0	0	1.3732	0	0	0	0	0	2.64911
238	COL9	0	0	0	0	0	0	0	0	0	0	0	0	0	0	0	0	0	0	0	0	0	0	0	0	0	0	0	0	0	0	0	0	0	0	0	0	0	0	0	0	0	1.3732	1.39949	0	0	0	0	0
239	COPT6	0	0	0	0	0	0	1.96483	2.43401	0	0	1.92141	0	0	0	1.90356	0	0	0	2.77613	0	0	0	0	0	0	2.37142	0	0	0	0	0	0	0	0	0	0	0	0	0	0	0	0	0	0	0	0	0	2.64911
240	CSLD2	1.56099	1.46573	1.4707	1.66563	1.43797	1.34068	0	0	0	0	0	0	0	0	0	0	0	0	0	0	0	0	0	2.40744	1.45724	0	0	0	0	0	0	0	0	1.56916	0	0	0	0	0	0	0	0	0	0	1.40691	0	0	0
241	CSLG2	1.56099	1.46573	1.4707	0	1.43797	1.34068	0	0	0	0	0	0	0	0	0	0	0	0	0	0	0	0	0	2.40744	1.45724	0	0	0	0	0	0	0	0	0	0	0	0	0	0	0	0	0	0	0	1.40691	0	0	0
242	CSY4	0	0	0	0	0	0	0	0	0	0	0	0	0	0	0	0	0	0	0	0	0	0	0	0	0	0	0	0	0	0	0	0	0	0	0	0	0	0	0	0	0	0	0	0	0	0	0	0
243	CTR1	1.56099	1.46573	1.4707	1.66563	1.43797	1.34068	0	0	1.84187	2.08617	0	1.90647	2.13637	1.60681	0	2.1597	2.05057	2.31392	0	2.52236	0	0	2.31497	0	1.45724	0	1.85152	1.64498	0	0	1.33348	1.57333	0	1.56916	1.85063	0	2.16578	2.37032	0	2.55725	0	1.3732	1.39949	0	1.40691	0	1.52638	0
244	CWINV2	1.56099	1.46573	1.4707	0	0	0	0	0	0	0	0	0	0	0	0	0	0	0	0	0	0	0	0	2.40744	0	0	0	0	0	0	0	0	0	0	0	0	0	0	0	0	0	0	0	0	0	0	0	0
245	CYCB2-3	0	0	0	0	0	0	0	0	0	0	0	0	0	0	0	0	0	0	0	0	0	0	0	0	0	0	0	0	0	0	0	0	0	0	0	0	0	0	0	0	0	0	0	0	0	0	0	0
246	CYP706A6	0	0	0	0	0	0	0	0	0	0	0	0	0	0	0	0	0	0	0	0	0	0	0	0	0	0	0	0	0	0	0	0	0	0	0	0	0	0	0	0	0	0	0	0	0	0	0	0
247	CYP710A2	1.56099	1.46573	1.4707	0	0	0	0	0	0	0	0	0	0	0	0	0	0	0	0	0	0	2.08369	0	0	0	0	0	0	0	0	0	0	0	0	0	0	0	0	0	0	0	0	0	0	1.40691	0	0	0
248	CYP712A1	0	0	0	0	0	0	0	0	0	0	0	0	0	0	0	0	0	0	0	0	0	0	0	0	0	0	0	0	0	0	0	0	0	0	0	0	0	0	0	0	0	0	0	0	0	0	0	0
249	CYP71A22	1.56099	0	0	0	0	0	0	0	0	0	0	0	0	0	0	0	0	0	0	0	0	2.08369	0	0	0	0	0	0	0	0	0	0	0	0	0	0	0	0	0	0	0	0	0	0	1.40691	0	0	0
250	CYP71B11	1.56099	0	0	0	0	0	0	0	0	0	0	0	0	0	0	0	0	0	0	0	0	2.08369	0	0	0	0	0	0	0	0	0	0	0	0	0	0	0	0	0	0	0	0	0	0	1.40691	0	0	0
251	CYP71B35	1.56099	0	0	0	0	0	0	0	0	0	0	0	0	0	0	0	0	0	0	0	0	2.08369	0	0	0	0	0	0	0	0	0	0	0	0	0	0	0	0	0	0	0	0	0	0	1.40691	0	0	0
252	CYP71B7	1.56099	0	0	0	0	0	0	0	0	0	0	0	0	0	0	0	0	0	0	0	0	2.08369	0	0	0	0	0	0	0	0	0	0	0	0	0	0	0	0	0	0	0	0	0	0	1.40691	0	0	0
253	CYP72A15	1.56099	0	0	0	0	0	0	0	0	0	0	0	0	0	0	0	0	0	0	0	0	2.08369	0	0	0	0	0	0	0	0	0	0	0	0	0	0	0	0	0	0	0	0	0	0	0	0	0	0
254	CYP76C1	1.56099	0	0	0	0	0	0	0	0	0	0	0	0	0	0	0	0	0	0	0	0	2.08369	0	0	0	0	0	0	0	0	0	0	0	0	0	0	0	0	0	0	0	0	0	0	1.40691	0	0	0
255	CYP78A6	1.56099	0	0	0	0	0	0	0	0	0	0	0	0	0	0	0	0	0	0	0	0	2.08369	0	0	0	0	0	0	0	0	0	0	0	0	0	0	0	0	0	0	0	1.3732	1.39949	0	1.40691	0	0	0
256	CYP84A4	1.56099	1.46573	0	0	1.43797	1.34068	0	0	0	0	0	0	0	0	0	0	0	0	0	0	0	2.08369	0	0	0	0	0	0	0	0	0	0	0	0	0	0	0	0	0	0	0	0	0	0	1.40691	0	0	0
257	CYP98A3	1.56099	1.46573	0	0	1.43797	1.34068	0	0	0	0	0	0	0	0	0	0	0	0	0	0	0	2.08369	0	0	0	0	0	0	0	0	0	0	0	0	0	0	0	0	0	0	0	0	0	0	1.40691	0	0	0
258	CYS7	0	0	0	0	0	0	0	0	0	0	0	0	0	0	0	0	0	0	0	0	0	0	0	0	0	0	0	0	0	0	0	0	0	0	0	0	0	0	0	0	0	0	0	0	0	0	0	0
259	D6PK	1.56099	1.46573	1.4707	1.66563	1.43797	1.34068	0	0	1.84187	2.08617	0	1.90647	0	1.60681	0	0	2.05057	2.31392	0	2.52236	0	0	0	0	1.45724	0	1.85152	1.64498	0	0	1.33348	1.57333	0	0	1.85063	0	0	0	0	0	0	1.3732	1.39949	0	0	0	1.52638	0
260	DAD1	1.56099	1.46573	1.4707	0	0	0	0	0	0	0	0	0	0	0	0	0	0	0	0	0	0	0	0	0	0	0	0	0	0	0	0	0	0	0	0	0	0	0	0	0	0	0	0	0	0	0	0	0
261	DAR1	0	0	0	0	0	0	0	0	0	0	0	0	0	0	0	0	0	0	0	0	0	0	0	0	0	0	0	0	0	0	0	0	0	0	0	0	0	0	0	0	0	0	0	0	0	0	0	0
262	DHNAT2	1.56099	1.46573	0	0	1.43797	1.34068	0	0	0	0	0	0	2.13637	0	0	0	0	0	0	0	0	0	0	0	0	0	0	0	0	0	0	0	0	0	0	0	0	2.37032	0	0	0	0	0	0	1.40691	0	0	0
263	DIR3	0	0	0	0	0	0	0	0	0	0	0	0	0	0	0	0	0	0	0	0	0	0	0	0	0	0	0	0	0	0	0	0	0	0	0	0	0	0	0	0	0	0	0	0	0	0	0	0
264	DJA5	0	0	0	0	0	0	0	0	0	0	0	0	0	0	0	0	0	0	0	0	0	0	0	0	0	0	0	0	0	0	0	0	0	0	0	0	0	0	0	0	0	0	0	0	0	0	0	0
265	DJC24	0	0	0	0	0	0	0	0	0	0	0	0	0	0	0	0	0	0	0	0	0	0	0	0	0	0	0	0	0	0	0	0	0	0	0	0	0	0	0	0	0	0	0	0	0	0	0	0
266	DOF1.7	0	0	0	0	0	0	0	0	0	0	0	0	0	0	0	0	0	0	0	0	0	0	0	0	0	0	0	0	0	0	0	0	0	0	0	0	0	0	0	0	0	0	0	0	0	0	0	0
267	DOX2	1.56099	1.46573	1.4707	1.66563	1.43797	1.34068	0	0	1.84187	0	0	0	2.13637	0	0	0	0	0	0	0	0	2.08369	2.31497	0	0	0	0	0	0	0	0	0	0	1.56916	0	0	2.16578	2.37032	0	2.55725	0	0	0	0	1.40691	0	0	0
268	DRIP2	1.56099	1.46573	1.4707	1.66563	1.43797	1.34068	0	0	1.84187	0	0	1.90647	0	1.60681	0	2.1597	0	0	0	0	0	0	0	0	1.45724	0	0	1.64498	0	2.12899	1.33348	1.57333	0	1.56916	0	0	0	0	0	0	0	0	0	0	0	0	1.52638	0
269	DRP1D	0	0	0	0	0	0	0	0	0	0	0	0	0	0	0	0	0	0	0	0	0	0	0	0	0	0	0	0	0	0	0	0	0	0	0	0	0	0	0	0	0	0	0	0	0	0	0	0
270	DRP2B	0	0	0	0	0	0	0	0	0	0	0	0	0	0	0	0	0	0	0	0	0	0	0	0	0	0	0	0	0	0	0	0	0	0	0	0	0	0	0	0	0	0	0	0	0	0	0	0
271	DTX16	0	0	0	0	0	0	0	0	0	0	0	0	0	0	0	0	0	0	0	0	0	0	0	0	0	0	0	0	0	0	0	0	0	0	0	0	0	0	0	0	0	0	0	0	0	0	0	0
272	DTX44	0	0	0	0	0	0	0	0	0	0	0	0	0	0	0	0	0	0	0	0	0	0	0	0	0	0	0	0	0	0	0	0	0	0	0	0	0	0	0	0	0	0	0	0	0	0	0	0
273	EAF1B	0	0	0	0	0	0	0	0	0	0	0	0	0	0	0	0	0	0	0	0	0	0	0	0	0	0	0	0	0	0	0	0	0	0	0	0	0	0	0	0	0	0	0	0	0	0	0	0
274	EDR2L	0	0	0	0	0	0	0	0	0	0	0	0	0	0	0	0	0	0	0	0	0	0	0	0	0	0	0	0	0	0	0	0	0	0	0	0	0	0	0	0	0	0	0	0	0	0	0	0
275	EFR	1.56099	1.46573	1.4707	1.66563	1.43797	1.34068	0	0	0	2.08617	0	1.90647	0	1.60681	0	0	2.05057	2.31392	0	2.52236	0	0	0	0	1.45724	0	0	1.64498	0	0	1.33348	1.57333	0	1.56916	0	0	0	0	0	0	0	1.3732	1.39949	0	0	0	1.52638	0
276	EIN4	1.56099	1.46573	1.4707	1.66563	1.43797	1.34068	0	0	1.84187	2.08617	0	1.90647	0	1.60681	0	0	2.05057	2.31392	0	2.52236	0	0	0	0	1.45724	0	1.85152	1.64498	0	0	1.33348	1.57333	0	0	1.85063	0	0	0	0	0	0	1.3732	1.39949	0	0	0	1.52638	0
277	EMB2360	0	0	0	0	0	0	0	0	0	0	0	0	0	0	0	0	0	0	0	0	0	0	0	0	0	0	0	0	0	0	0	0	0	0	0	0	0	0	0	0	0	0	0	0	0	0	0	0
278	ENDO4	1.56099	1.46573	1.4707	0	1.43797	1.34068	0	0	0	0	0	0	0	0	0	0	0	0	0	0	0	0	0	0	1.45724	0	0	0	0	0	1.33348	0	0	0	0	0	0	0	0	0	0	0	0	0	0	0	0	0
279	ERF112	0	0	0	0	0	0	0	0	0	0	0	0	0	0	0	0	0	0	0	0	0	0	0	0	0	0	0	0	0	0	0	0	0	0	0	0	0	0	0	0	0	0	0	0	0	0	0	0
280	ERF114	0	0	0	0	0	0	0	0	0	0	0	0	0	0	0	0	0	0	0	0	0	0	0	0	0	0	0	0	0	0	0	0	0	0	0	0	0	0	0	0	0	0	0	0	0	0	0	0
281	ERF1-3	1.56099	1.46573	1.4707	0	1.43797	1.34068	0	0	0	0	0	0	0	1.60681	0	0	0	0	0	0	0	0	0	0	1.45724	0	0	1.64498	0	0	1.33348	1.57333	0	0	0	0	0	0	0	0	0	1.3732	1.39949	0	1.40691	0	0	0
282	ERF2	1.56099	1.46573	1.4707	1.66563	1.43797	1.34068	0	0	1.84187	0	0	0	0	0	0	2.1597	0	0	0	0	0	0	0	0	1.45724	0	1.85152	0	0	2.12899	1.33348	0	0	1.56916	1.85063	0	0	0	2.51763	0	0	1.3732	1.39949	0	1.40691	0	0	0
283	ETR1	1.56099	1.46573	1.4707	1.66563	1.43797	1.34068	1.96483	0	1.84187	2.08617	0	1.90647	0	1.60681	0	2.1597	2.05057	2.31392	0	2.52236	0	0	0	0	1.45724	0	1.85152	1.64498	0	2.12899	1.33348	1.57333	0	1.56916	1.85063	2.59554	0	0	0	0	2.53223	1.3732	1.39949	2.21938	1.40691	0	1.52638	0
284	EXLA2	0	0	0	0	0	0	0	0	0	0	0	0	0	0	0	0	0	0	0	0	0	0	0	0	0	0	0	0	0	0	0	0	0	0	0	0	0	0	0	0	0	0	0	0	0	0	0	0
285	EXO1	0	0	0	0	0	0	0	0	0	0	0	0	0	0	0	0	0	0	0	0	0	0	0	0	0	0	0	0	0	0	0	0	0	0	0	0	0	0	0	0	0	0	0	0	0	0	0	0
286	F10M23.170	0	0	0	0	0	0	0	0	0	0	0	0	0	0	0	0	0	0	0	0	0	0	0	0	0	0	0	0	0	0	0	0	0	0	0	0	0	0	0	0	0	0	0	0	0	0	0	0
287	F18K10.4	0	0	0	0	0	0	0	0	0	0	0	0	0	0	0	0	0	0	0	0	0	0	0	0	0	0	0	0	0	0	0	0	0	0	0	0	0	0	0	0	0	0	0	0	0	0	0	0
288	F21F14.150	0	0	0	0	0	0	0	0	0	0	0	0	0	0	0	0	0	0	0	0	0	0	0	0	0	0	0	0	0	0	0	0	0	0	0	0	0	0	0	0	0	0	0	0	0	0	0	0
289	F21F14.70	0	0	0	0	0	0	0	0	0	0	0	0	0	0	0	0	0	0	0	0	0	0	0	0	0	0	0	0	0	0	0	0	0	0	0	0	0	0	0	0	0	0	0	0	0	0	0	0
290	F7K15_80	0	0	0	0	0	0	0	0	0	0	0	0	0	0	0	0	0	0	0	0	0	0	0	0	0	0	0	0	0	0	0	0	0	0	0	0	0	0	0	0	0	0	0	0	0	0	0	0
291	F9D16.290	0	0	0	0	0	0	0	0	0	0	0	0	0	0	0	0	0	0	0	0	0	0	0	0	0	0	0	0	0	0	0	0	0	0	0	0	0	0	0	0	0	0	0	0	0	0	0	0
292	FAB1B	1.56099	1.46573	1.4707	0	1.43797	1.34068	1.96483	0	0	2.08617	1.92141	0	0	0	1.90356	0	2.05057	2.31392	0	0	0	0	0	0	0	0	0	0	0	0	0	0	0	0	0	0	0	0	0	0	0	0	0	0	0	0	0	0
293	FAD3	1.56099	1.46573	1.4707	1.66563	1.43797	1.34068	0	0	0	0	0	0	2.13637	0	0	0	0	0	0	0	0	2.08369	2.31497	0	0	0	0	0	0	0	0	0	0	0	0	0	2.16578	2.37032	0	2.55725	0	0	0	0	1.40691	0	0	0
294	FBA2	1.56099	1.46573	1.4707	1.66563	1.43797	1.34068	0	0	1.84187	2.08617	0	0	2.13637	1.60681	0	2.1597	2.05057	2.31392	0	0	0	0	2.31497	2.40744	0	0	1.85152	0	0	2.12899	1.33348	0	0	0	1.85063	2.59554	2.16578	2.37032	0	2.55725	2.53223	0	0	2.21938	1.40691	0	0	0
295	FBL9	0	0	0	0	0	0	0	0	0	0	0	0	0	0	0	0	0	0	0	0	0	0	0	0	0	0	0	0	0	0	0	0	0	0	0	0	0	0	0	0	0	0	0	0	0	0	0	0
296	FOX5	0	0	0	0	0	0	0	0	0	0	0	0	0	0	0	0	0	0	0	0	0	0	0	0	0	0	0	0	0	0	0	0	0	0	0	0	0	0	0	0	0	0	0	0	0	0	0	0
297	FQR1	0	0	0	0	0	0	0	0	0	0	0	0	0	0	0	0	0	0	0	0	0	0	0	0	0	0	0	0	0	0	0	0	0	0	0	0	0	0	0	0	0	0	0	0	0	0	0	0
298	FRS8	0	0	0	1.66563	0	1.34068	0	0	0	0	0	0	0	0	0	0	0	0	0	0	0	0	0	0	0	0	0	0	0	0	0	0	0	0	0	0	0	0	0	0	0	1.3732	1.39949	0	0	0	0	0
299	FXG1	1.56099	0	0	0	0	0	0	0	0	0	0	0	0	0	0	0	0	0	0	0	0	0	0	0	0	0	0	0	0	0	0	0	0	0	0	0	0	0	0	0	0	0	0	0	0	0	0	0
300	GA3OX2	1.56099	1.46573	1.4707	1.66563	1.43797	1.34068	0	0	1.84187	0	0	0	2.13637	0	0	2.1597	0	0	0	0	0	2.08369	2.31497	0	0	0	1.85152	0	0	2.12899	0	0	0	0	1.85063	0	2.16578	2.37032	0	2.55725	0	1.3732	1.39949	2.21938	1.40691	0	0	0
301	GAD1	0	0	0	0	0	0	0	0	0	0	0	0	0	0	0	0	0	0	0	0	0	0	0	0	0	0	0	0	0	0	0	0	0	0	0	0	0	0	0	0	0	0	0	0	0	0	0	0
302	GAD4	1.56099	1.46573	1.4707	0	1.43797	1.34068	0	0	0	0	0	0	2.13637	1.60681	0	0	0	0	0	0	0	0	2.31497	0	0	0	0	0	0	0	1.33348	0	0	0	0	0	2.16578	0	0	0	0	0	0	0	0	0	0	0
303	GAE3	1.56099	1.46573	1.4707	0	0	0	0	0	0	0	0	0	0	0	0	0	0	0	0	0	0	0	0	2.40744	0	0	0	0	0	0	0	0	0	0	0	0	0	0	0	0	0	0	0	0	0	0	0	0
304	GAT1	0	0	0	0	0	0	0	0	0	0	0	0	0	0	0	0	0	0	0	0	0	0	0	0	0	0	0	0	0	0	0	0	0	0	0	0	0	0	0	0	0	0	0	0	0	0	0	0
305	GGH1	1.56099	1.46573	1.4707	0	1.43797	1.34068	0	0	0	0	0	0	2.13637	1.60681	0	0	0	0	0	0	0	0	2.31497	0	0	0	0	0	0	0	1.33348	1.57333	0	0	0	0	2.16578	0	0	0	0	0	0	0	0	0	0	0
306	GH3.2	0	0	0	0	0	0	0	0	0	0	0	0	0	0	0	0	0	0	0	0	0	0	0	0	0	0	0	0	0	0	0	0	0	0	0	0	0	0	0	0	0	0	0	0	0	0	0	0
307	GLCAT14A	0	0	0	0	0	0	0	0	0	0	0	0	0	0	0	0	0	0	0	0	0	0	0	0	0	0	0	0	0	0	0	0	0	0	0	0	0	0	0	0	0	0	0	0	0	0	0	0
308	GLIP3	1.56099	1.46573	1.4707	0	0	0	0	0	0	0	0	0	0	0	0	0	0	0	0	0	0	0	0	0	0	0	0	0	0	0	0	0	0	0	0	0	0	0	0	0	0	0	0	0	0	0	0	0
309	GLP5A	0	0	0	0	0	0	0	0	0	0	0	0	0	0	0	0	0	0	0	0	0	0	0	0	0	0	0	0	0	0	0	0	0	0	0	0	0	0	0	0	0	0	0	0	0	0	0	0
310	GLYI7	0	0	0	0	0	0	0	0	0	0	0	0	0	0	0	0	0	0	0	0	0	0	0	0	0	0	0	0	0	0	0	0	0	0	0	0	0	0	0	0	0	0	0	0	0	0	0	0
311	GLYR2	1.56099	0	0	0	0	0	0	0	0	0	0	0	0	0	0	0	0	0	0	0	0	2.08369	0	0	0	0	0	0	0	0	0	0	0	0	0	0	0	0	0	0	0	0	0	0	0	0	0	0
312	GOLS2	1.56099	1.46573	1.4707	1.66563	0	0	0	0	1.84187	0	0	0	2.13637	0	0	2.1597	0	0	0	0	0	0	0	2.40744	0	0	1.85152	0	0	2.12899	0	0	0	1.56916	1.85063	2.59554	0	0	0	0	2.53223	0	0	2.21938	0	0	0	0
313	GOLS3	1.56099	1.46573	1.4707	1.66563	0	0	0	0	0	0	0	0	2.13637	0	0	0	0	0	0	0	0	0	0	2.40744	0	0	0	0	0	0	0	0	0	1.56916	0	0	0	0	0	0	0	0	0	0	0	0	0	0
314	GORK	0	0	0	1.66563	0	1.34068	1.96483	2.43401	1.84187	0	1.92141	0	0	0	1.90356	2.1597	0	0	2.77613	0	0	0	0	0	0	2.37142	1.85152	0	0	2.12899	0	0	0	1.56916	1.85063	2.59554	0	0	0	0	2.53223	1.3732	1.39949	2.21938	0	0	0	2.64911
315	GPT1	0	0	0	1.66563	0	1.34068	1.96483	2.43401	0	0	1.92141	0	0	0	1.90356	0	0	0	2.77613	0	4.07458	0	0	0	0	2.37142	0	0	3.29036	0	0	0	0	0	0	0	0	0	0	0	0	0	0	0	0	0	0	0
316	GRH1	1.56099	1.46573	1.4707	1.66563	1.43797	1.34068	0	0	1.84187	0	0	1.90647	0	1.60681	0	0	0	0	0	0	0	0	0	0	1.45724	0	1.85152	1.64498	0	0	1.33348	1.57333	0	1.56916	1.85063	0	0	0	0	0	0	1.3732	1.39949	0	0	3.66638	1.52638	0
317	GT-3A	0	0	0	0	0	0	0	0	0	0	0	0	0	0	0	0	0	0	0	0	0	0	0	0	0	0	0	0	0	0	0	0	0	0	0	0	0	0	0	0	0	0	0	0	0	0	0	0
318	HAB2	1.56099	1.46573	1.4707	1.66563	1.43797	1.34068	0	0	1.84187	2.08617	0	1.90647	0	1.60681	0	2.1597	2.05057	0	0	0	0	0	0	0	1.45724	0	1.85152	1.64498	0	2.12899	1.33348	1.57333	0	0	1.85063	2.59554	0	0	0	0	2.53223	1.3732	1.39949	2.21938	0	0	1.52638	0
319	HHT1	0	0	0	0	0	0	0	0	0	0	0	0	0	0	0	0	0	0	0	0	0	0	0	0	0	0	0	0	0	0	0	0	0	0	0	0	0	0	0	0	0	0	0	0	0	0	0	0
320	HIPP15	0	0	0	0	0	0	0	0	0	0	0	0	0	0	0	0	0	0	0	0	0	0	0	0	0	0	0	0	0	0	0	0	0	0	0	0	0	0	0	0	0	0	0	0	0	0	0	0
321	HIPP22	0	0	0	1.66563	0	1.34068	1.96483	0	1.84187	0	1.92141	0	0	0	1.90356	0	0	0	0	0	0	0	0	0	0	2.37142	0	0	0	0	0	0	0	1.56916	0	0	0	0	0	0	0	1.3732	0	0	0	0	0	0
322	HIRA	1.56099	1.46573	1.4707	0	1.43797	1.34068	0	0	0	0	0	0	0	0	0	0	0	0	0	0	0	0	0	0	1.45724	0	0	0	0	0	1.33348	0	0	0	0	0	0	0	0	0	0	1.3732	1.39949	0	1.40691	0	0	0
323	HMA5	0	0	0	1.66563	0	0	1.96483	2.43401	1.84187	0	1.92141	0	0	0	1.90356	0	0	0	2.77613	0	0	0	0	0	0	2.37142	0	0	0	0	0	0	0	1.56916	0	0	0	0	0	0	0	0	0	0	0	0	0	2.64911
324	HMG2	1.56099	1.46573	1.4707	0	1.43797	1.34068	0	0	0	2.08617	0	0	2.13637	1.60681	0	0	2.05057	0	0	0	0	2.08369	0	0	0	0	0	0	0	0	1.33348	0	0	0	0	0	0	0	0	0	0	0	0	0	1.40691	0	0	0
325	HPT1	1.56099	1.46573	1.4707	1.66563	1.43797	1.34068	1.96483	0	0	0	1.92141	0	2.13637	0	1.90356	0	0	0	0	0	0	0	2.31497	0	0	0	0	0	0	0	0	0	0	0	0	0	2.16578	2.37032	0	2.55725	0	1.3732	1.39949	0	1.40691	0	0	0
326	HSFB2A	1.56099	1.46573	1.4707	1.66563	1.43797	1.34068	0	0	1.84187	0	0	0	0	0	0	2.1597	0	0	0	0	0	0	0	0	1.45724	0	1.85152	0	0	0	1.33348	0	0	0	0	0	0	0	2.51763	0	0	1.3732	1.39949	0	1.40691	0	0	0
327	HSP17.6C	0	0	0	0	0	0	0	0	0	0	0	0	0	0	0	0	0	0	0	0	0	0	0	0	0	0	0	0	0	0	0	0	0	0	0	0	0	0	0	0	0	0	0	0	0	0	0	0
328	HSP70-1	0	0	0	0	0	0	0	0	0	0	0	0	0	0	0	0	0	0	0	0	0	0	0	0	0	0	0	0	0	0	0	0	0	0	0	0	0	0	0	0	0	0	0	0	0	0	0	0
329	HULK1	0	0	0	0	0	0	0	0	0	0	0	0	0	0	0	0	0	0	0	0	0	0	0	0	0	0	0	0	0	0	0	0	0	0	0	0	0	0	0	0	0	0	0	0	0	0	0	0
330	HVA22H	0	0	0	0	0	0	0	0	0	0	0	0	0	0	0	0	0	0	0	0	0	0	0	0	0	0	0	0	0	0	0	0	0	0	0	0	0	0	0	0	0	0	0	0	0	0	0	0
331	ICU11	0	0	0	0	0	0	0	0	0	0	0	0	0	0	0	0	0	0	0	0	0	0	0	0	0	0	0	0	0	0	0	0	0	0	0	0	0	0	0	0	0	0	0	0	0	0	0	0
332	IKU2	1.56099	1.46573	1.4707	0	1.43797	1.34068	0	0	0	2.08617	0	1.90647	0	1.60681	0	0	2.05057	2.31392	0	2.52236	0	0	0	0	1.45724	0	0	1.64498	0	0	1.33348	1.57333	0	0	0	0	0	0	0	0	0	0	0	0	0	0	1.52638	0
333	ILL4	0	0	0	0	0	0	0	0	0	0	0	0	0	0	0	0	0	0	0	0	0	0	0	0	0	0	0	0	0	0	0	0	0	0	0	0	0	0	0	0	0	0	0	0	0	0	0	0
334	IMPL1	1.56099	1.46573	1.4707	1.66563	1.43797	1.34068	0	0	0	2.08617	0	0	2.13637	0	0	0	2.05057	2.31392	0	0	0	0	0	2.40744	0	0	0	0	0	0	0	0	0	0	0	0	0	2.37032	0	0	0	1.3732	1.39949	0	1.40691	0	0	0
335	INVA	0	0	0	0	0	0	0	0	0	0	0	0	0	0	0	0	0	0	0	0	0	0	0	0	0	0	0	0	0	0	0	0	0	0	0	0	0	0	0	0	0	0	0	0	0	0	0	0
336	INVH	1.56099	1.46573	1.4707	0	0	0	0	0	0	0	0	0	0	0	0	0	0	0	0	0	0	0	0	2.40744	0	0	0	0	0	0	0	0	0	0	0	0	0	0	0	0	0	0	0	0	0	0	0	0
337	IPMS1	0	0	0	0	0	0	0	0	0	0	0	0	0	0	0	0	0	0	0	0	0	0	0	0	0	0	0	0	0	0	0	0	0	0	0	0	0	0	0	0	0	0	0	0	0	0	0	0
338	IQD12	0	0	0	0	0	0	0	0	0	0	0	0	0	0	0	0	0	0	0	0	0	0	0	0	0	0	0	0	0	0	0	0	0	0	0	0	0	0	0	0	0	0	0	0	0	0	0	0
339	IQM1	0	0	0	0	0	0	0	0	0	0	0	0	0	0	0	0	0	0	0	0	0	0	0	0	0	0	0	0	0	0	0	0	0	0	0	0	0	0	0	0	0	0	0	0	0	0	0	0
340	IRE1B	0	0	0	0	0	0	0	0	0	0	0	0	0	0	0	0	0	0	0	0	0	0	0	0	0	0	0	0	0	0	0	0	0	0	0	0	0	0	0	0	0	0	0	0	0	0	0	0
341	IRE3	0	0	0	0	0	0	0	0	0	0	0	0	0	0	0	0	0	0	0	0	0	0	0	0	0	0	0	0	0	0	0	0	0	0	0	0	0	0	0	0	0	0	0	0	0	0	0	0
342	JAL3	0	0	0	0	0	0	0	0	0	0	0	0	0	0	0	0	0	0	0	0	0	0	0	0	0	0	0	0	0	0	0	0	0	0	0	0	0	0	0	0	0	0	0	0	0	0	0	0
343	JMJ18	1.56099	1.46573	1.4707	1.66563	1.43797	1.34068	0	0	0	0	0	1.90647	0	1.60681	0	0	0	0	0	0	0	2.08369	0	0	1.45724	0	0	1.64498	0	0	1.33348	1.57333	0	0	0	0	0	0	0	0	0	1.3732	1.39949	0	1.40691	0	1.52638	0
344	KAS1	0	0	0	0	0	0	0	0	0	0	0	0	0	0	0	0	0	0	0	0	0	0	0	0	0	0	0	0	0	0	0	0	0	0	0	0	0	0	0	0	0	0	0	0	0	0	0	0
345	KEA1	0	0	0	0	0	1.34068	1.96483	2.43401	0	0	1.92141	0	0	0	1.90356	0	0	0	2.77613	0	0	0	0	0	0	2.37142	0	0	0	0	0	0	0	0	0	0	0	0	0	0	0	1.3732	1.39949	0	0	0	0	2.64911
346	KEG	1.56099	1.46573	1.4707	1.66563	1.43797	1.34068	1.96483	0	1.84187	2.08617	1.92141	1.90647	0	1.60681	1.90356	2.1597	2.05057	2.31392	0	2.52236	0	0	0	0	1.45724	0	1.85152	1.64498	0	2.12899	1.33348	1.57333	0	1.56916	1.85063	2.59554	0	0	0	0	2.53223	1.3732	1.39949	2.21938	0	0	1.52638	0
347	KINUB	0	0	0	0	0	0	0	0	0	0	0	0	0	0	0	0	0	0	0	0	0	0	0	0	0	0	0	0	0	0	0	0	0	0	0	0	0	0	0	0	0	0	0	0	0	0	0	0
348	LAC9	0	0	0	0	0	0	0	0	0	0	0	0	0	0	0	0	0	0	0	0	0	0	0	0	0	0	0	0	0	0	0	0	0	0	0	0	0	0	0	0	0	0	0	0	0	0	0	0
349	LACS4	1.56099	1.46573	1.4707	0	1.43797	1.34068	0	0	0	0	0	0	2.13637	0	0	0	0	0	0	0	0	0	2.31497	0	0	0	0	0	0	0	0	0	0	0	0	0	2.16578	0	0	0	0	0	0	0	0	0	0	0
350	LACS7	1.56099	1.46573	1.4707	1.66563	1.43797	1.34068	0	0	1.84187	0	0	0	2.13637	0	0	2.1597	0	0	0	0	0	0	2.31497	0	0	0	0	0	0	2.12899	0	0	0	1.56916	0	0	2.16578	0	2.51763	0	0	0	0	0	0	0	0	0
351	LBD1	0	0	0	0	0	0	0	0	0	0	0	0	0	0	0	0	0	0	0	0	0	0	0	0	0	0	0	0	0	0	0	0	0	0	0	0	0	0	0	0	0	0	0	0	0	0	0	0
352	LBD38	0	0	0	0	0	0	0	0	0	0	0	0	0	0	0	0	0	0	0	0	0	0	0	0	0	0	0	0	0	0	0	0	0	0	0	0	0	0	0	0	0	0	0	0	0	0	0	0
353	LECRK42	0	0	0	0	0	0	0	0	0	0	0	0	0	0	0	0	0	0	0	0	0	0	0	0	0	0	0	0	0	0	0	0	0	0	0	0	0	0	0	0	0	0	0	0	0	0	0	0
354	LECRK81	0	0	0	0	0	0	0	0	0	0	0	0	0	0	0	0	0	0	0	0	0	0	0	0	0	0	0	0	0	0	0	0	0	0	0	0	0	0	0	0	0	0	0	0	0	0	0	0
355	LECRK92	0	0	0	0	0	0	0	0	0	0	0	0	0	0	0	0	0	0	0	0	0	0	0	0	0	0	0	0	0	0	0	0	0	0	0	0	0	0	0	0	0	0	0	0	0	0	0	0
356	LOX5	1.56099	1.46573	1.4707	0	1.43797	1.34068	0	0	0	0	0	0	2.13637	0	0	0	0	0	0	0	0	2.08369	2.31497	0	0	0	0	0	0	0	0	0	0	0	0	0	2.16578	2.37032	0	2.55725	0	1.3732	1.39949	0	1.40691	0	0	0
357	LPAT5	1.56099	1.46573	1.4707	0	1.43797	1.34068	0	0	0	2.08617	0	0	2.13637	1.60681	0	0	2.05057	0	0	0	0	0	0	0	0	0	0	0	0	0	1.33348	0	0	0	0	0	0	0	0	0	0	0	0	0	1.40691	0	0	0
358	LPD2	0	0	0	0	0	0	0	0	0	0	0	0	0	0	0	0	0	0	0	0	0	0	0	0	0	0	0	0	0	0	0	0	0	0	0	0	0	0	0	0	0	0	0	0	0	0	0	0
359	LRL2	1.56099	1.46573	1.4707	0	1.43797	1.34068	0	0	0	0	0	0	0	0	0	0	0	0	0	0	0	0	0	0	1.45724	0	0	0	0	0	1.33348	0	0	0	0	0	0	0	0	0	0	1.3732	1.39949	0	1.40691	0	0	0
360	LSD1	0	0	0	1.66563	0	1.34068	0	0	0	0	0	0	0	0	0	0	0	0	0	0	0	0	0	0	0	0	0	0	0	0	0	0	0	1.56916	0	0	0	0	0	0	0	1.3732	1.39949	0	0	0	0	0
361	LUL3	1.56099	1.46573	1.4707	0	1.43797	1.34068	0	0	0	0	0	1.90647	0	1.60681	0	0	0	0	0	0	0	0	0	0	1.45724	0	0	1.64498	0	0	1.33348	1.57333	0	0	0	0	0	0	0	0	0	0	0	0	0	0	1.52638	0
362	MAPKKK13	0	0	0	0	0	0	0	0	0	0	0	0	0	0	0	0	0	0	0	0	0	0	0	0	0	0	0	0	0	0	0	0	0	0	0	0	0	0	0	0	0	0	0	0	0	0	0	0
363	MAPKKK16	0	0	0	0	0	0	0	0	0	0	0	0	0	0	0	0	0	0	0	0	0	0	0	0	0	0	0	0	0	0	0	0	0	0	0	0	0	0	0	0	0	0	0	0	0	0	0	0
364	MDAR1	1.56099	0	0	1.66563	0	0	0	0	1.84187	0	0	0	0	0	0	2.1597	0	0	0	0	0	2.08369	0	0	0	0	1.85152	0	0	2.12899	0	0	0	1.56916	1.85063	0	0	0	0	0	0	1.3732	1.39949	0	0	0	0	0
365	MIOX2	1.56099	1.46573	1.4707	0	1.43797	1.34068	0	0	0	0	0	0	2.13637	0	0	0	0	0	0	0	0	2.08369	2.31497	2.40744	0	0	0	0	0	0	0	0	0	0	0	0	2.16578	2.37032	0	2.55725	0	0	0	0	1.40691	0	0	0
366	MIOX4	1.56099	1.46573	1.4707	0	1.43797	1.34068	0	0	0	0	0	0	2.13637	0	0	0	0	0	0	0	0	2.08369	2.31497	2.40744	0	0	0	0	0	0	0	0	0	0	0	0	2.16578	2.37032	0	2.55725	0	0	0	0	1.40691	0	0	0
367	MIP1A	0	0	0	0	0	0	0	0	0	0	0	0	0	0	0	0	0	0	0	0	0	0	0	0	0	0	0	0	0	0	0	0	0	0	0	0	0	0	0	0	0	0	0	0	0	0	0	0
368	MIP1B	0	0	0	0	0	0	0	0	0	0	0	0	0	0	0	0	0	0	0	0	0	0	0	0	0	0	0	0	0	0	0	0	0	0	0	0	0	0	0	0	0	0	0	0	0	0	0	0
369	MKM21.10	0	0	0	0	0	0	0	0	0	0	0	0	0	0	0	0	0	0	0	0	0	0	0	0	0	0	0	0	0	0	0	0	0	0	0	0	0	0	0	0	0	0	0	0	0	0	0	0
370	MLO12	0	0	0	1.66563	0	0	0	0	0	0	0	0	0	0	0	0	0	0	0	0	0	0	0	0	0	0	0	0	0	0	0	0	0	1.56916	0	0	0	0	0	0	0	0	0	0	0	0	0	0
371	MNJ7.21	0	0	0	0	0	0	0	0	0	0	0	0	0	0	0	0	0	0	0	0	0	0	0	0	0	0	0	0	0	0	0	0	0	0	0	0	0	0	0	0	0	0	0	0	0	0	0	0
372	MO3	0	0	0	0	0	0	0	0	0	0	0	0	0	0	0	0	0	0	0	0	0	0	0	0	0	0	0	0	0	0	0	0	0	0	0	0	0	0	0	0	0	0	0	0	0	0	0	0
373	MPK15	1.56099	1.46573	1.4707	1.66563	1.43797	1.34068	0	0	0	2.08617	0	1.90647	0	1.60681	0	0	2.05057	2.31392	0	2.52236	0	0	0	0	1.45724	0	0	1.64498	0	0	1.33348	1.57333	0	0	0	0	0	0	0	0	0	1.3732	1.39949	0	0	0	1.52638	0
374	MPT2	0	0	0	0	0	0	0	0	0	0	0	0	0	0	0	0	0	0	0	0	0	0	0	0	0	0	0	0	0	0	0	0	0	0	0	0	0	0	0	0	0	0	0	0	0	0	0	0
375	MRH10.2	0	0	0	0	0	0	0	0	0	0	0	0	0	0	0	0	0	0	0	0	0	0	0	0	0	0	0	0	0	0	0	0	0	0	0	0	0	0	0	0	0	0	0	0	0	0	0	0
376	MSRA1	0	0	0	0	0	0	0	0	0	0	0	0	0	0	0	0	0	0	0	0	0	0	0	0	0	0	0	0	0	0	0	0	0	0	0	0	0	0	0	0	0	0	0	0	0	0	0	0
377	MSRA3	0	0	0	0	0	0	0	0	0	0	0	0	0	0	0	0	0	0	0	0	0	0	0	0	0	0	0	0	0	0	0	0	0	0	0	0	0	0	0	0	0	0	0	0	0	0	0	0
378	MYB108	1.56099	1.46573	1.4707	1.66563	1.43797	1.34068	0	0	1.84187	0	0	0	0	0	0	2.1597	0	0	0	0	0	0	0	0	1.45724	0	1.85152	0	0	2.12899	1.33348	0	0	1.56916	1.85063	2.59554	0	0	0	0	2.53223	1.3732	1.39949	2.21938	1.40691	0	0	0
379	MYB23	1.56099	1.46573	1.4707	0	1.43797	1.34068	0	0	0	0	0	0	0	0	0	0	0	0	0	0	0	0	0	0	1.45724	0	0	0	0	0	1.33348	0	0	0	0	0	0	0	0	0	0	1.3732	1.39949	0	1.40691	0	0	0
380	MYB33	1.56099	1.46573	1.4707	1.66563	1.43797	1.34068	0	0	1.84187	0	0	0	0	0	0	2.1597	0	0	0	0	0	0	0	0	1.45724	0	1.85152	0	0	2.12899	1.33348	0	0	0	1.85063	0	0	0	0	0	0	1.3732	1.39949	2.21938	1.40691	0	0	0
381	MYB78	1.56099	1.46573	1.4707	1.66563	1.43797	1.34068	0	0	1.84187	0	0	0	0	0	0	2.1597	0	0	0	0	0	0	0	0	1.45724	0	1.85152	0	0	2.12899	1.33348	0	0	1.56916	1.85063	2.59554	0	0	0	0	2.53223	1.3732	1.39949	2.21938	1.40691	0	0	0
382	NAC025	1.56099	1.46573	1.4707	0	1.43797	1.34068	0	0	0	0	0	0	0	0	0	0	0	0	0	0	0	0	0	0	1.45724	0	0	0	0	0	1.33348	0	0	0	0	0	0	0	0	0	0	1.3732	1.39949	0	1.40691	0	0	0
383	NAC041	1.56099	1.46573	1.4707	0	1.43797	1.34068	0	0	0	0	0	0	0	0	0	0	0	0	0	0	0	0	0	0	1.45724	0	0	0	0	0	1.33348	0	0	0	0	0	0	0	0	0	0	1.3732	1.39949	0	1.40691	0	0	0
384	NAC046	1.56099	1.46573	1.4707	0	1.43797	1.34068	0	0	0	0	0	0	0	0	0	0	0	0	0	0	0	0	0	0	1.45724	0	0	0	0	0	1.33348	0	0	0	0	0	0	0	0	0	0	1.3732	1.39949	0	1.40691	0	0	0
385	NAC056	0	0	0	0	0	0	0	0	0	0	0	0	0	0	0	0	0	0	0	0	0	0	0	0	0	0	0	0	0	0	0	0	0	0	0	0	0	0	0	0	0	0	0	0	0	0	0	0
386	NAC073	1.56099	1.46573	1.4707	0	1.43797	1.34068	0	0	0	0	0	0	0	0	0	0	0	0	0	0	0	0	0	0	1.45724	0	0	0	0	0	1.33348	0	0	0	0	0	0	0	0	0	0	1.3732	1.39949	0	1.40691	0	0	0
387	NAC102	1.56099	1.46573	1.4707	1.66563	1.43797	1.34068	0	0	0	0	0	0	2.13637	1.60681	0	0	0	0	0	0	0	0	2.31497	0	1.45724	0	0	0	0	0	1.33348	0	0	1.56916	0	0	0	0	0	0	0	1.3732	1.39949	0	1.40691	0	0	0
388	NAD1	0	0	0	0	0	0	0	0	0	0	0	0	0	0	0	0	0	0	0	0	0	0	0	0	0	0	0	0	0	0	0	0	0	0	0	0	0	0	0	0	0	0	0	0	0	0	0	0
389	NAKR3	0	0	0	0	0	0	1.96483	0	0	0	1.92141	0	0	0	1.90356	0	0	0	0	0	0	0	0	0	0	2.37142	0	0	0	0	0	0	0	0	0	0	0	0	0	0	0	0	0	0	0	0	0	0
390	NEK3	1.56099	1.46573	1.4707	0	1.43797	1.34068	0	0	0	2.08617	0	1.90647	0	1.60681	0	0	2.05057	2.31392	0	2.52236	0	0	0	0	1.45724	0	0	1.64498	0	0	1.33348	1.57333	0	0	0	0	0	0	0	0	0	0	0	0	0	0	1.52638	0
391	NFXL1	1.56099	1.46573	1.4707	1.66563	1.43797	1.34068	0	0	1.84187	0	0	1.90647	2.13637	1.60681	0	0	0	0	0	0	0	0	2.31497	0	1.45724	0	0	1.64498	0	0	1.33348	1.57333	0	1.56916	0	0	2.16578	2.37032	0	2.55725	0	1.3732	1.39949	0	1.40691	0	1.52638	0
392	NFYC4	0	0	0	0	0	0	0	0	0	0	0	0	0	0	0	0	0	0	0	0	0	0	0	0	0	0	0	0	0	0	0	0	0	0	0	0	0	0	0	0	0	0	0	0	0	0	0	0
393	NFYC9	0	0	0	0	0	0	0	0	0	0	0	0	0	0	0	0	0	0	0	0	0	0	0	0	0	0	0	0	0	0	0	0	0	0	0	0	0	0	0	0	0	0	0	0	0	0	0	0
394	NHL2	0	0	0	1.66563	0	0	0	0	0	0	0	0	0	0	0	0	0	0	0	0	0	0	0	0	0	0	0	0	0	0	0	0	0	1.56916	0	0	0	0	0	0	0	0	0	0	0	0	0	0
395	NHL25	0	0	0	0	0	0	0	0	0	0	0	0	0	0	0	0	0	0	0	0	0	0	0	0	0	0	0	0	0	0	0	0	0	0	0	0	0	0	0	0	0	0	0	0	0	0	0	0
396	NHX2	0	0	0	1.66563	0	1.34068	1.96483	2.43401	0	0	1.92141	0	0	0	1.90356	0	0	0	2.77613	0	0	0	0	0	0	2.37142	0	0	0	0	0	0	0	1.56916	0	0	0	0	0	0	0	1.3732	1.39949	0	0	0	0	2.64911
397	NIP1-1	0	0	0	0	0	0	0	0	0	0	0	0	0	0	0	0	0	0	0	0	0	0	0	0	0	0	0	0	0	0	0	0	0	0	0	0	0	0	0	0	0	0	0	0	0	0	0	0
398	NIP2	1.56099	1.46573	1.4707	0	1.43797	1.34068	0	0	0	0	0	1.90647	0	1.60681	0	0	0	0	0	0	0	0	0	0	1.45724	0	0	1.64498	0	0	1.33348	1.57333	0	0	0	0	0	0	0	0	0	0	0	0	0	0	1.52638	0
399	NIR1	1.56099	1.46573	0	1.66563	1.43797	1.34068	0	0	1.84187	0	0	0	2.13637	0	0	2.1597	0	0	0	0	0	2.08369	2.31497	0	0	0	0	0	0	2.12899	1.33348	0	0	0	0	0	0	0	0	0	0	0	0	0	0	0	0	0
400	NLP7	1.56099	1.46573	1.4707	1.66563	1.43797	1.34068	0	0	1.84187	0	0	0	2.13637	0	0	2.1597	0	0	0	0	0	0	2.31497	0	1.45724	0	0	0	0	2.12899	1.33348	0	0	1.56916	0	0	0	0	0	0	0	1.3732	1.39949	0	1.40691	0	0	0
401	NPF2.12	0	0	0	0	0	0	0	0	0	0	0	0	0	0	0	0	0	0	0	0	0	0	0	0	0	0	0	0	0	0	0	0	0	0	0	0	0	0	0	0	0	0	0	0	0	0	0	0
402	NPF4.3	0	0	0	0	0	0	0	0	0	0	0	0	0	0	0	0	0	0	0	0	0	0	0	0	0	0	0	0	0	0	0	0	0	0	0	0	0	0	0	0	0	0	0	0	0	0	0	0
403	NPF6.2	0	0	0	0	0	0	0	0	0	0	0	0	0	0	0	0	0	0	0	0	0	0	0	0	0	0	0	0	0	0	0	0	0	0	0	0	0	0	0	0	0	0	0	0	0	0	0	0
404	NPF7.2	0	0	0	0	0	0	0	0	0	0	0	0	0	0	0	0	0	0	0	0	0	0	0	0	0	0	0	0	0	0	0	0	0	0	0	0	0	0	0	0	0	0	0	0	0	0	0	0
405	NSH4	0	0	0	0	0	0	0	0	0	0	0	0	0	0	0	0	0	0	0	0	0	0	0	0	0	0	0	0	0	0	0	0	0	0	0	0	0	0	0	0	0	0	0	0	0	0	0	0
406	NUDT18	0	0	0	0	0	0	0	0	0	0	0	0	0	0	0	0	0	0	0	0	0	0	0	0	0	0	0	0	0	0	0	0	0	0	0	0	0	0	0	0	0	0	0	0	0	0	0	0
407	NUP98B	0	0	0	0	0	0	0	0	0	0	0	0	0	0	0	0	0	0	0	0	0	0	0	0	0	0	0	0	0	0	0	0	0	0	0	0	0	0	0	0	0	0	0	0	0	0	0	0
408	OBP3	1.56099	1.46573	1.4707	0	1.43797	1.34068	0	0	0	0	0	0	0	0	0	0	0	0	0	0	0	0	0	0	1.45724	0	0	0	0	0	1.33348	0	0	0	0	0	0	0	0	0	0	1.3732	1.39949	0	1.40691	0	0	0
409	OFUT27	0	0	0	0	0	0	0	0	0	0	0	0	0	0	0	0	0	0	0	0	0	0	0	0	0	0	0	0	0	0	0	0	0	0	0	0	0	0	0	0	0	0	0	0	0	0	0	0
410	OFUT28	0	0	0	0	0	0	0	0	0	0	0	0	0	0	0	0	0	0	0	0	0	0	0	0	0	0	0	0	0	0	0	0	0	0	0	0	0	0	0	0	0	0	0	0	0	0	0	0
411	OFUT31	0	0	0	0	0	0	0	0	0	0	0	0	0	0	0	0	0	0	0	0	0	0	0	0	0	0	0	0	0	0	0	0	0	0	0	0	0	0	0	0	0	0	0	0	0	0	0	0
412	OHP2	0	0	0	1.66563	0	0	0	0	0	0	0	0	0	0	0	0	0	0	0	0	0	0	0	0	0	0	0	0	0	0	0	0	0	0	0	0	0	0	0	0	0	0	0	0	0	0	0	0
413	OMR1	1.56099	1.46573	1.4707	0	1.43797	1.34068	0	0	0	0	0	0	2.13637	1.60681	0	0	0	0	0	0	0	0	2.31497	0	0	0	0	0	0	0	1.33348	0	0	0	0	0	2.16578	2.37032	0	2.55725	0	0	0	0	1.40691	0	0	0
414	OPT6	0	0	0	0	0	0	1.96483	2.43401	0	0	1.92141	0	0	0	1.90356	0	0	0	0	0	0	0	0	0	0	0	0	0	0	0	0	0	0	0	0	0	0	0	0	0	0	0	0	0	0	0	0	0
415	ORP1A	0	0	0	0	0	0	1.96483	0	0	0	1.92141	0	0	0	1.90356	0	0	0	0	0	0	0	0	0	0	0	0	0	0	0	0	0	0	0	0	0	0	0	0	0	0	0	0	0	0	0	0	0
416	ORP4A	0	0	0	0	0	0	1.96483	0	0	0	1.92141	0	0	0	1.90356	0	0	0	0	0	0	0	0	0	0	0	0	0	0	0	0	0	0	0	0	0	0	0	0	0	0	0	0	0	0	0	0	0
417	P2A12	0	0	0	0	0	0	0	0	0	0	0	0	0	0	0	0	0	0	0	0	0	0	0	0	0	0	0	0	0	0	0	0	0	0	0	0	0	0	0	0	0	0	0	0	0	0	0	0
418	PAB3	1.56099	1.46573	1.4707	0	1.43797	1.34068	0	0	0	0	0	0	0	0	0	0	0	0	0	0	0	0	0	0	1.45724	0	0	0	0	0	1.33348	0	0	0	0	0	0	0	0	0	0	1.3732	1.39949	0	0	0	0	0
419	PAE6	0	0	0	0	0	0	0	0	0	0	0	0	0	0	0	0	0	0	0	0	0	0	0	0	0	0	0	0	0	0	0	0	0	0	0	0	0	0	0	0	0	0	0	0	0	0	0	0
420	PAP22	1.56099	0	0	0	1.43797	1.34068	0	0	0	2.08617	0	0	0	0	0	0	2.05057	0	0	0	0	0	0	0	0	0	0	0	0	0	0	0	0	0	0	0	0	0	0	0	0	0	0	0	0	0	0	0
421	PAP28	1.56099	0	0	0	1.43797	1.34068	0	0	0	2.08617	0	0	0	0	0	0	2.05057	0	0	0	0	0	0	0	0	0	0	0	0	0	0	0	0	0	0	0	0	0	0	0	0	0	0	0	0	0	0	0
422	PAP3	1.56099	0	0	0	1.43797	1.34068	0	0	0	2.08617	0	0	0	0	0	0	2.05057	0	0	0	0	0	0	0	0	0	0	0	0	0	0	0	0	0	0	0	0	0	0	0	0	0	0	0	0	0	0	0
423	PAP8	1.56099	0	0	0	1.43797	1.34068	0	0	0	2.08617	0	0	0	0	0	0	2.05057	0	0	0	0	0	0	0	0	0	0	0	0	0	0	0	0	0	0	0	0	0	0	0	0	0	0	0	0	0	0	0
424	PAT06	0	0	0	0	0	0	0	0	0	0	0	0	0	0	0	0	0	0	0	0	0	0	0	0	0	0	0	0	0	0	0	0	0	0	0	0	0	0	0	0	0	0	0	0	0	0	0	0
425	PBL13	0	0	0	0	0	0	0	0	0	0	0	0	0	0	0	0	0	0	0	0	0	0	0	0	0	0	0	0	0	0	0	0	0	0	0	0	0	0	0	0	0	0	0	0	0	0	0	0
426	PBL3	0	0	0	0	0	0	0	0	0	0	0	0	0	0	0	0	0	0	0	0	0	0	0	0	0	0	0	0	0	0	0	0	0	0	0	0	0	0	0	0	0	0	0	0	0	0	0	0
427	PCK2	0	0	0	0	0	0	0	0	0	0	0	0	0	0	0	0	0	0	0	0	0	0	0	0	0	0	0	0	0	0	0	0	0	0	0	0	0	0	0	0	0	0	0	0	0	0	0	0
428	PCS2	1.56099	1.46573	0	1.66563	1.43797	1.34068	0	0	1.84187	0	0	0	0	1.60681	0	0	0	0	0	0	0	0	0	0	0	0	0	0	0	0	1.33348	0	0	0	0	0	0	0	0	0	0	0	0	0	1.40691	0	0	0
429	PDC1	0	0	0	0	0	0	0	0	0	0	0	0	0	0	0	0	0	0	0	0	0	0	0	0	0	0	0	0	0	0	0	0	0	0	0	0	0	0	0	0	0	0	0	0	0	0	0	0
430	PDH-E1 BETA	0	0	0	0	0	0	0	0	0	0	0	0	0	0	0	0	0	0	0	0	0	0	0	0	0	0	0	0	0	0	0	0	0	0	0	0	0	0	0	0	0	0	0	0	0	0	0	0
431	PER5	0	0	0	0	0	0	0	0	0	0	0	0	0	0	0	0	0	0	0	0	0	0	0	0	0	0	0	0	0	0	0	0	0	0	0	0	0	0	0	0	0	0	0	0	0	0	0	0
432	PER53	0	0	0	0	0	0	0	0	0	0	0	0	0	0	0	0	0	0	0	0	0	0	0	0	0	0	0	0	0	0	0	0	0	0	0	0	0	0	0	0	0	0	0	0	0	0	0	0
433	PGDH2	0	0	0	0	0	0	0	0	0	0	0	0	0	0	0	0	0	0	0	0	0	0	0	0	0	0	0	0	0	0	0	0	0	0	0	0	0	0	0	0	0	0	0	0	0	0	0	0
434	PGIP1	0	0	0	0	0	0	0	0	0	0	0	0	0	0	0	0	0	0	0	0	0	0	0	0	0	0	0	0	0	0	0	0	0	0	0	0	0	0	0	0	0	1.3732	0	0	0	0	0	0
435	PGM	0	0	0	0	0	0	0	0	0	0	0	0	0	0	0	0	0	0	0	0	0	0	0	0	0	0	0	0	0	0	0	0	0	0	0	0	0	0	0	0	0	0	0	0	0	0	0	0
436	PHO1	1.56099	1.46573	0	1.66563	1.43797	1.34068	1.96483	2.43401	0	2.08617	1.92141	0	2.13637	0	1.90356	0	0	0	2.77613	0	4.07458	0	2.31497	0	0	2.37142	0	0	3.29036	0	0	0	4.94462	1.56916	0	0	0	0	0	0	0	1.3732	1.39949	0	1.40691	3.66638	0	2.64911
437	PHO1-H1	0	0	0	0	0	0	0	0	0	0	0	0	0	0	0	0	0	0	0	0	0	0	0	0	0	0	0	0	0	0	0	0	0	0	0	0	0	0	0	0	0	0	0	0	0	0	0	0
438	PHT1-7	0	0	0	0	0	0	0	0	0	0	0	0	0	0	0	0	0	0	0	0	0	0	0	0	0	0	0	0	0	0	0	0	0	0	0	0	0	0	0	0	0	0	0	0	0	0	0	0
439	PIAL1	0	0	0	0	0	0	0	0	0	0	0	0	0	0	0	0	0	0	0	0	0	0	0	0	0	0	0	0	0	0	0	0	0	0	0	0	0	0	0	0	0	0	0	0	0	0	0	0
440	PILS5	0	0	0	0	0	0	0	0	0	0	0	0	0	0	0	0	0	0	0	0	0	0	0	0	0	0	0	0	0	0	0	0	0	0	0	0	0	0	0	0	0	0	0	0	0	0	0	0
441	PIM1	0	0	0	0	0	0	0	0	0	0	0	0	0	0	0	0	0	0	0	0	0	0	0	0	0	0	0	0	0	0	0	0	0	0	0	0	0	0	0	0	0	0	0	0	0	0	0	0
442	PIP1B	0	0	0	0	0	0	1.96483	2.43401	0	0	1.92141	0	0	0	1.90356	0	0	0	2.77613	0	0	0	0	0	0	2.37142	0	0	0	0	0	0	0	0	0	0	0	0	0	0	0	0	0	0	0	0	0	0
443	PKSB	0	0	0	0	0	0	0	0	0	0	0	0	0	0	0	0	0	0	0	0	0	0	0	0	0	0	0	0	0	0	0	0	0	0	0	0	0	0	0	0	0	0	0	0	0	0	0	0
444	PLDBETA2	1.56099	1.46573	1.4707	0	1.43797	1.34068	0	0	0	2.08617	0	0	0	1.60681	0	0	2.05057	0	0	0	0	0	0	0	0	0	0	0	0	0	1.33348	0	0	0	0	0	0	0	0	0	0	0	0	0	0	0	0	0
445	PMI2	0	0	0	1.66563	0	1.34068	1.96483	0	0	0	1.92141	0	0	0	0	0	0	0	0	0	0	0	0	0	0	0	0	0	0	0	0	0	0	0	0	0	0	0	0	0	0	0	0	0	0	0	0	0
446	POT6	0	0	0	0	0	0	0	0	0	0	0	0	0	0	0	0	0	0	0	0	0	0	0	0	0	0	0	0	0	0	0	0	0	0	0	0	0	0	0	0	0	0	0	0	0	0	0	0
447	POX1	0	0	0	0	0	0	0	0	0	0	0	0	0	0	0	0	0	0	0	0	0	0	0	0	0	0	0	0	0	0	0	0	0	0	0	0	0	0	0	0	0	0	0	0	0	0	0	0
448	PP2B2	0	0	0	0	0	0	0	0	0	0	0	0	0	0	0	0	0	0	0	0	0	0	0	0	0	0	0	0	0	0	0	0	0	0	0	0	0	0	0	0	0	0	0	0	0	0	0	0
449	PPA1	1.56099	0	0	0	1.43797	1.34068	1.96483	0	0	2.08617	0	0	0	0	0	0	2.05057	0	0	0	0	0	0	0	0	0	0	0	0	0	0	0	0	0	0	0	0	0	0	0	0	1.3732	0	0	0	0	0	0
450	PPC1	1.56099	1.46573	1.4707	1.66563	1.43797	1.34068	0	0	0	0	0	0	2.13637	0	0	0	0	0	0	0	0	2.08369	2.31497	0	0	0	0	0	0	0	0	0	0	1.56916	0	0	2.16578	0	0	0	0	0	0	0	0	3.66638	0	0
451	PPCK2	1.56099	1.46573	1.4707	1.66563	1.43797	1.34068	0	0	1.84187	2.08617	0	1.90647	0	1.60681	0	2.1597	2.05057	2.31392	0	2.52236	0	0	0	0	1.45724	0	1.85152	1.64498	0	0	1.33348	1.57333	0	1.56916	0	2.59554	0	0	2.51763	0	0	1.3732	1.39949	0	0	3.66638	1.52638	0
452	PRB1	0	0	0	1.66563	0	0	0	0	1.84187	0	0	0	0	0	0	2.1597	0	0	0	0	0	0	0	0	0	0	1.85152	0	0	2.12899	0	0	0	1.56916	1.85063	0	0	0	2.51763	0	0	0	0	0	0	0	0	0
453	PRF2	0	0	0	0	0	0	0	0	0	0	0	0	0	0	0	0	0	0	0	0	0	0	0	0	0	0	0	0	0	0	0	0	0	0	0	0	0	0	0	0	0	0	0	0	0	0	0	0
454	PRN1	0	0	0	0	0	0	0	0	0	0	0	0	0	0	0	0	0	0	0	0	0	0	0	0	0	0	0	0	0	0	0	0	0	0	0	0	0	0	0	0	0	0	0	0	0	0	0	0
455	PRR2	1.56099	1.46573	0	0	1.43797	1.34068	0	0	0	0	0	0	0	0	0	0	0	0	0	0	0	2.08369	0	0	0	0	0	0	0	0	0	0	0	0	0	0	0	0	0	0	0	0	0	0	1.40691	0	0	0
456	PRS2	1.56099	1.46573	1.4707	0	1.43797	1.34068	0	0	0	2.08617	0	0	2.13637	1.60681	0	0	2.05057	2.31392	0	0	0	0	0	0	0	0	0	0	0	0	1.33348	0	0	0	0	0	0	0	0	0	0	0	0	0	1.40691	0	0	0
457	PUB17	1.56099	1.46573	1.4707	1.66563	1.43797	1.34068	0	0	0	0	0	1.90647	0	1.60681	0	0	0	0	0	0	0	0	0	0	1.45724	0	0	1.64498	0	0	1.33348	1.57333	0	1.56916	0	0	0	0	0	0	0	0	0	0	0	0	1.52638	0
458	PUB20	0	0	0	0	0	0	0	0	0	0	0	0	0	0	0	0	0	0	0	0	0	0	0	0	0	0	0	0	0	0	0	0	0	0	0	0	0	0	0	0	0	0	0	0	0	0	0	0
459	PUB28	0	0	0	0	0	0	0	0	0	0	0	0	0	0	0	0	0	0	0	0	0	0	0	0	0	0	0	0	0	0	0	0	0	0	0	0	0	0	0	0	0	0	0	0	0	0	0	0
460	PUB32	0	0	0	0	0	0	0	0	0	0	0	0	0	0	0	0	0	0	0	0	0	0	0	0	0	0	0	0	0	0	0	0	0	0	0	0	0	0	0	0	0	0	0	0	0	0	0	0
461	PUMP2	0	0	0	0	0	0	0	0	0	0	0	0	0	0	0	0	0	0	0	0	0	0	0	0	0	0	0	0	0	0	0	0	0	0	0	0	0	0	0	0	0	0	0	0	0	0	0	0
462	PUP13	0	0	0	0	0	0	0	0	0	0	0	0	0	0	0	0	0	0	0	0	0	0	0	0	0	0	0	0	0	0	0	0	0	0	0	0	0	0	0	0	0	0	0	0	0	0	0	0
463	PXG5	0	0	0	0	0	0	0	0	0	0	0	0	0	0	0	0	0	0	0	0	0	0	0	0	0	0	0	0	0	0	0	0	0	0	0	0	0	0	0	0	0	0	0	0	0	0	0	0
464	RABC2A	0	0	0	0	0	0	1.96483	0	0	0	1.92141	0	0	0	1.90356	0	0	0	0	0	0	0	0	0	0	0	0	0	0	0	0	0	0	0	0	0	0	0	0	0	0	0	0	0	0	0	0	0
465	RABH1D	0	0	0	0	0	0	1.96483	0	0	0	1.92141	0	0	0	1.90356	0	0	0	0	0	0	0	0	0	0	0	0	0	0	0	0	0	0	0	0	0	0	0	0	0	0	0	0	0	0	0	0	0
466	RAN1	0	0	0	1.66563	0	1.34068	1.96483	2.43401	1.84187	0	1.92141	0	0	0	1.90356	0	0	0	2.77613	0	0	0	0	0	0	2.37142	1.85152	0	0	0	0	0	0	0	1.85063	0	0	0	0	0	0	1.3732	1.39949	0	0	0	0	2.64911
467	RBOHC	0	0	0	0	0	0	0	0	0	0	0	0	0	0	0	0	0	0	0	0	0	0	0	0	0	0	0	0	0	0	0	0	0	0	0	0	0	0	0	0	0	0	0	0	0	0	0	0
468	RD19A	0	0	0	0	0	0	0	0	0	0	0	0	0	0	0	0	0	0	0	0	0	0	0	0	0	0	0	0	0	0	0	0	0	0	0	0	0	0	0	0	0	0	0	0	0	0	0	0
469	RD21B	1.56099	1.46573	1.4707	1.66563	1.43797	1.34068	0	0	0	0	0	0	0	1.60681	0	0	0	0	0	0	0	0	0	0	1.45724	0	0	1.64498	0	0	1.33348	1.57333	0	1.56916	0	0	0	0	0	0	0	0	0	0	0	0	0	0
470	REF6	1.56099	1.46573	1.4707	1.66563	1.43797	1.34068	0	0	1.84187	0	0	1.90647	0	1.60681	0	2.1597	0	0	0	0	0	2.08369	0	0	1.45724	0	1.85152	1.64498	0	0	1.33348	1.57333	0	0	1.85063	0	0	0	0	0	0	1.3732	1.39949	2.21938	1.40691	0	1.52638	0
471	RFS1	1.56099	1.46573	1.4707	0	0	0	0	0	0	0	0	0	0	0	0	0	0	0	0	0	0	0	0	2.40744	0	0	0	0	0	0	0	0	0	0	0	0	0	0	0	0	0	0	0	0	0	0	0	0
472	RFS2	0	0	0	0	0	0	0	0	0	0	0	0	0	0	0	0	0	0	0	0	0	0	0	0	0	0	0	0	0	0	0	0	0	0	0	0	0	0	0	0	0	0	0	0	0	0	0	0
473	RFS6	0	0	0	0	0	0	0	0	0	0	0	0	0	0	0	0	0	0	0	0	0	0	0	0	0	0	0	0	0	0	0	0	0	0	0	0	0	0	0	0	0	0	0	0	0	0	0	0
474	RHF2A	1.56099	1.46573	1.4707	0	1.43797	1.34068	0	0	0	0	0	1.90647	0	1.60681	0	0	0	0	0	0	0	0	0	0	1.45724	0	0	1.64498	0	0	1.33348	1.57333	0	0	0	0	0	0	0	0	0	1.3732	1.39949	0	0	0	1.52638	0
475	RIN3	1.56099	1.46573	1.4707	1.66563	1.43797	1.34068	0	0	0	0	0	1.90647	0	1.60681	0	0	0	0	0	0	0	0	0	0	1.45724	0	0	1.64498	0	0	1.33348	1.57333	0	1.56916	0	0	0	0	0	0	0	0	0	0	0	0	1.52638	0
476	RKS1	0	0	0	0	0	0	0	0	0	0	0	0	0	0	0	0	0	0	0	0	0	0	0	0	0	0	0	0	0	0	0	0	0	0	0	0	0	0	0	0	0	0	0	0	0	0	0	0
477	RLP52	0	0	0	1.66563	0	0	0	0	1.84187	0	0	0	0	0	0	2.1597	0	0	0	0	0	0	0	0	0	0	1.85152	0	0	0	0	0	0	1.56916	0	0	0	0	2.51763	0	0	0	0	0	0	0	0	0
478	RLP6	0	0	0	0	0	0	0	0	0	0	0	0	0	0	0	0	0	0	0	0	0	0	0	0	0	0	0	0	0	0	0	0	0	0	0	0	0	0	0	0	0	0	0	0	0	0	0	0
479	RMA1	1.56099	1.46573	1.4707	1.66563	1.43797	1.34068	1.96483	0	1.84187	0	1.92141	1.90647	0	1.60681	1.90356	0	0	0	0	0	0	0	0	0	1.45724	0	1.85152	1.64498	0	0	1.33348	1.57333	0	1.56916	0	0	0	0	0	0	0	0	0	0	0	0	1.52638	0
480	RNS3	1.56099	1.46573	1.4707	0	1.43797	1.34068	0	0	0	0	0	0	0	0	0	0	0	0	0	0	0	0	0	0	0	0	0	0	0	0	1.33348	0	0	0	0	0	0	0	0	0	0	0	0	0	0	0	0	0
481	ROPGAP6	0	0	0	0	0	0	0	0	0	0	0	0	0	0	0	0	0	0	0	0	0	0	0	0	0	0	0	0	0	0	0	0	0	0	0	0	0	0	0	0	0	0	0	0	0	0	0	0
482	RPP13	0	0	0	1.66563	0	1.34068	0	0	0	0	0	0	0	0	0	0	0	0	0	0	0	0	0	0	0	0	0	0	0	0	0	0	0	1.56916	0	0	0	0	0	0	0	1.3732	1.39949	0	0	0	0	0
483	RPS7-A	0	0	0	0	0	0	0	0	0	0	0	0	0	0	0	0	0	0	0	0	0	0	0	0	0	0	0	0	0	0	0	0	0	0	0	0	0	0	0	0	0	0	0	0	0	0	0	0
484	RSH3	0	0	0	0	0	0	0	0	0	0	0	0	0	0	0	0	0	0	0	0	0	0	0	0	0	0	0	0	0	0	0	0	0	0	0	0	0	0	0	0	0	0	0	0	0	0	0	0
485	RVE2	1.56099	1.46573	1.4707	1.66563	1.43797	1.34068	0	0	1.84187	0	0	0	0	0	0	2.1597	0	0	0	0	0	0	0	0	1.45724	0	1.85152	0	0	2.12899	1.33348	0	0	1.56916	1.85063	2.59554	0	0	2.51763	0	2.53223	1.3732	1.39949	2.21938	1.40691	0	0	0
486	RZPF34	0	0	0	0	0	0	0	0	0	0	0	0	0	0	0	0	0	0	0	0	0	0	0	0	0	0	0	0	0	0	0	0	0	0	0	0	0	0	0	0	0	0	0	0	0	0	0	0
487	S-ACP-DES5	0	0	0	0	0	0	0	0	0	0	0	0	0	0	0	0	0	0	0	0	0	0	0	0	0	0	0	0	0	0	0	0	0	0	0	0	0	0	0	0	0	0	0	0	0	0	0	0
488	SAMDC1	0	0	0	0	0	0	0	0	0	0	0	0	0	0	0	0	0	0	0	0	0	0	0	0	0	0	0	0	0	0	0	0	0	0	0	0	0	0	0	0	0	0	0	0	0	0	0	0
489	SAT1	0	0	0	0	0	0	0	0	0	0	0	0	0	0	0	0	0	0	0	0	0	0	0	0	0	0	0	0	0	0	0	0	0	0	0	0	0	0	0	0	0	0	0	0	0	0	0	0
490	SAUR8	0	0	0	0	0	0	0	0	0	0	0	0	0	0	0	0	0	0	0	0	0	0	0	0	0	0	0	0	0	0	0	0	0	0	0	0	0	0	0	0	0	0	0	0	0	0	0	0
491	SCL1	1.56099	1.46573	1.4707	0	1.43797	1.34068	0	0	0	0	0	0	0	0	0	0	0	0	0	0	0	0	0	0	1.45724	0	0	0	0	0	1.33348	0	0	0	0	0	0	0	0	0	0	1.3732	1.39949	0	1.40691	0	0	0
492	SCL14	1.56099	1.46573	1.4707	1.66563	1.43797	1.34068	0	0	1.84187	0	0	0	0	0	0	0	0	0	0	0	0	0	0	0	1.45724	0	0	0	0	0	1.33348	0	0	0	0	0	0	0	0	0	0	1.3732	1.39949	0	1.40691	0	0	0
493	SCL7	0	0	0	0	0	0	0	0	0	0	0	0	0	0	0	0	0	0	0	0	0	0	0	0	0	0	0	0	0	0	0	0	0	0	0	0	0	0	0	0	0	0	0	0	0	0	0	0
494	SCPL39	0	1.46573	1.4707	0	1.43797	0	0	0	0	0	0	0	0	1.60681	0	0	0	0	0	0	0	0	0	0	1.45724	0	0	1.64498	0	0	1.33348	1.57333	0	0	0	0	0	0	0	0	0	0	0	0	0	0	0	0
495	SCPL47	0	1.46573	1.4707	0	1.43797	0	0	0	0	0	0	0	0	1.60681	0	0	0	0	0	0	0	0	0	0	1.45724	0	0	1.64498	0	0	1.33348	1.57333	0	0	0	0	0	0	0	0	0	0	0	0	0	0	0	0
496	SCPL48	0	1.46573	1.4707	0	1.43797	0	0	0	0	0	0	0	0	1.60681	0	0	0	0	0	0	0	0	0	0	1.45724	0	0	1.64498	0	0	1.33348	1.57333	0	0	0	0	0	0	0	0	0	0	0	0	0	0	0	0
497	SD18	0	0	0	0	0	0	0	0	0	0	0	0	0	0	0	0	0	0	0	0	0	0	0	0	0	0	0	0	0	0	0	0	0	0	0	0	0	0	0	0	0	0	0	0	0	0	0	0
498	SD22	0	0	0	0	0	0	0	0	0	0	0	0	0	0	0	0	0	0	0	0	0	0	0	0	0	0	0	0	0	0	0	0	0	0	0	0	0	0	0	0	0	0	0	0	0	0	0	0
499	SDP1L	0	0	0	0	0	0	0	0	0	0	0	0	0	0	0	0	0	0	0	0	0	0	0	0	0	0	0	0	0	0	0	0	0	0	0	0	0	0	0	0	0	0	0	0	0	0	0	0
500	SEP2	0	0	0	0	0	0	0	0	0	0	0	0	0	0	0	0	0	0	0	0	0	0	0	0	0	0	0	0	0	0	0	0	0	0	0	0	0	0	0	0	0	0	0	0	0	0	0	0
501	SHM5	0	0	0	0	0	0	0	0	0	0	0	0	0	0	0	0	0	0	0	0	0	0	0	0	0	0	0	0	0	0	0	0	0	0	0	0	0	0	0	0	0	0	0	0	0	0	0	0
502	SINAT4	0	0	0	0	0	0	0	0	0	0	0	0	0	0	0	0	0	0	0	0	0	0	0	0	0	0	0	0	0	0	0	0	0	0	0	0	0	0	0	0	0	0	0	0	0	0	0	0
503	SIRK	0	0	0	0	0	0	0	0	0	0	0	0	0	0	0	0	0	0	0	0	0	0	0	0	0	0	0	0	0	0	0	0	0	0	0	0	0	0	0	0	0	0	0	0	0	0	0	0
504	SKS5	0	0	0	0	0	0	0	0	0	0	0	0	0	0	0	0	0	0	0	0	0	0	0	0	0	0	0	0	0	0	0	0	0	0	0	0	0	0	0	0	0	0	0	0	0	0	0	0
505	SLK1	1.56099	1.46573	1.4707	0	1.43797	1.34068	0	0	0	0	0	0	0	0	0	0	0	0	0	0	0	0	0	0	1.45724	0	0	0	0	0	1.33348	0	0	0	0	0	0	0	0	0	0	1.3732	1.39949	0	1.40691	0	0	0
506	SPS2	1.56099	1.46573	1.4707	0	1.43797	1.34068	0	0	0	0	0	0	2.13637	0	0	0	0	0	0	0	0	0	0	0	0	0	0	0	0	0	0	0	0	0	0	0	0	2.37032	0	0	0	0	0	0	1.40691	0	0	0
507	SQE2	1.56099	0	0	0	0	0	0	0	0	0	0	0	0	0	0	0	0	0	0	0	0	2.08369	0	0	0	0	0	0	0	0	0	0	0	0	0	0	0	0	0	0	0	0	0	0	0	0	0	0
508	SRK2B	0	0	0	0	0	0	0	0	0	0	0	0	0	0	0	0	0	0	0	0	0	0	0	0	0	0	0	0	0	0	0	0	0	0	0	0	0	0	0	0	0	0	0	0	0	0	0	0
509	SRK2D	0	0	0	0	0	0	0	0	0	0	0	0	0	0	0	0	0	0	0	0	0	0	0	0	0	0	0	0	0	0	0	0	0	0	0	0	0	0	0	0	0	0	0	0	0	0	0	0
510	STP7	0	0	0	0	0	0	1.96483	2.43401	0	0	1.92141	0	0	0	1.90356	0	0	0	2.77613	0	0	0	0	0	0	2.37142	0	0	0	0	0	0	0	0	0	0	0	0	0	0	0	0	0	0	0	0	0	2.64911
511	STR16	0	0	0	0	0	0	0	0	0	0	0	0	0	0	0	0	0	0	0	0	0	0	0	0	0	0	0	0	0	0	0	0	0	0	0	0	0	0	0	0	0	0	0	0	0	0	0	0
512	STY17	1.56099	1.46573	1.4707	1.66563	1.43797	1.34068	0	0	0	2.08617	0	1.90647	0	1.60681	0	0	2.05057	2.31392	0	2.52236	0	0	0	0	1.45724	0	0	1.64498	0	0	1.33348	1.57333	0	0	0	0	0	0	0	0	0	1.3732	1.39949	0	0	0	1.52638	0
513	SULTR3;2	0	0	0	0	0	0	1.96483	2.43401	0	0	1.92141	0	0	0	1.90356	0	0	0	2.77613	0	4.07458	0	0	0	0	2.37142	0	0	3.29036	0	0	0	4.94462	0	0	0	0	0	0	0	0	0	0	0	0	0	0	2.64911
514	SULTR3;4	0	0	0	0	0	0	1.96483	2.43401	0	0	1.92141	0	0	0	1.90356	0	0	0	2.77613	0	4.07458	0	0	0	0	2.37142	0	0	3.29036	0	0	0	4.94462	0	0	0	0	0	0	0	0	0	0	0	0	0	0	2.64911
515	SUS5	1.56099	1.46573	1.4707	0	1.43797	1.34068	1.96483	0	0	0	0	0	0	0	0	0	0	0	0	0	0	0	0	2.40744	0	0	0	0	0	0	0	0	0	0	0	0	0	0	0	0	0	0	0	0	0	0	0	0
516	SWEET11	0	0	0	0	0	1.34068	1.96483	2.43401	0	0	1.92141	0	0	0	1.90356	0	0	0	0	0	0	0	0	0	0	0	0	0	0	0	0	0	0	0	0	0	0	0	0	0	0	0	0	0	0	0	0	0
517	SWEET3	0	0	0	0	0	0	1.96483	2.43401	0	0	1.92141	0	0	0	1.90356	0	0	0	0	0	0	0	0	0	0	0	0	0	0	0	0	0	0	0	0	0	0	0	0	0	0	0	0	0	0	0	0	0
518	SYT1	0	0	0	0	0	0	0	0	0	0	0	0	0	0	0	0	0	0	0	0	0	0	0	0	0	0	0	0	0	0	0	0	0	0	0	0	0	0	0	0	0	0	0	0	0	0	0	0
519	T15F16.10	0	0	0	0	0	0	0	0	0	0	0	0	0	0	0	0	0	0	0	0	0	0	0	0	0	0	0	0	0	0	0	0	0	0	0	0	0	0	0	0	0	0	0	0	0	0	0	0
520	T17F15.70	0	0	0	0	0	0	0	0	0	0	0	0	0	0	0	0	0	0	0	0	0	0	0	0	0	0	0	0	0	0	0	0	0	0	0	0	0	0	0	0	0	0	0	0	0	0	0	0
521	TAR4	0	0	0	0	0	0	0	0	0	0	0	0	0	0	0	0	0	0	0	0	0	0	0	0	0	0	0	0	0	0	0	0	0	0	0	0	0	0	0	0	0	0	0	0	0	0	0	0
522	TAT	0	0	0	0	0	0	0	0	0	0	0	0	0	0	0	0	0	0	0	0	0	0	0	0	0	0	0	0	0	0	0	0	0	0	0	0	0	0	0	0	0	0	0	0	0	0	0	0
523	TBL18	0	0	0	0	0	1.34068	0	0	0	0	0	0	0	0	0	0	0	0	0	0	0	0	0	0	0	0	0	0	0	0	0	0	0	0	0	0	0	0	0	0	0	0	0	0	0	0	0	0
524	TCX6	0	0	0	0	0	0	0	0	0	0	0	0	0	0	0	0	0	0	0	0	0	0	0	0	0	0	0	0	0	0	0	0	0	0	0	0	0	0	0	0	0	0	0	0	0	0	0	0
525	TDP1	0	1.46573	1.4707	1.66563	1.43797	1.34068	0	0	0	0	0	0	0	0	0	0	0	0	0	0	0	0	0	0	1.45724	0	0	0	0	0	1.33348	0	0	1.56916	0	0	0	0	0	0	0	0	0	0	0	0	0	0
526	TET9	0	0	0	0	0	0	0	0	0	0	0	0	0	0	0	0	0	0	0	0	0	0	0	0	0	0	0	0	0	0	0	0	0	0	0	0	0	0	0	0	0	0	0	0	0	0	0	0
527	THA2	0	1.46573	1.4707	0	1.43797	1.34068	0	0	0	0	0	0	2.13637	1.60681	0	0	0	0	0	0	0	0	2.31497	0	0	0	0	0	0	0	1.33348	0	0	0	0	0	2.16578	2.37032	0	2.55725	0	1.3732	0	0	1.40691	0	0	0
528	THY-2	0	1.46573	1.4707	0	1.43797	1.34068	0	0	0	2.08617	0	0	2.13637	1.60681	0	0	2.05057	0	0	0	0	2.08369	2.31497	0	0	0	0	0	0	0	1.33348	0	0	0	0	0	2.16578	2.37032	0	2.55725	0	0	0	0	1.40691	0	0	0
529	TIP1-1	0	0	0	0	0	0	0	0	0	0	0	0	0	0	0	0	0	0	0	0	0	0	0	0	0	0	0	0	0	0	0	0	0	0	0	0	0	0	0	0	0	0	0	0	0	0	0	0
530	TOE2	0	1.46573	1.4707	1.66563	1.43797	1.34068	0	0	1.84187	0	0	0	0	0	0	0	0	0	0	0	0	0	0	0	1.45724	0	1.85152	0	0	0	1.33348	0	0	0	1.85063	0	0	0	0	0	0	1.3732	1.39949	0	1.40691	0	0	0
531	TPP1	0	0	0	0	0	0	0	0	0	0	0	0	0	0	0	0	0	0	0	0	0	0	0	0	0	0	0	0	0	0	0	0	0	0	0	0	0	0	0	0	0	0	0	0	0	0	0	0
532	TPS8	0	1.46573	1.4707	1.66563	1.43797	1.34068	0	0	0	2.08617	0	0	0	0	0	0	2.05057	0	0	0	0	0	0	2.40744	0	0	0	0	0	0	0	0	0	1.56916	0	0	0	0	0	0	0	0	0	0	1.40691	0	0	0
533	TPS9	0	1.46573	1.4707	1.66563	1.43797	1.34068	0	0	0	2.08617	0	0	0	0	0	0	2.05057	0	0	0	0	0	0	2.40744	0	0	0	0	0	0	0	0	0	1.56916	0	0	0	0	0	0	0	0	0	0	1.40691	0	0	0
534	TRP4	0	0	0	0	0	0	0	0	0	0	0	0	0	0	0	0	0	0	0	0	0	0	0	0	0	0	0	0	0	0	0	0	0	0	0	0	0	0	0	0	0	0	0	0	0	0	0	0
535	TYRAAT2	0	0	0	0	0	0	0	0	0	0	0	0	0	0	0	0	0	0	0	0	0	0	0	0	0	0	0	0	0	0	0	0	0	0	0	0	0	0	0	0	0	0	0	0	0	0	0	0
536	U2AF35B	0	1.46573	1.4707	1.66563	1.43797	1.34068	0	0	0	0	0	0	0	0	0	0	0	0	0	0	0	0	0	0	0	0	0	0	0	0	1.33348	0	0	0	0	0	0	0	0	0	0	0	0	0	0	0	0	0
537	UBC5	0	1.46573	1.4707	0	1.43797	1.34068	0	0	0	0	0	1.90647	0	1.60681	0	0	0	0	0	0	0	0	0	0	1.45724	0	0	1.64498	0	0	1.33348	1.57333	0	0	0	0	0	0	0	0	0	0	0	0	0	0	1.52638	0
538	UBQ10	0	1.46573	1.4707	1.66563	1.43797	1.34068	0	0	1.84187	0	0	1.90647	0	1.60681	0	2.1597	0	0	0	0	0	0	0	0	1.45724	0	1.85152	1.64498	0	2.12899	1.33348	1.57333	0	0	1.85063	0	0	0	2.51763	0	0	0	0	0	0	0	1.52638	0
539	UBQ14	0	1.46573	1.4707	0	1.43797	1.34068	0	0	0	0	0	0	0	1.60681	0	0	0	0	0	0	0	0	0	0	1.45724	0	0	1.64498	0	0	1.33348	1.57333	0	0	0	0	0	0	0	0	0	0	0	0	0	0	0	0
540	UBQ4	0	1.46573	1.4707	0	1.43797	1.34068	0	0	0	0	0	0	0	1.60681	0	0	0	0	0	0	0	0	0	0	1.45724	0	0	1.64498	0	0	1.33348	1.57333	0	0	0	0	0	0	0	0	0	0	0	0	0	0	0	0
541	UGE2	0	1.46573	1.4707	0	0	1.34068	0	0	0	0	0	0	2.13637	0	0	0	0	0	0	0	0	0	0	2.40744	0	0	0	0	0	0	0	0	0	0	0	0	0	0	0	0	0	0	0	0	0	0	0	0
542	UGE3	0	1.46573	1.4707	0	1.43797	1.34068	0	0	0	2.08617	0	0	2.13637	0	0	0	0	0	0	0	0	0	0	2.40744	1.45724	0	0	0	0	0	1.33348	0	0	0	0	0	0	0	0	0	0	0	0	0	1.40691	0	0	0
543	UGT73B3	0	0	0	1.66563	0	0	0	0	0	0	0	0	0	0	0	0	0	0	0	0	0	0	0	0	0	0	0	0	0	0	0	0	0	1.56916	0	0	0	0	0	0	0	0	0	0	0	0	0	0
544	UGT74F1	0	0	0	0	0	0	0	0	0	0	0	0	0	0	0	0	0	0	0	0	0	0	0	0	0	0	0	0	0	0	0	0	0	0	0	0	0	0	0	0	0	0	0	0	0	0	0	0
545	UGT85A1	0	0	0	0	0	0	0	0	0	0	0	0	0	0	0	0	0	0	0	0	0	0	0	0	0	0	0	0	0	0	0	0	0	0	0	0	0	0	0	0	0	0	0	0	0	0	0	0
546	UGT85A3	0	0	0	0	0	0	0	0	0	0	0	0	0	0	0	0	0	0	0	0	0	0	0	0	0	0	0	0	0	0	0	0	0	0	0	0	0	0	0	0	0	0	0	0	0	0	0	0
547	UKL4	0	1.46573	1.4707	0	1.43797	1.34068	0	0	0	2.08617	0	0	2.13637	1.60681	0	0	2.05057	2.31392	0	0	0	0	0	0	0	0	0	0	0	0	1.33348	0	0	0	0	0	0	2.37032	0	0	0	0	0	0	1.40691	0	0	0
548	UPL2	0	1.46573	1.4707	0	1.43797	1.34068	0	0	0	0	0	1.90647	0	1.60681	0	0	0	0	0	0	0	0	0	0	1.45724	0	0	1.64498	0	0	1.33348	1.57333	0	0	0	0	0	0	0	0	0	0	0	0	0	0	1.52638	0
549	UPL4	0	1.46573	1.4707	0	1.43797	1.34068	0	0	0	0	0	1.90647	0	1.60681	0	0	0	0	0	0	0	0	0	0	1.45724	0	0	1.64498	0	0	1.33348	1.57333	0	0	0	0	0	0	0	0	0	0	0	0	0	0	1.52638	0
550	URH2	0	1.46573	1.4707	0	1.43797	1.34068	0	0	0	0	0	0	2.13637	1.60681	0	0	0	0	0	0	0	0	0	0	0	0	0	0	0	0	1.33348	0	0	0	0	0	0	0	0	0	0	0	0	0	0	0	0	0
551	UVR8	0	1.46573	1.4707	1.66563	1.43797	1.34068	0	0	0	0	0	1.90647	0	1.60681	0	0	0	0	0	0	0	0	0	0	1.45724	0	0	1.64498	0	0	1.33348	1.57333	0	0	0	0	0	0	0	0	0	1.3732	1.39949	0	0	0	1.52638	0
552	UXS4	0	1.46573	1.4707	0	1.43797	0	0	0	0	2.08617	0	0	2.13637	0	0	0	0	0	0	0	0	0	0	0	0	0	0	0	0	0	1.33348	0	0	0	0	0	0	0	0	0	0	0	0	0	1.40691	0	0	0
553	VIP1	0	1.46573	1.4707	1.66563	1.43797	0	1.96483	0	0	0	1.92141	0	0	0	1.90356	0	0	0	0	0	0	0	0	0	1.45724	2.37142	0	0	3.29036	0	1.33348	0	4.94462	1.56916	0	0	0	0	0	0	0	1.3732	1.39949	0	1.40691	3.66638	0	0
554	VSR5	0	0	0	0	0	0	1.96483	0	0	0	1.92141	0	0	0	1.90356	0	0	0	0	0	0	0	0	0	0	0	0	0	0	0	0	0	0	0	0	0	0	0	0	0	0	0	0	0	0	0	0	0
555	WAKL2	0	1.46573	1.4707	1.66563	1.43797	0	0	0	0	2.08617	0	1.90647	0	1.60681	0	0	2.05057	2.31392	0	2.52236	0	0	0	0	1.45724	0	0	1.64498	0	0	1.33348	1.57333	0	0	0	0	0	0	0	0	0	1.3732	1.39949	0	0	0	1.52638	0
556	WAKL21	0	0	0	0	0	0	0	0	0	0	0	0	0	0	0	0	0	0	0	0	0	0	0	0	0	0	0	0	0	0	0	0	0	0	0	0	0	0	0	0	0	0	0	0	0	0	0	0
557	WAVH1	0	1.46573	1.4707	1.66563	1.43797	0	0	0	0	0	0	1.90647	0	1.60681	0	0	0	0	0	0	0	0	0	0	1.45724	0	0	1.64498	0	0	1.33348	1.57333	0	0	0	0	0	0	0	0	0	0	0	0	0	0	1.52638	0
558	WDS	0	0	0	0	0	0	0	0	0	0	0	0	0	0	0	0	0	0	0	0	0	0	0	0	0	0	0	0	0	0	0	0	0	0	0	0	0	0	0	0	0	0	0	0	0	0	0	0
559	WIN1	0	1.46573	1.4707	1.66563	1.43797	0	0	0	0	0	0	0	2.13637	1.60681	0	0	0	0	0	0	0	0	2.31497	0	0	0	0	0	0	0	1.33348	0	0	1.56916	0	0	2.16578	2.37032	0	2.55725	0	0	0	0	1.40691	0	0	0
560	WNK3	0	1.46573	1.4707	1.66563	1.43797	0	0	0	0	2.08617	0	1.90647	0	1.60681	0	0	2.05057	2.31392	0	2.52236	0	0	0	0	1.45724	0	0	1.64498	0	0	1.33348	1.57333	0	0	0	0	0	0	0	0	0	1.3732	1.39949	0	0	0	1.52638	0
561	WNK5	0	1.46573	1.4707	1.66563	1.43797	0	0	0	0	2.08617	0	1.90647	0	1.60681	0	0	2.05057	2.31392	0	2.52236	0	0	0	0	1.45724	0	0	1.64498	0	0	1.33348	1.57333	0	0	0	0	0	0	0	0	0	1.3732	1.39949	0	0	0	1.52638	0
562	WPP1	0	0	0	0	0	0	0	0	0	0	0	0	0	0	0	0	0	0	0	0	0	0	0	0	0	0	0	0	0	0	0	0	0	0	0	0	0	0	0	0	0	0	0	0	0	0	0	0
563	WRKY12	0	1.46573	1.4707	0	1.43797	0	0	0	0	0	0	0	0	0	0	0	0	0	0	0	0	0	0	0	1.45724	0	0	0	0	0	1.33348	0	0	0	0	0	0	0	0	0	0	1.3732	1.39949	0	1.40691	0	0	0
564	WRKY42	0	1.46573	1.4707	0	1.43797	0	0	0	0	0	0	0	0	0	0	0	0	0	0	0	0	0	0	0	1.45724	0	0	0	0	0	1.33348	0	0	0	0	0	0	0	0	0	0	1.3732	1.39949	0	1.40691	0	0	0
565	WRKY61	0	1.46573	1.4707	0	1.43797	0	0	0	0	0	0	0	0	0	0	0	0	0	0	0	0	0	0	0	1.45724	0	0	0	0	0	1.33348	0	0	0	0	0	0	0	0	0	0	1.3732	1.39949	0	1.40691	0	0	0
566	WRKY8	0	1.46573	1.4707	1.66563	1.43797	0	0	0	1.84187	0	0	0	0	0	0	2.1597	0	0	0	0	0	0	0	0	1.45724	0	1.85152	0	0	2.12899	1.33348	0	0	1.56916	1.85063	2.59554	0	0	2.51763	0	2.53223	1.3732	1.39949	2.21938	1.40691	0	0	0
567	XDH2	0	1.46573	1.4707	0	1.43797	0	0	0	0	0	0	0	2.13637	1.60681	0	0	0	0	0	0	0	2.08369	0	0	0	0	0	0	0	0	1.33348	0	0	0	0	0	0	0	0	0	0	0	0	0	0	0	0	0
568	XI-B	0	0	0	0	0	0	0	0	0	0	0	0	0	0	0	0	0	0	0	0	0	0	0	0	0	0	0	0	0	0	0	0	0	0	0	0	0	0	0	0	0	0	0	0	0	0	0	0
569	XI-E	0	0	0	0	0	0	0	0	0	0	0	0	0	0	0	0	0	0	0	0	0	0	0	0	0	0	0	0	0	0	0	0	0	0	0	0	0	0	0	0	0	0	0	0	0	0	0	0
570	XTH29	0	1.46573	1.4707	0	1.43797	0	0	0	0	0	0	0	0	0	0	0	0	0	0	0	0	0	0	2.40744	1.45724	0	0	0	0	0	0	0	0	0	0	0	0	0	0	0	0	0	0	0	0	0	0	0
571	YLMG1-1	0	0	0	0	0	0	0	0	0	0	0	0	0	0	0	0	0	0	0	0	0	0	0	0	0	0	0	0	0	0	0	0	0	0	0	0	0	0	0	0	0	0	0	0	0	0	0	0
572	YSL5	0	0	0	0	0	0	1.96483	2.43401	0	0	1.92141	0	0	0	1.90356	0	0	0	0	0	0	0	0	0	0	0	0	0	0	0	0	0	0	0	0	0	0	0	0	0	0	0	0	0	0	0	0	0
[truncated: 37 more columns]
