# Supplementary material for: Transcriptome analysis of mulberry (Morus alba L.) leaves to identify differentially expressed genes associated with post-harvest shelf-life elongation
Source: Sci Rep. 2022 Oct 28;12:18195. doi: 10.1038/s41598-022-21828-7 (PMC9616847; doi:10.1038/s41598-022-21828-7)
Supplement: Supplementary file 32 — Supplementary Information 12. [file 41598_2022_21828_MOESM32_ESM.xlsx]

## Sheet: STRING Down Regulated CC1
#term ID	term description	observed gene count	background gene count	false discovery rate	matching proteins in your network (IDs)	matching proteins in your network (labels)
GO:0005623	cell	373	12120	2.57e-21	AT1G01050.1,AT1G01790.1,AT1G01950.3,AT1G02640.1,AT1G03040.1,AT1G03380.1,AT1G04160.1,AT1G05620.1,AT1G06020.1,AT1G06290.1,AT1G07430.1,AT1G07530.1,AT1G07900.1,AT1G08065.1,AT1G08230.2,AT1G08250.1,AT1G08570.1,AT1G08910.1,AT1G08970.4,AT1G09350.1,AT1G10170.1,AT1G10670.3,AT1G11050.1,AT1G11340.1,AT1G12240.1,AT1G14700.1,AT1G14860.1,AT1G15500.1,AT1G15710.1,AT1G16130.1,AT1G16440.1,AT1G16780.1,AT1G16880.1,AT1…	A/N-InvA,AAP3,ABCB7,ABCC8,ABCG15,ABCG21,ABCG33,ACA5,ACHT4,ACLA-1,ACO3,ACR11,ACR3,ACX3,ADT6,AGL19,AGT3,AIM1,AKR2B,AKRP,ALDH2B4,AMY2,AP1,APK2B,APS3,ARA1,ARF10,ARF3,ARK2,ASB1,ASP2,ASPGA1,AT1G03040,AT1G06020,AT1G08230,AT1G11050,AT1G11340,AT1G15710,AT1G21400,AT1G26420,AT1G29630,AT1G30710,AT1G30760,AT1G34300,AT1G48490,AT1G52360,AT1G53430,AT1G53540,AT1G54220,AT1G54320,AT1G55270,AT1G56130,AT1G59660,AT1G5…
GO:0044464	cell part	373	12106	2.57e-21	AT1G01050.1,AT1G01790.1,AT1G01950.3,AT1G02640.1,AT1G03040.1,AT1G03380.1,AT1G04160.1,AT1G05620.1,AT1G06020.1,AT1G06290.1,AT1G07430.1,AT1G07530.1,AT1G07900.1,AT1G08065.1,AT1G08230.2,AT1G08250.1,AT1G08570.1,AT1G08910.1,AT1G08970.4,AT1G09350.1,AT1G10170.1,AT1G10670.3,AT1G11050.1,AT1G11340.1,AT1G12240.1,AT1G14700.1,AT1G14860.1,AT1G15500.1,AT1G15710.1,AT1G16130.1,AT1G16440.1,AT1G16780.1,AT1G16880.1,AT1…	A/N-InvA,AAP3,ABCB7,ABCC8,ABCG15,ABCG21,ABCG33,ACA5,ACHT4,ACLA-1,ACO3,ACR11,ACR3,ACX3,ADT6,AGL19,AGT3,AIM1,AKR2B,AKRP,ALDH2B4,AMY2,AP1,APK2B,APS3,ARA1,ARF10,ARF3,ARK2,ASB1,ASP2,ASPGA1,AT1G03040,AT1G06020,AT1G08230,AT1G11050,AT1G11340,AT1G15710,AT1G21400,AT1G26420,AT1G29630,AT1G30710,AT1G30760,AT1G34300,AT1G48490,AT1G52360,AT1G53430,AT1G53540,AT1G54220,AT1G54320,AT1G55270,AT1G56130,AT1G59660,AT1G5…
GO:0016021	integral component of membrane	140	3460	1.57e-12	AT1G01790.1,AT1G08230.2,AT1G11050.1,AT1G11340.1,AT1G12240.1,AT1G13110.1,AT1G15500.1,AT1G16130.1,AT1G16780.1,AT1G27080.1,AT1G34000.1,AT1G34060.1,AT1G34300.1,AT1G35710.1,AT1G43650.1,AT1G45616.1,AT1G53430.1,AT1G54320.1,AT1G56130.1,AT1G59740.1,AT1G62660.1,AT1G63440.1,AT1G64890.1,AT1G66340.1,AT1G68740.1,AT1G70300.1,AT1G74770.1,AT1G74810.1,AT1G77380.1,AT2G17370.1,AT2G17390.1,AT2G17500.2,AT2G17730.2,AT2…	AAP3,ABCB2,ABCB7,ABCC8,ABCG15,ABCG21,ABCG33,AKR2B,ARA1,AT1G08230,AT1G11050,AT1G11340,AT1G34060,AT1G34300,AT1G35710,AT1G53430,AT1G54320,AT1G56130,AT1G59740,AT1G62660,AT1G64890,AT1G74770,AT2G17500,AT2G26690,AT2G38330,AT2G42350,AT2G45750,AT3G07620,AT3G23300,AT3G28580,AT3G30300,AT3G53380,AT3G53810,AT3G54100,AT3G62590,AT3G63380,AT4G18030,AT4G24530,AT4G30370,AT4G31250,AT5G04060,AT5G11230,AT5G15240,AT5G…
GO:0031224	intrinsic component of membrane	141	3602	1.09e-11	AT1G01790.1,AT1G08230.2,AT1G11050.1,AT1G11340.1,AT1G12240.1,AT1G13110.1,AT1G15500.1,AT1G16130.1,AT1G16780.1,AT1G27080.1,AT1G34000.1,AT1G34060.1,AT1G34300.1,AT1G35710.1,AT1G43650.1,AT1G45616.1,AT1G53430.1,AT1G54320.1,AT1G56130.1,AT1G59740.1,AT1G62660.1,AT1G63440.1,AT1G64890.1,AT1G66340.1,AT1G68740.1,AT1G70300.1,AT1G74770.1,AT1G74810.1,AT1G77380.1,AT2G17370.1,AT2G17390.1,AT2G17500.2,AT2G17730.2,AT2…	AAP3,ABCB2,ABCB7,ABCC8,ABCG15,ABCG21,ABCG33,AKR2B,ARA1,AT1G08230,AT1G11050,AT1G11340,AT1G34060,AT1G34300,AT1G35710,AT1G53430,AT1G54320,AT1G56130,AT1G59740,AT1G62660,AT1G64890,AT1G74770,AT2G17500,AT2G26690,AT2G38330,AT2G42350,AT2G45750,AT3G07620,AT3G23300,AT3G28580,AT3G30300,AT3G53380,AT3G53810,AT3G54100,AT3G62590,AT3G63380,AT4G18030,AT4G24530,AT4G30370,AT4G31250,AT5G04060,AT5G11230,AT5G15240,AT5G…
GO:0044425	membrane part	150	3934	1.09e-11	AT1G01790.1,AT1G08230.2,AT1G11050.1,AT1G11340.1,AT1G12240.1,AT1G13110.1,AT1G15500.1,AT1G16130.1,AT1G16780.1,AT1G27080.1,AT1G34000.1,AT1G34060.1,AT1G34300.1,AT1G35710.1,AT1G43650.1,AT1G45616.1,AT1G52360.2,AT1G53430.1,AT1G54320.1,AT1G56130.1,AT1G59740.1,AT1G60070.2,AT1G62660.1,AT1G63440.1,AT1G64890.1,AT1G66340.1,AT1G68740.1,AT1G70300.1,AT1G74770.1,AT1G74810.1,AT1G77380.1,AT2G17370.1,AT2G17390.1,AT2…	AAP3,ABCB2,ABCB7,ABCC8,ABCG15,ABCG21,ABCG33,AKR2B,ARA1,AT1G08230,AT1G11050,AT1G11340,AT1G34060,AT1G34300,AT1G35710,AT1G52360,AT1G53430,AT1G54320,AT1G56130,AT1G59740,AT1G60070,AT1G62660,AT1G64890,AT1G74770,AT2G17500,AT2G26690,AT2G38330,AT2G42350,AT2G45750,AT3G07620,AT3G23300,AT3G28580,AT3G30300,AT3G53380,AT3G53810,AT3G54100,AT3G62590,AT3G63380,AT4G18030,AT4G24530,AT4G30370,AT4G31250,AT5G04060,AT5G…
GO:0016020	membrane	192	5592	1.2e-11	AT1G01790.1,AT1G03380.1,AT1G07430.1,AT1G08230.2,AT1G08570.1,AT1G11050.1,AT1G11340.1,AT1G12240.1,AT1G13110.1,AT1G15500.1,AT1G16130.1,AT1G16440.1,AT1G16780.1,AT1G16880.1,AT1G22990.1,AT1G27080.1,AT1G34000.1,AT1G34060.1,AT1G34300.1,AT1G35710.1,AT1G43650.1,AT1G45616.1,AT1G51760.1,AT1G52360.2,AT1G53430.1,AT1G54320.1,AT1G56130.1,AT1G59610.1,AT1G59740.1,AT1G59980.1,AT1G60070.2,AT1G62660.1,AT1G63440.1,AT1…	AAP3,ABCB2,ABCB7,ABCC8,ABCG15,ABCG21,ABCG33,ACHT4,ACO3,ACR11,AKR2B,APK2B,ARA1,ARF3,ARL2,ASP2,AT1G08230,AT1G11050,AT1G11340,AT1G34060,AT1G34300,AT1G35710,AT1G52360,AT1G53430,AT1G54320,AT1G56130,AT1G59740,AT1G60070,AT1G62660,AT1G64890,AT1G70680,AT1G74770,AT2G17500,AT2G26690,AT2G38330,AT2G42350,AT2G45750,AT3G06270,AT3G07620,AT3G10130,AT3G14460,AT3G23300,AT3G28580,AT3G30300,AT3G49060,AT3G53380,AT3G53…
GO:0005622	intracellular	303	10570	1.29e-10	AT1G01050.1,AT1G01790.1,AT1G01950.3,AT1G03040.1,AT1G03380.1,AT1G04160.1,AT1G05620.1,AT1G06020.1,AT1G06290.1,AT1G07530.1,AT1G07900.1,AT1G08065.1,AT1G08250.1,AT1G08570.1,AT1G08910.1,AT1G08970.4,AT1G09350.1,AT1G10170.1,AT1G10670.3,AT1G12240.1,AT1G14700.1,AT1G14860.1,AT1G15500.1,AT1G15710.1,AT1G16440.1,AT1G16780.1,AT1G16880.1,AT1G17050.1,AT1G17650.1,AT1G17745.2,AT1G18500.1,AT1G18860.1,AT1G19350.3,AT1…	A/N-InvA,AAP3,ABCC8,ACA5,ACHT4,ACLA-1,ACO3,ACR11,ACR3,ACX3,ADT6,AGL19,AGT3,AIM1,AKR2B,AKRP,ALDH2B4,AMY2,AP1,APK2B,APS3,ARA1,ARF10,ARF3,ARK2,ASB1,ASP2,ASPGA1,AT1G03040,AT1G06020,AT1G15710,AT1G21400,AT1G29630,AT1G48490,AT1G52360,AT1G53540,AT1G54220,AT1G54320,AT1G55270,AT1G59660,AT1G60070,AT1G62290,AT1G62660,AT1G63950,AT1G67340,AT1G68920,AT1G70680,AT1G71810,AT1G74770,AT1G77060,AT2G17500,AT2G18620,AT…
GO:0044424	intracellular part	300	10448	1.38e-10	AT1G01050.1,AT1G01790.1,AT1G01950.3,AT1G03040.1,AT1G03380.1,AT1G04160.1,AT1G05620.1,AT1G06020.1,AT1G06290.1,AT1G07530.1,AT1G07900.1,AT1G08065.1,AT1G08250.1,AT1G08570.1,AT1G08910.1,AT1G08970.4,AT1G09350.1,AT1G10170.1,AT1G10670.3,AT1G12240.1,AT1G14700.1,AT1G14860.1,AT1G15500.1,AT1G15710.1,AT1G16440.1,AT1G16780.1,AT1G16880.1,AT1G17050.1,AT1G17650.1,AT1G17745.2,AT1G18500.1,AT1G18860.1,AT1G19350.3,AT1…	A/N-InvA,AAP3,ABCC8,ACA5,ACHT4,ACLA-1,ACO3,ACR11,ACR3,ACX3,ADT6,AGL19,AGT3,AIM1,AKR2B,AKRP,ALDH2B4,AMY2,AP1,APK2B,APS3,ARA1,ARF10,ARF3,ARK2,ASB1,ASP2,ASPGA1,AT1G03040,AT1G06020,AT1G15710,AT1G21400,AT1G29630,AT1G52360,AT1G53540,AT1G54220,AT1G54320,AT1G55270,AT1G59660,AT1G60070,AT1G62290,AT1G62660,AT1G63950,AT1G67340,AT1G68920,AT1G70680,AT1G71810,AT1G74770,AT1G77060,AT2G17500,AT2G18620,AT2G20110,AT…
GO:0005737	cytoplasm	227	7481	4.4e-09	AT1G01050.1,AT1G01790.1,AT1G01950.3,AT1G03380.1,AT1G04160.1,AT1G05620.1,AT1G06020.1,AT1G06290.1,AT1G07530.1,AT1G07900.1,AT1G08065.1,AT1G08250.1,AT1G08570.1,AT1G08970.4,AT1G09350.1,AT1G10670.3,AT1G12240.1,AT1G14700.1,AT1G14860.1,AT1G15500.1,AT1G15710.1,AT1G16440.1,AT1G16780.1,AT1G16880.1,AT1G17050.1,AT1G17650.1,AT1G17745.2,AT1G18500.1,AT1G19350.3,AT1G21400.1,AT1G22760.1,AT1G22990.1,AT1G23870.1,AT1…	A/N-InvA,ABCC8,ACA5,ACHT4,ACLA-1,ACO3,ACR11,ACR3,ACX3,ADT6,AGT3,AIM1,AKR2B,AKRP,ALDH2B4,AMY2,APK2B,APS3,ARA1,ARF3,ARK2,ASB1,ASP2,ASPGA1,AT1G06020,AT1G15710,AT1G21400,AT1G52360,AT1G53540,AT1G54220,AT1G54320,AT1G60070,AT1G62290,AT1G62660,AT1G63950,AT1G70680,AT1G71810,AT1G77060,AT2G17500,AT2G18620,AT2G38330,AT2G42100,AT2G45750,AT3G02630,AT3G07620,AT3G07690,AT3G10130,AT3G23300,AT3G28580,AT3G30300,AT3…
GO:0071944	cell periphery	114	2954	4.4e-09	AT1G02640.1,AT1G07430.1,AT1G08230.2,AT1G11050.1,AT1G11340.1,AT1G12240.1,AT1G16130.1,AT1G16440.1,AT1G26420.1,AT1G27080.1,AT1G30710.1,AT1G30760.1,AT1G34300.1,AT1G43650.1,AT1G45616.1,AT1G51760.1,AT1G53430.1,AT1G56130.1,AT1G59610.1,AT1G59740.1,AT1G63440.1,AT1G67830.1,AT1G68740.1,AT1G70300.1,AT1G74810.1,AT1G77380.1,AT1G78660.3,AT1G78820.1,AT2G02800.1,AT2G05710.1,AT2G17390.1,AT2G18960.1,AT2G20990.3,AT2…	AAP3,ABCB7,ABCG15,ABCG21,ABCG33,ACO3,AIM1,AKR2B,APK2B,ARF3,ASP2,AT1G08230,AT1G11050,AT1G11340,AT1G26420,AT1G30710,AT1G30760,AT1G34300,AT1G53430,AT1G56130,AT1G59740,AT1G78820,AT3G06270,AT3G14460,AT3G49060,AT3G53380,AT3G53810,AT3G62060,AT3G63380,AT4G18030,AT4G27290,AT4G36860,AT5G12150,AT5G35580,AT5G39160,AT5G41060,AT5G44360,AT5G44440,AT5G45560,AT5G65600,AT5G66790,ATCS,BAM3,BFRUCT4,BG1,BGAL3,BGLU15,…
GO:0044444	cytoplasmic part	187	6244	1.25e-06	AT1G01050.1,AT1G01790.1,AT1G03380.1,AT1G05620.1,AT1G06020.1,AT1G06290.1,AT1G07530.1,AT1G07900.1,AT1G08065.1,AT1G08250.1,AT1G08570.1,AT1G08970.4,AT1G10670.3,AT1G12240.1,AT1G14700.1,AT1G14860.1,AT1G15500.1,AT1G15710.1,AT1G16780.1,AT1G16880.1,AT1G17050.1,AT1G17650.1,AT1G17745.2,AT1G18500.1,AT1G21400.1,AT1G25220.2,AT1G26560.1,AT1G30120.1,AT1G31190.1,AT1G32380.1,AT1G34000.1,AT1G43700.1,AT1G51690.3,AT1…	A/N-InvA,ABCC8,ACA5,ACHT4,ACLA-1,ACO3,ACR11,ACR3,ACX3,ADT6,AGT3,AIM1,AKR2B,AKRP,ALDH2B4,AMY2,APS3,ARA1,ARF3,ASB1,ASP2,ASPGA1,AT1G06020,AT1G15710,AT1G21400,AT1G52360,AT1G54220,AT1G54320,AT1G60070,AT1G62290,AT1G62660,AT1G70680,AT1G71810,AT1G77060,AT2G17500,AT2G18620,AT2G38330,AT2G45750,AT3G02630,AT3G07620,AT3G07690,AT3G10130,AT3G23300,AT3G28580,AT3G30300,AT4G18030,AT4G27880,AT4G29610,AT4G33070,AT4G…
GO:0005886	plasma membrane	90	2406	1.79e-06	AT1G07430.1,AT1G08230.2,AT1G11050.1,AT1G11340.1,AT1G16130.1,AT1G16440.1,AT1G27080.1,AT1G34300.1,AT1G43650.1,AT1G45616.1,AT1G51760.1,AT1G53430.1,AT1G56130.1,AT1G59610.1,AT1G59740.1,AT1G63440.1,AT1G68740.1,AT1G70300.1,AT1G74810.1,AT1G77380.1,AT2G02800.1,AT2G17390.1,AT2G18960.1,AT2G20990.3,AT2G24765.1,AT2G36830.1,AT2G37280.1,AT2G39200.1,AT2G39510.1,AT2G40890.1,AT2G45960.3,AT3G05030.1,AT3G06270.1,AT3…	AAP3,ABCB7,ABCG15,ABCG21,ABCG33,AKR2B,APK2B,ARF3,ASP2,AT1G08230,AT1G11050,AT1G11340,AT1G34300,AT1G53430,AT1G56130,AT1G59740,AT3G06270,AT3G14460,AT3G49060,AT3G53380,AT3G53810,AT3G63380,AT4G27290,AT4G36860,AT5G12150,AT5G35580,AT5G41060,AT5G45560,AT5G65600,AT5G66790,BAM3,BG1,BOR5,BSK5,C2,CBL3,CNGC4,CSLD2,CSLG2,CYP71B11,CYP98A3,D6PK,DL3,EFR,GAMMA-TIP,GORK,HA1,HA2,HAI2,HMA5,HSC70-1,IAR3,KUP6,LACS4,MLO…
GO:0043231	intracellular membrane-bounded organelle	246	8914	2.76e-06	AT1G01050.1,AT1G01790.1,AT1G03040.1,AT1G03380.1,AT1G06290.1,AT1G07530.1,AT1G07900.1,AT1G08065.1,AT1G08250.1,AT1G08570.1,AT1G08910.1,AT1G08970.4,AT1G10170.1,AT1G12240.1,AT1G14700.1,AT1G14860.1,AT1G15500.1,AT1G15710.1,AT1G16440.1,AT1G16780.1,AT1G16880.1,AT1G17050.1,AT1G17650.1,AT1G17745.2,AT1G18500.1,AT1G18860.1,AT1G19350.3,AT1G20610.1,AT1G21400.1,AT1G21450.1,AT1G22380.1,AT1G22400.1,AT1G22760.1,AT1…	A/N-InvA,AAP3,ABCC8,ACA5,ACHT4,ACO3,ACR11,ACX3,ADT6,AGL19,AGT3,AIM1,AKR2B,AKRP,ALDH2B4,AP1,APK2B,APS3,ARF10,ARF3,ASB1,ASP2,AT1G03040,AT1G15710,AT1G21400,AT1G29630,AT1G52360,AT1G54220,AT1G54320,AT1G59660,AT1G60070,AT1G62290,AT1G62660,AT1G67340,AT1G68920,AT1G70680,AT1G71810,AT1G74770,AT1G77060,AT2G17500,AT2G18620,AT2G20110,AT2G33710,AT2G38330,AT2G38920,AT2G45750,AT3G02630,AT3G07620,AT3G10130,AT3G23…
GO:0043227	membrane-bounded organelle	248	9036	3.52e-06	AT1G01050.1,AT1G01790.1,AT1G03040.1,AT1G03380.1,AT1G06290.1,AT1G07530.1,AT1G07900.1,AT1G08065.1,AT1G08250.1,AT1G08570.1,AT1G08910.1,AT1G08970.4,AT1G10170.1,AT1G12240.1,AT1G14700.1,AT1G14860.1,AT1G15500.1,AT1G15710.1,AT1G16440.1,AT1G16780.1,AT1G16880.1,AT1G17050.1,AT1G17650.1,AT1G17745.2,AT1G18500.1,AT1G18860.1,AT1G19350.3,AT1G20610.1,AT1G21400.1,AT1G21450.1,AT1G22380.1,AT1G22400.1,AT1G22760.1,AT1…	A/N-InvA,AAP3,ABCC8,ACA5,ACHT4,ACO3,ACR11,ACX3,ADT6,AGL19,AGT3,AIM1,AKR2B,AKRP,ALDH2B4,AP1,APK2B,APS3,ARF10,ARF3,ASB1,ASP2,AT1G03040,AT1G15710,AT1G21400,AT1G29630,AT1G52360,AT1G54220,AT1G54320,AT1G59660,AT1G60070,AT1G62290,AT1G62660,AT1G67340,AT1G68920,AT1G70680,AT1G71810,AT1G74770,AT1G77060,AT2G17500,AT2G18620,AT2G20110,AT2G33710,AT2G38330,AT2G38920,AT2G45750,AT3G02630,AT3G07620,AT3G10130,AT3G23…
GO:0043229	intracellular organelle	255	9362	3.6e-06	AT1G01050.1,AT1G01790.1,AT1G01950.3,AT1G03040.1,AT1G03380.1,AT1G04160.1,AT1G06290.1,AT1G07530.1,AT1G07900.1,AT1G08065.1,AT1G08250.1,AT1G08570.1,AT1G08910.1,AT1G08970.4,AT1G10170.1,AT1G12240.1,AT1G14700.1,AT1G14860.1,AT1G15500.1,AT1G15710.1,AT1G16440.1,AT1G16780.1,AT1G16880.1,AT1G17050.1,AT1G17650.1,AT1G17745.2,AT1G18500.1,AT1G18860.1,AT1G19350.3,AT1G20610.1,AT1G21400.1,AT1G21450.1,AT1G22380.1,AT1…	A/N-InvA,AAP3,ABCC8,ACA5,ACHT4,ACO3,ACR11,ACX3,ADT6,AGL19,AGT3,AIM1,AKR2B,AKRP,ALDH2B4,AP1,APK2B,APS3,ARF10,ARF3,ARK2,ASB1,ASP2,AT1G03040,AT1G15710,AT1G21400,AT1G29630,AT1G52360,AT1G54220,AT1G54320,AT1G59660,AT1G60070,AT1G62290,AT1G62660,AT1G67340,AT1G68920,AT1G70680,AT1G71810,AT1G74770,AT1G77060,AT2G17500,AT2G18620,AT2G20110,AT2G33710,AT2G38330,AT2G38920,AT2G42100,AT2G45750,AT3G02630,AT3G07620,A…
GO:0005887	integral component of plasma membrane	15	178	0.00017	AT1G63440.1,AT1G74810.1,AT2G36830.1,AT2G45960.3,AT3G15990.1,AT3G48740.1,AT3G54700.1,AT3G63380.1,AT4G02700.1,AT4G19030.1,AT4G27730.1,AT5G37500.1,AT5G51060.1,AT5G53190.1,AT5G54250.2	AT3G63380,BOR5,CNGC4,GAMMA-TIP,GORK,HMA5,NLM1,OPT6,PHT1;7,PIP1B,RHD2,SULTR3;2,SULTR3;4,SWEET11,SWEET3
GO:0031226	intrinsic component of plasma membrane	17	266	0.0012	AT1G63440.1,AT1G74810.1,AT2G36830.1,AT2G45960.3,AT3G11650.1,AT3G15990.1,AT3G48740.1,AT3G54700.1,AT3G57270.1,AT3G63380.1,AT4G02700.1,AT4G19030.1,AT4G27730.1,AT5G37500.1,AT5G51060.1,AT5G53190.1,AT5G54250.2	AT3G63380,BG1,BOR5,CNGC4,GAMMA-TIP,GORK,HMA5,NHL2,NLM1,OPT6,PHT1;7,PIP1B,RHD2,SULTR3;2,SULTR3;4,SWEET11,SWEET3
GO:0012505	endomembrane system	61	1753	0.0013	AT1G12240.1,AT1G16780.1,AT1G51760.1,AT1G52360.2,AT1G54320.1,AT1G59660.1,AT1G60070.2,AT1G66340.1,AT1G68740.1,AT1G70680.1,AT1G77380.1,AT2G17370.1,AT2G17500.2,AT2G18960.1,AT2G20990.3,AT2G22290.1,AT2G22830.1,AT2G24765.1,AT2G29980.1,AT2G34940.1,AT2G40890.1,AT2G44450.1,AT2G45750.1,AT2G47650.2,AT3G04580.1,AT3G07620.1,AT3G14270.1,AT3G23300.1,AT3G23430.1,AT3G28580.1,AT3G30300.1,AT3G44340.1,AT4G00110.1,AT4…	AAP3,ARF3,AT1G52360,AT1G54320,AT1G59660,AT1G60070,AT1G70680,AT2G17500,AT2G45750,AT3G07620,AT3G23300,AT3G28580,AT3G30300,AT4G18030,AT4G35380,AT5G04060,AT5G11230,AT5G20260,AT5G22920,AT5G39990,AT5G45560,BFRUCT4,BGLU15,CEF,CHX18,CSLD2,CSLG2,CTR1,CYP98A3,EFR,EIN4,ETR1,FAB1B,FAD3,GAE3,HA1,HMG2,HSC70-1,IAR3,IRE1-1,KEG,LACS4,LAP5,PA2,PGIP1,PHO1,PHO1;H1,RABC2A,RABH1d,RAN1,RD21B,RMA1,SQE2,STP7,SYTA,TBL18,U…
GO:0044431	Golgi apparatus part	26	534	0.0014	AT1G12240.1,AT1G16780.1,AT1G52360.2,AT1G54320.1,AT1G60070.2,AT1G68740.1,AT2G22290.1,AT2G24765.1,AT2G34940.1,AT2G47650.2,AT3G07620.1,AT3G23300.1,AT3G23430.1,AT3G30300.1,AT3G44340.1,AT4G00110.1,AT4G18030.1,AT4G24000.1,AT4G35380.1,AT5G04060.1,AT5G11230.1,AT5G13530.1,AT5G16910.1,AT5G20260.1,AT5G39990.1,AT5G44790.1	ARF3,AT1G52360,AT1G54320,AT1G60070,AT3G07620,AT3G23300,AT3G30300,AT4G18030,AT4G35380,AT5G04060,AT5G11230,AT5G20260,AT5G39990,BFRUCT4,CEF,CSLD2,CSLG2,GAE3,KEG,PHO1,PHO1;H1,RABH1d,RAN1,UXS4,VHP2;2,VSR5
GO:0005794	Golgi apparatus	36	868	0.0016	AT1G12240.1,AT1G16780.1,AT1G52360.2,AT1G54320.1,AT1G60070.2,AT1G68740.1,AT2G18960.1,AT2G22290.1,AT2G24765.1,AT2G34940.1,AT2G44450.1,AT2G47650.2,AT3G07620.1,AT3G23300.1,AT3G23430.1,AT3G30300.1,AT3G44340.1,AT4G00110.1,AT4G18030.1,AT4G23850.1,AT4G24000.1,AT4G25360.2,AT4G35380.1,AT5G02500.1,AT5G03530.1,AT5G04060.1,AT5G06720.1,AT5G06860.1,AT5G11230.1,AT5G13530.1,AT5G16910.1,AT5G20260.1,AT5G39990.1,AT5…	ARF3,AT1G52360,AT1G54320,AT1G60070,AT3G07620,AT3G23300,AT3G30300,AT4G18030,AT4G35380,AT5G04060,AT5G11230,AT5G20260,AT5G39990,BFRUCT4,BGLU15,CEF,CSLD2,CSLG2,GAE3,HA1,HSC70-1,KEG,LACS4,PA2,PGIP1,PHO1,PHO1;H1,RABC2A,RABH1d,RAN1,TBL18,UCP2,UXS4,VHP2;2,VSR5,WPP1
GO:0098791	Golgi subcompartment	25	520	0.002	AT1G12240.1,AT1G16780.1,AT1G52360.2,AT1G54320.1,AT1G68740.1,AT2G22290.1,AT2G24765.1,AT2G34940.1,AT2G47650.2,AT3G07620.1,AT3G23300.1,AT3G23430.1,AT3G30300.1,AT3G44340.1,AT4G00110.1,AT4G18030.1,AT4G24000.1,AT4G35380.1,AT5G04060.1,AT5G11230.1,AT5G13530.1,AT5G16910.1,AT5G20260.1,AT5G39990.1,AT5G44790.1	ARF3,AT1G52360,AT1G54320,AT3G07620,AT3G23300,AT3G30300,AT4G18030,AT4G35380,AT5G04060,AT5G11230,AT5G20260,AT5G39990,BFRUCT4,CEF,CSLD2,CSLG2,GAE3,KEG,PHO1,PHO1;H1,RABH1d,RAN1,UXS4,VHP2;2,VSR5
GO:0044459	plasma membrane part	18	339	0.0051	AT1G63440.1,AT1G74810.1,AT2G36830.1,AT2G45960.3,AT3G11650.1,AT3G15990.1,AT3G48740.1,AT3G54700.1,AT3G57270.1,AT3G63380.1,AT4G02700.1,AT4G19030.1,AT4G27730.1,AT5G37500.1,AT5G51060.1,AT5G53190.1,AT5G54250.2,AT5G55910.1	AT3G63380,BG1,BOR5,CNGC4,D6PK,GAMMA-TIP,GORK,HMA5,NHL2,NLM1,OPT6,PHT1;7,PIP1B,RHD2,SULTR3;2,SULTR3;4,SWEET11,SWEET3
GO:0005618	cell wall	27	668	0.0133	AT1G02640.1,AT1G12240.1,AT1G16130.1,AT1G26420.1,AT1G30710.1,AT1G30760.1,AT1G67830.1,AT1G78660.3,AT1G78820.1,AT2G05710.1,AT2G21140.1,AT2G44350.2,AT2G44450.1,AT3G52600.1,AT3G62060.1,AT4G18030.1,AT4G18990.1,AT4G29010.1,AT4G36360.1,AT5G02500.1,AT5G06860.1,AT5G19550.1,AT5G37180.1,AT5G39160.1,AT5G44360.1,AT5G44440.1,AT5G50920.1	ACO3,AIM1,ASP2,AT1G26420,AT1G30710,AT1G30760,AT1G78820,AT3G62060,AT4G18030,AT5G39160,AT5G44360,AT5G44440,ATCS,BFRUCT4,BGAL3,BGLU15,BXL2,CLPC1,CWINV2,FXG1,GGH1,HSC70-1,PGIP1,PRP2,SUS5,WAKL2,XTH29
GO:0031090	organelle membrane	62	1985	0.0133	AT1G01790.1,AT1G03380.1,AT1G08570.1,AT1G12240.1,AT1G15500.1,AT1G16780.1,AT1G52360.2,AT1G54320.1,AT1G60070.2,AT1G66340.1,AT1G70680.1,AT1G77380.1,AT2G05710.1,AT2G17370.1,AT2G17390.1,AT2G17500.2,AT2G18950.1,AT2G20990.3,AT2G22290.1,AT2G22830.1,AT2G29980.1,AT2G34940.1,AT2G36830.1,AT2G38330.1,AT2G45750.1,AT2G47650.2,AT3G04580.1,AT3G05030.1,AT3G07620.1,AT3G12500.1,AT3G14270.1,AT3G17240.1,AT3G21250.2,AT3…	AAP3,ABCC8,ACHT4,ACO3,AKR2B,ASP2,AT1G52360,AT1G54320,AT1G60070,AT1G70680,AT2G17500,AT2G38330,AT2G45750,AT3G07620,AT3G23300,AT4G18030,AT4G35380,AT5G04060,AT5G20260,AT5G39990,AT5G45560,AT5G52450,ATG18D,ATG18G,ATNTT2,BFRUCT4,CBL3,CEF,CHUP1,CLC-B,CLPC1,CSLD2,CSLG2,CTR1,EIN4,ETR1,FAB1B,FAD3,GAE3,GAMMA-TIP,GPT1,HCHIB,HMG2,HPT1,HSC70-1,IRE1-1,KEA1,NAD1C,NHX2,PHO1,PHT3;2,PHT4;3,RABH1d,RMA1,SQE2,SYTA,UCP2…
GO:0000139	Golgi membrane	19	426	0.0216	AT1G12240.1,AT1G16780.1,AT1G52360.2,AT1G54320.1,AT2G22290.1,AT2G34940.1,AT2G47650.2,AT3G07620.1,AT3G23300.1,AT3G23430.1,AT3G44340.1,AT4G00110.1,AT4G18030.1,AT4G24000.1,AT4G35380.1,AT5G04060.1,AT5G16910.1,AT5G20260.1,AT5G39990.1	AT1G52360,AT1G54320,AT3G07620,AT3G23300,AT4G18030,AT4G35380,AT5G04060,AT5G20260,AT5G39990,BFRUCT4,CEF,CSLD2,CSLG2,GAE3,PHO1,RABH1d,UXS4,VHP2;2,VSR5
GO:0031984	organelle subcompartment	43	1306	0.0263	AT1G12240.1,AT1G16780.1,AT1G16880.1,AT1G34000.1,AT1G52360.2,AT1G54320.1,AT1G66340.1,AT1G68740.1,AT2G17370.1,AT2G17500.2,AT2G17730.2,AT2G21970.1,AT2G22290.1,AT2G24765.1,AT2G29980.1,AT2G30440.1,AT2G34940.1,AT2G45750.1,AT2G47650.2,AT3G04580.1,AT3G07430.1,AT3G07620.1,AT3G10130.1,AT3G23300.1,AT3G23430.1,AT3G30300.1,AT3G44340.1,AT4G00110.1,AT4G03510.1,AT4G18030.1,AT4G24000.1,AT4G35380.1,AT5G03730.1,AT5…	ACR11,ARF3,AT1G52360,AT1G54320,AT2G17500,AT2G45750,AT3G07620,AT3G10130,AT3G23300,AT3G30300,AT4G18030,AT4G35380,AT5G04060,AT5G11230,AT5G20260,AT5G39990,AT5G45560,At2g21970,BFRUCT4,CEF,CLPC1,CSLD2,CSLG2,CTR1,EIN4,ETR1,FAD3,GAE3,HMG2,IRE1-1,KEG,NIP2,OHP2,PHO1,PHO1;H1,RABH1d,RAN1,RMA1,TPP,UXS4,VHP2;2,VSR5,YLMG1-1
GO:0009507	chloroplast	61	2026	0.028	AT1G01790.1,AT1G08065.1,AT1G08250.1,AT1G08570.1,AT1G15500.1,AT1G15710.1,AT1G16880.1,AT1G17050.1,AT1G17650.1,AT1G17745.2,AT1G18500.1,AT1G25220.2,AT1G26560.1,AT1G30120.1,AT1G31190.1,AT1G32380.1,AT1G34000.1,AT1G53310.3,AT1G55920.1,AT1G71810.1,AT1G77060.1,AT1G80600.1,AT2G05710.1,AT2G15620.1,AT2G17390.1,AT2G17730.2,AT2G18620.1,AT2G18950.1,AT2G21970.1,AT2G30440.1,AT2G36830.1,AT2G38330.1,AT2G44350.2,AT2…	ACA5,ACHT4,ACO3,ACR11,ADT6,AIM1,AKR2B,AKRP,ALDH2B4,APS3,ASB1,AT1G15710,AT1G71810,AT1G77060,AT2G18620,AT2G38330,AT3G02630,AT3G10130,ATCS,ATNTT2,At2g21970,BGLU40,CHUP1,CLPC1,DAD1,E1-BETA-1,FBA2,GAMMA-TIP,GLYR2,GPT1,GR,HPT1,HSC70-1,IMPL1,INVH,J11,KASI,KEA1,LOX5,MAML-4,MTO1,NAC102,NHL2,NIP2,NIR1,OHP2,OMR1,PFN2,PGDH,PHT4;3,PPC1,PRS2,RPS7.1,SERAT2;1,SPS2,STR16,SULTR3;2,TPP,WIN1,YLMG1-1,mtLPD2
GO:0005775	vacuolar lumen	2	3	0.0348	AT1G12240.1,AT1G62660.1	AT1G62660,BFRUCT4
GO:0098588	bounding membrane of organelle	39	1178	0.0348	AT1G03380.1,AT1G12240.1,AT1G16780.1,AT1G52360.2,AT1G54320.1,AT1G60070.2,AT2G05710.1,AT2G17370.1,AT2G17390.1,AT2G20990.3,AT2G22290.1,AT2G34940.1,AT2G36830.1,AT2G47650.2,AT3G05030.1,AT3G07620.1,AT3G12500.1,AT3G14270.1,AT3G21250.2,AT3G23300.1,AT3G23430.1,AT3G25690.2,AT3G27170.1,AT3G44340.1,AT3G56440.1,AT4G00110.1,AT4G18030.1,AT4G24000.1,AT4G26570.2,AT4G35380.1,AT5G02500.1,AT5G04060.1,AT5G16910.1,AT5…	ABCC8,ACO3,AKR2B,ASP2,AT1G52360,AT1G54320,AT1G60070,AT3G07620,AT3G23300,AT4G18030,AT4G35380,AT5G04060,AT5G20260,AT5G39990,AT5G45560,AT5G52450,ATG18D,ATG18G,BFRUCT4,CBL3,CEF,CHUP1,CLC-B,CSLD2,CSLG2,FAB1B,GAE3,GAMMA-TIP,HCHIB,HMG2,HSC70-1,NHX2,PHO1,RABH1d,SYTA,UXS4,VHP2;2,VSR5,WPP1
GO:0005576	extracellular region	47	1502	0.0376	AT1G02640.1,AT1G14550.1,AT1G14700.1,AT1G23210.1,AT1G26420.1,AT1G26560.1,AT1G30710.1,AT1G30760.1,AT1G53310.3,AT1G53990.1,AT1G67830.1,AT1G76130.1,AT1G78660.3,AT1G78820.1,AT2G01890.1,AT2G14580.1,AT2G15620.1,AT2G21140.1,AT2G44450.1,AT3G17240.1,AT3G24870.1,AT3G26430.1,AT3G45010.1,AT3G52020.1,AT3G52600.1,AT3G52820.1,AT3G57270.1,AT3G62060.1,AT4G09740.1,AT4G18990.1,AT4G36360.1,AT4G38400.1,AT4G38970.1,AT4…	AMY2,AT1G14550,AT1G26420,AT1G30710,AT1G30760,AT1G78820,AT3G24870,AT3G26430,AT3G62060,AT5G01050,AT5G05110,AT5G39160,AT5G44360,AT5G44440,AT5G49040,BG1,BGAL3,BGLU15,BGLU40,BXL2,CWINV2,EXLA2,FBA2,FXG1,GGH1,GH9B14,GH9B6,GLIP3,HSC70-1,NIR1,PA2,PAP22,PAP28,PAP3,PAP8,PGIP1,PPC1,PRB1,PRP2,RD19,RD21B,SUS5,XTH29,mtLPD2,scpl39,scpl47,scpl48
GO:0045254	pyruvate dehydrogenase complex	2	4	0.0455	AT1G30120.1,AT1G54220.1	AT1G54220,E1-BETA-1
GO:0009570	chloroplast stroma	24	649	0.0479	AT1G08065.1,AT1G08250.1,AT1G08570.1,AT1G16880.1,AT1G17050.1,AT1G17650.1,AT1G17745.2,AT1G18500.1,AT1G30120.1,AT1G31190.1,AT1G71810.1,AT1G77060.1,AT1G80600.1,AT2G05710.1,AT2G15620.1,AT3G01120.1,AT3G02630.1,AT3G10130.1,AT3G54660.1,AT4G14680.1,AT4G36040.1,AT4G38970.1,AT5G46290.3,AT5G50920.1	ACA5,ACHT4,ACO3,ACR11,ADT6,APS3,AT1G71810,AT1G77060,AT3G02630,AT3G10130,CLPC1,E1-BETA-1,FBA2,GLYR2,GR,IMPL1,J11,KASI,MAML-4,MTO1,NIR1,PGDH,SPS2,WIN1

## Sheet: CC1 GO Score
term description	observed gene count	down regulated gene Count	background gene count	total background gene count	CC1 score
cell	373	572	12120	27413	1.47491
cell part	373	572	12106	27413	1.47662
integral component of membrane	140	572	3460	27413	1.93915
intrinsic component of membrane	141	572	3602	27413	1.87601
membrane part	150	572	3934	27413	1.82733
membrane	192	572	5592	27413	1.64549
intracellular	303	572	10570	27413	1.37381
intracellular part	300	572	10448	27413	1.3761
cytoplasm	227	572	7481	27413	1.45421
cell periphery	114	572	2954	27413	1.8495
cytoplasmic part	187	572	6244	27413	1.43529
plasma membrane	90	572	2406	27413	1.7927
intracellular membrane-bounded organelle	246	572	8914	27413	1.32258
membrane-bounded organelle	248	572	9036	27413	1.31533
intracellular organelle	255	572	9362	27413	1.30537
integral component of plasma membrane	15	572	178	27413	4.03861
intrinsic component of plasma membrane	17	572	266	27413	3.06286
endomembrane system	61	572	1753	27413	1.66766
Golgi apparatus part	26	572	534	27413	2.33342
Golgi apparatus	36	572	868	27413	1.98767
Golgi subcompartment	25	572	520	27413	2.30408
plasma membrane part	18	572	339	27413	2.54468
cell wall	27	572	668	27413	1.93708
organelle membrane	62	572	1985	27413	1.4969
Golgi membrane	19	572	426	27413	2.13749
organelle subcompartment	43	572	1306	27413	1.57792
chloroplast	61	572	2026	27413	1.44295
vacuolar lumen	2	572	3	27413	31.9499
bounding membrane of organelle	39	572	1178	27413	1.58665
extracellular region	47	572	1502	27413	1.49964
pyruvate dehydrogenase complex	2	572	4	27413	23.9624
chloroplast stroma	24	572	649	27413	1.77226

## Sheet: CC1 Gene Score
SL. No.	Down Regulated Genes ↓	cell	cell part	integral component of membrane	intrinsic component of membrane	membrane part	membrane	intracellular	intracellular part	cytoplasm	cell periphery	cytoplasmic part	plasma membrane	intracellular membrane-bounded organelle	membrane-bounded organelle	intracellular organelle	integral component of plasma membrane	intrinsic component of plasma membrane	endomembrane system	Golgi apparatus part	Golgi apparatus	Golgi subcompartment	plasma membrane part	cell wall	organelle membrane	Golgi membrane	organelle subcompartment	chloroplast	vacuolar lumen	bounding membrane of organelle	extracellular region	pyruvate dehydrogenase complex	chloroplast stroma	CC1 Gene Score
	CC1 GO SCORE →	1.47491	1.47662	1.93915	1.87601	1.82733	1.64549	1.37381	1.3761	1.45421	1.8495	1.43529	1.7927	1.32258	1.31533	1.30537	4.03861	3.06286	1.66766	2.33342	1.98767	2.30408	2.54468	1.93708	1.4969	2.13749	1.57792	1.44295	31.9499	1.58665	1.49964	23.9624	1.77226
1	4CL2	0	0	0	0	0	0	0	0	0	0	0	0	0	0	0	0	0	0	0	0	0	0	0	0	0	0	0	0	0	0	0	0	0
2	AAP3	1.47491	1.47662	1.93915	1.87601	1.82733	1.64549	1.37381	1.3761	0	1.8495	0	1.7927	1.32258	1.31533	1.30537	0	0	1.66766	0	0	0	0	0	1.4969	0	0	0	0	0	0	0	0	23.7395
3	AATP2	0	0	0	0	0	0	0	0	0	0	0	0	0	0	0	0	0	0	0	0	0	0	0	0	0	0	0	0	0	0	0	0	0
4	ABCB2	0	0	1.93915	1.87601	1.82733	1.64549	0	0	0	0	0	0	0	0	0	0	0	0	0	0	0	0	0	0	0	0	0	0	0	0	0	0	7.28799
5	ABCB7	1.47491	1.47662	1.93915	1.87601	1.82733	1.64549	0	0	0	1.8495	0	1.7927	0	0	0	0	0	0	0	0	0	0	0	0	0	0	0	0	0	0	0	0	13.8817
6	ABCC8	1.47491	1.47662	1.93915	1.87601	1.82733	1.64549	1.37381	1.3761	1.45421	0	1.43529	0	1.32258	1.31533	1.30537	0	0	0	0	0	0	0	0	1.4969	0	0	0	0	1.58665	0	0	0	22.9058
7	ABCG15	1.47491	1.47662	1.93915	1.87601	1.82733	1.64549	0	0	0	1.8495	0	1.7927	0	0	0	0	0	0	0	0	0	0	0	0	0	0	0	0	0	0	0	0	13.8817
8	ABCG21	1.47491	1.47662	1.93915	1.87601	1.82733	1.64549	0	0	0	1.8495	0	1.7927	0	0	0	0	0	0	0	0	0	0	0	0	0	0	0	0	0	0	0	0	13.8817
9	ABCG33	1.47491	1.47662	1.93915	1.87601	1.82733	1.64549	0	0	0	1.8495	0	1.7927	0	0	0	0	0	0	0	0	0	0	0	0	0	0	0	0	0	0	0	0	13.8817
10	ACA12	0	0	0	0	0	0	0	0	0	0	0	0	0	0	0	0	0	0	0	0	0	0	0	0	0	0	0	0	0	0	0	0	0
11	ACA5	1.47491	1.47662	0	0	0	0	1.37381	1.3761	1.45421	0	1.43529	0	1.32258	1.31533	1.30537	0	0	0	0	0	0	0	0	0	0	0	1.44295	0	0	0	0	1.77226	15.7494
12	ACLA-1	1.47491	1.47662	0	0	0	0	1.37381	1.3761	1.45421	0	1.43529	0	0	0	0	0	0	0	0	0	0	0	0	0	0	0	0	0	0	0	0	0	8.59094
13	ACO3	1.47491	1.47662	0	0	0	1.64549	1.37381	1.3761	1.45421	1.8495	1.43529	0	1.32258	1.31533	1.30537	0	0	0	0	0	0	0	1.93708	1.4969	0	0	1.44295	0	1.58665	0	0	1.77226	24.265
14	ACR11	1.47491	1.47662	0	0	0	1.64549	1.37381	1.3761	1.45421	0	1.43529	0	1.32258	1.31533	1.30537	0	0	0	0	0	0	0	0	0	0	1.57792	1.44295	0	0	0	0	1.77226	18.9728
15	ACR3	1.47491	1.47662	0	0	0	0	1.37381	1.3761	1.45421	0	1.43529	0	0	0	0	0	0	0	0	0	0	0	0	0	0	0	0	0	0	0	0	0	8.59094
16	ACS1	0	0	0	0	0	0	0	0	0	0	0	0	0	0	0	0	0	0	0	0	0	0	0	0	0	0	0	0	0	0	0	0	0
17	ACT1	0	0	0	0	0	0	0	0	0	0	0	0	0	0	0	0	0	0	0	0	0	0	0	0	0	0	0	0	0	0	0	0	0
18	ACT5	0	0	0	0	0	0	0	0	0	0	0	0	0	0	0	0	0	0	0	0	0	0	0	0	0	0	0	0	0	0	0	0	0
19	ACX3	1.47491	1.47662	0	0	0	0	1.37381	1.3761	1.45421	0	1.43529	0	1.32258	1.31533	1.30537	0	0	0	0	0	0	0	0	0	0	0	0	0	0	0	0	0	12.5342
20	ADT6	1.47491	1.47662	0	0	0	0	1.37381	1.3761	1.45421	0	1.43529	0	1.32258	1.31533	1.30537	0	0	0	0	0	0	0	0	0	0	0	1.44295	0	0	0	0	1.77226	15.7494
21	AFC1	0	0	0	0	0	0	0	0	0	0	0	0	0	0	0	0	0	0	0	0	0	0	0	0	0	0	0	0	0	0	0	0	0
22	AFR	0	0	0	0	0	0	0	0	0	0	0	0	0	0	0	0	0	0	0	0	0	0	0	0	0	0	0	0	0	0	0	0	0
23	AGL19	1.47491	1.47662	0	0	0	0	1.37381	1.3761	0	0	0	0	1.32258	1.31533	1.30537	0	0	0	0	0	0	0	0	0	0	0	0	0	0	0	0	0	9.64473
24	AGT3	1.47491	1.47662	0	0	0	0	1.37381	1.3761	1.45421	0	1.43529	0	1.32258	1.31533	1.30537	0	0	0	0	0	0	0	0	0	0	0	0	0	0	0	0	0	12.5342
25	AHA1	0	0	0	0	0	0	0	0	0	0	0	0	0	0	0	0	0	0	0	0	0	0	0	0	0	0	0	0	0	0	0	0	0
26	AHA2	0	0	0	0	0	0	0	0	0	0	0	0	0	0	0	0	0	0	0	0	0	0	0	0	0	0	0	0	0	0	0	0	0
27	AIM1	1.47491	1.47662	0	0	0	0	1.37381	1.3761	1.45421	1.8495	1.43529	0	1.32258	1.31533	1.30537	0	0	0	0	0	0	0	1.93708	0	0	0	1.44295	0	0	0	0	0	17.7638
28	AIP1	0	0	0	0	0	0	0	0	0	0	0	0	0	0	0	0	0	0	0	0	0	0	0	0	0	0	0	0	0	0	0	0	0
29	AKR2B	1.47491	1.47662	1.93915	1.87601	1.82733	1.64549	1.37381	1.3761	1.45421	1.8495	1.43529	1.7927	1.32258	1.31533	1.30537	0	0	0	0	0	0	0	0	1.4969	0	0	1.44295	0	1.58665	0	0	0	27.9909
30	AKRP	1.47491	1.47662	0	0	0	0	1.37381	1.3761	1.45421	0	1.43529	0	1.32258	1.31533	1.30537	0	0	0	0	0	0	0	0	0	0	0	1.44295	0	0	0	0	0	13.9772
31	ALDH2B4	1.47491	1.47662	0	0	0	0	1.37381	1.3761	1.45421	0	1.43529	0	1.32258	1.31533	1.30537	0	0	0	0	0	0	0	0	0	0	0	1.44295	0	0	0	0	0	13.9772
32	ALIS3	0	0	0	0	0	0	0	0	0	0	0	0	0	0	0	0	0	0	0	0	0	0	0	0	0	0	0	0	0	0	0	0	0
33	AMY2	1.47491	1.47662	0	0	0	0	1.37381	1.3761	1.45421	0	1.43529	0	0	0	0	0	0	0	0	0	0	0	0	0	0	0	0	0	0	1.49964	0	0	10.0906
34	ANNAT7	0	0	0	0	0	0	0	0	0	0	0	0	0	0	0	0	0	0	0	0	0	0	0	0	0	0	0	0	0	0	0	0	0
35	ANTR4	0	0	0	0	0	0	0	0	0	0	0	0	0	0	0	0	0	0	0	0	0	0	0	0	0	0	0	0	0	0	0	0	0
36	AP1	1.47491	1.47662	0	0	0	0	1.37381	1.3761	0	0	0	0	1.32258	1.31533	1.30537	0	0	0	0	0	0	0	0	0	0	0	0	0	0	0	0	0	9.64473
37	APA2	0	0	0	0	0	0	0	0	0	0	0	0	0	0	0	0	0	0	0	0	0	0	0	0	0	0	0	0	0	0	0	0	0
38	APS3	1.47491	1.47662	0	0	0	0	1.37381	1.3761	1.45421	0	1.43529	0	1.32258	1.31533	1.30537	0	0	0	0	0	0	0	0	0	0	0	1.44295	0	0	0	0	1.77226	15.7494
39	ARA1	1.47491	1.47662	1.93915	1.87601	1.82733	1.64549	1.37381	1.3761	1.45421	0	1.43529	0	0	0	0	0	0	0	0	0	0	0	0	0	0	0	0	0	0	0	0	0	15.8789
40	ARF10	1.47491	1.47662	0	0	0	0	1.37381	1.3761	0	0	0	0	1.32258	1.31533	1.30537	0	0	0	0	0	0	0	0	0	0	0	0	0	0	0	0	0	9.64473
41	ARF3	1.47491	1.47662	0	0	0	1.64549	1.37381	1.3761	1.45421	1.8495	1.43529	1.7927	1.32258	1.31533	1.30537	0	0	1.66766	2.33342	1.98767	2.30408	0	0	0	0	1.57792	0	0	0	0	0	0	27.6927
42	ARPC2B	0	0	0	0	0	0	0	0	1.45421	0	0	0	0	0	1.30537	0	0	0	0	0	0	0	0	0	0	0	0	0	0	0	0	0	2.75957
43	ASK5	0	0	0	0	0	0	0	0	0	0	0	0	0	0	0	0	0	0	0	0	0	0	0	0	0	0	0	0	0	0	0	0	0
44	ASP2	1.47491	1.47662	0	0	0	1.64549	1.37381	1.3761	1.45421	1.8495	1.43529	1.7927	1.32258	1.31533	1.30537	0	0	0	0	0	0	0	1.93708	1.4969	0	0	0	0	1.58665	0	0	0	22.8425
45	AT1G03230	0	0	0	0	0	0	0	0	0	0	0	0	0	0	0	0	0	0	0	0	0	0	0	0	0	0	0	0	0	0	0	0	0
46	AT1G03960	0	0	0	0	0	0	0	0	0	0	0	0	0	0	0	0	0	0	0	0	0	0	0	0	0	0	0	0	0	0	0	0	0
47	AT1G06020	1.47491	1.47662	0	0	0	0	1.37381	1.3761	1.45421	0	1.43529	0	0	0	0	0	0	0	0	0	0	0	0	0	0	0	0	0	0	0	0	0	8.59094
48	AT1G07750	0	0	0	0	0	0	0	0	0	0	0	0	0	0	0	0	0	0	0	0	0	0	0	0	0	0	0	0	0	0	0	0	0
49	AT1G08570	0	0	0	0	0	0	0	0	0	0	0	0	0	0	0	0	0	0	0	0	0	0	0	0	0	0	0	0	0	0	0	0	0
50	AT1G10588	0	0	0	0	0	0	0	0	0	0	0	0	0	0	0	0	0	0	0	0	0	0	0	0	0	0	0	0	0	0	0	0	0
51	AT1G11050	1.47491	1.47662	1.93915	1.87601	1.82733	1.64549	0	0	0	1.8495	0	1.7927	0	0	0	0	0	0	0	0	0	0	0	0	0	0	0	0	0	0	0	0	13.8817
52	AT1G11160	0	0	0	0	0	0	0	0	0	0	0	0	0	0	0	0	0	0	0	0	0	0	0	0	0	0	0	0	0	0	0	0	0
53	AT1G12010	0	0	0	0	0	0	0	0	0	0	0	0	0	0	0	0	0	0	0	0	0	0	0	0	0	0	0	0	0	0	0	0	0
54	AT1G13195	0	0	0	0	0	0	0	0	0	0	0	0	0	0	0	0	0	0	0	0	0	0	0	0	0	0	0	0	0	0	0	0	0
55	AT1G15490	0	0	0	0	0	0	0	0	0	0	0	0	0	0	0	0	0	0	0	0	0	0	0	0	0	0	0	0	0	0	0	0	0
56	AT1G17970	0	0	0	0	0	0	0	0	0	0	0	0	0	0	0	0	0	0	0	0	0	0	0	0	0	0	0	0	0	0	0	0	0
57	AT1G18560	0	0	0	0	0	0	0	0	0	0	0	0	0	0	0	0	0	0	0	0	0	0	0	0	0	0	0	0	0	0	0	0	0
58	AT1G19900	0	0	0	0	0	0	0	0	0	0	0	0	0	0	0	0	0	0	0	0	0	0	0	0	0	0	0	0	0	0	0	0	0
59	AT1G20760	0	0	0	0	0	0	0	0	0	0	0	0	0	0	0	0	0	0	0	0	0	0	0	0	0	0	0	0	0	0	0	0	0
60	AT1G21400	1.47491	1.47662	0	0	0	0	1.37381	1.3761	1.45421	0	1.43529	0	1.32258	1.31533	1.30537	0	0	0	0	0	0	0	0	0	0	0	0	0	0	0	0	0	12.5342
61	AT1G21480	0	0	0	0	0	0	0	0	0	0	0	0	0	0	0	0	0	0	0	0	0	0	0	0	0	0	0	0	0	0	0	0	0
62	AT1G23210	0	0	0	0	0	0	0	0	0	0	0	0	0	0	0	0	0	0	0	0	0	0	0	0	0	0	0	0	0	0	0	0	0
63	AT1G29800	0	0	0	0	0	0	0	0	0	0	0	0	0	0	0	0	0	0	0	0	0	0	0	0	0	0	0	0	0	0	0	0	0
64	AT1G30710	1.47491	1.47662	0	0	0	0	0	0	0	1.8495	0	0	0	0	0	0	0	0	0	0	0	0	1.93708	0	0	0	0	0	0	1.49964	0	0	8.23776
65	AT1G30760	1.47491	1.47662	0	0	0	0	0	0	0	1.8495	0	0	0	0	0	0	0	0	0	0	0	0	1.93708	0	0	0	0	0	0	1.49964	0	0	8.23776
66	AT1G30820	0	0	0	0	0	0	0	0	0	0	0	0	0	0	0	0	0	0	0	0	0	0	0	0	0	0	0	0	0	0	0	0	0
67	AT1G34300	1.47491	1.47662	1.93915	1.87601	1.82733	1.64549	0	0	0	1.8495	0	1.7927	0	0	0	0	0	0	0	0	0	0	0	0	0	0	0	0	0	0	0	0	13.8817
68	AT1G35710	0	0	1.93915	1.87601	1.82733	1.64549	0	0	0	0	0	0	0	0	0	0	0	0	0	0	0	0	0	0	0	0	0	0	0	0	0	0	7.28799
69	AT1G43650	0	0	0	0	0	0	0	0	0	0	0	0	0	0	0	0	0	0	0	0	0	0	0	0	0	0	0	0	0	0	0	0	0
70	AT1G50630	0	0	0	0	0	0	0	0	0	0	0	0	0	0	0	0	0	0	0	0	0	0	0	0	0	0	0	0	0	0	0	0	0
71	AT1G52360	1.47491	1.47662	0	0	1.82733	1.64549	1.37381	1.3761	1.45421	0	1.43529	0	1.32258	1.31533	1.30537	0	0	1.66766	2.33342	1.98767	2.30408	0	0	1.4969	2.13749	1.57792	0	0	1.58665	0	0	0	31.0988
72	AT1G53430	1.47491	1.47662	1.93915	1.87601	1.82733	1.64549	0	0	0	1.8495	0	1.7927	0	0	0	0	0	0	0	0	0	0	0	0	0	0	0	0	0	0	0	0	13.8817
73	AT1G54220	1.47491	1.47662	0	0	0	0	1.37381	1.3761	1.45421	0	1.43529	0	1.32258	1.31533	1.30537	0	0	0	0	0	0	0	0	0	0	0	0	0	0	0	23.9624	0	36.4966
74	AT1G55270	1.47491	1.47662	0	0	0	0	1.37381	1.3761	0	0	0	0	0	0	0	0	0	0	0	0	0	0	0	0	0	0	0	0	0	0	0	0	5.70144
75	AT1G56130	1.47491	1.47662	1.93915	1.87601	1.82733	1.64549	0	0	0	1.8495	0	1.7927	0	0	0	0	0	0	0	0	0	0	0	0	0	0	0	0	0	0	0	0	13.8817
76	AT1G60070	1.47491	1.47662	0	0	1.82733	1.64549	1.37381	1.3761	1.45421	0	1.43529	0	1.32258	1.31533	1.30537	0	0	1.66766	2.33342	1.98767	0	0	0	1.4969	0	0	0	0	1.58665	0	0	0	25.0793
77	AT1G63340	0	0	0	0	0	0	0	0	0	0	0	0	0	0	0	0	0	0	0	0	0	0	0	0	0	0	0	0	0	0	0	0	0
78	AT1G64890	0	0	1.93915	1.87601	1.82733	1.64549	0	0	0	0	0	0	0	0	0	0	0	0	0	0	0	0	0	0	0	0	0	0	0	0	0	0	7.28799
79	AT1G67340	1.47491	1.47662	0	0	0	0	1.37381	1.3761	0	0	0	0	1.32258	1.31533	1.30537	0	0	0	0	0	0	0	0	0	0	0	0	0	0	0	0	0	9.64473
80	AT1G69330	0	0	0	0	0	0	0	0	0	0	0	0	0	0	0	0	0	0	0	0	0	0	0	0	0	0	0	0	0	0	0	0	0
81	AT1G71810	1.47491	1.47662	0	0	0	0	1.37381	1.3761	1.45421	0	1.43529	0	1.32258	1.31533	1.30537	0	0	0	0	0	0	0	0	0	0	0	1.44295	0	0	0	0	1.77226	15.7494
82	AT1G74770	1.47491	1.47662	1.93915	1.87601	1.82733	1.64549	1.37381	1.3761	0	0	0	0	1.32258	1.31533	1.30537	0	0	0	0	0	0	0	0	0	0	0	0	0	0	0	0	0	16.9327
83	AT1G75050	0	0	0	0	0	0	0	0	0	0	0	0	0	0	0	0	0	0	0	0	0	0	0	0	0	0	0	0	0	0	0	0	0
84	AT1G75800	0	0	0	0	0	0	0	0	0	0	0	0	0	0	0	0	0	0	0	0	0	0	0	0	0	0	0	0	0	0	0	0	0
85	AT1G77060	1.47491	1.47662	0	0	0	0	1.37381	1.3761	1.45421	0	1.43529	0	1.32258	1.31533	1.30537	0	0	0	0	0	0	0	0	0	0	0	1.44295	0	0	0	0	1.77226	15.7494
86	AT1G77520	0	0	0	0	0	0	0	0	0	0	0	0	0	0	0	0	0	0	0	0	0	0	0	0	0	0	0	0	0	0	0	0	0
87	AT1G78820	1.47491	1.47662	0	0	0	0	0	0	0	1.8495	0	0	0	0	0	0	0	0	0	0	0	0	1.93708	0	0	0	0	0	0	1.49964	0	0	8.23776
88	AT2G03270	0	0	0	0	0	0	0	0	0	0	0	0	0	0	0	0	0	0	0	0	0	0	0	0	0	0	0	0	0	0	0	0	0
89	AT2G07698	0	0	0	0	0	0	0	0	0	0	0	0	0	0	0	0	0	0	0	0	0	0	0	0	0	0	0	0	0	0	0	0	0
90	AT2G15130	0	0	0	0	0	0	0	0	0	0	0	0	0	0	0	0	0	0	0	0	0	0	0	0	0	0	0	0	0	0	0	0	0
91	AT2G18490	0	0	0	0	0	0	0	0	0	0	0	0	0	0	0	0	0	0	0	0	0	0	0	0	0	0	0	0	0	0	0	0	0
92	AT2G18620	1.47491	1.47662	0	0	0	0	1.37381	1.3761	1.45421	0	1.43529	0	1.32258	1.31533	1.30537	0	0	0	0	0	0	0	0	0	0	0	1.44295	0	0	0	0	0	13.9772
93	AT2G19240	0	0	0	0	0	0	0	0	0	0	0	0	0	0	0	0	0	0	0	0	0	0	0	0	0	0	0	0	0	0	0	0	0
94	AT2G19540	0	0	0	0	0	0	0	0	0	0	0	0	0	0	0	0	0	0	0	0	0	0	0	0	0	0	0	0	0	0	0	0	0
95	AT2G21140	0	0	0	0	0	0	0	0	0	0	0	0	0	0	0	0	0	0	0	0	0	0	0	0	0	0	0	0	0	0	0	0	0
96	AT2G21630	0	0	0	0	0	0	0	0	0	0	0	0	0	0	0	0	0	0	0	0	0	0	0	0	0	0	0	0	0	0	0	0	0
97	AT2G21850	0	0	0	0	0	0	0	0	0	0	0	0	0	0	0	0	0	0	0	0	0	0	0	0	0	0	0	0	0	0	0	0	0
98	AT2G21860	0	0	0	0	0	0	0	0	0	0	0	0	0	0	0	0	0	0	0	0	0	0	0	0	0	0	0	0	0	0	0	0	0
99	AT2G25760	0	0	0	0	0	0	0	0	0	0	0	0	0	0	0	0	0	0	0	0	0	0	0	0	0	0	0	0	0	0	0	0	0
100	AT2G31050	0	0	0	0	0	0	0	0	0	0	0	0	0	0	0	0	0	0	0	0	0	0	0	0	0	0	0	0	0	0	0	0	0
101	AT2G33000	0	0	0	0	0	0	0	0	0	0	0	0	0	0	0	0	0	0	0	0	0	0	0	0	0	0	0	0	0	0	0	0	0
102	AT2G37890	0	0	0	0	0	0	0	0	0	0	0	0	0	0	0	0	0	0	0	0	0	0	0	0	0	0	0	0	0	0	0	0	0
103	AT2G38920	1.47491	1.47662	0	0	0	0	1.37381	1.3761	0	0	0	0	1.32258	1.31533	1.30537	0	0	0	0	0	0	0	0	0	0	0	0	0	0	0	0	0	9.64473
104	AT2G38970	0	0	0	0	0	0	0	0	0	0	0	0	0	0	0	0	0	0	0	0	0	0	0	0	0	0	0	0	0	0	0	0	0
105	AT2G39510	0	0	0	0	0	0	0	0	0	0	0	0	0	0	0	0	0	0	0	0	0	0	0	0	0	0	0	0	0	0	0	0	0
106	AT2G43590	0	0	0	0	0	0	0	0	0	0	0	0	0	0	0	0	0	0	0	0	0	0	0	0	0	0	0	0	0	0	0	0	0
107	AT2G45750	1.47491	1.47662	1.93915	1.87601	1.82733	1.64549	1.37381	1.3761	1.45421	0	1.43529	0	1.32258	1.31533	1.30537	0	0	1.66766	0	0	0	0	0	1.4969	0	1.57792	0	0	0	0	0	0	24.5647
108	AT2G47310	0	0	0	0	0	0	0	0	0	0	0	0	0	0	0	0	0	0	0	0	0	0	0	0	0	0	0	0	0	0	0	0	0
109	AT2G47410	0	0	0	0	0	0	0	0	0	0	0	0	0	0	0	0	0	0	0	0	0	0	0	0	0	0	0	0	0	0	0	0	0
110	AT3G01490	0	0	0	0	0	0	0	0	0	0	0	0	0	0	0	0	0	0	0	0	0	0	0	0	0	0	0	0	0	0	0	0	0
111	AT3G02740	0	0	0	0	0	0	0	0	0	0	0	0	0	0	0	0	0	0	0	0	0	0	0	0	0	0	0	0	0	0	0	0	0
112	AT3G03270	0	0	0	0	0	0	0	0	0	0	0	0	0	0	0	0	0	0	0	0	0	0	0	0	0	0	0	0	0	0	0	0	0
113	AT3G05050	0	0	0	0	0	0	0	0	0	0	0	0	0	0	0	0	0	0	0	0	0	0	0	0	0	0	0	0	0	0	0	0	0
114	AT3G05300	0	0	0	0	0	0	0	0	0	0	0	0	0	0	0	0	0	0	0	0	0	0	0	0	0	0	0	0	0	0	0	0	0
115	AT3G05600	0	0	0	0	0	0	0	0	0	0	0	0	0	0	0	0	0	0	0	0	0	0	0	0	0	0	0	0	0	0	0	0	0
116	AT3G06270	1.47491	1.47662	0	0	0	1.64549	0	0	0	1.8495	0	1.7927	0	0	0	0	0	0	0	0	0	0	0	0	0	0	0	0	0	0	0	0	8.23922
117	AT3G07620	1.47491	1.47662	1.93915	1.87601	1.82733	1.64549	1.37381	1.3761	1.45421	0	1.43529	0	1.32258	1.31533	1.30537	0	0	1.66766	2.33342	1.98767	2.30408	0	0	1.4969	2.13749	1.57792	0	0	1.58665	0	0	0	34.914
118	AT3G07690	1.47491	1.47662	0	0	0	0	1.37381	1.3761	1.45421	0	1.43529	0	0	0	0	0	0	0	0	0	0	0	0	0	0	0	0	0	0	0	0	0	8.59094
119	AT3G09010	0	0	0	0	0	0	0	0	0	0	0	0	0	0	0	0	0	0	0	0	0	0	0	0	0	0	0	0	0	0	0	0	0
120	AT3G10130	1.47491	1.47662	0	0	0	1.64549	1.37381	1.3761	1.45421	0	1.43529	0	1.32258	1.31533	1.30537	0	0	0	0	0	0	0	0	0	0	1.57792	1.44295	0	0	0	0	1.77226	18.9728
121	AT3G13700	0	0	0	0	0	0	0	0	0	0	0	0	0	0	0	0	0	0	0	0	0	0	0	0	0	0	0	0	0	0	0	0	0
122	AT3G14460	1.47491	1.47662	0	0	0	1.64549	0	0	0	1.8495	0	1.7927	0	0	0	0	0	0	0	0	0	0	0	0	0	0	0	0	0	0	0	0	8.23922
123	AT3G15350	0	0	0	0	0	0	0	0	0	0	0	0	0	0	0	0	0	0	0	0	0	0	0	0	0	0	0	0	0	0	0	0	0
124	AT3G19010	0	0	0	0	0	0	0	0	0	0	0	0	0	0	0	0	0	0	0	0	0	0	0	0	0	0	0	0	0	0	0	0	0
125	AT3G19310	0	0	0	0	0	0	0	0	0	0	0	0	0	0	0	0	0	0	0	0	0	0	0	0	0	0	0	0	0	0	0	0	0
126	AT3G20280	0	0	0	0	0	0	0	0	0	0	0	0	0	0	0	0	0	0	0	0	0	0	0	0	0	0	0	0	0	0	0	0	0
127	AT3G23300	1.47491	1.47662	1.93915	1.87601	1.82733	1.64549	1.37381	1.3761	1.45421	0	1.43529	0	1.32258	1.31533	1.30537	0	0	1.66766	2.33342	1.98767	2.30408	0	0	1.4969	2.13749	1.57792	0	0	1.58665	0	0	0	34.914
128	AT3G26430	0	0	0	0	0	0	0	0	0	0	0	0	0	0	0	0	0	0	0	0	0	0	0	0	0	0	0	0	0	1.49964	0	0	1.49964
129	AT3G28140	0	0	0	0	0	0	0	0	0	0	0	0	0	0	0	0	0	0	0	0	0	0	0	0	0	0	0	0	0	0	0	0	0
130	AT3G28580	1.47491	1.47662	1.93915	1.87601	1.82733	1.64549	1.37381	1.3761	1.45421	0	1.43529	0	1.32258	1.31533	1.30537	0	0	1.66766	0	0	0	0	0	0	0	0	0	0	0	0	0	0	21.4899
131	AT3G46930	0	0	0	0	0	0	0	0	0	0	0	0	0	0	0	0	0	0	0	0	0	0	0	0	0	0	0	0	0	0	0	0	0
132	AT3G53600	0	0	0	0	0	0	0	0	0	0	0	0	0	0	0	0	0	0	0	0	0	0	0	0	0	0	0	0	0	0	0	0	0
133	AT3G61210	0	0	0	0	0	0	0	0	0	0	0	0	0	0	0	0	0	0	0	0	0	0	0	0	0	0	0	0	0	0	0	0	0
134	AT3G61400	0	0	0	0	0	0	0	0	0	0	0	0	0	0	0	0	0	0	0	0	0	0	0	0	0	0	0	0	0	0	0	0	0
135	AT3G62570	0	0	0	0	0	0	0	0	0	0	0	0	0	0	0	0	0	0	0	0	0	0	0	0	0	0	0	0	0	0	0	0	0
136	AT3G62590	0	0	1.93915	1.87601	1.82733	1.64549	0	0	0	0	0	0	0	0	0	0	0	0	0	0	0	0	0	0	0	0	0	0	0	0	0	0	7.28799
137	AT4G01700	0	0	0	0	0	0	0	0	0	0	0	0	0	0	0	0	0	0	0	0	0	0	0	0	0	0	0	0	0	0	0	0	0
138	AT4G08300	0	0	0	0	0	0	0	0	0	0	0	0	0	0	0	0	0	0	0	0	0	0	0	0	0	0	0	0	0	0	0	0	0
139	AT4G09740	0	0	0	0	0	0	0	0	0	0	0	0	0	0	0	0	0	0	0	0	0	0	0	0	0	0	0	0	0	0	0	0	0
140	AT4G11800	0	0	0	0	0	0	0	0	0	0	0	0	0	0	0	0	0	0	0	0	0	0	0	0	0	0	0	0	0	0	0	0	0
141	AT4G15020	0	0	0	0	0	0	0	0	0	0	0	0	0	0	0	0	0	0	0	0	0	0	0	0	0	0	0	0	0	0	0	0	0
142	AT4G15955	0	0	0	0	0	0	0	0	0	0	0	0	0	0	0	0	0	0	0	0	0	0	0	0	0	0	0	0	0	0	0	0	0
143	AT4G18030	1.47491	1.47662	1.93915	1.87601	1.82733	1.64549	1.37381	1.3761	1.45421	1.8495	1.43529	0	1.32258	1.31533	1.30537	0	0	1.66766	2.33342	1.98767	2.30408	0	1.93708	1.4969	2.13749	1.57792	0	0	1.58665	0	0	0	38.7006
144	AT4G19460	0	0	0	0	0	0	0	0	0	0	0	0	0	0	0	0	0	0	0	0	0	0	0	0	0	0	0	0	0	0	0	0	0
145	AT4G19820	0	0	0	0	0	0	0	0	0	0	0	0	0	0	0	0	0	0	0	0	0	0	0	0	0	0	0	0	0	0	0	0	0
146	AT4G22390	0	0	0	0	0	0	0	0	0	0	0	0	0	0	0	0	0	0	0	0	0	0	0	0	0	0	0	0	0	0	0	0	0
147	AT4G23730	0	0	0	0	0	0	0	0	0	0	0	0	0	0	0	0	0	0	0	0	0	0	0	0	0	0	0	0	0	0	0	0	0
148	AT4G25300	0	0	0	0	0	0	0	0	0	0	0	0	0	0	0	0	0	0	0	0	0	0	0	0	0	0	0	0	0	0	0	0	0
149	AT4G25433	0	0	0	0	0	0	0	0	0	0	0	0	0	0	0	0	0	0	0	0	0	0	0	0	0	0	0	0	0	0	0	0	0
150	AT4G27290	1.47491	1.47662	0	0	0	1.64549	0	0	0	1.8495	0	1.7927	0	0	0	0	0	0	0	0	0	0	0	0	0	0	0	0	0	0	0	0	8.23922
151	AT4G28000	0	0	0	0	0	0	0	0	0	0	0	0	0	0	0	0	0	0	0	0	0	0	0	0	0	0	0	0	0	0	0	0	0
152	AT4G28040	0	0	0	0	0	0	0	0	0	0	0	0	0	0	0	0	0	0	0	0	0	0	0	0	0	0	0	0	0	0	0	0	0
153	AT4G30670	0	0	0	0	0	0	0	0	0	0	0	0	0	0	0	0	0	0	0	0	0	0	0	0	0	0	0	0	0	0	0	0	0
154	AT4G31250	0	0	1.93915	1.87601	1.82733	1.64549	0	0	0	0	0	0	0	0	0	0	0	0	0	0	0	0	0	0	0	0	0	0	0	0	0	0	7.28799
155	AT4G33905	0	0	0	0	0	0	0	0	0	0	0	0	0	0	0	0	0	0	0	0	0	0	0	0	0	0	0	0	0	0	0	0	0
156	AT4G36080	0	0	0	0	0	0	0	0	0	0	0	0	0	0	0	0	0	0	0	0	0	0	0	0	0	0	0	0	0	0	0	0	0
157	AT4G39320	0	0	0	0	0	0	0	0	0	0	0	0	0	0	0	0	0	0	0	0	0	0	0	0	0	0	0	0	0	0	0	0	0
158	AT4G39670	1.47491	1.47662	0	0	0	0	1.37381	1.3761	1.45421	0	0	0	1.32258	1.31533	1.30537	0	0	0	0	0	0	0	0	0	0	0	0	0	0	0	0	0	11.0989
159	AT4G39900	0	0	0	0	0	0	0	0	0	0	0	0	0	0	0	0	0	0	0	0	0	0	0	0	0	0	0	0	0	0	0	0	0
160	AT4G40100	0	0	0	0	0	0	0	0	0	0	0	0	0	0	0	0	0	0	0	0	0	0	0	0	0	0	0	0	0	0	0	0	0
161	AT5G04060	1.47491	1.47662	1.93915	1.87601	1.82733	1.64549	1.37381	1.3761	1.45421	0	1.43529	0	1.32258	1.31533	1.30537	0	0	1.66766	2.33342	1.98767	2.30408	0	0	1.4969	2.13749	1.57792	0	0	1.58665	0	0	0	34.914
162	AT5G07850	0	0	0	0	0	0	0	0	0	0	0	0	0	0	0	0	0	0	0	0	0	0	0	0	0	0	0	0	0	0	0	0	0
163	AT5G08100	0	0	0	0	0	0	0	0	0	0	0	0	0	0	0	0	0	0	0	0	0	0	0	0	0	0	0	0	0	0	0	0	0
164	AT5G11230	1.47491	1.47662	1.93915	1.87601	1.82733	1.64549	1.37381	1.3761	1.45421	0	1.43529	0	1.32258	1.31533	1.30537	0	0	1.66766	2.33342	1.98767	2.30408	0	0	0	0	1.57792	0	0	0	0	0	0	29.693
165	AT5G11250	0	0	0	0	0	0	0	0	0	0	0	0	0	0	0	0	0	0	0	0	0	0	0	0	0	0	0	0	0	0	0	0	0
166	AT5G11610.1	0	0	0	0	0	0	0	0	0	0	0	0	0	0	0	0	0	0	0	0	0	0	0	0	0	0	0	0	0	0	0	0	0
167	AT5G14120	0	0	0	0	0	0	0	0	0	0	0	0	0	0	0	0	0	0	0	0	0	0	0	0	0	0	0	0	0	0	0	0	0
168	AT5G14720	0	0	0	0	0	0	0	0	0	0	0	0	0	0	0	0	0	0	0	0	0	0	0	0	0	0	0	0	0	0	0	0	0
169	AT5G15710	0	0	0	0	0	0	0	0	0	0	0	0	0	0	0	0	0	0	0	0	0	0	0	0	0	0	0	0	0	0	0	0	0
170	AT5G15940	0	0	0	0	0	0	0	0	0	0	0	0	0	0	0	0	0	0	0	0	0	0	0	0	0	0	0	0	0	0	0	0	0
171	AT5G18630	0	0	0	0	0	0	0	0	0	0	0	0	0	0	0	0	0	0	0	0	0	0	0	0	0	0	0	0	0	0	0	0	0
172	AT5G18910	0	0	0	0	0	0	0	0	0	0	0	0	0	0	0	0	0	0	0	0	0	0	0	0	0	0	0	0	0	0	0	0	0
173	AT5G20110	0	0	0	0	0	0	0	0	0	0	0	0	0	0	0	0	0	0	0	0	0	0	0	0	0	0	0	0	0	0	0	0	0
174	AT5G20260	1.47491	1.47662	1.93915	1.87601	1.82733	1.64549	1.37381	1.3761	1.45421	0	1.43529	0	1.32258	1.31533	1.30537	0	0	1.66766	2.33342	1.98767	2.30408	0	0	1.4969	2.13749	1.57792	0	0	1.58665	0	0	0	34.914
175	AT5G20655	0	0	0	0	0	0	0	0	0	0	0	0	0	0	0	0	0	0	0	0	0	0	0	0	0	0	0	0	0	0	0	0	0
176	AT5G20950	0	0	0	0	0	0	0	0	0	0	0	0	0	0	0	0	0	0	0	0	0	0	0	0	0	0	0	0	0	0	0	0	0
177	AT5G38100	0	0	0	0	0	0	0	0	0	0	0	0	0	0	0	0	0	0	0	0	0	0	0	0	0	0	0	0	0	0	0	0	0
178	AT5G43570	0	0	0	0	0	0	0	0	0	0	0	0	0	0	0	0	0	0	0	0	0	0	0	0	0	0	0	0	0	0	0	0	0
179	AT5G44360	1.47491	1.47662	0	0	0	0	0	0	0	1.8495	0	0	0	0	0	0	0	0	0	0	0	0	1.93708	0	0	0	0	0	0	1.49964	0	0	8.23776
180	AT5G44440	1.47491	1.47662	0	0	0	0	0	0	0	1.8495	0	0	0	0	0	0	0	0	0	0	0	0	1.93708	0	0	0	0	0	0	1.49964	0	0	8.23776
181	AT5G51140	0	0	0	0	0	0	0	0	0	0	0	0	0	0	0	0	0	0	0	0	0	0	0	0	0	0	0	0	0	0	0	0	0
182	AT5G53100	0	0	0	0	0	0	0	0	0	0	0	0	0	0	0	0	0	0	0	0	0	0	0	0	0	0	0	0	0	0	0	0	0
183	AT5G58787	0	0	0	0	0	0	0	0	0	0	0	0	0	0	0	0	0	0	0	0	0	0	0	0	0	0	0	0	0	0	0	0	0
184	ATE2	1.47491	1.47662	0	0	0	0	1.37381	1.3761	1.45421	0	0	0	0	0	0	0	0	0	0	0	0	0	0	0	0	0	0	0	0	0	0	0	7.15565
185	ATEXO70G2	0	0	0	0	0	0	0	0	0	0	0	0	0	0	0	0	0	0	0	0	0	0	0	0	0	0	0	0	0	0	0	0	0
186	ATG18D	1.47491	1.47662	0	0	1.82733	1.64549	1.37381	1.3761	1.45421	0	1.43529	0	1.32258	1.31533	1.30537	0	0	0	0	0	0	0	0	1.4969	0	0	0	0	1.58665	0	0	0	19.0906
187	ATG18G	1.47491	1.47662	0	0	0	1.64549	1.37381	1.3761	1.45421	0	1.43529	0	1.32258	1.31533	1.30537	0	0	0	0	0	0	0	0	1.4969	0	0	0	0	1.58665	0	0	0	17.2633
188	ATHB-7	1.47491	1.47662	0	0	0	0	1.37381	1.3761	0	0	0	0	1.32258	1.31533	1.30537	0	0	0	0	0	0	0	0	0	0	0	0	0	0	0	0	0	9.64473
189	ATHB-8	0	0	0	0	0	0	0	0	0	0	0	0	0	0	0	0	0	0	0	0	0	0	0	0	0	0	0	0	0	0	0	0	0
190	ATJ11	0	0	0	0	0	0	0	0	0	0	0	0	0	0	0	0	0	0	0	0	0	0	0	0	0	0	0	0	0	0	0	0	0
191	ATJ39	0	0	0	0	0	0	0	0	0	0	0	0	0	0	0	0	0	0	0	0	0	0	0	0	0	0	0	0	0	0	0	0	0
192	ATL14	0	0	0	0	0	0	0	0	0	0	0	0	0	0	0	0	0	0	0	0	0	0	0	0	0	0	0	0	0	0	0	0	0
193	ATL40	0	0	0	0	0	0	0	0	0	0	0	0	0	0	0	0	0	0	0	0	0	0	0	0	0	0	0	0	0	0	0	0	0
194	AVPL2	0	0	0	0	0	0	0	0	0	0	0	0	0	0	0	0	0	0	0	0	0	0	0	0	0	0	0	0	0	0	0	0	0
195	AVT1J	0	0	0	0	0	0	0	0	0	0	0	0	0	0	0	0	0	0	0	0	0	0	0	0	0	0	0	0	0	0	0	0	0
196	AVT6B	0	0	0	0	0	0	0	0	0	0	0	0	0	0	0	0	0	0	0	0	0	0	0	0	0	0	0	0	0	0	0	0	0
197	AZG2	0	0	1.93915	1.87601	1.82733	1.64549	0	0	0	0	0	0	0	0	0	0	0	0	0	0	0	0	0	0	0	0	0	0	0	0	0	0	7.28799
198	B'ALPHA	0	0	0	0	0	0	0	0	0	0	0	0	0	0	0	0	0	0	0	0	0	0	0	0	0	0	0	0	0	0	0	0	0
199	BAM3	1.47491	1.47662	1.93915	1.87601	1.82733	1.64549	0	0	0	1.8495	0	1.7927	0	0	0	0	0	0	0	0	0	0	0	0	0	0	0	0	0	0	0	0	13.8817
200	BBR	0	0	0	0	0	0	0	0	0	0	0	0	0	0	0	0	0	0	0	0	0	0	0	0	0	0	0	0	0	0	0	0	0
201	BCA6	1.47491	1.47662	0	0	0	0	1.37381	1.3761	1.45421	0	1.43529	0	1.32258	1.31533	1.30537	0	0	0	0	0	0	0	0	0	0	0	0	0	0	0	0	0	12.5342
202	BFRUCT3	0	0	0	0	0	0	0	0	0	0	0	0	0	0	0	0	0	0	0	0	0	0	0	0	0	0	0	0	0	0	0	0	0
203	BFRUCT4	1.47491	1.47662	1.93915	1.87601	1.82733	1.64549	1.37381	1.3761	1.45421	1.8495	1.43529	0	1.32258	1.31533	1.30537	0	0	1.66766	2.33342	1.98767	2.30408	0	1.93708	1.4969	2.13749	1.57792	0	31.9499	1.58665	0	0	0	70.6505
204	BG1	1.47491	1.47662	0	1.87601	1.82733	1.64549	0	0	0	1.8495	0	1.7927	0	0	0	0	3.06286	0	0	0	0	2.54468	0	0	0	0	0	0	0	1.49964	0	0	19.0498
205	BGAL3	1.47491	1.47662	0	0	0	0	1.37381	1.3761	1.45421	1.8495	1.43529	0	1.32258	1.31533	1.30537	0	0	0	0	0	0	0	1.93708	0	0	0	0	0	0	1.49964	0	0	17.8205
206	BGLU15	1.47491	1.47662	0	0	0	0	1.37381	1.3761	1.45421	1.8495	1.43529	0	1.32258	1.31533	1.30537	0	0	1.66766	0	1.98767	0	0	1.93708	0	0	0	0	0	0	1.49964	0	0	21.4758
207	BGLU40	1.47491	1.47662	0	0	0	0	1.37381	1.3761	1.45421	0	1.43529	0	1.32258	1.31533	1.30537	0	0	0	0	0	0	0	0	0	0	0	1.44295	0	0	1.49964	0	0	15.4768
208	BHLH49	0	0	0	0	0	0	0	0	0	0	0	0	0	0	0	0	0	0	0	0	0	0	0	0	0	0	0	0	0	0	0	0	0
209	BHLH68	0	0	0	0	0	0	0	0	0	0	0	0	0	0	0	0	0	0	0	0	0	0	0	0	0	0	0	0	0	0	0	0	0
210	BHLH7	0	0	0	0	0	0	0	0	0	0	0	0	0	0	0	0	0	0	0	0	0	0	0	0	0	0	0	0	0	0	0	0	0
211	BIG4	0	0	0	0	0	0	0	0	0	0	0	0	0	0	0	0	0	0	0	0	0	0	0	0	0	0	0	0	0	0	0	0	0
212	BOR5	1.47491	1.47662	1.93915	1.87601	1.82733	1.64549	0	0	0	1.8495	0	1.7927	0	0	0	4.03861	3.06286	0	0	0	0	2.54468	0	0	0	0	0	0	0	0	0	0	23.5279
213	BPC1	1.47491	1.47662	0	0	0	0	1.37381	1.3761	0	0	0	0	1.32258	1.31533	1.30537	0	0	0	0	0	0	0	0	0	0	0	0	0	0	0	0	0	9.64473
214	BSK5	1.47491	1.47662	0	0	0	1.64549	0	0	0	1.8495	0	1.7927	0	0	0	0	0	0	0	0	0	0	0	0	0	0	0	0	0	0	0	0	8.23922
215	BT5	1.47491	1.47662	0	0	0	0	1.37381	1.3761	1.45421	0	0	0	1.32258	1.31533	1.30537	0	0	0	0	0	0	0	0	0	0	0	0	0	0	0	0	0	11.0989
216	BXL2	1.47491	1.47662	0	0	0	0	0	0	0	1.8495	0	0	0	0	0	0	0	0	0	0	0	0	1.93708	0	0	0	0	0	0	1.49964	0	0	8.23776
217	BZIP44	0	0	0	0	0	0	0	0	0	0	0	0	1.32258	1.31533	1.30537	0	0	0	0	0	0	0	0	0	0	0	0	0	0	0	0	0	3.94328
218	BZIP63	0	0	0	0	0	0	0	0	0	0	0	0	0	0	0	0	0	0	0	0	0	0	0	0	0	0	0	0	0	0	0	0	0
219	BZR2	0	0	0	0	0	0	0	0	0	0	0	0	0	0	0	0	0	0	0	0	0	0	0	0	0	0	0	0	0	0	0	0	0
220	CAL	1.47491	1.47662	0	0	0	0	1.37381	1.3761	0	0	0	0	1.32258	1.31533	1.30537	0	0	0	0	0	0	0	0	0	0	0	0	0	0	0	0	0	9.64473
221	CAMS1	0	0	0	0	0	0	0	0	0	0	0	0	0	0	0	0	0	0	0	0	0	0	0	0	0	0	0	0	0	0	0	0	0
222	CAR4	0	0	0	0	0	0	0	0	0	0	0	0	0	0	0	0	0	0	0	0	0	0	0	0	0	0	0	0	0	0	0	0	0
223	CBL3	1.47491	1.47662	0	0	0	1.64549	1.37381	1.3761	1.45421	1.8495	1.43529	1.7927	1.32258	1.31533	1.30537	0	0	0	0	0	0	0	0	1.4969	0	0	0	0	1.58665	0	0	0	20.9055
224	CCT1	0	0	0	0	0	0	0	0	0	0	0	0	0	0	0	0	0	0	0	0	0	0	0	0	0	0	0	0	0	0	0	0	0
225	CDA6	0	0	0	0	0	0	0	0	0	0	0	0	0	0	0	0	0	0	0	0	0	0	0	0	0	0	0	0	0	0	0	0	0
226	CEF	1.47491	1.47662	0	0	1.82733	1.64549	1.37381	1.3761	1.45421	0	1.43529	0	1.32258	1.31533	1.30537	0	0	1.66766	2.33342	1.98767	2.30408	0	0	1.4969	2.13749	1.57792	0	0	1.58665	0	0	0	31.0988
227	CGS1	0	0	0	0	0	0	0	0	0	0	0	0	0	0	0	0	0	0	0	0	0	0	0	0	0	0	0	0	0	0	0	0	0
228	CHI-B	0	0	0	0	0	0	0	0	0	0	0	0	0	0	0	0	0	0	0	0	0	0	0	0	0	0	0	0	0	0	0	0	0
229	CHUP1	1.47491	1.47662	0	0	0	1.64549	1.37381	1.3761	1.45421	0	1.43529	0	1.32258	1.31533	1.30537	0	0	0	0	0	0	0	0	1.4969	0	0	1.44295	0	1.58665	0	0	0	18.7062
230	CHX18	1.47491	1.47662	1.93915	1.87601	1.82733	1.64549	1.37381	1.3761	1.45421	0	1.43529	0	0	1.31533	1.30537	0	0	1.66766	0	0	0	0	0	0	0	0	0	0	0	0	0	0	20.1673
231	CIPK2	1.47491	1.47662	0	0	0	0	1.37381	0	0	0	0	0	0	0	0	0	0	0	0	0	0	0	0	0	0	0	0	0	0	0	0	0	4.32535
232	CLC-B	1.47491	1.47662	1.93915	1.87601	1.82733	1.64549	1.37381	1.3761	1.45421	0	1.43529	0	1.32258	1.31533	1.30537	0	0	0	0	0	0	0	0	1.4969	0	0	0	0	1.58665	0	0	0	22.9058
233	CLC-G	0	0	0	0	0	0	0	0	0	0	0	0	0	0	0	0	0	0	0	0	0	0	0	0	0	0	0	0	0	0	0	0	0
234	CLPC1	1.47491	1.47662	0	0	1.82733	1.64549	1.37381	1.3761	1.45421	1.8495	1.43529	0	1.32258	1.31533	1.30537	0	0	0	0	0	0	0	1.93708	1.4969	0	1.57792	1.44295	0	0	0	0	1.77226	26.0837
235	CML16	0	0	0	0	0	0	0	0	0	0	0	0	0	0	0	0	0	0	0	0	0	0	0	0	0	0	0	0	0	0	0	0	0
236	CML50	0	0	0	0	0	0	0	0	0	0	0	0	0	0	0	0	0	0	0	0	0	0	0	0	0	0	0	0	0	0	0	0	0
237	CNGC4	1.47491	1.47662	1.93915	1.87601	1.82733	1.64549	0	0	0	1.8495	0	1.7927	0	0	0	4.03861	3.06286	0	0	0	0	2.54468	0	0	0	0	0	0	0	0	0	0	23.5279
238	COL9	1.47491	1.47662	0	0	0	0	1.37381	1.3761	0	0	0	0	1.32258	1.31533	1.30537	0	0	0	0	0	0	0	0	0	0	0	0	0	0	0	0	0	9.64473
239	COPT6	1.47491	1.47662	1.93915	1.87601	1.82733	1.64549	1.37381	1.3761	1.45421	0	1.43529	0	1.32258	1.31533	1.30537	0	0	0	0	0	0	0	0	0	0	0	0	0	0	0	0	0	19.8222
240	CSLD2	1.47491	1.47662	1.93915	1.87601	1.82733	1.64549	1.37381	1.3761	1.45421	1.8495	1.43529	1.7927	1.32258	1.31533	1.30537	0	0	1.66766	2.33342	1.98767	2.30408	0	0	1.4969	2.13749	1.57792	0	0	1.58665	0	0	0	38.5562
241	CSLG2	1.47491	1.47662	1.93915	1.87601	1.82733	1.64549	1.37381	1.3761	1.45421	1.8495	1.43529	1.7927	1.32258	1.31533	1.30537	0	0	1.66766	2.33342	1.98767	2.30408	0	0	1.4969	2.13749	1.57792	0	0	1.58665	0	0	0	38.5562
242	CSY4	0	0	0	0	0	0	0	0	0	0	0	0	0	0	0	0	0	0	0	0	0	0	0	0	0	0	0	0	0	0	0	0	0
243	CTR1	1.47491	1.47662	0	0	1.82733	1.64549	1.37381	1.3761	1.45421	0	1.43529	0	1.32258	1.31533	1.30537	0	0	1.66766	0	0	0	0	0	1.4969	0	1.57792	0	0	0	0	0	0	20.7495
244	CWINV2	1.47491	1.47662	0	0	0	0	0	0	0	1.8495	0	0	0	0	0	0	0	0	0	0	0	0	1.93708	0	0	0	0	0	0	1.49964	0	0	8.23776
245	CYCB2-3	0	0	0	0	0	0	0	0	0	0	0	0	0	0	0	0	0	0	0	0	0	0	0	0	0	0	0	0	0	0	0	0	0
246	CYP706A6	0	0	0	0	0	0	0	0	0	0	0	0	0	0	0	0	0	0	0	0	0	0	0	0	0	0	0	0	0	0	0	0	0
247	CYP710A2	0	0	1.93915	1.87601	1.82733	1.64549	0	0	0	0	0	0	0	0	0	0	0	0	0	0	0	0	0	0	0	0	0	0	0	0	0	0	7.28799
248	CYP712A1	0	0	0	0	0	0	0	0	0	0	0	0	0	0	0	0	0	0	0	0	0	0	0	0	0	0	0	0	0	0	0	0	0
249	CYP71A22	0	0	1.93915	1.87601	1.82733	1.64549	0	0	0	0	0	0	0	0	0	0	0	0	0	0	0	0	0	0	0	0	0	0	0	0	0	0	7.28799
250	CYP71B11	1.47491	1.47662	1.93915	1.87601	1.82733	1.64549	0	0	0	1.8495	0	1.7927	0	0	0	0	0	0	0	0	0	0	0	0	0	0	0	0	0	0	0	0	13.8817
251	CYP71B35	0	0	1.93915	1.87601	1.82733	1.64549	0	0	0	0	0	0	0	0	0	0	0	0	0	0	0	0	0	0	0	0	0	0	0	0	0	0	7.28799
252	CYP71B7	0	0	1.93915	1.87601	1.82733	1.64549	0	0	0	0	0	0	0	0	0	0	0	0	0	0	0	0	0	0	0	0	0	0	0	0	0	0	7.28799
253	CYP72A15	0	0	1.93915	1.87601	1.82733	1.64549	0	0	0	0	0	0	0	0	0	0	0	0	0	0	0	0	0	0	0	0	0	0	0	0	0	0	7.28799
254	CYP76C1	0	0	1.93915	1.87601	1.82733	1.64549	0	0	0	0	0	0	0	0	0	0	0	0	0	0	0	0	0	0	0	0	0	0	0	0	0	0	7.28799
255	CYP78A6	0	0	1.93915	1.87601	1.82733	1.64549	0	0	0	0	0	0	0	0	0	0	0	0	0	0	0	0	0	0	0	0	0	0	0	0	0	0	7.28799
256	CYP84A4	0	0	1.93915	1.87601	1.82733	1.64549	0	0	0	0	0	0	0	0	0	0	0	0	0	0	0	0	0	0	0	0	0	0	0	0	0	0	7.28799
257	CYP98A3	1.47491	1.47662	1.93915	1.87601	1.82733	1.64549	1.37381	1.3761	1.45421	1.8495	1.43529	1.7927	1.32258	1.31533	1.30537	0	0	1.66766	0	0	0	0	0	0	0	0	0	0	0	0	0	0	25.1321
258	CYS7	0	0	0	0	0	0	0	0	0	0	0	0	0	0	0	0	0	0	0	0	0	0	0	0	0	0	0	0	0	0	0	0	0
259	D6PK	1.47491	1.47662	0	0	1.82733	1.64549	1.37381	1.3761	1.45421	1.8495	0	1.7927	1.32258	1.31533	1.30537	0	0	0	0	0	0	2.54468	0	0	0	0	0	0	0	0	0	0	20.7586
260	DAD1	1.47491	1.47662	0	0	0	0	1.37381	1.3761	1.45421	0	1.43529	0	1.32258	1.31533	1.30537	0	0	0	0	0	0	0	0	0	0	0	1.44295	0	0	0	0	0	13.9772
261	DAR1	0	0	0	0	0	0	0	0	0	0	0	0	0	0	0	0	0	0	0	0	0	0	0	0	0	0	0	0	0	0	0	0	0
262	DHNAT2	1.47491	1.47662	0	0	0	0	1.37381	1.3761	1.45421	0	1.43529	0	1.32258	1.31533	1.30537	0	0	0	0	0	0	0	0	0	0	0	0	0	0	0	0	0	12.5342
263	DIR3	0	0	0	0	0	0	0	0	0	0	0	0	0	0	0	0	0	0	0	0	0	0	0	0	0	0	0	0	0	0	0	0	0
264	DJA5	0	0	0	0	0	0	0	0	0	0	0	0	0	0	0	0	0	0	0	0	0	0	0	0	0	0	0	0	0	0	0	0	0
265	DJC24	0	0	0	0	0	0	0	0	0	0	0	0	0	0	0	0	0	0	0	0	0	0	0	0	0	0	0	0	0	0	0	0	0
266	DOF1.7	0	0	0	0	0	0	0	0	0	0	0	0	0	0	0	0	0	0	0	0	0	0	0	0	0	0	0	0	0	0	0	0	0
267	DOX2	0	0	0	0	0	0	0	0	0	0	0	0	0	0	0	0	0	0	0	0	0	0	0	0	0	0	0	0	0	0	0	0	0
268	DRIP2	0	0	0	0	0	0	0	0	0	0	0	0	0	0	0	0	0	0	0	0	0	0	0	0	0	0	0	0	0	0	0	0	0
269	DRP1D	0	0	0	0	0	0	0	0	0	0	0	0	0	0	0	0	0	0	0	0	0	0	0	0	0	0	0	0	0	0	0	0	0
270	DRP2B	0	0	0	0	0	0	0	0	0	0	0	0	0	0	0	0	0	0	0	0	0	0	0	0	0	0	0	0	0	0	0	0	0
271	DTX16	0	0	0	0	0	0	0	0	0	0	0	0	0	0	0	0	0	0	0	0	0	0	0	0	0	0	0	0	0	0	0	0	0
272	DTX44	0	0	0	0	0	0	0	0	0	0	0	0	0	0	0	0	0	0	0	0	0	0	0	0	0	0	0	0	0	0	0	0	0
273	EAF1B	0	0	0	0	0	0	0	0	0	0	0	0	0	0	0	0	0	0	0	0	0	0	0	0	0	0	0	0	0	0	0	0	0
274	EDR2L	0	0	0	0	0	0	0	0	0	0	0	0	0	0	0	0	0	0	0	0	0	0	0	0	0	0	0	0	0	0	0	0	0
275	EFR	1.47491	1.47662	1.93915	1.87601	1.82733	1.64549	0	0	0	1.8495	0	1.7927	0	0	0	0	0	1.66766	0	0	0	0	0	0	0	0	0	0	0	0	0	0	15.5494
276	EIN4	1.47491	1.47662	1.93915	1.87601	1.82733	1.64549	1.37381	1.3761	1.45421	0	1.43529	0	1.32258	1.31533	1.30537	0	0	1.66766	0	0	0	0	0	1.4969	0	1.57792	0	0	0	0	0	0	24.5647
277	EMB2360	0	0	0	0	0	0	0	0	0	0	0	0	0	0	0	0	0	0	0	0	0	0	0	0	0	0	0	0	0	0	0	0	0
278	ENDO4	0	0	0	0	0	0	0	0	0	0	0	0	0	0	0	0	0	0	0	0	0	0	0	0	0	0	0	0	0	0	0	0	0
279	ERF112	0	0	0	0	0	0	0	0	0	0	0	0	0	0	0	0	0	0	0	0	0	0	0	0	0	0	0	0	0	0	0	0	0
280	ERF114	0	0	0	0	0	0	0	0	0	0	0	0	0	0	0	0	0	0	0	0	0	0	0	0	0	0	0	0	0	0	0	0	0
281	ERF1-3	1.47491	1.47662	0	0	0	0	1.37381	1.3761	1.45421	0	0	0	0	0	0	0	0	0	0	0	0	0	0	0	0	0	0	0	0	0	0	0	7.15565
282	ERF2	1.47491	1.47662	0	0	0	0	1.37381	1.3761	0	0	0	0	1.32258	1.31533	1.30537	0	0	0	0	0	0	0	0	0	0	0	0	0	0	0	0	0	9.64473
283	ETR1	1.47491	1.47662	1.93915	1.87601	1.82733	1.64549	1.37381	1.3761	1.45421	0	1.43529	0	1.32258	1.31533	1.30537	0	0	1.66766	0	0	0	0	0	1.4969	0	1.57792	0	0	0	0	0	0	24.5647
284	EXLA2	0	0	0	0	0	0	0	0	0	0	0	0	0	0	0	0	0	0	0	0	0	0	0	0	0	0	0	0	0	1.49964	0	0	1.49964
285	EXO1	0	0	0	0	0	0	0	0	0	0	0	0	0	0	0	0	0	0	0	0	0	0	0	0	0	0	0	0	0	0	0	0	0
286	F10M23.170	0	0	0	0	0	0	0	0	0	0	0	0	0	0	0	0	0	0	0	0	0	0	0	0	0	0	0	0	0	0	0	0	0
287	F18K10.4	0	0	0	0	0	0	0	0	0	0	0	0	0	0	0	0	0	0	0	0	0	0	0	0	0	0	0	0	0	0	0	0	0
288	F21F14.150	0	0	0	0	0	0	0	0	0	0	0	0	0	0	0	0	0	0	0	0	0	0	0	0	0	0	0	0	0	0	0	0	0
289	F21F14.70	0	0	0	0	0	0	0	0	0	0	0	0	0	0	0	0	0	0	0	0	0	0	0	0	0	0	0	0	0	0	0	0	0
290	F7K15_80	0	0	0	0	0	0	0	0	0	0	0	0	0	0	0	0	0	0	0	0	0	0	0	0	0	0	0	0	0	0	0	0	0
291	F9D16.290	0	0	0	0	0	0	0	0	0	0	0	0	0	0	0	0	0	0	0	0	0	0	0	0	0	0	0	0	0	0	0	0	0
292	FAB1B	1.47491	1.47662	0	0	0	1.64549	1.37381	1.3761	1.45421	0	1.43529	0	1.32258	1.31533	1.30537	0	0	1.66766	0	0	0	0	0	1.4969	0	0	0	0	1.58665	0	0	0	18.9309
293	FAD3	1.47491	1.47662	1.93915	1.87601	1.82733	1.64549	1.37381	1.3761	1.45421	0	1.43529	0	1.32258	1.31533	1.30537	0	0	1.66766	0	0	0	0	0	1.4969	0	1.57792	0	0	0	0	0	0	24.5647
294	FBA2	1.47491	1.47662	0	0	0	1.64549	1.37381	1.3761	1.45421	0	1.43529	0	1.32258	1.31533	1.30537	0	0	0	0	0	0	0	0	0	0	0	1.44295	0	0	1.49964	0	1.77226	18.8946
295	FBL9	0	0	0	0	0	0	0	0	0	0	0	0	0	0	0	0	0	0	0	0	0	0	0	0	0	0	0	0	0	0	0	0	0
296	FOX5	0	0	0	0	0	0	0	0	0	0	0	0	0	0	0	0	0	0	0	0	0	0	0	0	0	0	0	0	0	0	0	0	0
297	FQR1	0	0	0	0	0	0	0	0	0	0	0	0	0	0	0	0	0	0	0	0	0	0	0	0	0	0	0	0	0	0	0	0	0
298	FRS8	1.47491	1.47662	0	0	0	0	1.37381	1.3761	0	0	0	0	1.32258	1.31533	1.30537	0	0	0	0	0	0	0	0	0	0	0	0	0	0	0	0	0	9.64473
299	FXG1	1.47491	1.47662	0	0	0	0	0	0	0	1.8495	0	0	0	0	0	0	0	0	0	0	0	0	1.93708	0	0	0	0	0	0	1.49964	0	0	8.23776
300	GA3OX2	0	0	0	0	0	0	0	0	0	0	0	0	0	0	0	0	0	0	0	0	0	0	0	0	0	0	0	0	0	0	0	0	0
301	GAD1	0	0	0	0	0	0	0	0	0	0	0	0	0	0	0	0	0	0	0	0	0	0	0	0	0	0	0	0	0	0	0	0	0
302	GAD4	1.47491	1.47662	0	0	0	0	1.37381	1.3761	1.45421	0	1.43529	0	1.32258	1.31533	1.30537	0	0	0	0	0	0	0	0	0	0	0	0	0	0	0	0	0	12.5342
303	GAE3	1.47491	1.47662	1.93915	1.87601	1.82733	1.64549	1.37381	1.3761	1.45421	0	1.43529	0	1.32258	1.31533	1.30537	0	0	1.66766	2.33342	1.98767	2.30408	0	0	1.4969	2.13749	1.57792	0	0	1.58665	0	0	0	34.914
304	GAT1	0	0	0	0	0	0	0	0	0	0	0	0	0	0	0	0	0	0	0	0	0	0	0	0	0	0	0	0	0	0	0	0	0
305	GGH1	1.47491	1.47662	0	0	0	0	1.37381	1.3761	1.45421	1.8495	1.43529	0	1.32258	1.31533	1.30537	0	0	0	0	0	0	0	1.93708	0	0	0	0	0	0	1.49964	0	0	17.8205
306	GH3.2	0	0	0	0	0	0	0	0	0	0	0	0	0	0	0	0	0	0	0	0	0	0	0	0	0	0	0	0	0	0	0	0	0
307	GLCAT14A	0	0	0	0	0	0	0	0	0	0	0	0	0	0	0	0	0	0	0	0	0	0	0	0	0	0	0	0	0	0	0	0	0
308	GLIP3	0	0	0	0	0	0	0	0	0	0	0	0	0	0	0	0	0	0	0	0	0	0	0	0	0	0	0	0	0	1.49964	0	0	1.49964
309	GLP5A	0	0	0	0	0	0	0	0	0	0	0	0	0	0	0	0	0	0	0	0	0	0	0	0	0	0	0	0	0	0	0	0	0
310	GLYI7	0	0	0	0	0	0	0	0	0	0	0	0	0	0	0	0	0	0	0	0	0	0	0	0	0	0	0	0	0	0	0	0	0
311	GLYR2	1.47491	1.47662	0	0	0	0	1.37381	1.3761	1.45421	0	1.43529	0	1.32258	1.31533	1.30537	0	0	0	0	0	0	0	0	0	0	0	1.44295	0	0	0	0	1.77226	15.7494
312	GOLS2	1.47491	1.47662	0	0	0	0	1.37381	1.3761	1.45421	0	0	0	0	0	0	0	0	0	0	0	0	0	0	0	0	0	0	0	0	0	0	0	7.15565
313	GOLS3	1.47491	1.47662	0	0	0	0	1.37381	1.3761	1.45421	0	0	0	0	0	0	0	0	0	0	0	0	0	0	0	0	0	0	0	0	0	0	0	7.15565
314	GORK	1.47491	1.47662	1.93915	1.87601	1.82733	1.64549	1.37381	1.3761	0	1.8495	0	1.7927	1.32258	1.31533	1.30537	4.03861	3.06286	0	0	0	0	2.54468	0	0	0	0	0	0	0	0	0	0	30.2211
315	GPT1	1.47491	1.47662	1.93915	1.87601	1.82733	1.64549	1.37381	1.3761	1.45421	0	1.43529	0	1.32258	1.31533	1.30537	0	0	0	0	0	0	0	0	1.4969	0	0	1.44295	0	0	0	0	0	22.7621
316	GRH1	1.47491	1.47662	0	0	0	0	1.37381	1.3761	0	0	0	0	1.32258	1.31533	1.30537	0	0	0	0	0	0	0	0	0	0	0	0	0	0	0	0	0	9.64473
317	GT-3A	0	0	0	0	0	0	0	0	0	0	0	0	0	0	0	0	0	0	0	0	0	0	0	0	0	0	0	0	0	0	0	0	0
318	HAB2	0	0	0	0	0	0	0	0	0	0	0	0	0	0	0	0	0	0	0	0	0	0	0	0	0	0	0	0	0	0	0	0	0
319	HHT1	0	0	0	0	0	0	0	0	0	0	0	0	0	0	0	0	0	0	0	0	0	0	0	0	0	0	0	0	0	0	0	0	0
320	HIPP15	0	0	0	0	0	0	0	0	0	0	0	0	0	0	0	0	0	0	0	0	0	0	0	0	0	0	0	0	0	0	0	0	0
321	HIPP22	1.47491	1.47662	0	0	0	1.64549	1.37381	1.3761	1.45421	0	0	0	0	0	0	0	0	0	0	0	0	0	0	0	0	0	0	0	0	0	0	0	8.80114
322	HIRA	1.47491	1.47662	0	0	0	0	1.37381	1.3761	0	0	0	0	1.32258	1.31533	1.30537	0	0	0	0	0	0	0	0	0	0	0	0	0	0	0	0	0	9.64473
323	HMA5	1.47491	1.47662	1.93915	1.87601	1.82733	1.64549	1.37381	1.3761	0	1.8495	0	1.7927	1.32258	1.31533	1.30537	4.03861	3.06286	0	0	0	0	2.54468	0	0	0	0	0	0	0	0	0	0	30.2211
324	HMG2	1.47491	1.47662	1.93915	1.87601	1.82733	1.64549	1.37381	1.3761	1.45421	0	1.43529	0	1.32258	1.31533	1.30537	0	0	1.66766	0	0	0	0	0	1.4969	0	1.57792	0	0	1.58665	0	0	0	26.1513
325	HPT1	1.47491	1.47662	1.93915	1.87601	1.82733	1.64549	1.37381	1.3761	1.45421	0	1.43529	0	1.32258	1.31533	1.30537	0	0	0	0	0	0	0	0	1.4969	0	0	1.44295	0	0	0	0	0	22.7621
326	HSFB2A	1.47491	1.47662	0	0	0	0	1.37381	1.3761	0	0	0	0	1.32258	1.31533	1.30537	0	0	0	0	0	0	0	0	0	0	0	0	0	0	0	0	0	9.64473
327	HSP17.6C	0	0	0	0	0	0	0	0	0	0	0	0	0	0	0	0	0	0	0	0	0	0	0	0	0	0	0	0	0	0	0	0	0
328	HSP70-1	0	0	0	0	0	0	0	0	0	0	0	0	0	0	0	0	0	0	0	0	0	0	0	0	0	0	0	0	0	0	0	0	0
329	HULK1	0	0	0	0	0	0	0	0	0	0	0	0	0	0	0	0	0	0	0	0	0	0	0	0	0	0	0	0	0	0	0	0	0
330	HVA22H	0	0	0	0	0	0	0	0	0	0	0	0	0	0	0	0	0	0	0	0	0	0	0	0	0	0	0	0	0	0	0	0	0
331	ICU11	0	0	0	0	0	0	0	0	0	0	0	0	0	0	0	0	0	0	0	0	0	0	0	0	0	0	0	0	0	0	0	0	0
332	IKU2	0	0	1.93915	1.87601	1.82733	1.64549	0	0	0	0	0	0	0	0	0	0	0	0	0	0	0	0	0	0	0	0	0	0	0	0	0	0	7.28799
333	ILL4	0	0	0	0	0	0	0	0	0	0	0	0	0	0	0	0	0	0	0	0	0	0	0	0	0	0	0	0	0	0	0	0	0
334	IMPL1	1.47491	1.47662	0	0	0	0	1.37381	1.3761	1.45421	0	1.43529	0	1.32258	1.31533	1.30537	0	0	0	0	0	0	0	0	0	0	0	1.44295	0	0	0	0	1.77226	15.7494
335	INVA	0	0	0	0	0	0	0	0	0	0	0	0	0	0	0	0	0	0	0	0	0	0	0	0	0	0	0	0	0	0	0	0	0
336	INVH	1.47491	1.47662	0	0	0	0	1.37381	1.3761	1.45421	0	1.43529	0	1.32258	1.31533	1.30537	0	0	0	0	0	0	0	0	0	0	0	1.44295	0	0	0	0	0	13.9772
337	IPMS1	0	0	0	0	0	0	0	0	0	0	0	0	0	0	0	0	0	0	0	0	0	0	0	0	0	0	0	0	0	0	0	0	0
338	IQD12	0	0	0	0	0	0	0	0	0	0	0	0	0	0	0	0	0	0	0	0	0	0	0	0	0	0	0	0	0	0	0	0	0
339	IQM1	0	0	0	0	0	0	0	0	0	0	0	0	0	0	0	0	0	0	0	0	0	0	0	0	0	0	0	0	0	0	0	0	0
340	IRE1B	0	0	0	0	0	0	0	0	0	0	0	0	0	0	0	0	0	0	0	0	0	0	0	0	0	0	0	0	0	0	0	0	0
341	IRE3	0	0	0	0	0	0	0	0	0	0	0	0	0	0	0	0	0	0	0	0	0	0	0	0	0	0	0	0	0	0	0	0	0
342	JAL3	0	0	0	0	0	0	0	0	0	0	0	0	0	0	0	0	0	0	0	0	0	0	0	0	0	0	0	0	0	0	0	0	0
343	JMJ18	1.47491	1.47662	0	0	0	0	1.37381	1.3761	0	0	0	0	1.32258	1.31533	1.30537	0	0	0	0	0	0	0	0	0	0	0	0	0	0	0	0	0	9.64473
344	KAS1	0	0	0	0	0	0	0	0	0	0	0	0	0	0	0	0	0	0	0	0	0	0	0	0	0	0	0	0	0	0	0	0	0
345	KEA1	1.47491	1.47662	1.93915	1.87601	1.82733	1.64549	1.37381	1.3761	1.45421	0	1.43529	0	1.32258	1.31533	1.30537	0	0	0	0	0	0	0	0	1.4969	0	0	1.44295	0	0	0	0	0	22.7621
346	KEG	1.47491	1.47662	0	0	0	0	1.37381	1.3761	1.45421	0	1.43529	0	1.32258	1.31533	1.30537	0	0	1.66766	2.33342	1.98767	2.30408	0	0	0	0	1.57792	0	0	0	0	0	0	22.405
347	KINUB	0	0	0	0	0	0	0	0	0	0	0	0	0	0	0	0	0	0	0	0	0	0	0	0	0	0	0	0	0	0	0	0	0
348	LAC9	0	0	0	0	0	0	0	0	0	0	0	0	0	0	0	0	0	0	0	0	0	0	0	0	0	0	0	0	0	0	0	0	0
349	LACS4	1.47491	1.47662	0	0	0	1.64549	1.37381	1.3761	1.45421	1.8495	1.43529	1.7927	1.32258	1.31533	1.30537	0	0	1.66766	0	1.98767	0	0	0	0	0	0	0	0	0	0	0	0	21.4772
350	LACS7	1.47491	1.47662	0	0	0	0	1.37381	1.3761	1.45421	0	1.43529	0	1.32258	1.31533	1.30537	0	0	0	0	0	0	0	0	0	0	0	0	0	0	0	0	0	12.5342
351	LBD1	1.47491	1.47662	0	0	0	0	1.37381	1.3761	1.45421	0	1.43529	0	1.32258	1.31533	1.30537	0	0	0	0	0	0	0	0	0	0	0	0	0	0	0	0	0	12.5342
352	LBD38	0	0	0	0	0	0	0	0	0	0	0	0	0	0	0	0	0	0	0	0	0	0	0	0	0	0	0	0	0	0	0	0	0
353	LECRK42	0	0	0	0	0	0	0	0	0	0	0	0	0	0	0	0	0	0	0	0	0	0	0	0	0	0	0	0	0	0	0	0	0
354	LECRK81	0	0	0	0	0	0	0	0	0	0	0	0	0	0	0	0	0	0	0	0	0	0	0	0	0	0	0	0	0	0	0	0	0
355	LECRK92	0	0	0	0	0	0	0	0	0	0	0	0	0	0	0	0	0	0	0	0	0	0	0	0	0	0	0	0	0	0	0	0	0
356	LOX5	1.47491	1.47662	0	0	0	0	1.37381	1.3761	1.45421	0	1.43529	0	1.32258	1.31533	1.30537	0	0	0	0	0	0	0	0	0	0	0	1.44295	0	0	0	0	0	13.9772
357	LPAT5	0	0	1.93915	1.87601	1.82733	1.64549	0	0	0	0	0	0	0	0	0	0	0	0	0	0	0	0	0	0	0	0	0	0	0	0	0	0	7.28799
358	LPD2	0	0	0	0	0	0	0	0	0	0	0	0	0	0	0	0	0	0	0	0	0	0	0	0	0	0	0	0	0	0	0	0	0
359	LRL2	1.47491	1.47662	0	0	0	0	1.37381	1.3761	0	0	0	0	1.32258	1.31533	1.30537	0	0	0	0	0	0	0	0	0	0	0	0	0	0	0	0	0	9.64473
360	LSD1	1.47491	1.47662	0	0	0	0	1.37381	1.3761	1.45421	0	0	0	1.32258	1.31533	1.30537	0	0	0	0	0	0	0	0	0	0	0	0	0	0	0	0	0	11.0989
361	LUL3	0	0	0	0	0	0	0	0	0	0	0	0	0	0	0	0	0	0	0	0	0	0	0	0	0	0	0	0	0	0	0	0	0
362	MAPKKK13	0	0	0	0	0	0	0	0	0	0	0	0	0	0	0	0	0	0	0	0	0	0	0	0	0	0	0	0	0	0	0	0	0
363	MAPKKK16	0	0	0	0	0	0	0	0	0	0	0	0	0	0	0	0	0	0	0	0	0	0	0	0	0	0	0	0	0	0	0	0	0
364	MDAR1	1.47491	1.47662	0	0	0	0	1.37381	1.3761	1.45421	0	1.43529	0	1.32258	1.31533	1.30537	0	0	0	0	0	0	0	0	0	0	0	0	0	0	0	0	0	12.5342
365	MIOX2	1.47491	1.47662	0	0	0	0	1.37381	1.3761	1.45421	0	0	0	0	0	0	0	0	0	0	0	0	0	0	0	0	0	0	0	0	0	0	0	7.15565
366	MIOX4	1.47491	1.47662	0	0	0	0	1.37381	1.3761	1.45421	0	0	0	0	0	0	0	0	0	0	0	0	0	0	0	0	0	0	0	0	0	0	0	7.15565
367	MIP1A	0	0	0	0	0	0	0	0	0	0	0	0	0	0	0	0	0	0	0	0	0	0	0	0	0	0	0	0	0	0	0	0	0
368	MIP1B	0	0	0	0	0	0	0	0	0	0	0	0	0	0	0	0	0	0	0	0	0	0	0	0	0	0	0	0	0	0	0	0	0
369	MKM21.10	0	0	0	0	0	0	0	0	0	0	0	0	0	0	0	0	0	0	0	0	0	0	0	0	0	0	0	0	0	0	0	0	0
370	MLO12	1.47491	1.47662	1.93915	1.87601	1.82733	1.64549	0	0	0	1.8495	0	1.7927	0	0	0	0	0	0	0	0	0	0	0	0	0	0	0	0	0	0	0	0	13.8817
371	MNJ7.21	0	0	0	0	0	0	0	0	0	0	0	0	0	0	0	0	0	0	0	0	0	0	0	0	0	0	0	0	0	0	0	0	0
372	MO3	0	0	0	0	0	0	0	0	0	0	0	0	0	0	0	0	0	0	0	0	0	0	0	0	0	0	0	0	0	0	0	0	0
373	MPK15	1.47491	1.47662	0	0	0	0	1.37381	1.3761	1.45421	0	0	0	1.32258	1.31533	1.30537	0	0	0	0	0	0	0	0	0	0	0	0	0	0	0	0	0	11.0989
374	MPT2	0	0	0	0	0	0	0	0	0	0	0	0	0	0	0	0	0	0	0	0	0	0	0	0	0	0	0	0	0	0	0	0	0
375	MRH10.2	0	0	0	0	0	0	0	0	0	0	0	0	0	0	0	0	0	0	0	0	0	0	0	0	0	0	0	0	0	0	0	0	0
376	MSRA1	0	0	0	0	0	0	0	0	0	0	0	0	0	0	0	0	0	0	0	0	0	0	0	0	0	0	0	0	0	0	0	0	0
377	MSRA3	0	0	0	0	0	0	0	0	0	0	0	0	0	0	0	0	0	0	0	0	0	0	0	0	0	0	0	0	0	0	0	0	0
378	MYB108	1.47491	1.47662	0	0	0	0	1.37381	1.3761	0	0	0	0	1.32258	1.31533	1.30537	0	0	0	0	0	0	0	0	0	0	0	0	0	0	0	0	0	9.64473
379	MYB23	1.47491	1.47662	0	0	0	0	1.37381	1.3761	0	0	0	0	1.32258	1.31533	1.30537	0	0	0	0	0	0	0	0	0	0	0	0	0	0	0	0	0	9.64473
380	MYB33	1.47491	1.47662	0	0	0	0	1.37381	1.3761	0	0	0	0	1.32258	1.31533	1.30537	0	0	0	0	0	0	0	0	0	0	0	0	0	0	0	0	0	9.64473
381	MYB78	1.47491	1.47662	0	0	0	0	1.37381	1.3761	0	0	0	0	1.32258	1.31533	1.30537	0	0	0	0	0	0	0	0	0	0	0	0	0	0	0	0	0	9.64473
382	NAC025	1.47491	1.47662	0	0	0	0	1.37381	1.3761	0	0	0	0	1.32258	1.31533	1.30537	0	0	0	0	0	0	0	0	0	0	0	0	0	0	0	0	0	9.64473
383	NAC041	1.47491	1.47662	0	0	0	0	1.37381	1.3761	0	0	0	0	1.32258	1.31533	1.30537	0	0	0	0	0	0	0	0	0	0	0	0	0	0	0	0	0	9.64473
384	NAC046	1.47491	1.47662	0	0	0	0	1.37381	1.3761	0	0	0	0	1.32258	1.31533	1.30537	0	0	0	0	0	0	0	0	0	0	0	0	0	0	0	0	0	9.64473
385	NAC056	0	0	0	0	0	0	0	0	0	0	0	0	0	0	0	0	0	0	0	0	0	0	0	0	0	0	0	0	0	0	0	0	0
386	NAC073	1.47491	1.47662	0	0	0	0	1.37381	1.3761	0	0	0	0	1.32258	1.31533	1.30537	0	0	0	0	0	0	0	0	0	0	0	0	0	0	0	0	0	9.64473
387	NAC102	1.47491	1.47662	0	0	0	0	1.37381	1.3761	1.45421	0	1.43529	0	1.32258	1.31533	1.30537	0	0	0	0	0	0	0	0	0	0	0	1.44295	0	0	0	0	0	13.9772
388	NAD1	0	0	0	0	0	0	0	0	0	0	0	0	0	0	0	0	0	0	0	0	0	0	0	0	0	0	0	0	0	0	0	0	0
389	NAKR3	1.47491	1.47662	0	0	0	0	1.37381	1.3761	1.45421	0	0	0	0	0	0	0	0	0	0	0	0	0	0	0	0	0	0	0	0	0	0	0	7.15565
390	NEK3	0	0	0	0	0	0	0	0	0	0	0	0	0	0	0	0	0	0	0	0	0	0	0	0	0	0	0	0	0	0	0	0	0
391	NFXL1	1.47491	1.47662	0	0	0	0	1.37381	1.3761	0	0	0	0	1.32258	1.31533	1.30537	0	0	0	0	0	0	0	0	0	0	0	0	0	0	0	0	0	9.64473
392	NFYC4	0	0	0	0	0	0	0	0	0	0	0	0	0	0	0	0	0	0	0	0	0	0	0	0	0	0	0	0	0	0	0	0	0
393	NFYC9	0	0	0	0	0	0	0	0	0	0	0	0	0	0	0	0	0	0	0	0	0	0	0	0	0	0	0	0	0	0	0	0	0
394	NHL2	1.47491	1.47662	1.93915	1.87601	1.82733	1.64549	1.37381	1.3761	1.45421	1.8495	1.43529	1.7927	1.32258	1.31533	1.30537	0	3.06286	0	0	0	0	2.54468	0	0	0	0	1.44295	0	0	0	0	0	30.5149
395	NHL25	0	0	0	0	0	0	0	0	0	0	0	0	0	0	0	0	0	0	0	0	0	0	0	0	0	0	0	0	0	0	0	0	0
396	NHX2	1.47491	1.47662	1.93915	1.87601	1.82733	1.64549	1.37381	1.3761	1.45421	1.8495	1.43529	1.7927	1.32258	1.31533	1.30537	0	0	0	0	0	0	0	0	1.4969	0	0	0	0	1.58665	0	0	0	26.548
397	NIP1-1	0	0	0	0	0	0	0	0	0	0	0	0	0	0	0	0	0	0	0	0	0	0	0	0	0	0	0	0	0	0	0	0	0
398	NIP2	1.47491	1.47662	1.93915	1.87601	1.82733	1.64549	1.37381	1.3761	1.45421	0	1.43529	0	1.32258	1.31533	1.30537	0	0	0	0	0	0	0	0	0	0	1.57792	1.44295	0	0	0	0	0	22.8431
399	NIR1	1.47491	1.47662	0	0	0	1.64549	1.37381	1.3761	1.45421	0	1.43529	0	1.32258	1.31533	1.30537	0	0	0	0	0	0	0	0	0	0	0	1.44295	0	0	1.49964	0	1.77226	18.8946
400	NLP7	1.47491	1.47662	0	0	0	0	1.37381	1.3761	0	0	0	0	1.32258	1.31533	1.30537	0	0	0	0	0	0	0	0	0	0	0	0	0	0	0	0	0	9.64473
401	NPF2.12	0	0	0	0	0	0	0	0	0	0	0	0	0	0	0	0	0	0	0	0	0	0	0	0	0	0	0	0	0	0	0	0	0
402	NPF4.3	0	0	0	0	0	0	0	0	0	0	0	0	0	0	0	0	0	0	0	0	0	0	0	0	0	0	0	0	0	0	0	0	0
403	NPF6.2	0	0	0	0	0	0	0	0	0	0	0	0	0	0	0	0	0	0	0	0	0	0	0	0	0	0	0	0	0	0	0	0	0
404	NPF7.2	0	0	0	0	0	0	0	0	0	0	0	0	0	0	0	0	0	0	0	0	0	0	0	0	0	0	0	0	0	0	0	0	0
405	NSH4	0	0	0	0	0	0	0	0	0	0	0	0	0	0	0	0	0	0	0	0	0	0	0	0	0	0	0	0	0	0	0	0	0
406	NUDT18	1.47491	1.47662	0	0	0	0	1.37381	1.3761	1.45421	0	1.43529	0	1.32258	1.31533	1.30537	0	0	0	0	0	0	0	0	0	0	0	0	0	0	0	0	0	12.5342
407	NUP98B	0	0	0	0	0	0	0	0	0	0	0	0	0	0	0	0	0	0	0	0	0	0	0	0	0	0	0	0	0	0	0	0	0
408	OBP3	1.47491	1.47662	0	0	0	0	1.37381	1.3761	0	0	0	0	1.32258	1.31533	1.30537	0	0	0	0	0	0	0	0	0	0	0	0	0	0	0	0	0	9.64473
409	OFUT27	0	0	0	0	0	0	0	0	0	0	0	0	0	0	0	0	0	0	0	0	0	0	0	0	0	0	0	0	0	0	0	0	0
410	OFUT28	0	0	0	0	0	0	0	0	0	0	0	0	0	0	0	0	0	0	0	0	0	0	0	0	0	0	0	0	0	0	0	0	0
411	OFUT31	0	0	0	0	0	0	0	0	0	0	0	0	0	0	0	0	0	0	0	0	0	0	0	0	0	0	0	0	0	0	0	0	0
412	OHP2	1.47491	1.47662	1.93915	1.87601	1.82733	1.64549	1.37381	1.3761	1.45421	0	1.43529	0	1.32258	1.31533	1.30537	0	0	0	0	0	0	0	0	0	0	1.57792	1.44295	0	0	0	0	0	22.8431
413	OMR1	1.47491	1.47662	0	0	0	0	1.37381	1.3761	1.45421	0	1.43529	0	1.32258	1.31533	1.30537	0	0	0	0	0	0	0	0	0	0	0	1.44295	0	0	0	0	0	13.9772
414	OPT6	1.47491	1.47662	1.93915	1.87601	1.82733	1.64549	0	0	0	1.8495	0	1.7927	0	0	0	4.03861	3.06286	0	0	0	0	2.54468	0	0	0	0	0	0	0	0	0	0	23.5279
415	ORP1A	0	0	0	0	0	0	0	0	0	0	0	0	0	0	0	0	0	0	0	0	0	0	0	0	0	0	0	0	0	0	0	0	0
416	ORP4A	0	0	0	0	0	0	0	0	0	0	0	0	0	0	0	0	0	0	0	0	0	0	0	0	0	0	0	0	0	0	0	0	0
417	P2A12	0	0	0	0	0	0	0	0	0	0	0	0	0	0	0	0	0	0	0	0	0	0	0	0	0	0	0	0	0	0	0	0	0
418	PAB3	1.47491	1.47662	0	0	0	0	1.37381	1.3761	1.45421	0	0	0	1.32258	1.31533	1.30537	0	0	0	0	0	0	0	0	0	0	0	0	0	0	0	0	0	11.0989
419	PAE6	0	0	0	0	0	0	0	0	0	0	0	0	0	0	0	0	0	0	0	0	0	0	0	0	0	0	0	0	0	0	0	0	0
420	PAP22	0	0	0	0	0	0	0	0	0	0	0	0	0	0	0	0	0	0	0	0	0	0	0	0	0	0	0	0	0	1.49964	0	0	1.49964
421	PAP28	0	0	0	0	0	0	0	0	0	0	0	0	0	0	0	0	0	0	0	0	0	0	0	0	0	0	0	0	0	1.49964	0	0	1.49964
422	PAP3	1.47491	1.47662	0	0	0	0	1.37381	1.3761	1.45421	0	1.43529	0	1.32258	1.31533	1.30537	0	0	0	0	0	0	0	0	0	0	0	0	0	0	1.49964	0	0	14.0339
423	PAP8	0	0	0	0	0	0	0	0	0	0	0	0	0	0	0	0	0	0	0	0	0	0	0	0	0	0	0	0	0	1.49964	0	0	1.49964
424	PAT06	0	0	0	0	0	0	0	0	0	0	0	0	0	0	0	0	0	0	0	0	0	0	0	0	0	0	0	0	0	0	0	0	0
425	PBL13	0	0	0	0	0	0	0	0	0	0	0	0	0	0	0	0	0	0	0	0	0	0	0	0	0	0	0	0	0	0	0	0	0
426	PBL3	0	0	0	0	0	0	0	0	0	0	0	0	0	0	0	0	0	0	0	0	0	0	0	0	0	0	0	0	0	0	0	0	0
427	PCK2	0	0	0	0	0	0	0	0	0	0	0	0	0	0	0	0	0	0	0	0	0	0	0	0	0	0	0	0	0	0	0	0	0
428	PCS2	0	0	0	0	0	0	0	0	0	0	0	0	0	0	0	0	0	0	0	0	0	0	0	0	0	0	0	0	0	0	0	0	0
429	PDC1	0	0	0	0	0	0	0	0	0	0	0	0	0	0	0	0	0	0	0	0	0	0	0	0	0	0	0	0	0	0	0	0	0
430	PDH-E1 BETA	0	0	0	0	0	0	0	0	0	0	0	0	0	0	0	0	0	0	0	0	0	0	0	0	0	0	0	0	0	0	0	0	0
431	PER5	0	0	0	0	0	0	0	0	0	0	0	0	0	0	0	0	0	0	0	0	0	0	0	0	0	0	0	0	0	0	0	0	0
432	PER53	0	0	0	0	0	0	0	0	0	0	0	0	0	0	0	0	0	0	0	0	0	0	0	0	0	0	0	0	0	0	0	0	0
433	PGDH2	0	0	0	0	0	0	0	0	0	0	0	0	0	0	0	0	0	0	0	0	0	0	0	0	0	0	0	0	0	0	0	0	0
434	PGIP1	1.47491	1.47662	0	0	0	1.64549	1.37381	1.3761	1.45421	1.8495	1.43529	0	1.32258	1.31533	1.30537	0	0	1.66766	0	1.98767	0	0	1.93708	0	0	0	0	0	0	1.49964	0	0	23.1213
435	PGM	0	0	0	0	0	0	0	0	0	0	0	0	0	0	0	0	0	0	0	0	0	0	0	0	0	0	0	0	0	0	0	0	0
436	PHO1	1.47491	1.47662	1.93915	1.87601	1.82733	1.64549	1.37381	1.3761	1.45421	1.8495	1.43529	1.7927	1.32258	1.31533	1.30537	0	0	1.66766	2.33342	1.98767	2.30408	0	0	1.4969	2.13749	1.57792	0	0	1.58665	0	0	0	38.5562
437	PHO1-H1	0	0	0	0	0	0	0	0	0	0	0	0	0	0	0	0	0	0	0	0	0	0	0	0	0	0	0	0	0	0	0	0	0
438	PHT1-7	0	0	0	0	0	0	0	0	0	0	0	0	0	0	0	0	0	0	0	0	0	0	0	0	0	0	0	0	0	0	0	0	0
439	PIAL1	0	0	0	0	0	0	0	0	0	0	0	0	0	0	0	0	0	0	0	0	0	0	0	0	0	0	0	0	0	0	0	0	0
440	PILS5	0	0	0	0	0	0	0	0	0	0	0	0	0	0	0	0	0	0	0	0	0	0	0	0	0	0	0	0	0	0	0	0	0
441	PIM1	0	0	0	0	0	0	0	0	0	0	0	0	0	0	0	0	0	0	0	0	0	0	0	0	0	0	0	0	0	0	0	0	0
442	PIP1B	1.47491	1.47662	1.93915	1.87601	1.82733	1.64549	0	0	0	1.8495	0	1.7927	0	0	0	4.03861	3.06286	0	0	0	0	2.54468	0	0	0	0	0	0	0	0	0	0	23.5279
443	PKSB	0	0	0	0	0	0	0	0	0	0	0	0	0	0	0	0	0	0	0	0	0	0	0	0	0	0	0	0	0	0	0	0	0
444	PLDBETA2	1.47491	1.47662	0	0	0	1.64549	1.37381	1.3761	1.45421	0	0	0	0	0	0	0	0	0	0	0	0	0	0	0	0	0	0	0	0	0	0	0	8.80114
445	PMI2	1.47491	1.47662	0	0	0	0	1.37381	1.3761	1.45421	0	1.43529	0	0	0	0	0	0	0	0	0	0	0	0	0	0	0	0	0	0	0	0	0	8.59094
446	POT6	0	0	0	0	0	0	0	0	0	0	0	0	0	0	0	0	0	0	0	0	0	0	0	0	0	0	0	0	0	0	0	0	0
447	POX1	0	0	0	0	0	0	0	0	0	0	0	0	0	0	0	0	0	0	0	0	0	0	0	0	0	0	0	0	0	0	0	0	0
448	PP2B2	0	0	0	0	0	0	0	0	0	0	0	0	0	0	0	0	0	0	0	0	0	0	0	0	0	0	0	0	0	0	0	0	0
449	PPA1	0	0	0	0	0	0	1.37381	1.3761	1.45421	0	1.43529	0	1.32258	1.31533	1.30537	0	0	0	0	0	0	0	0	0	0	0	0	0	0	0	0	0	9.58269
450	PPC1	0	0	0	0	0	0	1.37381	1.3761	1.45421	0	1.43529	0	1.32258	1.31533	1.30537	0	0	0	0	0	0	0	0	0	0	0	1.44295	0	0	1.49964	0	0	12.5253
451	PPCK2	0	0	0	0	0	0	1.37381	1.3761	1.45421	0	0	0	1.32258	1.31533	1.30537	0	0	0	0	0	0	0	0	0	0	0	0	0	0	0	0	0	8.1474
452	PRB1	0	0	0	0	0	0	0	0	0	0	0	0	0	0	0	0	0	0	0	0	0	0	0	0	0	0	0	0	0	1.49964	0	0	1.49964
453	PRF2	0	0	0	0	0	0	0	0	0	0	0	0	0	0	0	0	0	0	0	0	0	0	0	0	0	0	0	0	0	0	0	0	0
454	PRN1	0	0	0	0	0	0	0	0	0	0	0	0	0	0	0	0	0	0	0	0	0	0	0	0	0	0	0	0	0	0	0	0	0
455	PRR2	0	0	0	0	0	0	0	0	0	0	0	0	0	0	0	0	0	0	0	0	0	0	0	0	0	0	0	0	0	0	0	0	0
456	PRS2	0	0	0	0	0	0	1.37381	1.3761	1.45421	0	1.43529	0	1.32258	1.31533	1.30537	0	0	0	0	0	0	0	0	0	0	0	1.44295	0	0	0	0	0	11.0256
457	PUB17	0	0	0	0	0	0	1.37381	1.3761	1.45421	0	0	0	1.32258	1.31533	1.30537	0	0	0	0	0	0	0	0	0	0	0	0	0	0	0	0	0	8.1474
458	PUB20	0	0	0	0	0	0	0	0	0	0	0	0	0	0	0	0	0	0	0	0	0	0	0	0	0	0	0	0	0	0	0	0	0
459	PUB28	0	0	0	0	0	0	0	0	0	0	0	0	0	0	0	0	0	0	0	0	0	0	0	0	0	0	0	0	0	0	0	0	0
460	PUB32	0	0	0	0	0	0	0	0	0	0	0	0	0	0	0	0	0	0	0	0	0	0	0	0	0	0	0	0	0	0	0	0	0
461	PUMP2	0	0	0	0	0	0	0	0	0	0	0	0	0	0	0	0	0	0	0	0	0	0	0	0	0	0	0	0	0	0	0	0	0
462	PUP13	0	0	0	0	0	0	0	0	0	0	0	0	0	0	0	0	0	0	0	0	0	0	0	0	0	0	0	0	0	0	0	0	0
463	PXG5	0	0	0	0	0	0	0	0	0	0	0	0	0	0	0	0	0	0	0	0	0	0	0	0	0	0	0	0	0	0	0	0	0
464	RABC2A	0	0	0	0	0	1.64549	1.37381	1.3761	1.45421	1.8495	1.43529	1.7927	1.32258	1.31533	1.30537	0	0	1.66766	0	1.98767	0	0	0	0	0	0	0	0	0	0	0	0	18.5257
465	RABH1D	0	0	0	0	0	1.64549	1.37381	1.3761	1.45421	0	1.43529	0	1.32258	1.31533	1.30537	0	0	1.66766	2.33342	1.98767	2.30408	0	0	1.4969	2.13749	1.57792	0	0	1.58665	0	0	0	26.32
466	RAN1	0	0	1.93915	1.87601	1.82733	1.64549	1.37381	1.3761	1.45421	0	1.43529	0	1.32258	1.31533	1.30537	0	0	1.66766	2.33342	1.98767	2.30408	0	0	0	0	1.57792	0	0	0	0	0	0	26.7414
467	RBOHC	0	0	0	0	0	0	0	0	0	0	0	0	0	0	0	0	0	0	0	0	0	0	0	0	0	0	0	0	0	0	0	0	0
468	RD19A	0	0	0	0	0	0	0	0	0	0	0	0	0	0	0	0	0	0	0	0	0	0	0	0	0	0	0	0	0	0	0	0	0
469	RD21B	0	0	0	0	0	0	1.37381	1.3761	1.45421	0	1.43529	0	1.32258	1.31533	1.30537	0	0	1.66766	0	0	0	0	0	0	0	0	0	0	0	1.49964	0	0	12.75
470	REF6	0	0	0	0	0	0	1.37381	1.3761	0	0	0	0	1.32258	1.31533	1.30537	0	0	0	0	0	0	0	0	0	0	0	0	0	0	0	0	0	6.69319
471	RFS1	0	0	0	0	0	0	0	0	0	0	0	0	0	0	0	0	0	0	0	0	0	0	0	0	0	0	0	0	0	0	0	0	0
472	RFS2	0	0	0	0	0	0	0	0	0	0	0	0	0	0	0	0	0	0	0	0	0	0	0	0	0	0	0	0	0	0	0	0	0
473	RFS6	0	0	0	0	0	0	0	0	0	0	0	0	0	0	0	0	0	0	0	0	0	0	0	0	0	0	0	0	0	0	0	0	0
474	RHF2A	0	0	0	0	0	1.64549	0	0	0	1.8495	0	1.7927	0	0	0	0	0	0	0	0	0	0	0	0	0	0	0	0	0	0	0	0	5.28769
475	RIN3	0	0	1.93915	1.87601	1.82733	1.64549	0	0	0	1.8495	0	1.7927	0	0	0	0	0	0	0	0	0	0	0	0	0	0	0	0	0	0	0	0	10.9302
476	RKS1	0	0	0	0	0	0	0	0	0	0	0	0	0	0	0	0	0	0	0	0	0	0	0	0	0	0	0	0	0	0	0	0	0
477	RLP52	0	0	1.93915	1.87601	1.82733	1.64549	0	0	0	1.8495	0	1.7927	0	0	0	0	0	0	0	0	0	0	0	0	0	0	0	0	0	0	0	0	10.9302
478	RLP6	0	0	1.93915	1.87601	1.82733	1.64549	0	0	0	1.8495	0	1.7927	0	0	0	0	0	0	0	0	0	0	0	0	0	0	0	0	0	0	0	0	10.9302
479	RMA1	0	0	1.93915	1.87601	1.82733	1.64549	1.37381	1.3761	1.45421	0	1.43529	0	1.32258	1.31533	1.30537	0	0	1.66766	0	0	0	0	0	1.4969	0	1.57792	0	0	0	0	0	0	21.6132
480	RNS3	0	0	0	0	0	0	0	0	0	0	0	0	0	0	0	0	0	0	0	0	0	0	0	0	0	0	0	0	0	0	0	0	0
481	ROPGAP6	0	0	0	0	0	0	0	0	0	0	0	0	0	0	0	0	0	0	0	0	0	0	0	0	0	0	0	0	0	0	0	0	0
482	RPP13	0	0	0	0	0	1.64549	1.37381	1.3761	1.45421	1.8495	0	1.7927	0	0	0	0	0	0	0	0	0	0	0	0	0	0	0	0	0	0	0	0	9.49181
483	RPS7-A	0	0	0	0	0	0	0	0	0	0	0	0	0	0	0	0	0	0	0	0	0	0	0	0	0	0	0	0	0	0	0	0	0
484	RSH3	0	0	0	0	0	0	0	0	0	0	0	0	0	0	0	0	0	0	0	0	0	0	0	0	0	0	0	0	0	0	0	0	0
485	RVE2	0	0	0	0	0	0	1.37381	1.3761	0	0	0	0	1.32258	1.31533	1.30537	0	0	0	0	0	0	0	0	0	0	0	0	0	0	0	0	0	6.69319
486	RZPF34	0	0	0	0	0	0	0	0	0	0	0	0	0	0	0	0	0	0	0	0	0	0	0	0	0	0	0	0	0	0	0	0	0
487	S-ACP-DES5	0	0	0	0	0	0	0	0	0	0	0	0	0	0	0	0	0	0	0	0	0	0	0	0	0	0	0	0	0	0	0	0	0
488	SAMDC1	0	0	0	0	0	0	0	0	0	0	0	0	0	0	0	0	0	0	0	0	0	0	0	0	0	0	0	0	0	0	0	0	0
489	SAT1	0	0	0	0	0	0	0	0	0	0	0	0	0	0	0	0	0	0	0	0	0	0	0	0	0	0	0	0	0	0	0	0	0
490	SAUR8	0	0	0	0	0	0	0	0	0	0	0	0	0	0	0	0	0	0	0	0	0	0	0	0	0	0	0	0	0	0	0	0	0
491	SCL1	0	0	0	0	0	0	1.37381	1.3761	0	0	0	0	1.32258	1.31533	1.30537	0	0	0	0	0	0	0	0	0	0	0	0	0	0	0	0	0	6.69319
492	SCL14	0	0	0	0	0	0	1.37381	1.3761	1.45421	0	1.43529	0	1.32258	1.31533	1.30537	0	0	0	0	0	0	0	0	0	0	0	0	0	0	0	0	0	9.58269
493	SCL7	0	0	0	0	0	0	0	0	0	0	0	0	0	0	0	0	0	0	0	0	0	0	0	0	0	0	0	0	0	0	0	0	0
494	SCPL39	0	0	0	0	0	0	0	0	0	0	0	0	0	0	0	0	0	0	0	0	0	0	0	0	0	0	0	0	0	1.49964	0	0	1.49964
495	SCPL47	0	0	0	0	0	0	0	0	1.45421	0	1.43529	0	1.32258	1.31533	1.30537	0	0	0	0	0	0	0	0	0	0	0	0	0	0	1.49964	0	0	8.33242
496	SCPL48	0	0	0	0	0	0	0	0	1.45421	0	1.43529	0	1.32258	1.31533	1.30537	0	0	0	0	0	0	0	0	0	0	0	0	0	0	1.49964	0	0	8.33242
497	SD18	0	0	0	0	0	0	0	0	0	0	0	0	0	0	0	0	0	0	0	0	0	0	0	0	0	0	0	0	0	0	0	0	0
498	SD22	0	0	0	0	0	0	0	0	0	0	0	0	0	0	0	0	0	0	0	0	0	0	0	0	0	0	0	0	0	0	0	0	0
499	SDP1L	0	0	0	0	0	0	0	0	0	0	0	0	0	0	0	0	0	0	0	0	0	0	0	0	0	0	0	0	0	0	0	0	0
500	SEP2	0	0	0	0	0	0	0	0	0	0	0	0	0	0	0	0	0	0	0	0	0	0	0	0	0	0	0	0	0	0	0	0	0
501	SHM5	0	0	0	0	0	0	0	0	0	0	0	0	0	0	0	0	0	0	0	0	0	0	0	0	0	0	0	0	0	0	0	0	0
502	SINAT4	0	0	0	0	0	0	0	0	0	0	0	0	0	0	0	0	0	0	0	0	0	0	0	0	0	0	0	0	0	0	0	0	0
503	SIRK	0	0	0	0	0	0	0	0	0	0	0	0	0	0	0	0	0	0	0	0	0	0	0	0	0	0	0	0	0	0	0	0	0
504	SKS5	0	0	0	0	0	0	0	0	0	0	0	0	0	0	0	0	0	0	0	0	0	0	0	0	0	0	0	0	0	0	0	0	0
505	SLK1	0	0	0	0	0	0	1.37381	1.3761	0	0	0	0	1.32258	1.31533	1.30537	0	0	0	0	0	0	0	0	0	0	0	0	0	0	0	0	0	6.69319
506	SPS2	0	0	0	0	0	0	1.37381	1.3761	1.45421	0	1.43529	0	1.32258	1.31533	1.30537	0	0	0	0	0	0	0	0	0	0	0	1.44295	0	0	0	0	1.77226	12.7979
507	SQE2	0	0	1.93915	1.87601	1.82733	1.64549	1.37381	1.3761	1.45421	0	1.43529	0	1.32258	1.31533	1.30537	0	0	1.66766	0	0	0	0	0	1.4969	0	0	0	0	0	0	0	0	20.0352
508	SRK2B	0	0	0	0	0	0	0	0	0	0	0	0	0	0	0	0	0	0	0	0	0	0	0	0	0	0	0	0	0	0	0	0	0
509	SRK2D	0	0	0	0	0	0	0	0	0	0	0	0	0	0	0	0	0	0	0	0	0	0	0	0	0	0	0	0	0	0	0	0	0
510	STP7	0	0	1.93915	1.87601	1.82733	1.64549	0	0	0	1.8495	0	1.7927	0	0	0	0	0	1.66766	0	0	0	0	0	0	0	0	0	0	0	0	0	0	12.5979
511	STR16	0	0	0	0	0	0	1.37381	1.3761	1.45421	0	1.43529	0	1.32258	1.31533	1.30537	0	0	0	0	0	0	0	0	0	0	0	1.44295	0	0	0	0	0	11.0256
512	STY17	0	0	0	0	0	0	1.37381	1.3761	1.45421	0	1.43529	0	0	0	0	0	0	0	0	0	0	0	0	0	0	0	0	0	0	0	0	0	5.63941
513	SULTR3;2	0	0	1.93915	1.87601	1.82733	1.64549	1.37381	1.3761	1.45421	1.8495	1.43529	1.7927	1.32258	1.31533	1.30537	4.03861	3.06286	0	0	0	0	2.54468	0	0	0	0	1.44295	0	0	0	0	0	31.602
514	SULTR3;4	0	0	1.93915	1.87601	1.82733	1.64549	0	0	0	1.8495	0	1.7927	0	0	0	4.03861	3.06286	0	0	0	0	2.54468	0	0	0	0	0	0	0	0	0	0	20.5763
515	SUS5	0	0	0	0	0	0	0	0	0	1.8495	0	0	0	0	0	0	0	0	0	0	0	0	1.93708	0	0	0	0	0	0	1.49964	0	0	5.28623
516	SWEET11	0	0	1.93915	1.87601	1.82733	1.64549	0	0	0	1.8495	0	1.7927	0	0	0	4.03861	3.06286	0	0	0	0	2.54468	0	0	0	0	0	0	0	0	0	0	20.5763
517	SWEET3	0	0	1.93915	1.87601	1.82733	1.64549	0	0	0	1.8495	0	1.7927	0	0	0	4.03861	3.06286	0	0	0	0	2.54468	0	0	0	0	0	0	0	0	0	0	20.5763
518	SYT1	0	0	0	0	0	0	0	0	0	0	0	0	0	0	0	0	0	0	0	0	0	0	0	0	0	0	0	0	0	0	0	0	0
519	T15F16.10	0	0	0	0	0	0	0	0	0	0	0	0	0	0	0	0	0	0	0	0	0	0	0	0	0	0	0	0	0	0	0	0	0
520	T17F15.70	0	0	0	0	0	0	0	0	0	0	0	0	0	0	0	0	0	0	0	0	0	0	0	0	0	0	0	0	0	0	0	0	0
521	TAR4	0	0	0	0	0	0	0	0	0	0	0	0	0	0	0	0	0	0	0	0	0	0	0	0	0	0	0	0	0	0	0	0	0
522	TAT	0	0	0	0	0	0	0	0	0	0	0	0	0	0	0	0	0	0	0	0	0	0	0	0	0	0	0	0	0	0	0	0	0
523	TBL18	0	0	1.93915	1.87601	1.82733	1.64549	1.37381	1.3761	1.45421	0	1.43529	0	1.32258	1.31533	1.30537	0	0	1.66766	0	1.98767	0	0	0	0	0	0	0	0	0	0	0	0	20.526
524	TCX6	0	0	0	0	0	0	0	0	0	0	0	0	0	0	0	0	0	0	0	0	0	0	0	0	0	0	0	0	0	0	0	0	0
525	TDP1	0	0	0	0	0	0	1.37381	1.3761	0	0	0	0	1.32258	1.31533	1.30537	0	0	0	0	0	0	0	0	0	0	0	0	0	0	0	0	0	6.69319
526	TET9	0	0	1.93915	1.87601	1.82733	1.64549	0	0	0	1.8495	0	1.7927	0	0	0	0	0	0	0	0	0	0	0	0	0	0	0	0	0	0	0	0	10.9302
527	THA2	0	0	0	0	0	0	1.37381	1.3761	1.45421	0	1.43529	0	0	0	0	0	0	0	0	0	0	0	0	0	0	0	0	0	0	0	0	0	5.63941
528	THY-2	0	0	0	0	0	0	0	0	0	0	0	0	0	0	0	0	0	0	0	0	0	0	0	0	0	0	0	0	0	0	0	0	0
529	TIP1-1	0	0	0	0	0	0	0	0	0	0	0	0	0	0	0	0	0	0	0	0	0	0	0	0	0	0	0	0	0	0	0	0	0
530	TOE2	0	0	0	0	0	0	1.37381	1.3761	0	0	0	0	1.32258	1.31533	1.30537	0	0	0	0	0	0	0	0	0	0	0	0	0	0	0	0	0	6.69319
531	TPP1	0	0	0	0	0	0	0	0	0	0	0	0	0	0	0	0	0	0	0	0	0	0	0	0	0	0	0	0	0	0	0	0	0
532	TPS8	0	0	0	0	0	0	1.37381	1.3761	1.45421	0	0	0	0	0	0	0	0	0	0	0	0	0	0	0	0	0	0	0	0	0	0	0	4.20412
533	TPS9	0	0	0	0	0	0	1.37381	1.3761	1.45421	0	0	0	0	0	0	0	0	0	0	0	0	0	0	0	0	0	0	0	0	0	0	0	4.20412
534	TRP4	0	0	0	0	0	0	0	0	0	0	0	0	0	0	0	0	0	0	0	0	0	0	0	0	0	0	0	0	0	0	0	0	0
535	TYRAAT2	0	0	0	0	0	0	0	0	0	0	0	0	0	0	0	0	0	0	0	0	0	0	0	0	0	0	0	0	0	0	0	0	0
536	U2AF35B	0	0	0	0	0	0	1.37381	1.3761	0	0	0	0	1.32258	1.31533	1.30537	0	0	0	0	0	0	0	0	0	0	0	0	0	0	0	0	0	6.69319
537	UBC5	0	0	0	0	0	0	1.37381	1.3761	1.45421	0	1.43529	0	0	0	0	0	0	0	0	0	0	0	0	0	0	0	0	0	0	0	0	0	5.63941
538	UBQ10	0	0	0	0	0	0	1.37381	1.3761	1.45421	0	0	0	1.32258	1.31533	1.30537	0	0	0	0	0	0	0	0	0	0	0	0	0	0	0	0	0	8.1474
539	UBQ14	0	0	0	0	0	0	1.37381	1.3761	1.45421	0	1.43529	0	1.32258	1.31533	1.30537	0	0	0	0	0	0	0	0	0	0	0	0	0	0	0	0	0	9.58269
540	UBQ4	0	0	0	0	0	0	1.37381	1.3761	1.45421	0	0	0	1.32258	1.31533	1.30537	0	0	0	0	0	0	0	0	0	0	0	0	0	0	0	0	0	8.1474
541	UGE2	0	0	0	0	0	0	1.37381	1.3761	1.45421	0	1.43529	0	0	0	0	0	0	0	0	0	0	0	0	0	0	0	0	0	0	0	0	0	5.63941
542	UGE3	0	0	0	0	0	0	0	0	0	0	0	0	0	0	0	0	0	0	0	0	0	0	0	0	0	0	0	0	0	0	0	0	0
543	UGT73B3	0	0	0	0	0	0	1.37381	1.3761	0	0	0	0	1.32258	1.31533	1.30537	0	0	0	0	0	0	0	0	0	0	0	0	0	0	0	0	0	6.69319
544	UGT74F1	0	0	0	0	0	0	0	1.3761	0	0	0	0	1.32258	1.31533	1.30537	0	0	0	0	0	0	0	0	0	0	0	0	0	0	0	0	0	5.31938
545	UGT85A1	0	0	0	0	0	0	0	1.3761	0	0	0	0	1.32258	1.31533	1.30537	0	0	0	0	0	0	0	0	0	0	0	0	0	0	0	0	0	5.31938
546	UGT85A3	0	0	0	0	0	0	0	1.3761	0	0	0	0	1.32258	1.31533	1.30537	0	0	0	0	0	0	0	0	0	0	0	0	0	0	0	0	0	5.31938
547	UKL4	0	0	0	0	0	0	0	0	1.45421	0	1.43529	0	0	0	0	0	0	0	0	0	0	0	0	0	0	0	0	0	0	0	0	0	2.8895
548	UPL2	0	0	0	0	0	0	0	0	1.45421	0	1.43529	0	1.32258	1.31533	1.30537	0	0	0	0	0	0	0	0	0	0	0	0	0	0	0	0	0	6.83278
549	UPL4	0	0	0	0	0	0	0	0	1.45421	0	0	0	0	0	0	0	0	0	0	0	0	0	0	0	0	0	0	0	0	0	0	0	1.45421
550	URH2	0	0	0	0	0	0	0	0	1.45421	0	1.43529	0	0	0	0	0	0	0	0	0	0	0	0	0	0	0	0	0	0	0	0	0	2.8895
551	UVR8	0	0	0	0	0	0	0	0	1.45421	0	1.43529	0	1.32258	1.31533	1.30537	0	0	0	0	0	0	0	0	0	0	0	0	0	0	0	0	0	6.83278
552	UXS4	0	0	1.93915	1.87601	1.82733	1.64549	0	0	1.45421	0	1.43529	0	1.32258	1.31533	1.30537	0	0	1.66766	2.33342	1.98767	2.30408	0	0	1.4969	2.13749	1.57792	0	0	1.58665	0	0	0	29.2126
553	VIP1	0	0	0	0	0	0	0	0	1.45421	0	1.43529	0	1.32258	1.31533	1.30537	0	0	0	0	0	0	0	0	0	0	0	0	0	0	0	0	0	6.83278
554	VSR5	0	0	1.93915	1.87601	1.82733	1.64549	0	0	1.45421	0	1.43529	0	1.32258	1.31533	1.30537	0	0	1.66766	2.33342	1.98767	2.30408	0	0	1.4969	2.13749	1.57792	0	0	1.58665	0	0	0	29.2126
555	WAKL2	0	0	1.93915	1.87601	1.82733	1.64549	0	0	0	1.8495	0	1.7927	0	0	0	0	0	0	0	0	0	0	1.93708	0	0	0	0	0	0	0	0	0	12.8673
556	WAKL21	0	0	0	0	0	0	0	0	0	0	0	0	0	0	0	0	0	0	0	0	0	0	0	0	0	0	0	0	0	0	0	0	0
557	WAVH1	0	0	0	0	0	0	0	0	0	0	0	0	0	0	0	0	0	0	0	0	0	0	0	0	0	0	0	0	0	0	0	0	0
558	WDS	0	0	0	0	0	0	0	0	0	0	0	0	0	0	0	0	0	0	0	0	0	0	0	0	0	0	0	0	0	0	0	0	0
559	WIN1	0	0	0	0	0	0	0	0	1.45421	0	1.43529	0	1.32258	1.31533	1.30537	0	0	0	0	0	0	0	0	0	0	0	1.44295	0	0	0	0	1.77226	10.048
560	WNK3	0	0	0	0	0	0	0	0	1.45421	0	1.43529	0	0	0	0	0	0	0	0	0	0	0	0	0	0	0	0	0	0	0	0	0	2.8895
561	WNK5	0	0	0	0	0	0	0	0	1.45421	0	1.43529	0	0	0	0	0	0	0	0	0	0	0	0	0	0	0	0	0	0	0	0	0	2.8895
562	WPP1	0	0	0	0	1.82733	1.64549	0	0	1.45421	0	1.43529	0	1.32258	1.31533	1.30537	0	0	1.66766	0	1.98767	0	0	0	1.4969	0	0	0	0	1.58665	0	0	0	17.0445
563	WRKY12	0	0	0	0	0	0	0	0	0	0	0	0	1.32258	1.31533	1.30537	0	0	0	0	0	0	0	0	0	0	0	0	0	0	0	0	0	3.94328
564	WRKY42	0	0	0	0	0	0	0	0	0	0	0	0	1.32258	1.31533	1.30537	0	0	0	0	0	0	0	0	0	0	0	0	0	0	0	0	0	3.94328
565	WRKY61	0	0	0	0	0	0	0	0	0	0	0	0	1.32258	1.31533	1.30537	0	0	0	0	0	0	0	0	0	0	0	0	0	0	0	0	0	3.94328
566	WRKY8	0	0	0	0	0	0	0	0	0	0	0	0	1.32258	1.31533	1.30537	0	0	0	0	0	0	0	0	0	0	0	0	0	0	0	0	0	3.94328
567	XDH2	0	0	0	0	0	0	0	0	1.45421	0	1.43529	0	0	0	0	0	0	0	0	0	0	0	0	0	0	0	0	0	0	0	0	0	2.8895
568	XI-B	0	0	0	0	0	0	0	0	0	0	0	0	0	0	0	0	0	0	0	0	0	0	0	0	0	0	0	0	0	0	0	0	0
569	XI-E	0	0	0	0	0	0	0	0	0	0	0	0	0	0	0	0	0	0	0	0	0	0	0	0	0	0	0	0	0	0	0	0	0
570	XTH29	0	0	0	0	0	0	0	0	0	1.8495	0	0	0	0	0	0	0	0	0	0	0	0	1.93708	0	0	0	0	0	0	1.49964	0	0	5.28623
571	YLMG1-1	0	0	1.93915	1.87601	1.82733	1.64549	0	0	1.45421	0	1.43529	0	1.32258	1.31533	1.30537	0	0	0	0	0	0	0	0	0	0	1.57792	1.44295	0	0	0	0	0	17.1416
572	YSL5	0	0	1.93915	1.87601	1.82733	1.64549	0	0	0	1.8495	0	1.7927	0	0	0	0	0	0	0	0	0	0	0	0	0	0	0	0	0	0	0	0	10.9302
