# Supplementary material for: Transcriptome analysis of mulberry (Morus alba L.) leaves to identify differentially expressed genes associated with post-harvest shelf-life elongation
Source: Sci Rep. 2022 Oct 28;12:18195. doi: 10.1038/s41598-022-21828-7 (PMC9616847; doi:10.1038/s41598-022-21828-7)
Supplement: Supplementary file 33 — Supplementary Information 13. [file 41598_2022_21828_MOESM33_ESM.xlsx]

## Sheet: STRING Down Regulated MF1
#term ID	term description	observed gene count	background gene count	false discovery rate	matching proteins in your network (IDs)	matching proteins in your network (labels)
GO:0003824	catalytic activity	277	7239	6.32e-26	AT1G01050.1,AT1G01950.3,AT1G02640.1,AT1G03980.1,AT1G04160.1,AT1G05620.1,AT1G06020.1,AT1G06290.1,AT1G07430.1,AT1G08065.1,AT1G08250.1,AT1G08570.1,AT1G08910.1,AT1G09350.1,AT1G10170.1,AT1G10670.3,AT1G11050.1,AT1G11340.1,AT1G12010.1,AT1G12240.1,AT1G13110.1,AT1G14550.1,AT1G14700.1,AT1G14860.1,AT1G15710.1,AT1G16130.1,AT1G16440.1,AT1G16780.1,AT1G17050.1,AT1G17550.1,AT1G17650.1,AT1G17745.2,AT1G18500.1,AT1…	4CL2,A/N-InvA,ABCB2,ABCB7,ABCC8,ABCG15,ABCG21,ABCG33,ACA5,ACHT4,ACLA-1,ACO3,ACS1,ACX3,ADT6,AFC1,AGT3,AIM1,ALDH2B4,AMY2,APK2B,APS3,ARA1,ARK2,ASB1,ASP2,ASPGA1,AT1G06020,AT1G11050,AT1G11340,AT1G12010,AT1G14550,AT1G15710,AT1G21400,AT1G26420,AT1G29630,AT1G30710,AT1G30760,AT1G34060,AT1G34300,AT1G35710,AT1G48490,AT1G53430,AT1G54220,AT1G56130,AT1G62290,AT1G62660,AT1G63340,AT1G70680,AT1G71810,AT1G74770,AT…
GO:0043167	ion binding	205	5070	1.12e-19	AT1G01050.1,AT1G01950.3,AT1G03960.1,AT1G03980.1,AT1G04160.1,AT1G06020.1,AT1G06290.1,AT1G07430.1,AT1G08065.1,AT1G08910.1,AT1G09350.1,AT1G10170.1,AT1G10670.3,AT1G11050.1,AT1G11340.1,AT1G12010.1,AT1G13110.1,AT1G14550.1,AT1G14700.1,AT1G14860.1,AT1G15500.1,AT1G16130.1,AT1G16440.1,AT1G16780.1,AT1G17050.1,AT1G17550.1,AT1G21400.1,AT1G22990.1,AT1G26420.1,AT1G29630.2,AT1G30710.1,AT1G30760.1,AT1G30810.1,AT1…	4CL2,ABCB2,ABCB7,ABCC8,ABCG15,ABCG21,ABCG33,ACA5,ACLA-1,ACO3,ACR3,ACS1,ACX3,AFC1,AGT3,ALDH2B4,AMY2,ANNAT7,APK2B,APS3,ARA1,ARF3,ARK2,ASP2,AT1G03960,AT1G06020,AT1G11050,AT1G11340,AT1G12010,AT1G14550,AT1G21400,AT1G26420,AT1G29630,AT1G30710,AT1G30760,AT1G34300,AT1G35710,AT1G48490,AT1G53430,AT1G56130,AT1G63340,AT1G63950,AT1G70680,AT1G71810,AT1G74770,AT2G18620,AT2G20110,AT2G38920,AT2G42100,AT2G42350,AT…
GO:0005488	binding	282	8611	2.47e-16	AT1G01050.1,AT1G01950.3,AT1G03040.1,AT1G03960.1,AT1G03980.1,AT1G04160.1,AT1G06020.1,AT1G06290.1,AT1G07430.1,AT1G07530.1,AT1G08065.1,AT1G08910.1,AT1G08970.4,AT1G09350.1,AT1G10170.1,AT1G10670.3,AT1G11050.1,AT1G11340.1,AT1G12010.1,AT1G12710.1,AT1G13110.1,AT1G14550.1,AT1G14700.1,AT1G14860.1,AT1G15500.1,AT1G16130.1,AT1G16440.1,AT1G16780.1,AT1G17050.1,AT1G17550.1,AT1G17650.1,AT1G17745.2,AT1G18860.1,AT1…	4CL2,ABCB2,ABCB7,ABCC8,ABCG15,ABCG21,ABCG33,ACA5,ACLA-1,ACO3,ACR3,ACS1,ACX3,AFC1,AGL19,AGT3,AKR2B,ALDH2B4,AMY2,ANNAT7,AP1,APK2B,APS3,ARA1,ARF10,ARF3,ARK2,ASP2,AT1G03040,AT1G03960,AT1G06020,AT1G11050,AT1G11340,AT1G12010,AT1G14550,AT1G19715,AT1G21400,AT1G26420,AT1G29630,AT1G30710,AT1G30760,AT1G34300,AT1G35710,AT1G48490,AT1G53430,AT1G56130,AT1G59660,AT1G63340,AT1G63950,AT1G68920,AT1G70680,AT1G71810,…
GO:0016740	transferase activity	126	2850	1.91e-13	AT1G03980.1,AT1G05620.1,AT1G06020.1,AT1G08910.1,AT1G09350.1,AT1G10170.1,AT1G10670.3,AT1G11050.1,AT1G11340.1,AT1G16130.1,AT1G16440.1,AT1G17050.1,AT1G18500.1,AT1G22380.1,AT1G22400.1,AT1G23870.1,AT1G29340.1,AT1G32380.1,AT1G34060.1,AT1G34300.1,AT1G35710.1,AT1G48490.2,AT1G53430.1,AT1G54220.1,AT1G55740.1,AT1G55920.1,AT1G56130.1,AT1G56600.1,AT1G60940.1,AT1G63800.1,AT1G66160.1,AT1G66340.1,AT1G70290.1,AT1…	ACLA-1,AFC1,AGT3,APK2B,APS3,ARA1,ASP2,AT1G06020,AT1G11050,AT1G11340,AT1G34060,AT1G34300,AT1G35710,AT1G48490,AT1G53430,AT1G54220,AT1G56130,AT1G71810,AT1G77060,AT2G18620,AT2G38920,AT2G42350,AT2G45750,AT3G07620,AT3G23300,AT3G30300,AT3G49060,AT3G53380,AT3G53810,AT3G54100,AT4G18030,AT4G22390,AT4G24530,AT4G27290,AT4G27880,AT4G30370,AT4G31250,AT5G04060,AT5G09800,AT5G15710,AT5G20260,AT5G22920,AT5G35580,A…
GO:0036094	small molecule binding	117	2633	1.38e-12	AT1G01950.3,AT1G04160.1,AT1G06020.1,AT1G06290.1,AT1G10670.3,AT1G11050.1,AT1G11340.1,AT1G12010.1,AT1G15500.1,AT1G16130.1,AT1G16440.1,AT1G17650.1,AT1G17745.2,AT1G26420.1,AT1G30710.1,AT1G30760.1,AT1G32380.1,AT1G34300.1,AT1G35710.1,AT1G48490.2,AT1G53430.1,AT1G54560.1,AT1G56130.1,AT1G59610.1,AT1G60940.1,AT1G63340.1,AT1G63440.1,AT1G63800.1,AT1G66340.1,AT1G71810.1,AT1G73670.1,AT1G76990.3,AT1G80600.1,AT2…	4CL2,ABCB2,ABCB7,ABCC8,ABCG15,ABCG21,ABCG33,ACLA-1,ACO3,ACR3,ACS1,ACX3,AFC1,AGT3,ALDH2B4,APK2B,APS3,ARA1,ARF3,ARK2,ASP2,AT1G06020,AT1G11050,AT1G11340,AT1G12010,AT1G26420,AT1G30710,AT1G30760,AT1G34300,AT1G35710,AT1G48490,AT1G53430,AT1G56130,AT1G63340,AT1G71810,AT2G42100,AT3G07690,AT3G14460,AT3G28580,AT3G49060,AT3G53380,AT3G53810,AT3G63380,AT4G27290,AT4G31250,AT4G33070,AT5G05320,AT5G35580,AT5G44360…
GO:0043168	anion binding	117	2629	1.38e-12	AT1G01950.3,AT1G04160.1,AT1G06020.1,AT1G06290.1,AT1G10670.3,AT1G11050.1,AT1G11340.1,AT1G12010.1,AT1G15500.1,AT1G16130.1,AT1G16440.1,AT1G26420.1,AT1G30710.1,AT1G30760.1,AT1G32380.1,AT1G34300.1,AT1G35710.1,AT1G48490.2,AT1G53430.1,AT1G54560.1,AT1G56130.1,AT1G59610.1,AT1G60940.1,AT1G63340.1,AT1G63440.1,AT1G63800.1,AT1G66340.1,AT1G71810.1,AT1G73670.1,AT1G76990.3,AT1G80600.1,AT2G02010.1,AT2G02800.1,AT2…	4CL2,ABCB2,ABCB7,ABCC8,ABCG15,ABCG21,ABCG33,ACLA-1,ACO3,ACR3,ACS1,ACX3,AFC1,AGT3,ALDH2B4,ANNAT7,APK2B,APS3,ARA1,ARF3,ARK2,ASP2,AT1G06020,AT1G11050,AT1G11340,AT1G12010,AT1G26420,AT1G30710,AT1G30760,AT1G34300,AT1G35710,AT1G48490,AT1G53430,AT1G56130,AT1G63340,AT1G71810,AT2G42100,AT3G14460,AT3G28580,AT3G49060,AT3G53380,AT3G53810,AT3G63380,AT4G27290,AT4G31250,AT4G33070,AT5G05320,AT5G35580,AT5G44360,AT…
GO:0008144	drug binding	93	2074	6.37e-10	AT1G01950.3,AT1G04160.1,AT1G06020.1,AT1G10670.3,AT1G11050.1,AT1G11340.1,AT1G15500.1,AT1G16130.1,AT1G16440.1,AT1G32380.1,AT1G34300.1,AT1G35710.1,AT1G48490.2,AT1G53430.1,AT1G54560.1,AT1G56130.1,AT1G60940.1,AT1G63440.1,AT1G63800.1,AT1G66340.1,AT1G71810.1,AT1G73670.1,AT1G80600.1,AT2G02010.1,AT2G02800.1,AT2G05710.1,AT2G18960.1,AT2G19190.1,AT2G24850.1,AT2G37280.1,AT2G38400.2,AT2G42100.1,AT2G43590.1,AT2…	4CL2,ABCB2,ABCB7,ABCC8,ABCG15,ABCG21,ABCG33,ACLA-1,ACO3,ACS1,AFC1,AGT3,ALDH2B4,APK2B,APS3,ARA1,ARK2,ASP2,AT1G06020,AT1G11050,AT1G11340,AT1G34300,AT1G35710,AT1G48490,AT1G53430,AT1G56130,AT1G71810,AT2G42100,AT2G43590,AT3G14460,AT3G28580,AT3G49060,AT3G53380,AT3G53810,AT3G63380,AT4G27290,AT4G31250,AT5G35580,AT5G65600,AT5G66790,ATCS,ATNTT2,BAM3,BSK5,CIPK2,CLPC1,CTR1,D6PK,EDA36,EFR,EIN4,ETR1,FAB1B,FRK1…
GO:0000166	nucleotide binding	102	2461	3.67e-09	AT1G01950.3,AT1G04160.1,AT1G06020.1,AT1G06290.1,AT1G10670.3,AT1G11050.1,AT1G11340.1,AT1G15500.1,AT1G16130.1,AT1G16440.1,AT1G17650.1,AT1G17745.2,AT1G26420.1,AT1G30710.1,AT1G30760.1,AT1G32380.1,AT1G34300.1,AT1G35710.1,AT1G48490.2,AT1G53430.1,AT1G54560.1,AT1G56130.1,AT1G59610.1,AT1G60940.1,AT1G63340.1,AT1G63440.1,AT1G63800.1,AT1G66340.1,AT1G71810.1,AT1G73670.1,AT2G02800.1,AT2G05710.1,AT2G17370.1,AT2…	4CL2,ABCB2,ABCB7,ABCC8,ABCG15,ABCG21,ABCG33,ACLA-1,ACO3,ACX3,AFC1,ALDH2B4,APK2B,APS3,ARA1,ARF3,ARK2,AT1G06020,AT1G11050,AT1G11340,AT1G26420,AT1G30710,AT1G30760,AT1G34300,AT1G35710,AT1G48490,AT1G53430,AT1G56130,AT1G63340,AT1G71810,AT2G42100,AT3G07690,AT3G14460,AT3G28580,AT3G49060,AT3G53380,AT3G53810,AT3G63380,AT4G27290,AT4G31250,AT5G05320,AT5G35580,AT5G44360,AT5G44440,AT5G65600,AT5G66790,ATCS,ATNT…
GO:0022857	transmembrane transporter activity	57	1047	1.16e-08	AT1G01790.1,AT1G07430.1,AT1G08230.2,AT1G15500.1,AT1G16780.1,AT1G27080.1,AT1G43650.1,AT1G59740.1,AT1G63440.1,AT1G70300.1,AT1G74810.1,AT1G77380.1,AT2G17500.2,AT2G18960.1,AT2G26690.1,AT2G26975.1,AT2G36830.1,AT2G37280.1,AT2G38330.1,AT2G39510.1,AT2G45960.3,AT3G05030.1,AT3G15990.1,AT3G17650.1,AT3G21090.1,AT3G21250.2,AT3G23430.1,AT3G25620.2,AT3G27170.1,AT3G46980.3,AT3G48740.1,AT3G48850.1,AT3G54700.1,AT3…	AAP3,ABCB2,ABCB7,ABCC8,ABCG15,ABCG21,ABCG33,AT1G08230,AT1G59740,AT2G17500,AT2G26690,AT2G38330,AT3G63380,AT5G15240,AT5G33280,AT5G38820,AT5G52450,ATNTT2,ATPUP13,AZG2,BOR5,CHX18,CLC-B,CNGC4,COPT6,GAMMA-TIP,GORK,GPT1,HA1,HA2,HAI2,HMA5,KEA1,KUP6,NHX2,NLM1,NRT1.6,NRT1.8,OPT6,PHO1,PHT1;7,PHT3;2,PHT4;3,PIP1B,RAN1,STP7,SULTR3;2,SULTR3;4,SWEET11,SWEET3,UCP2,UMAMIT14,UMAMIT17,UMAMIT22,UMAMIT33,VHP2;2,YSL5
GO:0097159	organic cyclic compound binding	187	5841	1.65e-08	AT1G01950.3,AT1G03040.1,AT1G04160.1,AT1G06020.1,AT1G06290.1,AT1G07530.1,AT1G08970.4,AT1G10170.1,AT1G10670.3,AT1G11050.1,AT1G11340.1,AT1G13110.1,AT1G14550.1,AT1G15500.1,AT1G16130.1,AT1G16440.1,AT1G17650.1,AT1G17745.2,AT1G18860.1,AT1G19350.3,AT1G21450.1,AT1G22760.1,AT1G26310.1,AT1G26420.1,AT1G26820.1,AT1G29630.2,AT1G30710.1,AT1G30760.1,AT1G30810.1,AT1G32380.1,AT1G34300.1,AT1G35710.1,AT1G43700.1,AT1…	4CL2,ABCB2,ABCB7,ABCC8,ABCG15,ABCG21,ABCG33,ACLA-1,ACO3,ACS1,ACX3,AFC1,AGL19,AGT3,ALDH2B4,AP1,APK2B,APS3,ARA1,ARF10,ARF3,ARK2,ASP2,AT1G03040,AT1G06020,AT1G11050,AT1G11340,AT1G14550,AT1G26420,AT1G29630,AT1G30710,AT1G30760,AT1G34300,AT1G35710,AT1G48490,AT1G53430,AT1G56130,AT1G59660,AT1G63340,AT1G68920,AT1G71810,AT2G33710,AT2G42100,AT3G07690,AT3G14460,AT3G24870,AT3G28580,AT3G49060,AT3G50650,AT3G5338…
GO:1901363	heterocyclic compound binding	187	5835	1.65e-08	AT1G01950.3,AT1G03040.1,AT1G04160.1,AT1G06020.1,AT1G06290.1,AT1G07530.1,AT1G08970.4,AT1G10170.1,AT1G10670.3,AT1G11050.1,AT1G11340.1,AT1G13110.1,AT1G14550.1,AT1G15500.1,AT1G16130.1,AT1G16440.1,AT1G17650.1,AT1G17745.2,AT1G18860.1,AT1G19350.3,AT1G21450.1,AT1G22760.1,AT1G26310.1,AT1G26420.1,AT1G26820.1,AT1G29630.2,AT1G30710.1,AT1G30760.1,AT1G30810.1,AT1G32380.1,AT1G34300.1,AT1G35710.1,AT1G43700.1,AT1…	4CL2,ABCB2,ABCB7,ABCC8,ABCG15,ABCG21,ABCG33,ACLA-1,ACO3,ACS1,ACX3,AFC1,AGL19,AGT3,ALDH2B4,AP1,APK2B,APS3,ARA1,ARF10,ARF3,ARK2,ASP2,AT1G03040,AT1G06020,AT1G11050,AT1G11340,AT1G14550,AT1G26420,AT1G29630,AT1G30710,AT1G30760,AT1G34300,AT1G35710,AT1G48490,AT1G53430,AT1G56130,AT1G59660,AT1G63340,AT1G68920,AT1G71810,AT2G33710,AT2G42100,AT3G07690,AT3G14460,AT3G24870,AT3G28580,AT3G49060,AT3G50650,AT3G5338…
GO:0046872	metal ion binding	112	2940	2.72e-08	AT1G01050.1,AT1G03960.1,AT1G03980.1,AT1G07430.1,AT1G08065.1,AT1G08910.1,AT1G09350.1,AT1G10170.1,AT1G12010.1,AT1G13110.1,AT1G14550.1,AT1G14700.1,AT1G14860.1,AT1G16130.1,AT1G16780.1,AT1G17050.1,AT1G17550.1,AT1G21400.1,AT1G22990.1,AT1G29630.2,AT1G30810.1,AT1G31190.1,AT1G32380.1,AT1G48490.2,AT1G51700.1,AT1G51760.1,AT1G56600.1,AT1G58180.2,AT1G63440.1,AT1G63950.1,AT1G66340.1,AT1G70680.1,AT1G73680.2,AT1…	ACA5,ACO3,AMY2,ANNAT7,ASP2,AT1G03960,AT1G12010,AT1G14550,AT1G21400,AT1G29630,AT1G48490,AT1G63950,AT1G70680,AT1G74770,AT2G18620,AT2G20110,AT2G38920,AT2G42350,AT3G02630,AT3G06270,AT3G20280,AT3G25600,AT3G61400,AT3G63380,AT4G27880,AT4G29610,AT4G30370,AT4G33070,AT4G36860,AT5G01050,AT5G04170,AT5G22920,AT5G38100,AT5G39160,ATCS,BBX30,BBX31,BCA6,BT5,C2,CBL3,CEF,COL9,CYP710A2,CYP71A22,CYP71B11,CYP71B35,CYP…
GO:0050662	coenzyme binding	31	386	3.64e-08	AT1G06290.1,AT1G12010.1,AT1G17650.1,AT1G17745.2,AT1G26420.1,AT1G30710.1,AT1G30760.1,AT1G63340.1,AT1G80600.1,AT2G02010.1,AT2G17370.1,AT2G22830.1,AT2G24850.1,AT2G38400.2,AT2G47650.2,AT3G01120.1,AT3G07690.1,AT3G10050.1,AT3G17240.1,AT3G30775.1,AT3G52880.2,AT3G54660.1,AT3G61510.1,AT4G13890.1,AT4G33070.1,AT4G34900.1,AT5G05320.1,AT5G17330.1,AT5G19550.1,AT5G44360.1,AT5G44440.1	ACS1,ACX3,AGT3,ASP2,AT1G12010,AT1G26420,AT1G30710,AT1G30760,AT1G63340,AT3G07690,AT4G33070,AT5G05320,AT5G44360,AT5G44440,EDA36,ERD5,GAD,GAD4,GLYR2,GR,HMG2,MDAR1,MTO1,OMR1,PGDH,SQE2,TAT3,UXS4,WIN1,XDH2,mtLPD2
GO:0005215	transporter activity	58	1138	5.22e-08	AT1G01790.1,AT1G07430.1,AT1G08230.2,AT1G15500.1,AT1G16780.1,AT1G27080.1,AT1G43650.1,AT1G59740.1,AT1G63440.1,AT1G70300.1,AT1G74810.1,AT1G77380.1,AT2G17500.2,AT2G18960.1,AT2G26690.1,AT2G26975.1,AT2G36830.1,AT2G37280.1,AT2G38330.1,AT2G39510.1,AT2G45960.3,AT3G05030.1,AT3G15990.1,AT3G17650.1,AT3G21090.1,AT3G21250.2,AT3G23430.1,AT3G25620.2,AT3G27170.1,AT3G46980.3,AT3G48740.1,AT3G48850.1,AT3G54700.1,AT3…	AAP3,ABCB2,ABCB7,ABCC8,ABCG15,ABCG21,ABCG33,AT1G08230,AT1G59740,AT2G17500,AT2G26690,AT2G38330,AT3G63380,AT4G39670,AT5G15240,AT5G33280,AT5G38820,AT5G52450,ATNTT2,ATPUP13,AZG2,BOR5,CHX18,CLC-B,CNGC4,COPT6,GAMMA-TIP,GORK,GPT1,HA1,HA2,HAI2,HMA5,KEA1,KUP6,NHX2,NLM1,NRT1.6,NRT1.8,OPT6,PHO1,PHT1;7,PHT3;2,PHT4;3,PIP1B,RAN1,STP7,SULTR3;2,SULTR3;4,SWEET11,SWEET3,UCP2,UMAMIT14,UMAMIT17,UMAMIT22,UMAMIT33,VHP…
GO:0140096	catalytic activity, acting on a protein	84	2016	9.67e-08	AT1G03980.1,AT1G07430.1,AT1G08910.1,AT1G11050.1,AT1G11340.1,AT1G16130.1,AT1G16440.1,AT1G17550.1,AT1G29340.1,AT1G30810.1,AT1G34300.1,AT1G35710.1,AT1G48490.2,AT1G53430.1,AT1G54220.1,AT1G56130.1,AT1G56560.1,AT1G60940.1,AT1G62290.1,AT1G63800.1,AT1G66160.1,AT1G66340.1,AT1G70320.1,AT1G71810.1,AT1G73670.1,AT1G78660.3,AT2G02800.1,AT2G17730.2,AT2G19190.1,AT2G22680.1,AT2G30440.1,AT2G30580.1,AT2G38920.1,AT2…	A/N-InvA,AFC1,APK2B,ASPGA1,AT1G11050,AT1G11340,AT1G34300,AT1G35710,AT1G48490,AT1G53430,AT1G54220,AT1G56130,AT1G62290,AT1G71810,AT2G38920,AT2G42350,AT3G06270,AT3G49060,AT3G53380,AT3G53810,AT4G22390,AT4G27290,AT4G27880,AT4G30370,AT4G31250,AT5G04170,AT5G09800,AT5G15710,AT5G35580,AT5G41060,AT5G65600,AT5G66790,ATE2,BAM3,BSK5,CIPK2,CLPC1,CMPG1,CTR1,D6PK,DRIP2,EFR,EIN4,EMB3001,ETR1,FRK1,GGH1,GRH1,HAB2,H…
GO:0048037	cofactor binding	47	860	2.51e-07	AT1G06290.1,AT1G12010.1,AT1G13110.1,AT1G14550.1,AT1G17650.1,AT1G17745.2,AT1G26420.1,AT1G30710.1,AT1G30760.1,AT1G63340.1,AT1G73680.2,AT1G80600.1,AT2G02010.1,AT2G05710.1,AT2G15620.1,AT2G17370.1,AT2G21970.1,AT2G22830.1,AT2G24850.1,AT2G34490.1,AT2G38400.2,AT2G40890.1,AT2G45560.1,AT2G46660.1,AT2G47650.2,AT3G01120.1,AT3G07690.1,AT3G10050.1,AT3G14690.1,AT3G17240.1,AT3G26310.1,AT3G30775.1,AT3G48310.1,AT3…	ACO3,ACS1,ACX3,AGT3,ASP2,AT1G12010,AT1G14550,AT1G26420,AT1G30710,AT1G30760,AT1G63340,AT3G07690,AT4G33070,AT5G05320,AT5G44360,AT5G44440,At2g21970,CYP710A2,CYP71A22,CYP71B11,CYP71B35,CYP71B7,CYP72A15,CYP76C1,CYP78A6,CYP84A4,CYP98A3,DOX2,EDA36,ERD5,GAD,GAD4,GLYR2,GR,HMG2,MDAR1,MTO1,NIR1,OMR1,PA2,PGDH,SQE2,TAT3,UXS4,WIN1,XDH2,mtLPD2
GO:0005524	ATP binding	79	1939	6.64e-07	AT1G01950.3,AT1G04160.1,AT1G06020.1,AT1G10670.3,AT1G11050.1,AT1G11340.1,AT1G15500.1,AT1G16130.1,AT1G16440.1,AT1G32380.1,AT1G34300.1,AT1G35710.1,AT1G48490.2,AT1G53430.1,AT1G54560.1,AT1G56130.1,AT1G60940.1,AT1G63440.1,AT1G63800.1,AT1G66340.1,AT1G71810.1,AT1G73670.1,AT2G02800.1,AT2G05710.1,AT2G18960.1,AT2G19190.1,AT2G37280.1,AT2G42100.1,AT2G44350.2,AT3G04530.1,AT3G04580.1,AT3G14270.1,AT3G14460.1,AT3…	4CL2,ABCB2,ABCB7,ABCC8,ABCG15,ABCG21,ABCG33,ACLA-1,ACO3,AFC1,ALDH2B4,APK2B,APS3,ARA1,ARK2,AT1G06020,AT1G11050,AT1G11340,AT1G34300,AT1G35710,AT1G48490,AT1G53430,AT1G56130,AT1G71810,AT2G42100,AT3G14460,AT3G28580,AT3G49060,AT3G53380,AT3G53810,AT3G63380,AT4G27290,AT4G31250,AT5G35580,AT5G65600,AT5G66790,ATCS,ATNTT2,BAM3,BSK5,CIPK2,CLPC1,CTR1,D6PK,EFR,EIN4,ETR1,FAB1B,FRK1,GR,HA1,HA2,HMA5,HSC70-1,IKU2,I…
GO:0032559	adenyl ribonucleotide binding	80	1971	6.64e-07	AT1G01950.3,AT1G04160.1,AT1G06020.1,AT1G10670.3,AT1G11050.1,AT1G11340.1,AT1G15500.1,AT1G16130.1,AT1G16440.1,AT1G32380.1,AT1G34300.1,AT1G35710.1,AT1G48490.2,AT1G53430.1,AT1G54560.1,AT1G56130.1,AT1G60940.1,AT1G63440.1,AT1G63800.1,AT1G66340.1,AT1G71810.1,AT1G73670.1,AT2G02800.1,AT2G05710.1,AT2G18960.1,AT2G19190.1,AT2G37280.1,AT2G42100.1,AT2G44350.2,AT3G04530.1,AT3G04580.1,AT3G14270.1,AT3G14460.1,AT3…	4CL2,ABCB2,ABCB7,ABCC8,ABCG15,ABCG21,ABCG33,ACLA-1,ACO3,AFC1,ALDH2B4,APK2B,APS3,ARA1,ARK2,AT1G06020,AT1G11050,AT1G11340,AT1G34300,AT1G35710,AT1G48490,AT1G53430,AT1G56130,AT1G71810,AT2G42100,AT3G14460,AT3G28580,AT3G49060,AT3G53380,AT3G53810,AT3G63380,AT4G27290,AT4G31250,AT5G35580,AT5G65600,AT5G66790,ATCS,ATNTT2,BAM3,BSK5,CIPK2,CLPC1,CNGC4,CTR1,D6PK,EFR,EIN4,ETR1,FAB1B,FRK1,GR,HA1,HA2,HMA5,HSC70-1,…
GO:0097367	carbohydrate derivative binding	87	2233	7.62e-07	AT1G01950.3,AT1G04160.1,AT1G06020.1,AT1G10670.3,AT1G11050.1,AT1G11340.1,AT1G15500.1,AT1G16130.1,AT1G16440.1,AT1G32380.1,AT1G34300.1,AT1G35710.1,AT1G48490.2,AT1G53430.1,AT1G54560.1,AT1G56130.1,AT1G59610.1,AT1G60940.1,AT1G63440.1,AT1G63800.1,AT1G66340.1,AT1G71810.1,AT1G73670.1,AT2G02800.1,AT2G05710.1,AT2G18960.1,AT2G19190.1,AT2G22290.1,AT2G24765.1,AT2G37280.1,AT2G42100.1,AT2G43590.1,AT2G44350.2,AT2…	4CL2,ABCB2,ABCB7,ABCC8,ABCG15,ABCG21,ABCG33,ACLA-1,ACO3,AFC1,ALDH2B4,APK2B,APS3,ARA1,ARF3,ARK2,AT1G06020,AT1G11050,AT1G11340,AT1G34300,AT1G35710,AT1G48490,AT1G53430,AT1G56130,AT1G71810,AT2G42100,AT2G43590,AT3G14460,AT3G28580,AT3G49060,AT3G53380,AT3G53810,AT3G63380,AT4G27290,AT4G31250,AT5G35580,AT5G65600,AT5G66790,ATCS,ATNTT2,BAM3,BSK5,CIPK2,CLPC1,CNGC4,CTR1,D6PK,DL1D,DL3,EFR,EIN4,ETR1,FAB1B,FRK1,…
GO:0032555	purine ribonucleotide binding	85	2179	1.03e-06	AT1G01950.3,AT1G04160.1,AT1G06020.1,AT1G10670.3,AT1G11050.1,AT1G11340.1,AT1G15500.1,AT1G16130.1,AT1G16440.1,AT1G32380.1,AT1G34300.1,AT1G35710.1,AT1G48490.2,AT1G53430.1,AT1G54560.1,AT1G56130.1,AT1G59610.1,AT1G60940.1,AT1G63440.1,AT1G63800.1,AT1G66340.1,AT1G71810.1,AT1G73670.1,AT2G02800.1,AT2G05710.1,AT2G18960.1,AT2G19190.1,AT2G22290.1,AT2G24765.1,AT2G37280.1,AT2G42100.1,AT2G44350.2,AT2G44590.3,AT3…	4CL2,ABCB2,ABCB7,ABCC8,ABCG15,ABCG21,ABCG33,ACLA-1,ACO3,AFC1,ALDH2B4,APK2B,APS3,ARA1,ARF3,ARK2,AT1G06020,AT1G11050,AT1G11340,AT1G34300,AT1G35710,AT1G48490,AT1G53430,AT1G56130,AT1G71810,AT2G42100,AT3G14460,AT3G28580,AT3G49060,AT3G53380,AT3G53810,AT3G63380,AT4G27290,AT4G31250,AT5G35580,AT5G65600,AT5G66790,ATCS,ATNTT2,BAM3,BSK5,CIPK2,CLPC1,CNGC4,CTR1,D6PK,DL1D,DL3,EFR,EIN4,ETR1,FAB1B,FRK1,GR,HA1,HA2…
GO:0035639	purine ribonucleoside triphosphate binding	84	2147	1.03e-06	AT1G01950.3,AT1G04160.1,AT1G06020.1,AT1G10670.3,AT1G11050.1,AT1G11340.1,AT1G15500.1,AT1G16130.1,AT1G16440.1,AT1G32380.1,AT1G34300.1,AT1G35710.1,AT1G48490.2,AT1G53430.1,AT1G54560.1,AT1G56130.1,AT1G59610.1,AT1G60940.1,AT1G63440.1,AT1G63800.1,AT1G66340.1,AT1G71810.1,AT1G73670.1,AT2G02800.1,AT2G05710.1,AT2G18960.1,AT2G19190.1,AT2G22290.1,AT2G24765.1,AT2G37280.1,AT2G42100.1,AT2G44350.2,AT2G44590.3,AT3…	4CL2,ABCB2,ABCB7,ABCC8,ABCG15,ABCG21,ABCG33,ACLA-1,ACO3,AFC1,ALDH2B4,APK2B,APS3,ARA1,ARF3,ARK2,AT1G06020,AT1G11050,AT1G11340,AT1G34300,AT1G35710,AT1G48490,AT1G53430,AT1G56130,AT1G71810,AT2G42100,AT3G14460,AT3G28580,AT3G49060,AT3G53380,AT3G53810,AT3G63380,AT4G27290,AT4G31250,AT5G35580,AT5G65600,AT5G66790,ATCS,ATNTT2,BAM3,BSK5,CIPK2,CLPC1,CTR1,D6PK,DL1D,DL3,EFR,EIN4,ETR1,FAB1B,FRK1,GR,HA1,HA2,HMA5,…
GO:0016491	oxidoreductase activity	56	1201	1.19e-06	AT1G06290.1,AT1G08570.1,AT1G12010.1,AT1G13110.1,AT1G14550.1,AT1G15710.1,AT1G17650.1,AT1G17745.2,AT1G21400.1,AT1G26420.1,AT1G30120.1,AT1G30710.1,AT1G30760.1,AT1G30810.1,AT1G63340.1,AT1G70680.1,AT1G73680.2,AT1G80340.1,AT2G15620.1,AT2G17370.1,AT2G19800.1,AT2G22830.1,AT2G29980.1,AT2G34490.1,AT2G40890.1,AT2G45560.1,AT2G46660.1,AT3G02630.1,AT3G07690.1,AT3G14690.1,AT3G17240.1,AT3G22400.1,AT3G26310.1,AT3…	ACHT4,ACX3,AIM1,ALDH2B4,AT1G12010,AT1G14550,AT1G15710,AT1G21400,AT1G26420,AT1G30710,AT1G30760,AT1G63340,AT1G70680,AT3G02630,AT3G07690,AT3G61400,AT5G01050,AT5G05320,AT5G44360,AT5G44440,CYP710A2,CYP71A22,CYP71B11,CYP71B35,CYP71B7,CYP72A15,CYP76C1,CYP78A6,CYP84A4,CYP98A3,DOX2,E1-BETA-1,ERD5,FAD3,GA3OX2,GLYR2,GR,HMG2,JMJ18,LOX5,MDAR1,MIOX2,MIOX4,NAD1C,NIR1,PA2,PGDH,PMSR1,PMSR3,PRR2,REF6,RHD2,SQE2,THY…
GO:0004672	protein kinase activity	42	782	1.67e-06	AT1G11050.1,AT1G11340.1,AT1G16130.1,AT1G16440.1,AT1G34300.1,AT1G35710.1,AT1G48490.2,AT1G53430.1,AT1G56130.1,AT1G60940.1,AT1G66340.1,AT1G71810.1,AT1G73670.1,AT2G02800.1,AT2G19190.1,AT3G04530.1,AT3G04580.1,AT3G19700.1,AT3G48260.1,AT3G49060.1,AT3G50500.2,AT3G51630.1,AT3G53380.1,AT3G53570.1,AT3G53810.1,AT4G00340.1,AT4G20270.1,AT4G21380.1,AT4G27290.1,AT4G31250.1,AT4G35780.1,AT5G03730.1,AT5G07070.1,AT5…	AFC1,APK2B,AT1G11050,AT1G11340,AT1G34300,AT1G35710,AT1G48490,AT1G53430,AT1G56130,AT1G71810,AT3G49060,AT3G53380,AT3G53810,AT4G27290,AT4G31250,AT5G35580,AT5G65600,AT5G66790,BAM3,BSK5,CIPK2,CTR1,D6PK,EFR,EIN4,ETR1,FRK1,IKU2,IRE1-1,KEG,MPK15,NEK3,PPCK2,RHS3,RK3,RLK4,SNRK2.10,SNRK2.2,STY17,WAKL2,WNK3,WNK5
GO:0016773	phosphotransferase activity, alcohol group as acceptor	46	910	2.06e-06	AT1G06020.1,AT1G11050.1,AT1G11340.1,AT1G16130.1,AT1G16440.1,AT1G34300.1,AT1G35710.1,AT1G48490.2,AT1G53430.1,AT1G56130.1,AT1G60940.1,AT1G66340.1,AT1G71810.1,AT1G73670.1,AT2G02800.1,AT2G19190.1,AT3G04530.1,AT3G04580.1,AT3G14270.1,AT3G19700.1,AT3G48260.1,AT3G49060.1,AT3G50500.2,AT3G51630.1,AT3G53380.1,AT3G53570.1,AT3G53810.1,AT4G00340.1,AT4G14680.1,AT4G16130.1,AT4G20270.1,AT4G21380.1,AT4G27290.1,AT4…	AFC1,APK2B,APS3,ARA1,AT1G06020,AT1G11050,AT1G11340,AT1G34300,AT1G35710,AT1G48490,AT1G53430,AT1G56130,AT1G71810,AT3G49060,AT3G53380,AT3G53810,AT4G27290,AT4G31250,AT5G35580,AT5G65600,AT5G66790,BAM3,BSK5,CIPK2,CTR1,D6PK,EFR,EIN4,ETR1,FAB1B,FRK1,IKU2,IRE1-1,KEG,MPK15,NEK3,PPCK2,RHS3,RK3,RLK4,SNRK2.10,SNRK2.2,STY17,WAKL2,WNK3,WNK5
GO:0004674	protein serine/threonine kinase activity	39	712	2.83e-06	AT1G11050.1,AT1G11340.1,AT1G16130.1,AT1G16440.1,AT1G34300.1,AT1G35710.1,AT1G48490.2,AT1G53430.1,AT1G56130.1,AT1G60940.1,AT1G73670.1,AT2G02800.1,AT2G19190.1,AT3G04530.1,AT3G04580.1,AT3G19700.1,AT3G48260.1,AT3G50500.2,AT3G51630.1,AT3G53380.1,AT3G53570.1,AT3G53810.1,AT4G00340.1,AT4G20270.1,AT4G21380.1,AT4G27290.1,AT4G31250.1,AT4G35780.1,AT5G03730.1,AT5G07070.1,AT5G13530.1,AT5G20480.1,AT5G24360.2,AT5…	AFC1,APK2B,AT1G11050,AT1G11340,AT1G34300,AT1G35710,AT1G48490,AT1G53430,AT1G56130,AT3G53380,AT3G53810,AT4G27290,AT4G31250,AT5G35580,AT5G65600,AT5G66790,BAM3,BSK5,CIPK2,CTR1,D6PK,EFR,EIN4,FRK1,IKU2,IRE1-1,KEG,MPK15,NEK3,PPCK2,RHS3,RK3,RLK4,SNRK2.10,SNRK2.2,STY17,WAKL2,WNK3,WNK5
GO:0015318	inorganic molecular entity transmembrane transporter activity	35	597	2.83e-06	AT1G01790.1,AT1G07430.1,AT1G08230.2,AT1G27080.1,AT1G63440.1,AT1G70300.1,AT1G74810.1,AT1G77380.1,AT2G18960.1,AT2G26975.1,AT2G36830.1,AT2G39510.1,AT3G05030.1,AT3G15990.1,AT3G23430.1,AT3G27170.1,AT3G46980.3,AT3G48850.1,AT3G54700.1,AT3G63380.1,AT4G02050.1,AT4G02700.1,AT4G08300.1,AT4G19030.1,AT4G21680.1,AT4G30190.2,AT5G15240.1,AT5G33280.1,AT5G37500.1,AT5G38820.1,AT5G41610.1,AT5G44790.1,AT5G54250.2,AT5…	AAP3,AT1G08230,AT3G63380,AT5G15240,AT5G33280,AT5G38820,BOR5,CHX18,CLC-B,CNGC4,COPT6,GAMMA-TIP,GORK,GPT1,HA1,HA2,HAI2,HMA5,KEA1,KUP6,NHX2,NLM1,NRT1.6,NRT1.8,PHO1,PHT1;7,PHT3;2,PHT4;3,RAN1,STP7,SULTR3;2,SULTR3;4,UCP2,UMAMIT14,UMAMIT17
GO:0016301	kinase activity	48	986	2.83e-06	AT1G06020.1,AT1G11050.1,AT1G11340.1,AT1G16130.1,AT1G16440.1,AT1G32380.1,AT1G34300.1,AT1G35710.1,AT1G48490.2,AT1G53430.1,AT1G56130.1,AT1G60940.1,AT1G66340.1,AT1G71810.1,AT1G73670.1,AT2G02800.1,AT2G19190.1,AT3G04530.1,AT3G04580.1,AT3G14270.1,AT3G19700.1,AT3G48260.1,AT3G49060.1,AT3G50500.2,AT3G51630.1,AT3G53380.1,AT3G53570.1,AT3G53810.1,AT4G00340.1,AT4G14680.1,AT4G16130.1,AT4G20270.1,AT4G21380.1,AT4…	AFC1,APK2B,APS3,ARA1,AT1G06020,AT1G11050,AT1G11340,AT1G34300,AT1G35710,AT1G48490,AT1G53430,AT1G56130,AT1G71810,AT3G49060,AT3G53380,AT3G53810,AT4G27290,AT4G31250,AT5G35580,AT5G65600,AT5G66790,BAM3,BSK5,CIPK2,CTR1,D6PK,EFR,EIN4,ETR1,FAB1B,FRK1,IKU2,IRE1-1,KEG,MPK15,NEK3,PPCK2,PRS2,RHS3,RK3,RLK4,SNRK2.10,SNRK2.2,STY17,UKL4,WAKL2,WNK3,WNK5
GO:0008509	anion transmembrane transporter activity	20	238	8.74e-06	AT1G08230.2,AT1G15500.1,AT1G27080.1,AT1G74810.1,AT1G77380.1,AT2G39510.1,AT3G15990.1,AT3G23430.1,AT3G27170.1,AT3G48850.1,AT3G54700.1,AT4G02700.1,AT4G08300.1,AT4G19030.1,AT4G21680.1,AT5G15240.1,AT5G33280.1,AT5G38820.1,AT5G54800.1,AT5G58970.1	AAP3,AT1G08230,AT5G15240,AT5G33280,AT5G38820,ATNTT2,BOR5,CLC-B,GPT1,NLM1,NRT1.6,NRT1.8,PHO1,PHT1;7,PHT3;2,SULTR3;2,SULTR3;4,UCP2,UMAMIT14,UMAMIT17
GO:0015075	ion transmembrane transporter activity	34	609	1.1e-05	AT1G01790.1,AT1G07430.1,AT1G08230.2,AT1G15500.1,AT1G27080.1,AT1G63440.1,AT1G70300.1,AT1G74810.1,AT1G77380.1,AT2G18960.1,AT2G26975.1,AT2G39510.1,AT3G05030.1,AT3G15990.1,AT3G23430.1,AT3G27170.1,AT3G48850.1,AT3G54700.1,AT3G63380.1,AT4G02050.1,AT4G02700.1,AT4G08300.1,AT4G19030.1,AT4G21680.1,AT4G30190.2,AT5G15240.1,AT5G33280.1,AT5G37500.1,AT5G38820.1,AT5G41610.1,AT5G44790.1,AT5G54250.2,AT5G54800.1,AT5…	AAP3,AT1G08230,AT3G63380,AT5G15240,AT5G33280,AT5G38820,ATNTT2,BOR5,CHX18,CLC-B,CNGC4,COPT6,GORK,GPT1,HA1,HA2,HAI2,HMA5,KEA1,KUP6,NHX2,NLM1,NRT1.6,NRT1.8,PHO1,PHT1;7,PHT3;2,RAN1,STP7,SULTR3;2,SULTR3;4,UCP2,UMAMIT14,UMAMIT17
GO:0016772	transferase activity, transferring phosphorus-containing groups	50	1112	1.35e-05	AT1G06020.1,AT1G11050.1,AT1G11340.1,AT1G16130.1,AT1G16440.1,AT1G32380.1,AT1G34300.1,AT1G35710.1,AT1G48490.2,AT1G53430.1,AT1G56130.1,AT1G60940.1,AT1G66340.1,AT1G71810.1,AT1G73670.1,AT1G77060.1,AT2G02800.1,AT2G19190.1,AT2G32260.1,AT3G04530.1,AT3G04580.1,AT3G14270.1,AT3G19700.1,AT3G48260.1,AT3G49060.1,AT3G50500.2,AT3G51630.1,AT3G53380.1,AT3G53570.1,AT3G53810.1,AT4G00340.1,AT4G14680.1,AT4G16130.1,AT4…	AFC1,APK2B,APS3,ARA1,AT1G06020,AT1G11050,AT1G11340,AT1G34300,AT1G35710,AT1G48490,AT1G53430,AT1G56130,AT1G71810,AT1G77060,AT3G49060,AT3G53380,AT3G53810,AT4G27290,AT4G31250,AT5G35580,AT5G65600,AT5G66790,BAM3,BSK5,CCT1,CIPK2,CTR1,D6PK,EFR,EIN4,ETR1,FAB1B,FRK1,IKU2,IRE1-1,KEG,MPK15,NEK3,PPCK2,PRS2,RHS3,RK3,RLK4,SNRK2.10,SNRK2.2,STY17,UKL4,WAKL2,WNK3,WNK5
GO:0022804	active transmembrane transporter activity	30	508	1.64e-05	AT1G01790.1,AT1G15500.1,AT1G16780.1,AT1G27080.1,AT1G63440.1,AT1G74810.1,AT1G77380.1,AT2G18960.1,AT2G26690.1,AT2G37280.1,AT2G38330.1,AT3G05030.1,AT3G15990.1,AT3G21090.1,AT3G21250.2,AT3G25620.2,AT3G27170.1,AT3G46980.3,AT3G54700.1,AT3G63380.1,AT4G02050.1,AT4G02700.1,AT4G21680.1,AT4G25960.1,AT4G30190.2,AT5G41610.1,AT5G44790.1,AT5G46540.1,AT5G52450.1,AT5G54800.1	AAP3,ABCB2,ABCB7,ABCC8,ABCG15,ABCG21,ABCG33,AT2G26690,AT2G38330,AT3G63380,AT5G52450,ATNTT2,BOR5,CHX18,CLC-B,GPT1,HA1,HA2,HMA5,KEA1,NHX2,NRT1.6,NRT1.8,PHT1;7,PHT4;3,RAN1,STP7,SULTR3;2,SULTR3;4,VHP2;2
GO:0050660	flavin adenine dinucleotide binding	14	130	3.02e-05	AT1G06290.1,AT1G26420.1,AT1G30710.1,AT1G30760.1,AT1G63340.1,AT2G22830.1,AT3G17240.1,AT3G30775.1,AT3G52880.2,AT3G54660.1,AT4G34900.1,AT5G05320.1,AT5G44360.1,AT5G44440.1	ACX3,AT1G26420,AT1G30710,AT1G30760,AT1G63340,AT5G05320,AT5G44360,AT5G44440,ERD5,GR,MDAR1,SQE2,XDH2,mtLPD2
GO:0016798	hydrolase activity, acting on glycosyl bonds	19	279	0.00025	AT1G02640.1,AT1G05620.1,AT1G12240.1,AT1G23210.1,AT1G26560.1,AT1G56560.1,AT1G62660.1,AT1G67830.1,AT1G76130.1,AT2G43590.1,AT2G44450.1,AT3G05820.1,AT3G12500.1,AT3G52600.1,AT3G57270.1,AT3G57520.1,AT4G09740.1,AT4G18990.1,AT4G36360.1	A/N-InvA,AMY2,AT1G62660,AT2G43590,BFRUCT4,BG1,BGAL3,BGLU15,BGLU40,BXL2,CWINV2,FXG1,GH9B14,GH9B6,HCHIB,INVH,SIP2,URH2,XTH29
GO:0004553	hydrolase activity, hydrolyzing O-glycosyl compounds	18	258	0.00031	AT1G02640.1,AT1G12240.1,AT1G23210.1,AT1G26560.1,AT1G56560.1,AT1G62660.1,AT1G67830.1,AT1G76130.1,AT2G43590.1,AT2G44450.1,AT3G05820.1,AT3G12500.1,AT3G52600.1,AT3G57270.1,AT3G57520.1,AT4G09740.1,AT4G18990.1,AT4G36360.1	A/N-InvA,AMY2,AT1G62660,AT2G43590,BFRUCT4,BG1,BGAL3,BGLU15,BGLU40,BXL2,CWINV2,FXG1,GH9B14,GH9B6,HCHIB,INVH,SIP2,XTH29
GO:0015103	inorganic anion transmembrane transporter activity	10	84	0.00039	AT1G27080.1,AT1G74810.1,AT3G15990.1,AT3G23430.1,AT3G27170.1,AT3G48850.1,AT4G02700.1,AT4G19030.1,AT4G21680.1,AT5G33280.1	AT5G33280,BOR5,CLC-B,NLM1,NRT1.6,NRT1.8,PHO1,PHT3;2,SULTR3;2,SULTR3;4
GO:0030170	pyridoxal phosphate binding	10	85	0.00042	AT1G80600.1,AT2G02010.1,AT2G24850.1,AT2G38400.2,AT3G01120.1,AT3G10050.1,AT3G61510.1,AT4G13890.1,AT5G17330.1,AT5G19550.1	ACS1,AGT3,ASP2,EDA36,GAD,GAD4,MTO1,OMR1,TAT3,WIN1
GO:0019842	vitamin binding	12	127	0.00048	AT1G12010.1,AT1G80600.1,AT2G02010.1,AT2G24850.1,AT2G38400.2,AT3G01120.1,AT3G10050.1,AT3G61510.1,AT4G13890.1,AT4G33070.1,AT5G17330.1,AT5G19550.1	ACS1,AGT3,ASP2,AT1G12010,AT4G33070,EDA36,GAD,GAD4,MTO1,OMR1,TAT3,WIN1
GO:0004564	beta-fructofuranosidase activity	5	15	0.00065	AT1G12240.1,AT1G56560.1,AT1G62660.1,AT3G05820.1,AT3G52600.1	A/N-InvA,AT1G62660,BFRUCT4,CWINV2,INVH
GO:0046914	transition metal ion binding	39	933	0.00085	AT1G08065.1,AT1G08910.1,AT1G10170.1,AT1G13110.1,AT1G22990.1,AT1G58180.2,AT1G63440.1,AT1G63950.1,AT1G74770.1,AT1G80010.1,AT1G80600.1,AT2G05710.1,AT2G19800.1,AT2G34490.1,AT2G40890.1,AT2G44350.2,AT2G45560.1,AT2G46660.1,AT3G07650.1,AT3G14690.1,AT3G17240.1,AT3G21890.1,AT3G26310.1,AT3G44340.1,AT3G48310.1,AT3G54660.1,AT4G15248.1,AT4G26260.2,AT4G27880.1,AT4G29610.1,AT4G34900.1,AT4G37610.1,AT5G01050.1,AT5…	ACA5,ACO3,ASP2,AT1G63950,AT1G74770,AT4G27880,AT4G29610,AT5G01050,AT5G22920,AT5G39160,ATCS,BBX30,BBX31,BCA6,BT5,CEF,COL9,CYP710A2,CYP71A22,CYP71B11,CYP71B35,CYP71B7,CYP72A15,CYP76C1,CYP78A6,CYP84A4,CYP98A3,EMB3001,FRS8,GR,HIPP22,HMA5,MIOX2,MIOX4,NFXL1,RAN1,WIN1,XDH2,mtLPD2
GO:0015291	secondary active transmembrane transporter activity	18	304	0.0019	AT1G01790.1,AT1G15500.1,AT1G27080.1,AT1G74810.1,AT1G77380.1,AT2G26690.1,AT2G38330.1,AT3G05030.1,AT3G15990.1,AT3G27170.1,AT3G46980.3,AT3G54700.1,AT4G02050.1,AT4G02700.1,AT4G21680.1,AT5G41610.1,AT5G52450.1,AT5G54800.1	AAP3,AT2G26690,AT2G38330,AT5G52450,ATNTT2,BOR5,CHX18,CLC-B,GPT1,KEA1,NHX2,NRT1.6,NRT1.8,PHT1;7,PHT4;3,STP7,SULTR3;2,SULTR3;4
GO:0030246	carbohydrate binding	18	306	0.002	AT1G11340.1,AT1G12010.1,AT1G12710.1,AT1G16130.1,AT1G19715.3,AT1G33920.1,AT1G34300.1,AT1G78820.1,AT2G02250.1,AT3G53380.1,AT3G53810.1,AT3G57270.1,AT4G00340.1,AT4G16130.1,AT4G21380.1,AT4G27290.1,AT4G36360.1,AT5G65600.1	ARA1,AT1G11340,AT1G12010,AT1G19715,AT1G34300,AT1G78820,AT3G53380,AT3G53810,AT4G27290,AT5G65600,BG1,BGAL3,PP2-A12,PP2-A4,PP2-B2,RK3,RLK4,WAKL2
GO:0005516	calmodulin binding	14	207	0.0028	AT1G04160.1,AT1G11340.1,AT1G34300.1,AT1G54560.1,AT2G02010.1,AT2G39200.1,AT3G04530.1,AT3G63380.1,AT4G00340.1,AT4G27290.1,AT4G33050.2,AT4G37610.1,AT5G17330.1,AT5G54250.2	AT1G11340,AT1G34300,AT3G63380,AT4G27290,BT5,CNGC4,EDA39,GAD,GAD4,MLO12,PPCK2,RLK4,XIB,XIE
GO:0140110	transcription regulator activity	50	1399	0.0032	AT1G03040.1,AT1G07530.1,AT1G08970.4,AT1G10170.1,AT1G18860.1,AT1G19350.3,AT1G21450.1,AT1G26310.1,AT1G30810.1,AT1G43700.1,AT1G51700.1,AT1G61110.1,AT1G68920.1,AT1G69120.1,AT1G75390.1,AT1G80010.1,AT2G20110.2,AT2G28350.1,AT2G33480.1,AT2G33710.2,AT2G44745.1,AT2G46680.1,AT3G04060.1,AT3G06490.1,AT3G07650.1,AT3G15510.1,AT3G21890.1,AT3G44530.1,AT3G50650.1,AT4G04450.1,AT4G22950.1,AT4G24020.1,AT4G28500.1,AT4…	AGL19,AP1,ARF10,AT1G03040,AT1G68920,AT2G20110,AT2G33710,AT3G50650,AT4G29100,AT5G01380,AT5G61890,ATHB-7,BBX31,BES1,BT5,BZO2H3,CAL,COL9,DOF1,ERF2,FRS8,HB-8,HIRA,HSFB2A,JMJ18,LRL2,MYB108,MYB23,MYB33,MYB78,NAC025,NAC041,NAC046,NAC073,NAC102,NARS1,NF-YC4,NF-YC9,NFXL1,NLP7,RVE2,SCL1,SCL14,TOE2,VIP1,WRKY12,WRKY42,WRKY61,WRKY8,bZIP44
GO:0019787	ubiquitin-like protein transferase activity	23	470	0.0033	AT1G08910.1,AT1G29340.1,AT1G63800.1,AT1G66160.1,AT1G70320.1,AT2G17730.2,AT2G22680.1,AT2G30580.1,AT2G38920.1,AT2G42350.1,AT3G49060.1,AT4G03190.1,AT4G03510.1,AT4G22390.1,AT4G27880.1,AT4G30370.1,AT5G02880.1,AT5G09800.1,AT5G13530.1,AT5G15710.1,AT5G19080.1,AT5G22000.1,AT5G51450.2	AT2G38920,AT2G42350,AT3G49060,AT4G22390,AT4G27880,AT4G30370,AT5G09800,AT5G15710,CMPG1,DRIP2,EMB3001,GRH1,KEG,LUL3,NIP2,PUB17,RHF2A,RIN3,RMA1,UBC5,UPL2,UPL4,WAVH1
GO:0043565	sequence-specific DNA binding	31	730	0.0033	AT1G03040.1,AT1G07530.1,AT1G08970.4,AT1G10170.1,AT1G18860.1,AT1G21450.1,AT1G26310.1,AT1G30810.1,AT1G43700.1,AT1G68120.1,AT1G68920.1,AT1G69120.1,AT1G75390.1,AT2G01930.2,AT2G44745.1,AT2G46680.1,AT3G06490.1,AT3G50650.1,AT4G04450.1,AT4G22950.1,AT4G28500.1,AT4G29100.1,AT4G30980.1,AT5G01380.1,AT5G06100.2,AT5G40330.1,AT5G46350.1,AT5G49620.2,AT5G61890.1,AT5G62020.1,AT5G63790.1	AGL19,AP1,AT1G03040,AT1G68920,AT3G50650,AT4G29100,AT5G01380,AT5G61890,ATHB-7,BPC1,BPC3,CAL,HSFB2A,JMJ18,LRL2,MYB108,MYB23,MYB33,MYB78,NAC073,NAC102,NF-YC9,NFXL1,SCL1,SCL14,VIP1,WRKY12,WRKY42,WRKY61,WRKY8,bZIP44
GO:0003700	DNA-binding transcription factor activity	48	1333	0.0034	AT1G03040.1,AT1G07530.1,AT1G08970.4,AT1G10170.1,AT1G18860.1,AT1G19350.3,AT1G21450.1,AT1G26310.1,AT1G30810.1,AT1G43700.1,AT1G51700.1,AT1G61110.1,AT1G68920.1,AT1G69120.1,AT1G75390.1,AT1G80010.1,AT2G20110.2,AT2G28350.1,AT2G33480.1,AT2G33710.2,AT2G44745.1,AT2G46680.1,AT3G04060.1,AT3G06490.1,AT3G07650.1,AT3G15510.1,AT3G21890.1,AT3G50650.1,AT4G04450.1,AT4G22950.1,AT4G24020.1,AT4G28500.1,AT4G29100.1,AT4…	AGL19,AP1,ARF10,AT1G03040,AT1G68920,AT2G20110,AT2G33710,AT3G50650,AT4G29100,AT5G01380,AT5G61890,ATHB-7,BBX31,BES1,BZO2H3,CAL,COL9,DOF1,ERF2,FRS8,HB-8,HSFB2A,JMJ18,LRL2,MYB108,MYB23,MYB33,MYB78,NAC025,NAC041,NAC046,NAC073,NAC102,NARS1,NF-YC4,NF-YC9,NFXL1,NLP7,RVE2,SCL1,SCL14,TOE2,VIP1,WRKY12,WRKY42,WRKY61,WRKY8,bZIP44
GO:0016830	carbon-carbon lyase activity	9	96	0.004	AT1G25220.2,AT1G53310.3,AT2G02010.1,AT2G47650.2,AT3G02470.1,AT3G04520.1,AT4G33070.1,AT4G38970.1,AT5G17330.1	ASB1,AT4G33070,FBA2,GAD,GAD4,PPC1,SAMDC,THA2,UXS4
GO:0016757	transferase activity, transferring glycosyl groups	23	491	0.0054	AT1G05620.1,AT1G09350.1,AT1G22380.1,AT1G22400.1,AT1G23870.1,AT1G55740.1,AT1G56600.1,AT1G70290.1,AT2G43840.1,AT3G07620.1,AT3G30300.1,AT3G54100.1,AT3G57520.1,AT4G18990.1,AT4G24000.1,AT4G24530.1,AT4G26510.1,AT4G34131.1,AT5G16910.1,AT5G20250.4,AT5G20260.1,AT5G37180.1,AT5G39990.1	AT3G07620,AT3G30300,AT3G54100,AT4G24530,AT5G20260,AT5G39990,CSLD2,CSLG2,DIN10,GolS2,GolS3,RFS1,SIP2,SUS5,TPS8,TPS9,UGT73B3,UGT74F1,UGT85A1,UGT85A3,UKL4,URH2,XTH29
GO:0004497	monooxygenase activity	13	199	0.0056	AT1G13110.1,AT1G63340.1,AT2G22830.1,AT2G34490.1,AT2G40890.1,AT2G45560.1,AT2G46660.1,AT3G14690.1,AT3G26310.1,AT3G48310.1,AT5G04330.1,AT5G05320.1,AT5G25120.1	AT1G63340,AT5G05320,CYP710A2,CYP71A22,CYP71B11,CYP71B35,CYP71B7,CYP72A15,CYP76C1,CYP78A6,CYP84A4,CYP98A3,SQE2
GO:0004842	ubiquitin-protein transferase activity	22	462	0.0056	AT1G29340.1,AT1G63800.1,AT1G66160.1,AT1G70320.1,AT2G17730.2,AT2G22680.1,AT2G30580.1,AT2G38920.1,AT2G42350.1,AT3G49060.1,AT4G03190.1,AT4G03510.1,AT4G22390.1,AT4G27880.1,AT4G30370.1,AT5G02880.1,AT5G09800.1,AT5G13530.1,AT5G15710.1,AT5G19080.1,AT5G22000.1,AT5G51450.2	AT2G38920,AT2G42350,AT3G49060,AT4G22390,AT4G27880,AT4G30370,AT5G09800,AT5G15710,CMPG1,DRIP2,GRH1,KEG,LUL3,NIP2,PUB17,RHF2A,RIN3,RMA1,UBC5,UPL2,UPL4,WAVH1
GO:0016705	oxidoreductase activity, acting on paired donors, with incorporation or reduction of molecular oxygen	15	264	0.0082	AT1G13110.1,AT1G63340.1,AT1G80340.1,AT2G22830.1,AT2G29980.1,AT2G34490.1,AT2G40890.1,AT2G45560.1,AT2G46660.1,AT3G02630.1,AT3G14690.1,AT3G26310.1,AT3G48310.1,AT5G04330.1,AT5G25120.1	AT1G63340,AT3G02630,CYP710A2,CYP71A22,CYP71B11,CYP71B35,CYP71B7,CYP72A15,CYP76C1,CYP78A6,CYP84A4,CYP98A3,FAD3,GA3OX2,SQE2
GO:0016829	lyase activity	16	296	0.009	AT1G08065.1,AT1G08250.1,AT1G25220.2,AT1G34060.1,AT1G53310.3,AT1G58180.2,AT2G02010.1,AT2G05710.1,AT2G47650.2,AT3G02470.1,AT3G04520.1,AT3G10050.1,AT4G29010.1,AT4G33070.1,AT4G38970.1,AT5G17330.1	ACA5,ACO3,ADT6,AIM1,ASB1,AT1G34060,AT4G33070,BCA6,FBA2,GAD,GAD4,OMR1,PPC1,SAMDC,THA2,UXS4
GO:0015171	amino acid transmembrane transporter activity	7	67	0.0091	AT1G08230.2,AT1G77380.1,AT2G39510.1,AT4G08300.1,AT5G15240.1,AT5G38820.1,AT5G58970.1	AAP3,AT1G08230,AT5G15240,AT5G38820,UCP2,UMAMIT14,UMAMIT17
GO:0004575	sucrose alpha-glucosidase activity	3	7	0.0104	AT1G12240.1,AT1G56560.1,AT1G62660.1	A/N-InvA,AT1G62660,BFRUCT4
GO:0005506	iron ion binding	13	218	0.0113	AT1G13110.1,AT2G19800.1,AT2G34490.1,AT2G40890.1,AT2G45560.1,AT2G46660.1,AT3G14690.1,AT3G26310.1,AT3G48310.1,AT4G26260.2,AT4G34900.1,AT5G04330.1,AT5G25120.1	CYP710A2,CYP71A22,CYP71B11,CYP71B35,CYP71B7,CYP72A15,CYP76C1,CYP78A6,CYP84A4,CYP98A3,MIOX2,MIOX4,XDH2
GO:0016709	oxidoreductase activity, acting on paired donors, with incorporation or reduction of molecular oxygen, NAD(P)H as one donor, and incorporation of one atom of oxygen	10	143	0.0137	AT1G13110.1,AT1G63340.1,AT2G22830.1,AT2G40890.1,AT2G45560.1,AT2G46660.1,AT3G26310.1,AT3G48310.1,AT5G04330.1,AT5G25120.1	AT1G63340,CYP71A22,CYP71B11,CYP71B35,CYP71B7,CYP76C1,CYP78A6,CYP84A4,CYP98A3,SQE2
GO:0015293	symporter activity	9	121	0.0156	AT1G27080.1,AT1G77380.1,AT2G26690.1,AT3G15990.1,AT3G27170.1,AT3G54700.1,AT4G02050.1,AT4G02700.1,AT4G21680.1	AAP3,AT2G26690,CLC-B,NRT1.6,NRT1.8,PHT1;7,STP7,SULTR3;2,SULTR3;4
GO:0015405	P-P-bond-hydrolysis-driven transmembrane transporter activity	12	207	0.0204	AT1G16780.1,AT1G63440.1,AT2G18960.1,AT2G37280.1,AT3G21090.1,AT3G21250.2,AT3G25620.2,AT3G63380.1,AT4G25960.1,AT4G30190.2,AT5G44790.1,AT5G46540.1	ABCB2,ABCB7,ABCC8,ABCG15,ABCG21,ABCG33,AT3G63380,HA1,HA2,HMA5,RAN1,VHP2;2
GO:0020037	heme binding	14	267	0.0212	AT1G13110.1,AT1G14550.1,AT1G73680.2,AT2G15620.1,AT2G34490.1,AT2G40890.1,AT2G45560.1,AT2G46660.1,AT3G14690.1,AT3G26310.1,AT3G48310.1,AT5G04330.1,AT5G06720.1,AT5G25120.1	AT1G14550,CYP710A2,CYP71A22,CYP71B11,CYP71B35,CYP71B7,CYP72A15,CYP76C1,CYP78A6,CYP84A4,CYP98A3,DOX2,NIR1,PA2
GO:0046906	tetrapyrrole binding	15	299	0.0221	AT1G13110.1,AT1G14550.1,AT1G73680.2,AT2G15620.1,AT2G21970.1,AT2G34490.1,AT2G40890.1,AT2G45560.1,AT2G46660.1,AT3G14690.1,AT3G26310.1,AT3G48310.1,AT5G04330.1,AT5G06720.1,AT5G25120.1	AT1G14550,At2g21970,CYP710A2,CYP71A22,CYP71B11,CYP71B35,CYP71B7,CYP72A15,CYP76C1,CYP78A6,CYP84A4,CYP98A3,DOX2,NIR1,PA2
GO:0016831	carboxy-lyase activity	6	60	0.0226	AT1G53310.3,AT2G02010.1,AT2G47650.2,AT3G02470.1,AT4G33070.1,AT5G17330.1	AT4G33070,GAD,GAD4,PPC1,SAMDC,UXS4
GO:0016614	oxidoreductase activity, acting on CH-OH group of donors	11	184	0.0229	AT1G17650.1,AT1G17745.2,AT1G26420.1,AT1G30710.1,AT1G30760.1,AT2G17370.1,AT3G07690.1,AT4G29010.1,AT4G34900.1,AT5G44360.1,AT5G44440.1	AIM1,AT1G26420,AT1G30710,AT1G30760,AT3G07690,AT5G44360,AT5G44440,GLYR2,HMG2,PGDH,XDH2
GO:0016854	racemase and epimerase activity	4	24	0.023	AT1G63180.1,AT4G00110.1,AT4G23920.1,AT4G29010.1	AIM1,GAE3,UGE2,UGE3
GO:0042626	ATPase activity, coupled to transmembrane movement of substances	11	187	0.0251	AT1G63440.1,AT2G18960.1,AT2G37280.1,AT3G21090.1,AT3G21250.2,AT3G25620.2,AT3G63380.1,AT4G25960.1,AT4G30190.2,AT5G44790.1,AT5G46540.1	ABCB2,ABCB7,ABCC8,ABCG15,ABCG21,ABCG33,AT3G63380,HA1,HA2,HMA5,RAN1
GO:0038199	ethylene receptor activity	2	3	0.0373	AT1G66340.1,AT3G04580.1	EIN4,ETR1
GO:0043492	ATPase activity, coupled to movement of substances	11	199	0.0382	AT1G63440.1,AT2G18960.1,AT2G37280.1,AT3G21090.1,AT3G21250.2,AT3G25620.2,AT3G63380.1,AT4G25960.1,AT4G30190.2,AT5G44790.1,AT5G46540.1	ABCB2,ABCB7,ABCC8,ABCG15,ABCG21,ABCG33,AT3G63380,HA1,HA2,HMA5,RAN1
GO:0015079	potassium ion transmembrane transporter activity	6	69	0.0395	AT1G01790.1,AT1G07430.1,AT1G70300.1,AT3G05030.1,AT5G37500.1,AT5G54250.2	CNGC4,GORK,HAI2,KEA1,KUP6,NHX2
GO:0046943	carboxylic acid transmembrane transporter activity	8	120	0.0437	AT1G08230.2,AT1G77380.1,AT2G39510.1,AT4G08300.1,AT5G15240.1,AT5G38820.1,AT5G54800.1,AT5G58970.1	AAP3,AT1G08230,AT5G15240,AT5G38820,GPT1,UCP2,UMAMIT14,UMAMIT17

## Sheet: MF1 GO Score
term description	observed gene count	down regulated gene Count	background gene count	total background gene count	MF1 score
catalytic activity	277	572	7239	27413	1.83384
ion binding	205	572	5070	27413	1.93779
binding	282	572	8611	27413	1.56948
transferase activity	126	572	2850	27413	2.11878
small molecule binding	117	572	2633	27413	2.12959
anion binding	117	572	2629	27413	2.13283
drug binding	93	572	2074	27413	2.14899
nucleotide binding	102	572	2461	27413	1.98632
transmembrane transporter activity	57	572	1047	27413	2.60909
organic cyclic compound binding	187	572	5841	27413	1.53432
heterocyclic compound binding	187	572	5835	27413	1.53589
metal ion binding	112	572	2940	27413	1.82571
coenzyme binding	31	572	386	27413	3.84888
transporter activity	58	572	1138	27413	2.44257
catalytic activity, acting on a protein	84	572	2016	27413	1.99687
cofactor binding	47	572	860	27413	2.61915
ATP binding	79	572	1939	27413	1.95258
adenyl ribonucleotide binding	80	572	1971	27413	1.9452
carbohydrate derivative binding	87	572	2233	27413	1.8672
purine ribonucleotide binding	85	572	2179	27413	1.86949
purine ribonucleoside triphosphate binding	84	572	2147	27413	1.87503
oxidoreductase activity	56	572	1201	27413	2.23463
protein kinase activity	42	572	782	27413	2.57397
phosphotransferase activity, alcohol group as acceptor	46	572	910	27413	2.42257
protein serine/threonine kinase activity	39	572	712	27413	2.6251
inorganic molecular entity transmembrane transporter activity	35	572	597	27413	2.80966
kinase activity	48	572	986	27413	2.33305
anion transmembrane transporter activity	20	572	238	27413	4.0273
ion transmembrane transporter activity	34	572	609	27413	2.67561
transferase activity, transferring phosphorus-containing groups	50	572	1112	27413	2.15489
active transmembrane transporter activity	30	572	508	27413	2.83021
flavin adenine dinucleotide binding	14	572	130	27413	5.16114
hydrolase activity, acting on glycosyl bonds	19	572	279	27413	3.2637
hydrolase activity, hydrolyzing O-glycosyl compounds	18	572	258	27413	3.34359
inorganic anion transmembrane transporter activity	10	572	84	27413	5.70534
pyridoxal phosphate binding	10	572	85	27413	5.63821
vitamin binding	12	572	127	27413	4.52833
beta-fructofuranosidase activity	5	572	15	27413	15.9749
transition metal ion binding	39	572	933	27413	2.00329
secondary active transmembrane transporter activity	18	572	304	27413	2.83765
carbohydrate binding	18	572	306	27413	2.81911
calmodulin binding	14	572	207	27413	3.24129
transcription regulator activity	50	572	1399	27413	1.71282
ubiquitin-like protein transferase activity	23	572	470	27413	2.34526
sequence-specific DNA binding	31	572	730	27413	2.03516
DNA-binding transcription factor activity	48	572	1333	27413	1.72573
carbon-carbon lyase activity	9	572	96	27413	4.49295
transferase activity, transferring glycosyl groups	23	572	491	27413	2.24495
monooxygenase activity	13	572	199	27413	3.13077
ubiquitin-protein transferase activity	22	572	462	27413	2.28213
oxidoreductase activity, acting on paired donors, with incorporation or reduction of molecular oxygen	15	572	264	27413	2.723
lyase activity	16	572	296	27413	2.59053
amino acid transmembrane transporter activity	7	572	67	27413	5.00707
sucrose alpha-glucosidase activity	3	572	7	27413	20.5392
iron ion binding	13	572	218	27413	2.8579
oxidoreductase activity, acting on paired donors, with incorporation or reduction of molecular oxygen, NAD(P)H as one donor, and incorporation of one atom of oxygen	10	572	143	27413	3.35139
symporter activity	9	572	121	27413	3.56466
P-P-bond-hydrolysis-driven transmembrane transporter activity	12	572	207	27413	2.77825
heme binding	14	572	267	27413	2.51291
tetrapyrrole binding	15	572	299	27413	2.40426
carboxy-lyase activity	6	572	60	27413	4.79248
oxidoreductase activity, acting on CH-OH group of donors	11	572	184	27413	2.86507
racemase and epimerase activity	4	572	24	27413	7.98747
ATPase activity, coupled to transmembrane movement of substances	11	572	187	27413	2.81911
ethylene receptor activity	2	572	3	27413	31.9499
ATPase activity, coupled to movement of substances	11	572	199	27413	2.64911
potassium ion transmembrane transporter activity	6	572	69	27413	4.16738
carboxylic acid transmembrane transporter activity	8	572	120	27413	3.19499

## Sheet: MF1 Gene Score
SL. No.	Down Regulated Genes ↓	catalytic activity	ion binding	binding	transferase activity	small molecule binding	anion binding	drug binding	nucleotide binding	transmembrane transporter activity	organic cyclic compound binding	heterocyclic compound binding	metal ion binding	coenzyme binding	transporter activity	catalytic activity, acting on a protein	cofactor binding	ATP binding	adenyl ribonucleotide binding	carbohydrate derivative binding	purine ribonucleotide binding	purine ribonucleoside triphosphate binding	oxidoreductase activity	protein kinase activity	phosphotransferase activity, alcohol group as acceptor	protein serine/threonine kinase activity	inorganic molecular entity transmembrane transporter activity	kinase activity	anion transmembrane transporter activity	ion transmembrane transporter activity	transferase activity, transferring phosphorus-containing groups	active transmembrane transporter activity	flavin adenine dinucleotide binding	hydrolase activity, acting on glycosyl bonds	hydrolase activity, hydrolyzing O-glycosyl compounds	inorganic anion transmembrane transporter activity	pyridoxal phosphate binding	vitamin binding	beta-fructofuranosidase activity	transition metal ion binding	secondary active transmembrane transporter activity	carbohydrate binding	calmodulin binding	transcription regulator activity	ubiquitin-like protein transferase activity	sequence-specific DNA binding	DNA-binding transcription factor activity	carbon-carbon lyase activity	transferase activity, transferring glycosyl groups
	MF1 GO SCORE →	1.83384	1.93779	1.56948	2.11878	2.12959	2.13283	2.14899	1.98632	2.60909	1.53432	1.53589	1.82571	3.84888	2.44257	1.99687	2.61915	1.95258	1.9452	1.8672	1.86949	1.87503	2.23463	2.57397	2.42257	2.6251	2.80966	2.33305	4.0273	2.67561	2.15489	2.83021	5.16114	3.2637	3.34359	5.70534	5.63821	4.52833	15.9749	2.00329	2.83765	2.81911	3.24129	1.71282	2.34526	2.03516	1.72573	4.49295	2.24495
1	4CL2	1.83384	1.93779	1.56948	0	2.12959	2.13283	2.14899	1.98632	0	1.53432	1.53589	0	0	0	0	0	1.95258	1.9452	1.8672	1.86949	1.87503	0	0	0	0	0	0	0	0	0	0	0	0	0	0	0	0	0	0	0	0	0	0	0	0	0	0	0
2	AAP3	0	0	0	0	0	0	0	0	2.60909	0	0	0	0	2.44257	0	0	0	0	0	0	0	0	0	0	0	2.80966	0	4.0273	2.67561	0	2.83021	0	0	0	0	0	0	0	0	2.83765	0	0	0	0	0	0	0	0
3	AATP2	0	0	0	0	0	0	0	0	0	0	0	0	0	0	0	0	0	0	0	0	0	0	0	0	0	0	0	0	0	0	0	0	0	0	0	0	0	0	0	0	0	0	0	0	0	0	0	0
4	ABCB2	1.83384	1.93779	1.56948	0	2.12959	2.13283	2.14899	1.98632	2.60909	1.53432	1.53589	0	0	2.44257	0	0	1.95258	1.9452	1.8672	1.86949	1.87503	0	0	0	0	0	0	0	0	0	2.83021	0	0	0	0	0	0	0	0	0	0	0	0	0	0	0	0	0
5	ABCB7	1.83384	1.93779	1.56948	0	2.12959	2.13283	2.14899	1.98632	2.60909	1.53432	1.53589	0	0	2.44257	0	0	1.95258	1.9452	1.8672	1.86949	1.87503	0	0	0	0	0	0	0	0	0	2.83021	0	0	0	0	0	0	0	0	0	0	0	0	0	0	0	0	0
6	ABCC8	1.83384	1.93779	1.56948	0	2.12959	2.13283	2.14899	1.98632	2.60909	1.53432	1.53589	0	0	2.44257	0	0	1.95258	1.9452	1.8672	1.86949	1.87503	0	0	0	0	0	0	0	0	0	2.83021	0	0	0	0	0	0	0	0	0	0	0	0	0	0	0	0	0
7	ABCG15	1.83384	1.93779	1.56948	0	2.12959	2.13283	2.14899	1.98632	2.60909	1.53432	1.53589	0	0	2.44257	0	0	1.95258	1.9452	1.8672	1.86949	1.87503	0	0	0	0	0	0	0	0	0	2.83021	0	0	0	0	0	0	0	0	0	0	0	0	0	0	0	0	0
8	ABCG21	1.83384	1.93779	1.56948	0	2.12959	2.13283	2.14899	1.98632	2.60909	1.53432	1.53589	0	0	2.44257	0	0	1.95258	1.9452	1.8672	1.86949	1.87503	0	0	0	0	0	0	0	0	0	2.83021	0	0	0	0	0	0	0	0	0	0	0	0	0	0	0	0	0
9	ABCG33	1.83384	1.93779	1.56948	0	2.12959	2.13283	2.14899	1.98632	2.60909	1.53432	1.53589	0	0	2.44257	0	0	1.95258	1.9452	1.8672	1.86949	1.87503	0	0	0	0	0	0	0	0	0	2.83021	0	0	0	0	0	0	0	0	0	0	0	0	0	0	0	0	0
10	ACA12	0	0	0	0	0	0	0	0	0	0	0	0	0	0	0	0	0	0	0	0	0	0	0	0	0	0	0	0	0	0	0	0	0	0	0	0	0	0	0	0	0	0	0	0	0	0	0	0
11	ACA5	1.83384	1.93779	1.56948	0	0	0	0	0	0	0	0	1.82571	0	0	0	0	0	0	0	0	0	0	0	0	0	0	0	0	0	0	0	0	0	0	0	0	0	0	2.00329	0	0	0	0	0	0	0	0	0
12	ACLA-1	1.83384	1.93779	1.56948	2.11878	2.12959	2.13283	2.14899	1.98632	0	1.53432	1.53589	0	0	0	0	0	1.95258	1.9452	1.8672	1.86949	1.87503	0	0	0	0	0	0	0	0	0	0	0	0	0	0	0	0	0	0	0	0	0	0	0	0	0	0	0
13	ACO3	1.83384	1.93779	1.56948	0	2.12959	2.13283	2.14899	1.98632	0	1.53432	1.53589	1.82571	0	0	0	2.61915	1.95258	1.9452	1.8672	1.86949	1.87503	0	0	0	0	0	0	0	0	0	0	0	0	0	0	0	0	0	2.00329	0	0	0	0	0	0	0	0	0
14	ACR11	0	0	0	0	0	0	0	0	0	0	0	0	0	0	0	0	0	0	0	0	0	0	0	0	0	0	0	0	0	0	0	0	0	0	0	0	0	0	0	0	0	0	0	0	0	0	0	0
15	ACR3	0	1.93779	1.56948	0	2.12959	2.13283	0	0	0	0	0	0	0	0	0	0	0	0	0	0	0	0	0	0	0	0	0	0	0	0	0	0	0	0	0	0	0	0	0	0	0	0	0	0	0	0	0	0
16	ACS1	1.83384	1.93779	1.56948	0	2.12959	2.13283	2.14899	0	0	1.53432	1.53589	0	3.84888	0	0	2.61915	0	0	0	0	0	0	0	0	0	0	0	0	0	0	0	0	0	0	0	5.63821	4.52833	0	0	0	0	0	0	0	0	0	0	0
17	ACT1	0	0	0	0	0	0	0	0	0	0	0	0	0	0	0	0	0	0	0	0	0	0	0	0	0	0	0	0	0	0	0	0	0	0	0	0	0	0	0	0	0	0	0	0	0	0	0	0
18	ACT5	0	0	0	0	0	0	0	0	0	0	0	0	0	0	0	0	0	0	0	0	0	0	0	0	0	0	0	0	0	0	0	0	0	0	0	0	0	0	0	0	0	0	0	0	0	0	0	0
19	ACX3	1.83384	1.93779	1.56948	0	2.12959	2.13283	0	1.98632	0	1.53432	1.53589	0	3.84888	0	0	2.61915	0	0	0	0	0	2.23463	0	0	0	0	0	0	0	0	0	5.16114	0	0	0	0	0	0	0	0	0	0	0	0	0	0	0	0
20	ADT6	1.83384	0	0	0	0	0	0	0	0	0	0	0	0	0	0	0	0	0	0	0	0	0	0	0	0	0	0	0	0	0	0	0	0	0	0	0	0	0	0	0	0	0	0	0	0	0	0	0
21	AFC1	1.83384	1.93779	1.56948	2.11878	2.12959	2.13283	2.14899	1.98632	0	1.53432	1.53589	0	0	0	1.99687	0	1.95258	1.9452	1.8672	1.86949	1.87503	0	2.57397	2.42257	2.6251	0	2.33305	0	0	2.15489	0	0	0	0	0	0	0	0	0	0	0	0	0	0	0	0	0	0
22	AFR	0	0	0	0	0	0	0	0	0	0	0	0	0	0	0	0	0	0	0	0	0	0	0	0	0	0	0	0	0	0	0	0	0	0	0	0	0	0	0	0	0	0	0	0	0	0	0	0
23	AGL19	0	0	1.56948	0	0	0	0	0	0	1.53432	1.53589	0	0	0	0	0	0	0	0	0	0	0	0	0	0	0	0	0	0	0	0	0	0	0	0	0	0	0	0	0	0	0	1.71282	0	2.03516	1.72573	0	0
24	AGT3	1.83384	1.93779	1.56948	2.11878	2.12959	2.13283	2.14899	0	0	1.53432	1.53589	0	3.84888	0	0	2.61915	0	0	0	0	0	0	0	0	0	0	0	0	0	0	0	0	0	0	0	5.63821	4.52833	0	0	0	0	0	0	0	0	0	0	0
25	AHA1	0	0	0	0	0	0	0	0	0	0	0	0	0	0	0	0	0	0	0	0	0	0	0	0	0	0	0	0	0	0	0	0	0	0	0	0	0	0	0	0	0	0	0	0	0	0	0	0
26	AHA2	0	0	0	0	0	0	0	0	0	0	0	0	0	0	0	0	0	0	0	0	0	0	0	0	0	0	0	0	0	0	0	0	0	0	0	0	0	0	0	0	0	0	0	0	0	0	0	0
27	AIM1	1.83384	0	0	0	0	0	0	0	0	0	0	0	0	0	0	0	0	0	0	0	0	2.23463	0	0	0	0	0	0	0	0	0	0	0	0	0	0	0	0	0	0	0	0	0	0	0	0	0	0
28	AIP1	0	0	0	0	0	0	0	0	0	0	0	0	0	0	0	0	0	0	0	0	0	0	0	0	0	0	0	0	0	0	0	0	0	0	0	0	0	0	0	0	0	0	0	0	0	0	0	0
29	AKR2B	0	0	1.56948	0	0	0	0	0	0	0	0	0	0	0	0	0	0	0	0	0	0	0	0	0	0	0	0	0	0	0	0	0	0	0	0	0	0	0	0	0	0	0	0	0	0	0	0	0
30	AKRP	0	0	0	0	0	0	0	0	0	0	0	0	0	0	0	0	0	0	0	0	0	0	0	0	0	0	0	0	0	0	0	0	0	0	0	0	0	0	0	0	0	0	0	0	0	0	0	0
31	ALDH2B4	1.83384	1.93779	1.56948	0	2.12959	2.13283	2.14899	1.98632	0	1.53432	1.53589	0	0	0	0	0	1.95258	1.9452	1.8672	1.86949	1.87503	2.23463	0	0	0	0	0	0	0	0	0	0	0	0	0	0	0	0	0	0	0	0	0	0	0	0	0	0
32	ALIS3	0	0	0	0	0	0	0	0	0	0	0	0	0	0	0	0	0	0	0	0	0	0	0	0	0	0	0	0	0	0	0	0	0	0	0	0	0	0	0	0	0	0	0	0	0	0	0	0
33	AMY2	1.83384	1.93779	1.56948	0	0	0	0	0	0	0	0	1.82571	0	0	0	0	0	0	0	0	0	0	0	0	0	0	0	0	0	0	0	0	3.2637	3.34359	0	0	0	0	0	0	0	0	0	0	0	0	0	0
34	ANNAT7	0	1.93779	1.56948	0	0	2.13283	0	0	0	0	0	1.82571	0	0	0	0	0	0	0	0	0	0	0	0	0	0	0	0	0	0	0	0	0	0	0	0	0	0	0	0	0	0	0	0	0	0	0	0
35	ANTR4	0	0	0	0	0	0	0	0	0	0	0	0	0	0	0	0	0	0	0	0	0	0	0	0	0	0	0	0	0	0	0	0	0	0	0	0	0	0	0	0	0	0	0	0	0	0	0	0
36	AP1	0	0	1.56948	0	0	0	0	0	0	1.53432	1.53589	0	0	0	0	0	0	0	0	0	0	0	0	0	0	0	0	0	0	0	0	0	0	0	0	0	0	0	0	0	0	0	1.71282	0	2.03516	1.72573	0	0
37	APA2	0	0	0	0	0	0	0	0	0	0	0	0	0	0	0	0	0	0	0	0	0	0	0	0	0	0	0	0	0	0	0	0	0	0	0	0	0	0	0	0	0	0	0	0	0	0	0	0
38	APS3	1.83384	1.93779	1.56948	2.11878	2.12959	2.13283	2.14899	1.98632	0	1.53432	1.53589	0	0	0	0	0	1.95258	1.9452	1.8672	1.86949	1.87503	0	0	2.42257	0	0	2.33305	0	0	2.15489	0	0	0	0	0	0	0	0	0	0	0	0	0	0	0	0	0	0
39	ARA1	1.83384	1.93779	1.56948	2.11878	2.12959	2.13283	2.14899	1.98632	0	1.53432	1.53589	0	0	0	0	0	1.95258	1.9452	1.8672	1.86949	1.87503	0	0	2.42257	0	0	2.33305	0	0	2.15489	0	0	0	0	0	0	0	0	0	0	2.81911	0	0	0	0	0	0	0
40	ARF10	0	0	1.56948	0	0	0	0	0	0	1.53432	1.53589	0	0	0	0	0	0	0	0	0	0	0	0	0	0	0	0	0	0	0	0	0	0	0	0	0	0	0	0	0	0	0	1.71282	0	0	1.72573	0	0
41	ARF3	0	1.93779	1.56948	0	2.12959	2.13283	0	1.98632	0	1.53432	1.53589	0	0	0	0	0	0	0	1.8672	1.86949	1.87503	0	0	0	0	0	0	0	0	0	0	0	0	0	0	0	0	0	0	0	0	0	0	0	0	0	0	0
42	ARPC2B	0	0	0	0	0	0	0	0	0	0	0	0	0	0	0	0	0	0	0	0	0	0	0	0	0	0	0	0	0	0	0	0	0	0	0	0	0	0	0	0	0	0	0	0	0	0	0	0
43	ASK5	0	0	0	0	0	0	0	0	0	0	0	0	0	0	0	0	0	0	0	0	0	0	0	0	0	0	0	0	0	0	0	0	0	0	0	0	0	0	0	0	0	0	0	0	0	0	0	0
44	ASP2	1.83384	1.93779	1.56948	2.11878	2.12959	2.13283	2.14899	0	0	1.53432	1.53589	1.82571	3.84888	0	0	2.61915	0	0	0	0	0	0	0	0	0	0	0	0	0	0	0	0	0	0	0	5.63821	4.52833	0	2.00329	0	0	0	0	0	0	0	0	0
45	AT1G03230	0	0	0	0	0	0	0	0	0	0	0	0	0	0	0	0	0	0	0	0	0	0	0	0	0	0	0	0	0	0	0	0	0	0	0	0	0	0	0	0	0	0	0	0	0	0	0	0
46	AT1G03960	0	1.93779	1.56948	0	0	0	0	0	0	0	0	1.82571	0	0	0	0	0	0	0	0	0	0	0	0	0	0	0	0	0	0	0	0	0	0	0	0	0	0	0	0	0	0	0	0	0	0	0	0
47	AT1G06020	1.83384	1.93779	1.56948	2.11878	2.12959	2.13283	2.14899	1.98632	0	1.53432	1.53589	0	0	0	0	0	1.95258	1.9452	1.8672	1.86949	1.87503	0	0	2.42257	0	0	2.33305	0	0	2.15489	0	0	0	0	0	0	0	0	0	0	0	0	0	0	0	0	0	0
48	AT1G07750	0	0	0	0	0	0	0	0	0	0	0	0	0	0	0	0	0	0	0	0	0	0	0	0	0	0	0	0	0	0	0	0	0	0	0	0	0	0	0	0	0	0	0	0	0	0	0	0
49	AT1G08570	0	0	0	0	0	0	0	0	0	0	0	0	0	0	0	0	0	0	0	0	0	0	0	0	0	0	0	0	0	0	0	0	0	0	0	0	0	0	0	0	0	0	0	0	0	0	0	0
50	AT1G10588	0	0	0	0	0	0	0	0	0	0	0	0	0	0	0	0	0	0	0	0	0	0	0	0	0	0	0	0	0	0	0	0	0	0	0	0	0	0	0	0	0	0	0	0	0	0	0	0
51	AT1G11050	1.83384	1.93779	1.56948	2.11878	2.12959	2.13283	2.14899	1.98632	0	1.53432	1.53589	0	0	0	1.99687	0	1.95258	1.9452	1.8672	1.86949	1.87503	0	2.57397	2.42257	2.6251	0	2.33305	0	0	2.15489	0	0	0	0	0	0	0	0	0	0	0	0	0	0	0	0	0	0
52	AT1G11160	0	0	0	0	0	0	0	0	0	0	0	0	0	0	0	0	0	0	0	0	0	0	0	0	0	0	0	0	0	0	0	0	0	0	0	0	0	0	0	0	0	0	0	0	0	0	0	0
53	AT1G12010	1.83384	1.93779	1.56948	0	2.12959	2.13283	0	0	0	0	0	1.82571	3.84888	0	0	2.61915	0	0	0	0	0	2.23463	0	0	0	0	0	0	0	0	0	0	0	0	0	0	4.52833	0	0	0	2.81911	0	0	0	0	0	0	0
54	AT1G13195	0	0	0	0	0	0	0	0	0	0	0	0	0	0	0	0	0	0	0	0	0	0	0	0	0	0	0	0	0	0	0	0	0	0	0	0	0	0	0	0	0	0	0	0	0	0	0	0
55	AT1G15490	0	0	0	0	0	0	0	0	0	0	0	0	0	0	0	0	0	0	0	0	0	0	0	0	0	0	0	0	0	0	0	0	0	0	0	0	0	0	0	0	0	0	0	0	0	0	0	0
56	AT1G17970	0	0	0	0	0	0	0	0	0	0	0	0	0	0	0	0	0	0	0	0	0	0	0	0	0	0	0	0	0	0	0	0	0	0	0	0	0	0	0	0	0	0	0	0	0	0	0	0
57	AT1G18560	0	0	0	0	0	0	0	0	0	0	0	0	0	0	0	0	0	0	0	0	0	0	0	0	0	0	0	0	0	0	0	0	0	0	0	0	0	0	0	0	0	0	0	0	0	0	0	0
58	AT1G19900	0	0	0	0	0	0	0	0	0	0	0	0	0	0	0	0	0	0	0	0	0	0	0	0	0	0	0	0	0	0	0	0	0	0	0	0	0	0	0	0	0	0	0	0	0	0	0	0
59	AT1G20760	0	0	0	0	0	0	0	0	0	0	0	0	0	0	0	0	0	0	0	0	0	0	0	0	0	0	0	0	0	0	0	0	0	0	0	0	0	0	0	0	0	0	0	0	0	0	0	0
60	AT1G21400	1.83384	1.93779	1.56948	0	0	0	0	0	0	0	0	1.82571	0	0	0	0	0	0	0	0	0	2.23463	0	0	0	0	0	0	0	0	0	0	0	0	0	0	0	0	0	0	0	0	0	0	0	0	0	0
61	AT1G21480	0	0	0	0	0	0	0	0	0	0	0	0	0	0	0	0	0	0	0	0	0	0	0	0	0	0	0	0	0	0	0	0	0	0	0	0	0	0	0	0	0	0	0	0	0	0	0	0
62	AT1G23210	0	0	0	0	0	0	0	0	0	0	0	0	0	0	0	0	0	0	0	0	0	0	0	0	0	0	0	0	0	0	0	0	0	0	0	0	0	0	0	0	0	0	0	0	0	0	0	0
63	AT1G29800	0	0	0	0	0	0	0	0	0	0	0	0	0	0	0	0	0	0	0	0	0	0	0	0	0	0	0	0	0	0	0	0	0	0	0	0	0	0	0	0	0	0	0	0	0	0	0	0
64	AT1G30710	1.83384	1.93779	1.56948	0	2.12959	2.13283	0	1.98632	0	1.53432	1.53589	0	3.84888	0	0	2.61915	0	0	0	0	0	2.23463	0	0	0	0	0	0	0	0	0	5.16114	0	0	0	0	0	0	0	0	0	0	0	0	0	0	0	0
65	AT1G30760	1.83384	1.93779	1.56948	0	2.12959	2.13283	0	1.98632	0	1.53432	1.53589	0	3.84888	0	0	2.61915	0	0	0	0	0	2.23463	0	0	0	0	0	0	0	0	0	5.16114	0	0	0	0	0	0	0	0	0	0	0	0	0	0	0	0
66	AT1G30820	0	0	0	0	0	0	0	0	0	0	0	0	0	0	0	0	0	0	0	0	0	0	0	0	0	0	0	0	0	0	0	0	0	0	0	0	0	0	0	0	0	0	0	0	0	0	0	0
67	AT1G34300	1.83384	1.93779	1.56948	2.11878	2.12959	2.13283	2.14899	1.98632	0	1.53432	1.53589	0	0	0	1.99687	0	1.95258	1.9452	1.8672	1.86949	1.87503	0	2.57397	2.42257	2.6251	0	2.33305	0	0	2.15489	0	0	0	0	0	0	0	0	0	0	2.81911	3.24129	0	0	0	0	0	0
68	AT1G35710	1.83384	1.93779	1.56948	2.11878	2.12959	2.13283	2.14899	1.98632	0	1.53432	1.53589	0	0	0	1.99687	0	1.95258	1.9452	1.8672	1.86949	1.87503	0	2.57397	2.42257	2.6251	0	2.33305	0	0	2.15489	0	0	0	0	0	0	0	0	0	0	0	0	0	0	0	0	0	0
69	AT1G43650	0	0	0	0	0	0	0	0	0	0	0	0	0	0	0	0	0	0	0	0	0	0	0	0	0	0	0	0	0	0	0	0	0	0	0	0	0	0	0	0	0	0	0	0	0	0	0	0
70	AT1G50630	0	0	0	0	0	0	0	0	0	0	0	0	0	0	0	0	0	0	0	0	0	0	0	0	0	0	0	0	0	0	0	0	0	0	0	0	0	0	0	0	0	0	0	0	0	0	0	0
71	AT1G52360	0	0	0	0	0	0	0	0	0	0	0	0	0	0	0	0	0	0	0	0	0	0	0	0	0	0	0	0	0	0	0	0	0	0	0	0	0	0	0	0	0	0	0	0	0	0	0	0
72	AT1G53430	1.83384	1.93779	1.56948	2.11878	2.12959	2.13283	2.14899	1.98632	0	1.53432	1.53589	0	0	0	1.99687	0	1.95258	1.9452	1.8672	1.86949	1.87503	0	2.57397	2.42257	2.6251	0	2.33305	0	0	2.15489	0	0	0	0	0	0	0	0	0	0	0	0	0	0	0	0	0	0
73	AT1G54220	1.83384	0	0	2.11878	0	0	0	0	0	0	0	0	0	0	1.99687	0	0	0	0	0	0	0	0	0	0	0	0	0	0	0	0	0	0	0	0	0	0	0	0	0	0	0	0	0	0	0	0	0
74	AT1G55270	0	0	0	0	0	0	0	0	0	0	0	0	0	0	0	0	0	0	0	0	0	0	0	0	0	0	0	0	0	0	0	0	0	0	0	0	0	0	0	0	0	0	0	0	0	0	0	0
75	AT1G56130	1.83384	1.93779	1.56948	2.11878	2.12959	2.13283	2.14899	1.98632	0	1.53432	1.53589	0	0	0	1.99687	0	1.95258	1.9452	1.8672	1.86949	1.87503	0	2.57397	2.42257	2.6251	0	2.33305	0	0	2.15489	0	0	0	0	0	0	0	0	0	0	0	0	0	0	0	0	0	0
76	AT1G60070	0	0	0	0	0	0	0	0	0	0	0	0	0	0	0	0	0	0	0	0	0	0	0	0	0	0	0	0	0	0	0	0	0	0	0	0	0	0	0	0	0	0	0	0	0	0	0	0
77	AT1G63340	1.83384	1.93779	1.56948	0	2.12959	2.13283	0	1.98632	0	1.53432	1.53589	0	3.84888	0	0	2.61915	0	0	0	0	0	2.23463	0	0	0	0	0	0	0	0	0	5.16114	0	0	0	0	0	0	0	0	0	0	0	0	0	0	0	0
78	AT1G64890	0	0	0	0	0	0	0	0	0	0	0	0	0	0	0	0	0	0	0	0	0	0	0	0	0	0	0	0	0	0	0	0	0	0	0	0	0	0	0	0	0	0	0	0	0	0	0	0
79	AT1G67340	0	0	0	0	0	0	0	0	0	0	0	0	0	0	0	0	0	0	0	0	0	0	0	0	0	0	0	0	0	0	0	0	0	0	0	0	0	0	0	0	0	0	0	0	0	0	0	0
80	AT1G69330	0	0	0	0	0	0	0	0	0	0	0	0	0	0	0	0	0	0	0	0	0	0	0	0	0	0	0	0	0	0	0	0	0	0	0	0	0	0	0	0	0	0	0	0	0	0	0	0
81	AT1G71810	1.83384	1.93779	1.56948	2.11878	2.12959	2.13283	2.14899	1.98632	0	1.53432	1.53589	0	0	0	1.99687	0	1.95258	1.9452	1.8672	1.86949	1.87503	0	2.57397	2.42257	0	0	2.33305	0	0	2.15489	0	0	0	0	0	0	0	0	0	0	0	0	0	0	0	0	0	0
82	AT1G74770	1.83384	1.93779	1.56948	0	0	0	0	0	0	0	0	1.82571	0	0	0	0	0	0	0	0	0	0	0	0	0	0	0	0	0	0	0	0	0	0	0	0	0	0	2.00329	0	0	0	0	0	0	0	0	0
83	AT1G75050	0	0	0	0	0	0	0	0	0	0	0	0	0	0	0	0	0	0	0	0	0	0	0	0	0	0	0	0	0	0	0	0	0	0	0	0	0	0	0	0	0	0	0	0	0	0	0	0
84	AT1G75800	0	0	0	0	0	0	0	0	0	0	0	0	0	0	0	0	0	0	0	0	0	0	0	0	0	0	0	0	0	0	0	0	0	0	0	0	0	0	0	0	0	0	0	0	0	0	0	0
85	AT1G77060	1.83384	0	0	2.11878	0	0	0	0	0	0	0	0	0	0	0	0	0	0	0	0	0	0	0	0	0	0	0	0	0	2.15489	0	0	0	0	0	0	0	0	0	0	0	0	0	0	0	0	0	0
86	AT1G77520	0	0	0	0	0	0	0	0	0	0	0	0	0	0	0	0	0	0	0	0	0	0	0	0	0	0	0	0	0	0	0	0	0	0	0	0	0	0	0	0	0	0	0	0	0	0	0	0
87	AT1G78820	0	0	1.56948	0	0	0	0	0	0	0	0	0	0	0	0	0	0	0	0	0	0	0	0	0	0	0	0	0	0	0	0	0	0	0	0	0	0	0	0	0	2.81911	0	0	0	0	0	0	0
88	AT2G03270	0	0	0	0	0	0	0	0	0	0	0	0	0	0	0	0	0	0	0	0	0	0	0	0	0	0	0	0	0	0	0	0	0	0	0	0	0	0	0	0	0	0	0	0	0	0	0	0
89	AT2G07698	0	0	0	0	0	0	0	0	0	0	0	0	0	0	0	0	0	0	0	0	0	0	0	0	0	0	0	0	0	0	0	0	0	0	0	0	0	0	0	0	0	0	0	0	0	0	0	0
90	AT2G15130	0	0	0	0	0	0	0	0	0	0	0	0	0	0	0	0	0	0	0	0	0	0	0	0	0	0	0	0	0	0	0	0	0	0	0	0	0	0	0	0	0	0	0	0	0	0	0	0
91	AT2G18490	0	0	0	0	0	0	0	0	0	0	0	0	0	0	0	0	0	0	0	0	0	0	0	0	0	0	0	0	0	0	0	0	0	0	0	0	0	0	0	0	0	0	0	0	0	0	0	0
92	AT2G18620	1.83384	1.93779	1.56948	2.11878	0	0	0	0	0	0	0	1.82571	0	0	0	0	0	0	0	0	0	0	0	0	0	0	0	0	0	0	0	0	0	0	0	0	0	0	0	0	0	0	0	0	0	0	0	0
93	AT2G19240	0	0	0	0	0	0	0	0	0	0	0	0	0	0	0	0	0	0	0	0	0	0	0	0	0	0	0	0	0	0	0	0	0	0	0	0	0	0	0	0	0	0	0	0	0	0	0	0
94	AT2G19540	0	0	0	0	0	0	0	0	0	0	0	0	0	0	0	0	0	0	0	0	0	0	0	0	0	0	0	0	0	0	0	0	0	0	0	0	0	0	0	0	0	0	0	0	0	0	0	0
95	AT2G21140	0	0	0	0	0	0	0	0	0	0	0	0	0	0	0	0	0	0	0	0	0	0	0	0	0	0	0	0	0	0	0	0	0	0	0	0	0	0	0	0	0	0	0	0	0	0	0	0
96	AT2G21630	0	0	0	0	0	0	0	0	0	0	0	0	0	0	0	0	0	0	0	0	0	0	0	0	0	0	0	0	0	0	0	0	0	0	0	0	0	0	0	0	0	0	0	0	0	0	0	0
97	AT2G21850	0	0	0	0	0	0	0	0	0	0	0	0	0	0	0	0	0	0	0	0	0	0	0	0	0	0	0	0	0	0	0	0	0	0	0	0	0	0	0	0	0	0	0	0	0	0	0	0
98	AT2G21860	0	0	0	0	0	0	0	0	0	0	0	0	0	0	0	0	0	0	0	0	0	0	0	0	0	0	0	0	0	0	0	0	0	0	0	0	0	0	0	0	0	0	0	0	0	0	0	0
99	AT2G25760	0	0	0	0	0	0	0	0	0	0	0	0	0	0	0	0	0	0	0	0	0	0	0	0	0	0	0	0	0	0	0	0	0	0	0	0	0	0	0	0	0	0	0	0	0	0	0	0
100	AT2G31050	0	0	0	0	0	0	0	0	0	0	0	0	0	0	0	0	0	0	0	0	0	0	0	0	0	0	0	0	0	0	0	0	0	0	0	0	0	0	0	0	0	0	0	0	0	0	0	0
101	AT2G33000	0	0	0	0	0	0	0	0	0	0	0	0	0	0	0	0	0	0	0	0	0	0	0	0	0	0	0	0	0	0	0	0	0	0	0	0	0	0	0	0	0	0	0	0	0	0	0	0
102	AT2G37890	0	0	0	0	0	0	0	0	0	0	0	0	0	0	0	0	0	0	0	0	0	0	0	0	0	0	0	0	0	0	0	0	0	0	0	0	0	0	0	0	0	0	0	0	0	0	0	0
103	AT2G38920	1.83384	1.93779	1.56948	2.11878	0	0	0	0	0	0	0	1.82571	0	0	1.99687	0	0	0	0	0	0	0	0	0	0	0	0	0	0	0	0	0	0	0	0	0	0	0	0	0	0	0	0	2.34526	0	0	0	0
104	AT2G38970	0	0	0	0	0	0	0	0	0	0	0	0	0	0	0	0	0	0	0	0	0	0	0	0	0	0	0	0	0	0	0	0	0	0	0	0	0	0	0	0	0	0	0	0	0	0	0	0
105	AT2G39510	0	0	0	0	0	0	0	0	0	0	0	0	0	0	0	0	0	0	0	0	0	0	0	0	0	0	0	0	0	0	0	0	0	0	0	0	0	0	0	0	0	0	0	0	0	0	0	0
106	AT2G43590	1.83384	0	1.56948	0	0	0	2.14899	0	0	0	0	0	0	0	0	0	0	0	1.8672	0	0	0	0	0	0	0	0	0	0	0	0	0	3.2637	3.34359	0	0	0	0	0	0	0	0	0	0	0	0	0	0
107	AT2G45750	1.83384	0	0	2.11878	0	0	0	0	0	0	0	0	0	0	0	0	0	0	0	0	0	0	0	0	0	0	0	0	0	0	0	0	0	0	0	0	0	0	0	0	0	0	0	0	0	0	0	0
108	AT2G47310	0	0	0	0	0	0	0	0	0	0	0	0	0	0	0	0	0	0	0	0	0	0	0	0	0	0	0	0	0	0	0	0	0	0	0	0	0	0	0	0	0	0	0	0	0	0	0	0
109	AT2G47410	0	0	0	0	0	0	0	0	0	0	0	0	0	0	0	0	0	0	0	0	0	0	0	0	0	0	0	0	0	0	0	0	0	0	0	0	0	0	0	0	0	0	0	0	0	0	0	0
110	AT3G01490	0	0	0	0	0	0	0	0	0	0	0	0	0	0	0	0	0	0	0	0	0	0	0	0	0	0	0	0	0	0	0	0	0	0	0	0	0	0	0	0	0	0	0	0	0	0	0	0
111	AT3G02740	0	0	0	0	0	0	0	0	0	0	0	0	0	0	0	0	0	0	0	0	0	0	0	0	0	0	0	0	0	0	0	0	0	0	0	0	0	0	0	0	0	0	0	0	0	0	0	0
112	AT3G03270	0	0	0	0	0	0	0	0	0	0	0	0	0	0	0	0	0	0	0	0	0	0	0	0	0	0	0	0	0	0	0	0	0	0	0	0	0	0	0	0	0	0	0	0	0	0	0	0
113	AT3G05050	0	0	0	0	0	0	0	0	0	0	0	0	0	0	0	0	0	0	0	0	0	0	0	0	0	0	0	0	0	0	0	0	0	0	0	0	0	0	0	0	0	0	0	0	0	0	0	0
114	AT3G05300	0	0	0	0	0	0	0	0	0	0	0	0	0	0	0	0	0	0	0	0	0	0	0	0	0	0	0	0	0	0	0	0	0	0	0	0	0	0	0	0	0	0	0	0	0	0	0	0
115	AT3G05600	0	0	0	0	0	0	0	0	0	0	0	0	0	0	0	0	0	0	0	0	0	0	0	0	0	0	0	0	0	0	0	0	0	0	0	0	0	0	0	0	0	0	0	0	0	0	0	0
116	AT3G06270	1.83384	1.93779	1.56948	0	0	0	0	0	0	0	0	1.82571	0	0	1.99687	0	0	0	0	0	0	0	0	0	0	0	0	0	0	0	0	0	0	0	0	0	0	0	0	0	0	0	0	0	0	0	0	0
117	AT3G07620	1.83384	0	0	2.11878	0	0	0	0	0	0	0	0	0	0	0	0	0	0	0	0	0	0	0	0	0	0	0	0	0	0	0	0	0	0	0	0	0	0	0	0	0	0	0	0	0	0	0	2.24495
118	AT3G07690	1.83384	0	1.56948	0	2.12959	0	0	1.98632	0	1.53432	1.53589	0	3.84888	0	0	2.61915	0	0	0	0	0	2.23463	0	0	0	0	0	0	0	0	0	0	0	0	0	0	0	0	0	0	0	0	0	0	0	0	0	0
119	AT3G09010	0	0	0	0	0	0	0	0	0	0	0	0	0	0	0	0	0	0	0	0	0	0	0	0	0	0	0	0	0	0	0	0	0	0	0	0	0	0	0	0	0	0	0	0	0	0	0	0
120	AT3G10130	0	0	0	0	0	0	0	0	0	0	0	0	0	0	0	0	0	0	0	0	0	0	0	0	0	0	0	0	0	0	0	0	0	0	0	0	0	0	0	0	0	0	0	0	0	0	0	0
121	AT3G13700	0	0	0	0	0	0	0	0	0	0	0	0	0	0	0	0	0	0	0	0	0	0	0	0	0	0	0	0	0	0	0	0	0	0	0	0	0	0	0	0	0	0	0	0	0	0	0	0
122	AT3G14460	0	1.93779	1.56948	0	2.12959	2.13283	2.14899	1.98632	0	1.53432	1.53589	0	0	0	0	0	1.95258	1.9452	1.8672	1.86949	1.87503	0	0	0	0	0	0	0	0	0	0	0	0	0	0	0	0	0	0	0	0	0	0	0	0	0	0	0
123	AT3G15350	0	0	0	0	0	0	0	0	0	0	0	0	0	0	0	0	0	0	0	0	0	0	0	0	0	0	0	0	0	0	0	0	0	0	0	0	0	0	0	0	0	0	0	0	0	0	0	0
124	AT3G19010	0	0	0	0	0	0	0	0	0	0	0	0	0	0	0	0	0	0	0	0	0	0	0	0	0	0	0	0	0	0	0	0	0	0	0	0	0	0	0	0	0	0	0	0	0	0	0	0
125	AT3G19310	0	0	0	0	0	0	0	0	0	0	0	0	0	0	0	0	0	0	0	0	0	0	0	0	0	0	0	0	0	0	0	0	0	0	0	0	0	0	0	0	0	0	0	0	0	0	0	0
126	AT3G20280	0	1.93779	1.56948	0	0	0	0	0	0	0	0	1.82571	0	0	0	0	0	0	0	0	0	0	0	0	0	0	0	0	0	0	0	0	0	0	0	0	0	0	0	0	0	0	0	0	0	0	0	0
127	AT3G23300	1.83384	0	0	2.11878	0	0	0	0	0	0	0	0	0	0	0	0	0	0	0	0	0	0	0	0	0	0	0	0	0	0	0	0	0	0	0	0	0	0	0	0	0	0	0	0	0	0	0	0
128	AT3G26430	1.83384	0	0	0	0	0	0	0	0	0	0	0	0	0	0	0	0	0	0	0	0	0	0	0	0	0	0	0	0	0	0	0	0	0	0	0	0	0	0	0	0	0	0	0	0	0	0	0
129	AT3G28140	0	0	0	0	0	0	0	0	0	0	0	0	0	0	0	0	0	0	0	0	0	0	0	0	0	0	0	0	0	0	0	0	0	0	0	0	0	0	0	0	0	0	0	0	0	0	0	0
130	AT3G28580	1.83384	1.93779	1.56948	0	2.12959	2.13283	2.14899	1.98632	0	1.53432	1.53589	0	0	0	0	0	1.95258	1.9452	1.8672	1.86949	1.87503	0	0	0	0	0	0	0	0	0	0	0	0	0	0	0	0	0	0	0	0	0	0	0	0	0	0	0
131	AT3G46930	0	0	0	0	0	0	0	0	0	0	0	0	0	0	0	0	0	0	0	0	0	0	0	0	0	0	0	0	0	0	0	0	0	0	0	0	0	0	0	0	0	0	0	0	0	0	0	0
132	AT3G53600	0	0	0	0	0	0	0	0	0	0	0	0	0	0	0	0	0	0	0	0	0	0	0	0	0	0	0	0	0	0	0	0	0	0	0	0	0	0	0	0	0	0	0	0	0	0	0	0
133	AT3G61210	0	0	0	0	0	0	0	0	0	0	0	0	0	0	0	0	0	0	0	0	0	0	0	0	0	0	0	0	0	0	0	0	0	0	0	0	0	0	0	0	0	0	0	0	0	0	0	0
134	AT3G61400	1.83384	1.93779	1.56948	0	0	0	0	0	0	0	0	1.82571	0	0	0	0	0	0	0	0	0	2.23463	0	0	0	0	0	0	0	0	0	0	0	0	0	0	0	0	0	0	0	0	0	0	0	0	0	0
135	AT3G62570	0	0	0	0	0	0	0	0	0	0	0	0	0	0	0	0	0	0	0	0	0	0	0	0	0	0	0	0	0	0	0	0	0	0	0	0	0	0	0	0	0	0	0	0	0	0	0	0
136	AT3G62590	1.83384	0	0	0	0	0	0	0	0	0	0	0	0	0	0	0	0	0	0	0	0	0	0	0	0	0	0	0	0	0	0	0	0	0	0	0	0	0	0	0	0	0	0	0	0	0	0	0
137	AT4G01700	0	0	0	0	0	0	0	0	0	0	0	0	0	0	0	0	0	0	0	0	0	0	0	0	0	0	0	0	0	0	0	0	0	0	0	0	0	0	0	0	0	0	0	0	0	0	0	0
138	AT4G08300	0	0	0	0	0	0	0	0	0	0	0	0	0	0	0	0	0	0	0	0	0	0	0	0	0	0	0	0	0	0	0	0	0	0	0	0	0	0	0	0	0	0	0	0	0	0	0	0
139	AT4G09740	0	0	0	0	0	0	0	0	0	0	0	0	0	0	0	0	0	0	0	0	0	0	0	0	0	0	0	0	0	0	0	0	0	0	0	0	0	0	0	0	0	0	0	0	0	0	0	0
140	AT4G11800	0	0	0	0	0	0	0	0	0	0	0	0	0	0	0	0	0	0	0	0	0	0	0	0	0	0	0	0	0	0	0	0	0	0	0	0	0	0	0	0	0	0	0	0	0	0	0	0
141	AT4G15020	0	0	0	0	0	0	0	0	0	0	0	0	0	0	0	0	0	0	0	0	0	0	0	0	0	0	0	0	0	0	0	0	0	0	0	0	0	0	0	0	0	0	0	0	0	0	0	0
142	AT4G15955	0	0	0	0	0	0	0	0	0	0	0	0	0	0	0	0	0	0	0	0	0	0	0	0	0	0	0	0	0	0	0	0	0	0	0	0	0	0	0	0	0	0	0	0	0	0	0	0
143	AT4G18030	1.83384	0	0	2.11878	0	0	0	0	0	0	0	0	0	0	0	0	0	0	0	0	0	0	0	0	0	0	0	0	0	0	0	0	0	0	0	0	0	0	0	0	0	0	0	0	0	0	0	0
144	AT4G19460	0	0	0	0	0	0	0	0	0	0	0	0	0	0	0	0	0	0	0	0	0	0	0	0	0	0	0	0	0	0	0	0	0	0	0	0	0	0	0	0	0	0	0	0	0	0	0	0
145	AT4G19820	0	0	0	0	0	0	0	0	0	0	0	0	0	0	0	0	0	0	0	0	0	0	0	0	0	0	0	0	0	0	0	0	0	0	0	0	0	0	0	0	0	0	0	0	0	0	0	0
146	AT4G22390	1.83384	0	0	2.11878	0	0	0	0	0	0	0	0	0	0	1.99687	0	0	0	0	0	0	0	0	0	0	0	0	0	0	0	0	0	0	0	0	0	0	0	0	0	0	0	0	2.34526	0	0	0	0
147	AT4G23730	0	0	0	0	0	0	0	0	0	0	0	0	0	0	0	0	0	0	0	0	0	0	0	0	0	0	0	0	0	0	0	0	0	0	0	0	0	0	0	0	0	0	0	0	0	0	0	0
148	AT4G25300	0	0	0	0	0	0	0	0	0	0	0	0	0	0	0	0	0	0	0	0	0	0	0	0	0	0	0	0	0	0	0	0	0	0	0	0	0	0	0	0	0	0	0	0	0	0	0	0
149	AT4G25433	0	0	0	0	0	0	0	0	0	0	0	0	0	0	0	0	0	0	0	0	0	0	0	0	0	0	0	0	0	0	0	0	0	0	0	0	0	0	0	0	0	0	0	0	0	0	0	0
150	AT4G27290	1.83384	1.93779	1.56948	2.11878	2.12959	2.13283	2.14899	1.98632	0	1.53432	1.53589	0	0	0	1.99687	0	1.95258	1.9452	1.8672	1.86949	1.87503	0	2.57397	2.42257	2.6251	0	2.33305	0	0	2.15489	0	0	0	0	0	0	0	0	0	0	2.81911	3.24129	0	0	0	0	0	0
151	AT4G28000	0	0	0	0	0	0	0	0	0	0	0	0	0	0	0	0	0	0	0	0	0	0	0	0	0	0	0	0	0	0	0	0	0	0	0	0	0	0	0	0	0	0	0	0	0	0	0	0
152	AT4G28040	0	0	0	0	0	0	0	0	0	0	0	0	0	0	0	0	0	0	0	0	0	0	0	0	0	0	0	0	0	0	0	0	0	0	0	0	0	0	0	0	0	0	0	0	0	0	0	0
153	AT4G30670	0	0	0	0	0	0	0	0	0	0	0	0	0	0	0	0	0	0	0	0	0	0	0	0	0	0	0	0	0	0	0	0	0	0	0	0	0	0	0	0	0	0	0	0	0	0	0	0
154	AT4G31250	1.83384	1.93779	1.56948	2.11878	2.12959	2.13283	2.14899	1.98632	0	1.53432	1.53589	0	0	0	1.99687	0	1.95258	1.9452	1.8672	1.86949	1.87503	0	2.57397	2.42257	2.6251	0	2.33305	0	0	2.15489	0	0	0	0	0	0	0	0	0	0	0	0	0	0	0	0	0	0
155	AT4G33905	0	0	0	0	0	0	0	0	0	0	0	0	0	0	0	0	0	0	0	0	0	0	0	0	0	0	0	0	0	0	0	0	0	0	0	0	0	0	0	0	0	0	0	0	0	0	0	0
156	AT4G36080	0	0	0	0	0	0	0	0	0	0	0	0	0	0	0	0	0	0	0	0	0	0	0	0	0	0	0	0	0	0	0	0	0	0	0	0	0	0	0	0	0	0	0	0	0	0	0	0
157	AT4G39320	0	0	0	0	0	0	0	0	0	0	0	0	0	0	0	0	0	0	0	0	0	0	0	0	0	0	0	0	0	0	0	0	0	0	0	0	0	0	0	0	0	0	0	0	0	0	0	0
158	AT4G39670	0	0	0	0	0	0	0	0	0	0	0	0	0	2.44257	0	0	0	0	0	0	0	0	0	0	0	0	0	0	0	0	0	0	0	0	0	0	0	0	0	0	0	0	0	0	0	0	0	0
159	AT4G39900	0	0	0	0	0	0	0	0	0	0	0	0	0	0	0	0	0	0	0	0	0	0	0	0	0	0	0	0	0	0	0	0	0	0	0	0	0	0	0	0	0	0	0	0	0	0	0	0
160	AT4G40100	0	0	0	0	0	0	0	0	0	0	0	0	0	0	0	0	0	0	0	0	0	0	0	0	0	0	0	0	0	0	0	0	0	0	0	0	0	0	0	0	0	0	0	0	0	0	0	0
161	AT5G04060	1.83384	0	0	2.11878	0	0	0	0	0	0	0	0	0	0	0	0	0	0	0	0	0	0	0	0	0	0	0	0	0	0	0	0	0	0	0	0	0	0	0	0	0	0	0	0	0	0	0	0
162	AT5G07850	0	0	0	0	0	0	0	0	0	0	0	0	0	0	0	0	0	0	0	0	0	0	0	0	0	0	0	0	0	0	0	0	0	0	0	0	0	0	0	0	0	0	0	0	0	0	0	0
163	AT5G08100	0	0	0	0	0	0	0	0	0	0	0	0	0	0	0	0	0	0	0	0	0	0	0	0	0	0	0	0	0	0	0	0	0	0	0	0	0	0	0	0	0	0	0	0	0	0	0	0
164	AT5G11230	0	0	0	0	0	0	0	0	0	0	0	0	0	0	0	0	0	0	0	0	0	0	0	0	0	0	0	0	0	0	0	0	0	0	0	0	0	0	0	0	0	0	0	0	0	0	0	0
165	AT5G11250	0	0	0	0	0	0	0	0	0	0	0	0	0	0	0	0	0	0	0	0	0	0	0	0	0	0	0	0	0	0	0	0	0	0	0	0	0	0	0	0	0	0	0	0	0	0	0	0
166	AT5G11610.1	0	0	0	0	0	0	0	0	0	0	0	0	0	0	0	0	0	0	0	0	0	0	0	0	0	0	0	0	0	0	0	0	0	0	0	0	0	0	0	0	0	0	0	0	0	0	0	0
167	AT5G14120	0	0	0	0	0	0	0	0	0	0	0	0	0	0	0	0	0	0	0	0	0	0	0	0	0	0	0	0	0	0	0	0	0	0	0	0	0	0	0	0	0	0	0	0	0	0	0	0
168	AT5G14720	0	0	0	0	0	0	0	0	0	0	0	0	0	0	0	0	0	0	0	0	0	0	0	0	0	0	0	0	0	0	0	0	0	0	0	0	0	0	0	0	0	0	0	0	0	0	0	0
169	AT5G15710	1.83384	0	0	2.11878	0	0	0	0	0	0	0	0	0	0	1.99687	0	0	0	0	0	0	0	0	0	0	0	0	0	0	0	0	0	0	0	0	0	0	0	0	0	0	0	0	2.34526	0	0	0	0
170	AT5G15940	0	0	0	0	0	0	0	0	0	0	0	0	0	0	0	0	0	0	0	0	0	0	0	0	0	0	0	0	0	0	0	0	0	0	0	0	0	0	0	0	0	0	0	0	0	0	0	0
171	AT5G18630	0	0	0	0	0	0	0	0	0	0	0	0	0	0	0	0	0	0	0	0	0	0	0	0	0	0	0	0	0	0	0	0	0	0	0	0	0	0	0	0	0	0	0	0	0	0	0	0
172	AT5G18910	0	0	0	0	0	0	0	0	0	0	0	0	0	0	0	0	0	0	0	0	0	0	0	0	0	0	0	0	0	0	0	0	0	0	0	0	0	0	0	0	0	0	0	0	0	0	0	0
173	AT5G20110	0	0	0	0	0	0	0	0	0	0	0	0	0	0	0	0	0	0	0	0	0	0	0	0	0	0	0	0	0	0	0	0	0	0	0	0	0	0	0	0	0	0	0	0	0	0	0	0
174	AT5G20260	1.83384	0	0	2.11878	0	0	0	0	0	0	0	0	0	0	0	0	0	0	0	0	0	0	0	0	0	0	0	0	0	0	0	0	0	0	0	0	0	0	0	0	0	0	0	0	0	0	0	2.24495
175	AT5G20655	0	0	0	0	0	0	0	0	0	0	0	0	0	0	0	0	0	0	0	0	0	0	0	0	0	0	0	0	0	0	0	0	0	0	0	0	0	0	0	0	0	0	0	0	0	0	0	0
176	AT5G20950	0	0	0	0	0	0	0	0	0	0	0	0	0	0	0	0	0	0	0	0	0	0	0	0	0	0	0	0	0	0	0	0	0	0	0	0	0	0	0	0	0	0	0	0	0	0	0	0
177	AT5G38100	1.83384	1.93779	1.56948	2.11878	0	0	0	0	0	0	0	1.82571	0	0	0	0	0	0	0	0	0	0	0	0	0	0	0	0	0	0	0	0	0	0	0	0	0	0	0	0	0	0	0	0	0	0	0	0
178	AT5G43570	0	0	0	0	0	0	0	0	0	0	0	0	0	0	0	0	0	0	0	0	0	0	0	0	0	0	0	0	0	0	0	0	0	0	0	0	0	0	0	0	0	0	0	0	0	0	0	0
179	AT5G44360	1.83384	1.93779	1.56948	0	2.12959	2.13283	0	1.98632	0	1.53432	1.53589	0	3.84888	0	0	2.61915	0	0	0	0	0	2.23463	0	0	0	0	0	0	0	0	0	5.16114	0	0	0	0	0	0	0	0	0	0	0	0	0	0	0	0
180	AT5G44440	1.83384	1.93779	1.56948	0	2.12959	2.13283	0	1.98632	0	1.53432	1.53589	0	3.84888	0	0	2.61915	0	0	0	0	0	2.23463	0	0	0	0	0	0	0	0	0	5.16114	0	0	0	0	0	0	0	0	0	0	0	0	0	0	0	0
181	AT5G51140	1.83384	0	1.56948	0	0	0	0	0	0	1.53432	1.53589	0	0	0	0	0	0	0	0	0	0	0	0	0	0	0	0	0	0	0	0	0	0	0	0	0	0	0	0	0	0	0	0	0	0	0	0	0
182	AT5G53100	0	0	0	0	0	0	0	0	0	0	0	0	0	0	0	0	0	0	0	0	0	0	0	0	0	0	0	0	0	0	0	0	0	0	0	0	0	0	0	0	0	0	0	0	0	0	0	0
183	AT5G58787	0	0	0	0	0	0	0	0	0	0	0	0	0	0	0	0	0	0	0	0	0	0	0	0	0	0	0	0	0	0	0	0	0	0	0	0	0	0	0	0	0	0	0	0	0	0	0	0
184	ATE2	1.83384	0	0	2.11878	0	0	0	0	0	0	0	0	0	0	1.99687	0	0	0	0	0	0	0	0	0	0	0	0	0	0	0	0	0	0	0	0	0	0	0	0	0	0	0	0	0	0	0	0	0
185	ATEXO70G2	0	0	0	0	0	0	0	0	0	0	0	0	0	0	0	0	0	0	0	0	0	0	0	0	0	0	0	0	0	0	0	0	0	0	0	0	0	0	0	0	0	0	0	0	0	0	0	0
186	ATG18D	0	1.93779	1.56948	0	0	2.13283	0	0	0	0	0	0	0	0	0	0	0	0	0	0	0	0	0	0	0	0	0	0	0	0	0	0	0	0	0	0	0	0	0	0	0	0	0	0	0	0	0	0
187	ATG18G	0	0	0	0	0	0	0	0	0	0	0	0	0	0	0	0	0	0	0	0	0	0	0	0	0	0	0	0	0	0	0	0	0	0	0	0	0	0	0	0	0	0	0	0	0	0	0	0
188	ATHB-7	0	0	1.56948	0	0	0	0	0	0	1.53432	1.53589	0	0	0	0	0	0	0	0	0	0	0	0	0	0	0	0	0	0	0	0	0	0	0	0	0	0	0	0	0	0	0	1.71282	0	2.03516	1.72573	0	0
189	ATHB-8	0	0	0	0	0	0	0	0	0	0	0	0	0	0	0	0	0	0	0	0	0	0	0	0	0	0	0	0	0	0	0	0	0	0	0	0	0	0	0	0	0	0	0	0	0	0	0	0
190	ATJ11	0	0	0	0	0	0	0	0	0	0	0	0	0	0	0	0	0	0	0	0	0	0	0	0	0	0	0	0	0	0	0	0	0	0	0	0	0	0	0	0	0	0	0	0	0	0	0	0
191	ATJ39	0	0	0	0	0	0	0	0	0	0	0	0	0	0	0	0	0	0	0	0	0	0	0	0	0	0	0	0	0	0	0	0	0	0	0	0	0	0	0	0	0	0	0	0	0	0	0	0
192	ATL14	0	0	0	0	0	0	0	0	0	0	0	0	0	0	0	0	0	0	0	0	0	0	0	0	0	0	0	0	0	0	0	0	0	0	0	0	0	0	0	0	0	0	0	0	0	0	0	0
193	ATL40	0	0	0	0	0	0	0	0	0	0	0	0	0	0	0	0	0	0	0	0	0	0	0	0	0	0	0	0	0	0	0	0	0	0	0	0	0	0	0	0	0	0	0	0	0	0	0	0
194	AVPL2	0	0	0	0	0	0	0	0	0	0	0	0	0	0	0	0	0	0	0	0	0	0	0	0	0	0	0	0	0	0	0	0	0	0	0	0	0	0	0	0	0	0	0	0	0	0	0	0
195	AVT1J	0	0	0	0	0	0	0	0	0	0	0	0	0	0	0	0	0	0	0	0	0	0	0	0	0	0	0	0	0	0	0	0	0	0	0	0	0	0	0	0	0	0	0	0	0	0	0	0
196	AVT6B	0	0	0	0	0	0	0	0	0	0	0	0	0	0	0	0	0	0	0	0	0	0	0	0	0	0	0	0	0	0	0	0	0	0	0	0	0	0	0	0	0	0	0	0	0	0	0	0
197	AZG2	0	0	0	0	0	0	0	0	2.60909	0	0	0	0	2.44257	0	0	0	0	0	0	0	0	0	0	0	0	0	0	0	0	0	0	0	0	0	0	0	0	0	0	0	0	0	0	0	0	0	0
198	B'ALPHA	0	0	0	0	0	0	0	0	0	0	0	0	0	0	0	0	0	0	0	0	0	0	0	0	0	0	0	0	0	0	0	0	0	0	0	0	0	0	0	0	0	0	0	0	0	0	0	0
199	BAM3	1.83384	1.93779	1.56948	2.11878	2.12959	2.13283	2.14899	1.98632	0	1.53432	1.53589	0	0	0	1.99687	0	1.95258	1.9452	1.8672	1.86949	1.87503	0	2.57397	2.42257	2.6251	0	2.33305	0	0	2.15489	0	0	0	0	0	0	0	0	0	0	0	0	0	0	0	0	0	0
200	BBR	0	0	0	0	0	0	0	0	0	0	0	0	0	0	0	0	0	0	0	0	0	0	0	0	0	0	0	0	0	0	0	0	0	0	0	0	0	0	0	0	0	0	0	0	0	0	0	0
201	BCA6	1.83384	1.93779	1.56948	0	0	0	0	0	0	0	0	1.82571	0	0	0	0	0	0	0	0	0	0	0	0	0	0	0	0	0	0	0	0	0	0	0	0	0	0	2.00329	0	0	0	0	0	0	0	0	0
202	BFRUCT3	0	0	0	0	0	0	0	0	0	0	0	0	0	0	0	0	0	0	0	0	0	0	0	0	0	0	0	0	0	0	0	0	0	0	0	0	0	0	0	0	0	0	0	0	0	0	0	0
203	BFRUCT4	1.83384	0	0	0	0	0	0	0	0	0	0	0	0	0	0	0	0	0	0	0	0	0	0	0	0	0	0	0	0	0	0	0	3.2637	3.34359	0	0	0	15.9749	0	0	0	0	0	0	0	0	0	0
204	BG1	1.83384	0	1.56948	0	0	0	0	0	0	0	0	0	0	0	0	0	0	0	0	0	0	0	0	0	0	0	0	0	0	0	0	0	3.2637	3.34359	0	0	0	0	0	0	2.81911	0	0	0	0	0	0	0
205	BGAL3	1.83384	0	1.56948	0	0	0	0	0	0	0	0	0	0	0	0	0	0	0	0	0	0	0	0	0	0	0	0	0	0	0	0	0	3.2637	3.34359	0	0	0	0	0	0	2.81911	0	0	0	0	0	0	0
206	BGLU15	1.83384	0	0	0	0	0	0	0	0	0	0	0	0	0	0	0	0	0	0	0	0	0	0	0	0	0	0	0	0	0	0	0	3.2637	3.34359	0	0	0	0	0	0	0	0	0	0	0	0	0	0
207	BGLU40	1.83384	0	0	0	0	0	0	0	0	0	0	0	0	0	0	0	0	0	0	0	0	0	0	0	0	0	0	0	0	0	0	0	3.2637	3.34359	0	0	0	0	0	0	0	0	0	0	0	0	0	0
208	BHLH49	0	0	0	0	0	0	0	0	0	0	0	0	0	0	0	0	0	0	0	0	0	0	0	0	0	0	0	0	0	0	0	0	0	0	0	0	0	0	0	0	0	0	0	0	0	0	0	0
209	BHLH68	0	0	0	0	0	0	0	0	0	0	0	0	0	0	0	0	0	0	0	0	0	0	0	0	0	0	0	0	0	0	0	0	0	0	0	0	0	0	0	0	0	0	0	0	0	0	0	0
210	BHLH7	0	0	0	0	0	0	0	0	0	0	0	0	0	0	0	0	0	0	0	0	0	0	0	0	0	0	0	0	0	0	0	0	0	0	0	0	0	0	0	0	0	0	0	0	0	0	0	0
211	BIG4	0	0	0	0	0	0	0	0	0	0	0	0	0	0	0	0	0	0	0	0	0	0	0	0	0	0	0	0	0	0	0	0	0	0	0	0	0	0	0	0	0	0	0	0	0	0	0	0
212	BOR5	0	0	0	0	0	0	0	0	2.60909	0	0	0	0	2.44257	0	0	0	0	0	0	0	0	0	0	0	2.80966	0	4.0273	2.67561	0	2.83021	0	0	0	5.70534	0	0	0	0	2.83765	0	0	0	0	0	0	0	0
213	BPC1	0	0	1.56948	0	0	0	0	0	0	1.53432	1.53589	0	0	0	0	0	0	0	0	0	0	0	0	0	0	0	0	0	0	0	0	0	0	0	0	0	0	0	0	0	0	0	0	0	2.03516	0	0	0
214	BSK5	1.83384	1.93779	1.56948	2.11878	2.12959	2.13283	2.14899	1.98632	0	1.53432	1.53589	0	0	0	1.99687	0	1.95258	1.9452	1.8672	1.86949	1.87503	0	2.57397	2.42257	2.6251	0	2.33305	0	0	2.15489	0	0	0	0	0	0	0	0	0	0	0	0	0	0	0	0	0	0
215	BT5	1.83384	1.93779	1.56948	2.11878	0	0	0	0	0	0	0	1.82571	0	0	0	0	0	0	0	0	0	0	0	0	0	0	0	0	0	0	0	0	0	0	0	0	0	0	2.00329	0	0	3.24129	1.71282	0	0	0	0	0
216	BXL2	1.83384	0	0	0	0	0	0	0	0	0	0	0	0	0	0	0	0	0	0	0	0	0	0	0	0	0	0	0	0	0	0	0	3.2637	3.34359	0	0	0	0	0	0	0	0	0	0	0	0	0	0
217	BZIP44	0	0	0	0	0	0	0	0	0	1.53432	1.53589	0	0	0	0	0	0	0	0	0	0	0	0	0	0	0	0	0	0	0	0	0	0	0	0	0	0	0	0	0	0	0	1.71282	0	2.03516	1.72573	0	0
218	BZIP63	0	0	0	0	0	0	0	0	0	0	0	0	0	0	0	0	0	0	0	0	0	0	0	0	0	0	0	0	0	0	0	0	0	0	0	0	0	0	0	0	0	0	0	0	0	0	0	0
219	BZR2	0	0	0	0	0	0	0	0	0	0	0	0	0	0	0	0	0	0	0	0	0	0	0	0	0	0	0	0	0	0	0	0	0	0	0	0	0	0	0	0	0	0	0	0	0	0	0	0
220	CAL	0	0	1.56948	0	0	0	0	0	0	1.53432	1.53589	0	0	0	0	0	0	0	0	0	0	0	0	0	0	0	0	0	0	0	0	0	0	0	0	0	0	0	0	0	0	0	1.71282	0	2.03516	1.72573	0	0
221	CAMS1	1.83384	0	0	0	0	0	0	0	0	0	0	0	0	0	0	0	0	0	0	0	0	0	0	0	0	0	0	0	0	0	0	0	0	0	0	0	0	0	0	0	0	0	0	0	0	0	0	0
222	CAR4	0	0	0	0	0	0	0	0	0	0	0	0	0	0	0	0	0	0	0	0	0	0	0	0	0	0	0	0	0	0	0	0	0	0	0	0	0	0	0	0	0	0	0	0	0	0	0	0
223	CBL3	0	1.93779	1.56948	0	0	0	0	0	0	0	0	1.82571	0	0	0	0	0	0	0	0	0	0	0	0	0	0	0	0	0	0	0	0	0	0	0	0	0	0	0	0	0	0	0	0	0	0	0	0
224	CCT1	1.83384	0	0	2.11878	0	0	0	0	0	0	0	0	0	0	0	0	0	0	0	0	0	0	0	0	0	0	0	0	0	2.15489	0	0	0	0	0	0	0	0	0	0	0	0	0	0	0	0	0	0
225	CDA6	0	0	0	0	0	0	0	0	0	0	0	0	0	0	0	0	0	0	0	0	0	0	0	0	0	0	0	0	0	0	0	0	0	0	0	0	0	0	0	0	0	0	0	0	0	0	0	0
226	CEF	0	1.93779	1.56948	0	0	0	0	0	0	0	0	1.82571	0	0	0	0	0	0	0	0	0	0	0	0	0	0	0	0	0	0	0	0	0	0	0	0	0	0	2.00329	0	0	0	0	0	0	0	0	0
227	CGS1	0	0	0	0	0	0	0	0	0	0	0	0	0	0	0	0	0	0	0	0	0	0	0	0	0	0	0	0	0	0	0	0	0	0	0	0	0	0	0	0	0	0	0	0	0	0	0	0
228	CHI-B	0	0	0	0	0	0	0	0	0	0	0	0	0	0	0	0	0	0	0	0	0	0	0	0	0	0	0	0	0	0	0	0	0	0	0	0	0	0	0	0	0	0	0	0	0	0	0	0
229	CHUP1	0	0	0	0	0	0	0	0	0	0	0	0	0	0	0	0	0	0	0	0	0	0	0	0	0	0	0	0	0	0	0	0	0	0	0	0	0	0	0	0	0	0	0	0	0	0	0	0
230	CHX18	0	0	0	0	0	0	0	0	2.60909	0	0	0	0	2.44257	0	0	0	0	0	0	0	0	0	0	0	2.80966	0	0	2.67561	0	2.83021	0	0	0	0	0	0	0	0	2.83765	0	0	0	0	0	0	0	0
231	CIPK2	1.83384	1.93779	1.56948	2.11878	2.12959	2.13283	2.14899	1.98632	0	1.53432	1.53589	0	0	0	1.99687	0	1.95258	1.9452	1.8672	1.86949	1.87503	0	2.57397	2.42257	2.6251	0	2.33305	0	0	2.15489	0	0	0	0	0	0	0	0	0	0	0	0	0	0	0	0	0	0
232	CLC-B	0	0	0	0	0	0	0	0	2.60909	0	0	0	0	2.44257	0	0	0	0	0	0	0	0	0	0	0	2.80966	0	4.0273	2.67561	0	2.83021	0	0	0	5.70534	0	0	0	0	2.83765	0	0	0	0	0	0	0	0
233	CLC-G	0	0	0	0	0	0	0	0	0	0	0	0	0	0	0	0	0	0	0	0	0	0	0	0	0	0	0	0	0	0	0	0	0	0	0	0	0	0	0	0	0	0	0	0	0	0	0	0
234	CLPC1	1.83384	1.93779	1.56948	0	2.12959	2.13283	2.14899	1.98632	0	1.53432	1.53589	0	0	0	1.99687	0	1.95258	1.9452	1.8672	1.86949	1.87503	0	0	0	0	0	0	0	0	0	0	0	0	0	0	0	0	0	0	0	0	0	0	0	0	0	0	0
235	CML16	0	0	0	0	0	0	0	0	0	0	0	0	0	0	0	0	0	0	0	0	0	0	0	0	0	0	0	0	0	0	0	0	0	0	0	0	0	0	0	0	0	0	0	0	0	0	0	0
236	CML50	0	0	0	0	0	0	0	0	0	0	0	0	0	0	0	0	0	0	0	0	0	0	0	0	0	0	0	0	0	0	0	0	0	0	0	0	0	0	0	0	0	0	0	0	0	0	0	0
237	CNGC4	0	1.93779	1.56948	0	2.12959	2.13283	0	1.98632	2.60909	1.53432	1.53589	0	0	2.44257	0	0	0	1.9452	1.8672	1.86949	0	0	0	0	0	2.80966	0	0	2.67561	0	0	0	0	0	0	0	0	0	0	0	0	3.24129	0	0	0	0	0	0
238	COL9	0	1.93779	1.56948	0	0	0	0	0	0	0	0	1.82571	0	0	0	0	0	0	0	0	0	0	0	0	0	0	0	0	0	0	0	0	0	0	0	0	0	0	2.00329	0	0	0	1.71282	0	0	1.72573	0	0
239	COPT6	0	0	0	0	0	0	0	0	2.60909	0	0	0	0	2.44257	0	0	0	0	0	0	0	0	0	0	0	2.80966	0	0	2.67561	0	0	0	0	0	0	0	0	0	0	0	0	0	0	0	0	0	0	0
240	CSLD2	1.83384	0	0	2.11878	0	0	0	0	0	0	0	0	0	0	0	0	0	0	0	0	0	0	0	0	0	0	0	0	0	0	0	0	0	0	0	0	0	0	0	0	0	0	0	0	0	0	0	2.24495
241	CSLG2	1.83384	0	0	2.11878	0	0	0	0	0	0	0	0	0	0	0	0	0	0	0	0	0	0	0	0	0	0	0	0	0	0	0	0	0	0	0	0	0	0	0	0	0	0	0	0	0	0	0	2.24495
242	CSY4	0	0	0	0	0	0	0	0	0	0	0	0	0	0	0	0	0	0	0	0	0	0	0	0	0	0	0	0	0	0	0	0	0	0	0	0	0	0	0	0	0	0	0	0	0	0	0	0
243	CTR1	1.83384	1.93779	1.56948	2.11878	2.12959	2.13283	2.14899	1.98632	0	1.53432	1.53589	0	0	0	1.99687	0	1.95258	1.9452	1.8672	1.86949	1.87503	0	2.57397	2.42257	2.6251	0	2.33305	0	0	2.15489	0	0	0	0	0	0	0	0	0	0	0	0	0	0	0	0	0	0
244	CWINV2	1.83384	0	0	0	0	0	0	0	0	0	0	0	0	0	0	0	0	0	0	0	0	0	0	0	0	0	0	0	0	0	0	0	3.2637	3.34359	0	0	0	15.9749	0	0	0	0	0	0	0	0	0	0
245	CYCB2-3	0	0	0	0	0	0	0	0	0	0	0	0	0	0	0	0	0	0	0	0	0	0	0	0	0	0	0	0	0	0	0	0	0	0	0	0	0	0	0	0	0	0	0	0	0	0	0	0
246	CYP706A6	0	0	0	0	0	0	0	0	0	0	0	0	0	0	0	0	0	0	0	0	0	0	0	0	0	0	0	0	0	0	0	0	0	0	0	0	0	0	0	0	0	0	0	0	0	0	0	0
247	CYP710A2	1.83384	1.93779	1.56948	0	0	0	0	0	0	1.53432	1.53589	1.82571	0	0	0	2.61915	0	0	0	0	0	2.23463	0	0	0	0	0	0	0	0	0	0	0	0	0	0	0	0	2.00329	0	0	0	0	0	0	0	0	0
248	CYP712A1	0	0	0	0	0	0	0	0	0	0	0	0	0	0	0	0	0	0	0	0	0	0	0	0	0	0	0	0	0	0	0	0	0	0	0	0	0	0	0	0	0	0	0	0	0	0	0	0
249	CYP71A22	1.83384	1.93779	1.56948	0	0	0	0	0	0	1.53432	1.53589	1.82571	0	0	0	2.61915	0	0	0	0	0	2.23463	0	0	0	0	0	0	0	0	0	0	0	0	0	0	0	0	2.00329	0	0	0	0	0	0	0	0	0
250	CYP71B11	1.83384	1.93779	1.56948	0	0	0	0	0	0	1.53432	1.53589	1.82571	0	0	0	2.61915	0	0	0	0	0	2.23463	0	0	0	0	0	0	0	0	0	0	0	0	0	0	0	0	2.00329	0	0	0	0	0	0	0	0	0
251	CYP71B35	1.83384	1.93779	1.56948	0	0	0	0	0	0	1.53432	1.53589	1.82571	0	0	0	2.61915	0	0	0	0	0	2.23463	0	0	0	0	0	0	0	0	0	0	0	0	0	0	0	0	2.00329	0	0	0	0	0	0	0	0	0
252	CYP71B7	1.83384	1.93779	1.56948	0	0	0	0	0	0	1.53432	1.53589	1.82571	0	0	0	2.61915	0	0	0	0	0	2.23463	0	0	0	0	0	0	0	0	0	0	0	0	0	0	0	0	2.00329	0	0	0	0	0	0	0	0	0
253	CYP72A15	1.83384	1.93779	1.56948	0	0	0	0	0	0	1.53432	1.53589	1.82571	0	0	0	2.61915	0	0	0	0	0	2.23463	0	0	0	0	0	0	0	0	0	0	0	0	0	0	0	0	2.00329	0	0	0	0	0	0	0	0	0
254	CYP76C1	1.83384	1.93779	1.56948	0	0	0	0	0	0	1.53432	1.53589	1.82571	0	0	0	2.61915	0	0	0	0	0	2.23463	0	0	0	0	0	0	0	0	0	0	0	0	0	0	0	0	2.00329	0	0	0	0	0	0	0	0	0
255	CYP78A6	1.83384	1.93779	1.56948	0	0	0	0	0	0	1.53432	1.53589	1.82571	0	0	0	2.61915	0	0	0	0	0	2.23463	0	0	0	0	0	0	0	0	0	0	0	0	0	0	0	0	2.00329	0	0	0	0	0	0	0	0	0
256	CYP84A4	1.83384	1.93779	1.56948	0	0	0	0	0	0	1.53432	1.53589	1.82571	0	0	0	2.61915	0	0	0	0	0	2.23463	0	0	0	0	0	0	0	0	0	0	0	0	0	0	0	0	2.00329	0	0	0	0	0	0	0	0	0
257	CYP98A3	1.83384	1.93779	1.56948	0	0	0	0	0	0	1.53432	1.53589	1.82571	0	0	0	2.61915	0	0	0	0	0	2.23463	0	0	0	0	0	0	0	0	0	0	0	0	0	0	0	0	2.00329	0	0	0	0	0	0	0	0	0
258	CYS7	0	0	0	0	0	0	0	0	0	0	0	0	0	0	0	0	0	0	0	0	0	0	0	0	0	0	0	0	0	0	0	0	0	0	0	0	0	0	0	0	0	0	0	0	0	0	0	0
259	D6PK	1.83384	1.93779	1.56948	2.11878	2.12959	2.13283	2.14899	1.98632	0	1.53432	1.53589	0	0	0	1.99687	0	1.95258	1.9452	1.8672	1.86949	1.87503	0	2.57397	2.42257	2.6251	0	2.33305	0	0	2.15489	0	0	0	0	0	0	0	0	0	0	0	0	0	0	0	0	0	0
260	DAD1	1.83384	0	0	0	0	0	0	0	0	0	0	0	0	0	0	0	0	0	0	0	0	0	0	0	0	0	0	0	0	0	0	0	0	0	0	0	0	0	0	0	0	0	0	0	0	0	0	0
261	DAR1	0	0	0	0	0	0	0	0	0	0	0	0	0	0	0	0	0	0	0	0	0	0	0	0	0	0	0	0	0	0	0	0	0	0	0	0	0	0	0	0	0	0	0	0	0	0	0	0
262	DHNAT2	1.83384	0	0	0	0	0	0	0	0	0	0	0	0	0	0	0	0	0	0	0	0	0	0	0	0	0	0	0	0	0	0	0	0	0	0	0	0	0	0	0	0	0	0	0	0	0	0	0
263	DIR3	0	0	0	0	0	0	0	0	0	0	0	0	0	0	0	0	0	0	0	0	0	0	0	0	0	0	0	0	0	0	0	0	0	0	0	0	0	0	0	0	0	0	0	0	0	0	0	0
264	DJA5	0	0	0	0	0	0	0	0	0	0	0	0	0	0	0	0	0	0	0	0	0	0	0	0	0	0	0	0	0	0	0	0	0	0	0	0	0	0	0	0	0	0	0	0	0	0	0	0
265	DJC24	0	0	0	0	0	0	0	0	0	0	0	0	0	0	0	0	0	0	0	0	0	0	0	0	0	0	0	0	0	0	0	0	0	0	0	0	0	0	0	0	0	0	0	0	0	0	0	0
266	DOF1.7	0	0	0	0	0	0	0	0	0	0	0	0	0	0	0	0	0	0	0	0	0	0	0	0	0	0	0	0	0	0	0	0	0	0	0	0	0	0	0	0	0	0	0	0	0	0	0	0
267	DOX2	1.83384	1.93779	1.56948	0	0	0	0	0	0	1.53432	1.53589	1.82571	0	0	0	2.61915	0	0	0	0	0	2.23463	0	0	0	0	0	0	0	0	0	0	0	0	0	0	0	0	0	0	0	0	0	0	0	0	0	0
268	DRIP2	1.83384	1.93779	1.56948	2.11878	0	0	0	0	0	0	0	1.82571	0	0	1.99687	0	0	0	0	0	0	0	0	0	0	0	0	0	0	0	0	0	0	0	0	0	0	0	0	0	0	0	0	2.34526	0	0	0	0
269	DRP1D	0	0	0	0	0	0	0	0	0	0	0	0	0	0	0	0	0	0	0	0	0	0	0	0	0	0	0	0	0	0	0	0	0	0	0	0	0	0	0	0	0	0	0	0	0	0	0	0
270	DRP2B	0	0	0	0	0	0	0	0	0	0	0	0	0	0	0	0	0	0	0	0	0	0	0	0	0	0	0	0	0	0	0	0	0	0	0	0	0	0	0	0	0	0	0	0	0	0	0	0
271	DTX16	0	0	0	0	0	0	0	0	0	0	0	0	0	0	0	0	0	0	0	0	0	0	0	0	0	0	0	0	0	0	0	0	0	0	0	0	0	0	0	0	0	0	0	0	0	0	0	0
272	DTX44	0	0	0	0	0	0	0	0	0	0	0	0	0	0	0	0	0	0	0	0	0	0	0	0	0	0	0	0	0	0	0	0	0	0	0	0	0	0	0	0	0	0	0	0	0	0	0	0
273	EAF1B	0	0	0	0	0	0	0	0	0	0	0	0	0	0	0	0	0	0	0	0	0	0	0	0	0	0	0	0	0	0	0	0	0	0	0	0	0	0	0	0	0	0	0	0	0	0	0	0
274	EDR2L	0	0	0	0	0	0	0	0	0	0	0	0	0	0	0	0	0	0	0	0	0	0	0	0	0	0	0	0	0	0	0	0	0	0	0	0	0	0	0	0	0	0	0	0	0	0	0	0
275	EFR	1.83384	1.93779	1.56948	2.11878	2.12959	2.13283	2.14899	1.98632	0	1.53432	1.53589	0	0	0	1.99687	0	1.95258	1.9452	1.8672	1.86949	1.87503	0	2.57397	2.42257	2.6251	0	2.33305	0	0	2.15489	0	0	0	0	0	0	0	0	0	0	0	0	0	0	0	0	0	0
276	EIN4	1.83384	1.93779	1.56948	2.11878	2.12959	2.13283	2.14899	1.98632	0	1.53432	1.53589	1.82571	0	0	1.99687	0	1.95258	1.9452	1.8672	1.86949	1.87503	0	2.57397	2.42257	2.6251	0	2.33305	0	0	2.15489	0	0	0	0	0	0	0	0	0	0	0	0	0	0	0	0	0	0
277	EMB2360	0	0	0	0	0	0	0	0	0	0	0	0	0	0	0	0	0	0	0	0	0	0	0	0	0	0	0	0	0	0	0	0	0	0	0	0	0	0	0	0	0	0	0	0	0	0	0	0
278	ENDO4	1.83384	1.93779	1.56948	0	0	0	0	0	0	1.53432	1.53589	1.82571	0	0	0	0	0	0	0	0	0	0	0	0	0	0	0	0	0	0	0	0	0	0	0	0	0	0	0	0	0	0	0	0	0	0	0	0
279	ERF112	0	0	0	0	0	0	0	0	0	0	0	0	0	0	0	0	0	0	0	0	0	0	0	0	0	0	0	0	0	0	0	0	0	0	0	0	0	0	0	0	0	0	0	0	0	0	0	0
280	ERF114	0	0	0	0	0	0	0	0	0	0	0	0	0	0	0	0	0	0	0	0	0	0	0	0	0	0	0	0	0	0	0	0	0	0	0	0	0	0	0	0	0	0	0	0	0	0	0	0
281	ERF1-3	0	0	1.56948	0	0	0	0	0	0	1.53432	1.53589	0	0	0	0	0	0	0	0	0	0	0	0	0	0	0	0	0	0	0	0	0	0	0	0	0	0	0	0	0	0	0	0	0	0	0	0	0
282	ERF2	0	0	1.56948	0	0	0	0	0	0	1.53432	1.53589	0	0	0	0	0	0	0	0	0	0	0	0	0	0	0	0	0	0	0	0	0	0	0	0	0	0	0	0	0	0	0	1.71282	0	0	1.72573	0	0
283	ETR1	1.83384	1.93779	1.56948	2.11878	2.12959	2.13283	2.14899	1.98632	0	1.53432	1.53589	1.82571	0	0	1.99687	0	1.95258	1.9452	1.8672	1.86949	1.87503	0	2.57397	2.42257	0	0	2.33305	0	0	2.15489	0	0	0	0	0	0	0	0	0	0	0	0	0	0	0	0	0	0
284	EXLA2	0	0	0	0	0	0	0	0	0	0	0	0	0	0	0	0	0	0	0	0	0	0	0	0	0	0	0	0	0	0	0	0	0	0	0	0	0	0	0	0	0	0	0	0	0	0	0	0
285	EXO1	0	0	0	0	0	0	0	0	0	0	0	0	0	0	0	0	0	0	0	0	0	0	0	0	0	0	0	0	0	0	0	0	0	0	0	0	0	0	0	0	0	0	0	0	0	0	0	0
286	F10M23.170	0	0	0	0	0	0	0	0	0	0	0	0	0	0	0	0	0	0	0	0	0	0	0	0	0	0	0	0	0	0	0	0	0	0	0	0	0	0	0	0	0	0	0	0	0	0	0	0
287	F18K10.4	0	0	0	0	0	0	0	0	0	0	0	0	0	0	0	0	0	0	0	0	0	0	0	0	0	0	0	0	0	0	0	0	0	0	0	0	0	0	0	0	0	0	0	0	0	0	0	0
288	F21F14.150	0	0	0	0	0	0	0	0	0	0	0	0	0	0	0	0	0	0	0	0	0	0	0	0	0	0	0	0	0	0	0	0	0	0	0	0	0	0	0	0	0	0	0	0	0	0	0	0
289	F21F14.70	0	0	0	0	0	0	0	0	0	0	0	0	0	0	0	0	0	0	0	0	0	0	0	0	0	0	0	0	0	0	0	0	0	0	0	0	0	0	0	0	0	0	0	0	0	0	0	0
290	F7K15_80	0	0	0	0	0	0	0	0	0	0	0	0	0	0	0	0	0	0	0	0	0	0	0	0	0	0	0	0	0	0	0	0	0	0	0	0	0	0	0	0	0	0	0	0	0	0	0	0
291	F9D16.290	0	0	0	0	0	0	0	0	0	0	0	0	0	0	0	0	0	0	0	0	0	0	0	0	0	0	0	0	0	0	0	0	0	0	0	0	0	0	0	0	0	0	0	0	0	0	0	0
292	FAB1B	1.83384	1.93779	1.56948	2.11878	2.12959	2.13283	2.14899	1.98632	0	1.53432	1.53589	1.82571	0	0	0	0	1.95258	1.9452	1.8672	1.86949	1.87503	0	0	2.42257	0	0	2.33305	0	0	2.15489	0	0	0	0	0	0	0	0	0	0	0	0	0	0	0	0	0	0
293	FAD3	1.83384	0	0	0	0	0	0	0	0	0	0	0	0	0	0	0	0	0	0	0	0	2.23463	0	0	0	0	0	0	0	0	0	0	0	0	0	0	0	0	0	0	0	0	0	0	0	0	0	0
294	FBA2	1.83384	0	0	0	0	0	0	0	0	0	0	0	0	0	0	0	0	0	0	0	0	0	0	0	0	0	0	0	0	0	0	0	0	0	0	0	0	0	0	0	0	0	0	0	0	0	4.49295	0
295	FBL9	0	0	0	0	0	0	0	0	0	0	0	0	0	0	0	0	0	0	0	0	0	0	0	0	0	0	0	0	0	0	0	0	0	0	0	0	0	0	0	0	0	0	0	0	0	0	0	0
296	FOX5	0	0	0	0	0	0	0	0	0	0	0	0	0	0	0	0	0	0	0	0	0	0	0	0	0	0	0	0	0	0	0	0	0	0	0	0	0	0	0	0	0	0	0	0	0	0	0	0
297	FQR1	0	0	0	0	0	0	0	0	0	0	0	0	0	0	0	0	0	0	0	0	0	0	0	0	0	0	0	0	0	0	0	0	0	0	0	0	0	0	0	0	0	0	0	0	0	0	0	0
298	FRS8	0	1.93779	1.56948	0	0	0	0	0	0	0	0	1.82571	0	0	0	0	0	0	0	0	0	0	0	0	0	0	0	0	0	0	0	0	0	0	0	0	0	0	2.00329	0	0	0	1.71282	0	0	1.72573	0	0
299	FXG1	1.83384	0	0	0	0	0	0	0	0	0	0	0	0	0	0	0	0	0	0	0	0	0	0	0	0	0	0	0	0	0	0	0	3.2637	3.34359	0	0	0	0	0	0	0	0	0	0	0	0	0	0
300	GA3OX2	1.83384	1.93779	1.56948	0	0	0	0	0	0	0	0	1.82571	0	0	0	0	0	0	0	0	0	2.23463	0	0	0	0	0	0	0	0	0	0	0	0	0	0	0	0	0	0	0	0	0	0	0	0	0	0
301	GAD1	0	0	0	0	0	0	0	0	0	0	0	0	0	0	0	0	0	0	0	0	0	0	0	0	0	0	0	0	0	0	0	0	0	0	0	0	0	0	0	0	0	0	0	0	0	0	0	0
302	GAD4	1.83384	1.93779	1.56948	0	2.12959	2.13283	2.14899	0	0	1.53432	1.53589	0	3.84888	0	0	2.61915	0	0	0	0	0	0	0	0	0	0	0	0	0	0	0	0	0	0	0	5.63821	4.52833	0	0	0	0	3.24129	0	0	0	0	4.49295	0
303	GAE3	1.83384	0	0	0	0	0	0	0	0	0	0	0	0	0	0	0	0	0	0	0	0	0	0	0	0	0	0	0	0	0	0	0	0	0	0	0	0	0	0	0	0	0	0	0	0	0	0	0
304	GAT1	0	0	0	0	0	0	0	0	0	0	0	0	0	0	0	0	0	0	0	0	0	0	0	0	0	0	0	0	0	0	0	0	0	0	0	0	0	0	0	0	0	0	0	0	0	0	0	0
305	GGH1	1.83384	0	0	0	0	0	0	0	0	0	0	0	0	0	1.99687	0	0	0	0	0	0	0	0	0	0	0	0	0	0	0	0	0	0	0	0	0	0	0	0	0	0	0	0	0	0	0	0	0
306	GH3.2	0	0	0	0	0	0	0	0	0	0	0	0	0	0	0	0	0	0	0	0	0	0	0	0	0	0	0	0	0	0	0	0	0	0	0	0	0	0	0	0	0	0	0	0	0	0	0	0
307	GLCAT14A	0	0	0	0	0	0	0	0	0	0	0	0	0	0	0	0	0	0	0	0	0	0	0	0	0	0	0	0	0	0	0	0	0	0	0	0	0	0	0	0	0	0	0	0	0	0	0	0
308	GLIP3	1.83384	0	0	0	0	0	0	0	0	0	0	0	0	0	0	0	0	0	0	0	0	0	0	0	0	0	0	0	0	0	0	0	0	0	0	0	0	0	0	0	0	0	0	0	0	0	0	0
309	GLP5A	0	0	0	0	0	0	0	0	0	0	0	0	0	0	0	0	0	0	0	0	0	0	0	0	0	0	0	0	0	0	0	0	0	0	0	0	0	0	0	0	0	0	0	0	0	0	0	0
310	GLYI7	0	0	0	0	0	0	0	0	0	0	0	0	0	0	0	0	0	0	0	0	0	0	0	0	0	0	0	0	0	0	0	0	0	0	0	0	0	0	0	0	0	0	0	0	0	0	0	0
311	GLYR2	1.83384	0	1.56948	0	2.12959	0	0	1.98632	0	1.53432	1.53589	0	3.84888	0	0	2.61915	0	0	0	0	0	2.23463	0	0	0	0	0	0	0	0	0	0	0	0	0	0	0	0	0	0	0	0	0	0	0	0	0	0
312	GOLS2	1.83384	1.93779	1.56948	2.11878	0	0	0	0	0	0	0	1.82571	0	0	0	0	0	0	0	0	0	0	0	0	0	0	0	0	0	0	0	0	0	0	0	0	0	0	0	0	0	0	0	0	0	0	0	2.24495
313	GOLS3	1.83384	1.93779	1.56948	2.11878	0	0	0	0	0	0	0	1.82571	0	0	0	0	0	0	0	0	0	0	0	0	0	0	0	0	0	0	0	0	0	0	0	0	0	0	0	0	0	0	0	0	0	0	0	2.24495
314	GORK	0	0	0	0	0	0	0	0	2.60909	0	0	0	0	2.44257	0	0	0	0	0	0	0	0	0	0	0	2.80966	0	0	2.67561	0	0	0	0	0	0	0	0	0	0	0	0	0	0	0	0	0	0	0
315	GPT1	0	0	1.56948	0	0	0	0	0	2.60909	0	0	0	0	2.44257	0	0	0	0	0	0	0	0	0	0	0	2.80966	0	4.0273	2.67561	0	2.83021	0	0	0	0	0	0	0	0	2.83765	0	0	0	0	0	0	0	0
316	GRH1	1.83384	1.93779	1.56948	2.11878	2.12959	2.13283	2.14899	0	0	0	0	0	0	0	1.99687	0	0	0	0	0	0	0	0	0	0	0	0	0	0	0	0	0	0	0	0	0	0	0	0	0	0	0	0	2.34526	0	0	0	0
317	GT-3A	0	0	0	0	0	0	0	0	0	0	0	0	0	0	0	0	0	0	0	0	0	0	0	0	0	0	0	0	0	0	0	0	0	0	0	0	0	0	0	0	0	0	0	0	0	0	0	0
318	HAB2	1.83384	1.93779	1.56948	0	0	0	0	0	0	0	0	1.82571	0	0	1.99687	0	0	0	0	0	0	0	0	0	0	0	0	0	0	0	0	0	0	0	0	0	0	0	0	0	0	0	0	0	0	0	0	0
319	HHT1	0	0	0	0	0	0	0	0	0	0	0	0	0	0	0	0	0	0	0	0	0	0	0	0	0	0	0	0	0	0	0	0	0	0	0	0	0	0	0	0	0	0	0	0	0	0	0	0
320	HIPP15	0	0	0	0	0	0	0	0	0	0	0	0	0	0	0	0	0	0	0	0	0	0	0	0	0	0	0	0	0	0	0	0	0	0	0	0	0	0	0	0	0	0	0	0	0	0	0	0
321	HIPP22	0	1.93779	1.56948	0	0	0	0	0	0	0	0	1.82571	0	0	0	0	0	0	0	0	0	0	0	0	0	0	0	0	0	0	0	0	0	0	0	0	0	0	2.00329	0	0	0	0	0	0	0	0	0
322	HIRA	0	0	1.56948	0	0	0	0	0	0	0	0	0	0	0	0	0	0	0	0	0	0	0	0	0	0	0	0	0	0	0	0	0	0	0	0	0	0	0	0	0	0	0	1.71282	0	0	0	0	0
323	HMA5	1.83384	1.93779	1.56948	0	2.12959	2.13283	2.14899	1.98632	2.60909	1.53432	1.53589	1.82571	0	2.44257	0	0	1.95258	1.9452	1.8672	1.86949	1.87503	0	0	0	0	2.80966	0	0	2.67561	0	2.83021	0	0	0	0	0	0	0	2.00329	0	0	0	0	0	0	0	0	0
324	HMG2	1.83384	0	1.56948	0	2.12959	0	0	1.98632	0	1.53432	1.53589	0	3.84888	0	0	2.61915	0	0	0	0	0	2.23463	0	0	0	0	0	0	0	0	0	0	0	0	0	0	0	0	0	0	0	0	0	0	0	0	0	0
325	HPT1	1.83384	0	0	2.11878	0	0	0	0	0	0	0	0	0	0	0	0	0	0	0	0	0	0	0	0	0	0	0	0	0	0	0	0	0	0	0	0	0	0	0	0	0	0	0	0	0	0	0	0
326	HSFB2A	0	0	1.56948	0	0	0	0	0	0	1.53432	1.53589	0	0	0	0	0	0	0	0	0	0	0	0	0	0	0	0	0	0	0	0	0	0	0	0	0	0	0	0	0	0	0	1.71282	0	2.03516	1.72573	0	0
327	HSP17.6C	0	0	0	0	0	0	0	0	0	0	0	0	0	0	0	0	0	0	0	0	0	0	0	0	0	0	0	0	0	0	0	0	0	0	0	0	0	0	0	0	0	0	0	0	0	0	0	0
328	HSP70-1	0	0	0	0	0	0	0	0	0	0	0	0	0	0	0	0	0	0	0	0	0	0	0	0	0	0	0	0	0	0	0	0	0	0	0	0	0	0	0	0	0	0	0	0	0	0	0	0
329	HULK1	0	0	0	0	0	0	0	0	0	0	0	0	0	0	0	0	0	0	0	0	0	0	0	0	0	0	0	0	0	0	0	0	0	0	0	0	0	0	0	0	0	0	0	0	0	0	0	0
330	HVA22H	0	0	0	0	0	0	0	0	0	0	0	0	0	0	0	0	0	0	0	0	0	0	0	0	0	0	0	0	0	0	0	0	0	0	0	0	0	0	0	0	0	0	0	0	0	0	0	0
331	ICU11	0	0	0	0	0	0	0	0	0	0	0	0	0	0	0	0	0	0	0	0	0	0	0	0	0	0	0	0	0	0	0	0	0	0	0	0	0	0	0	0	0	0	0	0	0	0	0	0
332	IKU2	1.83384	1.93779	1.56948	2.11878	2.12959	2.13283	2.14899	1.98632	0	1.53432	1.53589	0	0	0	1.99687	0	1.95258	1.9452	1.8672	1.86949	1.87503	0	2.57397	2.42257	2.6251	0	2.33305	0	0	2.15489	0	0	0	0	0	0	0	0	0	0	0	0	0	0	0	0	0	0
333	ILL4	0	0	0	0	0	0	0	0	0	0	0	0	0	0	0	0	0	0	0	0	0	0	0	0	0	0	0	0	0	0	0	0	0	0	0	0	0	0	0	0	0	0	0	0	0	0	0	0
334	IMPL1	1.83384	1.93779	1.56948	0	0	0	0	0	0	0	0	1.82571	0	0	0	0	0	0	0	0	0	0	0	0	0	0	0	0	0	0	0	0	0	0	0	0	0	0	0	0	0	0	0	0	0	0	0	0
335	INVA	0	0	0	0	0	0	0	0	0	0	0	0	0	0	0	0	0	0	0	0	0	0	0	0	0	0	0	0	0	0	0	0	0	0	0	0	0	0	0	0	0	0	0	0	0	0	0	0
336	INVH	1.83384	0	0	0	0	0	0	0	0	0	0	0	0	0	1.99687	0	0	0	0	0	0	0	0	0	0	0	0	0	0	0	0	0	3.2637	3.34359	0	0	0	15.9749	0	0	0	0	0	0	0	0	0	0
337	IPMS1	0	0	0	0	0	0	0	0	0	0	0	0	0	0	0	0	0	0	0	0	0	0	0	0	0	0	0	0	0	0	0	0	0	0	0	0	0	0	0	0	0	0	0	0	0	0	0	0
338	IQD12	0	0	0	0	0	0	0	0	0	0	0	0	0	0	0	0	0	0	0	0	0	0	0	0	0	0	0	0	0	0	0	0	0	0	0	0	0	0	0	0	0	0	0	0	0	0	0	0
339	IQM1	0	0	0	0	0	0	0	0	0	0	0	0	0	0	0	0	0	0	0	0	0	0	0	0	0	0	0	0	0	0	0	0	0	0	0	0	0	0	0	0	0	0	0	0	0	0	0	0
340	IRE1B	0	0	0	0	0	0	0	0	0	0	0	0	0	0	0	0	0	0	0	0	0	0	0	0	0	0	0	0	0	0	0	0	0	0	0	0	0	0	0	0	0	0	0	0	0	0	0	0
341	IRE3	0	0	0	0	0	0	0	0	0	0	0	0	0	0	0	0	0	0	0	0	0	0	0	0	0	0	0	0	0	0	0	0	0	0	0	0	0	0	0	0	0	0	0	0	0	0	0	0
342	JAL3	0	0	0	0	0	0	0	0	0	0	0	0	0	0	0	0	0	0	0	0	0	0	0	0	0	0	0	0	0	0	0	0	0	0	0	0	0	0	0	0	0	0	0	0	0	0	0	0
343	JMJ18	1.83384	1.93779	1.56948	0	0	0	0	0	0	1.53432	1.53589	1.82571	0	0	1.99687	0	0	0	0	0	0	2.23463	0	0	0	0	0	0	0	0	0	0	0	0	0	0	0	0	0	0	0	0	1.71282	0	2.03516	1.72573	0	0
344	KAS1	0	0	0	0	0	0	0	0	0	0	0	0	0	0	0	0	0	0	0	0	0	0	0	0	0	0	0	0	0	0	0	0	0	0	0	0	0	0	0	0	0	0	0	0	0	0	0	0
345	KEA1	0	0	0	0	0	0	0	0	2.60909	0	0	0	0	2.44257	0	0	0	0	0	0	0	0	0	0	0	2.80966	0	0	2.67561	0	2.83021	0	0	0	0	0	0	0	0	2.83765	0	0	0	0	0	0	0	0
346	KEG	1.83384	1.93779	1.56948	2.11878	2.12959	2.13283	2.14899	1.98632	0	1.53432	1.53589	1.82571	0	0	1.99687	0	1.95258	1.9452	1.8672	1.86949	1.87503	0	2.57397	2.42257	2.6251	0	2.33305	0	0	2.15489	0	0	0	0	0	0	0	0	0	0	0	0	0	2.34526	0	0	0	0
347	KINUB	0	0	0	0	0	0	0	0	0	0	0	0	0	0	0	0	0	0	0	0	0	0	0	0	0	0	0	0	0	0	0	0	0	0	0	0	0	0	0	0	0	0	0	0	0	0	0	0
348	LAC9	0	0	0	0	0	0	0	0	0	0	0	0	0	0	0	0	0	0	0	0	0	0	0	0	0	0	0	0	0	0	0	0	0	0	0	0	0	0	0	0	0	0	0	0	0	0	0	0
349	LACS4	1.83384	1.93779	1.56948	0	2.12959	2.13283	2.14899	1.98632	0	1.53432	1.53589	0	0	0	0	0	1.95258	1.9452	1.8672	1.86949	1.87503	0	0	0	0	0	0	0	0	0	0	0	0	0	0	0	0	0	0	0	0	0	0	0	0	0	0	0
350	LACS7	1.83384	1.93779	1.56948	0	2.12959	2.13283	2.14899	1.98632	0	1.53432	1.53589	0	0	0	0	0	1.95258	1.9452	1.8672	1.86949	1.87503	0	0	0	0	0	0	0	0	0	0	0	0	0	0	0	0	0	0	0	0	0	0	0	0	0	0	0
351	LBD1	0	0	0	0	0	0	0	0	0	0	0	0	0	0	0	0	0	0	0	0	0	0	0	0	0	0	0	0	0	0	0	0	0	0	0	0	0	0	0	0	0	0	0	0	0	0	0	0
352	LBD38	0	0	0	0	0	0	0	0	0	0	0	0	0	0	0	0	0	0	0	0	0	0	0	0	0	0	0	0	0	0	0	0	0	0	0	0	0	0	0	0	0	0	0	0	0	0	0	0
353	LECRK42	0	0	0	0	0	0	0	0	0	0	0	0	0	0	0	0	0	0	0	0	0	0	0	0	0	0	0	0	0	0	0	0	0	0	0	0	0	0	0	0	0	0	0	0	0	0	0	0
354	LECRK81	0	0	0	0	0	0	0	0	0	0	0	0	0	0	0	0	0	0	0	0	0	0	0	0	0	0	0	0	0	0	0	0	0	0	0	0	0	0	0	0	0	0	0	0	0	0	0	0
355	LECRK92	0	0	0	0	0	0	0	0	0	0	0	0	0	0	0	0	0	0	0	0	0	0	0	0	0	0	0	0	0	0	0	0	0	0	0	0	0	0	0	0	0	0	0	0	0	0	0	0
356	LOX5	1.83384	1.93779	1.56948	0	0	0	0	0	0	0	0	1.82571	0	0	0	0	0	0	0	0	0	2.23463	0	0	0	0	0	0	0	0	0	0	0	0	0	0	0	0	0	0	0	0	0	0	0	0	0	0
357	LPAT5	1.83384	0	0	2.11878	0	0	0	0	0	0	0	0	0	0	0	0	0	0	0	0	0	0	0	0	0	0	0	0	0	0	0	0	0	0	0	0	0	0	0	0	0	0	0	0	0	0	0	0
358	LPD2	0	0	0	0	0	0	0	0	0	0	0	0	0	0	0	0	0	0	0	0	0	0	0	0	0	0	0	0	0	0	0	0	0	0	0	0	0	0	0	0	0	0	0	0	0	0	0	0
359	LRL2	0	0	1.56948	0	0	0	0	0	0	1.53432	1.53589	0	0	0	0	0	0	0	0	0	0	0	0	0	0	0	0	0	0	0	0	0	0	0	0	0	0	0	0	0	0	0	1.71282	0	2.03516	1.72573	0	0
360	LSD1	0	0	0	0	0	0	0	0	0	0	0	0	0	0	0	0	0	0	0	0	0	0	0	0	0	0	0	0	0	0	0	0	0	0	0	0	0	0	0	0	0	0	0	0	0	0	0	0
361	LUL3	1.83384	1.93779	1.56948	2.11878	0	0	0	0	0	0	0	1.82571	0	0	1.99687	0	0	0	0	0	0	0	0	0	0	0	0	0	0	0	0	0	0	0	0	0	0	0	0	0	0	0	0	2.34526	0	0	0	0
362	MAPKKK13	0	0	0	0	0	0	0	0	0	0	0	0	0	0	0	0	0	0	0	0	0	0	0	0	0	0	0	0	0	0	0	0	0	0	0	0	0	0	0	0	0	0	0	0	0	0	0	0
363	MAPKKK16	0	0	0	0	0	0	0	0	0	0	0	0	0	0	0	0	0	0	0	0	0	0	0	0	0	0	0	0	0	0	0	0	0	0	0	0	0	0	0	0	0	0	0	0	0	0	0	0
364	MDAR1	1.83384	1.93779	1.56948	0	2.12959	2.13283	0	1.98632	0	1.53432	1.53589	0	3.84888	0	0	2.61915	0	0	0	0	0	2.23463	0	0	0	0	0	0	0	0	0	5.16114	0	0	0	0	0	0	0	0	0	0	0	0	0	0	0	0
365	MIOX2	1.83384	1.93779	1.56948	0	0	0	0	0	0	0	0	1.82571	0	0	0	0	0	0	0	0	0	2.23463	0	0	0	0	0	0	0	0	0	0	0	0	0	0	0	0	2.00329	0	0	0	0	0	0	0	0	0
366	MIOX4	1.83384	1.93779	1.56948	0	0	0	0	0	0	0	0	1.82571	0	0	0	0	0	0	0	0	0	2.23463	0	0	0	0	0	0	0	0	0	0	0	0	0	0	0	0	2.00329	0	0	0	0	0	0	0	0	0
367	MIP1A	0	0	0	0	0	0	0	0	0	0	0	0	0	0	0	0	0	0	0	0	0	0	0	0	0	0	0	0	0	0	0	0	0	0	0	0	0	0	0	0	0	0	0	0	0	0	0	0
368	MIP1B	0	0	0	0	0	0	0	0	0	0	0	0	0	0	0	0	0	0	0	0	0	0	0	0	0	0	0	0	0	0	0	0	0	0	0	0	0	0	0	0	0	0	0	0	0	0	0	0
369	MKM21.10	0	0	0	0	0	0	0	0	0	0	0	0	0	0	0	0	0	0	0	0	0	0	0	0	0	0	0	0	0	0	0	0	0	0	0	0	0	0	0	0	0	0	0	0	0	0	0	0
370	MLO12	0	0	1.56948	0	0	0	0	0	0	0	0	0	0	0	0	0	0	0	0	0	0	0	0	0	0	0	0	0	0	0	0	0	0	0	0	0	0	0	0	0	0	3.24129	0	0	0	0	0	0
371	MNJ7.21	0	0	0	0	0	0	0	0	0	0	0	0	0	0	0	0	0	0	0	0	0	0	0	0	0	0	0	0	0	0	0	0	0	0	0	0	0	0	0	0	0	0	0	0	0	0	0	0
372	MO3	0	0	0	0	0	0	0	0	0	0	0	0	0	0	0	0	0	0	0	0	0	0	0	0	0	0	0	0	0	0	0	0	0	0	0	0	0	0	0	0	0	0	0	0	0	0	0	0
373	MPK15	1.83384	1.93779	1.56948	2.11878	2.12959	2.13283	2.14899	1.98632	0	1.53432	1.53589	0	0	0	1.99687	0	1.95258	1.9452	1.8672	1.86949	1.87503	0	2.57397	2.42257	2.6251	0	2.33305	0	0	2.15489	0	0	0	0	0	0	0	0	0	0	0	0	0	0	0	0	0	0
374	MPT2	0	0	0	0	0	0	0	0	0	0	0	0	0	0	0	0	0	0	0	0	0	0	0	0	0	0	0	0	0	0	0	0	0	0	0	0	0	0	0	0	0	0	0	0	0	0	0	0
375	MRH10.2	0	0	0	0	0	0	0	0	0	0	0	0	0	0	0	0	0	0	0	0	0	0	0	0	0	0	0	0	0	0	0	0	0	0	0	0	0	0	0	0	0	0	0	0	0	0	0	0
376	MSRA1	0	0	0	0	0	0	0	0	0	0	0	0	0	0	0	0	0	0	0	0	0	0	0	0	0	0	0	0	0	0	0	0	0	0	0	0	0	0	0	0	0	0	0	0	0	0	0	0
377	MSRA3	0	0	0	0	0	0	0	0	0	0	0	0	0	0	0	0	0	0	0	0	0	0	0	0	0	0	0	0	0	0	0	0	0	0	0	0	0	0	0	0	0	0	0	0	0	0	0	0
378	MYB108	0	0	1.56948	0	0	0	0	0	0	1.53432	1.53589	0	0	0	0	0	0	0	0	0	0	0	0	0	0	0	0	0	0	0	0	0	0	0	0	0	0	0	0	0	0	0	1.71282	0	2.03516	1.72573	0	0
379	MYB23	0	0	1.56948	0	0	0	0	0	0	1.53432	1.53589	0	0	0	0	0	0	0	0	0	0	0	0	0	0	0	0	0	0	0	0	0	0	0	0	0	0	0	0	0	0	0	1.71282	0	2.03516	1.72573	0	0
380	MYB33	0	0	1.56948	0	0	0	0	0	0	1.53432	1.53589	0	0	0	0	0	0	0	0	0	0	0	0	0	0	0	0	0	0	0	0	0	0	0	0	0	0	0	0	0	0	0	1.71282	0	2.03516	1.72573	0	0
381	MYB78	0	0	1.56948	0	0	0	0	0	0	1.53432	1.53589	0	0	0	0	0	0	0	0	0	0	0	0	0	0	0	0	0	0	0	0	0	0	0	0	0	0	0	0	0	0	0	1.71282	0	2.03516	1.72573	0	0
382	NAC025	0	0	1.56948	0	0	0	0	0	0	1.53432	1.53589	0	0	0	0	0	0	0	0	0	0	0	0	0	0	0	0	0	0	0	0	0	0	0	0	0	0	0	0	0	0	0	1.71282	0	0	1.72573	0	0
383	NAC041	0	0	1.56948	0	0	0	0	0	0	1.53432	1.53589	0	0	0	0	0	0	0	0	0	0	0	0	0	0	0	0	0	0	0	0	0	0	0	0	0	0	0	0	0	0	0	1.71282	0	0	1.72573	0	0
384	NAC046	0	0	1.56948	0	0	0	0	0	0	1.53432	1.53589	0	0	0	0	0	0	0	0	0	0	0	0	0	0	0	0	0	0	0	0	0	0	0	0	0	0	0	0	0	0	0	1.71282	0	0	1.72573	0	0
385	NAC056	0	0	0	0	0	0	0	0	0	0	0	0	0	0	0	0	0	0	0	0	0	0	0	0	0	0	0	0	0	0	0	0	0	0	0	0	0	0	0	0	0	0	0	0	0	0	0	0
386	NAC073	0	0	1.56948	0	0	0	0	0	0	1.53432	1.53589	0	0	0	0	0	0	0	0	0	0	0	0	0	0	0	0	0	0	0	0	0	0	0	0	0	0	0	0	0	0	0	1.71282	0	2.03516	1.72573	0	0
387	NAC102	0	0	1.56948	0	0	0	0	0	0	1.53432	1.53589	0	0	0	0	0	0	0	0	0	0	0	0	0	0	0	0	0	0	0	0	0	0	0	0	0	0	0	0	0	0	0	1.71282	0	2.03516	1.72573	0	0
388	NAD1	0	0	0	0	0	0	0	0	0	0	0	0	0	0	0	0	0	0	0	0	0	0	0	0	0	0	0	0	0	0	0	0	0	0	0	0	0	0	0	0	0	0	0	0	0	0	0	0
389	NAKR3	0	1.93779	1.56948	0	0	0	0	0	0	0	0	1.82571	0	0	0	0	0	0	0	0	0	0	0	0	0	0	0	0	0	0	0	0	0	0	0	0	0	0	0	0	0	0	0	0	0	0	0	0
390	NEK3	1.83384	1.93779	1.56948	2.11878	2.12959	2.13283	2.14899	1.98632	0	1.53432	1.53589	0	0	0	1.99687	0	1.95258	1.9452	1.8672	1.86949	1.87503	0	2.57397	2.42257	2.6251	0	2.33305	0	0	2.15489	0	0	0	0	0	0	0	0	0	0	0	0	0	0	0	0	0	0
391	NFXL1	1.83384	1.93779	1.56948	2.11878	0	0	0	0	0	1.53432	1.53589	1.82571	0	0	0	0	0	0	0	0	0	0	0	0	0	0	0	0	0	0	0	0	0	0	0	0	0	0	2.00329	0	0	0	1.71282	0	2.03516	1.72573	0	0
392	NFYC4	0	0	0	0	0	0	0	0	0	0	0	0	0	0	0	0	0	0	0	0	0	0	0	0	0	0	0	0	0	0	0	0	0	0	0	0	0	0	0	0	0	0	0	0	0	0	0	0
393	NFYC9	0	0	0	0	0	0	0	0	0	0	0	0	0	0	0	0	0	0	0	0	0	0	0	0	0	0	0	0	0	0	0	0	0	0	0	0	0	0	0	0	0	0	0	0	0	0	0	0
394	NHL2	0	0	0	0	0	0	0	0	0	0	0	0	0	0	0	0	0	0	0	0	0	0	0	0	0	0	0	0	0	0	0	0	0	0	0	0	0	0	0	0	0	0	0	0	0	0	0	0
395	NHL25	0	0	0	0	0	0	0	0	0	0	0	0	0	0	0	0	0	0	0	0	0	0	0	0	0	0	0	0	0	0	0	0	0	0	0	0	0	0	0	0	0	0	0	0	0	0	0	0
396	NHX2	0	0	0	0	0	0	0	0	2.60909	0	0	0	0	2.44257	0	0	0	0	0	0	0	0	0	0	0	2.80966	0	0	2.67561	0	2.83021	0	0	0	0	0	0	0	0	2.83765	0	0	0	0	0	0	0	0
397	NIP1-1	0	0	0	0	0	0	0	0	0	0	0	0	0	0	0	0	0	0	0	0	0	0	0	0	0	0	0	0	0	0	0	0	0	0	0	0	0	0	0	0	0	0	0	0	0	0	0	0
398	NIP2	1.83384	1.93779	1.56948	2.11878	0	0	0	0	0	0	0	1.82571	0	0	1.99687	0	0	0	0	0	0	0	0	0	0	0	0	0	0	0	0	0	0	0	0	0	0	0	0	0	0	0	0	2.34526	0	0	0	0
399	NIR1	1.83384	1.93779	1.56948	0	0	0	0	0	0	1.53432	1.53589	1.82571	0	0	0	2.61915	0	0	0	0	0	2.23463	0	0	0	0	0	0	0	0	0	0	0	0	0	0	0	0	0	0	0	0	0	0	0	0	0	0
400	NLP7	0	0	1.56948	0	0	0	0	0	0	1.53432	1.53589	0	0	0	0	0	0	0	0	0	0	0	0	0	0	0	0	0	0	0	0	0	0	0	0	0	0	0	0	0	0	0	1.71282	0	0	1.72573	0	0
401	NPF2.12	0	0	0	0	0	0	0	0	0	0	0	0	0	0	0	0	0	0	0	0	0	0	0	0	0	0	0	0	0	0	0	0	0	0	0	0	0	0	0	0	0	0	0	0	0	0	0	0
402	NPF4.3	0	0	0	0	0	0	0	0	0	0	0	0	0	0	0	0	0	0	0	0	0	0	0	0	0	0	0	0	0	0	0	0	0	0	0	0	0	0	0	0	0	0	0	0	0	0	0	0
403	NPF6.2	0	0	0	0	0	0	0	0	0	0	0	0	0	0	0	0	0	0	0	0	0	0	0	0	0	0	0	0	0	0	0	0	0	0	0	0	0	0	0	0	0	0	0	0	0	0	0	0
404	NPF7.2	0	0	0	0	0	0	0	0	0	0	0	0	0	0	0	0	0	0	0	0	0	0	0	0	0	0	0	0	0	0	0	0	0	0	0	0	0	0	0	0	0	0	0	0	0	0	0	0
405	NSH4	0	0	0	0	0	0	0	0	0	0	0	0	0	0	0	0	0	0	0	0	0	0	0	0	0	0	0	0	0	0	0	0	0	0	0	0	0	0	0	0	0	0	0	0	0	0	0	0
406	NUDT18	1.83384	1.93779	1.56948	0	0	0	0	0	0	0	0	1.82571	0	0	0	0	0	0	0	0	0	0	0	0	0	0	0	0	0	0	0	0	0	0	0	0	0	0	0	0	0	0	0	0	0	0	0	0
407	NUP98B	0	0	0	0	0	0	0	0	0	0	0	0	0	0	0	0	0	0	0	0	0	0	0	0	0	0	0	0	0	0	0	0	0	0	0	0	0	0	0	0	0	0	0	0	0	0	0	0
408	OBP3	0	1.93779	1.56948	0	0	0	0	0	0	1.53432	1.53589	1.82571	0	0	0	0	0	0	0	0	0	0	0	0	0	0	0	0	0	0	0	0	0	0	0	0	0	0	0	0	0	0	0	0	0	0	0	0
409	OFUT27	0	0	0	0	0	0	0	0	0	0	0	0	0	0	0	0	0	0	0	0	0	0	0	0	0	0	0	0	0	0	0	0	0	0	0	0	0	0	0	0	0	0	0	0	0	0	0	0
410	OFUT28	0	0	0	0	0	0	0	0	0	0	0	0	0	0	0	0	0	0	0	0	0	0	0	0	0	0	0	0	0	0	0	0	0	0	0	0	0	0	0	0	0	0	0	0	0	0	0	0
411	OFUT31	0	0	0	0	0	0	0	0	0	0	0	0	0	0	0	0	0	0	0	0	0	0	0	0	0	0	0	0	0	0	0	0	0	0	0	0	0	0	0	0	0	0	0	0	0	0	0	0
412	OHP2	0	0	0	0	0	0	0	0	0	0	0	0	0	0	0	0	0	0	0	0	0	0	0	0	0	0	0	0	0	0	0	0	0	0	0	0	0	0	0	0	0	0	0	0	0	0	0	0
413	OMR1	1.83384	1.93779	1.56948	0	2.12959	2.13283	2.14899	0	0	1.53432	1.53589	0	3.84888	0	0	2.61915	0	0	0	0	0	0	0	0	0	0	0	0	0	0	0	0	0	0	0	5.63821	4.52833	0	0	0	0	0	0	0	0	0	0	0
414	OPT6	0	0	0	0	0	0	0	0	2.60909	0	0	0	0	2.44257	0	0	0	0	0	0	0	0	0	0	0	0	0	0	0	0	0	0	0	0	0	0	0	0	0	0	0	0	0	0	0	0	0	0
415	ORP1A	0	0	1.56948	0	0	0	0	0	0	0	0	0	0	0	0	0	0	0	0	0	0	0	0	0	0	0	0	0	0	0	0	0	0	0	0	0	0	0	0	0	0	0	0	0	0	0	0	0
416	ORP4A	0	0	1.56948	0	0	0	0	0	0	0	0	0	0	0	0	0	0	0	0	0	0	0	0	0	0	0	0	0	0	0	0	0	0	0	0	0	0	0	0	0	0	0	0	0	0	0	0	0
417	P2A12	0	0	0	0	0	0	0	0	0	0	0	0	0	0	0	0	0	0	0	0	0	0	0	0	0	0	0	0	0	0	0	0	0	0	0	0	0	0	0	0	0	0	0	0	0	0	0	0
418	PAB3	0	0	1.56948	0	0	0	0	0	0	1.53432	1.53589	0	0	0	0	0	0	0	0	0	0	0	0	0	0	0	0	0	0	0	0	0	0	0	0	0	0	0	0	0	0	0	0	0	0	0	0	0
419	PAE6	0	0	0	0	0	0	0	0	0	0	0	0	0	0	0	0	0	0	0	0	0	0	0	0	0	0	0	0	0	0	0	0	0	0	0	0	0	0	0	0	0	0	0	0	0	0	0	0
420	PAP22	1.83384	1.93779	1.56948	0	0	0	0	0	0	0	0	1.82571	0	0	0	0	0	0	0	0	0	0	0	0	0	0	0	0	0	0	0	0	0	0	0	0	0	0	0	0	0	0	0	0	0	0	0	0
421	PAP28	1.83384	1.93779	1.56948	0	0	0	0	0	0	0	0	1.82571	0	0	0	0	0	0	0	0	0	0	0	0	0	0	0	0	0	0	0	0	0	0	0	0	0	0	0	0	0	0	0	0	0	0	0	0
422	PAP3	1.83384	1.93779	1.56948	0	0	0	0	0	0	0	0	1.82571	0	0	0	0	0	0	0	0	0	0	0	0	0	0	0	0	0	0	0	0	0	0	0	0	0	0	0	0	0	0	0	0	0	0	0	0
423	PAP8	1.83384	1.93779	1.56948	0	0	0	0	0	0	0	0	1.82571	0	0	0	0	0	0	0	0	0	0	0	0	0	0	0	0	0	0	0	0	0	0	0	0	0	0	0	0	0	0	0	0	0	0	0	0
424	PAT06	0	0	0	0	0	0	0	0	0	0	0	0	0	0	0	0	0	0	0	0	0	0	0	0	0	0	0	0	0	0	0	0	0	0	0	0	0	0	0	0	0	0	0	0	0	0	0	0
425	PBL13	0	0	0	0	0	0	0	0	0	0	0	0	0	0	0	0	0	0	0	0	0	0	0	0	0	0	0	0	0	0	0	0	0	0	0	0	0	0	0	0	0	0	0	0	0	0	0	0
426	PBL3	0	0	0	0	0	0	0	0	0	0	0	0	0	0	0	0	0	0	0	0	0	0	0	0	0	0	0	0	0	0	0	0	0	0	0	0	0	0	0	0	0	0	0	0	0	0	0	0
427	PCK2	0	0	0	0	0	0	0	0	0	0	0	0	0	0	0	0	0	0	0	0	0	0	0	0	0	0	0	0	0	0	0	0	0	0	0	0	0	0	0	0	0	0	0	0	0	0	0	0
428	PCS2	1.83384	1.93779	1.56948	2.11878	0	0	0	0	0	0	0	1.82571	0	0	1.99687	0	0	0	0	0	0	0	0	0	0	0	0	0	0	0	0	0	0	0	0	0	0	0	0	0	0	0	0	0	0	0	0	0
429	PDC1	0	0	0	0	0	0	0	0	0	0	0	0	0	0	0	0	0	0	0	0	0	0	0	0	0	0	0	0	0	0	0	0	0	0	0	0	0	0	0	0	0	0	0	0	0	0	0	0
430	PDH-E1 BETA	0	0	0	0	0	0	0	0	0	0	0	0	0	0	0	0	0	0	0	0	0	0	0	0	0	0	0	0	0	0	0	0	0	0	0	0	0	0	0	0	0	0	0	0	0	0	0	0
431	PER5	0	0	0	0	0	0	0	0	0	0	0	0	0	0	0	0	0	0	0	0	0	0	0	0	0	0	0	0	0	0	0	0	0	0	0	0	0	0	0	0	0	0	0	0	0	0	0	0
432	PER53	0	0	0	0	0	0	0	0	0	0	0	0	0	0	0	0	0	0	0	0	0	0	0	0	0	0	0	0	0	0	0	0	0	0	0	0	0	0	0	0	0	0	0	0	0	0	0	0
433	PGDH2	0	0	0	0	0	0	0	0	0	0	0	0	0	0	0	0	0	0	0	0	0	0	0	0	0	0	0	0	0	0	0	0	0	0	0	0	0	0	0	0	0	0	0	0	0	0	0	0
434	PGIP1	0	0	0	0	0	0	0	0	0	0	0	0	0	0	0	0	0	0	0	0	0	0	0	0	0	0	0	0	0	0	0	0	0	0	0	0	0	0	0	0	0	0	0	0	0	0	0	0
435	PGM	0	0	0	0	0	0	0	0	0	0	0	0	0	0	0	0	0	0	0	0	0	0	0	0	0	0	0	0	0	0	0	0	0	0	0	0	0	0	0	0	0	0	0	0	0	0	0	0
436	PHO1	0	1.93779	1.56948	0	2.12959	2.13283	2.14899	0	2.60909	0	0	0	0	2.44257	0	0	0	0	0	0	0	0	0	0	0	2.80966	0	4.0273	2.67561	0	0	0	0	0	5.70534	0	0	0	0	0	0	0	0	0	0	0	0	0
437	PHO1-H1	0	0	0	0	0	0	0	0	0	0	0	0	0	0	0	0	0	0	0	0	0	0	0	0	0	0	0	0	0	0	0	0	0	0	0	0	0	0	0	0	0	0	0	0	0	0	0	0
438	PHT1-7	0	0	0	0	0	0	0	0	0	0	0	0	0	0	0	0	0	0	0	0	0	0	0	0	0	0	0	0	0	0	0	0	0	0	0	0	0	0	0	0	0	0	0	0	0	0	0	0
439	PIAL1	0	0	0	0	0	0	0	0	0	0	0	0	0	0	0	0	0	0	0	0	0	0	0	0	0	0	0	0	0	0	0	0	0	0	0	0	0	0	0	0	0	0	0	0	0	0	0	0
440	PILS5	0	0	0	0	0	0	0	0	0	0	0	0	0	0	0	0	0	0	0	0	0	0	0	0	0	0	0	0	0	0	0	0	0	0	0	0	0	0	0	0	0	0	0	0	0	0	0	0
441	PIM1	0	0	0	0	0	0	0	0	0	0	0	0	0	0	0	0	0	0	0	0	0	0	0	0	0	0	0	0	0	0	0	0	0	0	0	0	0	0	0	0	0	0	0	0	0	0	0	0
442	PIP1B	0	0	0	0	0	0	0	0	2.60909	0	0	0	0	2.44257	0	0	0	0	0	0	0	0	0	0	0	0	0	0	0	0	0	0	0	0	0	0	0	0	0	0	0	0	0	0	0	0	0	0
443	PKSB	0	0	0	0	0	0	0	0	0	0	0	0	0	0	0	0	0	0	0	0	0	0	0	0	0	0	0	0	0	0	0	0	0	0	0	0	0	0	0	0	0	0	0	0	0	0	0	0
444	PLDBETA2	1.83384	1.93779	1.56948	0	0	0	0	0	0	0	0	1.82571	0	0	0	0	0	0	0	0	0	0	0	0	0	0	0	0	0	0	0	0	0	0	0	0	0	0	0	0	0	0	0	0	0	0	0	0
445	PMI2	0	0	0	0	0	0	0	0	0	0	0	0	0	0	0	0	0	0	0	0	0	0	0	0	0	0	0	0	0	0	0	0	0	0	0	0	0	0	0	0	0	0	0	0	0	0	0	0
446	POT6	0	0	0	0	0	0	0	0	0	0	0	0	0	0	0	0	0	0	0	0	0	0	0	0	0	0	0	0	0	0	0	0	0	0	0	0	0	0	0	0	0	0	0	0	0	0	0	0
447	POX1	0	0	0	0	0	0	0	0	0	0	0	0	0	0	0	0	0	0	0	0	0	0	0	0	0	0	0	0	0	0	0	0	0	0	0	0	0	0	0	0	0	0	0	0	0	0	0	0
448	PP2B2	0	0	0	0	0	0	0	0	0	0	0	0	0	0	0	0	0	0	0	0	0	0	0	0	0	0	0	0	0	0	0	0	0	0	0	0	0	0	0	0	0	0	0	0	0	0	0	0
449	PPA1	1.83384	1.93779	1.56948	0	0	0	0	0	0	0	0	1.82571	0	0	0	0	0	0	0	0	0	0	0	0	0	0	0	0	0	0	0	0	0	0	0	0	0	0	0	0	0	0	0	0	0	0	0	0
450	PPC1	1.83384	0	0	0	0	0	0	0	0	0	0	0	0	0	0	0	0	0	0	0	0	0	0	0	0	0	0	0	0	0	0	0	0	0	0	0	0	0	0	0	0	0	0	0	0	0	4.49295	0
451	PPCK2	1.83384	1.93779	1.56948	2.11878	2.12959	2.13283	2.14899	1.98632	0	1.53432	1.53589	0	0	0	1.99687	0	1.95258	1.9452	1.8672	1.86949	1.87503	0	2.57397	2.42257	2.6251	0	2.33305	0	0	2.15489	0	0	0	0	0	0	0	0	0	0	0	3.24129	0	0	0	0	0	0
452	PRB1	0	0	0	0	0	0	0	0	0	0	0	0	0	0	0	0	0	0	0	0	0	0	0	0	0	0	0	0	0	0	0	0	0	0	0	0	0	0	0	0	0	0	0	0	0	0	0	0
453	PRF2	0	0	0	0	0	0	0	0	0	0	0	0	0	0	0	0	0	0	0	0	0	0	0	0	0	0	0	0	0	0	0	0	0	0	0	0	0	0	0	0	0	0	0	0	0	0	0	0
454	PRN1	0	0	0	0	0	0	0	0	0	0	0	0	0	0	0	0	0	0	0	0	0	0	0	0	0	0	0	0	0	0	0	0	0	0	0	0	0	0	0	0	0	0	0	0	0	0	0	0
455	PRR2	1.83384	0	0	0	0	0	0	0	0	0	0	0	0	0	0	0	0	0	0	0	0	2.23463	0	0	0	0	0	0	0	0	0	0	0	0	0	0	0	0	0	0	0	0	0	0	0	0	0	0
456	PRS2	1.83384	1.93779	1.56948	2.11878	2.12959	2.13283	2.14899	1.98632	0	1.53432	1.53589	1.82571	0	0	0	0	1.95258	1.9452	1.8672	1.86949	1.87503	0	0	0	0	0	2.33305	0	0	2.15489	0	0	0	0	0	0	0	0	0	0	0	0	0	0	0	0	0	0
457	PUB17	1.83384	0	0	2.11878	0	0	0	0	0	0	0	0	0	0	1.99687	0	0	0	0	0	0	0	0	0	0	0	0	0	0	0	0	0	0	0	0	0	0	0	0	0	0	0	0	2.34526	0	0	0	0
458	PUB20	0	0	0	0	0	0	0	0	0	0	0	0	0	0	0	0	0	0	0	0	0	0	0	0	0	0	0	0	0	0	0	0	0	0	0	0	0	0	0	0	0	0	0	0	0	0	0	0
459	PUB28	0	0	0	0	0	0	0	0	0	0	0	0	0	0	0	0	0	0	0	0	0	0	0	0	0	0	0	0	0	0	0	0	0	0	0	0	0	0	0	0	0	0	0	0	0	0	0	0
460	PUB32	0	0	0	0	0	0	0	0	0	0	0	0	0	0	0	0	0	0	0	0	0	0	0	0	0	0	0	0	0	0	0	0	0	0	0	0	0	0	0	0	0	0	0	0	0	0	0	0
461	PUMP2	0	0	0	0	0	0	0	0	0	0	0	0	0	0	0	0	0	0	0	0	0	0	0	0	0	0	0	0	0	0	0	0	0	0	0	0	0	0	0	0	0	0	0	0	0	0	0	0
462	PUP13	0	0	0	0	0	0	0	0	0	0	0	0	0	0	0	0	0	0	0	0	0	0	0	0	0	0	0	0	0	0	0	0	0	0	0	0	0	0	0	0	0	0	0	0	0	0	0	0
463	PXG5	0	0	0	0	0	0	0	0	0	0	0	0	0	0	0	0	0	0	0	0	0	0	0	0	0	0	0	0	0	0	0	0	0	0	0	0	0	0	0	0	0	0	0	0	0	0	0	0
464	RABC2A	1.83384	1.93779	1.56948	0	2.12959	2.13283	0	1.98632	0	1.53432	1.53589	0	0	0	0	0	0	0	1.8672	1.86949	1.87503	0	0	0	0	0	0	0	0	0	0	0	0	0	0	0	0	0	0	0	0	0	0	0	0	0	0	0
465	RABH1D	1.83384	1.93779	1.56948	0	2.12959	2.13283	0	1.98632	0	1.53432	1.53589	0	0	0	0	0	0	0	1.8672	1.86949	1.87503	0	0	0	0	0	0	0	0	0	0	0	0	0	0	0	0	0	0	0	0	0	0	0	0	0	0	0
466	RAN1	1.83384	1.93779	1.56948	0	2.12959	2.13283	2.14899	1.98632	2.60909	1.53432	1.53589	1.82571	0	2.44257	0	0	1.95258	1.9452	1.8672	1.86949	1.87503	0	0	0	0	2.80966	0	0	2.67561	0	2.83021	0	0	0	0	0	0	0	2.00329	0	0	0	0	0	0	0	0	0
467	RBOHC	0	0	0	0	0	0	0	0	0	0	0	0	0	0	0	0	0	0	0	0	0	0	0	0	0	0	0	0	0	0	0	0	0	0	0	0	0	0	0	0	0	0	0	0	0	0	0	0
468	RD19A	0	0	0	0	0	0	0	0	0	0	0	0	0	0	0	0	0	0	0	0	0	0	0	0	0	0	0	0	0	0	0	0	0	0	0	0	0	0	0	0	0	0	0	0	0	0	0	0
469	RD21B	1.83384	0	0	0	0	0	0	0	0	0	0	0	0	0	1.99687	0	0	0	0	0	0	0	0	0	0	0	0	0	0	0	0	0	0	0	0	0	0	0	0	0	0	0	0	0	0	0	0	0
470	REF6	1.83384	1.93779	1.56948	0	0	0	0	0	0	1.53432	1.53589	1.82571	0	0	0	0	0	0	0	0	0	2.23463	0	0	0	0	0	0	0	0	0	0	0	0	0	0	0	0	0	0	0	0	0	0	0	0	0	0
471	RFS1	1.83384	0	0	2.11878	0	0	0	0	0	0	0	0	0	0	0	0	0	0	0	0	0	0	0	0	0	0	0	0	0	0	0	0	0	0	0	0	0	0	0	0	0	0	0	0	0	0	0	2.24495
472	RFS2	0	0	0	0	0	0	0	0	0	0	0	0	0	0	0	0	0	0	0	0	0	0	0	0	0	0	0	0	0	0	0	0	0	0	0	0	0	0	0	0	0	0	0	0	0	0	0	0
473	RFS6	0	0	0	0	0	0	0	0	0	0	0	0	0	0	0	0	0	0	0	0	0	0	0	0	0	0	0	0	0	0	0	0	0	0	0	0	0	0	0	0	0	0	0	0	0	0	0	0
474	RHF2A	1.83384	1.93779	1.56948	2.11878	0	0	0	0	0	0	0	1.82571	0	0	1.99687	0	0	0	0	0	0	0	0	0	0	0	0	0	0	0	0	0	0	0	0	0	0	0	0	0	0	0	0	2.34526	0	0	0	0
475	RIN3	1.83384	1.93779	1.56948	2.11878	0	0	0	0	0	0	0	1.82571	0	0	1.99687	0	0	0	0	0	0	0	0	0	0	0	0	0	0	0	0	0	0	0	0	0	0	0	0	0	0	0	0	2.34526	0	0	0	0
476	RKS1	0	0	0	0	0	0	0	0	0	0	0	0	0	0	0	0	0	0	0	0	0	0	0	0	0	0	0	0	0	0	0	0	0	0	0	0	0	0	0	0	0	0	0	0	0	0	0	0
477	RLP52	0	0	0	0	0	0	0	0	0	0	0	0	0	0	0	0	0	0	0	0	0	0	0	0	0	0	0	0	0	0	0	0	0	0	0	0	0	0	0	0	0	0	0	0	0	0	0	0
478	RLP6	0	0	0	0	0	0	0	0	0	0	0	0	0	0	0	0	0	0	0	0	0	0	0	0	0	0	0	0	0	0	0	0	0	0	0	0	0	0	0	0	0	0	0	0	0	0	0	0
479	RMA1	1.83384	1.93779	1.56948	2.11878	0	0	0	0	0	0	0	1.82571	0	0	1.99687	0	0	0	0	0	0	0	0	0	0	0	0	0	0	0	0	0	0	0	0	0	0	0	0	0	0	0	0	2.34526	0	0	0	0
480	RNS3	1.83384	0	1.56948	0	0	0	0	0	0	1.53432	1.53589	0	0	0	0	0	0	0	0	0	0	0	0	0	0	0	0	0	0	0	0	0	0	0	0	0	0	0	0	0	0	0	0	0	0	0	0	0
481	ROPGAP6	0	0	0	0	0	0	0	0	0	0	0	0	0	0	0	0	0	0	0	0	0	0	0	0	0	0	0	0	0	0	0	0	0	0	0	0	0	0	0	0	0	0	0	0	0	0	0	0
482	RPP13	0	1.93779	1.56948	0	2.12959	2.13283	2.14899	1.98632	0	1.53432	1.53589	0	0	0	0	0	1.95258	1.9452	1.8672	1.86949	1.87503	0	0	0	0	0	0	0	0	0	0	0	0	0	0	0	0	0	0	0	0	0	0	0	0	0	0	0
483	RPS7-A	0	0	0	0	0	0	0	0	0	0	0	0	0	0	0	0	0	0	0	0	0	0	0	0	0	0	0	0	0	0	0	0	0	0	0	0	0	0	0	0	0	0	0	0	0	0	0	0
484	RSH3	0	0	0	0	0	0	0	0	0	0	0	0	0	0	0	0	0	0	0	0	0	0	0	0	0	0	0	0	0	0	0	0	0	0	0	0	0	0	0	0	0	0	0	0	0	0	0	0
485	RVE2	0	0	1.56948	0	0	0	0	0	0	1.53432	1.53589	0	0	0	0	0	0	0	0	0	0	0	0	0	0	0	0	0	0	0	0	0	0	0	0	0	0	0	0	0	0	0	1.71282	0	0	1.72573	0	0
486	RZPF34	0	0	0	0	0	0	0	0	0	0	0	0	0	0	0	0	0	0	0	0	0	0	0	0	0	0	0	0	0	0	0	0	0	0	0	0	0	0	0	0	0	0	0	0	0	0	0	0
487	S-ACP-DES5	0	0	0	0	0	0	0	0	0	0	0	0	0	0	0	0	0	0	0	0	0	0	0	0	0	0	0	0	0	0	0	0	0	0	0	0	0	0	0	0	0	0	0	0	0	0	0	0
488	SAMDC1	0	0	0	0	0	0	0	0	0	0	0	0	0	0	0	0	0	0	0	0	0	0	0	0	0	0	0	0	0	0	0	0	0	0	0	0	0	0	0	0	0	0	0	0	0	0	0	0
489	SAT1	0	0	0	0	0	0	0	0	0	0	0	0	0	0	0	0	0	0	0	0	0	0	0	0	0	0	0	0	0	0	0	0	0	0	0	0	0	0	0	0	0	0	0	0	0	0	0	0
490	SAUR8	0	0	0	0	0	0	0	0	0	0	0	0	0	0	0	0	0	0	0	0	0	0	0	0	0	0	0	0	0	0	0	0	0	0	0	0	0	0	0	0	0	0	0	0	0	0	0	0
491	SCL1	0	0	1.56948	0	0	0	0	0	0	1.53432	1.53589	0	0	0	0	0	0	0	0	0	0	0	0	0	0	0	0	0	0	0	0	0	0	0	0	0	0	0	0	0	0	0	1.71282	0	2.03516	1.72573	0	0
492	SCL14	0	0	1.56948	0	0	0	0	0	0	1.53432	1.53589	0	0	0	0	0	0	0	0	0	0	0	0	0	0	0	0	0	0	0	0	0	0	0	0	0	0	0	0	0	0	0	1.71282	0	2.03516	1.72573	0	0
493	SCL7	0	0	0	0	0	0	0	0	0	0	0	0	0	0	0	0	0	0	0	0	0	0	0	0	0	0	0	0	0	0	0	0	0	0	0	0	0	0	0	0	0	0	0	0	0	0	0	0
494	SCPL39	0	0	0	0	0	0	0	0	0	0	0	0	0	0	1.99687	0	0	0	0	0	0	0	0	0	0	0	0	0	0	0	0	0	0	0	0	0	0	0	0	0	0	0	0	0	0	0	0	0
495	SCPL47	0	0	0	0	0	0	0	0	0	0	0	0	0	0	1.99687	0	0	0	0	0	0	0	0	0	0	0	0	0	0	0	0	0	0	0	0	0	0	0	0	0	0	0	0	0	0	0	0	0
496	SCPL48	0	0	0	0	0	0	0	0	0	0	0	0	0	0	1.99687	0	0	0	0	0	0	0	0	0	0	0	0	0	0	0	0	0	0	0	0	0	0	0	0	0	0	0	0	0	0	0	0	0
497	SD18	0	0	0	0	0	0	0	0	0	0	0	0	0	0	0	0	0	0	0	0	0	0	0	0	0	0	0	0	0	0	0	0	0	0	0	0	0	0	0	0	0	0	0	0	0	0	0	0
498	SD22	0	0	0	0	0	0	0	0	0	0	0	0	0	0	0	0	0	0	0	0	0	0	0	0	0	0	0	0	0	0	0	0	0	0	0	0	0	0	0	0	0	0	0	0	0	0	0	0
499	SDP1L	0	0	0	0	0	0	0	0	0	0	0	0	0	0	0	0	0	0	0	0	0	0	0	0	0	0	0	0	0	0	0	0	0	0	0	0	0	0	0	0	0	0	0	0	0	0	0	0
500	SEP2	0	0	0	0	0	0	0	0	0	0	0	0	0	0	0	0	0	0	0	0	0	0	0	0	0	0	0	0	0	0	0	0	0	0	0	0	0	0	0	0	0	0	0	0	0	0	0	0
501	SHM5	0	0	0	0	0	0	0	0	0	0	0	0	0	0	0	0	0	0	0	0	0	0	0	0	0	0	0	0	0	0	0	0	0	0	0	0	0	0	0	0	0	0	0	0	0	0	0	0
502	SINAT4	0	0	0	0	0	0	0	0	0	0	0	0	0	0	0	0	0	0	0	0	0	0	0	0	0	0	0	0	0	0	0	0	0	0	0	0	0	0	0	0	0	0	0	0	0	0	0	0
503	SIRK	0	0	0	0	0	0	0	0	0	0	0	0	0	0	0	0	0	0	0	0	0	0	0	0	0	0	0	0	0	0	0	0	0	0	0	0	0	0	0	0	0	0	0	0	0	0	0	0
504	SKS5	0	0	0	0	0	0	0	0	0	0	0	0	0	0	0	0	0	0	0	0	0	0	0	0	0	0	0	0	0	0	0	0	0	0	0	0	0	0	0	0	0	0	0	0	0	0	0	0
505	SLK1	0	0	0	0	0	0	0	0	0	0	0	0	0	0	0	0	0	0	0	0	0	0	0	0	0	0	0	0	0	0	0	0	0	0	0	0	0	0	0	0	0	0	0	0	0	0	0	0
506	SPS2	1.83384	1.93779	1.56948	2.11878	0	0	0	0	0	0	0	1.82571	0	0	0	0	0	0	0	0	0	0	0	0	0	0	0	0	0	0	0	0	0	0	0	0	0	0	0	0	0	0	0	0	0	0	0	0
507	SQE2	1.83384	1.93779	1.56948	0	2.12959	2.13283	0	1.98632	0	1.53432	1.53589	0	3.84888	0	0	2.61915	0	0	0	0	0	2.23463	0	0	0	0	0	0	0	0	0	5.16114	0	0	0	0	0	0	0	0	0	0	0	0	0	0	0	0
508	SRK2B	0	0	0	0	0	0	0	0	0	0	0	0	0	0	0	0	0	0	0	0	0	0	0	0	0	0	0	0	0	0	0	0	0	0	0	0	0	0	0	0	0	0	0	0	0	0	0	0
509	SRK2D	0	0	0	0	0	0	0	0	0	0	0	0	0	0	0	0	0	0	0	0	0	0	0	0	0	0	0	0	0	0	0	0	0	0	0	0	0	0	0	0	0	0	0	0	0	0	0	0
510	STP7	0	0	0	0	0	0	0	0	2.60909	0	0	0	0	2.44257	0	0	0	0	0	0	0	0	0	0	0	2.80966	0	0	2.67561	0	2.83021	0	0	0	0	0	0	0	0	2.83765	0	0	0	0	0	0	0	0
511	STR16	1.83384	0	0	2.11878	0	0	0	0	0	0	0	0	0	0	0	0	0	0	0	0	0	0	0	0	0	0	0	0	0	0	0	0	0	0	0	0	0	0	0	0	0	0	0	0	0	0	0	0
512	STY17	1.83384	1.93779	1.56948	2.11878	2.12959	2.13283	2.14899	1.98632	0	1.53432	1.53589	0	0	0	1.99687	0	1.95258	1.9452	1.8672	1.86949	1.87503	0	2.57397	2.42257	2.6251	0	2.33305	0	0	2.15489	0	0	0	0	0	0	0	0	0	0	0	0	0	0	0	0	0	0
513	SULTR3;2	0	0	0	0	0	0	0	0	2.60909	0	0	0	0	2.44257	0	0	0	0	0	0	0	0	0	0	0	2.80966	0	4.0273	2.67561	0	2.83021	0	0	0	5.70534	0	0	0	0	2.83765	0	0	0	0	0	0	0	0
514	SULTR3;4	0	0	0	0	0	0	0	0	2.60909	0	0	0	0	2.44257	0	0	0	0	0	0	0	0	0	0	0	2.80966	0	4.0273	2.67561	0	2.83021	0	0	0	5.70534	0	0	0	0	2.83765	0	0	0	0	0	0	0	0
515	SUS5	1.83384	0	0	2.11878	0	0	0	0	0	0	0	0	0	0	0	0	0	0	0	0	0	0	0	0	0	0	0	0	0	0	0	0	0	0	0	0	0	0	0	0	0	0	0	0	0	0	0	2.24495
516	SWEET11	0	0	0	0	0	0	0	0	2.60909	0	0	0	0	2.44257	0	0	0	0	0	0	0	0	0	0	0	0	0	0	0	0	0	0	0	0	0	0	0	0	0	0	0	0	0	0	0	0	0	0
517	SWEET3	0	0	0	0	0	0	0	0	2.60909	0	0	0	0	2.44257	0	0	0	0	0	0	0	0	0	0	0	0	0	0	0	0	0	0	0	0	0	0	0	0	0	0	0	0	0	0	0	0	0	0
518	SYT1	0	0	0	0	0	0	0	0	0	0	0	0	0	0	0	0	0	0	0	0	0	0	0	0	0	0	0	0	0	0	0	0	0	0	0	0	0	0	0	0	0	0	0	0	0	0	0	0
519	T15F16.10	0	0	0	0	0	0	0	0	0	0	0	0	0	0	0	0	0	0	0	0	0	0	0	0	0	0	0	0	0	0	0	0	0	0	0	0	0	0	0	0	0	0	0	0	0	0	0	0
520	T17F15.70	0	0	0	0	0	0	0	0	0	0	0	0	0	0	0	0	0	0	0	0	0	0	0	0	0	0	0	0	0	0	0	0	0	0	0	0	0	0	0	0	0	0	0	0	0	0	0	0
521	TAR4	0	0	0	0	0	0	0	0	0	0	0	0	0	0	0	0	0	0	0	0	0	0	0	0	0	0	0	0	0	0	0	0	0	0	0	0	0	0	0	0	0	0	0	0	0	0	0	0
522	TAT	0	0	0	0	0	0	0	0	0	0	0	0	0	0	0	0	0	0	0	0	0	0	0	0	0	0	0	0	0	0	0	0	0	0	0	0	0	0	0	0	0	0	0	0	0	0	0	0
523	TBL18	1.83384	0	0	2.11878	0	0	0	0	0	0	0	0	0	0	0	0	0	0	0	0	0	0	0	0	0	0	0	0	0	0	0	0	0	0	0	0	0	0	0	0	0	0	0	0	0	0	0	0
524	TCX6	0	0	0	0	0	0	0	0	0	0	0	0	0	0	0	0	0	0	0	0	0	0	0	0	0	0	0	0	0	0	0	0	0	0	0	0	0	0	0	0	0	0	0	0	0	0	0	0
525	TDP1	1.83384	0	1.56948	0	0	0	0	0	0	1.53432	1.53589	0	0	0	0	0	0	0	0	0	0	0	0	0	0	0	0	0	0	0	0	0	0	0	0	0	0	0	0	0	0	0	0	0	0	0	0	0
526	TET9	0	0	0	0	0	0	0	0	0	0	0	0	0	0	0	0	0	0	0	0	0	0	0	0	0	0	0	0	0	0	0	0	0	0	0	0	0	0	0	0	0	0	0	0	0	0	0	0
527	THA2	1.83384	0	0	0	0	0	0	0	0	0	0	0	0	0	0	0	0	0	0	0	0	0	0	0	0	0	0	0	0	0	0	0	0	0	0	0	0	0	0	0	0	0	0	0	0	0	4.49295	0
528	THY-2	1.83384	0	0	2.11878	0	0	0	0	0	0	0	0	0	0	0	0	0	0	0	0	0	2.23463	0	0	0	0	0	0	0	0	0	0	0	0	0	0	0	0	0	0	0	0	0	0	0	0	0	0
529	TIP1-1	0	0	0	0	0	0	0	0	0	0	0	0	0	0	0	0	0	0	0	0	0	0	0	0	0	0	0	0	0	0	0	0	0	0	0	0	0	0	0	0	0	0	0	0	0	0	0	0
530	TOE2	0	0	1.56948	0	0	0	0	0	0	1.53432	1.53589	0	0	0	0	0	0	0	0	0	0	0	0	0	0	0	0	0	0	0	0	0	0	0	0	0	0	0	0	0	0	0	1.71282	0	0	1.72573	0	0
531	TPP1	0	0	0	0	0	0	0	0	0	0	0	0	0	0	0	0	0	0	0	0	0	0	0	0	0	0	0	0	0	0	0	0	0	0	0	0	0	0	0	0	0	0	0	0	0	0	0	0
532	TPS8	1.83384	0	0	2.11878	0	0	0	0	0	0	0	0	0	0	0	0	0	0	0	0	0	0	0	0	0	0	0	0	0	0	0	0	0	0	0	0	0	0	0	0	0	0	0	0	0	0	0	2.24495
533	TPS9	1.83384	0	0	2.11878	0	0	0	0	0	0	0	0	0	0	0	0	0	0	0	0	0	0	0	0	0	0	0	0	0	0	0	0	0	0	0	0	0	0	0	0	0	0	0	0	0	0	0	2.24495
534	TRP4	0	0	0	0	0	0	0	0	0	0	0	0	0	0	0	0	0	0	0	0	0	0	0	0	0	0	0	0	0	0	0	0	0	0	0	0	0	0	0	0	0	0	0	0	0	0	0	0
535	TYRAAT2	0	0	0	0	0	0	0	0	0	0	0	0	0	0	0	0	0	0	0	0	0	0	0	0	0	0	0	0	0	0	0	0	0	0	0	0	0	0	0	0	0	0	0	0	0	0	0	0
536	U2AF35B	0	1.93779	1.56948	0	0	0	0	0	0	1.53432	1.53589	1.82571	0	0	0	0	0	0	0	0	0	0	0	0	0	0	0	0	0	0	0	0	0	0	0	0	0	0	0	0	0	0	0	0	0	0	0	0
537	UBC5	1.83384	1.93779	1.56948	2.11878	2.12959	2.13283	2.14899	1.98632	0	1.53432	1.53589	0	0	0	1.99687	0	1.95258	1.9452	1.8672	1.86949	1.87503	0	0	0	0	0	0	0	0	0	0	0	0	0	0	0	0	0	0	0	0	0	0	2.34526	0	0	0	0
538	UBQ10	0	0	0	0	0	0	0	0	0	0	0	0	0	0	0	0	0	0	0	0	0	0	0	0	0	0	0	0	0	0	0	0	0	0	0	0	0	0	0	0	0	0	0	0	0	0	0	0
539	UBQ14	0	0	0	0	0	0	0	0	0	0	0	0	0	0	0	0	0	0	0	0	0	0	0	0	0	0	0	0	0	0	0	0	0	0	0	0	0	0	0	0	0	0	0	0	0	0	0	0
540	UBQ4	0	0	0	0	0	0	0	0	0	0	0	0	0	0	0	0	0	0	0	0	0	0	0	0	0	0	0	0	0	0	0	0	0	0	0	0	0	0	0	0	0	0	0	0	0	0	0	0
541	UGE2	1.83384	0	0	0	0	0	0	0	0	0	0	0	0	0	0	0	0	0	0	0	0	0	0	0	0	0	0	0	0	0	0	0	0	0	0	0	0	0	0	0	0	0	0	0	0	0	0	0
542	UGE3	1.83384	0	0	0	0	0	0	0	0	0	0	0	0	0	0	0	0	0	0	0	0	0	0	0	0	0	0	0	0	0	0	0	0	0	0	0	0	0	0	0	0	0	0	0	0	0	0	0
543	UGT73B3	1.83384	0	0	2.11878	0	0	0	0	0	0	0	0	0	0	0	0	0	0	0	0	0	0	0	0	0	0	0	0	0	0	0	0	0	0	0	0	0	0	0	0	0	0	0	0	0	0	0	2.24495
544	UGT74F1	1.83384	0	0	2.11878	0	0	0	0	0	0	0	0	0	0	0	0	0	0	0	0	0	0	0	0	0	0	0	0	0	0	0	0	0	0	0	0	0	0	0	0	0	0	0	0	0	0	0	2.24495
545	UGT85A1	1.83384	0	0	2.11878	0	0	0	0	0	0	0	0	0	0	0	0	0	0	0	0	0	0	0	0	0	0	0	0	0	0	0	0	0	0	0	0	0	0	0	0	0	0	0	0	0	0	0	2.24495
546	UGT85A3	1.83384	0	0	2.11878	0	0	0	0	0	0	0	0	0	0	0	0	0	0	0	0	0	0	0	0	0	0	0	0	0	0	0	0	0	0	0	0	0	0	0	0	0	0	0	0	0	0	0	2.24495
547	UKL4	1.83384	1.93779	1.56948	2.11878	2.12959	2.13283	2.14899	1.98632	0	1.53432	1.53589	0	0	0	0	0	1.95258	1.9452	1.8672	1.86949	1.87503	0	0	0	0	0	2.33305	0	0	2.15489	0	0	0	0	0	0	0	0	0	0	0	0	0	0	0	0	0	2.24495
548	UPL2	1.83384	0	0	2.11878	0	0	0	0	0	0	0	0	0	0	1.99687	0	0	0	0	0	0	0	0	0	0	0	0	0	0	0	0	0	0	0	0	0	0	0	0	0	0	0	0	2.34526	0	0	0	0
549	UPL4	1.83384	0	0	2.11878	0	0	0	0	0	0	0	0	0	0	1.99687	0	0	0	0	0	0	0	0	0	0	0	0	0	0	0	0	0	0	0	0	0	0	0	0	0	0	0	0	2.34526	0	0	0	0
550	URH2	1.83384	0	0	2.11878	0	0	0	0	0	0	0	0	0	0	0	0	0	0	0	0	0	0	0	0	0	0	0	0	0	0	0	0	3.2637	0	0	0	0	0	0	0	0	0	0	0	0	0	0	2.24495
551	UVR8	0	0	1.56948	0	0	0	0	0	0	0	0	0	0	0	0	0	0	0	0	0	0	0	0	0	0	0	0	0	0	0	0	0	0	0	0	0	0	0	0	0	0	0	0	0	0	0	0	0
552	UXS4	1.83384	1.93779	1.56948	0	2.12959	2.13283	0	1.98632	0	1.53432	1.53589	0	3.84888	0	0	2.61915	0	0	0	0	0	0	0	0	0	0	0	0	0	0	0	0	0	0	0	0	0	0	0	0	0	0	0	0	0	0	4.49295	0
553	VIP1	0	0	1.56948	0	0	0	0	0	0	1.53432	1.53589	0	0	0	0	0	0	0	0	0	0	0	0	0	0	0	0	0	0	0	0	0	0	0	0	0	0	0	0	0	0	0	1.71282	0	2.03516	1.72573	0	0
554	VSR5	0	1.93779	1.56948	0	0	0	0	0	0	0	0	1.82571	0	0	0	0	0	0	0	0	0	0	0	0	0	0	0	0	0	0	0	0	0	0	0	0	0	0	0	0	0	0	0	0	0	0	0	0
555	WAKL2	1.83384	1.93779	1.56948	2.11878	2.12959	2.13283	2.14899	1.98632	0	1.53432	1.53589	1.82571	0	0	1.99687	0	1.95258	1.9452	1.8672	1.86949	1.87503	0	2.57397	2.42257	2.6251	0	2.33305	0	0	2.15489	0	0	0	0	0	0	0	0	0	0	2.81911	0	0	0	0	0	0	0
556	WAKL21	0	0	0	0	0	0	0	0	0	0	0	0	0	0	0	0	0	0	0	0	0	0	0	0	0	0	0	0	0	0	0	0	0	0	0	0	0	0	0	0	0	0	0	0	0	0	0	0
557	WAVH1	1.83384	1.93779	1.56948	2.11878	0	0	0	0	0	0	0	1.82571	0	0	1.99687	0	0	0	0	0	0	0	0	0	0	0	0	0	0	0	0	0	0	0	0	0	0	0	0	0	0	0	0	2.34526	0	0	0	0
558	WDS	0	0	0	0	0	0	0	0	0	0	0	0	0	0	0	0	0	0	0	0	0	0	0	0	0	0	0	0	0	0	0	0	0	0	0	0	0	0	0	0	0	0	0	0	0	0	0	0
559	WIN1	1.83384	1.93779	1.56948	2.11878	2.12959	2.13283	2.14899	0	0	1.53432	1.53589	1.82571	3.84888	0	0	2.61915	0	0	0	0	0	0	0	0	0	0	0	0	0	0	0	0	0	0	0	5.63821	4.52833	0	2.00329	0	0	0	0	0	0	0	0	0
560	WNK3	1.83384	1.93779	1.56948	2.11878	2.12959	2.13283	2.14899	1.98632	0	1.53432	1.53589	0	0	0	1.99687	0	1.95258	1.9452	1.8672	1.86949	1.87503	0	2.57397	2.42257	2.6251	0	2.33305	0	0	2.15489	0	0	0	0	0	0	0	0	0	0	0	0	0	0	0	0	0	0
561	WNK5	1.83384	1.93779	1.56948	2.11878	2.12959	2.13283	2.14899	1.98632	0	1.53432	1.53589	0	0	0	1.99687	0	1.95258	1.9452	1.8672	1.86949	1.87503	0	2.57397	2.42257	2.6251	0	2.33305	0	0	2.15489	0	0	0	0	0	0	0	0	0	0	0	0	0	0	0	0	0	0
562	WPP1	0	0	0	0	0	0	0	0	0	0	0	0	0	0	0	0	0	0	0	0	0	0	0	0	0	0	0	0	0	0	0	0	0	0	0	0	0	0	0	0	0	0	0	0	0	0	0	0
563	WRKY12	0	0	1.56948	0	0	0	0	0	0	1.53432	1.53589	0	0	0	0	0	0	0	0	0	0	0	0	0	0	0	0	0	0	0	0	0	0	0	0	0	0	0	0	0	0	0	1.71282	0	2.03516	1.72573	0	0
564	WRKY42	0	0	1.56948	0	0	0	0	0	0	1.53432	1.53589	0	0	0	0	0	0	0	0	0	0	0	0	0	0	0	0	0	0	0	0	0	0	0	0	0	0	0	0	0	0	0	1.71282	0	2.03516	1.72573	0	0
565	WRKY61	0	0	0	0	0	0	0	0	0	1.53432	1.53589	0	0	0	0	0	0	0	0	0	0	0	0	0	0	0	0	0	0	0	0	0	0	0	0	0	0	0	0	0	0	0	1.71282	0	2.03516	1.72573	0	0
566	WRKY8	0	0	0	0	0	0	0	0	0	1.53432	1.53589	0	0	0	0	0	0	0	0	0	0	0	0	0	0	0	0	0	0	0	0	0	0	0	0	0	0	0	0	0	0	0	1.71282	0	2.03516	1.72573	0	0
567	XDH2	1.83384	1.93779	0	0	2.12959	2.13283	0	1.98632	0	1.53432	1.53589	1.82571	3.84888	0	0	2.61915	0	0	0	0	0	2.23463	0	0	0	0	0	0	0	0	0	5.16114	0	0	0	0	0	0	2.00329	0	0	0	0	0	0	0	0	0
568	XI-B	0	0	0	0	0	0	0	0	0	0	0	0	0	0	0	0	0	0	0	0	0	0	0	0	0	0	0	0	0	0	0	0	0	0	0	0	0	0	0	0	0	0	0	0	0	0	0	0
569	XI-E	0	0	0	0	0	0	0	0	0	0	0	0	0	0	0	0	0	0	0	0	0	0	0	0	0	0	0	0	0	0	0	0	0	0	0	0	0	0	0	0	0	0	0	0	0	0	0	0
570	XTH29	1.83384	0	0	2.11878	0	0	0	0	0	0	0	0	0	0	0	0	0	0	0	0	0	0	0	0	0	0	0	0	0	0	0	0	3.2637	3.34359	0	0	0	0	0	0	0	0	0	0	0	0	0	2.24495
571	YLMG1-1	0	0	0	0	0	0	0	0	0	0	0	0	0	0	0	0	0	0	0	0	0	0	0	0	0	0	0	0	0	0	0	0	0	0	0	0	0	0	0	0	0	0	0	0	0	0	0	0
572	YSL5	0	0	0	0	0	0	0	0	2.60909	0	0	0	0	2.44257	0	0	0	0	0	0	0	0	0	0	0	0	0	0	0	0	0	0	0	0	0	0	0	0	0	0	0	0	0	0	0	0	0	0
[truncated: 21 more columns]
