# Supplementary material for: Transcriptome analysis of mulberry (Morus alba L.) leaves to identify differentially expressed genes associated with post-harvest shelf-life elongation
Source: Sci Rep. 2022 Oct 28;12:18195. doi: 10.1038/s41598-022-21828-7 (PMC9616847; doi:10.1038/s41598-022-21828-7)
Supplement: Supplementary file 34 — Supplementary Information 14. [file 41598_2022_21828_MOESM34_ESM.xlsx]

## Sheet: Upregulated Gene GO Score
Up Regulated Genes	BP1 Gene Score	CC1 Gene Score	MF1 Gene Score	Total Gene Score
psbA	108.028	62.8242	74.6155	245.467
psbB	110.828	62.8242	71.1322	244.784
CRY1	157.982	12.4275	69.362	239.771
psbC	98.3957	62.8242	74.6155	235.835
psbD	98.3957	62.8242	74.6155	235.835
LHCA6	69.4867	73.0096	47.3826	189.879
DOX1	155.338	6.30588	21.0977	182.741
PAD4	161.005	12.4275	3.66182	177.094
CPK30	88.5465	18.2903	59.5531	166.39
RPP8	116.36	7.50919	37.6074	161.476
psaA	46.0368	73.0096	42.2523	161.299
psaB	46.0368	73.0096	42.2523	161.299
SERK2	99.2812	9.29673	51.8657	160.444
WAK1	78.7423	18.7403	58.3015	155.784
CSD1	126.077	14.1843	11.9009	152.163
MYB96	123.508	10.774	12.8279	147.11
WRKY53	116.696	15.8877	11.1082	143.692
ACX1	71.5612	11.0899	58.4007	141.052
PBS1	81	7.50919	50.146	138.655
SBE2.1	95.1609	19.3571	15.4021	129.92
HY5	104.831	10.774	11.1082	126.713
CRK6	64.9463	10.9431	50.146	126.035
EDR2	91.2242	23.4768	10.5476	125.249
At1g11330	51.8509	10.9431	60.7421	123.536
At1g11410	51.8509	10.9431	60.7421	123.536
At1g61610	51.8509	10.9431	60.7421	123.536
ADH1	89.0473	12.4662	21.8933	123.407
PSBO2	46.6732	65.6065	10.1156	122.395
RDUF1	93.4489	14.1843	12.8208	120.454
At4g27290	51.8509	7.50919	60.7421	120.102
NAD-ME1	39.0176	17.9068	63.0824	120.007
SPY	90.3532	12.538	15.4286	118.32
ALATS	62.1478	19.6636	35.8923	117.704
WRKY18	95.0538	9.12764	12.8279	117.009
WRKY60	95.0538	9.12764	11.1082	115.29
NIK2	53.7784	10.9431	50.146	114.867
WAKL5	47.1182	9.29673	58.3015	114.716
MYB16	90.344	10.774	12.8279	113.946
CRK10	52.0179	10.9431	50.146	113.107
HERK1	51.5123	10.9431	50.146	112.601
EGY1	70.9735	35.0652	3.72862	109.767
FBA1	52.355	55.5231	1.78609	109.664
WRKY50	89.4204	9.12764	11.1082	109.656
PR5K	53.5505	5.17911	50.146	108.876
ABCG40	64.1204	10.9431	32.4091	107.473
LOX1	81.4832	13.6498	11.9009	107.034
HLL	71.9178	24.5648	9.5751	106.058
ABF4	86.129	10.774	8.89425	105.797
IAA7	90.7992	10.774	1.95856	103.532
At5g35370	31.0903	10.9431	60.7421	102.775
ERF15	75.0965	17.534	8.89425	101.525
NADP-ME3	39.6361	17.9532	42.7454	100.335
CYP38	50.8385	38.6899	10.6354	100.164
LOX6	65.639	22.0593	11.9009	99.5992
NEK5	49.3859	0	50.146	99.5319
ANX1	36.5033	10.9431	50.146	97.5923
TPL	81.255	12.538	3.46669	97.2597
PHS2	48.8802	17.9532	29.9416	96.7751
WRKY54	76.1762	9.12764	11.1082	96.412
HSP21	71.7081	19.3571	3.46669	94.532
CRF2	68.976	12.4275	12.8279	94.2315
HAB2	82.8161	0	10.945	93.7611
PUB12	61.9946	15.8947	15.1795	93.0687
At1g53430	31.0903	10.9431	50.146	92.1793
At1g56130	31.0903	10.9431	50.146	92.1793
At5g63930	31.0903	10.9431	50.146	92.1793
CRK42	31.0903	10.9431	50.146	92.1793
CRLK2	31.0903	10.9431	50.146	92.1793
At3g28580	43.2857	16.269	32.4091	91.9638
MFDX1	54.4119	16.4568	19.2391	90.1078
RPL15	53.399	36.6992	0	90.0982
At5g08650	42.1429	16.1964	30.4608	88.8002
AGL24	62.6421	12.4275	12.8279	87.8976
ATR1	36.875	21.1159	29.3206	87.3115
At1g35710	31.0903	5.17911	50.146	86.4154
At1g67720	31.0903	5.17911	50.146	86.4154
At5g38990	31.0903	5.17911	50.146	86.4154
RPP13	36.8335	10.7094	37.6074	85.1502
Hrd1B	46.926	25.5974	12.598	85.1214
OPR2	45.5334	4.84654	34.4158	84.7957
PNSB3	33.4166	31.4337	19.2391	84.0894
At5g47190	42.1429	30.3365	9.5751	82.0546
HPT1	43.3182	35.0652	3.66182	82.0452
ACC2	38.2759	6.60335	35.8923	80.7716
ALDH2B4	16.8479	21.5633	41.683	80.0943
At1g67280	27.4373	42.0867	9.00252	78.5265
BAP1	64.5315	3.39156	10.5476	78.4707
GLU2	35.19	28.5913	14.503	78.2844
DGK3	27.4542	7.50919	42.1193	77.0828
At1g12010	50.009	0	26.8703	76.8793
RPS7	42.1429	24.5648	9.5751	76.2828
ALDH10A8	43.4858	19.9523	11.06	74.4981
UVR8	58.3831	12.538	3.46669	74.3878
AOR	16.9646	39.1702	16.9961	73.1309
AOC3	47.7182	23.5311	1.78609	73.0354
EDA30	44.733	21.3755	6.57364	72.6822
AGL30	45.7285	10.774	12.8279	69.3304
NRPD2b	33.2156	12.5192	23.1271	68.8619
GPX6	35.8748	25.5264	4.68452	66.0858
HSFA1D	42.458	12.4275	11.1082	65.9938
GAUT14	32.7587	19.3591	13.486	65.6038
SLD1	35.3866	17.7128	11.9009	65.0003
GPT1	25.8775	35.0652	3.46669	64.4095
OASA2	35.7725	4.84654	23.684	64.303
GAD4	22.3041	14.1843	27.7321	64.2205
ABCG39	20.8198	10.9431	32.4091	64.172
ABCC2	8.00747	17.7408	38.3329	64.0813
At1g58390	18.9366	7.50919	37.6074	64.0531
At1g58400	18.9366	7.50919	37.6074	64.0531
At3g14460	18.9366	7.50919	37.6074	64.0531
At4g27220	18.9366	7.50919	37.6074	64.0531
PRB1	60.7142	0	0	60.7142
PYD2	40.4394	11.0899	9.00252	60.5318
SBH1	29.1258	19.3591	11.9009	60.3859
RLT2	38.0256	10.774	11.1082	59.9078
ABCC11	8.00747	17.7408	32.4091	58.1574
TSB2	29.19	26.9449	1.78609	57.921
NAC035	38.0256	10.774	8.89425	57.6939
WCRKC2	34.0688	17.7108	4.68452	56.4641
DES1	27.7913	4.84654	23.684	56.3218
IND	34.7589	10.774	10.614	56.1469
TCP4	38.0256	9.12764	8.89425	56.0475
LUT2	15.8586	35.0652	4.68452	55.6083
GLR2.8	42.8699	12.4897	0	55.3596
ATHB-21	33.2156	10.774	11.1082	55.0977
BZIP61	33.2156	10.774	11.1082	55.0977
At3g26720	24.9479	16.306	13.6747	54.9287
BLH4	34.7589	10.774	8.89425	54.4272
RBP47A	34.7725	14.1843	5.43104	54.3878
SCL21	33.2156	9.12764	11.1082	53.4514
WRKY41	33.2156	9.12764	11.1082	53.4514
WRKY65	33.2156	9.12764	11.1082	53.4514
AL3	33.2156	10.774	8.93617	52.9257
DRP5A	14.0478	7.9594	30.4608	52.468
UGT73B5	14.6995	7.79005	29.4557	51.9453
SLP1	25.3598	14.5501	10.945	50.855
At5g02240	21.9737	28.4486	0	50.4224
SDN3	33.2156	9.12764	7.21712	49.5603
DRP4A	14.0478	4.84654	30.4608	49.3551
AARE	20.5764	17.534	11.0417	49.1521
At1g15480	14.7723	27.1409	7.21712	49.1303
SRO1	32.4504	9.12764	6.57364	48.1517
NMAT1	34.8771	11.1539	1.78609	47.8172
GATL4	14.6929	19.3591	13.486	47.538
CYP82C4	21.2049	5.17911	21.0977	47.4817
GSTU24	26.3632	6.60335	12.5034	45.4699
At5g66910	6.56387	0	37.6074	44.1712
At1g34750	25.3598	7.50919	10.945	43.8141
CNGC13	3.1592	10.9431	29.6436	43.7459
CHY1	30.1666	11.0899	1.78609	43.0426
DRG1	0	9.52788	33.0492	42.5771
NPY3	38.7525	3.64543	0	42.398
PGL2	23.6069	16.0638	1.78609	41.4568
UGT72B3	1.70331	9.44358	29.4557	40.6026
RRP45A	20.7903	12.4275	7.21712	40.4349
ANNAT7	25.7416	0	14.0309	39.7726
UGT85A2	1.70331	7.79005	29.4557	38.949
YUC11	12.5016	1.74522	24.6974	38.9442
APT3	25.5239	6.60335	6.57364	38.7009
PAP12	20.8265	8.60243	9.00252	38.4315
RER1	1.54338	36.7756	0	38.319
XTH28	22.6748	1.99908	13.4885	38.1624
SCPL48	17.5648	9.44358	11.0417	38.05
NRPB8B	27.242	10.774	0	38.016
PP2AB1	31.3333	6.60335	0	37.9367
At1g75280	22.27	10.7094	4.68452	37.6639
ABCG27	0	5.17911	32.4091	37.5882
HIPP20	23.7224	6.59177	7.21643	37.5306
GSTU2	26.3632	6.60335	3.66182	36.6283
GSTU4	26.3632	6.60335	3.66182	36.6283
At1g07160	25.3598	0	10.945	36.3049
MORF3	16.2579	12.8003	7.21643	36.2746
NDB3	4.49757	18.6255	11.9009	35.024
At4g02820	14.7723	12.8003	7.21712	34.7897
NUDT10	0	6.60335	27.4148	34.0182
NRP2	20.9572	12.4275	0	33.3847
XTH5	17.8648	1.99908	13.4885	33.3523
XTH7	17.8648	1.99908	13.4885	33.3523
NDA2	4.49757	23.9732	4.68452	33.1553
At5g44410	4.49757	3.64543	24.6974	32.8404
GOLS7	6.96446	4.84654	20.7025	32.5135
CYP71A21	6.07423	5.17911	21.0977	32.351
PLP5	23.9066	6.59177	1.78609	32.2845
SCPL42	19.1803	1.99908	11.0417	32.2211
SCPL46	19.1803	1.99908	11.0417	32.2211
FDM3	21.082	10.774	0	31.856
YSL3	22.311	9.29673	0	31.6077
At3g12130	5.97351	10.774	14.3637	31.1112
HMGB2	7.58908	14.1843	8.89425	30.6676
SWEET1	8.52234	21.8304	0	30.3527
PMD1	1.61556	24.6193	3.46669	29.7015
GGP3	19.2182	6.60335	3.72862	29.5502
At3g24760	23.0041	0	5.60435	28.6085
SCPL21	12.0541	9.44358	5.60435	27.102
NUDT24	0	16.1964	9.00252	25.1989
CML38	8.49034	7.50919	7.21643	23.216
At2g48020	0	22.8473	0	22.8473
At1g32410	3.03614	17.7408	0	20.777
CHAT	16.6098	0	3.66182	20.2716
WIT1	0	18.3867	0	18.3867
GDPD2	14.1676	1.64634	1.78609	17.6
At4g12770	0	15.5938	0	15.5938
IQD31	0	15.5791	0	15.5791
NET1B	0	10.774	3.46669	14.2407
At5g38100	1.70331	0	10.8783	12.5816
NRAMP1	1.54364	10.9431	0	12.4867
FLA18	0	11.0899	0	11.0899
At5g41800	0	10.9431	0	10.9431
OPT2	0	10.9431	0	10.9431
PIP1B	0	10.9431	0	10.9431
RLP34	0	10.9431	0	10.9431
At2g29340	4.49757	0	4.68452	9.18209
At2g38180	5.02064	0	1.78609	6.80672
BAG3	0	0	3.46669	3.46669
NET4B	0	0	3.46669	3.46669
ABC1K7	0	0	0	0
ACA8	0	0	0	0
ACX1.2	0	0	0	0
AHP2	0	0	0	0
ALA9	0	0	0	0
ALT4	0	0	0	0
ANTR3	0	0	0	0
At1g03680	0	0	0	0
AT1G05675.1	0	0	0	0
At1g08845	0	0	0	0
At1g21150	0	0	0	0
At1g24580	0	0	0	0
At1g26220	0	0	0	0
At1g30230	0	0	0	0
At1g31830	0	0	0	0
At1g36390	0	0	0	0
At1g51410	0	0	0	0
At1g57770	0	0	0	0
At1g59960	0	0	0	0
At1g60000	0	0	0	0
At1g60710	0	0	0	0
At1g61860	0	0	0	0
At1g62450	0	0	0	0
At1g66180	0	0	0	0
At1g69020	0	0	0	0
AT1G73110	0	0	0	0
At1g77520	0	0	0	0
At2g07732	0	0	0	0
At2g15130	0	0	0	0
At2g18400	0	0	0	0
At2g21260	0	0	0	0
At2g31400	0	0	0	0
At2g32020	0	0	0	0
At2g36580	0	0	0	0
At2g38970	0	0	0	0
At2g40660	0	0	0	0
At2g42650	0	0	0	0
At2g42710	0	0	0	0
At3g07500	0	0	0	0
At3g08910	0	0	0	0
At3g09020	0	0	0	0
At3g10030	0	0	0	0
At3g12860	0	0	0	0
At3g13670	0	0	0	0
At3g20590	0	0	0	0
At3g23310	0	0	0	0
At3g23700	0	0	0	0
At3g26760	0	0	0	0
At3g47910	0	0	0	0
At3g55980	0	0	0	0
At4g09040	0	0	0	0
At4g14350	0	0	0	0
At4g15450	0	0	0	0
At4g17720	0	0	0	0
At4g28480	0	0	0	0
At5g05350	0	0	0	0
At5g08670	0	0	0	0
At5g09770	0	0	0	0
At5g11250	0	0	0	0
At5g14460	0	0	0	0
At5g15270	0	0	0	0
At5g18640	0	0	0	0
At5g18760	0	0	0	0
At5g20940	0	0	0	0
At5g22020	0	0	0	0
At5g23350	0	0	0	0
At5g49760	0	0	0	0
At5g64670	0	0	0	0
ATJ3	0	0	0	0
ATL31	0	0	0	0
AtMg01280	0	0	0	0
ATOBGM	0	0	0	0
BBR	0	0	0	0
BETA-OHASE 2	0	0	0	0
BHLH2	0	0	0	0
BHLH27	0	0	0	0
BHLH62	0	0	0	0
BIR2	0	0	0	0
BOI	0	0	0	0
CALS11	0	0	0	0
CAM4	0	0	0	0
CAMTA1	0	0	0	0
CAR2	0	0	0	0
CAR6	0	0	0	0
CBP60B	0	0	0	0
CBP60D	0	0	0	0
CCR1	0	0	0	0
CEQORH	0	0	0	0
CLPR2	0	0	0	0
CML5	0	0	0	0
cob	0	0	0	0
COL15	0	0	0	0
CP29A	0	0	0	0
CRRSP61	0	0	0	0
CSLB3	0	0	0	0
CYCA2-4	0	0	0	0
CYFBP	0	0	0	0
CYP19-1	0	0	0	0
CYP20-3	0	0	0	0
CYP63	0	0	0	0
CYP72A8	0	0	0	0
DJC76	0	0	0	0
DJC77	0	0	0	0
DLO2	0	0	0	0
DREB1C	0	0	0	0
DRMH1	0	0	0	0
DTX30	0	0	0	0
DXPS1	0	0	0	0
EFTS	0	0	0	0
ERF018	0	0	0	0
ERF025	0	0	0	0
ERF114	0	0	0	0
ERF119	0	0	0	0
EXL4	0	0	0	0
F13I12.60	0	0	0	0
F18E5.200	0	0	0	0
F1P2.40	0	0	0	0
F6D8.36	0	0	0	0
F6'H2	0	0	0	0
FKBP15-3	0	0	0	0
FKBP17-1	0	0	0	0
FLZ1	0	0	0	0
FLZ13	0	0	0	0
FLZ5	0	0	0	0
GAPA1	0	0	0	0
GASA11	0	0	0	0
GATA28	0	0	0	0
GAUT8	0	0	0	0
GFL	0	0	0	0
GLYI7	0	0	0	0
GSDA	0	0	0	0
GUX5	0	0	0	0
GWD1	0	0	0	0
GWD3	0	0	0	0
HBP5	0	0	0	0
HCF173	0	0	0	0
HIPP05	0	0	0	0
HSP17.6C	0	0	0	0
HSP17.7	0	0	0	0
HSP90-6	0	0	0	0
HST	0	0	0	0
IQD6	0	0	0	0
IQM4	0	0	0	0
ITPK2	0	0	0	0
LECRK42	0	0	0	0
LECRKS7	0	0	0	0
LHCB1.3	0	0	0	0
LRK10L-1.2	0	0	0	0
LRK10L-2.7	0	0	0	0
LYSA1	0	0	0	0
MAB16.20	0	0	0	0
MAF2	0	0	0	0
MBB18.20	0	0	0	0
MDH3	0	0	0	0
MEE13.8	0	0	0	0
MEFG1	0	0	0	0
MEFG2	0	0	0	0
METK4	0	0	0	0
MFB16.14	0	0	0	0
MNF13.1	0	0	0	0
MRS2-7	0	0	0	0
MT-CYB	0	0	0	0
MVA3.30	0	0	0	0
MWD22.21	0	0	0	0
MYB70	0	0	0	0
ND4	0	0	0	0
NDK4	0	0	0	0
NFYA8	0	0	0	0
NFYB2	0	0	0	0
NPF8.5	0	0	0	0
NUDT26	0	0	0	0
OEP162	0	0	0	0
OTU6	0	0	0	0
PAE7	0	0	0	0
PBP1	0	0	0	0
PER59	0	0	0	0
PER71	0	0	0	0
PETE	0	0	0	0
PGDH1	0	0	0	0
PHL2	0	0	0	0
PHT1-8	0	0	0	0
PLT5	0	0	0	0
PP2A1	0	0	0	0
PPOX1	0	0	0	0
PRF2	0	0	0	0
PSL5	0	0	0	0
PTST2	0	0	0	0
PUB46	0	0	0	0
PUMP5	0	0	0	0
RBCS-1B	0	0	0	0
RBG4	0	0	0	0
RECG	0	0	0	0
RH26	0	0	0	0
RKS1	0	0	0	0
RPL11	0	0	0	0
RPL37AC	0	0	0	0
RPP0C	0	0	0	0
RPP2B	0	0	0	0
RPP8L3	0	0	0	0
RPP8L4	0	0	0	0
RPPL1	0	0	0	0
rps4	0	0	0	0
RPS6	0	0	0	0
rps7-A	0	0	0	0
RTNLB6	0	0	0	0
SD16	0	0	0	0
SD17	0	0	0	0
SD18	0	0	0	0
SD22	0	0	0	0
SIRK	0	0	0	0
SKIP19	0	0	0	0
SRK2B	0	0	0	0
SS2	0	0	0	0
T16K5.150	0	0	0	0
T1E3_60	0	0	0	0
T30F21.21	0	0	0	0
TIC32	0	0	0	0
TIP1-1	0	0	0	0
TRFL6	0	0	0	0
TUBB2	0	0	0	0
UGT74E1	0	0	0	0
UGT79B2	0	0	0	0
UGT87A1	0	0	0	0
UPF1	0	0	0	0
VAMP722	0	0	0	0
VBF	0	0	0	0

## Sheet: Percentile Ranking
Up Regulated Genes	BP1 Percentile Rank	CC1 Percentile Rank	MF1 Percentile Rank	Average Percentile Rank
psbB	0.984	0.984	0.993	0.987
psbA	0.981	0.984	0.995	0.986667
psbC	0.972	0.984	0.995	0.983667
psbD	0.972	0.984	0.995	0.983667
LHCA6	0.918	0.995	0.927	0.946667
CPK30	0.947	0.89	0.975	0.937333
WAK1	0.934	0.897	0.968	0.933
CRY1	0.997	0.795	0.99	0.927333
psaA	0.847	0.995	0.92	0.920667
psaB	0.847	0.995	0.92	0.920667
ALATS	0.902	0.911	0.893	0.902
NAD-ME1	0.815	0.884	0.988	0.895667
SBE2.1	0.97	0.9	0.815	0.895
ACX1	0.922	0.784	0.972	0.892667
NADP-ME3	0.818	0.886	0.925	0.876333
SERK2	0.977	0.675	0.965	0.872333
PHS2	0.861	0.886	0.868	0.871667
ADH1	0.95	0.811	0.836	0.865667
LOX6	0.913	0.925	0.759	0.865667
SPY	0.956	0.818	0.818	0.864
EDR2	0.961	0.929	0.7	0.863333
CSD1	0.993	0.831	0.759	0.861
At1g11330	0.872	0.734	0.977	0.861
At1g11410	0.872	0.734	0.977	0.861
At1g61610	0.872	0.734	0.977	0.861
MFDX1	0.893	0.865	0.822	0.86
CRK6	0.911	0.734	0.929	0.858
Hrd1B	0.854	0.945	0.775	0.858
ATR1	0.802	0.915	0.856	0.857667
At3g28580	0.834	0.861	0.877	0.857333
RDUF1	0.963	0.831	0.777	0.857
WRKY53	0.988	0.85	0.731	0.856333
PUB12	0.9	0.852	0.813	0.855
PNSB3	0.775	0.959	0.822	0.852
NIK2	0.89	0.734	0.929	0.851
HLL	0.927	0.936	0.69	0.851
GLU2	0.788	0.954	0.811	0.851
CYP38	0.868	0.975	0.706	0.849667
At5g08650	0.822	0.856	0.87	0.849333
CRK10	0.881	0.734	0.929	0.848
PSBO2	0.852	0.993	0.697	0.847333
HERK1	0.87	0.734	0.929	0.844333
LOX1	0.94	0.829	0.759	0.842667
ABCG40	0.906	0.734	0.877	0.839
RPP8	0.986	0.62	0.897	0.834333
WAKL5	0.856	0.675	0.968	0.833
EGY1	0.92	0.961	0.618	0.833
CRF2	0.915	0.795	0.779	0.829667
PBS1	0.936	0.62	0.929	0.828333
ALDH10A8	0.838	0.913	0.729	0.826667
AGL24	0.904	0.795	0.779	0.826
At4g27290	0.872	0.62	0.977	0.823
At5g47190	0.822	0.956	0.69	0.822667
MYB96	0.99	0.695	0.779	0.821333
ERF15	0.929	0.868	0.665	0.820667
ALDH2B4	0.627	0.92	0.915	0.820667
ANX1	0.797	0.734	0.929	0.82
GAUT14	0.754	0.904	0.793	0.817
RPS7	0.822	0.936	0.69	0.816
At5g35370	0.729	0.734	0.977	0.813333
FBA1	0.884	0.981	0.565	0.81
MYB16	0.954	0.695	0.779	0.809333
AOR	0.629	0.977	0.82	0.808667
SLD1	0.79	0.875	0.759	0.808
DOX1	0.995	0.595	0.829	0.806333
HSP21	0.925	0.9	0.588	0.804333
NRPD2b	0.756	0.815	0.838	0.803
HY5	0.979	0.695	0.731	0.801667
HPT1	0.836	0.961	0.606	0.801
PAD4	1	0.795	0.606	0.800333
EDA30	0.84	0.918	0.643	0.800333
WRKY18	0.965	0.652	0.779	0.798667
PR5K	0.888	0.579	0.929	0.798667
At1g53430	0.729	0.734	0.929	0.797333
At1g56130	0.729	0.734	0.929	0.797333
At5g63930	0.729	0.734	0.929	0.797333
CRK42	0.729	0.734	0.929	0.797333
CRLK2	0.729	0.734	0.929	0.797333
RPP13	0.8	0.69	0.897	0.795667
SBH1	0.722	0.904	0.759	0.795
ABCC2	0.59	0.877	0.913	0.793333
At1g67280	0.715	0.979	0.681	0.791667
GPX6	0.795	0.943	0.622	0.786667
GAD4	0.675	0.831	0.854	0.786667
At3g26720	0.69	0.863	0.804	0.785667
AOC3	0.859	0.931	0.565	0.785
HSFA1D	0.829	0.795	0.731	0.785
WRKY60	0.965	0.652	0.731	0.782667
ABCC11	0.59	0.877	0.877	0.781333
TPL	0.938	0.818	0.588	0.781333
WRKY50	0.952	0.652	0.731	0.778333
AGL30	0.845	0.695	0.779	0.773
WRKY54	0.931	0.652	0.731	0.771333
GATL4	0.611	0.904	0.793	0.769333
ACC2	0.811	0.602	0.893	0.768667
ABF4	0.945	0.695	0.665	0.768333
OPR2	0.843	0.568	0.89	0.767
UVR8	0.895	0.818	0.588	0.767
PYD2	0.82	0.784	0.681	0.761667
WCRKC2	0.777	0.872	0.622	0.757
ABCG39	0.659	0.734	0.877	0.756667
DGK3	0.718	0.62	0.918	0.752
GPT1	0.704	0.961	0.588	0.751
RBP47A	0.784	0.831	0.636	0.750333
SLP1	0.693	0.843	0.711	0.749
AARE	0.654	0.868	0.72	0.747333
IAA7	0.959	0.695	0.586	0.746667
At1g35710	0.729	0.579	0.929	0.745667
At1g67720	0.729	0.579	0.929	0.745667
At5g38990	0.729	0.579	0.929	0.745667
TSB2	0.725	0.947	0.565	0.745667
RLT2	0.804	0.695	0.731	0.743333
NDB3	0.568	0.895	0.759	0.740667
At1g15480	0.615	0.95	0.656	0.740333
LUT2	0.62	0.961	0.622	0.734333
OASA2	0.793	0.568	0.84	0.733667
ATHB-21	0.756	0.695	0.731	0.727333
BZIP61	0.756	0.695	0.731	0.727333
IND	0.779	0.695	0.704	0.726
BAP1	0.909	0.561	0.7	0.723333
NAC035	0.804	0.695	0.665	0.721333
CNGC13	0.565	0.734	0.865	0.721333
At1g58390	0.638	0.62	0.897	0.718333
At1g58400	0.638	0.62	0.897	0.718333
At3g14460	0.638	0.62	0.897	0.718333
At4g27220	0.638	0.62	0.897	0.718333
NMAT1	0.786	0.793	0.565	0.714667
BLH4	0.779	0.695	0.665	0.713
SCL21	0.756	0.652	0.731	0.713
WRKY41	0.756	0.652	0.731	0.713
WRKY65	0.756	0.652	0.731	0.713
AL3	0.756	0.695	0.679	0.71
DES1	0.72	0.568	0.84	0.709333
NDA2	0.568	0.934	0.622	0.708
TCP4	0.804	0.652	0.665	0.707
DRP5A	0.604	0.647	0.87	0.707
UGT73B5	0.613	0.643	0.859	0.705
RRP45A	0.656	0.795	0.656	0.702333
PGL2	0.684	0.854	0.565	0.701
MORF3	0.622	0.825	0.65	0.699
UGT72B3	0.556	0.681	0.859	0.698667
At4g02820	0.615	0.825	0.656	0.698667
HMGB2	0.588	0.831	0.665	0.694667
At3g12130	0.579	0.695	0.809	0.694333
PMD1	0.554	0.94	0.588	0.694
GSTU24	0.706	0.602	0.772	0.693333
CHY1	0.727	0.784	0.565	0.692
CYP82C4	0.668	0.579	0.829	0.692
SDN3	0.756	0.652	0.656	0.688
UGT85A2	0.556	0.643	0.859	0.686
SRO1	0.752	0.652	0.643	0.682333
DRP4A	0.604	0.568	0.87	0.680667
SCPL48	0.631	0.681	0.72	0.677333
XTH28	0.679	0.55	0.797	0.675333
At1g34750	0.693	0.62	0.711	0.674667
YUC11	0.602	0.547	0.845	0.664667
PAP12	0.661	0.65	0.681	0.664
CYP71A21	0.581	0.579	0.829	0.663
At1g75280	0.672	0.69	0.622	0.661333
XTH5	0.634	0.55	0.797	0.660333
XTH7	0.634	0.55	0.797	0.660333
GOLS7	0.586	0.568	0.827	0.660333
At5g44410	0.568	0.563	0.845	0.658667
APT3	0.7	0.602	0.643	0.648333
HIPP20	0.686	0.597	0.65	0.644333
SCPL21	0.6	0.681	0.638	0.639667
SCPL42	0.647	0.55	0.72	0.639
SCPL46	0.647	0.55	0.72	0.639
GSTU2	0.706	0.602	0.606	0.638
GSTU4	0.706	0.602	0.606	0.638
GGP3	0.652	0.602	0.618	0.624
CML38	0.595	0.62	0.65	0.621667
RPL15	0.886	0.97	0	0.618667
PLP5	0.688	0.597	0.565	0.616667
NEK5	0.863	0	0.929	0.597333
GDPD2	0.609	0.545	0.565	0.573
At1g12010	0.865	0	0.85	0.571667
HAB2	0.943	0	0.711	0.551333
GLR2.8	0.831	0.813	0	0.548
At5g02240	0.67	0.952	0	0.540667
DRG1	0	0.688	0.888	0.525333
NUDT24	0	0.856	0.681	0.512333
RER1	0.55	0.972	0	0.507333
SWEET1	0.597	0.922	0	0.506333
ANNAT7	0.702	0	0.806	0.502667
At5g66910	0.584	0	0.897	0.493667
NRP2	0.663	0.795	0	0.486
ABCG27	0	0.579	0.877	0.485333
NUDT10	0	0.602	0.852	0.484667
At1g32410	0.563	0.877	0	0.48
NRPB8B	0.713	0.695	0	0.469333
At1g07160	0.693	0	0.711	0.468
NPY3	0.813	0.563	0	0.458667
FDM3	0.665	0.695	0	0.453333
YSL3	0.677	0.675	0	0.450667
PP2AB1	0.75	0.602	0	0.450667
At3g24760	0.681	0	0.638	0.439667
NRAMP1	0.552	0.734	0	0.428667
NET1B	0	0.695	0.588	0.427667
At5g38100	0.556	0	0.709	0.421667
CHAT	0.625	0	0.606	0.410333
At2g29340	0.568	0	0.622	0.396667
At2g38180	0.577	0	0.565	0.380667
At2g48020	0	0.927	0	0.309
PRB1	0.897	0	0	0.299
WIT1	0	0.893	0	0.297667
At4g12770	0	0.847	0	0.282333
IQD31	0	0.845	0	0.281667
FLA18	0	0.784	0	0.261333
At5g41800	0	0.734	0	0.244667
OPT2	0	0.734	0	0.244667
PIP1B	0	0.734	0	0.244667
RLP34	0	0.734	0	0.244667
BAG3	0	0	0.588	0.196
NET4B	0	0	0.588	0.196
ABC1K7	0	0	0	0
ACA8	0	0	0	0
ACX1.2	0	0	0	0
AHP2	0	0	0	0
ALA9	0	0	0	0
ALT4	0	0	0	0
ANTR3	0	0	0	0
At1g03680	0	0	0	0
AT1G05675.1	0	0	0	0
At1g08845	0	0	0	0
At1g21150	0	0	0	0
At1g24580	0	0	0	0
At1g26220	0	0	0	0
At1g30230	0	0	0	0
At1g31830	0	0	0	0
At1g36390	0	0	0	0
At1g51410	0	0	0	0
At1g57770	0	0	0	0
At1g59960	0	0	0	0
At1g60000	0	0	0	0
At1g60710	0	0	0	0
At1g61860	0	0	0	0
At1g62450	0	0	0	0
At1g66180	0	0	0	0
At1g69020	0	0	0	0
AT1G73110	0	0	0	0
At1g77520	0	0	0	0
At2g07732	0	0	0	0
At2g15130	0	0	0	0
At2g18400	0	0	0	0
At2g21260	0	0	0	0
At2g31400	0	0	0	0
At2g32020	0	0	0	0
At2g36580	0	0	0	0
At2g38970	0	0	0	0
At2g40660	0	0	0	0
At2g42650	0	0	0	0
At2g42710	0	0	0	0
At3g07500	0	0	0	0
At3g08910	0	0	0	0
At3g09020	0	0	0	0
At3g10030	0	0	0	0
At3g12860	0	0	0	0
At3g13670	0	0	0	0
At3g20590	0	0	0	0
At3g23310	0	0	0	0
At3g23700	0	0	0	0
At3g26760	0	0	0	0
At3g47910	0	0	0	0
At3g55980	0	0	0	0
At4g09040	0	0	0	0
At4g14350	0	0	0	0
At4g15450	0	0	0	0
At4g17720	0	0	0	0
At4g28480	0	0	0	0
At5g05350	0	0	0	0
At5g08670	0	0	0	0
At5g09770	0	0	0	0
At5g11250	0	0	0	0
At5g14460	0	0	0	0
At5g15270	0	0	0	0
At5g18640	0	0	0	0
At5g18760	0	0	0	0
At5g20940	0	0	0	0
At5g22020	0	0	0	0
At5g23350	0	0	0	0
At5g49760	0	0	0	0
At5g64670	0	0	0	0
ATJ3	0	0	0	0
ATL31	0	0	0	0
AtMg01280	0	0	0	0
ATOBGM	0	0	0	0
BBR	0	0	0	0
BETA-OHASE 2	0	0	0	0
BHLH2	0	0	0	0
BHLH27	0	0	0	0
BHLH62	0	0	0	0
BIR2	0	0	0	0
BOI	0	0	0	0
CALS11	0	0	0	0
CAM4	0	0	0	0
CAMTA1	0	0	0	0
CAR2	0	0	0	0
CAR6	0	0	0	0
CBP60B	0	0	0	0
CBP60D	0	0	0	0
CCR1	0	0	0	0
CEQORH	0	0	0	0
CLPR2	0	0	0	0
CML5	0	0	0	0
cob	0	0	0	0
COL15	0	0	0	0
CP29A	0	0	0	0
CRRSP61	0	0	0	0
CSLB3	0	0	0	0
CYCA2-4	0	0	0	0
CYFBP	0	0	0	0
CYP19-1	0	0	0	0
CYP20-3	0	0	0	0
CYP63	0	0	0	0
CYP72A8	0	0	0	0
DJC76	0	0	0	0
DJC77	0	0	0	0
DLO2	0	0	0	0
DREB1C	0	0	0	0
DRMH1	0	0	0	0
DTX30	0	0	0	0
DXPS1	0	0	0	0
EFTS	0	0	0	0
ERF018	0	0	0	0
ERF025	0	0	0	0
ERF114	0	0	0	0
ERF119	0	0	0	0
EXL4	0	0	0	0
F13I12.60	0	0	0	0
F18E5.200	0	0	0	0
F1P2.40	0	0	0	0
F6D8.36	0	0	0	0
F6'H2	0	0	0	0
FKBP15-3	0	0	0	0
FKBP17-1	0	0	0	0
FLZ1	0	0	0	0
FLZ13	0	0	0	0
FLZ5	0	0	0	0
GAPA1	0	0	0	0
GASA11	0	0	0	0
GATA28	0	0	0	0
GAUT8	0	0	0	0
GFL	0	0	0	0
GLYI7	0	0	0	0
GSDA	0	0	0	0
GUX5	0	0	0	0
GWD1	0	0	0	0
GWD3	0	0	0	0
HBP5	0	0	0	0
HCF173	0	0	0	0
HIPP05	0	0	0	0
HSP17.6C	0	0	0	0
HSP17.7	0	0	0	0
HSP90-6	0	0	0	0
HST	0	0	0	0
IQD6	0	0	0	0
IQM4	0	0	0	0
ITPK2	0	0	0	0
LECRK42	0	0	0	0
LECRKS7	0	0	0	0
LHCB1.3	0	0	0	0
LRK10L-1.2	0	0	0	0
LRK10L-2.7	0	0	0	0
LYSA1	0	0	0	0
MAB16.20	0	0	0	0
MAF2	0	0	0	0
MBB18.20	0	0	0	0
MDH3	0	0	0	0
MEE13.8	0	0	0	0
MEFG1	0	0	0	0
MEFG2	0	0	0	0
METK4	0	0	0	0
MFB16.14	0	0	0	0
MNF13.1	0	0	0	0
MRS2-7	0	0	0	0
MT-CYB	0	0	0	0
MVA3.30	0	0	0	0
MWD22.21	0	0	0	0
MYB70	0	0	0	0
ND4	0	0	0	0
NDK4	0	0	0	0
NFYA8	0	0	0	0
NFYB2	0	0	0	0
NPF8.5	0	0	0	0
NUDT26	0	0	0	0
OEP162	0	0	0	0
OTU6	0	0	0	0
PAE7	0	0	0	0
PBP1	0	0	0	0
PER59	0	0	0	0
PER71	0	0	0	0
PETE	0	0	0	0
PGDH1	0	0	0	0
PHL2	0	0	0	0
PHT1-8	0	0	0	0
PLT5	0	0	0	0
PP2A1	0	0	0	0
PPOX1	0	0	0	0
PRF2	0	0	0	0
PSL5	0	0	0	0
PTST2	0	0	0	0
PUB46	0	0	0	0
PUMP5	0	0	0	0
RBCS-1B	0	0	0	0
RBG4	0	0	0	0
RECG	0	0	0	0
RH26	0	0	0	0
RKS1	0	0	0	0
RPL11	0	0	0	0
RPL37AC	0	0	0	0
RPP0C	0	0	0	0
RPP2B	0	0	0	0
RPP8L3	0	0	0	0
RPP8L4	0	0	0	0
RPPL1	0	0	0	0
rps4	0	0	0	0
RPS6	0	0	0	0
rps7-A	0	0	0	0
RTNLB6	0	0	0	0
SD16	0	0	0	0
SD17	0	0	0	0
SD18	0	0	0	0
SD22	0	0	0	0
SIRK	0	0	0	0
SKIP19	0	0	0	0
SRK2B	0	0	0	0
SS2	0	0	0	0
T16K5.150	0	0	0	0
T1E3_60	0	0	0	0
T30F21.21	0	0	0	0
TIC32	0	0	0	0
TIP1-1	0	0	0	0
TRFL6	0	0	0	0
TUBB2	0	0	0	0
UGT74E1	0	0	0	0
UGT79B2	0	0	0	0
UGT87A1	0	0	0	0
UPF1	0	0	0	0
VAMP722	0	0	0	0
VBF	0	0	0	0

## Sheet: Selected Gene 80%cutoff
SL. No.	Up Regulated Genes	BP1 Percentile Rank	CC1 Percentile Rank	MF1 Percentile Rank	Average Percentile Rank
1	psbB	0.984	0.984	0.993	0.987	Yellow Mark are selected Genes for STRING Roung 2
2	psbA	0.981	0.984	0.995	0.986667
3	psbC	0.972	0.984	0.995	0.983667
4	psbD	0.972	0.984	0.995	0.983667
5	LHCA6	0.918	0.995	0.927	0.946667
6	CPK30	0.947	0.89	0.975	0.937333
7	WAK1	0.934	0.897	0.968	0.933
8	CRY1	0.997	0.795	0.99	0.927333
9	psaA	0.847	0.995	0.92	0.920667
10	psaB	0.847	0.995	0.92	0.920667
11	ALATS	0.902	0.911	0.893	0.902
12	NAD-ME1	0.815	0.884	0.988	0.895667
13	SBE2.1	0.97	0.9	0.815	0.895
14	ACX1	0.922	0.784	0.972	0.892667
15	NADP-ME3	0.818	0.886	0.925	0.876333
16	SERK2	0.977	0.675	0.965	0.872333
17	PHS2	0.861	0.886	0.868	0.871667
18	ADH1	0.95	0.811	0.836	0.865667
19	LOX6	0.913	0.925	0.759	0.865667
20	SPY	0.956	0.818	0.818	0.864
21	EDR2	0.961	0.929	0.7	0.863333
22	CSD1	0.993	0.831	0.759	0.861
23	At1g11330	0.872	0.734	0.977	0.861
24	At1g11410	0.872	0.734	0.977	0.861
25	At1g61610	0.872	0.734	0.977	0.861
26	MFDX1	0.893	0.865	0.822	0.86
27	CRK6	0.911	0.734	0.929	0.858
28	Hrd1B	0.854	0.945	0.775	0.858
29	ATR1	0.802	0.915	0.856	0.857667
30	At3g28580	0.834	0.861	0.877	0.857333
31	RDUF1	0.963	0.831	0.777	0.857
32	WRKY53	0.988	0.85	0.731	0.856333
33	PUB12	0.9	0.852	0.813	0.855
34	PNSB3	0.775	0.959	0.822	0.852
35	NIK2	0.89	0.734	0.929	0.851
36	HLL	0.927	0.936	0.69	0.851
37	GLU2	0.788	0.954	0.811	0.851
38	CYP38	0.868	0.975	0.706	0.849667
39	At5g08650	0.822	0.856	0.87	0.849333
40	CRK10	0.881	0.734	0.929	0.848
41	PSBO2	0.852	0.993	0.697	0.847333
42	HERK1	0.87	0.734	0.929	0.844333
43	LOX1	0.94	0.829	0.759	0.842667
44	ABCG40	0.906	0.734	0.877	0.839
45	RPP8	0.986	0.62	0.897	0.834333
46	WAKL5	0.856	0.675	0.968	0.833
47	EGY1	0.92	0.961	0.618	0.833
48	CRF2	0.915	0.795	0.779	0.829667
49	PBS1	0.936	0.62	0.929	0.828333
50	ALDH10A8	0.838	0.913	0.729	0.826667
51	AGL24	0.904	0.795	0.779	0.826
52	At4g27290	0.872	0.62	0.977	0.823
53	At5g47190	0.822	0.956	0.69	0.822667
54	MYB96	0.99	0.695	0.779	0.821333
55	ERF15	0.929	0.868	0.665	0.820667
56	ALDH2B4	0.627	0.92	0.915	0.820667
57	ANX1	0.797	0.734	0.929	0.82
58	GAUT14	0.754	0.904	0.793	0.817
59	RPS7	0.822	0.936	0.69	0.816
60	At5g35370	0.729	0.734	0.977	0.813333
61	FBA1	0.884	0.981	0.565	0.81
62	MYB16	0.954	0.695	0.779	0.809333
63	AOR	0.629	0.977	0.82	0.808667
64	SLD1	0.79	0.875	0.759	0.808
65	DOX1	0.995	0.595	0.829	0.806333
66	HSP21	0.925	0.9	0.588	0.804333
67	NRPD2b	0.756	0.815	0.838	0.803
68	HY5	0.979	0.695	0.731	0.801667
69	HPT1	0.836	0.961	0.606	0.801
70	PAD4	1	0.795	0.606	0.800333
71	EDA30	0.84	0.918	0.643	0.800333	80% cutoff
72	WRKY18	0.965	0.652	0.779	0.798667
73	PR5K	0.888	0.579	0.929	0.798667
74	At1g53430	0.729	0.734	0.929	0.797333
75	At1g56130	0.729	0.734	0.929	0.797333
76	At5g63930	0.729	0.734	0.929	0.797333
77	CRK42	0.729	0.734	0.929	0.797333
78	CRLK2	0.729	0.734	0.929	0.797333
79	RPP13	0.8	0.69	0.897	0.795667
80	SBH1	0.722	0.904	0.759	0.795
81	ABCC2	0.59	0.877	0.913	0.793333
82	At1g67280	0.715	0.979	0.681	0.791667
83	GPX6	0.795	0.943	0.622	0.786667
84	GAD4	0.675	0.831	0.854	0.786667
85	At3g26720	0.69	0.863	0.804	0.785667
86	AOC3	0.859	0.931	0.565	0.785
87	HSFA1D	0.829	0.795	0.731	0.785
88	WRKY60	0.965	0.652	0.731	0.782667
89	ABCC11	0.59	0.877	0.877	0.781333
90	TPL	0.938	0.818	0.588	0.781333
91	WRKY50	0.952	0.652	0.731	0.778333
92	AGL30	0.845	0.695	0.779	0.773
93	WRKY54	0.931	0.652	0.731	0.771333
94	GATL4	0.611	0.904	0.793	0.769333
95	ACC2	0.811	0.602	0.893	0.768667
96	ABF4	0.945	0.695	0.665	0.768333
97	OPR2	0.843	0.568	0.89	0.767
98	UVR8	0.895	0.818	0.588	0.767
99	PYD2	0.82	0.784	0.681	0.761667
100	WCRKC2	0.777	0.872	0.622	0.757
101	ABCG39	0.659	0.734	0.877	0.756667
102	DGK3	0.718	0.62	0.918	0.752
103	GPT1	0.704	0.961	0.588	0.751
104	RBP47A	0.784	0.831	0.636	0.750333
105	SLP1	0.693	0.843	0.711	0.749
106	AARE	0.654	0.868	0.72	0.747333
107	IAA7	0.959	0.695	0.586	0.746667
108	At1g35710	0.729	0.579	0.929	0.745667
109	At1g67720	0.729	0.579	0.929	0.745667
110	At5g38990	0.729	0.579	0.929	0.745667
111	TSB2	0.725	0.947	0.565	0.745667
112	RLT2	0.804	0.695	0.731	0.743333
113	NDB3	0.568	0.895	0.759	0.740667
114	At1g15480	0.615	0.95	0.656	0.740333
115	LUT2	0.62	0.961	0.622	0.734333
116	OASA2	0.793	0.568	0.84	0.733667
117	ATHB-21	0.756	0.695	0.731	0.727333
118	BZIP61	0.756	0.695	0.731	0.727333
119	IND	0.779	0.695	0.704	0.726
120	BAP1	0.909	0.561	0.7	0.723333
121	NAC035	0.804	0.695	0.665	0.721333
122	CNGC13	0.565	0.734	0.865	0.721333
123	At1g58390	0.638	0.62	0.897	0.718333
124	At1g58400	0.638	0.62	0.897	0.718333
125	At3g14460	0.638	0.62	0.897	0.718333
126	At4g27220	0.638	0.62	0.897	0.718333
127	NMAT1	0.786	0.793	0.565	0.714667
128	BLH4	0.779	0.695	0.665	0.713
129	SCL21	0.756	0.652	0.731	0.713
130	WRKY41	0.756	0.652	0.731	0.713
131	WRKY65	0.756	0.652	0.731	0.713
132	AL3	0.756	0.695	0.679	0.71
133	DES1	0.72	0.568	0.84	0.709333
134	NDA2	0.568	0.934	0.622	0.708
135	TCP4	0.804	0.652	0.665	0.707
136	DRP5A	0.604	0.647	0.87	0.707
137	UGT73B5	0.613	0.643	0.859	0.705
138	RRP45A	0.656	0.795	0.656	0.702333
139	PGL2	0.684	0.854	0.565	0.701
140	MORF3	0.622	0.825	0.65	0.699
141	UGT72B3	0.556	0.681	0.859	0.698667
142	At4g02820	0.615	0.825	0.656	0.698667
143	HMGB2	0.588	0.831	0.665	0.694667
144	At3g12130	0.579	0.695	0.809	0.694333
145	PMD1	0.554	0.94	0.588	0.694
146	GSTU24	0.706	0.602	0.772	0.693333
147	CHY1	0.727	0.784	0.565	0.692
148	CYP82C4	0.668	0.579	0.829	0.692
149	SDN3	0.756	0.652	0.656	0.688
150	UGT85A2	0.556	0.643	0.859	0.686
151	SRO1	0.752	0.652	0.643	0.682333
152	DRP4A	0.604	0.568	0.87	0.680667
153	SCPL48	0.631	0.681	0.72	0.677333
154	XTH28	0.679	0.55	0.797	0.675333
155	At1g34750	0.693	0.62	0.711	0.674667
156	YUC11	0.602	0.547	0.845	0.664667
157	PAP12	0.661	0.65	0.681	0.664
158	CYP71A21	0.581	0.579	0.829	0.663
159	At1g75280	0.672	0.69	0.622	0.661333
160	XTH5	0.634	0.55	0.797	0.660333
161	XTH7	0.634	0.55	0.797	0.660333
162	GOLS7	0.586	0.568	0.827	0.660333
163	At5g44410	0.568	0.563	0.845	0.658667
164	APT3	0.7	0.602	0.643	0.648333
165	HIPP20	0.686	0.597	0.65	0.644333
166	SCPL21	0.6	0.681	0.638	0.639667
167	SCPL42	0.647	0.55	0.72	0.639
168	SCPL46	0.647	0.55	0.72	0.639
169	GSTU2	0.706	0.602	0.606	0.638
170	GSTU4	0.706	0.602	0.606	0.638
171	GGP3	0.652	0.602	0.618	0.624
172	CML38	0.595	0.62	0.65	0.621667
173	RPL15	0.886	0.97	0	0.618667
174	PLP5	0.688	0.597	0.565	0.616667
175	NEK5	0.863	0	0.929	0.597333
176	GDPD2	0.609	0.545	0.565	0.573
177	At1g12010	0.865	0	0.85	0.571667
178	HAB2	0.943	0	0.711	0.551333
179	GLR2.8	0.831	0.813	0	0.548
180	At5g02240	0.67	0.952	0	0.540667
181	DRG1	0	0.688	0.888	0.525333
182	NUDT24	0	0.856	0.681	0.512333
183	RER1	0.55	0.972	0	0.507333
184	SWEET1	0.597	0.922	0	0.506333
185	ANNAT7	0.702	0	0.806	0.502667
186	At5g66910	0.584	0	0.897	0.493667
187	NRP2	0.663	0.795	0	0.486
188	ABCG27	0	0.579	0.877	0.485333
189	NUDT10	0	0.602	0.852	0.484667
190	At1g32410	0.563	0.877	0	0.48
191	NRPB8B	0.713	0.695	0	0.469333
192	At1g07160	0.693	0	0.711	0.468
193	NPY3	0.813	0.563	0	0.458667
194	FDM3	0.665	0.695	0	0.453333
195	YSL3	0.677	0.675	0	0.450667
196	PP2AB1	0.75	0.602	0	0.450667
197	At3g24760	0.681	0	0.638	0.439667
198	NRAMP1	0.552	0.734	0	0.428667
199	NET1B	0	0.695	0.588	0.427667
200	At5g38100	0.556	0	0.709	0.421667
201	CHAT	0.625	0	0.606	0.410333
202	At2g29340	0.568	0	0.622	0.396667
203	At2g38180	0.577	0	0.565	0.380667
204	At2g48020	0	0.927	0	0.309
205	PRB1	0.897	0	0	0.299
206	WIT1	0	0.893	0	0.297667
207	At4g12770	0	0.847	0	0.282333
208	IQD31	0	0.845	0	0.281667
209	FLA18	0	0.784	0	0.261333
210	At5g41800	0	0.734	0	0.244667
211	OPT2	0	0.734	0	0.244667
212	PIP1B	0	0.734	0	0.244667
213	RLP34	0	0.734	0	0.244667
214	BAG3	0	0	0.588	0.196
215	NET4B	0	0	0.588	0.196
216	ABC1K7	0	0	0	0
217	ACA8	0	0	0	0
218	ACX1.2	0	0	0	0
219	AHP2	0	0	0	0
220	ALA9	0	0	0	0
221	ALT4	0	0	0	0
222	ANTR3	0	0	0	0
223	At1g03680	0	0	0	0
224	AT1G05675.1	0	0	0	0
225	At1g08845	0	0	0	0
226	At1g21150	0	0	0	0
227	At1g24580	0	0	0	0
228	At1g26220	0	0	0	0
229	At1g30230	0	0	0	0
230	At1g31830	0	0	0	0
231	At1g36390	0	0	0	0
232	At1g51410	0	0	0	0
233	At1g57770	0	0	0	0
234	At1g59960	0	0	0	0
235	At1g60000	0	0	0	0
236	At1g60710	0	0	0	0
237	At1g61860	0	0	0	0
238	At1g62450	0	0	0	0
239	At1g66180	0	0	0	0
240	At1g69020	0	0	0	0
241	AT1G73110	0	0	0	0
242	At1g77520	0	0	0	0
243	At2g07732	0	0	0	0
244	At2g15130	0	0	0	0
245	At2g18400	0	0	0	0
246	At2g21260	0	0	0	0
247	At2g31400	0	0	0	0
248	At2g32020	0	0	0	0
249	At2g36580	0	0	0	0
250	At2g38970	0	0	0	0
251	At2g40660	0	0	0	0
252	At2g42650	0	0	0	0
253	At2g42710	0	0	0	0
254	At3g07500	0	0	0	0
255	At3g08910	0	0	0	0
256	At3g09020	0	0	0	0
257	At3g10030	0	0	0	0
258	At3g12860	0	0	0	0
259	At3g13670	0	0	0	0
260	At3g20590	0	0	0	0
261	At3g23310	0	0	0	0
262	At3g23700	0	0	0	0
263	At3g26760	0	0	0	0
264	At3g47910	0	0	0	0
265	At3g55980	0	0	0	0
266	At4g09040	0	0	0	0
267	At4g14350	0	0	0	0
268	At4g15450	0	0	0	0
269	At4g17720	0	0	0	0
270	At4g28480	0	0	0	0
271	At5g05350	0	0	0	0
272	At5g08670	0	0	0	0
273	At5g09770	0	0	0	0
274	At5g11250	0	0	0	0
275	At5g14460	0	0	0	0
276	At5g15270	0	0	0	0
277	At5g18640	0	0	0	0
278	At5g18760	0	0	0	0
279	At5g20940	0	0	0	0
280	At5g22020	0	0	0	0
281	At5g23350	0	0	0	0
282	At5g49760	0	0	0	0
283	At5g64670	0	0	0	0
284	ATJ3	0	0	0	0
285	ATL31	0	0	0	0
286	AtMg01280	0	0	0	0
287	ATOBGM	0	0	0	0
288	BBR	0	0	0	0
289	BETA-OHASE 2	0	0	0	0
290	BHLH2	0	0	0	0
291	BHLH27	0	0	0	0
292	BHLH62	0	0	0	0
293	BIR2	0	0	0	0
294	BOI	0	0	0	0
295	CALS11	0	0	0	0
296	CAM4	0	0	0	0
297	CAMTA1	0	0	0	0
298	CAR2	0	0	0	0
299	CAR6	0	0	0	0
300	CBP60B	0	0	0	0
301	CBP60D	0	0	0	0
302	CCR1	0	0	0	0
303	CEQORH	0	0	0	0
304	CLPR2	0	0	0	0
305	CML5	0	0	0	0
306	cob	0	0	0	0
307	COL15	0	0	0	0
308	CP29A	0	0	0	0
309	CRRSP61	0	0	0	0
310	CSLB3	0	0	0	0
311	CYCA2-4	0	0	0	0
312	CYFBP	0	0	0	0
313	CYP19-1	0	0	0	0
314	CYP20-3	0	0	0	0
315	CYP63	0	0	0	0
316	CYP72A8	0	0	0	0
317	DJC76	0	0	0	0
318	DJC77	0	0	0	0
319	DLO2	0	0	0	0
320	DREB1C	0	0	0	0
321	DRMH1	0	0	0	0
322	DTX30	0	0	0	0
323	DXPS1	0	0	0	0
324	EFTS	0	0	0	0
325	ERF018	0	0	0	0
326	ERF025	0	0	0	0
327	ERF114	0	0	0	0
328	ERF119	0	0	0	0
329	EXL4	0	0	0	0
330	F13I12.60	0	0	0	0
331	F18E5.200	0	0	0	0
332	F1P2.40	0	0	0	0
333	F6D8.36	0	0	0	0
334	F6'H2	0	0	0	0
335	FKBP15-3	0	0	0	0
336	FKBP17-1	0	0	0	0
337	FLZ1	0	0	0	0
338	FLZ13	0	0	0	0
339	FLZ5	0	0	0	0
340	GAPA1	0	0	0	0
341	GASA11	0	0	0	0
342	GATA28	0	0	0	0
343	GAUT8	0	0	0	0
344	GFL	0	0	0	0
345	GLYI7	0	0	0	0
346	GSDA	0	0	0	0
347	GUX5	0	0	0	0
348	GWD1	0	0	0	0
349	GWD3	0	0	0	0
350	HBP5	0	0	0	0
351	HCF173	0	0	0	0
352	HIPP05	0	0	0	0
353	HSP17.6C	0	0	0	0
354	HSP17.7	0	0	0	0
355	HSP90-6	0	0	0	0
356	HST	0	0	0	0
357	IQD6	0	0	0	0
358	IQM4	0	0	0	0
359	ITPK2	0	0	0	0
360	LECRK42	0	0	0	0
361	LECRKS7	0	0	0	0
362	LHCB1.3	0	0	0	0
363	LRK10L-1.2	0	0	0	0
364	LRK10L-2.7	0	0	0	0
365	LYSA1	0	0	0	0
366	MAB16.20	0	0	0	0
367	MAF2	0	0	0	0
368	MBB18.20	0	0	0	0
369	MDH3	0	0	0	0
370	MEE13.8	0	0	0	0
371	MEFG1	0	0	0	0
372	MEFG2	0	0	0	0
373	METK4	0	0	0	0
374	MFB16.14	0	0	0	0
375	MNF13.1	0	0	0	0
376	MRS2-7	0	0	0	0
377	MT-CYB	0	0	0	0
378	MVA3.30	0	0	0	0
379	MWD22.21	0	0	0	0
380	MYB70	0	0	0	0
381	ND4	0	0	0	0
382	NDK4	0	0	0	0
383	NFYA8	0	0	0	0
384	NFYB2	0	0	0	0
385	NPF8.5	0	0	0	0
386	NUDT26	0	0	0	0
387	OEP162	0	0	0	0
388	OTU6	0	0	0	0
389	PAE7	0	0	0	0
390	PBP1	0	0	0	0
391	PER59	0	0	0	0
392	PER71	0	0	0	0
393	PETE	0	0	0	0
394	PGDH1	0	0	0	0
395	PHL2	0	0	0	0
396	PHT1-8	0	0	0	0
397	PLT5	0	0	0	0
398	PP2A1	0	0	0	0
399	PPOX1	0	0	0	0
400	PRF2	0	0	0	0
401	PSL5	0	0	0	0
402	PTST2	0	0	0	0
403	PUB46	0	0	0	0
404	PUMP5	0	0	0	0
405	RBCS-1B	0	0	0	0
406	RBG4	0	0	0	0
407	RECG	0	0	0	0
408	RH26	0	0	0	0
409	RKS1	0	0	0	0
410	RPL11	0	0	0	0
411	RPL37AC	0	0	0	0
412	RPP0C	0	0	0	0
413	RPP2B	0	0	0	0
414	RPP8L3	0	0	0	0
415	RPP8L4	0	0	0	0
416	RPPL1	0	0	0	0
417	rps4	0	0	0	0
418	RPS6	0	0	0	0
419	rps7-A	0	0	0	0
420	RTNLB6	0	0	0	0
421	SD16	0	0	0	0
422	SD17	0	0	0	0
423	SD18	0	0	0	0
424	SD22	0	0	0	0
425	SIRK	0	0	0	0
426	SKIP19	0	0	0	0
427	SRK2B	0	0	0	0
428	SS2	0	0	0	0
429	T16K5.150	0	0	0	0
430	T1E3_60	0	0	0	0
431	T30F21.21	0	0	0	0
432	TIC32	0	0	0	0
433	TIP1-1	0	0	0	0
434	TRFL6	0	0	0	0
435	TUBB2	0	0	0	0
436	UGT74E1	0	0	0	0
437	UGT79B2	0	0	0	0
438	UGT87A1	0	0	0	0
439	UPF1	0	0	0	0
440	VAMP722	0	0	0	0
441	VBF	0	0	0	0
