# Supplementary material for: Transcriptome analysis of mulberry (Morus alba L.) leaves to identify differentially expressed genes associated with post-harvest shelf-life elongation
Source: Sci Rep. 2022 Oct 28;12:18195. doi: 10.1038/s41598-022-21828-7 (PMC9616847; doi:10.1038/s41598-022-21828-7)
Supplement: Supplementary file 35 — Supplementary Information 15. [file 41598_2022_21828_MOESM35_ESM.xlsx]

## Sheet: Downregulated Gene GO Score
Down Regulated Genes	BP1 Gene Score	CC1 Gene Score	MF1 Gene Score	Total Gene Score
ETR1	70.5451	24.5647	73.6943	168.804
BFRUCT4	41.5746	70.6505	44.9553	157.18
EIN4	47.2745	24.5647	76.3194	148.159
PHO1	75.7382	38.5562	30.1882	144.483
KEG	67.8407	22.405	48.9969	139.243
CTR1	70.2681	20.7495	42.5438	133.561
PPCK2	67.5407	8.1474	45.7851	121.473
RAN1	36.0996	26.7414	51.7611	114.602
ACO3	53.3732	24.265	35.3572	112.995
BSK5	59.5664	8.23922	42.5438	110.349
D6PK	44.7253	20.7586	42.5438	108.028
HMA5	23.0865	30.2211	51.7611	105.069
APS3	50.3673	15.7494	35.3478	101.465
EFR	42.4575	15.5494	42.5438	100.551
SULTR3;2	35.3434	31.602	29.5021	96.4475
WAKL2	36.2796	12.8673	47.1886	96.3355
FBA2	68.1637	18.8946	8.91732	95.9756
MPK15	39.1813	11.0989	42.5438	92.824
AT1G34300	30.2075	13.8817	48.6042	92.6935
CLC-B	38.1161	22.9058	29.5021	90.524
ASP2	29.6363	22.8425	37.4051	89.884
GORK	44.1739	30.2211	14.7043	89.0993
BAM3	31.3088	13.8817	42.5438	87.7343
STY17	39.1813	5.63941	42.5438	87.3645
GAD4	28.2294	12.5342	46.5746	87.3382
CLPC1	32.8854	26.0837	28.3154	87.2845
AT4G27290	30.2075	8.23922	48.6042	87.051
RMA1	49.0131	21.6132	15.9099	86.5361
CIPK2	39.1813	4.32535	42.5438	86.0504
SULTR3;4	35.3434	20.5763	29.5021	85.4218
CNGC4	25.1763	23.5279	36.4537	85.1578
AT1G11050	28.5361	13.8817	42.5438	84.9616
AT1G53430	28.5361	13.8817	42.5438	84.9616
AT1G56130	28.5361	13.8817	42.5438	84.9616
VIP1	67.5579	6.83278	10.1134	84.5041
AT1G71810	28.5361	15.7494	39.9187	84.2042
BT5	56.4722	11.0989	16.243	83.8141
WNK5	37.9157	2.8895	42.5438	83.349
AAP3	27.3674	23.7395	31.9988	83.1056
AT1G54220	39.8509	36.4966	5.94949	82.297
WNK3	36.2796	2.8895	42.5438	81.7129
NFXL1	51.9071	9.64473	19.8328	81.3846
WIN1	33.5906	10.048	37.4051	81.0437
GRH1	49.9684	9.64473	20.4956	80.1087
ABCC8	14.2489	22.9058	42.4469	79.6016
OMR1	31.5505	13.9772	34.0478	79.5755
AT1G06020	34.8977	8.59094	35.3478	78.8365
AT1G35710	28.5361	7.28799	42.5438	78.3678
AT4G31250	28.5361	7.28799	42.5438	78.3678
IKU2	28.5361	7.28799	42.5438	78.3678
AT3G28580	30.295	21.4899	26.3185	78.1034
BOR5	28.3948	23.5279	25.9374	77.8601
CYP98A3	17.5729	25.1321	34.0743	76.7793
UXS4	14.0251	29.2126	33.0041	76.2417
FAB1B	19.5165	18.9309	37.1736	75.621
AFC1	32.7004	0	42.5438	75.2442
GPT1	27.1472	22.7621	24.9965	74.9058
NHX2	26.3963	26.548	20.3722	73.3164
ARA1	18.4932	15.8789	38.167	72.5391
BGLU15	41.5359	21.4758	8.44113	71.4528
NEK3	28.5361	0	42.5438	71.0799
HMG2	22.6679	26.1513	22.1572	70.9764
NIR1	32.0488	18.8946	20.008	70.9513
ABCG33	14.2489	13.8817	42.4469	70.5775
UBC5	29.0912	5.63941	35.0616	69.7922
NIP2	30.6522	22.8431	15.9099	69.4052
PRS2	22.8981	11.0256	34.751	68.6747
CSLD2	23.7036	38.5562	6.19757	68.4573
LACS7	29.4016	12.5342	26.3185	68.2543
ABCG15	11.5255	13.8817	42.4469	67.8541
GOLS2	48.5467	7.15565	11.5306	67.2329
AIM1	31.5094	17.7638	17.5115	66.7847
MDAR1	24.8173	12.5342	28.5239	65.8753
MYB108	45.871	9.64473	10.1134	65.6291
AT3G07620	23.6577	34.914	6.19757	64.7693
AT5G20260	23.6577	34.914	6.19757	64.7693
KEA1	21.5255	22.7621	20.3722	64.6597
ABCB7	8.22381	13.8817	42.4469	64.5524
ABCG21	8.22381	13.8817	42.4469	64.5524
ATE2	51.426	7.15565	5.94949	64.5311
ERF2	46.6658	9.64473	8.07824	64.3888
IMPL1	41.2059	15.7494	7.16682	64.1221
RIN3	37.0941	10.9302	15.9099	63.9342
CSLG2	18.8327	38.5562	6.19757	63.5865
ATHB-7	43.6041	9.64473	10.1134	63.3623
NLP7	45.5955	9.64473	8.07824	63.3185
HPT1	36.4772	22.7621	3.95262	63.1919
JMJ18	33.2074	9.64473	19.9422	62.7944
ACX3	21.114	12.5342	28.5239	62.172
UKL4	23.7074	2.8895	35.1702	61.7671
LACS4	13.8932	21.4772	26.3185	61.689
GA3OX2	49.3325	0	12.1244	61.457
RVE2	46.6816	6.69319	8.07824	61.453
SQE2	3.64468	20.0352	37.729	61.4089
MYB78	41.6148	9.64473	10.1134	61.3729
ARF10	43.2249	9.64473	8.07824	60.9478
HAB2	51.5249	0	9.16369	60.6886
REF6	41.4945	6.69319	12.4717	60.6593
MYB33	40.6463	9.64473	10.1134	60.4044
PPC1	34.126	12.5253	13.7098	60.3611
MIOX2	38.5636	7.15565	14.2626	59.9819
MIOX4	38.5636	7.15565	14.2626	59.9819
AT3G07690	29.0258	8.59094	22.1572	59.7739
FAD3	28.3008	24.5647	6.79147	59.657
ATG18D	34.5072	19.0906	5.6401	59.2379
ARF3	12.9842	27.6927	18.4379	59.1148
CYP84A4	17.5729	7.28799	34.0743	58.9352
CYP71B11	10.6407	13.8817	34.0743	58.5968
ABCB2	8.22381	7.28799	42.4469	57.9587
XDH2	18.5033	2.8895	36.5063	57.8992
WRKY8	44.7912	3.94328	8.54392	57.2784
NAC102	32.8565	13.9772	10.1134	56.9471
AT2G38920	30.6522	9.64473	15.9099	56.2068
RHF2A	34.8166	5.28769	15.9099	56.0141
AT1G12010	28.2933	0	27.4793	55.7727
CYP78A6	13.4134	7.28799	34.0743	54.7757
RABH1D	7.48741	26.32	20.2718	54.0791
CHX18	17.3937	20.1673	16.2048	53.7658
THA2	38.3313	5.63941	8.91732	52.8881
DRIP2	36.6744	0	15.9099	52.5842
AT1G21400	30.6236	12.5342	9.40145	52.5593
CYP71A22	10.6407	7.28799	34.0743	52.003
CYP71B35	10.6407	7.28799	34.0743	52.003
CYP71B7	10.6407	7.28799	34.0743	52.003
CYP76C1	10.6407	7.28799	34.0743	52.003
HSFB2A	32.0456	9.64473	10.1134	51.8037
ADT6	31.5505	15.7494	4.42437	51.7243
ALDH2B4	9.14152	13.9772	28.5532	51.6719
GAE3	6.90486	34.914	9.82131	51.6402
DOX2	31.5759	0	20.008	51.5839
LOX5	27.7718	13.9772	9.40145	51.1505
AGT3	4.33964	12.5342	33.5761	50.45
STP7	17.7181	12.5979	19.7694	50.0854
AT1G74770	23.6836	16.9327	9.17011	49.7865
RPP13	15.2621	9.49181	24.4847	49.2386
CEF	10.7222	31.0988	7.33627	49.1573
AT5G44440	8.51552	8.23776	31.3889	48.1422
UGE3	38.2932	0	9.82131	48.1145
GOLS3	29.3775	7.15565	11.5306	48.0637
PUB17	28.6254	8.1474	10.5769	47.3497
TOE2	32.5772	6.69319	8.07824	47.3487
CYP710A2	9.31437	7.28799	30.7229	47.3253
INVH	6.90486	13.9772	26.4129	47.295
COPT6	16.0205	19.8222	10.5369	46.3796
RABC2A	7.48741	18.5257	20.2718	46.2849
AT3G14460	13.5551	8.23922	24.4847	46.279
BPC1	29.3229	9.64473	6.67486	45.6425
RD21B	27.9696	12.75	3.83071	44.5503
ATG18G	27.0137	17.2633	0	44.277
AT2G43590	30.2366	0	14.0268	44.2634
AT4G18030	1.56099	38.7006	3.95262	44.2142
AGL19	24.4349	9.64473	10.1134	44.1931
AT1G30710	3.64468	8.23776	31.3889	43.2714
AT1G30760	3.64468	8.23776	31.3889	43.2714
AT5G44360	3.64468	8.23776	31.3889	43.2714
SCL14	23.0716	9.58269	10.1134	42.7677
VSR5	7.48741	29.2126	5.33298	42.0329
BG1	10.1397	19.0498	12.8297	42.0191
PIP1B	13.3714	23.5279	5.05165	41.9509
WAVH1	25.7906	0	15.9099	41.7005
CYP72A15	3.64468	7.28799	30.7229	41.6556
GLYR2	3.64468	15.7494	22.1572	41.5513
ACLA-1	4.49742	8.59094	28.4373	41.5257
AT1G63340	3.64468	0	37.729	41.3737
GGH1	19.6451	17.8205	3.83071	41.2963
AT4G22390	30.6522	0	10.5769	41.2291
AT5G15710	30.6522	0	10.5769	41.2291
AKR2B	11.6517	27.9909	1.56948	41.2121
AT3G06270	23.6998	8.23922	9.16369	41.1027
AT3G23300	1.56099	34.914	3.95262	40.4276
AT5G04060	1.56099	34.914	3.95262	40.4276
UVR8	31.9903	6.83278	1.56948	40.3926
UBQ10	32.018	8.1474	0	40.1654
UGE2	24.2863	5.63941	9.82131	39.7471
LUL3	23.6836	0	15.9099	39.5935
CWINV2	6.90486	8.23776	24.4161	39.5587
UPL2	22.1227	6.83278	10.5769	39.5323
AP1	19.5641	9.64473	10.1134	39.3222
CAL	19.5641	9.64473	10.1134	39.3222
LRL2	19.5641	9.64473	10.1134	39.3222
MYB23	19.5641	9.64473	10.1134	39.3222
NAC073	19.5641	9.64473	10.1134	39.3222
AT2G18620	15.5075	13.9772	9.2856	38.7703
AT1G52360	7.48741	31.0988	0	38.5862
OPT6	9.92142	23.5279	5.05165	38.501
SPS2	15.8774	12.7979	9.2856	37.9609
AFR	37.6719	0	0	37.6719
OBP3	19.5641	9.64473	8.40319	37.612
BGAL3	6.90486	17.8205	12.8297	37.555
NAC025	19.5641	9.64473	8.07824	37.2871
NAC041	19.5641	9.64473	8.07824	37.2871
NAC046	19.5641	9.64473	8.07824	37.2871
AT5G11230	7.48741	29.693	0	37.1804
SWEET11	11.2621	20.5763	5.05165	36.8901
THY-2	30.5152	0	6.18725	36.7024
SCL1	19.5641	6.69319	10.1134	36.3707
PAB3	20.6065	11.0989	4.63969	36.3451
FRS8	15.329	9.64473	10.7748	35.7485
SWEET3	9.92142	20.5763	5.05165	35.5494
NHL2	4.9418	30.5149	0	35.4567
PCS2	23.9263	0	11.2825	35.2088
URH2	22.4743	2.8895	9.46127	34.825
ERF1-3	22.9976	7.15565	4.63969	34.7929
4CL2	8.16878	0	26.3185	34.4873
ACS1	2.96789	0	31.4573	34.4252
UPL4	22.1227	1.45421	10.5769	34.1537
HIPP22	17.9411	8.80114	7.33627	34.0785
TPS8	23.4479	4.20412	6.19757	33.8496
TPS9	23.4479	4.20412	6.19757	33.8496
PLDBETA2	17.8192	8.80114	7.16682	33.7872
AT1G67340	23.6836	9.64473	0	33.3284
CBL3	6.87004	20.9055	5.33298	33.1085
AT1G60070	7.48741	25.0793	0	32.5667
HIRA	19.5641	9.64473	3.28231	32.4911
LPAT5	20.5842	7.28799	3.95262	31.8248
ACR11	12.5746	18.9728	0	31.5474
UBQ14	21.5378	9.58269	0	31.1205
BGLU40	6.90486	15.4768	8.44113	30.8228
AMY2	6.90486	10.0906	13.7741	30.7696
WRKY12	16.6624	3.94328	10.1134	30.7191
WRKY42	16.6624	3.94328	10.1134	30.7191
SCPL47	20.1971	8.33242	1.99687	30.5264
SCPL48	20.1971	8.33242	1.99687	30.5264
AT2G45750	1.56099	24.5647	3.95262	30.0783
XTH29	11.8364	5.28623	12.8049	29.9275
UBQ4	21.5378	8.1474	0	29.6852
PAP3	8.47639	14.0339	7.16682	29.6771
AT1G55270	23.6836	5.70144	0	29.3851
BZIP44	16.6624	3.94328	8.54392	29.1496
WRKY61	16.6624	3.94328	8.54392	29.1496
DHNAT2	14.4067	12.5342	1.83384	28.7748
PPA1	11.8144	9.58269	7.16682	28.5639
TDP1	14.479	6.69319	6.47353	27.6457
ACA5	0	15.7494	11.7606	27.5101
RLP52	15.7577	10.9302	0	26.6879
U2AF35B	11.5885	6.69319	8.40319	26.6849
ENDO4	16.4421	0	10.237	26.6792
SLK1	19.5641	6.69319	0	26.2573
OHP2	3.30168	22.8431	0	26.1448
TBL18	1.34068	20.526	3.95262	25.8193
SUS5	14.0073	5.28623	6.19757	25.4911
COL9	4.16432	9.64473	10.7748	24.5839
CCT1	18.4478	0	6.10752	24.5553
PGIP1	1.3732	23.1213	0	24.4945
BCA6	0	12.5342	11.7606	24.2949
YSL5	8.22381	10.9302	5.05165	24.2057
CHUP1	5.22692	18.7062	0	23.9331
DAD1	7.96352	13.9772	1.83384	23.7745
SCPL39	20.1971	1.49964	1.99687	23.6936
MLO12	4.9418	13.8817	4.81077	23.6343
BXL2	6.90486	8.23776	8.44113	23.5838
AT1G77060	1.56099	15.7494	6.10752	23.4179
LSD1	11.9469	11.0989	0	23.0459
AT4G39670	8.82809	11.0989	2.44257	22.3696
AZG2	9.92142	7.28799	5.05165	22.2611
PRR2	17.5729	0	4.06847	21.6413
PRB1	19.8413	1.49964	0	21.341
NAKR3	8.16122	7.15565	5.33298	20.6499
ANNAT7	12.9907	0	7.46581	20.4565
NUDT18	0	12.5342	7.16682	19.701
AT3G10130	0	18.9728	0	18.9728
FXG1	1.56099	8.23776	8.44113	18.2399
AT5G51140	11.3742	0	6.47353	17.8478
UGT73B3	4.9418	6.69319	6.19757	17.8326
PAP22	8.47639	1.49964	7.16682	17.1429
PAP28	8.47639	1.49964	7.16682	17.1429
PAP8	8.47639	1.49964	7.16682	17.1429
YLMG1-1	0	17.1416	0	17.1416
PMI2	8.5286	8.59094	0	17.1195
WPP1	0	17.0445	0	17.0445
ACR3	0	8.59094	7.76969	16.3606
RNS3	9.84784	0	6.47353	16.3214
STR16	0	11.0256	3.95262	14.9783
AKRP	0	13.9772	0	13.9772
AT3G62590	4.49742	7.28799	1.83384	13.6192
RFS1	6.90486	0	6.19757	13.1024
AT3G61400	3.64468	0	9.40145	13.0461
AT1G78820	0	8.23776	4.38859	12.6264
LBD1	0	12.5342	0	12.5342
UGT74F1	0	5.31938	6.19757	11.517
UGT85A1	0	5.31938	6.19757	11.517
UGT85A3	0	5.31938	6.19757	11.517
AT3G26430	7.96352	1.49964	1.83384	11.297
GLIP3	7.96352	1.49964	1.83384	11.297
RLP6	0	10.9302	0	10.9302
TET9	0	10.9302	0	10.9302
AT5G38100	1.56099	0	9.2856	10.8466
ORP1A	7.48741	0	1.56948	9.05689
ORP4A	7.48741	0	1.56948	9.05689
AT1G64890	0	7.28799	0	7.28799
ARPC2B	4.16432	2.75957	0	6.9239
AT1G03960	0	0	5.33298	5.33298
AT3G20280	0	0	5.33298	5.33298
CAMS1	0	0	1.83384	1.83384
EXLA2	0	1.49964	0	1.49964
AATP2	0	0	0	0
ACA12	0	0	0	0
ACT1	0	0	0	0
ACT5	0	0	0	0
AHA1	0	0	0	0
AHA2	0	0	0	0
AIP1	0	0	0	0
ALIS3	0	0	0	0
ANTR4	0	0	0	0
APA2	0	0	0	0
ASK5	0	0	0	0
AT1G03230	0	0	0	0
AT1G07750	0	0	0	0
AT1G08570	0	0	0	0
AT1G10588	0	0	0	0
AT1G11160	0	0	0	0
AT1G13195	0	0	0	0
AT1G15490	0	0	0	0
AT1G17970	0	0	0	0
AT1G18560	0	0	0	0
AT1G19900	0	0	0	0
AT1G20760	0	0	0	0
AT1G21480	0	0	0	0
AT1G23210	0	0	0	0
AT1G29800	0	0	0	0
AT1G30820	0	0	0	0
AT1G43650	0	0	0	0
AT1G50630	0	0	0	0
AT1G69330	0	0	0	0
AT1G75050	0	0	0	0
AT1G75800	0	0	0	0
AT1G77520	0	0	0	0
AT2G03270	0	0	0	0
AT2G07698	0	0	0	0
AT2G15130	0	0	0	0
AT2G18490	0	0	0	0
AT2G19240	0	0	0	0
AT2G19540	0	0	0	0
AT2G21140	0	0	0	0
AT2G21630	0	0	0	0
AT2G21850	0	0	0	0
AT2G21860	0	0	0	0
AT2G25760	0	0	0	0
AT2G31050	0	0	0	0
AT2G33000	0	0	0	0
AT2G37890	0	0	0	0
AT2G38970	0	0	0	0
AT2G39510	0	0	0	0
AT2G47310	0	0	0	0
AT2G47410	0	0	0	0
AT3G01490	0	0	0	0
AT3G02740	0	0	0	0
AT3G03270	0	0	0	0
AT3G05050	0	0	0	0
AT3G05300	0	0	0	0
AT3G05600	0	0	0	0
AT3G09010	0	0	0	0
AT3G13700	0	0	0	0
AT3G15350	0	0	0	0
AT3G19010	0	0	0	0
AT3G19310	0	0	0	0
AT3G28140	0	0	0	0
AT3G46930	0	0	0	0
AT3G53600	0	0	0	0
AT3G61210	0	0	0	0
AT3G62570	0	0	0	0
AT4G01700	0	0	0	0
AT4G08300	0	0	0	0
AT4G09740	0	0	0	0
AT4G11800	0	0	0	0
AT4G15020	0	0	0	0
AT4G15955	0	0	0	0
AT4G19460	0	0	0	0
AT4G19820	0	0	0	0
AT4G23730	0	0	0	0
AT4G25300	0	0	0	0
AT4G25433	0	0	0	0
AT4G28000	0	0	0	0
AT4G28040	0	0	0	0
AT4G30670	0	0	0	0
AT4G33905	0	0	0	0
AT4G36080	0	0	0	0
AT4G39320	0	0	0	0
AT4G39900	0	0	0	0
AT4G40100	0	0	0	0
AT5G07850	0	0	0	0
AT5G08100	0	0	0	0
AT5G11250	0	0	0	0
AT5G11610.1	0	0	0	0
AT5G14120	0	0	0	0
AT5G14720	0	0	0	0
AT5G15940	0	0	0	0
AT5G18630	0	0	0	0
AT5G18910	0	0	0	0
AT5G20110	0	0	0	0
AT5G20655	0	0	0	0
AT5G20950	0	0	0	0
AT5G43570	0	0	0	0
AT5G53100	0	0	0	0
AT5G58787	0	0	0	0
ATEXO70G2	0	0	0	0
ATHB-8	0	0	0	0
ATJ11	0	0	0	0
ATJ39	0	0	0	0
ATL14	0	0	0	0
ATL40	0	0	0	0
AVPL2	0	0	0	0
AVT1J	0	0	0	0
AVT6B	0	0	0	0
B'ALPHA	0	0	0	0
BBR	0	0	0	0
BFRUCT3	0	0	0	0
BHLH49	0	0	0	0
BHLH68	0	0	0	0
BHLH7	0	0	0	0
BIG4	0	0	0	0
BZIP63	0	0	0	0
BZR2	0	0	0	0
CAR4	0	0	0	0
CDA6	0	0	0	0
CGS1	0	0	0	0
CHI-B	0	0	0	0
CLC-G	0	0	0	0
CML16	0	0	0	0
CML50	0	0	0	0
CSY4	0	0	0	0
CYCB2-3	0	0	0	0
CYP706A6	0	0	0	0
CYP712A1	0	0	0	0
CYS7	0	0	0	0
DAR1	0	0	0	0
DIR3	0	0	0	0
DJA5	0	0	0	0
DJC24	0	0	0	0
DOF1.7	0	0	0	0
DRP1D	0	0	0	0
DRP2B	0	0	0	0
DTX16	0	0	0	0
DTX44	0	0	0	0
EAF1B	0	0	0	0
EDR2L	0	0	0	0
EMB2360	0	0	0	0
ERF112	0	0	0	0
ERF114	0	0	0	0
EXO1	0	0	0	0
F10M23.170	0	0	0	0
F18K10.4	0	0	0	0
F21F14.150	0	0	0	0
F21F14.70	0	0	0	0
F7K15_80	0	0	0	0
F9D16.290	0	0	0	0
FBL9	0	0	0	0
FOX5	0	0	0	0
FQR1	0	0	0	0
GAD1	0	0	0	0
GAT1	0	0	0	0
GH3.2	0	0	0	0
GLCAT14A	0	0	0	0
GLP5A	0	0	0	0
GLYI7	0	0	0	0
GT-3A	0	0	0	0
HHT1	0	0	0	0
HIPP15	0	0	0	0
HSP17.6C	0	0	0	0
HSP70-1	0	0	0	0
HULK1	0	0	0	0
HVA22H	0	0	0	0
ICU11	0	0	0	0
ILL4	0	0	0	0
INVA	0	0	0	0
IPMS1	0	0	0	0
IQD12	0	0	0	0
IQM1	0	0	0	0
IRE1B	0	0	0	0
IRE3	0	0	0	0
JAL3	0	0	0	0
KAS1	0	0	0	0
KINUB	0	0	0	0
LAC9	0	0	0	0
LBD38	0	0	0	0
LECRK42	0	0	0	0
LECRK81	0	0	0	0
LECRK92	0	0	0	0
LPD2	0	0	0	0
MAPKKK13	0	0	0	0
MAPKKK16	0	0	0	0
MIP1A	0	0	0	0
MIP1B	0	0	0	0
MKM21.10	0	0	0	0
MNJ7.21	0	0	0	0
MO3	0	0	0	0
MPT2	0	0	0	0
MRH10.2	0	0	0	0
MSRA1	0	0	0	0
MSRA3	0	0	0	0
NAC056	0	0	0	0
NAD1	0	0	0	0
NFYC4	0	0	0	0
NFYC9	0	0	0	0
NHL25	0	0	0	0
NIP1-1	0	0	0	0
NPF2.12	0	0	0	0
NPF4.3	0	0	0	0
NPF6.2	0	0	0	0
NPF7.2	0	0	0	0
NSH4	0	0	0	0
NUP98B	0	0	0	0
OFUT27	0	0	0	0
OFUT28	0	0	0	0
OFUT31	0	0	0	0
P2A12	0	0	0	0
PAE6	0	0	0	0
PAT06	0	0	0	0
PBL13	0	0	0	0
PBL3	0	0	0	0
PCK2	0	0	0	0
PDC1	0	0	0	0
PDH-E1 BETA	0	0	0	0
PER5	0	0	0	0
PER53	0	0	0	0
PGDH2	0	0	0	0
PGM	0	0	0	0
PHO1-H1	0	0	0	0
PHT1-7	0	0	0	0
PIAL1	0	0	0	0
PILS5	0	0	0	0
PIM1	0	0	0	0
PKSB	0	0	0	0
POT6	0	0	0	0
POX1	0	0	0	0
PP2B2	0	0	0	0
PRF2	0	0	0	0
PRN1	0	0	0	0
PUB20	0	0	0	0
PUB28	0	0	0	0
PUB32	0	0	0	0
PUMP2	0	0	0	0
PUP13	0	0	0	0
PXG5	0	0	0	0
RBOHC	0	0	0	0
RD19A	0	0	0	0
RFS2	0	0	0	0
RFS6	0	0	0	0
RKS1	0	0	0	0
ROPGAP6	0	0	0	0
RPS7-A	0	0	0	0
RSH3	0	0	0	0
RZPF34	0	0	0	0
S-ACP-DES5	0	0	0	0
SAMDC1	0	0	0	0
SAT1	0	0	0	0
SAUR8	0	0	0	0
SCL7	0	0	0	0
SD18	0	0	0	0
SD22	0	0	0	0
SDP1L	0	0	0	0
SEP2	0	0	0	0
SHM5	0	0	0	0
SINAT4	0	0	0	0
SIRK	0	0	0	0
SKS5	0	0	0	0
SRK2B	0	0	0	0
SRK2D	0	0	0	0
SYT1	0	0	0	0
T15F16.10	0	0	0	0
T17F15.70	0	0	0	0
TAR4	0	0	0	0
TAT	0	0	0	0
TCX6	0	0	0	0
TIP1-1	0	0	0	0
TPP1	0	0	0	0
TRP4	0	0	0	0
TYRAAT2	0	0	0	0
WAKL21	0	0	0	0
WDS	0	0	0	0
XI-B	0	0	0	0
XI-E	0	0	0	0

## Sheet: Percentile Rank
Down Regulated Genes	BP1 Percentile Rank	CC1 Percentile Rank	MF1 Percentile Rank	Average Percentile Rank
ETR1	0.998	0.943	0.998	0.979667
BFRUCT4	0.947	1	0.982	0.976333
EIN4	0.968	0.943	1	0.970333
KEG	0.992	0.915	0.992	0.966333
PHO1	1	0.992	0.879	0.957
RAN1	0.91	0.961	0.994	0.955
CTR1	0.996	0.903	0.95	0.949667
ACO3	0.984	0.942	0.922	0.949333
D6PK	0.957	0.905	0.95	0.937333
SULTR3;2	0.907	0.98	0.873	0.92
EFR	0.95	0.847	0.95	0.915667
HMA5	0.781	0.971	0.994	0.915333
APS3	0.977	0.849	0.919	0.915
GORK	0.956	0.971	0.8	0.909
CLC-B	0.924	0.928	0.873	0.908333
CLPC1	0.894	0.954	0.865	0.904333
WAKL2	0.912	0.809	0.987	0.902667
ASP2	0.854	0.922	0.929	0.901667
RMA1	0.971	0.914	0.802	0.895667
SULTR3;4	0.907	0.898	0.873	0.892667
CNGC4	0.809	0.933	0.924	0.888667
MPK15	0.933	0.775	0.95	0.886
AT1G34300	0.856	0.81	0.989	0.885
AAP3	0.817	0.94	0.893	0.883333
PPCK2	0.989	0.661	0.984	0.878
BAM3	0.873	0.81	0.95	0.877667
AT3G28580	0.861	0.912	0.854	0.875667
BSK5	0.987	0.683	0.95	0.873333
AT1G71810	0.83	0.849	0.938	0.872333
BOR5	0.828	0.933	0.852	0.871
NHX2	0.812	0.959	0.835	0.868667
OMR1	0.877	0.83	0.898	0.868333
GAD4	0.823	0.786	0.985	0.864667
NIR1	0.887	0.879	0.828	0.864667
NIP2	0.866	0.924	0.802	0.864
AT1G11050	0.83	0.81	0.95	0.863333
AT1G53430	0.83	0.81	0.95	0.863333
AT1G56130	0.83	0.81	0.95	0.863333
WIN1	0.898	0.76	0.929	0.862333
GPT1	0.816	0.917	0.851	0.861333
BT5	0.985	0.775	0.817	0.859
FBA2	0.994	0.879	0.702	0.858333
HMG2	0.774	0.956	0.84	0.856667
AIM1	0.875	0.87	0.819	0.854667
CYP98A3	0.709	0.952	0.9	0.853667
ABCC8	0.681	0.928	0.94	0.849667
BGLU15	0.945	0.908	0.69	0.847667
AT1G54220	0.938	0.991	0.612	0.847
UXS4	0.679	0.966	0.894	0.846333
FAB1B	0.726	0.882	0.928	0.845333
AT4G27290	0.856	0.683	0.989	0.842667
GRH1	0.975	0.712	0.838	0.841667
NFXL1	0.982	0.712	0.824	0.839333
ARA1	0.721	0.861	0.936	0.839333
AT1G06020	0.905	0.693	0.919	0.839
KEA1	0.763	0.917	0.835	0.838333
LACS7	0.852	0.786	0.854	0.830667
RIN3	0.919	0.763	0.802	0.828
STY17	0.933	0.593	0.95	0.825333
PPC1	0.9	0.784	0.791	0.825
CIPK2	0.933	0.581	0.95	0.821333
PRS2	0.775	0.772	0.914	0.820333
MDAR1	0.807	0.786	0.868	0.820333
ARF3	0.667	0.963	0.821	0.817
NAC102	0.893	0.83	0.728	0.817
IMPL1	0.942	0.849	0.651	0.814
LACS4	0.676	0.91	0.854	0.813333
JMJ18	0.896	0.712	0.826	0.811333
WNK5	0.922	0.56	0.95	0.810667
ABCG33	0.681	0.81	0.94	0.810333
WNK3	0.912	0.56	0.95	0.807333
FAD3	0.826	0.943	0.649	0.806
CHX18	0.707	0.894	0.816	0.805667
ACX3	0.761	0.786	0.868	0.805
AT1G35710	0.83	0.633	0.95	0.804333
AT4G31250	0.83	0.633	0.95	0.804333
IKU2	0.83	0.633	0.95	0.804333
CSLD2	0.798	0.992	0.621	0.803667
ABCG15	0.654	0.81	0.94	0.801333
MYB108	0.963	0.712	0.728	0.801
ATG18D	0.901	0.889	0.611	0.800333
HPT1	0.915	0.917	0.567	0.799667
ATHB-7	0.954	0.712	0.728	0.798
AT3G07620	0.786	0.982	0.621	0.796333
AT5G20260	0.786	0.982	0.621	0.796333
MYB78	0.949	0.712	0.728	0.796333
MYB33	0.94	0.712	0.728	0.793333
AT2G38920	0.866	0.712	0.802	0.793333
AT3G07690	0.845	0.693	0.84	0.792667
RABH1D	0.586	0.957	0.831	0.791333
SQE2	0.541	0.893	0.933	0.789
AT1G21400	0.865	0.786	0.716	0.789
GOLS2	0.97	0.621	0.775	0.788667
LOX5	0.819	0.83	0.716	0.788333
AT1G74770	0.789	0.863	0.709	0.787
ABCB7	0.609	0.81	0.94	0.786333
ABCG21	0.609	0.81	0.94	0.786333
UBC5	0.847	0.593	0.915	0.785
CYP71B11	0.64	0.81	0.9	0.783333
ERF2	0.964	0.712	0.672	0.782667
COPT6	0.697	0.891	0.76	0.782667
MIOX2	0.929	0.621	0.796	0.782
MIOX4	0.929	0.621	0.796	0.782
NLP7	0.961	0.712	0.672	0.781667
STP7	0.714	0.803	0.823	0.78
CSLG2	0.725	0.992	0.621	0.779333
ARF10	0.952	0.712	0.672	0.778667
VIP1	0.991	0.616	0.728	0.778333
ALDH2B4	0.628	0.83	0.872	0.776667
REF6	0.943	0.602	0.784	0.776333
HSFB2A	0.886	0.712	0.728	0.775333
BG1	0.639	0.887	0.788	0.771333
ADT6	0.877	0.849	0.584	0.77
RABC2A	0.586	0.875	0.831	0.764
RHF2A	0.903	0.586	0.802	0.763667
CEF	0.649	0.977	0.665	0.763667
UKL4	0.8	0.56	0.917	0.759
GAE3	0.572	0.982	0.723	0.759
PUB17	0.844	0.661	0.761	0.755333
INVH	0.572	0.83	0.861	0.754333
GOLS3	0.851	0.621	0.775	0.749
AGL19	0.805	0.712	0.728	0.748333
CYP84A4	0.709	0.633	0.9	0.747333
RVE2	0.966	0.602	0.672	0.746667
AGT3	0.558	0.786	0.896	0.746667
RPP13	0.688	0.705	0.847	0.746667
BGAL3	0.572	0.872	0.788	0.744
AT2G18620	0.691	0.83	0.711	0.744
GLYR2	0.541	0.849	0.84	0.743333
WRKY8	0.959	0.569	0.697	0.741667
THA2	0.928	0.593	0.702	0.741
SCL14	0.779	0.707	0.728	0.738
SPS2	0.695	0.807	0.711	0.737667
ATE2	0.978	0.621	0.612	0.737
XDH2	0.723	0.56	0.926	0.736333
BPC1	0.849	0.712	0.647	0.736
CYP78A6	0.672	0.633	0.9	0.735
AT3G14460	0.674	0.683	0.847	0.734667
PIP1B	0.67	0.933	0.591	0.731333
RD21B	0.821	0.805	0.563	0.729667
GGH1	0.749	0.872	0.563	0.728
AT3G06270	0.796	0.683	0.705	0.728
ABCB2	0.609	0.633	0.94	0.727333
AT5G44440	0.623	0.669	0.884	0.725333
CYP71A22	0.64	0.633	0.9	0.724333
CYP71B35	0.64	0.633	0.9	0.724333
CYP71B7	0.64	0.633	0.9	0.724333
CYP76C1	0.64	0.633	0.9	0.724333
FRS8	0.69	0.712	0.77	0.724
AP1	0.728	0.712	0.728	0.722667
CAL	0.728	0.712	0.728	0.722667
LRL2	0.728	0.712	0.728	0.722667
MYB23	0.728	0.712	0.728	0.722667
NAC073	0.728	0.712	0.728	0.722667
TOE2	0.889	0.602	0.672	0.721
AKR2B	0.658	0.964	0.537	0.719667
OPT6	0.633	0.933	0.591	0.719
VSR5	0.586	0.966	0.602	0.718
UPL2	0.768	0.616	0.761	0.715
CYP710A2	0.63	0.633	0.88	0.714333
SWEET11	0.651	0.898	0.591	0.713333
OBP3	0.728	0.712	0.686	0.708667
AMY2	0.572	0.761	0.793	0.708667
SWEET3	0.633	0.898	0.591	0.707333
PAB3	0.76	0.775	0.586	0.707
ACLA-1	0.56	0.693	0.866	0.706333
UGE2	0.803	0.593	0.723	0.706333
NAC025	0.728	0.712	0.672	0.704
NAC041	0.728	0.712	0.672	0.704
NAC046	0.728	0.712	0.672	0.704
PAP3	0.616	0.844	0.651	0.703667
BGLU40	0.572	0.845	0.69	0.702333
AT1G30710	0.541	0.669	0.884	0.698
AT1G30760	0.541	0.669	0.884	0.698
AT5G44360	0.541	0.669	0.884	0.698
AT4G18030	0.525	0.998	0.567	0.696667
CWINV2	0.572	0.669	0.845	0.695333
HIPP22	0.718	0.702	0.665	0.695
CBL3	0.57	0.907	0.602	0.693
AT3G23300	0.525	0.982	0.567	0.691333
AT5G04060	0.525	0.982	0.567	0.691333
UPL4	0.768	0.542	0.761	0.690333
PLDBETA2	0.716	0.702	0.651	0.689667
SCL1	0.728	0.602	0.728	0.686
CYP72A15	0.541	0.633	0.88	0.684667
URH2	0.772	0.56	0.721	0.684333
COL9	0.555	0.712	0.77	0.679
UVR8	0.882	0.616	0.537	0.678333
AT2G45750	0.525	0.943	0.567	0.678333
XTH29	0.661	0.583	0.786	0.676667
PPA1	0.66	0.707	0.651	0.672667
DHNAT2	0.684	0.786	0.544	0.671333
HIRA	0.728	0.712	0.562	0.667333
SCPL47	0.753	0.69	0.555	0.666
SCPL48	0.753	0.69	0.555	0.666
WRKY12	0.7	0.569	0.728	0.665667
WRKY42	0.7	0.569	0.728	0.665667
AT1G77060	0.525	0.849	0.616	0.663333
ERF1-3	0.777	0.621	0.586	0.661333
TBL18	0.521	0.896	0.567	0.661333
TPS8	0.782	0.577	0.621	0.66
TPS9	0.782	0.577	0.621	0.66
DAD1	0.6	0.83	0.544	0.658
BZIP44	0.7	0.569	0.697	0.655333
WRKY61	0.7	0.569	0.697	0.655333
YSL5	0.609	0.763	0.591	0.654333
MLO12	0.563	0.81	0.59	0.654333
AT4G39670	0.626	0.775	0.56	0.653667
LPAT5	0.758	0.633	0.567	0.652667
U2AF35B	0.656	0.602	0.686	0.648
BXL2	0.572	0.669	0.69	0.643667
TDP1	0.686	0.602	0.642	0.643333
FXG1	0.525	0.669	0.69	0.628
SUS5	0.677	0.583	0.621	0.627
AZG2	0.633	0.633	0.591	0.619
SCPL39	0.753	0.544	0.555	0.617333
AFC1	0.891	0	0.95	0.613667
NAKR3	0.605	0.621	0.602	0.609333
PAP22	0.616	0.544	0.651	0.603667
PAP28	0.616	0.544	0.651	0.603667
PAP8	0.616	0.544	0.651	0.603667
UGT73B3	0.563	0.602	0.621	0.595333
NEK3	0.83	0	0.95	0.593333
GA3OX2	0.973	0	0.782	0.585
AT3G62590	0.56	0.633	0.544	0.579
DRIP2	0.917	0	0.802	0.573
DOX2	0.88	0	0.828	0.569333
AT3G26430	0.6	0.544	0.544	0.562667
GLIP3	0.6	0.544	0.544	0.562667
AT1G12010	0.824	0	0.863	0.562333
HAB2	0.98	0	0.705	0.561667
ATG18G	0.814	0.868	0	0.560667
AT2G43590	0.859	0	0.795	0.551333
UGE3	0.926	0	0.723	0.549667
ACA5	0	0.849	0.779	0.542667
AT4G22390	0.866	0	0.761	0.542333
AT5G15710	0.866	0	0.761	0.542333
WAVH1	0.81	0	0.802	0.537333
LUL3	0.789	0	0.802	0.530333
PCS2	0.802	0	0.774	0.525333
BCA6	0	0.786	0.779	0.521667
AT1G52360	0.586	0.977	0	0.521
AT5G11230	0.586	0.97	0	0.518667
ACR11	0.665	0.884	0	0.516333
UBQ10	0.884	0.661	0	0.515
NHL2	0.563	0.975	0	0.512667
AT1G60070	0.586	0.95	0	0.512
AT1G67340	0.789	0.712	0	0.500333
THY-2	0.863	0	0.619	0.494
AT1G63340	0.541	0	0.933	0.491333
UBQ14	0.765	0.707	0	0.490667
OHP2	0.539	0.924	0	0.487667
4CL2	0.607	0	0.854	0.487
RLP52	0.693	0.763	0	0.485333
ENDO4	0.698	0	0.758	0.485333
PGIP1	0.523	0.931	0	0.484667
CHUP1	0.569	0.877	0	0.482
LSD1	0.663	0.775	0	0.479333
NUDT18	0	0.786	0.651	0.479
ACS1	0.537	0	0.891	0.476
UBQ4	0.765	0.661	0	0.475333
AT1G55270	0.789	0.6	0	0.463
ACR3	0	0.693	0.67	0.454333
STR16	0	0.772	0.567	0.446333
ANNAT7	0.669	0	0.669	0.446
CCT1	0.719	0	0.616	0.445
SLK1	0.728	0.602	0	0.443333
PMI2	0.625	0.693	0	0.439333
PRB1	0.751	0.544	0	0.431667
AT5G51140	0.653	0	0.642	0.431667
PRR2	0.709	0	0.581	0.43
RNS3	0.632	0	0.642	0.424667
AT3G61400	0.541	0	0.716	0.419
AT1G78820	0	0.669	0.583	0.417333
AT5G38100	0.525	0	0.711	0.412
UGT74F1	0	0.588	0.621	0.403
UGT85A1	0	0.588	0.621	0.403
UGT85A3	0	0.588	0.621	0.403
RFS1	0.572	0	0.621	0.397667
ORP1A	0.586	0	0.537	0.374333
ORP4A	0.586	0	0.537	0.374333
ARPC2B	0.555	0.558	0	0.371
AFR	0.921	0	0	0.307
AT3G10130	0	0.884	0	0.294667
YLMG1-1	0	0.866	0	0.288667
WPP1	0	0.865	0	0.288333
AKRP	0	0.83	0	0.276667
LBD1	0	0.786	0	0.262
RLP6	0	0.763	0	0.254333
TET9	0	0.763	0	0.254333
AT1G64890	0	0.633	0	0.211
AT1G03960	0	0	0.602	0.200667
AT3G20280	0	0	0.602	0.200667
CAMS1	0	0	0.544	0.181333
EXLA2	0	0.544	0	0.181333
AATP2	0	0	0	0
ACA12	0	0	0	0
ACT1	0	0	0	0
ACT5	0	0	0	0
AHA1	0	0	0	0
AHA2	0	0	0	0
AIP1	0	0	0	0
ALIS3	0	0	0	0
ANTR4	0	0	0	0
APA2	0	0	0	0
ASK5	0	0	0	0
AT1G03230	0	0	0	0
AT1G07750	0	0	0	0
AT1G08570	0	0	0	0
AT1G10588	0	0	0	0
AT1G11160	0	0	0	0
AT1G13195	0	0	0	0
AT1G15490	0	0	0	0
AT1G17970	0	0	0	0
AT1G18560	0	0	0	0
AT1G19900	0	0	0	0
AT1G20760	0	0	0	0
AT1G21480	0	0	0	0
AT1G23210	0	0	0	0
AT1G29800	0	0	0	0
AT1G30820	0	0	0	0
AT1G43650	0	0	0	0
AT1G50630	0	0	0	0
AT1G69330	0	0	0	0
AT1G75050	0	0	0	0
AT1G75800	0	0	0	0
AT1G77520	0	0	0	0
AT2G03270	0	0	0	0
AT2G07698	0	0	0	0
AT2G15130	0	0	0	0
AT2G18490	0	0	0	0
AT2G19240	0	0	0	0
AT2G19540	0	0	0	0
AT2G21140	0	0	0	0
AT2G21630	0	0	0	0
AT2G21850	0	0	0	0
AT2G21860	0	0	0	0
AT2G25760	0	0	0	0
AT2G31050	0	0	0	0
AT2G33000	0	0	0	0
AT2G37890	0	0	0	0
AT2G38970	0	0	0	0
AT2G39510	0	0	0	0
AT2G47310	0	0	0	0
AT2G47410	0	0	0	0
AT3G01490	0	0	0	0
AT3G02740	0	0	0	0
AT3G03270	0	0	0	0
AT3G05050	0	0	0	0
AT3G05300	0	0	0	0
AT3G05600	0	0	0	0
AT3G09010	0	0	0	0
AT3G13700	0	0	0	0
AT3G15350	0	0	0	0
AT3G19010	0	0	0	0
AT3G19310	0	0	0	0
AT3G28140	0	0	0	0
AT3G46930	0	0	0	0
AT3G53600	0	0	0	0
AT3G61210	0	0	0	0
AT3G62570	0	0	0	0
AT4G01700	0	0	0	0
AT4G08300	0	0	0	0
AT4G09740	0	0	0	0
AT4G11800	0	0	0	0
AT4G15020	0	0	0	0
AT4G15955	0	0	0	0
AT4G19460	0	0	0	0
AT4G19820	0	0	0	0
AT4G23730	0	0	0	0
AT4G25300	0	0	0	0
AT4G25433	0	0	0	0
AT4G28000	0	0	0	0
AT4G28040	0	0	0	0
AT4G30670	0	0	0	0
AT4G33905	0	0	0	0
AT4G36080	0	0	0	0
AT4G39320	0	0	0	0
AT4G39900	0	0	0	0
AT4G40100	0	0	0	0
AT5G07850	0	0	0	0
AT5G08100	0	0	0	0
AT5G11250	0	0	0	0
AT5G11610.1	0	0	0	0
AT5G14120	0	0	0	0
AT5G14720	0	0	0	0
AT5G15940	0	0	0	0
AT5G18630	0	0	0	0
AT5G18910	0	0	0	0
AT5G20110	0	0	0	0
AT5G20655	0	0	0	0
AT5G20950	0	0	0	0
AT5G43570	0	0	0	0
AT5G53100	0	0	0	0
AT5G58787	0	0	0	0
ATEXO70G2	0	0	0	0
ATHB-8	0	0	0	0
ATJ11	0	0	0	0
ATJ39	0	0	0	0
ATL14	0	0	0	0
ATL40	0	0	0	0
AVPL2	0	0	0	0
AVT1J	0	0	0	0
AVT6B	0	0	0	0
B'ALPHA	0	0	0	0
BBR	0	0	0	0
BFRUCT3	0	0	0	0
BHLH49	0	0	0	0
BHLH68	0	0	0	0
BHLH7	0	0	0	0
BIG4	0	0	0	0
BZIP63	0	0	0	0
BZR2	0	0	0	0
CAR4	0	0	0	0
CDA6	0	0	0	0
CGS1	0	0	0	0
CHI-B	0	0	0	0
CLC-G	0	0	0	0
CML16	0	0	0	0
CML50	0	0	0	0
CSY4	0	0	0	0
CYCB2-3	0	0	0	0
CYP706A6	0	0	0	0
CYP712A1	0	0	0	0
CYS7	0	0	0	0
DAR1	0	0	0	0
DIR3	0	0	0	0
DJA5	0	0	0	0
DJC24	0	0	0	0
DOF1.7	0	0	0	0
DRP1D	0	0	0	0
DRP2B	0	0	0	0
DTX16	0	0	0	0
DTX44	0	0	0	0
EAF1B	0	0	0	0
EDR2L	0	0	0	0
EMB2360	0	0	0	0
ERF112	0	0	0	0
ERF114	0	0	0	0
EXO1	0	0	0	0
F10M23.170	0	0	0	0
F18K10.4	0	0	0	0
F21F14.150	0	0	0	0
F21F14.70	0	0	0	0
F7K15_80	0	0	0	0
F9D16.290	0	0	0	0
FBL9	0	0	0	0
FOX5	0	0	0	0
FQR1	0	0	0	0
GAD1	0	0	0	0
GAT1	0	0	0	0
GH3.2	0	0	0	0
GLCAT14A	0	0	0	0
GLP5A	0	0	0	0
GLYI7	0	0	0	0
GT-3A	0	0	0	0
HHT1	0	0	0	0
HIPP15	0	0	0	0
HSP17.6C	0	0	0	0
HSP70-1	0	0	0	0
HULK1	0	0	0	0
HVA22H	0	0	0	0
ICU11	0	0	0	0
ILL4	0	0	0	0
INVA	0	0	0	0
IPMS1	0	0	0	0
IQD12	0	0	0	0
IQM1	0	0	0	0
IRE1B	0	0	0	0
IRE3	0	0	0	0
JAL3	0	0	0	0
KAS1	0	0	0	0
KINUB	0	0	0	0
LAC9	0	0	0	0
LBD38	0	0	0	0
LECRK42	0	0	0	0
LECRK81	0	0	0	0
LECRK92	0	0	0	0
LPD2	0	0	0	0
MAPKKK13	0	0	0	0
MAPKKK16	0	0	0	0
MIP1A	0	0	0	0
MIP1B	0	0	0	0
MKM21.10	0	0	0	0
MNJ7.21	0	0	0	0
MO3	0	0	0	0
MPT2	0	0	0	0
MRH10.2	0	0	0	0
MSRA1	0	0	0	0
MSRA3	0	0	0	0
NAC056	0	0	0	0
NAD1	0	0	0	0
NFYC4	0	0	0	0
NFYC9	0	0	0	0
NHL25	0	0	0	0
NIP1-1	0	0	0	0
NPF2.12	0	0	0	0
NPF4.3	0	0	0	0
NPF6.2	0	0	0	0
NPF7.2	0	0	0	0
NSH4	0	0	0	0
NUP98B	0	0	0	0
OFUT27	0	0	0	0
OFUT28	0	0	0	0
OFUT31	0	0	0	0
P2A12	0	0	0	0
PAE6	0	0	0	0
PAT06	0	0	0	0
PBL13	0	0	0	0
PBL3	0	0	0	0
PCK2	0	0	0	0
PDC1	0	0	0	0
PDH-E1 BETA	0	0	0	0
PER5	0	0	0	0
PER53	0	0	0	0
PGDH2	0	0	0	0
PGM	0	0	0	0
PHO1-H1	0	0	0	0
PHT1-7	0	0	0	0
PIAL1	0	0	0	0
PILS5	0	0	0	0
PIM1	0	0	0	0
PKSB	0	0	0	0
POT6	0	0	0	0
POX1	0	0	0	0
PP2B2	0	0	0	0
PRF2	0	0	0	0
PRN1	0	0	0	0
PUB20	0	0	0	0
PUB28	0	0	0	0
PUB32	0	0	0	0
PUMP2	0	0	0	0
PUP13	0	0	0	0
PXG5	0	0	0	0
RBOHC	0	0	0	0
RD19A	0	0	0	0
RFS2	0	0	0	0
RFS6	0	0	0	0
RKS1	0	0	0	0
ROPGAP6	0	0	0	0
RPS7-A	0	0	0	0
RSH3	0	0	0	0
RZPF34	0	0	0	0
S-ACP-DES5	0	0	0	0
SAMDC1	0	0	0	0
SAT1	0	0	0	0
SAUR8	0	0	0	0
SCL7	0	0	0	0
SD18	0	0	0	0
SD22	0	0	0	0
SDP1L	0	0	0	0
SEP2	0	0	0	0
SHM5	0	0	0	0
SINAT4	0	0	0	0
SIRK	0	0	0	0
SKS5	0	0	0	0
SRK2B	0	0	0	0
SRK2D	0	0	0	0
SYT1	0	0	0	0
T15F16.10	0	0	0	0
T17F15.70	0	0	0	0
TAR4	0	0	0	0
TAT	0	0	0	0
TCX6	0	0	0	0
TIP1-1	0	0	0	0
TPP1	0	0	0	0
TRP4	0	0	0	0
TYRAAT2	0	0	0	0
WAKL21	0	0	0	0
WDS	0	0	0	0
XI-B	0	0	0	0
XI-E	0	0	0	0

## Sheet: Selected Gene 80%cutoff
SL. No.	Down Regulated Genes	BP1 Percentile Rank	CC1 Percentile Rank	MF1 Percentile Rank	Average Percentile Rank
1	ETR1	0.998	0.943	0.998	0.979667	Yellow Mark are selected Genes for STRING Roung 2
2	BFRUCT4	0.947	1	0.982	0.976333
3	EIN4	0.968	0.943	1	0.970333
4	KEG	0.992	0.915	0.992	0.966333
5	PHO1	1	0.992	0.879	0.957
6	RAN1	0.91	0.961	0.994	0.955
7	CTR1	0.996	0.903	0.95	0.949667
8	ACO3	0.984	0.942	0.922	0.949333
9	D6PK	0.957	0.905	0.95	0.937333
10	SULTR3;2	0.907	0.98	0.873	0.92
11	EFR	0.95	0.847	0.95	0.915667
12	HMA5	0.781	0.971	0.994	0.915333
13	APS3	0.977	0.849	0.919	0.915
14	GORK	0.956	0.971	0.8	0.909
15	CLC-B	0.924	0.928	0.873	0.908333
16	CLPC1	0.894	0.954	0.865	0.904333
17	WAKL2	0.912	0.809	0.987	0.902667
18	ASP2	0.854	0.922	0.929	0.901667
19	RMA1	0.971	0.914	0.802	0.895667
20	SULTR3;4	0.907	0.898	0.873	0.892667
21	CNGC4	0.809	0.933	0.924	0.888667
22	MPK15	0.933	0.775	0.95	0.886
23	AT1G34300	0.856	0.81	0.989	0.885
24	AAP3	0.817	0.94	0.893	0.883333
25	PPCK2	0.989	0.661	0.984	0.878
26	BAM3	0.873	0.81	0.95	0.877667
27	AT3G28580	0.861	0.912	0.854	0.875667
28	BSK5	0.987	0.683	0.95	0.873333
29	AT1G71810	0.83	0.849	0.938	0.872333
30	BOR5	0.828	0.933	0.852	0.871
31	NHX2	0.812	0.959	0.835	0.868667
32	OMR1	0.877	0.83	0.898	0.868333
33	GAD4	0.823	0.786	0.985	0.864667
34	NIR1	0.887	0.879	0.828	0.864667
35	NIP2	0.866	0.924	0.802	0.864
36	AT1G11050	0.83	0.81	0.95	0.863333
37	AT1G53430	0.83	0.81	0.95	0.863333
38	AT1G56130	0.83	0.81	0.95	0.863333
39	WIN1	0.898	0.76	0.929	0.862333
40	GPT1	0.816	0.917	0.851	0.861333
41	BT5	0.985	0.775	0.817	0.859
42	FBA2	0.994	0.879	0.702	0.858333
43	HMG2	0.774	0.956	0.84	0.856667
44	AIM1	0.875	0.87	0.819	0.854667
45	CYP98A3	0.709	0.952	0.9	0.853667
46	ABCC8	0.681	0.928	0.94	0.849667
47	BGLU15	0.945	0.908	0.69	0.847667
48	AT1G54220	0.938	0.991	0.612	0.847
49	UXS4	0.679	0.966	0.894	0.846333
50	FAB1B	0.726	0.882	0.928	0.845333
51	AT4G27290	0.856	0.683	0.989	0.842667
52	GRH1	0.975	0.712	0.838	0.841667
53	NFXL1	0.982	0.712	0.824	0.839333
54	ARA1	0.721	0.861	0.936	0.839333
55	AT1G06020	0.905	0.693	0.919	0.839
56	KEA1	0.763	0.917	0.835	0.838333
57	LACS7	0.852	0.786	0.854	0.830667
58	RIN3	0.919	0.763	0.802	0.828
59	STY17	0.933	0.593	0.95	0.825333
60	PPC1	0.9	0.784	0.791	0.825
61	CIPK2	0.933	0.581	0.95	0.821333
62	PRS2	0.775	0.772	0.914	0.820333
63	MDAR1	0.807	0.786	0.868	0.820333
64	ARF3	0.667	0.963	0.821	0.817
65	NAC102	0.893	0.83	0.728	0.817
66	IMPL1	0.942	0.849	0.651	0.814
67	LACS4	0.676	0.91	0.854	0.813333
68	JMJ18	0.896	0.712	0.826	0.811333
69	WNK5	0.922	0.56	0.95	0.810667
70	ABCG33	0.681	0.81	0.94	0.810333
71	WNK3	0.912	0.56	0.95	0.807333
72	FAD3	0.826	0.943	0.649	0.806
73	CHX18	0.707	0.894	0.816	0.805667
74	ACX3	0.761	0.786	0.868	0.805
75	AT1G35710	0.83	0.633	0.95	0.804333
76	AT4G31250	0.83	0.633	0.95	0.804333
77	IKU2	0.83	0.633	0.95	0.804333
78	CSLD2	0.798	0.992	0.621	0.803667
79	ABCG15	0.654	0.81	0.94	0.801333
80	MYB108	0.963	0.712	0.728	0.801
81	ATG18D	0.901	0.889	0.611	0.800333
82	HPT1	0.915	0.917	0.567	0.799667	80% cutoff
83	ATHB-7	0.954	0.712	0.728	0.798
84	AT3G07620	0.786	0.982	0.621	0.796333
85	AT5G20260	0.786	0.982	0.621	0.796333
86	MYB78	0.949	0.712	0.728	0.796333
87	MYB33	0.94	0.712	0.728	0.793333
88	AT2G38920	0.866	0.712	0.802	0.793333
89	AT3G07690	0.845	0.693	0.84	0.792667
90	RABH1D	0.586	0.957	0.831	0.791333
91	SQE2	0.541	0.893	0.933	0.789
92	AT1G21400	0.865	0.786	0.716	0.789
93	GOLS2	0.97	0.621	0.775	0.788667
94	LOX5	0.819	0.83	0.716	0.788333
95	AT1G74770	0.789	0.863	0.709	0.787
96	ABCB7	0.609	0.81	0.94	0.786333
97	ABCG21	0.609	0.81	0.94	0.786333
98	UBC5	0.847	0.593	0.915	0.785
99	CYP71B11	0.64	0.81	0.9	0.783333
100	ERF2	0.964	0.712	0.672	0.782667
101	COPT6	0.697	0.891	0.76	0.782667
102	MIOX2	0.929	0.621	0.796	0.782
103	MIOX4	0.929	0.621	0.796	0.782
104	NLP7	0.961	0.712	0.672	0.781667
105	STP7	0.714	0.803	0.823	0.78
106	CSLG2	0.725	0.992	0.621	0.779333
107	ARF10	0.952	0.712	0.672	0.778667
108	VIP1	0.991	0.616	0.728	0.778333
109	ALDH2B4	0.628	0.83	0.872	0.776667
110	REF6	0.943	0.602	0.784	0.776333
111	HSFB2A	0.886	0.712	0.728	0.775333
112	BG1	0.639	0.887	0.788	0.771333
113	ADT6	0.877	0.849	0.584	0.77
114	RABC2A	0.586	0.875	0.831	0.764
115	RHF2A	0.903	0.586	0.802	0.763667
116	CEF	0.649	0.977	0.665	0.763667
117	UKL4	0.8	0.56	0.917	0.759
118	GAE3	0.572	0.982	0.723	0.759
119	PUB17	0.844	0.661	0.761	0.755333
120	INVH	0.572	0.83	0.861	0.754333
121	GOLS3	0.851	0.621	0.775	0.749
122	AGL19	0.805	0.712	0.728	0.748333
123	CYP84A4	0.709	0.633	0.9	0.747333
124	RVE2	0.966	0.602	0.672	0.746667
125	AGT3	0.558	0.786	0.896	0.746667
126	RPP13	0.688	0.705	0.847	0.746667
127	BGAL3	0.572	0.872	0.788	0.744
128	AT2G18620	0.691	0.83	0.711	0.744
129	GLYR2	0.541	0.849	0.84	0.743333
130	WRKY8	0.959	0.569	0.697	0.741667
131	THA2	0.928	0.593	0.702	0.741
132	SCL14	0.779	0.707	0.728	0.738
133	SPS2	0.695	0.807	0.711	0.737667
134	ATE2	0.978	0.621	0.612	0.737
135	XDH2	0.723	0.56	0.926	0.736333
136	BPC1	0.849	0.712	0.647	0.736
137	CYP78A6	0.672	0.633	0.9	0.735
138	AT3G14460	0.674	0.683	0.847	0.734667
139	PIP1B	0.67	0.933	0.591	0.731333
140	RD21B	0.821	0.805	0.563	0.729667
141	GGH1	0.749	0.872	0.563	0.728
142	AT3G06270	0.796	0.683	0.705	0.728
143	ABCB2	0.609	0.633	0.94	0.727333
144	AT5G44440	0.623	0.669	0.884	0.725333
145	CYP71A22	0.64	0.633	0.9	0.724333
146	CYP71B35	0.64	0.633	0.9	0.724333
147	CYP71B7	0.64	0.633	0.9	0.724333
148	CYP76C1	0.64	0.633	0.9	0.724333
149	FRS8	0.69	0.712	0.77	0.724
150	AP1	0.728	0.712	0.728	0.722667
151	CAL	0.728	0.712	0.728	0.722667
152	LRL2	0.728	0.712	0.728	0.722667
153	MYB23	0.728	0.712	0.728	0.722667
154	NAC073	0.728	0.712	0.728	0.722667
155	TOE2	0.889	0.602	0.672	0.721
156	AKR2B	0.658	0.964	0.537	0.719667
157	OPT6	0.633	0.933	0.591	0.719
158	VSR5	0.586	0.966	0.602	0.718
159	UPL2	0.768	0.616	0.761	0.715
160	CYP710A2	0.63	0.633	0.88	0.714333
161	SWEET11	0.651	0.898	0.591	0.713333
162	OBP3	0.728	0.712	0.686	0.708667
163	AMY2	0.572	0.761	0.793	0.708667
164	SWEET3	0.633	0.898	0.591	0.707333
165	PAB3	0.76	0.775	0.586	0.707
166	ACLA-1	0.56	0.693	0.866	0.706333
167	UGE2	0.803	0.593	0.723	0.706333
168	NAC025	0.728	0.712	0.672	0.704
169	NAC041	0.728	0.712	0.672	0.704
170	NAC046	0.728	0.712	0.672	0.704
171	PAP3	0.616	0.844	0.651	0.703667
172	BGLU40	0.572	0.845	0.69	0.702333
173	AT1G30710	0.541	0.669	0.884	0.698
174	AT1G30760	0.541	0.669	0.884	0.698
175	AT5G44360	0.541	0.669	0.884	0.698
176	AT4G18030	0.525	0.998	0.567	0.696667
177	CWINV2	0.572	0.669	0.845	0.695333
178	HIPP22	0.718	0.702	0.665	0.695
179	CBL3	0.57	0.907	0.602	0.693
180	AT3G23300	0.525	0.982	0.567	0.691333
181	AT5G04060	0.525	0.982	0.567	0.691333
182	UPL4	0.768	0.542	0.761	0.690333
183	PLDBETA2	0.716	0.702	0.651	0.689667
184	SCL1	0.728	0.602	0.728	0.686
185	CYP72A15	0.541	0.633	0.88	0.684667
186	URH2	0.772	0.56	0.721	0.684333
187	COL9	0.555	0.712	0.77	0.679
188	UVR8	0.882	0.616	0.537	0.678333
189	AT2G45750	0.525	0.943	0.567	0.678333
190	XTH29	0.661	0.583	0.786	0.676667
191	PPA1	0.66	0.707	0.651	0.672667
192	DHNAT2	0.684	0.786	0.544	0.671333
193	HIRA	0.728	0.712	0.562	0.667333
194	SCPL47	0.753	0.69	0.555	0.666
195	SCPL48	0.753	0.69	0.555	0.666
196	WRKY12	0.7	0.569	0.728	0.665667
197	WRKY42	0.7	0.569	0.728	0.665667
198	AT1G77060	0.525	0.849	0.616	0.663333
199	ERF1-3	0.777	0.621	0.586	0.661333
200	TBL18	0.521	0.896	0.567	0.661333
201	TPS8	0.782	0.577	0.621	0.66
202	TPS9	0.782	0.577	0.621	0.66
203	DAD1	0.6	0.83	0.544	0.658
204	BZIP44	0.7	0.569	0.697	0.655333
205	WRKY61	0.7	0.569	0.697	0.655333
206	YSL5	0.609	0.763	0.591	0.654333
207	MLO12	0.563	0.81	0.59	0.654333
208	AT4G39670	0.626	0.775	0.56	0.653667
209	LPAT5	0.758	0.633	0.567	0.652667
210	U2AF35B	0.656	0.602	0.686	0.648
211	BXL2	0.572	0.669	0.69	0.643667
212	TDP1	0.686	0.602	0.642	0.643333
213	FXG1	0.525	0.669	0.69	0.628
214	SUS5	0.677	0.583	0.621	0.627
215	AZG2	0.633	0.633	0.591	0.619
216	SCPL39	0.753	0.544	0.555	0.617333
217	AFC1	0.891	0	0.95	0.613667
218	NAKR3	0.605	0.621	0.602	0.609333
219	PAP22	0.616	0.544	0.651	0.603667
220	PAP28	0.616	0.544	0.651	0.603667
221	PAP8	0.616	0.544	0.651	0.603667
222	UGT73B3	0.563	0.602	0.621	0.595333
223	NEK3	0.83	0	0.95	0.593333
224	GA3OX2	0.973	0	0.782	0.585
225	AT3G62590	0.56	0.633	0.544	0.579
226	DRIP2	0.917	0	0.802	0.573
227	DOX2	0.88	0	0.828	0.569333
228	AT3G26430	0.6	0.544	0.544	0.562667
229	GLIP3	0.6	0.544	0.544	0.562667
230	AT1G12010	0.824	0	0.863	0.562333
231	HAB2	0.98	0	0.705	0.561667
232	ATG18G	0.814	0.868	0	0.560667
233	AT2G43590	0.859	0	0.795	0.551333
234	UGE3	0.926	0	0.723	0.549667
235	ACA5	0	0.849	0.779	0.542667
236	AT4G22390	0.866	0	0.761	0.542333
237	AT5G15710	0.866	0	0.761	0.542333
238	WAVH1	0.81	0	0.802	0.537333
239	LUL3	0.789	0	0.802	0.530333
240	PCS2	0.802	0	0.774	0.525333
241	BCA6	0	0.786	0.779	0.521667
242	AT1G52360	0.586	0.977	0	0.521
243	AT5G11230	0.586	0.97	0	0.518667
244	ACR11	0.665	0.884	0	0.516333
245	UBQ10	0.884	0.661	0	0.515
246	NHL2	0.563	0.975	0	0.512667
247	AT1G60070	0.586	0.95	0	0.512
248	AT1G67340	0.789	0.712	0	0.500333
249	THY-2	0.863	0	0.619	0.494
250	AT1G63340	0.541	0	0.933	0.491333
251	UBQ14	0.765	0.707	0	0.490667
252	OHP2	0.539	0.924	0	0.487667
253	4CL2	0.607	0	0.854	0.487
254	RLP52	0.693	0.763	0	0.485333
255	ENDO4	0.698	0	0.758	0.485333
256	PGIP1	0.523	0.931	0	0.484667
257	CHUP1	0.569	0.877	0	0.482
258	LSD1	0.663	0.775	0	0.479333
259	NUDT18	0	0.786	0.651	0.479
260	ACS1	0.537	0	0.891	0.476
261	UBQ4	0.765	0.661	0	0.475333
262	AT1G55270	0.789	0.6	0	0.463
263	ACR3	0	0.693	0.67	0.454333
264	STR16	0	0.772	0.567	0.446333
265	ANNAT7	0.669	0	0.669	0.446
266	CCT1	0.719	0	0.616	0.445
267	SLK1	0.728	0.602	0	0.443333
268	PMI2	0.625	0.693	0	0.439333
269	PRB1	0.751	0.544	0	0.431667
270	AT5G51140	0.653	0	0.642	0.431667
271	PRR2	0.709	0	0.581	0.43
272	RNS3	0.632	0	0.642	0.424667
273	AT3G61400	0.541	0	0.716	0.419
274	AT1G78820	0	0.669	0.583	0.417333
275	AT5G38100	0.525	0	0.711	0.412
276	UGT74F1	0	0.588	0.621	0.403
277	UGT85A1	0	0.588	0.621	0.403
278	UGT85A3	0	0.588	0.621	0.403
279	RFS1	0.572	0	0.621	0.397667
280	ORP1A	0.586	0	0.537	0.374333
281	ORP4A	0.586	0	0.537	0.374333
282	ARPC2B	0.555	0.558	0	0.371
283	AFR	0.921	0	0	0.307
284	AT3G10130	0	0.884	0	0.294667
285	YLMG1-1	0	0.866	0	0.288667
286	WPP1	0	0.865	0	0.288333
287	AKRP	0	0.83	0	0.276667
288	LBD1	0	0.786	0	0.262
289	RLP6	0	0.763	0	0.254333
290	TET9	0	0.763	0	0.254333
291	AT1G64890	0	0.633	0	0.211
292	AT1G03960	0	0	0.602	0.200667
293	AT3G20280	0	0	0.602	0.200667
294	CAMS1	0	0	0.544	0.181333
295	EXLA2	0	0.544	0	0.181333
296	AATP2	0	0	0	0
297	ACA12	0	0	0	0
298	ACT1	0	0	0	0
299	ACT5	0	0	0	0
300	AHA1	0	0	0	0
301	AHA2	0	0	0	0
302	AIP1	0	0	0	0
303	ALIS3	0	0	0	0
304	ANTR4	0	0	0	0
305	APA2	0	0	0	0
306	ASK5	0	0	0	0
307	AT1G03230	0	0	0	0
308	AT1G07750	0	0	0	0
309	AT1G08570	0	0	0	0
310	AT1G10588	0	0	0	0
311	AT1G11160	0	0	0	0
312	AT1G13195	0	0	0	0
313	AT1G15490	0	0	0	0
314	AT1G17970	0	0	0	0
315	AT1G18560	0	0	0	0
316	AT1G19900	0	0	0	0
317	AT1G20760	0	0	0	0
318	AT1G21480	0	0	0	0
319	AT1G23210	0	0	0	0
320	AT1G29800	0	0	0	0
321	AT1G30820	0	0	0	0
322	AT1G43650	0	0	0	0
323	AT1G50630	0	0	0	0
324	AT1G69330	0	0	0	0
325	AT1G75050	0	0	0	0
326	AT1G75800	0	0	0	0
327	AT1G77520	0	0	0	0
328	AT2G03270	0	0	0	0
329	AT2G07698	0	0	0	0
330	AT2G15130	0	0	0	0
331	AT2G18490	0	0	0	0
332	AT2G19240	0	0	0	0
333	AT2G19540	0	0	0	0
334	AT2G21140	0	0	0	0
335	AT2G21630	0	0	0	0
336	AT2G21850	0	0	0	0
337	AT2G21860	0	0	0	0
338	AT2G25760	0	0	0	0
339	AT2G31050	0	0	0	0
340	AT2G33000	0	0	0	0
341	AT2G37890	0	0	0	0
342	AT2G38970	0	0	0	0
343	AT2G39510	0	0	0	0
344	AT2G47310	0	0	0	0
345	AT2G47410	0	0	0	0
346	AT3G01490	0	0	0	0
347	AT3G02740	0	0	0	0
348	AT3G03270	0	0	0	0
349	AT3G05050	0	0	0	0
350	AT3G05300	0	0	0	0
351	AT3G05600	0	0	0	0
352	AT3G09010	0	0	0	0
353	AT3G13700	0	0	0	0
354	AT3G15350	0	0	0	0
355	AT3G19010	0	0	0	0
356	AT3G19310	0	0	0	0
357	AT3G28140	0	0	0	0
358	AT3G46930	0	0	0	0
359	AT3G53600	0	0	0	0
360	AT3G61210	0	0	0	0
361	AT3G62570	0	0	0	0
362	AT4G01700	0	0	0	0
363	AT4G08300	0	0	0	0
364	AT4G09740	0	0	0	0
365	AT4G11800	0	0	0	0
366	AT4G15020	0	0	0	0
367	AT4G15955	0	0	0	0
368	AT4G19460	0	0	0	0
369	AT4G19820	0	0	0	0
370	AT4G23730	0	0	0	0
371	AT4G25300	0	0	0	0
372	AT4G25433	0	0	0	0
373	AT4G28000	0	0	0	0
374	AT4G28040	0	0	0	0
375	AT4G30670	0	0	0	0
376	AT4G33905	0	0	0	0
377	AT4G36080	0	0	0	0
378	AT4G39320	0	0	0	0
379	AT4G39900	0	0	0	0
380	AT4G40100	0	0	0	0
381	AT5G07850	0	0	0	0
382	AT5G08100	0	0	0	0
383	AT5G11250	0	0	0	0
384	AT5G11610.1	0	0	0	0
385	AT5G14120	0	0	0	0
386	AT5G14720	0	0	0	0
387	AT5G15940	0	0	0	0
388	AT5G18630	0	0	0	0
389	AT5G18910	0	0	0	0
390	AT5G20110	0	0	0	0
391	AT5G20655	0	0	0	0
392	AT5G20950	0	0	0	0
393	AT5G43570	0	0	0	0
394	AT5G53100	0	0	0	0
395	AT5G58787	0	0	0	0
396	ATEXO70G2	0	0	0	0
397	ATHB-8	0	0	0	0
398	ATJ11	0	0	0	0
399	ATJ39	0	0	0	0
400	ATL14	0	0	0	0
401	ATL40	0	0	0	0
402	AVPL2	0	0	0	0
403	AVT1J	0	0	0	0
404	AVT6B	0	0	0	0
405	B'ALPHA	0	0	0	0
406	BBR	0	0	0	0
407	BFRUCT3	0	0	0	0
408	BHLH49	0	0	0	0
409	BHLH68	0	0	0	0
410	BHLH7	0	0	0	0
411	BIG4	0	0	0	0
412	BZIP63	0	0	0	0
413	BZR2	0	0	0	0
414	CAR4	0	0	0	0
415	CDA6	0	0	0	0
416	CGS1	0	0	0	0
417	CHI-B	0	0	0	0
418	CLC-G	0	0	0	0
419	CML16	0	0	0	0
420	CML50	0	0	0	0
421	CSY4	0	0	0	0
422	CYCB2-3	0	0	0	0
423	CYP706A6	0	0	0	0
424	CYP712A1	0	0	0	0
425	CYS7	0	0	0	0
426	DAR1	0	0	0	0
427	DIR3	0	0	0	0
428	DJA5	0	0	0	0
429	DJC24	0	0	0	0
430	DOF1.7	0	0	0	0
431	DRP1D	0	0	0	0
432	DRP2B	0	0	0	0
433	DTX16	0	0	0	0
434	DTX44	0	0	0	0
435	EAF1B	0	0	0	0
436	EDR2L	0	0	0	0
437	EMB2360	0	0	0	0
438	ERF112	0	0	0	0
439	ERF114	0	0	0	0
440	EXO1	0	0	0	0
441	F10M23.170	0	0	0	0
442	F18K10.4	0	0	0	0
443	F21F14.150	0	0	0	0
444	F21F14.70	0	0	0	0
445	F7K15_80	0	0	0	0
446	F9D16.290	0	0	0	0
447	FBL9	0	0	0	0
448	FOX5	0	0	0	0
449	FQR1	0	0	0	0
450	GAD1	0	0	0	0
451	GAT1	0	0	0	0
452	GH3.2	0	0	0	0
453	GLCAT14A	0	0	0	0
454	GLP5A	0	0	0	0
455	GLYI7	0	0	0	0
456	GT-3A	0	0	0	0
457	HHT1	0	0	0	0
458	HIPP15	0	0	0	0
459	HSP17.6C	0	0	0	0
460	HSP70-1	0	0	0	0
461	HULK1	0	0	0	0
462	HVA22H	0	0	0	0
463	ICU11	0	0	0	0
464	ILL4	0	0	0	0
465	INVA	0	0	0	0
466	IPMS1	0	0	0	0
467	IQD12	0	0	0	0
468	IQM1	0	0	0	0
469	IRE1B	0	0	0	0
470	IRE3	0	0	0	0
471	JAL3	0	0	0	0
472	KAS1	0	0	0	0
473	KINUB	0	0	0	0
474	LAC9	0	0	0	0
475	LBD38	0	0	0	0
476	LECRK42	0	0	0	0
477	LECRK81	0	0	0	0
478	LECRK92	0	0	0	0
479	LPD2	0	0	0	0
480	MAPKKK13	0	0	0	0
481	MAPKKK16	0	0	0	0
482	MIP1A	0	0	0	0
483	MIP1B	0	0	0	0
484	MKM21.10	0	0	0	0
485	MNJ7.21	0	0	0	0
486	MO3	0	0	0	0
487	MPT2	0	0	0	0
488	MRH10.2	0	0	0	0
489	MSRA1	0	0	0	0
490	MSRA3	0	0	0	0
491	NAC056	0	0	0	0
492	NAD1	0	0	0	0
493	NFYC4	0	0	0	0
494	NFYC9	0	0	0	0
495	NHL25	0	0	0	0
496	NIP1-1	0	0	0	0
497	NPF2.12	0	0	0	0
498	NPF4.3	0	0	0	0
499	NPF6.2	0	0	0	0
500	NPF7.2	0	0	0	0
501	NSH4	0	0	0	0
502	NUP98B	0	0	0	0
503	OFUT27	0	0	0	0
504	OFUT28	0	0	0	0
505	OFUT31	0	0	0	0
506	P2A12	0	0	0	0
507	PAE6	0	0	0	0
508	PAT06	0	0	0	0
509	PBL13	0	0	0	0
510	PBL3	0	0	0	0
511	PCK2	0	0	0	0
512	PDC1	0	0	0	0
513	PDH-E1 BETA	0	0	0	0
514	PER5	0	0	0	0
515	PER53	0	0	0	0
516	PGDH2	0	0	0	0
517	PGM	0	0	0	0
518	PHO1-H1	0	0	0	0
519	PHT1-7	0	0	0	0
520	PIAL1	0	0	0	0
521	PILS5	0	0	0	0
522	PIM1	0	0	0	0
523	PKSB	0	0	0	0
524	POT6	0	0	0	0
525	POX1	0	0	0	0
526	PP2B2	0	0	0	0
527	PRF2	0	0	0	0
528	PRN1	0	0	0	0
529	PUB20	0	0	0	0
530	PUB28	0	0	0	0
531	PUB32	0	0	0	0
532	PUMP2	0	0	0	0
533	PUP13	0	0	0	0
534	PXG5	0	0	0	0
535	RBOHC	0	0	0	0
536	RD19A	0	0	0	0
537	RFS2	0	0	0	0
538	RFS6	0	0	0	0
539	RKS1	0	0	0	0
540	ROPGAP6	0	0	0	0
541	RPS7-A	0	0	0	0
542	RSH3	0	0	0	0
543	RZPF34	0	0	0	0
544	S-ACP-DES5	0	0	0	0
545	SAMDC1	0	0	0	0
546	SAT1	0	0	0	0
547	SAUR8	0	0	0	0
548	SCL7	0	0	0	0
549	SD18	0	0	0	0
550	SD22	0	0	0	0
551	SDP1L	0	0	0	0
552	SEP2	0	0	0	0
553	SHM5	0	0	0	0
554	SINAT4	0	0	0	0
555	SIRK	0	0	0	0
556	SKS5	0	0	0	0
557	SRK2B	0	0	0	0
558	SRK2D	0	0	0	0
559	SYT1	0	0	0	0
560	T15F16.10	0	0	0	0
561	T17F15.70	0	0	0	0
562	TAR4	0	0	0	0
563	TAT	0	0	0	0
564	TCX6	0	0	0	0
565	TIP1-1	0	0	0	0
566	TPP1	0	0	0	0
567	TRP4	0	0	0	0
568	TYRAAT2	0	0	0	0
569	WAKL21	0	0	0	0
570	WDS	0	0	0	0
571	XI-B	0	0	0	0
572	XI-E	0	0	0	0
