# Supplementary material for: Transcriptome analysis of mulberry (Morus alba L.) leaves to identify differentially expressed genes associated with post-harvest shelf-life elongation
Source: Sci Rep. 2022 Oct 28;12:18195. doi: 10.1038/s41598-022-21828-7 (PMC9616847; doi:10.1038/s41598-022-21828-7)
Supplement: Supplementary file 36 — Supplementary Information 16. [file 41598_2022_21828_MOESM36_ESM.xlsx]

## Sheet: Upregulated STRING2 Interaction
#node1	node2	node1_string_id	node2_string_id	neighborhood_on_chromosome	gene_fusion	phylogenetic_cooccurrence	homology	coexpression	experimentally_determined_interaction	database_annotated	automated_textmining	combined_score
ABCG40	FBA1	3702.AT1G15520.1	3702.AT2G21330.1	0	0	0	0	0	0	0	0.182	0.181
ABCG40	ACX1	3702.AT1G15520.1	3702.AT4G16760.1	0	0	0	0	0.103	0	0	0.148	0.203
ABCG40	WAK1	3702.AT1G15520.1	3702.AT1G21250.1	0	0	0	0	0.12	0.048	0	0.139	0.216
ABCG40	AT3G28580	3702.AT1G15520.1	3702.AT3G28580.1	0	0	0	0	0.27	0.043	0	0.081	0.301
ACX1	CSD1	3702.AT4G16760.1	3702.AT1G08830.1	0	0	0	0	0	0	0	0.32	0.32
ACX1	AOR	3702.AT4G16760.1	3702.AT1G23740.1	0.072	0	0	0	0	0	0	0.143	0.17
ACX1	LOX1	3702.AT4G16760.1	3702.AT1G55020.1	0	0	0	0	0	0	0	0.529	0.529
ACX1	LOX6	3702.AT4G16760.1	3702.AT1G67560.1	0	0	0	0	0	0	0	0.528	0.528
ACX1	ALDH10A8	3702.AT4G16760.1	3702.AT1G74920.1	0.073	0	0	0	0	0	0	0.25	0.275
ACX1	NAD-ME1	3702.AT4G16760.1	3702.AT2G13560.1	0	0	0	0	0	0	0	0.212	0.212
ACX1	FBA1	3702.AT4G16760.1	3702.AT2G21330.1	0	0	0	0	0	0.089	0	0.16	0.202
ACX1	DOX1	3702.AT4G16760.1	3702.AT3G01420.1	0	0	0	0	0	0.048	0	0.182	0.187
ACX1	PHS2	3702.AT4G16760.1	3702.AT3G46970.1	0	0	0	0	0	0	0	0.314	0.313
ACX1	ALDH2B4	3702.AT4G16760.1	3702.AT3G48000.1	0.073	0	0	0	0	0	0	0.363	0.384
ACX1	SLD1	3702.AT4G16760.1	3702.AT3G61580.1	0	0	0.233	0	0.091	0	0	0.197	0.391
ACX1	AT5G47190	3702.AT4G16760.1	3702.AT5G47190.1	0.173	0	0	0	0	0	0	0	0.173
ACX1	NADP-ME3	3702.AT4G16760.1	3702.AT5G25880.1	0	0	0	0	0	0	0	0.212	0.212
ADH1	CSD1	3702.AT1G77120.1	3702.AT1G08830.1	0	0	0	0	0.133	0	0	0.256	0.328
ADH1	AOR	3702.AT1G77120.1	3702.AT1G23740.1	0.051	0	0	0	0	0	0	0.238	0.246
ADH1	LOX1	3702.AT1G77120.1	3702.AT1G55020.1	0	0	0	0	0.111	0	0	0.353	0.4
ADH1	ALDH10A8	3702.AT1G77120.1	3702.AT1G74920.1	0.072	0	0	0	0.048	0.115	0	0.216	0.305
ADH1	SBE2.1	3702.AT1G77120.1	3702.AT2G36390.1	0	0	0	0	0	0	0	0.213	0.213
ADH1	HY5	3702.AT1G77120.1	3702.AT5G11260.1	0	0	0	0	0	0.042	0	0.317	0.318
ADH1	FBA1	3702.AT1G77120.1	3702.AT2G21330.1	0	0	0	0	0.054	0	0	0.333	0.342
ADH1	ALDH2B4	3702.AT1G77120.1	3702.AT3G48000.1	0.072	0	0	0	0.048	0.115	0.65	0.577	0.863
AGL24	WAK1	3702.AT4G24540.1	3702.AT1G21250.1	0	0	0	0	0.151	0.051	0	0	0.159
AGL24	CRY1	3702.AT4G24540.1	3702.AT4G08920.1	0	0	0	0	0	0	0	0.272	0.272
ALATS	HLL	3702.AT1G50200.1	3702.AT1G17560.1	0	0	0	0	0.054	0	0	0.233	0.243
ALATS	AOR	3702.AT1G50200.1	3702.AT1G23740.1	0.175	0	0	0	0.048	0	0	0.053	0.191
ALATS	EGY1	3702.AT1G50200.1	3702.AT5G35220.1	0.136	0	0	0	0.057	0	0	0	0.15
ALATS	MYB96	3702.AT1G50200.1	3702.AT5G62470.2	0	0	0	0	0.044	0.156	0	0	0.158
ALATS	ALDH2B4	3702.AT1G50200.1	3702.AT3G48000.1	0.058	0	0	0	0.079	0	0	0.108	0.158
ALATS	MYB16	3702.AT1G50200.1	3702.AT5G15310.1	0	0	0	0	0.044	0.156	0	0	0.158
ALATS	SPY	3702.AT1G50200.1	3702.AT3G11540.1	0.071	0	0	0	0.14	0	0	0.044	0.169
ALATS	NRPD2B	3702.AT1G50200.1	3702.AT3G18090.1	0	0	0	0	0.134	0	0	0.126	0.21
ALATS	ALDH10A8	3702.AT1G50200.1	3702.AT1G74920.1	0.058	0	0	0	0.14	0	0	0.108	0.214
ALATS	PUB12	3702.AT1G50200.1	3702.AT2G28830.1	0.19	0	0	0	0.048	0	0	0.117	0.259
ALATS	PAD4	3702.AT1G50200.1	3702.AT3G52430.1	0	0	0	0	0	0	0	0.261	0.261
ALATS	AT5G08650	3702.AT1G50200.1	3702.AT5G08650.1	0.057	0	0	0	0.159	0	0	0.269	0.369
ALATS	EDR2	3702.AT1G50200.1	3702.AT4G19040.2	0	0	0	0	0	0	0	0.473	0.473
ALDH10A8	CSD1	3702.AT1G74920.1	3702.AT1G08830.1	0	0	0	0	0	0	0	0.163	0.163
ALDH10A8	AOR	3702.AT1G74920.1	3702.AT1G23740.1	0	0	0	0	0	0.103	0	0.107	0.164
ALDH10A8	CPK30	3702.AT1G74920.1	3702.AT1G74740.1	0	0	0	0	0	0	0	0.219	0.219
ALDH10A8	ATR1	3702.AT1G74920.1	3702.AT4G24520.1	0	0	0	0	0.118	0	0	0.09	0.163
ALDH10A8	ALDH2B4	3702.AT1G74920.1	3702.AT3G48000.1	0	0	0.448	0.893	0.076	0	0	0.579	0.17
ALDH10A8	NADP-ME3	3702.AT1G74920.1	3702.AT5G25880.1	0.042	0	0	0	0	0.044	0	0.226	0.229
ALDH10A8	NAD-ME1	3702.AT1G74920.1	3702.AT2G13560.1	0.042	0	0	0	0	0.044	0	0.226	0.229
ALDH10A8	PHS2	3702.AT1G74920.1	3702.AT3G46970.1	0.064	0	0	0	0.134	0	0	0.245	0.334
ALDH2B4	CSD1	3702.AT3G48000.1	3702.AT1G08830.1	0	0	0	0	0	0	0	0.163	0.163
ALDH2B4	AOR	3702.AT3G48000.1	3702.AT1G23740.1	0	0	0	0	0	0.103	0	0.107	0.164
ALDH2B4	NAD-ME1	3702.AT3G48000.1	3702.AT2G13560.1	0.042	0	0	0	0.086	0.044	0	0.263	0.3
ALDH2B4	PHS2	3702.AT3G48000.1	3702.AT3G46970.1	0.064	0	0	0	0.134	0	0	0.245	0.334
ALDH2B4	ATR1	3702.AT3G48000.1	3702.AT4G24520.1	0	0	0	0	0	0	0	0.219	0.219
ALDH2B4	NADP-ME3	3702.AT3G48000.1	3702.AT5G25880.1	0.042	0	0	0	0.057	0.044	0	0.331	0.344
ANX1	WAK1	3702.AT3G04690.1	3702.AT1G21250.1	0	0	0	0.66	0	0	0	0.438	0.175
AOR	Lhca6	3702.AT1G23740.1	3702.AT1G19150.1	0	0	0	0	0.64	0	0	0	0.64
AOR	NADP-ME3	3702.AT1G23740.1	3702.AT5G25880.1	0.078	0	0	0	0.08	0	0	0.09	0.16
AOR	NAD-ME1	3702.AT1G23740.1	3702.AT2G13560.1	0.078	0	0	0	0.08	0	0	0.09	0.16
AOR	RPP8	3702.AT1G23740.1	3702.AT5G43470.2	0	0	0	0	0.2	0	0	0	0.2
AOR	EGY1	3702.AT1G23740.1	3702.AT5G35220.1	0.042	0	0	0	0.202	0	0	0	0.202
AOR	LOX1	3702.AT1G23740.1	3702.AT1G55020.1	0	0	0	0	0	0	0	0.214	0.214
AOR	MYB16	3702.AT1G23740.1	3702.AT5G15310.1	0	0	0	0	0.254	0	0	0	0.254
AOR	GLU2	3702.AT1G23740.1	3702.AT2G41220.1	0	0	0	0	0.155	0	0	0.215	0.308
AOR	AT5G47190	3702.AT1G23740.1	3702.AT5G47190.1	0	0	0	0	0.33	0	0	0	0.33
AOR	PnsB3	3702.AT1G23740.1	3702.AT3G16250.1	0	0	0	0	0.399	0	0	0.08	0.423
AOR	AT5G08650	3702.AT1G23740.1	3702.AT5G08650.1	0.063	0	0	0	0.5	0	0	0.071	0.526
AOR	CYP38	3702.AT1G23740.1	3702.AT3G01480.1	0	0	0	0	0.687	0	0	0.046	0.688
AOR	PSBO2	3702.AT1G23740.1	3702.AT3G50820.1	0	0	0	0	0.722	0	0	0.077	0.733
AOR	FBA1	3702.AT1G23740.1	3702.AT2G21330.1	0	0	0	0	0.86	0	0	0.071	0.864
AT1G11330	CRK6	3702.AT1G11330.2	3702.AT4G23140.2	0	0	0	0.837	0.187	0	0	0	0.187
AT1G11330	PAD4	3702.AT1G11330.2	3702.AT3G52430.1	0	0	0	0	0.202	0	0	0	0.202
AT1G11330	WAK1	3702.AT1G11330.2	3702.AT1G21250.1	0	0	0	0.649	0.379	0	0	0	0.379
AT1G61610	WAK1	3702.AT1G61610.1	3702.AT1G21250.1	0	0	0	0.658	0.154	0	0	0	0.153
AT1G61610	LOX1	3702.AT1G61610.1	3702.AT1G55020.1	0	0	0	0	0	0.044	0	0.309	0.311
AT1G61610	WRKY53	3702.AT1G61610.1	3702.AT4G23810.1	0	0	0	0	0.105	0	0	0.09	0.15
AT1G61610	CRK6	3702.AT1G61610.1	3702.AT4G23140.2	0	0	0	0.846	0.199	0	0	0	0.199
AT1G61610	AT5G35370	3702.AT1G61610.1	3702.AT5G35370.1	0	0	0	0.683	0	0	0	0.716	0.254
AT3G28580	WAK1	3702.AT3G28580.1	3702.AT1G21250.1	0	0	0	0	0.137	0.048	0	0.08	0.178
AT3G28580	PUB12	3702.AT3G28580.1	3702.AT2G28830.1	0.058	0	0	0	0.175	0	0	0.079	0.221
AT3G28580	CRK6	3702.AT3G28580.1	3702.AT4G23140.2	0	0	0	0	0.17	0.048	0	0	0.176
AT3G28580	WRKY53	3702.AT3G28580.1	3702.AT4G23810.1	0	0	0	0	0.205	0	0	0	0.205
AT3G28580	PAD4	3702.AT3G28580.1	3702.AT3G52430.1	0	0	0	0	0.261	0	0	0	0.261
AT4G27290	AT5G35370	3702.AT4G27290.1	3702.AT5G35370.1	0	0	0	0.673	0.06	0	0	0.625	0.247
AT5G08650	HLL	3702.AT5G08650.1	3702.AT1G17560.1	0	0	0.233	0	0.06	0.545	0	0.217	0.708
AT5G08650	Lhca6	3702.AT5G08650.1	3702.AT1G19150.1	0	0	0	0	0.519	0	0	0	0.519
AT5G08650	HPT1	3702.AT5G08650.1	3702.AT2G18950.1	0.189	0	0	0	0.049	0	0	0	0.195
AT5G08650	FBA1	3702.AT5G08650.1	3702.AT2G21330.1	0	0	0	0	0.48	0	0	0	0.48
AT5G08650	PUB12	3702.AT5G08650.1	3702.AT2G28830.1	0.057	0	0	0	0.044	0.475	0	0.282	0.614
AT5G08650	GLU2	3702.AT5G08650.1	3702.AT2G41220.1	0.06	0	0	0	0.045	0	0	0.269	0.286
AT5G08650	CYP38	3702.AT5G08650.1	3702.AT3G01480.1	0	0	0	0	0.684	0	0	0.044	0.684
AT5G08650	PnsB3	3702.AT5G08650.1	3702.AT3G16250.1	0	0	0	0	0.442	0	0	0	0.442
AT5G08650	NRPD2B	3702.AT5G08650.1	3702.AT3G18090.1	0	0	0	0	0.127	0	0	0.235	0.303
AT5G08650	PSBO2	3702.AT5G08650.1	3702.AT3G50820.1	0	0	0	0	0.446	0	0	0.493	0.707
AT5G08650	RPP8	3702.AT5G08650.1	3702.AT5G43470.2	0	0	0	0	0.202	0	0	0	0.202
AT5G08650	MYB16	3702.AT5G08650.1	3702.AT5G15310.1	0	0	0	0	0.222	0	0	0	0.222
AT5G08650	EGY1	3702.AT5G08650.1	3702.AT5G35220.1	0.18	0	0	0	0.279	0	0	0.183	0.474
AT5G08650	RPS7	3702.AT5G08650.1	3702.ATMG01270.1	0	0	0	0	0.122	0.525	0	0.228	0.649
AT5G08650	AT5G47190	3702.AT5G08650.1	3702.AT5G47190.1	0.18	0	0.202	0	0.429	0.585	0	0.242	0.861
AT5G47190	HLL	3702.AT5G47190.1	3702.AT1G17560.1	0	0	0	0	0.161	0.537	0	0.216	0.668
AT5G47190	Lhca6	3702.AT5G47190.1	3702.AT1G19150.1	0	0	0	0	0.547	0	0	0	0.547
AT5G47190	FBA1	3702.AT5G47190.1	3702.AT2G21330.1	0	0	0	0	0.287	0	0	0	0.286
AT5G47190	PUB12	3702.AT5G47190.1	3702.AT2G28830.1	0.071	0	0	0	0.479	0.771	0	0.223	0.902
AT5G47190	CYP38	3702.AT5G47190.1	3702.AT3G01480.1	0	0	0	0	0.974	0	0	0	0.974
AT5G47190	PnsB3	3702.AT5G47190.1	3702.AT3G16250.1	0	0	0	0	0.569	0	0	0.054	0.575
AT5G47190	NRPD2B	3702.AT5G47190.1	3702.AT3G18090.1	0	0	0	0	0.161	0	0	0.216	0.314
AT5G47190	PSBO2	3702.AT5G47190.1	3702.AT3G50820.1	0	0	0	0	0.403	0	0	0	0.403
AT5G47190	MYB16	3702.AT5G47190.1	3702.AT5G15310.1	0	0	0	0	0.223	0	0	0	0.223
AT5G47190	EGY1	3702.AT5G47190.1	3702.AT5G35220.1	0.171	0	0	0	0.272	0	0	0	0.37
AT5G47190	PSAB	3702.AT5G47190.1	3702.ATCG00340.1	0	0	0	0	0	0	0	0.184	0.183
AT5G47190	PSAA	3702.AT5G47190.1	3702.ATCG00350.1	0	0	0	0	0	0	0	0.184	0.183
AT5G47190	RPS7	3702.AT5G47190.1	3702.ATMG01270.1	0	0	0	0	0.476	0.671	0	0.216	0.853
ATR1	CSD1	3702.AT4G24520.1	3702.AT1G08830.1	0	0	0	0	0	0	0	0.2	0.2
ATR1	HPT1	3702.AT4G24520.1	3702.AT2G18950.1	0	0	0	0	0	0	0	0.216	0.216
ATR1	GLU2	3702.AT4G24520.1	3702.AT2G41220.1	0.179	0.034	0	0	0.057	0	0	0.137	0.273
ATR1	DOX1	3702.AT4G24520.1	3702.AT3G01420.1	0	0	0	0	0	0.156	0	0.116	0.222
ATR1	PnsB3	3702.AT4G24520.1	3702.AT3G16250.1	0.091	0	0	0	0	0.308	0	0.104	0.387
ATR1	NRPD2B	3702.AT4G24520.1	3702.AT3G18090.1	0	0	0	0	0.076	0.048	0	0.112	0.15
ATR1	PSBO2	3702.AT4G24520.1	3702.AT3G50820.1	0	0	0	0	0.059	0	0	0.269	0.282
ATR1	MFDX1	3702.AT4G24520.1	3702.AT4G05450.1	0.091	0	0	0	0.046	0.308	0	0.148	0.42
ATR1	PBS1	3702.AT4G24520.1	3702.AT5G13160.1	0	0	0	0	0	0.079	0	0.145	0.178
ATR1	PSAB	3702.AT4G24520.1	3702.ATCG00340.1	0	0	0	0	0	0.526	0	0	0.526
ATR1	PSAA	3702.AT4G24520.1	3702.ATCG00350.1	0	0	0	0	0	0.526	0	0.059	0.534
CPK30	PBS1	3702.AT1G74740.1	3702.AT5G13160.1	0	0	0.333	0.555	0	0.046	0	0	0.175
CRF2	HERK1	3702.AT4G23750.1	3702.AT3G46290.1	0	0	0	0	0	0	0	0.268	0.268
CRK10	WAK1	3702.AT4G23180.1	3702.AT1G21250.1	0	0	0	0.666	0.207	0	0	0.153	0.237
CRK10	RDUF1	3702.AT4G23180.1	3702.AT3G46620.1	0	0	0	0	0.165	0.048	0	0	0.171
CRK10	PAD4	3702.AT4G23180.1	3702.AT3G52430.1	0	0	0	0	0.161	0	0	0.06	0.177
CRK10	CRK6	3702.AT4G23180.1	3702.AT4G23140.2	0	0	0	0.972	0.201	0	0	0.699	0.216
CRK10	WRKY53	3702.AT4G23180.1	3702.AT4G23810.1	0	0	0	0	0.398	0	0	0.046	0.401
CRK6	WAK1	3702.AT4G23140.2	3702.AT1G21250.1	0	0	0	0.631	0.446	0	0	0	0.446
CRK6	PAD4	3702.AT4G23140.2	3702.AT3G52430.1	0	0	0	0	0.253	0	0	0	0.252
CRK6	WRKY53	3702.AT4G23140.2	3702.AT4G23810.1	0	0	0	0	0.273	0	0	0.046	0.276
CRY1	HPT1	3702.AT4G08920.1	3702.AT2G18950.1	0.175	0	0	0	0.049	0	0	0.079	0.214
CRY1	PUB12	3702.AT4G08920.1	3702.AT2G28830.1	0	0	0	0	0	0	0	0.586	0.586
CRY1	SPY	3702.AT4G08920.1	3702.AT3G11540.1	0	0	0	0	0	0	0	0.183	0.183
CRY1	PSBA	3702.AT4G08920.1	3702.ATCG00020.1	0	0	0	0	0	0	0	0.261	0.261
CRY1	PSBD	3702.AT4G08920.1	3702.ATCG00270.1	0	0	0	0	0	0	0	0.392	0.392
CRY1	HY5	3702.AT4G08920.1	3702.AT5G11260.1	0	0	0	0	0	0	0	0.93	0.93
CSD1	DOX1	3702.AT1G08830.1	3702.AT3G01420.1	0	0	0	0	0.044	0	0	0.181	0.183
CSD1	PHS2	3702.AT1G08830.1	3702.AT3G46970.1	0	0	0	0	0.055	0.156	0	0.071	0.194
CSD1	PSBB	3702.AT1G08830.1	3702.ATCG00680.1	0	0	0	0	0	0	0	0.194	0.194
CSD1	HY5	3702.AT1G08830.1	3702.AT5G11260.1	0	0	0	0	0	0	0	0.228	0.228
CSD1	LOX1	3702.AT1G08830.1	3702.AT1G55020.1	0	0	0	0	0	0	0	0.235	0.235
CYP38	Lhca6	3702.AT3G01480.1	3702.AT1G19150.1	0	0	0	0	0.758	0	0	0	0.758
CYP38	FBA1	3702.AT3G01480.1	3702.AT2G21330.1	0	0	0	0	0.553	0.048	0	0	0.556
CYP38	MYB96	3702.AT3G01480.1	3702.AT5G62470.2	0	0	0	0	0.057	0.157	0	0	0.171
CYP38	RPP8	3702.AT3G01480.1	3702.AT5G43470.2	0	0	0	0	0.205	0	0	0	0.205
CYP38	PSBB	3702.AT3G01480.1	3702.ATCG00680.1	0	0	0	0	0	0	0	0.218	0.218
CYP38	EGY1	3702.AT3G01480.1	3702.AT5G35220.1	0	0	0	0	0.351	0	0	0	0.351
CYP38	PSAA	3702.AT3G01480.1	3702.ATCG00350.1	0	0	0.216	0	0	0	0	0.272	0.404
CYP38	PSBA	3702.AT3G01480.1	3702.ATCG00020.1	0	0	0.22	0	0	0	0	0.272	0.407
CYP38	PSAB	3702.AT3G01480.1	3702.ATCG00340.1	0	0	0.246	0	0	0	0	0.272	0.427
CYP38	PSBD	3702.AT3G01480.1	3702.ATCG00270.1	0	0	0.21	0	0	0	0	0.308	0.429
CYP38	MYB16	3702.AT3G01480.1	3702.AT5G15310.1	0	0	0	0	0.353	0.157	0	0	0.431
CYP38	PSBC	3702.AT3G01480.1	3702.ATCG00280.1	0	0	0.211	0	0	0	0	0.561	0.638
CYP38	PnsB3	3702.AT3G01480.1	3702.AT3G16250.1	0	0	0.354	0	0.737	0	0	0.415	0.892
CYP38	PSBO2	3702.AT3G01480.1	3702.AT3G50820.1	0	0	0.375	0	0.844	0	0	0.652	0.963
DOX1	LOX1	3702.AT3G01420.1	3702.AT1G55020.1	0	0	0	0	0.267	0	0	0.591	0.687
DOX1	LOX6	3702.AT3G01420.1	3702.AT1G67560.1	0	0	0	0	0.043	0	0.9	0.269	0.923
DOX1	GLU2	3702.AT3G01420.1	3702.AT2G41220.1	0	0	0	0	0.173	0	0	0	0.173
DOX1	HY5	3702.AT3G01420.1	3702.AT5G11260.1	0	0	0	0	0	0	0	0.161	0.161
DOX1	HSP21	3702.AT3G01420.1	3702.AT4G27670.1	0	0	0	0	0.048	0	0	0.21	0.215
DOX1	PAD4	3702.AT3G01420.1	3702.AT3G52430.1	0	0	0	0	0	0	0	0.226	0.225
EDR2	PAD4	3702.AT4G19040.2	3702.AT3G52430.1	0	0	0	0	0	0	0	0.53	0.53
EGY1	Lhca6	3702.AT5G35220.1	3702.AT1G19150.1	0	0	0	0	0.337	0	0	0	0.337
EGY1	HPT1	3702.AT5G35220.1	3702.AT2G18950.1	0.18	0	0.329	0	0.048	0	0	0.05	0.435
EGY1	FBA1	3702.AT5G35220.1	3702.AT2G21330.1	0	0	0	0	0.2	0	0	0	0.2
EGY1	GLU2	3702.AT5G35220.1	3702.AT2G41220.1	0.18	0	0	0	0	0	0	0	0.179
EGY1	PnsB3	3702.AT5G35220.1	3702.AT3G16250.1	0	0	0	0	0.346	0	0	0	0.345
EGY1	NRPD2B	3702.AT5G35220.1	3702.AT3G18090.1	0	0	0	0	0.06	0	0	0.137	0.154
EGY1	PSBO2	3702.AT5G35220.1	3702.AT3G50820.1	0	0	0	0	0.205	0	0	0	0.205
EGY1	MYB16	3702.AT5G35220.1	3702.AT5G15310.1	0	0	0	0	0.17	0	0	0	0.169
EGY1	PSBA	3702.AT5G35220.1	3702.ATCG00020.1	0	0	0	0	0	0	0	0.289	0.289
ERF15	WRKY53	3702.AT2G31230.1	3702.AT4G23810.1	0	0	0	0	0	0	0	0.392	0.392
FBA1	Lhca6	3702.AT2G21330.1	3702.AT1G19150.1	0	0	0	0	0.684	0	0	0.053	0.687
FBA1	NAD-ME1	3702.AT2G21330.1	3702.AT2G13560.1	0	0	0	0	0.045	0	0	0.262	0.265
FBA1	SLD1	3702.AT2G21330.1	3702.AT3G61580.1	0	0	0	0	0	0	0	0.156	0.155
FBA1	NADP-ME3	3702.AT2G21330.1	3702.AT5G25880.1	0	0	0	0	0.045	0	0	0.262	0.265
FBA1	RPP8	3702.AT2G21330.1	3702.AT5G43470.2	0	0	0	0	0.27	0	0	0	0.27
FBA1	MYB16	3702.AT2G21330.1	3702.AT5G15310.1	0	0	0	0	0.278	0	0	0	0.278
FBA1	PnsB3	3702.AT2G21330.1	3702.AT3G16250.1	0	0	0	0	0.464	0	0	0	0.463
FBA1	PHS2	3702.AT2G21330.1	3702.AT3G46970.1	0.065	0	0	0	0.178	0.049	0	0.407	0.508
FBA1	PSBO2	3702.AT2G21330.1	3702.AT3G50820.1	0	0	0	0	0.859	0	0	0.341	0.903
GLU2	HLL	3702.AT2G41220.1	3702.AT1G17560.1	0	0	0	0	0	0.169	0	0	0.169
GLU2	HPT1	3702.AT2G41220.1	3702.AT2G18950.1	0.185	0	0	0	0	0	0	0	0.185
GLU2	PUB12	3702.AT2G41220.1	3702.AT2G28830.1	0.13	0	0	0	0.048	0.046	0	0.359	0.425
GLU2	RPS7	3702.AT2G41220.1	3702.ATMG01270.1	0.18	0	0	0	0.047	0	0	0	0.185
GLU2	PnsB3	3702.AT2G41220.1	3702.AT3G16250.1	0	0	0	0	0	0	0	0.187	0.187
GLU2	NRPD2B	3702.AT2G41220.1	3702.AT3G18090.1	0	0	0	0	0	0	0	0.22	0.22
GLU2	PHS2	3702.AT2G41220.1	3702.AT3G46970.1	0.171	0	0	0	0.056	0	0	0.09	0.225
GLU2	MFDX1	3702.AT2G41220.1	3702.AT4G05450.1	0	0	0	0	0	0	0	0.453	0.453
HERK1	WAK1	3702.AT3G46290.1	3702.AT1G21250.1	0	0	0	0.678	0	0	0	0.465	0.177
HERK1	HY5	3702.AT3G46290.1	3702.AT5G11260.1	0	0	0	0	0	0.09	0	0.133	0.177
HLL	NRPD2B	3702.AT1G17560.1	3702.AT3G18090.1	0.175	0	0	0	0.37	0	0	0.193	0.543
HLL	PUB12	3702.AT1G17560.1	3702.AT2G28830.1	0.175	0	0	0	0.423	0.421	0	0.141	0.731
HLL	RPS7	3702.AT1G17560.1	3702.ATMG01270.1	0.175	0	0	0	0.749	0.705	0	0.245	0.947
HPT1	MFDX1	3702.AT2G18950.1	3702.AT4G05450.1	0.052	0	0	0	0	0	0	0.15	0.159
HPT1	PnsB3	3702.AT2G18950.1	3702.AT3G16250.1	0.052	0	0	0	0	0	0	0.15	0.159
HPT1	SLD1	3702.AT2G18950.1	3702.AT3G61580.1	0.087	0	0	0	0	0	0	0.168	0.207
HPT1	PSBO2	3702.AT2G18950.1	3702.AT3G50820.1	0	0	0	0	0	0	0	0.321	0.321
HSP21	PUB12	3702.AT4G27670.1	3702.AT2G28830.1	0	0	0	0	0.093	0.105	0	0.047	0.158
HSP21	PHS2	3702.AT4G27670.1	3702.AT3G46970.1	0	0	0	0	0.058	0	0	0.223	0.236
HSP21	MYB16	3702.AT4G27670.1	3702.AT5G15310.1	0	0	0	0	0	0	0	0.331	0.331
LOX1	PAD4	3702.AT1G55020.1	3702.AT3G52430.1	0	0	0	0	0	0	0	0.215	0.215
LOX1	NAD-ME1	3702.AT1G55020.1	3702.AT2G13560.1	0	0	0	0	0	0	0	0.387	0.386
LOX1	PHS2	3702.AT1G55020.1	3702.AT3G46970.1	0	0	0	0	0	0	0.9	0	0.9
LOX1	LOX6	3702.AT1G55020.1	3702.AT1G67560.1	0	0	0	0.906	0	0	0.9	0.862	0.908
LOX6	WAKL5	3702.AT1G67560.1	3702.AT1G16160.1	0	0	0	0	0	0.044	0	0.188	0.19
LOX6	PHS2	3702.AT1G67560.1	3702.AT3G46970.1	0	0	0	0	0	0	0.9	0	0.9
Lhca6	RPP8	3702.AT1G19150.1	3702.AT5G43470.2	0	0	0	0	0.205	0	0	0	0.205
Lhca6	PSBA	3702.AT1G19150.1	3702.ATCG00020.1	0	0	0	0	0.051	0	0	0.201	0.209
Lhca6	PSBD	3702.AT1G19150.1	3702.ATCG00270.1	0	0	0	0	0	0	0	0.216	0.216
Lhca6	PSBC	3702.AT1G19150.1	3702.ATCG00280.1	0	0	0	0	0	0	0	0.263	0.263
Lhca6	MYB16	3702.AT1G19150.1	3702.AT5G15310.1	0	0	0	0	0.403	0	0	0	0.403
Lhca6	PSBB	3702.AT1G19150.1	3702.ATCG00680.1	0	0	0	0	0	0	0	0.596	0.596
Lhca6	PSBO2	3702.AT1G19150.1	3702.AT3G50820.1	0	0	0	0	0.651	0	0	0.16	0.694
Lhca6	PSAA	3702.AT1G19150.1	3702.ATCG00350.1	0	0	0	0	0	0	0.54	0.484	0.752
Lhca6	PSAB	3702.AT1G19150.1	3702.ATCG00340.1	0	0	0	0	0	0	0.54	0.624	0.819
Lhca6	PnsB3	3702.AT1G19150.1	3702.AT3G16250.1	0	0	0	0	0.864	0	0	0.499	0.928
MYB16	PnsB3	3702.AT5G15310.1	3702.AT3G16250.1	0	0	0	0	0.344	0	0	0	0.343
MYB16	PSBO2	3702.AT5G15310.1	3702.AT3G50820.1	0	0	0	0	0.337	0	0	0	0.337
MYB16	RPP8	3702.AT5G15310.1	3702.AT5G43470.2	0	0	0	0	0.175	0	0	0	0.175
MYB16	MYB96	3702.AT5G15310.1	3702.AT5G62470.2	0	0	0	0.851	0.087	0	0	0.699	0.18
MYB96	RDUF1	3702.AT5G62470.2	3702.AT3G46620.1	0	0	0	0	0.151	0	0	0	0.15
NAD-ME1	PSBD	3702.AT2G13560.1	3702.ATCG00270.1	0	0	0	0	0	0	0	0.168	0.167
NAD-ME1	SBE2.1	3702.AT2G13560.1	3702.AT2G36390.1	0.057	0	0	0	0	0	0	0.186	0.199
NAD-ME1	PSAA	3702.AT2G13560.1	3702.ATCG00350.1	0	0	0	0	0	0	0	0.22	0.22
NAD-ME1	PUB12	3702.AT2G13560.1	3702.AT2G28830.1	0.07	0	0	0	0.041	0.041	0	0.259	0.281
NAD-ME1	PHS2	3702.AT2G13560.1	3702.AT3G46970.1	0.041	0	0	0	0.048	0	0	0.304	0.309
NAD-ME1	NADP-ME3	3702.AT2G13560.1	3702.AT5G25880.1	0	0	0.449	0.896	0	0	0.9	0	0.904
NADP-ME3	PUB12	3702.AT5G25880.1	3702.AT2G28830.1	0.07	0	0	0	0.041	0.041	0	0.259	0.281
NADP-ME3	PHS2	3702.AT5G25880.1	3702.AT3G46970.1	0.041	0	0	0	0.048	0	0	0.304	0.309
NRPD2B	PUB12	3702.AT3G18090.1	3702.AT2G28830.1	0.19	0	0	0	0.348	0	0	0.372	0.639
NRPD2B	RDUF1	3702.AT3G18090.1	3702.AT3G46620.1	0	0	0	0	0.044	0.179	0	0	0.181
NRPD2B	PSAB	3702.AT3G18090.1	3702.ATCG00340.1	0	0	0	0	0	0	0	0.267	0.267
NRPD2B	PSAA	3702.AT3G18090.1	3702.ATCG00350.1	0	0	0	0	0	0	0	0.267	0.267
NRPD2B	PSBD	3702.AT3G18090.1	3702.ATCG00270.1	0	0	0	0	0	0	0	0.382	0.382
NRPD2B	PSBC	3702.AT3G18090.1	3702.ATCG00280.1	0	0	0	0	0	0	0	0.544	0.544
NRPD2B	PSBA	3702.AT3G18090.1	3702.ATCG00020.1	0	0	0	0	0	0	0	0.556	0.556
NRPD2B	PSBB	3702.AT3G18090.1	3702.ATCG00680.1	0	0	0	0	0.121	0	0	0.558	0.594
NRPD2B	RPS7	3702.AT3G18090.1	3702.ATMG01270.1	0.175	0	0	0	0.448	0.468	0	0.192	0.778
PAD4	WAK1	3702.AT3G52430.1	3702.AT1G21250.1	0	0	0	0	0.218	0	0	0.154	0.31
PAD4	PUB12	3702.AT3G52430.1	3702.AT2G28830.1	0	0	0	0	0	0	0	0.211	0.211
PAD4	WRKY53	3702.AT3G52430.1	3702.AT4G23810.1	0	0	0	0	0.255	0	0	0.139	0.331
PAD4	RPP8	3702.AT3G52430.1	3702.AT5G43470.2	0	0	0	0	0	0	0	0.573	0.573
PBS1	WAK1	3702.AT5G13160.1	3702.AT1G21250.1	0	0	0	0.749	0	0	0	0.525	0.162
PBS1	PUB12	3702.AT5G13160.1	3702.AT2G28830.1	0	0	0	0	0	0.099	0	0.32	0.361
PBS1	RPP8	3702.AT5G13160.1	3702.AT5G43470.2	0	0	0	0	0	0	0	0.16	0.159
PHS2	PUB12	3702.AT3G46970.1	3702.AT2G28830.1	0	0	0	0	0.134	0	0	0.417	0.473
PHS2	SBE2.1	3702.AT3G46970.1	3702.AT2G36390.1	0.19	0	0.309	0	0.97	0.113	0.9	0.809	0.999
PSAA	PUB12	3702.ATCG00350.1	3702.AT2G28830.1	0	0	0	0	0	0	0	0.58	0.58
PSAA	PnsB3	3702.ATCG00350.1	3702.AT3G16250.1	0	0	0.212	0	0	0	0	0.078	0.242
PSAA	PSBO2	3702.ATCG00350.1	3702.AT3G50820.1	0	0	0.228	0	0	0	0	0.828	0.862
PSAA	PSBA	3702.ATCG00350.1	3702.ATCG00020.1	0	0	0.436	0	0.469	0	0	0.994	0.998
PSAA	PSBD	3702.ATCG00350.1	3702.ATCG00270.1	0	0	0.403	0	0.874	0	0	0.973	0.997
PSAA	PSBC	3702.ATCG00350.1	3702.ATCG00280.1	0	0	0.443	0	0.784	0	0	0.987	0.998
PSAA	PSAB	3702.ATCG00350.1	3702.ATCG00340.1	0	0	0.447	0.916	0.88	0.39	0.54	0.991	0.967
PSAA	RPS7	3702.ATCG00350.1	3702.ATMG01270.1	0	0	0	0	0	0	0	0.71	0.71
PSAA	PSBB	3702.ATCG00350.1	3702.ATCG00680.1	0	0	0.415	0	0.857	0	0	0.978	0.998
PSAB	PUB12	3702.ATCG00340.1	3702.AT2G28830.1	0	0	0	0	0	0	0	0.58	0.58
PSAB	PnsB3	3702.ATCG00340.1	3702.AT3G16250.1	0	0	0.234	0	0	0	0	0.078	0.263
PSAB	PSBO2	3702.ATCG00340.1	3702.AT3G50820.1	0	0	0.228	0	0	0	0	0.722	0.776
PSAB	PSBA	3702.ATCG00340.1	3702.ATCG00020.1	0	0	0.427	0	0.458	0	0	0.974	0.991
PSAB	PSBD	3702.ATCG00340.1	3702.ATCG00270.1	0	0	0.425	0	0.48	0	0	0.969	0.99
PSAB	PSBC	3702.ATCG00340.1	3702.ATCG00280.1	0	0	0.445	0	0.688	0	0	0.987	0.997
PSAB	RPS7	3702.ATCG00340.1	3702.ATMG01270.1	0	0	0	0	0	0	0	0.592	0.592
PSAB	PSBB	3702.ATCG00340.1	3702.ATCG00680.1	0	0	0.423	0	0.657	0	0	0.971	0.993
PSBA	PUB12	3702.ATCG00020.1	3702.AT2G28830.1	0	0	0	0	0	0	0	0.496	0.495
PSBA	PnsB3	3702.ATCG00020.1	3702.AT3G16250.1	0	0	0.237	0	0	0	0	0.09	0.275
PSBA	PSBO2	3702.ATCG00020.1	3702.AT3G50820.1	0	0	0.249	0	0.054	0.545	0	0.893	0.96
PSBA	RPS7	3702.ATCG00020.1	3702.ATMG01270.1	0	0	0	0	0	0	0	0.736	0.736
PSBA	PSBD	3702.ATCG00020.1	3702.ATCG00270.1	0	0	0.434	0.763	0.479	0.96	0	0.99	0.985
PSBA	PSBB	3702.ATCG00020.1	3702.ATCG00680.1	0	0	0.425	0	0.649	0.97	0	0.99	0.999
PSBA	PSBC	3702.ATCG00020.1	3702.ATCG00280.1	0	0.03	0.44	0	0.524	0.97	0	0.99	0.999
PSBB	PUB12	3702.ATCG00680.1	3702.AT2G28830.1	0	0	0	0	0	0	0	0.637	0.637
PSBB	PnsB3	3702.ATCG00680.1	3702.AT3G16250.1	0	0	0.217	0	0	0	0	0	0.217
PSBB	PSBO2	3702.ATCG00680.1	3702.AT3G50820.1	0	0	0.226	0	0	0.545	0	0.793	0.92
PSBB	PSBD	3702.ATCG00680.1	3702.ATCG00270.1	0	0	0.418	0	0.864	0.96	0	0.987	0.999
PSBB	PSBC	3702.ATCG00680.1	3702.ATCG00280.1	0	0	0.434	0.592	0.839	0.97	0	0.99	0.997
PSBB	RPS7	3702.ATCG00680.1	3702.ATMG01270.1	0	0	0	0	0.044	0	0	0.572	0.573
PSBC	PUB12	3702.ATCG00280.1	3702.AT2G28830.1	0	0	0	0	0	0	0	0.588	0.588
PSBC	PnsB3	3702.ATCG00280.1	3702.AT3G16250.1	0	0	0.213	0	0	0	0	0.071	0.237
PSBC	PSBO2	3702.ATCG00280.1	3702.AT3G50820.1	0	0	0.28	0	0	0.73	0	0.932	0.985
PSBC	PSBD	3702.ATCG00280.1	3702.ATCG00270.1	0	0.642	0.433	0	0.877	0.965	0	0.987	0.999
PSBC	RPS7	3702.ATCG00280.1	3702.ATMG01270.1	0	0	0	0	0	0	0	0.626	0.626
PSBD	PUB12	3702.ATCG00270.1	3702.AT2G28830.1	0	0	0	0	0	0	0	0.57	0.57
PSBD	PnsB3	3702.ATCG00270.1	3702.AT3G16250.1	0	0	0.302	0	0	0	0	0.047	0.306
PSBD	PSBO2	3702.ATCG00270.1	3702.AT3G50820.1	0	0	0.249	0	0	0.759	0	0.749	0.95
PSBD	RPS7	3702.ATCG00270.1	3702.ATMG01270.1	0	0	0	0	0.048	0	0	0.64	0.642
PSBO2	PnsB3	3702.AT3G50820.1	3702.AT3G16250.1	0	0	0.292	0	0.535	0	0	0.155	0.697
PSBO2	RPP8	3702.AT3G50820.1	3702.AT5G43470.2	0	0	0	0	0.328	0	0	0	0.328
PUB12	RPP8	3702.AT2G28830.1	3702.AT5G43470.2	0	0	0	0	0	0	0	0.272	0.272
PUB12	RPS7	3702.AT2G28830.1	3702.ATMG01270.1	0.14	0	0	0	0.442	0.733	0	0.162	0.878
PnsB3	RPP8	3702.AT3G16250.1	3702.AT5G43470.2	0	0	0	0	0.171	0	0	0	0.171
RDUF1	WRKY53	3702.AT3G46620.1	3702.AT4G23810.1	0	0	0	0	0.203	0	0	0	0.203
RPP8	WAK1	3702.AT5G43470.2	3702.AT1G21250.1	0	0	0	0	0.157	0	0	0.049	0.164
WAK1	WAKL5	3702.AT1G21250.1	3702.AT1G16160.1	0	0	0	0.821	0	0	0	0.696	0.158
WAK1	WRKY53	3702.AT1G21250.1	3702.AT4G23810.1	0	0	0	0	0.113	0	0	0.151	0.214
