# Supplementary material for: Transcriptome analysis of mulberry (Morus alba L.) leaves to identify differentially expressed genes associated with post-harvest shelf-life elongation
Source: Sci Rep. 2022 Oct 28;12:18195. doi: 10.1038/s41598-022-21828-7 (PMC9616847; doi:10.1038/s41598-022-21828-7)
Supplement: Supplementary file 37 — Supplementary Information 17. [file 41598_2022_21828_MOESM37_ESM.xlsx]

## Sheet: Down Regulated STRING2 Interact
#node1	node2	node1_string_id	node2_string_id	neighborhood_on_chromosome	gene_fusion	phylogenetic_cooccurrence	homology	coexpression	experimentally_determined_interaction	database_annotated	automated_textmining	combined_score
AAP3	WIN1	3702.AT1G77380.1	3702.AT1G80600.1	0	0	0	0	0	0	0	0.153	0.152
AAP3	NIR1	3702.AT1G77380.1	3702.AT2G15620.1	0	0	0	0	0	0	0	0.24	0.239
ABCC8	BOR5	3702.AT3G21250.2	3702.AT1G74810.1	0	0	0	0	0	0.156	0	0	0.155
ABCC8	ABCG33	3702.AT3G21250.2	3702.AT2G37280.1	0	0	0	0	0	0.111	0	0.18	0.24
ABCC8	ABCG15	3702.AT3G21250.2	3702.AT3G21090.1	0	0	0.221	0.547	0	0.074	0	0.341	0.273
ABCC8	KEG	3702.AT3G21250.2	3702.AT5G13530.1	0	0	0	0	0	0.048	0	0.189	0.194
ABCC8	CLPC1	3702.AT3G21250.2	3702.AT5G50920.1	0	0	0	0	0	0	0	0.216	0.216
ABCG15	ABCG33	3702.AT3G21090.1	3702.AT2G37280.1	0	0	0	0.678	0	0	0	0.414	0.161
ABCG33	ETR1	3702.AT2G37280.1	3702.AT1G66340.1	0	0	0	0	0.048	0	0	0.331	0.335
ABCG33	PHO1	3702.AT2G37280.1	3702.AT3G23430.1	0	0	0	0	0.181	0	0	0	0.181
ACO3	ACX3	3702.AT2G05710.1	3702.AT1G06290.1	0	0	0	0	0.197	0.045	0	0.206	0.338
ACO3	JMJ18	3702.AT2G05710.1	3702.AT1G30810.1	0.046	0	0	0	0.133	0	0	0.12	0.208
ACO3	PRS2	3702.AT2G05710.1	3702.AT1G32380.1	0	0	0	0	0.052	0	0	0.156	0.165
ACO3	PPC1	3702.AT2G05710.1	3702.AT1G53310.3	0	0	0	0	0.241	0	0	0.382	0.511
ACO3	AT1G54220	3702.AT2G05710.1	3702.AT1G54220.1	0.087	0	0	0	0.137	0	0	0.208	0.321
ACO3	ETR1	3702.AT2G05710.1	3702.AT1G66340.1	0	0	0	0	0	0.12	0	0.371	0.423
ACO3	WIN1	3702.AT2G05710.1	3702.AT1G80600.1	0.059	0	0	0	0.119	0	0	0.255	0.328
ACO3	APS3	3702.AT2G05710.1	3702.AT4G14680.1	0.095	0	0	0	0.092	0	0	0.075	0.173
ACO3	OMR1	3702.AT2G05710.1	3702.AT3G10050.1	0.048	0	0	0	0.048	0	0	0.22	0.231
ACO3	KEG	3702.AT2G05710.1	3702.AT5G13530.1	0	0	0	0	0.189	0	0	0.092	0.232
ACO3	HPT1	3702.AT2G05710.1	3702.AT2G18950.1	0	0	0	0	0	0.075	0	0.217	0.244
ACO3	MDAR1	3702.AT2G05710.1	3702.AT3G52880.2	0.051	0	0	0	0.075	0	0	0.216	0.252
ACO3	NIR1	3702.AT2G05710.1	3702.AT2G15620.1	0.053	0	0	0	0	0	0	0.247	0.256
ACO3	FBA2	3702.AT2G05710.1	3702.AT4G38970.1	0	0	0	0	0	0.085	0	0.268	0.301
ACO3	AIM1	3702.AT2G05710.1	3702.AT4G29010.1	0	0	0	0	0.176	0.049	0	0.201	0.319
ACO3	EIN4	3702.AT2G05710.1	3702.AT3G04580.1	0	0	0	0	0	0.12	0	0.371	0.423
ACO3	CTR1	3702.AT2G05710.1	3702.AT5G03730.1	0	0	0	0	0.046	0	0	0.437	0.439
ACO3	ASP2	3702.AT2G05710.1	3702.AT5G19550.1	0	0	0	0	0.203	0	0	0.371	0.477
ACX3	FBA2	3702.AT1G06290.1	3702.AT4G38970.1	0	0	0	0	0	0.089	0	0.11	0.154
ACX3	AT1G34300	3702.AT1G06290.1	3702.AT1G34300.1	0	0	0	0	0.165	0	0	0	0.165
ACX3	AT1G54220	3702.AT1G06290.1	3702.AT1G54220.1	0.06	0	0	0	0.048	0.128	0	0.116	0.217
ACX3	MDAR1	3702.AT1G06290.1	3702.AT3G52880.2	0.115	0	0	0	0	0	0	0.156	0.221
ACX3	OMR1	3702.AT1G06290.1	3702.AT3G10050.1	0	0	0	0	0	0	0	0.521	0.521
ACX3	LACS4	3702.AT1G06290.1	3702.AT4G23850.1	0.099	0	0	0	0.175	0.089	0	0.395	0.536
ACX3	LACS7	3702.AT1G06290.1	3702.AT5G27600.1	0.099	0	0	0	0.19	0.089	0	0.596	0.695
ACX3	AIM1	3702.AT1G06290.1	3702.AT4G29010.1	0.089	0	0	0	0.243	0.115	0.65	0.797	0.948
AIM1	ETR1	3702.AT4G29010.1	3702.AT1G66340.1	0	0	0	0	0.049	0.182	0	0.073	0.215
AIM1	HMG2	3702.AT4G29010.1	3702.AT2G17370.1	0.086	0	0	0	0	0	0	0.121	0.162
AIM1	EIN4	3702.AT4G29010.1	3702.AT3G04580.1	0	0	0	0	0.049	0.182	0	0.073	0.215
AIM1	MDAR1	3702.AT4G29010.1	3702.AT3G52880.2	0.058	0	0	0	0.105	0	0	0.109	0.183
AIM1	LACS4	3702.AT4G29010.1	3702.AT4G23850.1	0.072	0	0	0	0.112	0	0	0.401	0.463
AIM1	LACS7	3702.AT4G29010.1	3702.AT5G27600.1	0.072	0	0	0	0.112	0	0	0.6	0.641
APS3	PPC1	3702.AT4G14680.1	3702.AT1G53310.3	0.14	0	0	0	0	0	0	0.25	0.327
APS3	NIR1	3702.AT4G14680.1	3702.AT2G15620.1	0.19	0	0	0	0.901	0	0	0.533	0.959
APS3	OMR1	3702.AT4G14680.1	3702.AT3G10050.1	0	0	0	0	0.042	0.048	0	0.585	0.588
APS3	MDAR1	3702.AT4G14680.1	3702.AT3G52880.2	0	0	0	0	0	0	0	0.255	0.254
APS3	ARA1	3702.AT4G14680.1	3702.AT4G16130.1	0	0	0	0	0	0	0	0.371	0.371
ARA1	AT1G06020	3702.AT4G16130.1	3702.AT1G06020.1	0.059	0	0	0	0	0	0	0.164	0.179
ARA1	BFRUCT4	3702.AT4G16130.1	3702.AT1G12240.1	0	0	0	0	0	0	0	0.19	0.19
ARA1	PRS2	3702.AT4G16130.1	3702.AT1G32380.1	0	0	0	0	0	0	0	0.172	0.171
ARF3	JMJ18	3702.AT2G24765.1	3702.AT1G30810.1	0	0	0	0	0	0.26	0	0	0.26
ARF3	ETR1	3702.AT2G24765.1	3702.AT1G66340.1	0	0	0	0	0	0.134	0	0.415	0.471
ARF3	MPK15	3702.AT2G24765.1	3702.AT1G73670.1	0	0	0	0	0	0.155	0	0.046	0.159
ARF3	PPCK2	3702.AT2G24765.1	3702.AT3G04530.1	0	0	0	0	0	0.156	0	0	0.155
ARF3	KEG	3702.AT2G24765.1	3702.AT5G13530.1	0	0	0	0	0	0.323	0	0.109	0.371
ASP2	PPC1	3702.AT5G19550.1	3702.AT1G53310.3	0	0	0	0	0.086	0	0.65	0.117	0.692
ASP2	WIN1	3702.AT5G19550.1	3702.AT1G80600.1	0	0	0	0	0	0.099	0	0.243	0.289
ASP2	GAD4	3702.AT5G19550.1	3702.AT2G02010.1	0	0	0	0	0	0	0.6	0.066	0.61
ASP2	NIR1	3702.AT5G19550.1	3702.AT2G15620.1	0	0	0	0	0	0	0	0.167	0.167
ASP2	OMR1	3702.AT5G19550.1	3702.AT3G10050.1	0	0	0	0	0.155	0	0	0.158	0.258
ASP2	MDAR1	3702.AT5G19550.1	3702.AT3G52880.2	0	0	0	0	0.043	0	0	0.173	0.174
ASP2	FBA2	3702.AT5G19550.1	3702.AT4G38970.1	0.048	0	0	0	0.081	0	0	0.173	0.213
ASP2	LACS7	3702.AT5G19550.1	3702.AT5G27600.1	0	0	0	0	0.192	0	0	0.064	0.211
AT1G06020	PRS2	3702.AT1G06020.1	3702.AT1G32380.1	0.048	0	0	0	0	0.048	0	0.223	0.234
AT1G06020	UXS4	3702.AT1G06020.1	3702.AT2G47650.2	0	0	0	0	0.044	0	0	0.237	0.239
AT1G06020	BFRUCT4	3702.AT1G06020.1	3702.AT1G12240.1	0.07	0.015	0	0	0	0	0.65	0.37	0.777
AT1G11050	JMJ18	3702.AT1G11050.1	3702.AT1G30810.1	0	0	0	0	0.111	0.087	0	0	0.153
AT1G11050	AT1G53430	3702.AT1G11050.1	3702.AT1G53430.1	0	0	0	0.744	0.17	0	0	0	0.169
AT1G11050	KEG	3702.AT1G11050.1	3702.AT5G13530.1	0	0	0	0	0.048	0.17	0	0.047	0.181
AT1G11050	WAKL2	3702.AT1G11050.1	3702.AT1G16130.1	0	0	0	0.675	0.203	0	0	0	0.203
AT1G11050	BGLU15	3702.AT1G11050.1	3702.AT2G44450.1	0	0	0	0	0	0.044	0	0.644	0.645
AT1G34300	KEG	3702.AT1G34300.1	3702.AT5G13530.1	0	0	0	0	0.048	0.17	0	0	0.176
AT1G34300	AT4G27290	3702.AT1G34300.1	3702.AT4G27290.1	0	0	0	0.67	0	0	0	0.465	0.18
AT1G34300	RAN1	3702.AT1G34300.1	3702.AT5G44790.1	0	0	0	0	0.15	0.088	0	0	0.192
AT1G35710	KEG	3702.AT1G35710.1	3702.AT5G13530.1	0	0	0	0	0	0.144	0	0.072	0.171
AT1G35710	EFR	3702.AT1G35710.1	3702.AT5G20480.1	0	0	0.439	0.77	0.118	0	0	0.08	0.209
AT1G35710	AT1G56130	3702.AT1G35710.1	3702.AT1G56130.1	0	0	0	0.686	0	0.088	0	0.61	0.257
AT1G53430	KEG	3702.AT1G53430.1	3702.AT5G13530.1	0	0	0	0	0.048	0.17	0	0	0.176
AT1G53430	EFR	3702.AT1G53430.1	3702.AT5G20480.1	0	0	0	0.625	0.139	0.088	0	0	0.181
AT1G53430	AT4G31250	3702.AT1G53430.1	3702.AT4G31250.1	0	0	0	0.594	0	0	0	0.39	0.182
AT1G53430	BAM3	3702.AT1G53430.1	3702.AT4G20270.1	0	0	0	0.653	0	0.088	0	0.547	0.254
AT1G54220	KEA1	3702.AT1G54220.1	3702.AT1G01790.1	0	0	0	0	0.051	0	0	0.267	0.274
AT1G54220	JMJ18	3702.AT1G54220.1	3702.AT1G30810.1	0.059	0	0	0	0.162	0.05	0	0.091	0.227
AT1G54220	IMPL1	3702.AT1G54220.1	3702.AT1G31190.1	0.182	0	0	0	0	0	0	0	0.181
AT1G54220	PRS2	3702.AT1G54220.1	3702.AT1G32380.1	0	0	0	0	0.133	0.216	0	0.141	0.365
AT1G54220	PPC1	3702.AT1G54220.1	3702.AT1G53310.3	0	0	0	0	0	0	0	0.19	0.19
AT1G54220	OMR1	3702.AT1G54220.1	3702.AT3G10050.1	0.056	0	0	0	0.05	0	0	0.148	0.169
AT1G54220	MDAR1	3702.AT1G54220.1	3702.AT3G52880.2	0.171	0	0	0	0.045	0	0	0	0.174
AT1G54220	ETR1	3702.AT1G54220.1	3702.AT1G66340.1	0	0	0	0	0	0.162	0	0.072	0.189
AT1G54220	EIN4	3702.AT1G54220.1	3702.AT3G04580.1	0	0	0	0	0	0.162	0	0.072	0.189
AT1G54220	CLPC1	3702.AT1G54220.1	3702.AT5G50920.1	0	0	0	0	0	0	0	0.282	0.282
AT1G54220	FBA2	3702.AT1G54220.1	3702.AT4G38970.1	0	0	0	0	0.041	0	0	0.458	0.458
AT1G56130	ETR1	3702.AT1G56130.1	3702.AT1G66340.1	0	0	0	0	0.049	0.08	0	0.115	0.158
AT1G56130	KEG	3702.AT1G56130.1	3702.AT5G13530.1	0	0	0	0	0.048	0.17	0	0	0.176
AT1G56130	AT4G31250	3702.AT1G56130.1	3702.AT4G31250.1	0	0	0	0.585	0	0	0	0.411	0.194
AT1G56130	BAM3	3702.AT1G56130.1	3702.AT4G20270.1	0	0	0	0.703	0	0.088	0	0.568	0.236
AT1G71810	KEA1	3702.AT1G71810.1	3702.AT1G01790.1	0	0	0	0	0.28	0	0	0	0.28
AT1G71810	IMPL1	3702.AT1G71810.1	3702.AT1G31190.1	0	0	0	0	0.212	0	0	0	0.212
AT1G71810	PPC1	3702.AT1G71810.1	3702.AT1G53310.3	0	0	0	0	0.166	0	0	0	0.165
AT1G71810	HPT1	3702.AT1G71810.1	3702.AT2G18950.1	0.073	0	0	0	0	0	0	0.133	0.161
AT1G71810	NHX2	3702.AT1G71810.1	3702.AT3G05030.1	0	0	0	0	0.17	0	0	0	0.169
AT4G27290	KEG	3702.AT4G27290.1	3702.AT5G13530.1	0	0	0	0.543	0.048	0.17	0	0	0.176
AT4G31250	CNGC4	3702.AT4G31250.1	3702.AT5G54250.2	0	0	0	0	0	0	0	0.245	0.244
ATG18D	FAB1B	3702.AT3G56440.1	3702.AT3G14270.1	0	0	0	0	0	0	0	0.18	0.179
BAM3	KEG	3702.AT4G20270.1	3702.AT5G13530.1	0	0	0	0	0	0.144	0	0.048	0.15
BAM3	CNGC4	3702.AT4G20270.1	3702.AT5G54250.2	0	0	0	0	0	0	0	0.242	0.241
BFRUCT4	PPC1	3702.AT1G12240.1	3702.AT1G53310.3	0	0	0	0	0	0	0	0.163	0.163
BFRUCT4	IMPL1	3702.AT1G12240.1	3702.AT1G31190.1	0.179	0	0	0	0	0	0	0	0.179
BFRUCT4	EFR	3702.AT1G12240.1	3702.AT5G20480.1	0	0	0	0	0	0	0	0.188	0.188
BFRUCT4	BGLU15	3702.AT1G12240.1	3702.AT2G44450.1	0	0	0	0	0	0	0.65	0.047	0.652
BOR5	NHX2	3702.AT1G74810.1	3702.AT3G05030.1	0	0	0	0	0.091	0	0	0.196	0.237
BT5	WAKL2	3702.AT4G37610.1	3702.AT1G16130.1	0	0	0	0	0	0.103	0	0.351	0.392
BT5	HMG2	3702.AT4G37610.1	3702.AT2G17370.1	0	0	0	0	0	0	0	0.241	0.24
BT5	MYB108	3702.AT4G37610.1	3702.AT3G06490.1	0	0	0	0	0	0.248	0	0	0.248
BT5	GRH1	3702.AT4G37610.1	3702.AT4G03190.1	0	0	0	0	0	0.042	0.54	0.048	0.543
BT5	RMA1	3702.AT4G37610.1	3702.AT4G03510.1	0	0	0	0	0.193	0	0	0.047	0.198
BT5	FBA2	3702.AT4G37610.1	3702.AT4G38970.1	0	0	0	0	0	0	0	0.272	0.272
CHX18	KEA1	3702.AT5G41610.1	3702.AT1G01790.1	0	0	0	0.546	0	0	0	0.438	0.221
CHX18	HMA5	3702.AT5G41610.1	3702.AT1G63440.1	0	0	0	0	0	0	0	0.492	0.491
CHX18	NHX2	3702.AT5G41610.1	3702.AT3G05030.1	0.059	0	0	0	0	0.134	0	0.651	0.691
CHX18	RAN1	3702.AT5G41610.1	3702.AT5G44790.1	0	0	0	0	0	0	0	0.272	0.272
CIPK2	MPK15	3702.AT5G07070.1	3702.AT1G73670.1	0	0	0	0.615	0.041	0.175	0	0.072	0.185
CIPK2	PPCK2	3702.AT5G07070.1	3702.AT3G04530.1	0	0	0.441	0.756	0.048	0.046	0	0.053	0.151
CIPK2	STY17	3702.AT5G07070.1	3702.AT4G35780.1	0	0	0.408	0.611	0	0.093	0	0	0.228
CIPK2	KEG	3702.AT5G07070.1	3702.AT5G13530.1	0	0	0	0.561	0.042	0.131	0	0.466	0.301
CLC-B	NIR1	3702.AT3G27170.1	3702.AT2G15620.1	0	0	0	0	0	0	0	0.28	0.28
CLC-B	NHX2	3702.AT3G27170.1	3702.AT3G05030.1	0.14	0	0	0	0.047	0	0	0.131	0.226
CLC-B	OMR1	3702.AT3G27170.1	3702.AT3G10050.1	0.178	0	0	0	0.049	0	0	0	0.184
CLC-B	MDAR1	3702.AT3G27170.1	3702.AT3G52880.2	0.15	0	0	0	0	0	0	0.053	0.16
CLPC1	MDAR1	3702.AT5G50920.1	3702.AT3G52880.2	0	0	0	0	0.128	0	0	0.09	0.173
CLPC1	FBA2	3702.AT5G50920.1	3702.AT4G38970.1	0	0	0	0	0.119	0	0	0.075	0.15
CNGC4	IMPL1	3702.AT5G54250.2	3702.AT1G31190.1	0	0	0	0	0.173	0	0	0	0.173
CNGC4	NHX2	3702.AT5G54250.2	3702.AT3G05030.1	0	0	0	0	0	0	0	0.328	0.328
CNGC4	FBA2	3702.AT5G54250.2	3702.AT4G38970.1	0	0	0	0	0.343	0	0	0	0.343
CTR1	HMA5	3702.AT5G03730.1	3702.AT1G63440.1	0	0	0	0	0.083	0.088	0	0.072	0.156
CTR1	ETR1	3702.AT5G03730.1	3702.AT1G66340.1	0	0	0	0	0.049	0.774	0.8	0.968	0.998
CTR1	EIN4	3702.AT5G03730.1	3702.AT3G04580.1	0	0	0	0	0.049	0.669	0.8	0.966	0.997
CTR1	WNK5	3702.AT5G03730.1	3702.AT3G51630.1	0	0	0	0.592	0	0.045	0	0.305	0.152
CTR1	KEG	3702.AT5G03730.1	3702.AT5G13530.1	0	0	0	0.544	0.048	0.17	0	0.138	0.214
CTR1	RAN1	3702.AT5G03730.1	3702.AT5G44790.1	0	0	0	0	0.046	0.088	0	0.432	0.462
EFR	PRS2	3702.AT5G20480.1	3702.AT1G32380.1	0	0	0	0	0	0	0	0.21	0.21
EFR	ETR1	3702.AT5G20480.1	3702.AT1G66340.1	0	0	0	0	0	0	0	0.154	0.153
EFR	MYB108	3702.AT5G20480.1	3702.AT3G06490.1	0	0	0	0	0	0.125	0	0.08	0.16
EFR	NAC102	3702.AT5G20480.1	3702.AT5G63790.1	0	0	0	0	0.1	0	0	0.494	0.525
EIN4	PRS2	3702.AT3G04580.1	3702.AT1G32380.1	0	0	0	0	0	0.173	0	0.072	0.199
EIN4	HMA5	3702.AT3G04580.1	3702.AT1G63440.1	0	0	0	0	0	0.122	0	0.088	0.165
EIN4	ETR1	3702.AT3G04580.1	3702.AT1G66340.1	0	0	0.427	0.871	0	0.558	0	0.97	0.633
EIN4	MPK15	3702.AT3G04580.1	3702.AT1G73670.1	0	0	0	0	0	0.156	0	0.09	0.199
EIN4	KEG	3702.AT3G04580.1	3702.AT5G13530.1	0	0	0	0	0.087	0.128	0	0.072	0.196
EIN4	FAB1B	3702.AT3G04580.1	3702.AT3G14270.1	0	0	0	0	0	0	0	0.211	0.211
EIN4	RAN1	3702.AT3G04580.1	3702.AT5G44790.1	0	0	0	0	0	0.122	0	0.411	0.46
ETR1	PRS2	3702.AT1G66340.1	3702.AT1G32380.1	0	0	0	0	0	0.173	0	0.072	0.199
ETR1	HMA5	3702.AT1G66340.1	3702.AT1G63440.1	0	0	0	0	0	0.122	0	0.253	0.316
ETR1	MPK15	3702.AT1G66340.1	3702.AT1G73670.1	0	0	0	0	0	0.156	0	0.09	0.199
ETR1	KEG	3702.AT1G66340.1	3702.AT5G13530.1	0	0	0	0	0.087	0.128	0	0.108	0.228
ETR1	RAN1	3702.AT1G66340.1	3702.AT5G44790.1	0	0	0	0	0.054	0.122	0	0.581	0.622
FAD3	WIN1	3702.AT2G29980.1	3702.AT1G80600.1	0.164	0	0	0	0	0	0	0	0.163
FAD3	HPT1	3702.AT2G29980.1	3702.AT2G18950.1	0.087	0	0	0	0	0	0	0.398	0.427
FAD3	OMR1	3702.AT2G29980.1	3702.AT3G10050.1	0	0	0	0	0	0	0	0.17	0.169
FAD3	MDAR1	3702.AT2G29980.1	3702.AT3G52880.2	0.056	0	0	0	0	0	0	0.162	0.175
FAD3	LACS7	3702.AT2G29980.1	3702.AT5G27600.1	0	0	0	0	0	0	0	0.232	0.231
FBA2	KEA1	3702.AT4G38970.1	3702.AT1G01790.1	0	0	0	0	0.275	0	0	0	0.275
FBA2	IMPL1	3702.AT4G38970.1	3702.AT1G31190.1	0.181	0	0	0	0.22	0.089	0	0	0.367
GAD4	WIN1	3702.AT2G02010.1	3702.AT1G80600.1	0	0	0	0	0	0	0	0.371	0.371
GORK	KEA1	3702.AT5G37500.1	3702.AT1G01790.1	0	0	0	0	0	0	0	0.297	0.297
GORK	NHX2	3702.AT5G37500.1	3702.AT3G05030.1	0	0	0	0	0	0	0	0.547	0.547
GPT1	HPT1	3702.AT5G54800.1	3702.AT2G18950.1	0	0	0	0	0	0	0	0.16	0.159
GPT1	PHO1	3702.AT5G54800.1	3702.AT3G23430.1	0	0	0	0	0.082	0	0	0.248	0.28
HMA5	RAN1	3702.AT1G63440.1	3702.AT5G44790.1	0	0	0.448	0.931	0.175	0	0.8	0.863	0.842
HMG2	LACS7	3702.AT2G17370.1	3702.AT5G27600.1	0	0	0	0	0.056	0.132	0	0.059	0.161
HMG2	LACS4	3702.AT2G17370.1	3702.AT4G23850.1	0	0	0	0	0.056	0.132	0	0.059	0.161
HMG2	HPT1	3702.AT2G17370.1	3702.AT2G18950.1	0.19	0	0	0	0	0	0	0.16	0.29
HMG2	RIN3	3702.AT2G17370.1	3702.AT5G51450.2	0	0	0	0	0	0.241	0	0.426	0.546
HPT1	JMJ18	3702.AT2G18950.1	3702.AT1G30810.1	0.058	0	0	0	0.045	0.163	0	0.069	0.205
HPT1	IMPL1	3702.AT2G18950.1	3702.AT1G31190.1	0.184	0	0	0	0	0	0	0.278	0.385
HPT1	PRS2	3702.AT2G18950.1	3702.AT1G32380.1	0	0	0	0	0	0	0	0.189	0.189
HPT1	WIN1	3702.AT2G18950.1	3702.AT1G80600.1	0.174	0	0	0	0.045	0	0	0.06	0.193
HPT1	LACS7	3702.AT2G18950.1	3702.AT5G27600.1	0.153	0	0	0	0	0	0	0	0.152
HPT1	LACS4	3702.AT2G18950.1	3702.AT4G23850.1	0.153	0	0	0	0	0	0	0	0.152
HPT1	MDAR1	3702.AT2G18950.1	3702.AT3G52880.2	0.152	0	0	0	0.048	0	0	0.077	0.189
IKU2	KEG	3702.AT3G19700.1	3702.AT5G13530.1	0	0	0	0	0	0.144	0	0.048	0.15
IMPL1	KEA1	3702.AT1G31190.1	3702.AT1G01790.1	0.062	0	0	0	0.27	0	0	0	0.285
IMPL1	PRS2	3702.AT1G31190.1	3702.AT1G32380.1	0.173	0	0	0	0	0	0	0.23	0.335
KEA1	OMR1	3702.AT1G01790.1	3702.AT3G10050.1	0.088	0	0	0	0.157	0	0	0	0.198
KEA1	NHX2	3702.AT1G01790.1	3702.AT3G05030.1	0.059	0	0	0	0	0.134	0	0.551	0.602
KEG	WAKL2	3702.AT5G13530.1	3702.AT1G16130.1	0	0	0	0	0.048	0.17	0	0	0.176
KEG	MPK15	3702.AT5G13530.1	3702.AT1G73670.1	0	0	0	0.549	0	0.578	0	0.075	0.584
KEG	MYB108	3702.AT5G13530.1	3702.AT3G06490.1	0	0	0	0	0	0.089	0	0.271	0.307
KEG	RMA1	3702.AT5G13530.1	3702.AT4G03510.1	0	0	0	0	0	0	0	0.516	0.516
KEG	STY17	3702.AT5G13530.1	3702.AT4G35780.1	0	0	0	0.557	0.048	0.17	0	0	0.176
KEG	RIN3	3702.AT5G13530.1	3702.AT5G51450.2	0	0	0	0	0.056	0.077	0	0.33	0.365
LACS4	LACS7	3702.AT4G23850.1	3702.AT5G27600.1	0	0	0.447	0.889	0.087	0	0.6	0.594	0.66
MDAR1	NIR1	3702.AT3G52880.2	3702.AT2G15620.1	0	0	0	0	0	0	0	0.33	0.33
MDAR1	OMR1	3702.AT3G52880.2	3702.AT3G10050.1	0.057	0	0	0	0	0	0	0.195	0.208
MPK15	STY17	3702.AT1G73670.1	3702.AT4G35780.1	0	0	0	0.552	0	0.108	0	0.161	0.158
MPK15	PPCK2	3702.AT1G73670.1	3702.AT3G04530.1	0	0	0	0.684	0	0.163	0	0.072	0.171
MPK15	NHX2	3702.AT1G73670.1	3702.AT3G05030.1	0	0	0	0	0	0.156	0	0.065	0.177
MYB108	NAC102	3702.AT3G06490.1	3702.AT5G63790.1	0	0	0	0	0.073	0	0	0.165	0.192
NHX2	NIR1	3702.AT3G05030.1	3702.AT2G15620.1	0.173	0	0	0	0	0	0	0.053	0.183
NHX2	OMR1	3702.AT3G05030.1	3702.AT3G10050.1	0.174	0	0	0	0	0	0	0.09	0.216
NIP2	RIN3	3702.AT2G17730.2	3702.AT5G51450.2	0	0	0	0	0.058	0	0	0.35	0.361
NIR1	PPC1	3702.AT2G15620.1	3702.AT1G53310.3	0	0	0	0	0.047	0	0	0.268	0.272
NIR1	WIN1	3702.AT2G15620.1	3702.AT1G80600.1	0	0	0	0	0.044	0	0	0.197	0.199
NIR1	PHO1	3702.AT2G15620.1	3702.AT3G23430.1	0	0	0	0	0	0	0	0.17	0.17
NIR1	OMR1	3702.AT2G15620.1	3702.AT3G10050.1	0	0	0	0	0	0	0	0.348	0.348
OMR1	PRS2	3702.AT3G10050.1	3702.AT1G32380.1	0.176	0	0	0	0.107	0	0	0.179	0.343
OMR1	WIN1	3702.AT3G10050.1	3702.AT1G80600.1	0.044	0	0	0	0.088	0	0	0.327	0.363
PHO1	PPC1	3702.AT3G23430.1	3702.AT1G53310.3	0	0	0	0	0	0	0	0.169	0.169
PHO1	PPCK2	3702.AT3G23430.1	3702.AT3G04530.1	0	0	0	0	0.104	0	0	0.432	0.47
PHO1	RAN1	3702.AT3G23430.1	3702.AT5G44790.1	0	0	0	0	0.152	0	0	0	0.151
PPC1	WIN1	3702.AT1G53310.3	3702.AT1G80600.1	0.18	0	0	0	0.067	0	0	0.071	0.227
PPC1	PPCK2	3702.AT1G53310.3	3702.AT3G04530.1	0	0	0	0	0.058	0	0	0.591	0.599
PPCK2	STY17	3702.AT3G04530.1	3702.AT4G35780.1	0	0	0.419	0.633	0	0.048	0	0	0.185
PRS2	WIN1	3702.AT1G32380.1	3702.AT1G80600.1	0	0	0	0	0	0	0	0.297	0.297
STY17	WNK3	3702.AT4G35780.1	3702.AT3G48260.1	0	0	0	0.596	0	0.045	0	0.652	0.29
STY17	WNK5	3702.AT4G35780.1	3702.AT3G51630.1	0	0	0	0.579	0	0.045	0	0.754	0.344
