# Supplementary material for: Transcriptome analysis of mulberry (Morus alba L.) leaves to identify differentially expressed genes associated with post-harvest shelf-life elongation
Source: Sci Rep. 2022 Oct 28;12:18195. doi: 10.1038/s41598-022-21828-7 (PMC9616847; doi:10.1038/s41598-022-21828-7)
Supplement: Supplementary file 38 — Supplementary Information 18. [file 41598_2022_21828_MOESM38_ESM.xlsx]

## Sheet: UpRegulated Topology Score 
SUID	Up Regulated Genes	BetweennessCentrality	ClosenessCentrality	Degree	Radiality	Stress	Eigen Value
72	ABCG40	0.0119811	0.415584	4	0.765625	250	0.0234648
75	ACX1	0.0370584	0.467153	14	0.809896	678	0.0894695
106	ADH1	0.0167322	0.415584	8	0.765625	406	0.0486508
117	AGL24	0.00610197	0.367816	2	0.713542	78	0.00553572
121	ALATS	0.0676921	0.477612	13	0.817708	1132	0.111637
89	ALDH10A8	0.0229802	0.444444	11	0.791667	382	0.069999
98	ALDH2B4	0.00794921	0.441379	10	0.789062	240	0.0694811
161	ANX1	0	0.312195	1	0.632812	0	0.00174009
83	AOR	0.0506343	0.503937	19	0.835938	1162	0.209797
183	AT1G11330	0	0.365714	3	0.710938	0	0.00580484
188	AT1G61610	0.0677233	0.380952	5	0.729167	1178	0.00679814
79	AT3G28580	0.0189827	0.435374	6	0.783854	454	0.0234818
201	AT4G27290	0	0.219178	1	0.40625	0	3.58562e-05
141	AT5G08650	0.0175114	0.477612	17	0.817708	530	0.226334
194	AT5G35370	0.03125	0.279476	2	0.570312	530	0.00049383
102	AT5G47190	0.0149632	0.457143	16	0.802083	386	0.227554
149	ATR1	0.0383838	0.460432	13	0.804688	838	0.119573
147	CPK30	0.00060587	0.353591	2	0.695312	12	0.00770646
249	CRF2	0	0.260163	1	0.526042	0	0.000201954
252	CRK10	0.00438795	0.378698	5	0.726562	76	0.00781349
184	CRK6	0.00492312	0.383234	7	0.731771	134	0.00902979
119	CRY1	0.0387452	0.426667	7	0.776042	600	0.0528527
81	CSD1	0.0221099	0.447552	10	0.794271	450	0.0556448
178	CYP38	0.0166528	0.463768	17	0.807292	476	0.241658
94	DOX1	0.0347727	0.470588	9	0.8125	586	0.0410657
143	EDR2	0	0.365714	2	0.710938	0	0.0114382
125	EGY1	0.00905754	0.444444	14	0.791667	302	0.198295
308	ERF15	0	0.281938	1	0.575521	0	0.000713697
73	FBA1	0.0441476	0.474074	17	0.815104	970	0.1891
172	GLU2	0.0295012	0.457143	13	0.802083	732	0.13796
250	HERK1	0.0350738	0.349727	3	0.690104	524	0.00279733
122	HLL	0.00099986	0.410256	7	0.760417	36	0.0915537
205	HPT1	0.0156368	0.397516	9	0.747396	326	0.0936019
295	HSP21	0.00226601	0.418301	4	0.768229	50	0.0363908
113	HY5	0.0291285	0.385542	5	0.734375	492	0.0144669
163	Lhca6	0.00729362	0.457143	16	0.802083	276	0.239044
85	LOX1	0.0673379	0.460432	10	0.804688	1262	0.0507443
87	LOX6	0.0110428	0.380952	5	0.729167	170	0.0191217
242	MFDX1	0	0.342246	3	0.679688	0	0.0252306
130	MYB16	0.0142405	0.453901	13	0.799479	282	0.17147
127	MYB96	0.00438395	0.374269	4	0.721354	80	0.0389967
91	NAD-ME1	0.0273744	0.450704	12	0.796875	684	0.106015
104	NADP-ME3	0.0017058	0.42953	8	0.778646	68	0.0739027
134	NRPD2B	0.0346094	0.457143	16	0.802083	644	0.194185
139	PAD4	0.106972	0.512	12	0.841146	1554	0.0474302
244	PBS1	0.0278801	0.457143	5	0.802083	436	0.0370786
96	PHS2	0.034607	0.474074	13	0.815104	746	0.0810986
175	PnsB3	0.0164422	0.474074	19	0.815104	570	0.262583
232	PSAA	0.0068473	0.444444	15	0.791667	226	0.215544
230	PSAB	0.00293558	0.426667	14	0.776042	112	0.20843
265	PSBA	0.00839337	0.426667	14	0.776042	206	0.201994
272	PSBB	0.00898129	0.444444	13	0.791667	240	0.1889
287	PSBC	0.00098082	0.407643	12	0.757812	40	0.185162
267	PSBD	0.0117424	0.450704	14	0.796875	308	0.195818
180	PSBO2	0.0141587	0.470588	18	0.8125	498	0.253334
137	PUB12	0.13374	0.533333	22	0.854167	2412	0.212606
254	RDUF1	0.0174262	0.378698	4	0.726562	246	0.0180243
167	RPP8	0.068885	0.5	12	0.833333	1328	0.151929
217	RPS7	0.00266161	0.412903	12	0.763021	70	0.164183
111	SBE2.1	0.0003732	0.338624	3	0.674479	20	0.0169702
100	SLD1	0.00145842	0.363636	3	0.708333	42	0.0267595
132	SPY	0.00108142	0.347826	2	0.6875	26	0.0118207
77	WAK1	0.147229	0.450704	14	0.796875	2180	0.0241638
343	WAKL5	0.00323343	0.344086	2	0.682292	38	0.00311989
191	WRKY53	0.0448157	0.390244	8	0.739583	612	0.00989561

## Sheet: Topology Percentile Rank
SUID	Up Regulated Genes	BetweennessCentrality	ClosenessCentrality	Degree	Radiality	Stress	Eigen Value
72	ABCG40	0.468	0.421	0.234	0.421	0.437	0.312
75	ACX1	0.812	0.828	0.75	0.828	0.796	0.593
106	ADH1	0.578	0.421	0.437	0.421	0.562	0.468
117	AGL24	0.328	0.218	0.062	0.218	0.281	0.109
121	ALATS	0.921	0.921	0.656	0.921	0.89	0.656
89	ALDH10A8	0.656	0.562	0.562	0.562	0.531	0.546
98	ALDH2B4	0.375	0.546	0.515	0.546	0.39	0.531
161	ANX1	0	0.062	0	0.062	0	0.062
83	AOR	0.89	0.968	0.968	0.968	0.906	0.875
183	AT1G11330	0	0.187	0.156	0.187	0	0.125
188	AT1G61610	0.937	0.281	0.296	0.281	0.921	0.14
79	AT3G28580	0.625	0.531	0.375	0.531	0.609	0.328
201	AT4G27290	0	0	0	0	0	0
141	AT5G08650	0.609	0.921	0.906	0.921	0.687	0.921
194	AT5G35370	0.734	0.031	0.062	0.031	0.687	0.031
102	AT5G47190	0.515	0.703	0.859	0.703	0.546	0.937
149	ATR1	0.828	0.781	0.656	0.781	0.859	0.671
147	CPK30	0.125	0.156	0.062	0.156	0.109	0.156
249	CRF2	0	0.015	0	0.015	0	0.015
252	CRK10	0.296	0.25	0.296	0.25	0.265	0.171
184	CRK6	0.312	0.312	0.39	0.312	0.328	0.187
119	CRY1	0.843	0.468	0.39	0.468	0.75	0.5
81	CSD1	0.64	0.625	0.515	0.625	0.593	0.515
178	CYP38	0.562	0.812	0.906	0.812	0.625	0.968
94	DOX1	0.781	0.843	0.484	0.843	0.734	0.437
143	EDR2	0	0.187	0.062	0.187	0	0.218
125	EGY1	0.421	0.562	0.75	0.562	0.484	0.828
308	ERF15	0	0.046	0	0.046	0	0.046
73	FBA1	0.859	0.875	0.906	0.875	0.875	0.781
172	GLU2	0.718	0.703	0.656	0.703	0.828	0.687
250	HERK1	0.796	0.14	0.156	0.14	0.671	0.078
122	HLL	0.156	0.39	0.39	0.39	0.156	0.609
205	HPT1	0.531	0.359	0.484	0.359	0.515	0.625
295	HSP21	0.218	0.453	0.234	0.453	0.218	0.39
113	HY5	0.703	0.328	0.296	0.328	0.64	0.25
163	Lhca6	0.359	0.703	0.859	0.703	0.453	0.953
85	LOX1	0.906	0.781	0.515	0.781	0.937	0.484
87	LOX6	0.437	0.281	0.296	0.281	0.343	0.296
242	MFDX1	0	0.093	0.156	0.093	0	0.359
130	MYB16	0.5	0.687	0.656	0.687	0.468	0.734
127	MYB96	0.281	0.234	0.234	0.234	0.296	0.421
91	NAD-ME1	0.671	0.64	0.578	0.64	0.812	0.64
104	NADP-ME3	0.203	0.515	0.437	0.515	0.234	0.562
134	NRPD2B	0.765	0.703	0.859	0.703	0.781	0.796
139	PAD4	0.968	0.984	0.578	0.984	0.968	0.453
244	PBS1	0.687	0.703	0.296	0.703	0.578	0.406
96	PHS2	0.75	0.875	0.656	0.875	0.843	0.578
175	PnsB3	0.546	0.875	0.968	0.875	0.718	1
232	PSAA	0.343	0.562	0.843	0.562	0.375	0.906
230	PSAB	0.25	0.468	0.75	0.468	0.312	0.859
265	PSBA	0.39	0.468	0.75	0.468	0.359	0.843
272	PSBB	0.406	0.562	0.656	0.562	0.39	0.765
287	PSBC	0.14	0.375	0.578	0.375	0.187	0.75
267	PSBD	0.453	0.64	0.75	0.64	0.5	0.812
180	PSBO2	0.484	0.843	0.953	0.843	0.656	0.984
137	PUB12	0.984	1	1	1	1	0.89
254	RDUF1	0.593	0.25	0.234	0.25	0.421	0.281
167	RPP8	0.953	0.953	0.578	0.953	0.953	0.703
217	RPS7	0.234	0.406	0.578	0.406	0.25	0.718
111	SBE2.1	0.109	0.078	0.156	0.078	0.125	0.265
100	SLD1	0.187	0.171	0.156	0.171	0.203	0.375
132	SPY	0.171	0.125	0.062	0.125	0.14	0.234
77	WAK1	1	0.64	0.75	0.64	0.984	0.343
343	WAKL5	0.265	0.109	0.062	0.109	0.171	0.093
191	WRKY53	0.875	0.343	0.437	0.343	0.765	0.203

## Sheet: Average Percentile Rank
SUID	Up Regulated Genes	BetweennessCentrality	ClosenessCentrality	Degree	Radiality	Stress	Eigen Value	Average Percentile Rank
137	PUB12	0.984	1	1	1	1	0.89	0.979
83	AOR	0.89	0.968	0.968	0.968	0.906	0.875	0.929167
73	FBA1	0.859	0.875	0.906	0.875	0.875	0.781	0.861833
167	RPP8	0.953	0.953	0.578	0.953	0.953	0.703	0.848833
175	PnsB3	0.546	0.875	0.968	0.875	0.718	1	0.830333
141	AT5G08650	0.609	0.921	0.906	0.921	0.687	0.921	0.8275
121	ALATS	0.921	0.921	0.656	0.921	0.89	0.656	0.8275
139	PAD4	0.968	0.984	0.578	0.984	0.968	0.453	0.8225
180	PSBO2	0.484	0.843	0.953	0.843	0.656	0.984	0.793833
178	CYP38	0.562	0.812	0.906	0.812	0.625	0.968	0.780833
75	ACX1	0.812	0.828	0.75	0.828	0.796	0.593	0.767833
134	NRPD2B	0.765	0.703	0.859	0.703	0.781	0.796	0.767833
96	PHS2	0.75	0.875	0.656	0.875	0.843	0.578	0.762833
149	ATR1	0.828	0.781	0.656	0.781	0.859	0.671	0.762667
85	LOX1	0.906	0.781	0.515	0.781	0.937	0.484	0.734
77	WAK1	1	0.64	0.75	0.64	0.984	0.343	0.726167
172	GLU2	0.718	0.703	0.656	0.703	0.828	0.687	0.715833
102	AT5G47190	0.515	0.703	0.859	0.703	0.546	0.937	0.7105
94	DOX1	0.781	0.843	0.484	0.843	0.734	0.437	0.687
163	Lhca6	0.359	0.703	0.859	0.703	0.453	0.953	0.671667
91	NAD-ME1	0.671	0.64	0.578	0.64	0.812	0.64	0.6635
267	PSBD	0.453	0.64	0.75	0.64	0.5	0.812	0.6325
130	MYB16	0.5	0.687	0.656	0.687	0.468	0.734	0.622
125	EGY1	0.421	0.562	0.75	0.562	0.484	0.828	0.601167
232	PSAA	0.343	0.562	0.843	0.562	0.375	0.906	0.5985
81	CSD1	0.64	0.625	0.515	0.625	0.593	0.515	0.5855
89	ALDH10A8	0.656	0.562	0.562	0.562	0.531	0.546	0.569833
119	CRY1	0.843	0.468	0.39	0.468	0.75	0.5	0.569833
244	PBS1	0.687	0.703	0.296	0.703	0.578	0.406	0.562167
272	PSBB	0.406	0.562	0.656	0.562	0.39	0.765	0.556833
265	PSBA	0.39	0.468	0.75	0.468	0.359	0.843	0.546333
230	PSAB	0.25	0.468	0.75	0.468	0.312	0.859	0.517833
79	AT3G28580	0.625	0.531	0.375	0.531	0.609	0.328	0.499833
191	WRKY53	0.875	0.343	0.437	0.343	0.765	0.203	0.494333
98	ALDH2B4	0.375	0.546	0.515	0.546	0.39	0.531	0.483833
106	ADH1	0.578	0.421	0.437	0.421	0.562	0.468	0.481167
205	HPT1	0.531	0.359	0.484	0.359	0.515	0.625	0.478833
188	AT1G61610	0.937	0.281	0.296	0.281	0.921	0.14	0.476
217	RPS7	0.234	0.406	0.578	0.406	0.25	0.718	0.432
113	HY5	0.703	0.328	0.296	0.328	0.64	0.25	0.424167
104	NADP-ME3	0.203	0.515	0.437	0.515	0.234	0.562	0.411
287	PSBC	0.14	0.375	0.578	0.375	0.187	0.75	0.400833
72	ABCG40	0.468	0.421	0.234	0.421	0.437	0.312	0.382167
122	HLL	0.156	0.39	0.39	0.39	0.156	0.609	0.3485
254	RDUF1	0.593	0.25	0.234	0.25	0.421	0.281	0.338167
250	HERK1	0.796	0.14	0.156	0.14	0.671	0.078	0.330167
295	HSP21	0.218	0.453	0.234	0.453	0.218	0.39	0.327667
87	LOX6	0.437	0.281	0.296	0.281	0.343	0.296	0.322333
184	CRK6	0.312	0.312	0.39	0.312	0.328	0.187	0.306833
127	MYB96	0.281	0.234	0.234	0.234	0.296	0.421	0.283333
194	AT5G35370	0.734	0.031	0.062	0.031	0.687	0.031	0.262667
252	CRK10	0.296	0.25	0.296	0.25	0.265	0.171	0.254667
100	SLD1	0.187	0.171	0.156	0.171	0.203	0.375	0.2105
117	AGL24	0.328	0.218	0.062	0.218	0.281	0.109	0.202667
132	SPY	0.171	0.125	0.062	0.125	0.14	0.234	0.142833
111	SBE2.1	0.109	0.078	0.156	0.078	0.125	0.265	0.135167
343	WAKL5	0.265	0.109	0.062	0.109	0.171	0.093	0.134833
147	CPK30	0.125	0.156	0.062	0.156	0.109	0.156	0.127333
242	MFDX1	0	0.093	0.156	0.093	0	0.359	0.116833
183	AT1G11330	0	0.187	0.156	0.187	0	0.125	0.109167
143	EDR2	0	0.187	0.062	0.187	0	0.218	0.109
161	ANX1	0	0.062	0	0.062	0	0.062	0.031
308	ERF15	0	0.046	0	0.046	0	0.046	0.023
249	CRF2	0	0.015	0	0.015	0	0.015	0.0075
201	AT4G27290	0	0	0	0	0	0	0
