# Supplementary material for: Transcriptome analysis of mulberry (Morus alba L.) leaves to identify differentially expressed genes associated with post-harvest shelf-life elongation
Source: Sci Rep. 2022 Oct 28;12:18195. doi: 10.1038/s41598-022-21828-7 (PMC9616847; doi:10.1038/s41598-022-21828-7)
Supplement: Supplementary file 39 — Supplementary Information 19. [file 41598_2022_21828_MOESM39_ESM.xlsx]

## Sheet: DownRegulated Topology Score
SUID	Down Regulated Gene	BetweennessCentrality	ClosenessCentrality	Degree	Radiality	Stress	Eigen Value
72	AAP3	0	0.310638	2	0.630137	0	0.0446288
77	ABCC8	0.0359744	0.374359	5	0.721461	428	0.0335538
82	ABCG15	0	0.294355	2	0.600457	0	0.00748271
80	ABCG33	0.0162954	0.357843	4	0.700913	266	0.0351111
93	ACO3	0.14527	0.521429	18	0.847032	2834	0.374659
94	ACX3	0.0204782	0.394595	9	0.744292	548	0.186776
118	AIM1	0.0239266	0.403315	8	0.753425	566	0.160688
106	APS3	0.00649336	0.384211	6	0.732877	158	0.145011
148	ARA1	0.00238106	0.330317	4	0.6621	52	0.0486902
155	ARF3	0.00671662	0.394595	5	0.744292	182	0.0702246
124	ASP2	0.0216799	0.403315	9	0.753425	504	0.194797
150	AT1G06020	0.0277833	0.327354	4	0.657534	398	0.0347983
176	AT1G11050	0.0199957	0.378238	5	0.726027	258	0.0377783
127	AT1G34300	0.0101443	0.378238	4	0.726027	244	0.050975
190	AT1G35710	0.00197025	0.356098	3	0.69863	48	0.0314226
178	AT1G53430	0.0113274	0.365	5	0.710046	192	0.0351915
102	AT1G54220	0.0444676	0.453416	13	0.799087	1098	0.268525
194	AT1G56130	0.0109089	0.376289	5	0.723744	204	0.0511194
219	AT1G71810	0.00729645	0.359606	5	0.703196	158	0.0779067
186	AT4G27290	0	0.347619	2	0.687215	0	0.0243873
198	AT4G31250	0.0021078	0.318777	3	0.643836	54	0.0145552
229	ATG18D	0	0.245791	1	0.488584	0	0.00237279
200	BAM3	0.00696422	0.363184	4	0.707763	120	0.0333871
152	BFRUCT4	0.0297197	0.361386	6	0.705479	472	0.0499984
183	BGLU15	0.00290101	0.311966	2	0.63242	40	0.0095693
78	BOR5	0.00397641	0.323009	2	0.650685	44	0.0154531
239	BT5	0.0438984	0.350962	6	0.691781	756	0.0330222
249	CHX18	0.00658164	0.333333	4	0.666667	108	0.0414876
255	CIPK2	0.00198414	0.365	4	0.710046	74	0.0399996
261	CLC-B	0.00062119	0.341122	4	0.678082	22	0.0911365
86	CLPC1	0.00915482	0.374359	4	0.721461	190	0.0769511
227	CNGC4	0.0210499	0.368687	5	0.714612	358	0.0472574
122	CTR1	0.0258987	0.424419	7	0.773973	510	0.123814
192	EFR	0.0405292	0.392473	7	0.742009	730	0.0644299
120	EIN4	0.0839271	0.470968	11	0.812785	1492	0.197338
89	ETR1	0.0946404	0.489933	14	0.826484	1970	0.216903
230	FAB1B	0.0273973	0.324444	2	0.652968	304	0.0217713
295	FAD3	0.00123244	0.339535	5	0.675799	46	0.110575
116	FBA2	0.0453807	0.41954	9	0.769406	910	0.154972
165	GAD4	0	0.301653	2	0.614155	0	0.0430427
304	GORK	0	0.304167	2	0.618721	0	0.0244992
307	GPT1	0.00219461	0.330317	2	0.6621	42	0.027578
244	GRH1	0	0.260714	1	0.527397	0	0.00360048
251	HMA5	0.00446936	0.359606	5	0.703196	140	0.0722862
138	HMG2	0.0240794	0.368687	6	0.714612	348	0.064696
111	HPT1	0.0632008	0.431953	12	0.780822	1048	0.188649
323	IKU2	0	0.336406	1	0.671233	0	0.0188319
205	IMPL1	0.0273752	0.390374	8	0.739726	550	0.122209
96	JMJ18	0.0137205	0.388298	5	0.737443	250	0.102505
202	KEA1	0.0229248	0.378238	8	0.726027	510	0.116424
84	KEG	0.288315	0.503448	21	0.835616	4314	0.172842
132	LACS4	0.00099536	0.345972	5	0.684932	30	0.0772469
134	LACS7	0.00587046	0.356098	7	0.69863	132	0.107289
113	MDAR1	0.0228639	0.405556	12	0.755708	604	0.248364
158	MPK15	0.0410669	0.431953	8	0.780822	694	0.0982548
242	MYB108	0.0194405	0.370558	4	0.716895	370	0.0305827
281	NAC102	0	0.304167	2	0.618721	0	0.0103537
224	NHX2	0.064792	0.410112	10	0.760274	964	0.108132
344	NIP2	0	0.267399	1	0.543379	0	0.00285452
75	NIR1	0.0331581	0.417143	11	0.767123	630	0.209331
108	OMR1	0.0356212	0.421965	13	0.77169	872	0.269465
91	PHO1	0.0220414	0.365	6	0.710046	320	0.0641443
100	PPC1	0.0419732	0.426901	10	0.776256	806	0.178676
160	PPCK2	0.0164392	0.366834	6	0.712329	326	0.053801
98	PRS2	0.089223	0.447853	11	0.794521	1638	0.216546
188	RAN1	0.01746	0.376289	7	0.723744	416	0.0836039
314	RIN3	0.033509	0.363184	3	0.707763	404	0.0262001
246	RMA1	0.0050169	0.352657	2	0.694064	144	0.0224324
258	STY17	0.0367286	0.368687	6	0.714612	566	0.0422282
173	UXS4	0	0.247458	1	0.493151	0	0.00379566
181	WAKL2	0.00719853	0.359606	3	0.703196	166	0.0265478
73	WIN1	0.0330815	0.407821	10	0.757991	646	0.19969
359	WNK3	0	0.27037	1	0.550228	0	0.00459846
274	WNK5	0.00064054	0.311966	2	0.63242	14	0.0180931

## Sheet: Topology Percentile Rank
SUID	Down Regulated Gene	BetweennessCentrality	ClosenessCentrality	Degree	Radiality	Stress	Eigen Value
72	AAP3	0	0.123	0.082	0.123	0	0.438
77	ABCC8	0.808	0.589	0.438	0.589	0.657	0.315
82	ABCG15	0	0.068	0.082	0.068	0	0.068
80	ABCG33	0.506	0.383	0.301	0.383	0.52	0.342
93	ACO3	0.986	1	0.986	1	0.986	1
94	ACX3	0.575	0.739	0.794	0.739	0.726	0.849
118	AIM1	0.657	0.767	0.739	0.767	0.753	0.808
106	APS3	0.356	0.684	0.589	0.684	0.383	0.78
148	ARA1	0.273	0.219	0.301	0.219	0.273	0.465
155	ARF3	0.383	0.739	0.438	0.739	0.424	0.575
124	ASP2	0.602	0.767	0.794	0.767	0.684	0.876
150	AT1G06020	0.726	0.205	0.301	0.205	0.616	0.328
176	AT1G11050	0.561	0.643	0.438	0.643	0.506	0.369
127	AT1G34300	0.452	0.643	0.301	0.643	0.479	0.493
190	AT1G35710	0.219	0.356	0.246	0.356	0.26	0.273
178	AT1G53430	0.479	0.479	0.438	0.479	0.452	0.356
102	AT1G54220	0.89	0.945	0.945	0.945	0.931	0.972
194	AT1G56130	0.465	0.616	0.438	0.616	0.465	0.506
219	AT1G71810	0.424	0.397	0.438	0.397	0.383	0.63
186	AT4G27290	0	0.315	0.082	0.315	0	0.191
198	AT4G31250	0.246	0.164	0.246	0.164	0.287	0.109
229	ATG18D	0	0	0	0	0	0
200	BAM3	0.397	0.452	0.301	0.452	0.328	0.301
152	BFRUCT4	0.739	0.438	0.589	0.438	0.671	0.479
183	BGLU15	0.287	0.136	0.082	0.136	0.205	0.082
78	BOR5	0.301	0.178	0.082	0.178	0.232	0.123
239	BT5	0.876	0.328	0.589	0.328	0.849	0.287
249	CHX18	0.369	0.246	0.301	0.246	0.315	0.397
255	CIPK2	0.232	0.479	0.301	0.479	0.301	0.383
261	CLC-B	0.164	0.287	0.301	0.287	0.178	0.657
86	CLPC1	0.438	0.589	0.301	0.589	0.438	0.602
227	CNGC4	0.589	0.534	0.438	0.534	0.589	0.452
122	CTR1	0.684	0.876	0.684	0.876	0.698	0.767
192	EFR	0.835	0.726	0.684	0.726	0.835	0.547
120	EIN4	0.945	0.958	0.876	0.958	0.945	0.89
89	ETR1	0.972	0.972	0.972	0.972	0.972	0.945
230	FAB1B	0.712	0.191	0.082	0.191	0.534	0.164
295	FAD3	0.205	0.273	0.438	0.273	0.246	0.726
116	FBA2	0.904	0.849	0.794	0.849	0.89	0.794
165	GAD4	0	0.082	0.082	0.082	0	0.424
304	GORK	0	0.095	0.082	0.095	0	0.205
307	GPT1	0.26	0.219	0.082	0.219	0.219	0.246
244	GRH1	0	0.027	0	0.027	0	0.027
251	HMA5	0.315	0.397	0.438	0.397	0.356	0.589
138	HMG2	0.671	0.534	0.589	0.534	0.575	0.561
111	HPT1	0.917	0.904	0.917	0.904	0.917	0.863
323	IKU2	0	0.26	0	0.26	0	0.15
205	IMPL1	0.698	0.712	0.739	0.712	0.739	0.753
96	JMJ18	0.493	0.698	0.438	0.698	0.493	0.684
202	KEA1	0.643	0.643	0.739	0.643	0.698	0.739
84	KEG	1	0.986	1	0.986	1	0.821
132	LACS4	0.191	0.301	0.438	0.301	0.191	0.616
134	LACS7	0.342	0.356	0.684	0.356	0.342	0.698
113	MDAR1	0.63	0.794	0.917	0.794	0.78	0.958
158	MPK15	0.849	0.904	0.739	0.904	0.821	0.671
242	MYB108	0.547	0.575	0.301	0.575	0.602	0.26
281	NAC102	0	0.095	0.082	0.095	0	0.095
224	NHX2	0.931	0.821	0.835	0.821	0.904	0.712
344	NIP2	0	0.041	0	0.041	0	0.013
75	NIR1	0.767	0.835	0.876	0.835	0.794	0.917
108	OMR1	0.794	0.863	0.945	0.863	0.876	0.986
91	PHO1	0.616	0.479	0.589	0.479	0.547	0.534
100	PPC1	0.863	0.89	0.835	0.89	0.863	0.835
160	PPCK2	0.52	0.52	0.589	0.52	0.561	0.52
98	PRS2	0.958	0.931	0.876	0.931	0.958	0.931
188	RAN1	0.534	0.616	0.684	0.616	0.643	0.643
314	RIN3	0.78	0.452	0.246	0.452	0.63	0.219
246	RMA1	0.328	0.342	0.082	0.342	0.369	0.178
258	STY17	0.821	0.534	0.589	0.534	0.753	0.41
173	UXS4	0	0.013	0	0.013	0	0.041
181	WAKL2	0.41	0.397	0.246	0.397	0.41	0.232
73	WIN1	0.753	0.808	0.835	0.808	0.808	0.904
359	WNK3	0	0.054	0	0.054	0	0.054
274	WNK5	0.178	0.136	0.082	0.136	0.164	0.136

## Sheet: Average Percentile Rank
SUID	Down Regulated Gene	BetweennessCentrality	ClosenessCentrality	Degree	Radiality	Stress	Eigen Value	Average Percentile Rank
93	ACO3	0.986	1	0.986	1	0.986	1	0.993
89	ETR1	0.972	0.972	0.972	0.972	0.972	0.945	0.9675
84	KEG	1	0.986	1	0.986	1	0.821	0.9655
102	AT1G54220	0.89	0.945	0.945	0.945	0.931	0.972	0.938
98	PRS2	0.958	0.931	0.876	0.931	0.958	0.931	0.930833
120	EIN4	0.945	0.958	0.876	0.958	0.945	0.89	0.928667
111	HPT1	0.917	0.904	0.917	0.904	0.917	0.863	0.903667
108	OMR1	0.794	0.863	0.945	0.863	0.876	0.986	0.887833
100	PPC1	0.863	0.89	0.835	0.89	0.863	0.835	0.862667
116	FBA2	0.904	0.849	0.794	0.849	0.89	0.794	0.846667
224	NHX2	0.931	0.821	0.835	0.821	0.904	0.712	0.837333
75	NIR1	0.767	0.835	0.876	0.835	0.794	0.917	0.837333
73	WIN1	0.753	0.808	0.835	0.808	0.808	0.904	0.819333
158	MPK15	0.849	0.904	0.739	0.904	0.821	0.671	0.814667
113	MDAR1	0.63	0.794	0.917	0.794	0.78	0.958	0.812167
122	CTR1	0.684	0.876	0.684	0.876	0.698	0.767	0.764167
118	AIM1	0.657	0.767	0.739	0.767	0.753	0.808	0.7485
124	ASP2	0.602	0.767	0.794	0.767	0.684	0.876	0.748333
94	ACX3	0.575	0.739	0.794	0.739	0.726	0.849	0.737
192	EFR	0.835	0.726	0.684	0.726	0.835	0.547	0.7255
205	IMPL1	0.698	0.712	0.739	0.712	0.739	0.753	0.7255
202	KEA1	0.643	0.643	0.739	0.643	0.698	0.739	0.684167
188	RAN1	0.534	0.616	0.684	0.616	0.643	0.643	0.622667
258	STY17	0.821	0.534	0.589	0.534	0.753	0.41	0.606833
96	JMJ18	0.493	0.698	0.438	0.698	0.493	0.684	0.584
106	APS3	0.356	0.684	0.589	0.684	0.383	0.78	0.579333
138	HMG2	0.671	0.534	0.589	0.534	0.575	0.561	0.577333
77	ABCC8	0.808	0.589	0.438	0.589	0.657	0.315	0.566
152	BFRUCT4	0.739	0.438	0.589	0.438	0.671	0.479	0.559
155	ARF3	0.383	0.739	0.438	0.739	0.424	0.575	0.549667
239	BT5	0.876	0.328	0.589	0.328	0.849	0.287	0.542833
91	PHO1	0.616	0.479	0.589	0.479	0.547	0.534	0.540667
160	PPCK2	0.52	0.52	0.589	0.52	0.561	0.52	0.538333
176	AT1G11050	0.561	0.643	0.438	0.643	0.506	0.369	0.526667
227	CNGC4	0.589	0.534	0.438	0.534	0.589	0.452	0.522667
194	AT1G56130	0.465	0.616	0.438	0.616	0.465	0.506	0.517667
127	AT1G34300	0.452	0.643	0.301	0.643	0.479	0.493	0.501833
86	CLPC1	0.438	0.589	0.301	0.589	0.438	0.602	0.492833
242	MYB108	0.547	0.575	0.301	0.575	0.602	0.26	0.476667
314	RIN3	0.78	0.452	0.246	0.452	0.63	0.219	0.463167
134	LACS7	0.342	0.356	0.684	0.356	0.342	0.698	0.463
178	AT1G53430	0.479	0.479	0.438	0.479	0.452	0.356	0.447167
219	AT1G71810	0.424	0.397	0.438	0.397	0.383	0.63	0.444833
251	HMA5	0.315	0.397	0.438	0.397	0.356	0.589	0.415333
80	ABCG33	0.506	0.383	0.301	0.383	0.52	0.342	0.405833
150	AT1G06020	0.726	0.205	0.301	0.205	0.616	0.328	0.396833
200	BAM3	0.397	0.452	0.301	0.452	0.328	0.301	0.371833
255	CIPK2	0.232	0.479	0.301	0.479	0.301	0.383	0.3625
295	FAD3	0.205	0.273	0.438	0.273	0.246	0.726	0.360167
181	WAKL2	0.41	0.397	0.246	0.397	0.41	0.232	0.348667
132	LACS4	0.191	0.301	0.438	0.301	0.191	0.616	0.339667
249	CHX18	0.369	0.246	0.301	0.246	0.315	0.397	0.312333
261	CLC-B	0.164	0.287	0.301	0.287	0.178	0.657	0.312333
230	FAB1B	0.712	0.191	0.082	0.191	0.534	0.164	0.312333
148	ARA1	0.273	0.219	0.301	0.219	0.273	0.465	0.291667
190	AT1G35710	0.219	0.356	0.246	0.356	0.26	0.273	0.285
246	RMA1	0.328	0.342	0.082	0.342	0.369	0.178	0.2735
307	GPT1	0.26	0.219	0.082	0.219	0.219	0.246	0.2075
198	AT4G31250	0.246	0.164	0.246	0.164	0.287	0.109	0.202667
78	BOR5	0.301	0.178	0.082	0.178	0.232	0.123	0.182333
183	BGLU15	0.287	0.136	0.082	0.136	0.205	0.082	0.154667
186	AT4G27290	0	0.315	0.082	0.315	0	0.191	0.1505
274	WNK5	0.178	0.136	0.082	0.136	0.164	0.136	0.138667
72	AAP3	0	0.123	0.082	0.123	0	0.438	0.127667
323	IKU2	0	0.26	0	0.26	0	0.15	0.111667
165	GAD4	0	0.082	0.082	0.082	0	0.424	0.111667
304	GORK	0	0.095	0.082	0.095	0	0.205	0.0795
281	NAC102	0	0.095	0.082	0.095	0	0.095	0.0611667
82	ABCG15	0	0.068	0.082	0.068	0	0.068	0.0476667
359	WNK3	0	0.054	0	0.054	0	0.054	0.027
344	NIP2	0	0.041	0	0.041	0	0.013	0.0158333
244	GRH1	0	0.027	0	0.027	0	0.027	0.0135
173	UXS4	0	0.013	0	0.013	0	0.041	0.0111667
229	ATG18D	0	0	0	0	0	0	0
