# Supplementary material for: Transcriptome analysis of mulberry (Morus alba L.) leaves to identify differentially expressed genes associated with post-harvest shelf-life elongation
Source: Sci Rep. 2022 Oct 28;12:18195. doi: 10.1038/s41598-022-21828-7 (PMC9616847; doi:10.1038/s41598-022-21828-7)
Supplement: Supplementary file 40 — Supplementary Information 20. [file 41598_2022_21828_MOESM40_ESM.xlsx]

## Sheet: Bingo UP
SUID	Description_BP UP	name	shared name	nn_BP UP	node Fill Color_BP UP	node Size_BP UP	pValue_BP UP	adjusted PValue_BP UP
62	cellular amino acid metabolic process	6520	6520	300	1.97209	3.4641	0.0023182	0.010664
63	aromatic amino acid family metabolic process	9072	9072	47	1.17907	2	0.041331	0.066212
65	macromolecular complex subunit organization	43933	43933	216	1.40699	2.82843	0.015816	0.039175
66	macromolecular complex assembly	65003	65003	201	1.4526	2.82843	0.013801	0.03527
68	response to superoxide	303	303	9	1.62811	2	0.0080432	0.023545
69	cellular response to superoxide	71451	71451	7	1.69425	2	0.0062612	0.020219
71	regulation of biological quality	65008	65008	569	0.38019	2	0.40375	0.41669
72	homeostatic process	42592	42592	200	0.726643	2	0.16493	0.18765
74	biological regulation	65007	65007	3243	0.236762	3.4641	0.57254	0.57975
75	regulation of biological process	50789	50789	2783	0.322996	3.4641	0.46353	0.47534
77	response to insect	9625	9625	17	4.82733	3.4641	4.1596e-07	1.4882e-05
78	defense response to insect	2213	2213	9	5.62443	3.4641	5.1619e-08	2.3745e-06
80	protein amino acid phosphorylation	6468	6468	842	0.708086	2.82843	0.17336	0.19585
81	protein amino acid autophosphorylation	46777	46777	22	2.76864	2.82843	0.00017459	0.0017036
83	response to stress	6950	6950	1852	5.37682	6.63325	1.0433e-07	4.1993e-06
84	response to starvation	42594	42594	106	0.927938	2	0.09092	0.11805
86	cellular metabolic process	44237	44237	5406	4.25734	7.74597	2.4818e-06	5.5292e-05
87	cellular nitrogen compound metabolic process	34641	34641	1484	1.17907	4	0.040173	0.066212
89	regulation of metabolic process	19222	19222	1825	0.295382	2.82843	0.49553	0.50654
91	biological_process	8150	8150	22303	0	8.94427	1	1
92	signaling	23052	23052	1023	1.06248	3.4641	0.061319	0.0866
94	small molecule metabolic process	44281	44281	1247	3.03761	5.2915	6.8351e-05	0.00091705
95	cellular amino acid and derivative metabolic process	6519	6519	482	2.27621	4	0.00079281	0.0052941
97	cellular response to starvation	9267	9267	100	0.946861	2	0.08599	0.11302
98	cellular response to sulfur starvation	10438	10438	7	1.69425	2	0.0062612	0.020219
100	cellular nitrogen compound biosynthetic process	44271	44271	378	1.15954	2.82843	0.044522	0.069257
101	amine biosynthetic process	9309	9309	159	1.59586	2.82843	0.0088206	0.025359
103	glutamate metabolic process	6536	6536	14	1.47493	2	0.012485	0.033502
104	glutamate biosynthetic process	6537	6537	4	1.84106	2	0.0035824	0.014419
106	response to stimulus	50896	50896	3206	8.0478	8	8.7458e-11	8.9577e-09
107	immune response	6955	6955	272	2.95345	4	8.9881e-05	0.0011131
109	cellular carbohydrate metabolic process	44262	44262	428	0.472256	2	0.32139	0.33709
110	glycoside metabolic process	16137	16137	87	0.992372	2	0.075223	0.10177
112	cellular biosynthetic process	44249	44249	2444	1.80824	5.2915	0.0040085	0.015551
113	cellular amino acid derivative biosynthetic process	42398	42398	171	0.769001	2	0.14273	0.17022
115	response to chemical stimulus	42221	42221	1709	5.62443	6.63325	4.551e-08	2.3745e-06
116	response to oxygen levels	70482	70482	21	1.38531	2	0.018672	0.041181
118	cellular biogenic amine metabolic process	6576	6576	50	1.16342	2	0.043913	0.068641
119	cellular biogenic amine biosynthetic process	42401	42401	37	1.22344	2	0.032675	0.059781
121	oxygen and reactive oxygen species metabolic process	6800	6800	29	1.29444	2	0.025698	0.050764
123	calcium ion homeostasis	55074	55074	26	1.31946	2	0.023069	0.047923
124	cellular calcium ion homeostasis	6874	6874	26	1.31946	2	0.023069	0.047923
126	response to gravity	9629	9629	44	1.185	2	0.038742	0.065314
127	gravitropism	9630	9630	38	1.21695	2	0.033544	0.060681
129	cellular protein metabolic process	44267	44267	2767	0.921991	4.47214	0.092545	0.11968
130	translation	6412	6412	1112	0.552054	2.82843	0.26309	0.28051
132	heterocycle metabolic process	46483	46483	340	0.55096	2	0.26462	0.28122
133	indole and derivative metabolic process	42430	42430	41	1.20359	2	0.036146	0.062576
135	jasmonic acid metabolic process	9694	9694	23	2.74233	2.82843	0.00019111	0.00181
136	jasmonic acid biosynthetic process	9695	9695	20	2.83967	2.82843	0.00014376	0.0014465
138	lipid metabolic process	6629	6629	578	2.07879	4	0.0015542	0.0083408
139	lipid catabolic process	16042	16042	60	2.13148	2.82843	0.0013107	0.0073878
141	biosynthetic process	9058	9058	2610	1.69425	5.2915	0.0057971	0.020219
142	lipid biosynthetic process	8610	8610	321	1.22056	2.82843	0.033079	0.060178
144	organic acid catabolic process	16054	16054	70	2.04481	2.82843	0.0017788	0.0090196
145	carboxylic acid catabolic process	46395	46395	70	2.04481	2.82843	0.0017788	0.0090196
147	small molecule biosynthetic process	44283	44283	622	2.00346	4	0.0020334	0.0099206
149	cellular amino acid derivative metabolic process	6575	6575	230	1.39998	2.82843	0.017804	0.039812
150	phenylpropanoid metabolic process	9698	9698	133	1.69425	2.82843	0.0062506	0.020219
152	organic acid biosynthetic process	16053	16053	307	2.83967	4	0.00014331	0.0014465
154	immune system process	2376	2376	283	2.90335	4	0.00010475	0.0012493
155	immune effector process	2252	2252	23	1.36079	2	0.020433	0.043572
157	intracellular receptor mediated signaling pathway	30522	30522	7	1.69425	2	0.0062612	0.020219
158	blue light signaling pathway	9785	9785	7	1.69425	2	0.0062612	0.020219
160	regulation of response to stimulus	48583	48583	157	0.798702	2	0.13181	0.15896
161	negative regulation of response to stimulus	48585	48585	66	1.08794	2	0.057574	0.081669
163	response to wounding	9611	9611	133	1.69425	2.82843	0.0062506	0.020219
165	cellular protein complex assembly	43623	43623	82	1.95773	2.82843	0.0024304	0.011022
166	photosystem II assembly	10207	10207	10	3.25875	2.82843	3.4231e-05	0.00055112
168	gene expression	10467	10467	1578	0.726643	3.4641	0.16462	0.18765
170	catabolic process	9056	9056	660	0.840241	2.82843	0.1171	0.14446
171	small molecule catabolic process	44282	44282	163	1.58283	2.82843	0.0092516	0.026132
173	photosynthesis	15979	15979	113	2.83967	3.4641	0.00013557	0.0014465
174	photosynthesis, light reaction	19684	19684	63	2.10346	2.82843	0.0014439	0.0078802
176	cellular response to stimulus	51716	51716	729	2.55682	4.47214	0.00037912	0.0027745
177	cellular response to stress	33554	33554	364	1.80824	3.4641	0.0039993	0.015551
179	regulation of cellular metabolic process	31323	31323	1664	0.338353	2.82843	0.446	0.45883
180	regulation of photosynthesis	10109	10109	19	1.40393	2	0.016908	0.039452
182	response to virus	9615	9615	43	2.33506	2.82843	0.00067482	0.0046232
183	defense response to virus	51607	51607	19	1.40393	2	0.016908	0.039452
186	S-glycoside metabolic process	16143	16143	45	1.18219	2	0.039606	0.065737
187	S-glycoside biosynthetic process	16144	16144	30	1.28782	2	0.026572	0.051544
189	cellular chemical homeostasis	55082	55082	78	1.03079	2	0.067698	0.093157
190	cellular ion homeostasis	6873	6873	77	1.03248	2	0.066858	0.092794
192	response to endogenous stimulus	9719	9719	835	1.19484	3.4641	0.03708	0.063849
193	response to jasmonic acid stimulus	9753	9753	148	1.62811	2.82843	0.0076839	0.023545
195	negative gravitropism	9959	9959	7	1.69425	2	0.0062612	0.020219
197	cellular response to external stimulus	71496	71496	128	0.8689	2	0.10878	0.13524
198	cellular response to extracellular stimulus	31668	31668	128	0.8689	2	0.10878	0.13524
200	metal ion homeostasis	55065	55065	43	1.19252	2	0.037878	0.064192
202	response to oxidative stress	6979	6979	247	2.13148	3.4641	0.0013307	0.0073878
203	response to reactive oxygen species	302	302	64	1.09127	2	0.055877	0.081046
205	regulation of macromolecule metabolic process	60255	60255	1685	0.0997401	2	0.79234	0.7948
207	organic acid metabolic process	6082	6082	621	3.64591	4.89898	1.2633e-05	0.00022599
209	cellular component organization	16043	16043	935	1.13057	3.4641	0.049203	0.074034
211	glycosinolate metabolic process	19757	19757	45	1.18219	2	0.039606	0.065737
212	glucosinolate metabolic process	19760	19760	45	1.18219	2	0.039606	0.065737
214	defense response	6952	6952	637	5.62443	5.65685	3.9419e-08	2.3745e-06
216	cellular amino acid biosynthetic process	8652	8652	142	1.65052	2.82843	0.0070943	0.02236
218	regulation of growth	40008	40008	55	1.13336	2	0.048202	0.07356
219	regulation of developmental growth	48638	48638	36	1.23019	2	0.031806	0.058859
221	cellular lipid catabolic process	44242	44242	54	2.20594	2.82843	0.0010631	0.0062239
222	fatty acid catabolic process	9062	9062	30	2.60037	2.82843	0.00032736	0.0025097
224	heterocycle biosynthetic process	18130	18130	120	0.885289	2	0.10232	0.13023
226	regulation of protein metabolic process	51246	51246	41	1.20359	2	0.036146	0.062576
228	glycoside biosynthetic process	16138	16138	60	1.11463	2	0.052473	0.076801
230	response to water	9415	9415	196	1.4594	2.82843	0.013157	0.034722
231	response to water deprivation	9414	9414	188	1.47932	2.82843	0.012154	0.033165
233	organelle organization	6996	6996	526	0.405471	2	0.37969	0.39312
234	plastid organization	9657	9657	102	0.940396	2	0.087636	0.11471
236	signaling pathway	23033	23033	623	1.39998	3.4641	0.017356	0.039812
237	intracellular signaling pathway	23034	23034	182	0.755036	2	0.15121	0.17578
239	developmental process	32502	32502	1820	0.993076	4	0.074785	0.10161
240	anatomical structure development	48856	48856	1392	0.815053	3.4641	0.12546	0.15309
242	meristem development	48507	48507	95	0.964662	2	0.081863	0.10848
243	meristem maintenance	10073	10073	56	1.13057	2	0.049058	0.074034
245	carboxylic acid biosynthetic process	46394	46394	307	2.83967	4	0.00014331	0.0014465
247	glutamine family amino acid metabolic process	9064	9064	35	1.23974	2	0.030935	0.057579
249	glucosinolate biosynthetic process	19761	19761	30	1.28782	2	0.026572	0.051544
250	indole glucosinolate biosynthetic process	9759	9759	4	1.84106	2	0.0035824	0.014419
252	fatty acid metabolic process	6631	6631	171	2.48387	3.4641	0.00045866	0.0032819
253	long-chain fatty acid metabolic process	1676	1676	5	1.77067	2	0.0044761	0.016956
255	regulation of phosphorus metabolic process	51174	51174	34	1.24962	2	0.030064	0.056283
257	negative regulation of biological process	48519	48519	362	1.17907	2.82843	0.041176	0.066212
258	negative regulation of cellular process	48523	48523	191	0.738829	2	0.1581	0.18246
260	response to nutrient levels	31667	31667	126	0.872008	2	0.10717	0.13427
261	cellular response to nutrient levels	31669	31669	114	0.903023	2	0.097453	0.12502
263	tRNA aminoacylation for protein translation	6418	6418	58	1.119	2	0.050767	0.076032
264	alanyl-tRNA aminoacylation	6419	6419	2	2.04481	2	0.0017927	0.0090196
266	regulation of defense response	31347	31347	65	1.09055	2	0.056726	0.081181
267	negative regulation of defense response	31348	31348	18	1.40462	2	0.016025	0.03939
269	metabolic process	8152	8152	6833	4.65988	8.24621	7.4757e-07	2.1884e-05
270	nitrogen compound metabolic process	6807	6807	1548	1.15112	4	0.045832	0.070612
273	cellular component biogenesis	44085	44085	454	1.06158	2.82843	0.061717	0.086781
274	protein complex biogenesis	70271	70271	134	1.69425	2.82843	0.0063419	0.020219
276	anatomical structure morphogenesis	9653	9653	515	0.411338	2	0.37339	0.38785
277	anatomical structure formation involved in morphogenesis	48646	48646	103	0.938103	2	0.088458	0.11532
279	response to inorganic substance	10035	10035	434	2.42653	4	0.00053503	0.0037452
280	response to metal ion	10038	10038	350	2.69764	4	0.00023675	0.0020061
283	response to hypoxia	1666	1666	19	1.40393	2	0.016908	0.039452
285	response to light stimulus	9416	9416	455	3.19519	4.47214	4.1607e-05	0.00063798
286	response to light intensity	9642	9642	74	1.04543	2	0.064335	0.090069
288	response to abiotic stimulus	9628	9628	1168	3.1811	5.2915	4.5027e-05	0.00065903
290	phosphate metabolic process	6796	6796	979	0.625113	2.82843	0.21834	0.23708
291	phosphorylation	16310	16310	910	0.666416	2.82843	0.19548	0.21557
293	cellular process	9987	9987	7392	4.25734	8.24621	2.5757e-06	5.5292e-05
295	photosystem I assembly	48564	48564	3	1.93779	2	0.0026879	0.01154
297	protein complex assembly	6461	6461	134	1.69425	2.82843	0.0063419	0.020219
301	negative regulation of metabolic process	9892	9892	198	0.727566	2	0.16341	0.18726
302	negative regulation of cellular metabolic process	31324	31324	92	0.976258	2	0.079378	0.10562
306	cellular response to light stimulus	71482	71482	47	1.17907	2	0.041331	0.066212
308	superoxide metabolic process	6801	6801	9	1.62811	2	0.0080432	0.023545
311	response to oxygen radical	305	305	9	1.62811	2	0.0080432	0.023545
312	cellular response to oxygen radical	71450	71450	7	1.69425	2	0.0062612	0.020219
314	response to other organism	51707	51707	528	8.73808	6.32456	7.5907e-12	1.8278e-09
316	cellular macromolecular complex assembly	34622	34622	149	1.62811	2.82843	0.0077843	0.023545
318	ncRNA metabolic process	34660	34660	198	0.727566	2	0.16341	0.18726
319	tRNA metabolic process	6399	6399	98	0.953493	2	0.084342	0.1113
321	regulation of cellular protein metabolic process	32268	32268	29	1.29444	2	0.025698	0.050764
323	plastid membrane organization	9668	9668	19	1.40393	2	0.016908	0.039452
325	cellular homeostasis	19725	19725	151	0.811268	2	0.12709	0.15443
327	fatty acid biosynthetic process	6633	6633	105	1.80824	2.82843	0.0039467	0.015551
329	fatty acid oxidation	19395	19395	27	2.67166	2.82843	0.00026457	0.0021298
330	fatty acid alpha-oxidation	1561	1561	1	2.26454	2	0.00089674	0.0054383
333	regulation of photosynthesis, light reaction	42548	42548	14	1.47493	2	0.012485	0.033502
334	photosystem II stabilization	42549	42549	4	1.84106	2	0.0035824	0.014419
337	cellular response to abiotic stimulus	71214	71214	59	1.11778	2	0.05162	0.076247
339	indole derivative metabolic process	42434	42434	41	1.20359	2	0.036146	0.062576
341	response to copper ion	46688	46688	20	1.39998	2	0.01779	0.039812
343	death	16265	16265	209	2.27621	3.4641	0.00082206	0.0052941
345	monocarboxylic acid metabolic process	32787	32787	290	1.99915	3.4641	0.0021053	0.01002
350	indolalkylamine biosynthetic process	46219	46219	20	1.39998	2	0.01779	0.039812
351	tryptophan biosynthetic process	162	162	20	1.39998	2	0.01779	0.039812
353	glutamine family amino acid biosynthetic process	9084	9084	19	1.40393	2	0.016908	0.039452
356	carboxylic acid metabolic process	19752	19752	620	3.64591	4.89898	1.2518e-05	0.00022599
358	removal of superoxide radicals	19430	19430	7	1.69425	2	0.0062612	0.020219
360	RNA metabolic process	16070	16070	510	0.413301	2	0.37051	0.3861
362	thylakoid membrane organization	10027	10027	19	1.40393	2	0.016908	0.039452
364	multi-organism process	51704	51704	694	8.0478	6.32456	1.1128e-10	8.9577e-09
368	cellular ketone metabolic process	42180	42180	630	3.63389	4.89898	1.3709e-05	0.00023233
369	oxoacid metabolic process	43436	43436	620	3.64591	4.89898	1.2518e-05	0.00022599
372	lipid modification	30258	30258	31	2.58186	2.82843	0.00034975	0.002619
373	lipid oxidation	34440	34440	27	2.67166	2.82843	0.00026457	0.0021298
375	cellular lipid metabolic process	44255	44255	404	1.69839	3.4641	0.0053488	0.020027
377	cellular macromolecular complex subunit organization	34621	34621	163	1.58283	2.82843	0.0092516	0.026132
379	multicellular organismal development	7275	7275	1655	1.09055	4	0.056276	0.081181
380	system development	48731	48731	720	1.29444	3.4641	0.025366	0.050764
382	sulfur compound biosynthetic process	44272	44272	86	0.993545	2	0.074389	0.1015
385	regulation of meristem growth	10075	10075	23	1.36079	2	0.020433	0.043572
388	macromolecule modification	43412	43412	1378	0.433033	2.82843	0.35291	0.36895
389	protein modification process	6464	6464	1241	0.491021	2.82843	0.30679	0.32283
391	generation of precursor metabolites and energy	6091	6091	199	1.45738	2.82843	0.013542	0.034883
393	defense response to bacterium	42742	42742	193	4.68409	4.47214	6.4276e-07	2.0697e-05
394	defense response to bacterium, incompatible interaction	9816	9816	27	4.32294	3.4641	1.7791e-06	4.754e-05
396	regulation of cellular process	50794	50794	2448	0.175521	2.82843	0.66132	0.66754
398	aromatic compound biosynthetic process	19438	19438	177	0.763081	2	0.14737	0.17255
399	aromatic amino acid family biosynthetic process	9073	9073	39	1.2107	2	0.034412	0.06156
401	flavonoid metabolic process	9812	9812	51	1.1592	2	0.044772	0.069311
402	anthocyanin metabolic process	46283	46283	15	1.4594	2	0.013371	0.034722
406	negative regulation of photosynthesis, light reaction	43155	43155	9	1.62811	2	0.0080432	0.023545
408	tryptophan metabolic process	6568	6568	22	1.3712	2	0.019553	0.04254
411	indole derivative biosynthetic process	42435	42435	37	1.22344	2	0.032675	0.059781
415	cellular aromatic compound metabolic process	6725	6725	295	1.26794	2.82843	0.028319	0.053958
418	phosphorus metabolic process	6793	6793	980	0.625113	2.82843	0.21867	0.23708
420	response to cadmium ion	46686	46686	279	2.02958	3.4641	0.0018857	0.0093416
422	cellular response to reactive oxygen species	34614	34614	15	1.4594	2	0.013371	0.034722
425	response to radiation	9314	9314	471	3.16326	4.47214	4.9047e-05	0.00068665
429	cellular membrane organization	16044	16044	77	1.99915	2.82843	0.002147	0.01002
430	membrane disassembly	30397	30397	1	2.26454	2	0.00089674	0.0054383
432	response to organic substance	10033	10033	1037	2.70607	4.89898	0.00021998	0.0019676
433	response to salicylic acid stimulus	9751	9751	135	2.69996	3.4641	0.00022929	0.0019954
435	response to iron ion	10039	10039	11	1.56063	2	0.0098222	0.027502
437	response to blue light	9637	9637	50	2.26454	2.82843	0.00091201	0.0054383
440	macromolecule metabolic process	43170	43170	4086	0.767645	4.89898	0.1444	0.17075
442	response to ozone	10193	10193	23	1.36079	2	0.020433	0.043572
444	cellular response to blue light	71483	71483	7	1.69425	2	0.0062612	0.020219
446	cellular response to organic substance	71310	71310	323	0.564438	2	0.25315	0.27262
448	sulfur metabolic process	6790	6790	166	0.777752	2	0.13884	0.16682
451	organ development	48513	48513	719	1.29444	3.4641	0.025275	0.050764
452	tissue development	9888	9888	260	0.638594	2	0.20913	0.22983
455	regulation of multicellular organismal process	51239	51239	229	0.683468	2	0.18658	0.20727
456	regulation of meristem development	48509	48509	61	1.10961	2	0.053325	0.077695
459	ion homeostasis	50801	50801	89	0.986502	2	0.076887	0.10316
460	cation homeostasis	55080	55080	76	1.0361	2	0.066018	0.092025
462	cellular component assembly	22607	22607	258	1.33066	2.82843	0.022081	0.046702
464	primary metabolic process	44238	44238	5718	2.16648	6.9282	0.0011854	0.0068159
465	nucleobase, nucleoside, nucleotide and nucleic acid metabolic process	6139	6139	1104	0.555106	2.82843	0.26038	0.27854
468	cellular macromolecule metabolic process	44260	44260	3667	0.90518	4.89898	0.096584	0.1244
472	chemical homeostasis	48878	48878	115	0.90114	2	0.098266	0.12556
474	cellular response to oxidative stress	34599	34599	17	1.42258	2	0.015141	0.037794
476	indolalkylamine metabolic process	6586	6586	22	1.3712	2	0.019553	0.04254
480	response to external stimulus	9605	9605	229	1.39998	2.82843	0.017659	0.039812
481	response to extracellular stimulus	9991	9991	140	0.83717	2	0.11838	0.14549
484	cell death	8219	8219	209	2.27621	3.4641	0.00082206	0.0052941
492	regulation of response to stress	80134	80134	78	1.03079	2	0.067698	0.093157
494	cellular response to salicylic acid stimulus	71446	71446	27	1.30882	2	0.023946	0.049111
496	cellular di-, tri-valent inorganic cation homeostasis	30005	30005	47	1.17907	2	0.041331	0.066212
498	response to red or far red light	9639	9639	159	1.59586	2.82843	0.0088206	0.025359
501	innate immune response	45087	45087	257	3.03177	4	7.2163e-05	0.00092945
502	defense response, incompatible interaction	9814	9814	105	2.9017	3.4641	0.00010904	0.001254
504	amino acid activation	43038	43038	59	1.11778	2	0.05162	0.076247
509	cellular response to chemical stimulus	70887	70887	361	1.17907	2.82843	0.040971	0.066212
512	tRNA aminoacylation	43039	43039	59	1.11778	2	0.05162	0.076247
524	dicarboxylic acid metabolic process	43648	43648	60	1.11463	2	0.052473	0.076801
525	chorismate metabolic process	46417	46417	39	1.2107	2	0.034412	0.06156
527	photoinhibition	10205	10205	9	1.62811	2	0.0080432	0.023545
529	nucleic acid metabolic process	90304	90304	866	0.692073	2.82843	0.18111	0.2032
532	di-, tri-valent inorganic cation homeostasis	55066	55066	56	1.13057	2	0.049058	0.074034
534	macromolecule biosynthetic process	9059	9059	1495	0.763564	3.4641	0.14667	0.17236
535	cellular macromolecule biosynthetic process	34645	34645	1486	0.767645	3.4641	0.14476	0.17075
551	regulation of primary metabolic process	80090	80090	1604	0.107776	2	0.77539	0.78023
555	regulation of protein modification process	31399	31399	8	1.65052	2	0.0071526	0.02236
561	circadian rhythm	7623	7623	49	1.16989	2	0.043053	0.067625
562	circadian regulation of calcium ion oscillation	10617	10617	3	1.93779	2	0.0026879	0.01154
565	carbohydrate biosynthetic process	16051	16051	227	0.684129	2	0.1851	0.20695
570	protein metabolic process	19538	19538	3147	0.773214	4.47214	0.14083	0.16857
574	post-translational protein modification	43687	43687	1093	0.559911	2.82843	0.25666	0.27548
577	indole glucosinolate metabolic process	42343	42343	7	1.69425	2	0.0062612	0.020219
583	cellular catabolic process	44248	44248	513	0.987448	2.82843	0.0764	0.10293
587	regulation of oxygen and reactive oxygen species metabolic process	80010	80010	16	1.44193	2	0.014257	0.036146
588	regulation of hydrogen peroxide metabolic process	10310	10310	7	1.69425	2	0.0062612	0.020219
591	glycosinolate biosynthetic process	19758	19758	30	1.28782	2	0.026572	0.051544
594	tropism	9606	9606	48	1.17441	2	0.042192	0.066926
597	oxylipin metabolic process	31407	31407	29	2.61963	2.82843	0.0003057	0.0024009
601	cellular component disassembly	22411	22411	17	1.42258	2	0.015141	0.037794
604	salicylic acid mediated signaling pathway	9863	9863	27	1.30882	2	0.023946	0.049111
605	systemic acquired resistance, salicylic acid mediated signaling pathway	9862	9862	12	1.53028	2	0.010711	0.029493
610	regulation of protein amino acid dephosphorylation	35304	35304	2	2.04481	2	0.0017927	0.0090196
612	regulation of generation of precursor metabolites and energy	43467	43467	15	1.4594	2	0.013371	0.034722
618	response to high light intensity	9644	9644	43	1.19252	2	0.037878	0.064192
621	cellular amine metabolic process	44106	44106	327	1.90187	3.4641	0.0029586	0.012535
623	oxylipin biosynthetic process	31408	31408	24	2.71737	2.82843	0.00020837	0.001917
629	cytosolic calcium ion homeostasis	51480	51480	4	1.84106	2	0.0035824	0.014419
637	cellular cation homeostasis	30003	30003	66	1.08794	2	0.057574	0.081669
643	regulation of developmental process	50793	50793	273	0.625113	2	0.21841	0.23708
645	amine metabolic process	9308	9308	366	1.80778	3.4641	0.0040611	0.015568
658	cell communication	7154	7154	206	0.716423	2	0.16945	0.19212
660	membrane organization	61024	61024	77	1.99915	2.82843	0.002147	0.01002
666	secondary metabolic process	19748	19748	329	1.2107	2.82843	0.034603	0.06156
668	regulation of dephosphorylation	35303	35303	3	1.93779	2	0.0026879	0.01154
670	programmed cell death	12501	12501	176	1.53028	2.82843	0.010716	0.029493
671	singlet oxygen-mediated programmed cell death	10343	10343	1	2.26454	2	0.00089674	0.0054383
677	systemic acquired resistance	9627	9627	31	1.27637	2	0.027446	0.052921
684	stomatal movement	10118	10118	21	1.38531	2	0.018672	0.041181
687	cellular response to radiation	71478	71478	47	1.17907	2	0.041331	0.066212
693	response to biotic stimulus	9607	9607	550	8.73808	6.32456	1.1352e-11	1.8278e-09
697	multicellular organismal process	32501	32501	1732	1.40393	4.47214	0.016251	0.039452
708	cellular metal ion homeostasis	6875	6875	43	1.19252	2	0.037878	0.064192
711	rhythmic process	48511	48511	49	1.16989	2	0.043053	0.067625
718	fatty acid beta-oxidation	6635	6635	25	1.33066	2	0.022191	0.046702
741	response to bacterium	9617	9617	241	4.32294	4.47214	1.9193e-06	4.754e-05
767	carbohydrate metabolic process	5975	5975	782	0.283928	2	0.51039	0.52008
769	aerenchyma formation	10618	10618	3	1.93779	2	0.0026879	0.01154
778	regulation of phosphate metabolic process	19220	19220	34	1.24962	2	0.030064	0.056283
786	cellular carbohydrate biosynthetic process	34637	34637	173	0.767645	2	0.14428	0.17075
798	pigment metabolic process	42440	42440	92	0.976258	2	0.079378	0.10562

## Sheet: Bingo Up GO ID
GO ID	GO Description	p-value	Corrected p-value	Cluster Frequency	Total Frequency	Gene
51707	response to other organism	7.5907e-12	1.8278e-09	10/20 50.0%	528/22303 2.3%	RPP8 CSD1 PAD4 DOX1 PBS1 ACX1 CYP38 WAK1 ATR1 LOX1
9607	response to biotic stimulus	1.1352e-11	1.8278e-09	10/20 50.0%	550/22303 2.4%	RPP8 CSD1 PAD4 DOX1 PBS1 ACX1 CYP38 WAK1 ATR1 LOX1
50896	response to stimulus	8.7458e-11	8.9577e-09	16/20 80.0%	3206/22303 14.3%	RPP8 ALATS CSD1 PAD4 DOX1 ACX1 CYP38 ATR1 LHCA6 PSBO2 PHS2 PBS1 WAK1 CRY1 EGY1 LOX1
51704	multi-organism process	1.1128e-10	8.9577e-09	10/20 50.0%	694/22303 3.1%	RPP8 CSD1 PAD4 DOX1 PBS1 ACX1 CYP38 WAK1 ATR1 LOX1
6952	defense response	3.9419e-08	2.3745e-06	8/20 40.0%	637/22303 2.8%	RPP8 CSD1 PAD4 PBS1 ACX1 CYP38 ATR1 LOX1
42221	response to chemical stimulus	4.551e-08	2.3745e-06	11/20 55.0%	1709/22303 7.6%	ALATS CSD1 PHS2 PAD4 DOX1 ACX1 WAK1 CRY1 EGY1 ATR1 LOX1
2213	defense response to insect	5.1619e-08	2.3745e-06	3/20 15.0%	9/22303 0.0%	PAD4 ACX1 ATR1
6950	response to stress	1.0433e-07	4.1993e-06	11/20 55.0%	1852/22303 8.3%	RPP8 CSD1 PHS2 PAD4 DOX1 PBS1 ACX1 CYP38 CRY1 ATR1 LOX1
9625	response to insect	4.1596e-07	1.4882e-05	3/20 15.0%	17/22303 0.0%	PAD4 ACX1 ATR1
42742	defense response to bacterium	6.4276e-07	2.0697e-05	5/20 25.0%	193/22303 0.8%	CSD1 PAD4 PBS1 CYP38 LOX1
8152	metabolic process	7.4757e-07	2.1884e-05	17/20 85.0%	6833/22303 30.6%	ALATS CSD1 GLU2 PAD4 DOX1 ACX1 CYP38 NRPD2B AT5G47190 ATR1 LHCA6 PSBO2 PBS1 ALDH10A8 CRY1 EGY1 LOX1
9816	defense response to bacterium, incompatible interaction	1.7791e-06	4.754e-05	3/20 15.0%	27/22303 0.1%	PAD4 PBS1 LOX1
9617	response to bacterium	1.9193e-06	4.754e-05	5/20 25.0%	241/22303 1.0%	CSD1 PAD4 PBS1 CYP38 LOX1
44237	cellular metabolic process	2.4818e-06	5.5292e-05	15/20 75.0%	5406/22303 24.2%	ALATS CSD1 GLU2 DOX1 ACX1 CYP38 NRPD2B AT5G47190 ATR1 LHCA6 PSBO2 PBS1 CRY1 EGY1 LOX1
9987	cellular process	2.5757e-06	5.5292e-05	17/20 85.0%	7392/22303 33.1%	RPP8 ALATS CSD1 GLU2 PAD4 DOX1 ACX1 CYP38 NRPD2B AT5G47190 ATR1 LHCA6 PSBO2 PBS1 CRY1 EGY1 LOX1
19752	carboxylic acid metabolic process	1.2518e-05	0.00022599	6/20 30.0%	620/22303 2.7%	ALATS GLU2 DOX1 ACX1 ATR1 LOX1
43436	oxoacid metabolic process	1.2518e-05	0.00022599	6/20 30.0%	620/22303 2.7%	ALATS GLU2 DOX1 ACX1 ATR1 LOX1
6082	organic acid metabolic process	1.2633e-05	0.00022599	6/20 30.0%	621/22303 2.7%	ALATS GLU2 DOX1 ACX1 ATR1 LOX1
42180	cellular ketone metabolic process	1.3709e-05	0.00023233	6/20 30.0%	630/22303 2.8%	ALATS GLU2 DOX1 ACX1 ATR1 LOX1
10207	photosystem II assembly	3.4231e-05	0.00055112	2/20 10.0%	10/22303 0.0%	EGY1 PSBO2
9416	response to light stimulus	4.1607e-05	0.00063798	5/20 25.0%	455/22303 2.0%	RPP8 CRY1 EGY1 LHCA6 PSBO2
9628	response to abiotic stimulus	4.5027e-05	0.00065903	7/20 35.0%	1168/22303 5.2%	RPP8 CSD1 PHS2 CRY1 EGY1 LHCA6 PSBO2
9314	response to radiation	4.9047e-05	0.00068665	5/20 25.0%	471/22303 2.1%	RPP8 CRY1 EGY1 LHCA6 PSBO2
44281	small molecule metabolic process	6.8351e-05	0.00091705	7/20 35.0%	1247/22303 5.5%	ALATS GLU2 DOX1 ACX1 CRY1 ATR1 LOX1
45087	innate immune response	7.2163e-05	0.00092945	4/20 20.0%	257/22303 1.1%	RPP8 PAD4 PBS1 LOX1
6955	immune response	8.9881e-05	0.0011131	4/20 20.0%	272/22303 1.2%	RPP8 PAD4 PBS1 LOX1
2376	immune system process	0.00010475	0.0012493	4/20 20.0%	283/22303 1.2%	RPP8 PAD4 PBS1 LOX1
9814	defense response, incompatible interaction	0.00010904	0.001254	3/20 15.0%	105/22303 0.4%	PAD4 PBS1 LOX1
15979	photosynthesis	0.00013557	0.0014465	3/20 15.0%	113/22303 0.5%	EGY1 LHCA6 PSBO2
16053	organic acid biosynthetic process	0.00014331	0.0014465	4/20 20.0%	307/22303 1.3%	GLU2 ACX1 ATR1 LOX1
46394	carboxylic acid biosynthetic process	0.00014331	0.0014465	4/20 20.0%	307/22303 1.3%	GLU2 ACX1 ATR1 LOX1
9695	jasmonic acid biosynthetic process	0.00014376	0.0014465	2/20 10.0%	20/22303 0.0%	ACX1 LOX1
46777	protein amino acid autophosphorylation	0.00017459	0.0017036	2/20 10.0%	22/22303 0.0%	PBS1 CRY1
9694	jasmonic acid metabolic process	0.00019111	0.00181	2/20 10.0%	23/22303 0.1%	ACX1 LOX1
31408	oxylipin biosynthetic process	0.00020837	0.001917	2/20 10.0%	24/22303 0.1%	ACX1 LOX1
10033	response to organic substance	0.00021998	0.0019676	6/20 30.0%	1037/22303 4.6%	PAD4 DOX1 WAK1 EGY1 ATR1 LOX1
9751	response to salicylic acid stimulus	0.00022929	0.0019954	3/20 15.0%	135/22303 0.6%	PAD4 DOX1 WAK1
10038	response to metal ion	0.00023675	0.0020061	4/20 20.0%	350/22303 1.5%	ALATS CSD1 PHS2 ACX1
34440	lipid oxidation	0.00026457	0.0021298	2/20 10.0%	27/22303 0.1%	DOX1 ACX1
19395	fatty acid oxidation	0.00026457	0.0021298	2/20 10.0%	27/22303 0.1%	DOX1 ACX1
31407	oxylipin metabolic process	0.0003057	0.0024009	2/20 10.0%	29/22303 0.1%	ACX1 LOX1
9062	fatty acid catabolic process	0.00032736	0.0025097	2/20 10.0%	30/22303 0.1%	DOX1 ACX1
30258	lipid modification	0.00034975	0.002619	2/20 10.0%	31/22303 0.1%	DOX1 ACX1
51716	cellular response to stimulus	0.00037912	0.0027745	5/20 25.0%	729/22303 3.2%	RPP8 CSD1 PAD4 CRY1 ATR1
6631	fatty acid metabolic process	0.00045866	0.0032819	3/20 15.0%	171/22303 0.7%	DOX1 ACX1 LOX1
10035	response to inorganic substance	0.00053503	0.0037452	4/20 20.0%	434/22303 1.9%	ALATS CSD1 PHS2 ACX1
9615	response to virus	0.00067482	0.0046232	2/20 10.0%	43/22303 0.1%	RPP8 WAK1
6519	cellular amino acid and derivative metabolic process	0.00079281	0.0052941	4/20 20.0%	482/22303 2.1%	ALATS GLU2 CRY1 ATR1
8219	cell death	0.00082206	0.0052941	3/20 15.0%	209/22303 0.9%	RPP8 DOX1 CRY1
16265	death	0.00082206	0.0052941	3/20 15.0%	209/22303 0.9%	RPP8 DOX1 CRY1
1561	fatty acid alpha-oxidation	0.00089674	0.0054383	1/20 5.0%	1/22303 0.0%	DOX1
10343	singlet oxygen-mediated programmed cell death	0.00089674	0.0054383	1/20 5.0%	1/22303 0.0%	CRY1
30397	membrane disassembly	0.00089674	0.0054383	1/20 5.0%	1/22303 0.0%	LOX1
9637	response to blue light	0.00091201	0.0054383	2/20 10.0%	50/22303 0.2%	CRY1 LHCA6
44242	cellular lipid catabolic process	0.0010631	0.0062239	2/20 10.0%	54/22303 0.2%	DOX1 ACX1
44238	primary metabolic process	0.0011854	0.0068159	12/20 60.0%	5718/22303 25.6%	ALATS GLU2 PAD4 DOX1 PBS1 ACX1 CYP38 CRY1 NRPD2B AT5G47190 ATR1 LOX1
16042	lipid catabolic process	0.0013107	0.0073878	2/20 10.0%	60/22303 0.2%	DOX1 ACX1
6979	response to oxidative stress	0.0013307	0.0073878	3/20 15.0%	247/22303 1.1%	CSD1 DOX1 ATR1
19684	photosynthesis, light reaction	0.0014439	0.0078802	2/20 10.0%	63/22303 0.2%	EGY1 PSBO2
6629	lipid metabolic process	0.0015542	0.0083408	4/20 20.0%	578/22303 2.5%	PAD4 DOX1 ACX1 LOX1
16054	organic acid catabolic process	0.0017788	0.0090196	2/20 10.0%	70/22303 0.3%	DOX1 ACX1
46395	carboxylic acid catabolic process	0.0017788	0.0090196	2/20 10.0%	70/22303 0.3%	DOX1 ACX1
6419	alanyl-tRNA aminoacylation	0.0017927	0.0090196	1/20 5.0%	2/22303 0.0%	ALATS
35304	regulation of protein amino acid dephosphorylation	0.0017927	0.0090196	1/20 5.0%	2/22303 0.0%	PSBO2
46686	response to cadmium ion	0.0018857	0.0093416	3/20 15.0%	279/22303 1.2%	ALATS PHS2 ACX1
44283	small molecule biosynthetic process	0.0020334	0.0099206	4/20 20.0%	622/22303 2.7%	GLU2 ACX1 ATR1 LOX1
32787	monocarboxylic acid metabolic process	0.0021053	0.01002	3/20 15.0%	290/22303 1.3%	DOX1 ACX1 LOX1
61024	membrane organization	0.002147	0.01002	2/20 10.0%	77/22303 0.3%	EGY1 LOX1
16044	cellular membrane organization	0.002147	0.01002	2/20 10.0%	77/22303 0.3%	EGY1 LOX1
6520	cellular amino acid metabolic process	0.0023182	0.010664	3/20 15.0%	300/22303 1.3%	ALATS GLU2 ATR1
43623	cellular protein complex assembly	0.0024304	0.011022	2/20 10.0%	82/22303 0.3%	EGY1 PSBO2
10617	circadian regulation of calcium ion oscillation	0.0026879	0.01154	1/20 5.0%	3/22303 0.0%	CRY1
10618	aerenchyma formation	0.0026879	0.01154	1/20 5.0%	3/22303 0.0%	PAD4
48564	photosystem I assembly	0.0026879	0.01154	1/20 5.0%	3/22303 0.0%	EGY1
35303	regulation of dephosphorylation	0.0026879	0.01154	1/20 5.0%	3/22303 0.0%	PSBO2
44106	cellular amine metabolic process	0.0029586	0.012535	3/20 15.0%	327/22303 1.4%	ALATS GLU2 ATR1
9759	indole glucosinolate biosynthetic process	0.0035824	0.014419	1/20 5.0%	4/22303 0.0%	ATR1
42549	photosystem II stabilization	0.0035824	0.014419	1/20 5.0%	4/22303 0.0%	PSBO2
51480	cytosolic calcium ion homeostasis	0.0035824	0.014419	1/20 5.0%	4/22303 0.0%	CRY1
6537	glutamate biosynthetic process	0.0035824	0.014419	1/20 5.0%	4/22303 0.0%	GLU2
6633	fatty acid biosynthetic process	0.0039467	0.015551	2/20 10.0%	105/22303 0.4%	ACX1 LOX1
33554	cellular response to stress	0.0039993	0.015551	3/20 15.0%	364/22303 1.6%	RPP8 CSD1 ATR1
44249	cellular biosynthetic process	0.0040085	0.015551	7/20 35.0%	2444/22303 10.9%	ALATS GLU2 ACX1 NRPD2B AT5G47190 ATR1 LOX1
9308	amine metabolic process	0.0040611	0.015568	3/20 15.0%	366/22303 1.6%	ALATS GLU2 ATR1
1676	long-chain fatty acid metabolic process	0.0044761	0.016956	1/20 5.0%	5/22303 0.0%	ACX1
44255	cellular lipid metabolic process	0.0053488	0.020027	3/20 15.0%	404/22303 1.8%	DOX1 ACX1 LOX1
9058	biosynthetic process	0.0057971	0.020219	7/20 35.0%	2610/22303 11.7%	ALATS GLU2 ACX1 NRPD2B AT5G47190 ATR1 LOX1
9611	response to wounding	0.0062506	0.020219	2/20 10.0%	133/22303 0.5%	ACX1 LOX1
9698	phenylpropanoid metabolic process	0.0062506	0.020219	2/20 10.0%	133/22303 0.5%	CRY1 ATR1
9785	blue light signaling pathway	0.0062612	0.020219	1/20 5.0%	7/22303 0.0%	CRY1
10310	regulation of hydrogen peroxide metabolic process	0.0062612	0.020219	1/20 5.0%	7/22303 0.0%	PAD4
10438	cellular response to sulfur starvation	0.0062612	0.020219	1/20 5.0%	7/22303 0.0%	ATR1
9959	negative gravitropism	0.0062612	0.020219	1/20 5.0%	7/22303 0.0%	EGY1
71451	cellular response to superoxide	0.0062612	0.020219	1/20 5.0%	7/22303 0.0%	CSD1
71450	cellular response to oxygen radical	0.0062612	0.020219	1/20 5.0%	7/22303 0.0%	CSD1
71483	cellular response to blue light	0.0062612	0.020219	1/20 5.0%	7/22303 0.0%	CRY1
30522	intracellular receptor mediated signaling pathway	0.0062612	0.020219	1/20 5.0%	7/22303 0.0%	CRY1
42343	indole glucosinolate metabolic process	0.0062612	0.020219	1/20 5.0%	7/22303 0.0%	ATR1
19430	removal of superoxide radicals	0.0062612	0.020219	1/20 5.0%	7/22303 0.0%	CSD1
70271	protein complex biogenesis	0.0063419	0.020219	2/20 10.0%	134/22303 0.6%	EGY1 PSBO2
6461	protein complex assembly	0.0063419	0.020219	2/20 10.0%	134/22303 0.6%	EGY1 PSBO2
8652	cellular amino acid biosynthetic process	0.0070943	0.02236	2/20 10.0%	142/22303 0.6%	GLU2 ATR1
31399	regulation of protein modification process	0.0071526	0.02236	1/20 5.0%	8/22303 0.0%	PSBO2
9753	response to jasmonic acid stimulus	0.0076839	0.023545	2/20 10.0%	148/22303 0.6%	ATR1 LOX1
34622	cellular macromolecular complex assembly	0.0077843	0.023545	2/20 10.0%	149/22303 0.6%	EGY1 PSBO2
6801	superoxide metabolic process	0.0080432	0.023545	1/20 5.0%	9/22303 0.0%	CSD1
43155	negative regulation of photosynthesis, light reaction	0.0080432	0.023545	1/20 5.0%	9/22303 0.0%	PSBO2
303	response to superoxide	0.0080432	0.023545	1/20 5.0%	9/22303 0.0%	CSD1
305	response to oxygen radical	0.0080432	0.023545	1/20 5.0%	9/22303 0.0%	CSD1
10205	photoinhibition	0.0080432	0.023545	1/20 5.0%	9/22303 0.0%	PSBO2
9309	amine biosynthetic process	0.0088206	0.025359	2/20 10.0%	159/22303 0.7%	GLU2 ATR1
9639	response to red or far red light	0.0088206	0.025359	2/20 10.0%	159/22303 0.7%	CRY1 LHCA6
44282	small molecule catabolic process	0.0092516	0.026132	2/20 10.0%	163/22303 0.7%	DOX1 ACX1
34621	cellular macromolecular complex subunit organization	0.0092516	0.026132	2/20 10.0%	163/22303 0.7%	EGY1 PSBO2
10039	response to iron ion	0.0098222	0.027502	1/20 5.0%	11/22303 0.0%	CSD1
9862	systemic acquired resistance, salicylic acid mediated signaling pathway	0.010711	0.029493	1/20 5.0%	12/22303 0.0%	PAD4
12501	programmed cell death	0.010716	0.029493	2/20 10.0%	176/22303 0.7%	RPP8 CRY1
9414	response to water deprivation	0.012154	0.033165	2/20 10.0%	188/22303 0.8%	PHS2 CRY1
42548	regulation of photosynthesis, light reaction	0.012485	0.033502	1/20 5.0%	14/22303 0.0%	PSBO2
6536	glutamate metabolic process	0.012485	0.033502	1/20 5.0%	14/22303 0.0%	GLU2
9415	response to water	0.013157	0.034722	2/20 10.0%	196/22303 0.8%	PHS2 CRY1
46283	anthocyanin metabolic process	0.013371	0.034722	1/20 5.0%	15/22303 0.0%	CRY1
34614	cellular response to reactive oxygen species	0.013371	0.034722	1/20 5.0%	15/22303 0.0%	CSD1
43467	regulation of generation of precursor metabolites and energy	0.013371	0.034722	1/20 5.0%	15/22303 0.0%	PSBO2
6091	generation of precursor metabolites and energy	0.013542	0.034883	2/20 10.0%	199/22303 0.8%	EGY1 PSBO2
65003	macromolecular complex assembly	0.013801	0.03527	2/20 10.0%	201/22303 0.9%	EGY1 PSBO2
80010	regulation of oxygen and reactive oxygen species metabolic process	0.014257	0.036146	1/20 5.0%	16/22303 0.0%	PAD4
34599	cellular response to oxidative stress	0.015141	0.037794	1/20 5.0%	17/22303 0.0%	CSD1
22411	cellular component disassembly	0.015141	0.037794	1/20 5.0%	17/22303 0.0%	LOX1
43933	macromolecular complex subunit organization	0.015816	0.039175	2/20 10.0%	216/22303 0.9%	EGY1 PSBO2
31348	negative regulation of defense response	0.016025	0.03939	1/20 5.0%	18/22303 0.0%	PAD4
32501	multicellular organismal process	0.016251	0.039452	5/20 25.0%	1732/22303 7.7%	PAD4 ACX1 CRY1 EGY1 LOX1
1666	response to hypoxia	0.016908	0.039452	1/20 5.0%	19/22303 0.0%	PAD4
10027	thylakoid membrane organization	0.016908	0.039452	1/20 5.0%	19/22303 0.0%	EGY1
9084	glutamine family amino acid biosynthetic process	0.016908	0.039452	1/20 5.0%	19/22303 0.0%	GLU2
10109	regulation of photosynthesis	0.016908	0.039452	1/20 5.0%	19/22303 0.0%	PSBO2
51607	defense response to virus	0.016908	0.039452	1/20 5.0%	19/22303 0.0%	RPP8
9668	plastid membrane organization	0.016908	0.039452	1/20 5.0%	19/22303 0.0%	EGY1
23033	signaling pathway	0.017356	0.039812	3/20 15.0%	623/22303 2.7%	PAD4 WAK1 CRY1
9605	response to external stimulus	0.017659	0.039812	2/20 10.0%	229/22303 1.0%	EGY1 ATR1
46688	response to copper ion	0.01779	0.039812	1/20 5.0%	20/22303 0.0%	CSD1
46219	indolalkylamine biosynthetic process	0.01779	0.039812	1/20 5.0%	20/22303 0.0%	ATR1
162	tryptophan biosynthetic process	0.01779	0.039812	1/20 5.0%	20/22303 0.0%	ATR1
6575	cellular amino acid derivative metabolic process	0.017804	0.039812	2/20 10.0%	230/22303 1.0%	CRY1 ATR1
70482	response to oxygen levels	0.018672	0.041181	1/20 5.0%	21/22303 0.0%	PAD4
10118	stomatal movement	0.018672	0.041181	1/20 5.0%	21/22303 0.0%	CRY1
6568	tryptophan metabolic process	0.019553	0.04254	1/20 5.0%	22/22303 0.0%	ATR1
6586	indolalkylamine metabolic process	0.019553	0.04254	1/20 5.0%	22/22303 0.0%	ATR1
2252	immune effector process	0.020433	0.043572	1/20 5.0%	23/22303 0.1%	RPP8
10075	regulation of meristem growth	0.020433	0.043572	1/20 5.0%	23/22303 0.1%	CRY1
10193	response to ozone	0.020433	0.043572	1/20 5.0%	23/22303 0.1%	CSD1
22607	cellular component assembly	0.022081	0.046702	2/20 10.0%	258/22303 1.1%	EGY1 PSBO2
6635	fatty acid beta-oxidation	0.022191	0.046702	1/20 5.0%	25/22303 0.1%	ACX1
6874	cellular calcium ion homeostasis	0.023069	0.047923	1/20 5.0%	26/22303 0.1%	CRY1
55074	calcium ion homeostasis	0.023069	0.047923	1/20 5.0%	26/22303 0.1%	CRY1
9863	salicylic acid mediated signaling pathway	0.023946	0.049111	1/20 5.0%	27/22303 0.1%	PAD4
71446	cellular response to salicylic acid stimulus	0.023946	0.049111	1/20 5.0%	27/22303 0.1%	PAD4
