# Supplementary material for: Transcriptome analysis of mulberry (Morus alba L.) leaves to identify differentially expressed genes associated with post-harvest shelf-life elongation
Source: Sci Rep. 2022 Oct 28;12:18195. doi: 10.1038/s41598-022-21828-7 (PMC9616847; doi:10.1038/s41598-022-21828-7)
Supplement: Supplementary file 41 — Supplementary Information 21. [file 41598_2022_21828_MOESM41_ESM.xlsx]

## Sheet: Bingo Down
SUID	Description_BP DOWN	name	shared name	nn_BP DOWN	node Fill Color_BP DOWN	node Size_BP DOWN	pValue_BP DOWN	adjusted PValue_BP DOWN
62	regulation of biological quality	65008	65008	569	1.27898	3.4641	0.030686	0.052604
63	regulation of hormone levels	10817	10817	124	1.59729	2.82843	0.0098296	0.025276
65	homeostatic process	42592	42592	200	0.595863	2	0.21602	0.25359
67	biological regulation	65007	65007	3243	1.55676	6	0.011305	0.027749
68	regulation of biological process	50789	50789	2783	1.47541	5.65685	0.01446	0.033465
70	response to stress	6950	6950	1852	2.2126	5.65685	0.0011769	0.0061292
71	response to starvation	42594	42594	106	1.67717	2.82843	0.0072696	0.02103
73	cellular metabolic process	44237	44237	5407	3.95912	8.48528	3.7302e-06	0.00010987
74	cellular nitrogen compound metabolic process	34641	34641	1484	0.0721158	2	0.84439	0.847
76	biological_process	8150	8150	22301	0	10.3923	1	1
77	signaling	23052	23052	1023	2.2126	4.89898	0.0011856	0.0061292
79	inorganic anion transport	15698	15698	49	1.07858	2	0.057693	0.083449
80	phosphate transport	6817	6817	14	1.43721	2	0.016822	0.036542
82	small molecule metabolic process	44281	44281	1248	3.12918	5.65685	8.0231e-05	0.00074271
83	cellular amino acid and derivative metabolic process	6519	6519	483	0.321048	2	0.44653	0.47748
85	cellular nitrogen compound biosynthetic process	44271	44271	378	0.395612	2	0.36988	0.40215
86	amine biosynthetic process	9309	9309	159	0.67748	2	0.17577	0.21015
88	response to stimulus	50896	50896	3204	3.39313	7.2111	2.996e-05	0.00040446
89	immune response	6955	6955	272	1.80313	3.4641	0.0042268	0.015735
91	oxygen and reactive oxygen species metabolic process	6800	6800	29	1.24556	2	0.034543	0.056812
93	regulation of response to stimulus	48583	48583	157	4.38088	4.47214	1.1556e-06	4.1602e-05
94	regulation of ethylene mediated signaling pathway	10104	10104	13	4.68233	3.4641	4.4897e-07	2.0781e-05
96	lipid metabolic process	6629	6629	578	3.22655	4.89898	5.4957e-05	0.00059353
97	lipid catabolic process	16042	16042	60	1.95074	2.82843	0.0023927	0.011201
99	regulation of two-component signal transduction system (phosphorelay)	70297	70297	13	4.68233	3.4641	4.4897e-07	2.0781e-05
101	biosynthetic process	9058	9058	2610	0.935415	4.89898	0.08776	0.11603
102	lipid biosynthetic process	8610	8610	321	2.45018	4	0.00056922	0.0035467
104	detection of biotic stimulus	9595	9595	6	1.67717	2	0.0072431	0.02103
105	detection of bacterium	16045	16045	4	1.76416	2	0.0048344	0.017212
107	cell wall modification	42545	42545	128	0.754279	2	0.14402	0.17608
108	cell wall thickening	52386	52386	19	1.34706	2	0.022764	0.044972
110	small molecule biosynthetic process	44283	44283	622	1.67717	4	0.0063158	0.02103
112	organic acid catabolic process	16054	16054	70	1.87096	2.82843	0.0032403	0.01346
113	carboxylic acid catabolic process	46395	46395	70	1.87096	2.82843	0.0032403	0.01346
115	detection of endogenous stimulus	9726	9726	6	1.67717	2	0.0072431	0.02103
116	detection of hormone stimulus	9720	9720	6	1.67717	2	0.0072431	0.02103
118	organic acid biosynthetic process	16053	16053	307	2.47465	4	0.00048135	0.0033524
120	hormone-mediated signaling pathway	9755	9755	224	2.89616	4	0.00014504	0.0012701
121	ethylene mediated signaling pathway	9873	9873	46	3.44612	3.4641	2.3204e-05	0.000358
123	response to wounding	9611	9611	133	0.742142	2	0.14922	0.18107
125	negative regulation of response to stimulus	48585	48585	66	3.18317	3.4641	6.8828e-05	0.00065589
127	metabolic process	8152	8152	6834	3.94462	8.94427	4.2074e-06	0.0001136
128	hormone metabolic process	42445	42445	73	1.85408	2.82843	0.0035183	0.013993
130	regulation of immune response	50776	50776	41	1.14219	2	0.048498	0.07208
132	detection of ethylene stimulus	9727	9727	3	1.85408	2	0.0036279	0.013993
134	two-component signal transduction system (phosphorelay)	160	160	64	3.18317	3.4641	6.2768e-05	0.00065589
136	catabolic process	9056	9056	660	0.645968	2.82843	0.18969	0.22596
137	small molecule catabolic process	44282	44282	163	1.43721	2.82843	0.016533	0.036542
139	negative regulation of two-component signal transduction system (phosphorelay)	70298	70298	11	4.68233	3.4641	2.5944e-07	2.0781e-05
141	cellular response to stimulus	51716	51716	729	4.68233	6	1.121e-07	2.0781e-05
142	cellular response to stress	33554	33554	364	3.18317	4.47214	6.7694e-05	0.00065589
144	detection of stimulus	51606	51606	38	2.27532	2.82843	0.00096602	0.0053049
146	immune system process	2376	2376	283	1.76968	3.4641	0.0047208	0.016995
148	regulation of transmembrane transport	34762	34762	6	1.67717	2	0.0072431	0.02103
149	regulation of ion transmembrane transport	34765	34765	6	1.67717	2	0.0072431	0.02103
151	steroid metabolic process	8202	8202	60	1.01788	2	0.070197	0.095966
153	innate immune response	45087	45087	257	1.85408	3.4641	0.0036063	0.013993
154	plant-type hypersensitive response	9626	9626	32	2.39871	2.82843	0.00068463	0.0039929
156	cellular response to external stimulus	71496	71496	128	1.58447	2.82843	0.010446	0.026034
157	cellular response to extracellular stimulus	31668	31668	128	1.58447	2.82843	0.010446	0.026034
159	sterol metabolic process	16125	16125	27	1.26942	2	0.032198	0.053774
161	aspartate family amino acid metabolic process	9066	9066	64	0.998126	2	0.074704	0.10043
162	threonine metabolic process	6566	6566	7	1.63838	2	0.0084454	0.022994
164	positive regulation of response to stimulus	48584	48584	57	1.03015	2	0.066803	0.093294
166	developmental process	32502	32502	1820	0.387706	3.4641	0.38047	0.40954
167	cellular developmental process	48869	48869	435	0.353855	2	0.41267	0.44274
169	cellular process	9987	9987	7392	4.08322	9.16515	2.5482e-06	8.2562e-05
170	cellular cell wall organization or biogenesis	70882	70882	87	0.884722	2	0.10021	0.1304
172	organic acid metabolic process	6082	6082	621	3.84274	5.2915	6.8601e-06	0.00014363
174	cellular component organization	16043	16043	935	0.159884	2	0.68561	0.69202
176	jasmonic acid and ethylene-dependent systemic resistance, ethylene mediated signaling pathway	9871	9871	3	1.85408	2	0.0036279	0.013993
178	cellular amino acid metabolic process	6520	6520	300	0.468517	2	0.30642	0.34
179	branched chain family amino acid metabolic process	9081	9081	25	1.2887	2	0.029848	0.05144
181	vitamin metabolic process	6766	6766	63	1.00291	2	0.07358	0.099332
182	fat-soluble vitamin metabolic process	6775	6775	13	1.45387	2	0.01563	0.035166
184	cellular amino acid biosynthetic process	8652	8652	142	0.719174	2	0.1585	0.19091
186	cellular lipid catabolic process	44242	44242	54	2.03348	2.82843	0.0019431	0.0092581
187	fatty acid catabolic process	9062	9062	30	2.43462	2.82843	0.00060133	0.0036761
189	positive regulation of innate immune response	45089	45089	27	1.26942	2	0.032198	0.053774
190	activation of innate immune response	2218	2218	25	1.2887	2	0.029848	0.05144
192	response to organic substance	10033	10033	1037	2.82445	5.2915	0.00018033	0.0014981
193	response to hormone stimulus	9725	9725	767	3.42083	5.2915	2.6937e-05	0.00037947
195	cell fate specification	1708	1708	22	1.31482	2	0.026312	0.048438
196	abaxial cell fate specification	10158	10158	7	1.63838	2	0.0084454	0.022994
198	carboxylic acid biosynthetic process	46394	46394	307	2.47465	4	0.00048135	0.0033524
200	negative regulation of biological process	48519	48519	362	1.60037	3.4641	0.0092955	0.025098
201	negative regulation of cellular process	48523	48523	191	2.11736	3.4641	0.0015547	0.0076321
203	cellular hormone metabolic process	34754	34754	34	1.19503	2	0.040382	0.063823
205	response to nutrient levels	31667	31667	126	1.59082	2.82843	0.010135	0.025655
206	cellular response to nutrient levels	31669	31669	114	1.63838	2.82843	0.008364	0.022994
208	regulation of molecular function	65009	65009	136	0.734821	2	0.15232	0.18415
210	response to ethylene stimulus	9723	9723	125	3.61618	4	1.4938e-05	0.000242
212	steroid biosynthetic process	6694	6694	38	1.16639	2	0.045028	0.068173
214	nitrogen compound metabolic process	6807	6807	1548	0.488982	3.4641	0.28791	0.32435
216	establishment of localization	51234	51234	1514	1.25994	4.47214	0.033079	0.054962
218	fatty acid metabolic process	6631	6631	171	3.244	4	5.1033e-05	0.00057016
220	fat-soluble vitamin biosynthetic process	42362	42362	13	1.45387	2	0.01563	0.035166
222	phosphate metabolic process	6796	6796	979	1.70039	4.47214	0.0058201	0.019935
223	phosphorylation	16310	16310	910	1.80313	4.47214	0.0042738	0.015735
225	regulation of meristem development	48509	48509	61	1.01278	2	0.071326	0.097099
226	regulation of timing of meristematic phase transition	48506	48506	21	1.32225	2	0.025131	0.047616
228	immune response-regulating signaling pathway	2764	2764	1	2.2126	2	0.0012107	0.0061292
230	regulation of signaling process	23051	23051	52	3.37785	3.4641	3.3618e-05	0.00041894
231	negative regulation of signaling process	23057	23057	13	4.68233	3.4641	4.4897e-07	2.0781e-05
234	sterol biosynthetic process	16126	16126	23	1.31032	2	0.027492	0.048942
236	triterpenoid metabolic process	6722	6722	14	1.43721	2	0.016822	0.036542
237	triterpenoid biosynthetic process	16104	16104	12	1.47541	2	0.014436	0.033465
239	response to other organism	51707	51707	528	1.32146	3.4641	0.025324	0.047702
240	response to insect	9625	9625	17	1.38141	2	0.020391	0.041552
242	isoleucine metabolic process	6549	6549	1	2.2126	2	0.0012107	0.0061292
244	fatty acid biosynthetic process	6633	6633	105	1.67717	2.82843	0.0071377	0.02103
246	regulation of signaling pathway	35466	35466	93	2.81053	3.4641	0.00019098	0.0015469
248	response to auxin stimulus	9733	9733	282	1.76968	3.4641	0.0046745	0.016995
250	positive regulation of immune system process	2684	2684	27	1.26942	2	0.032198	0.053774
251	positive regulation of immune response	50778	50778	27	1.26942	2	0.032198	0.053774
253	cellular biosynthetic process	44249	44249	2444	1.02613	4.89898	0.068006	0.094162
255	heterocycle metabolic process	46483	46483	340	1.04563	2.82843	0.063353	0.090027
256	cytokinin metabolic process	9690	9690	23	1.31032	2	0.027492	0.048942
258	cell fate commitment	45165	45165	31	1.22366	2	0.036883	0.05975
260	defense response by callose deposition	52542	52542	18	1.36496	2	0.021578	0.043156
261	defense response by callose deposition in cell wall	52544	52544	16	1.40199	2	0.019203	0.039629
263	positive regulation of defense response	31349	31349	31	1.22366	2	0.036883	0.05975
265	cell differentiation	30154	30154	296	0.471894	2	0.30301	0.33737
267	unsaturated fatty acid biosynthetic process	6636	6636	8	1.59729	2	0.0096462	0.025276
269	vitamin biosynthetic process	9110	9110	58	1.02613	2	0.067936	0.094162
271	isoleucine biosynthetic process	9097	9097	1	2.2126	2	0.0012107	0.0061292
273	death	16265	16265	209	1.31482	2.82843	0.026309	0.048438
275	vitamin E metabolic process	42360	42360	7	1.63838	2	0.0084454	0.022994
277	cell wall organization or biogenesis	71554	71554	260	1.20311	2.82843	0.03925	0.062646
278	cell wall organization	71555	71555	165	1.43721	2.82843	0.016918	0.036542
280	monocarboxylic acid metabolic process	32787	32787	290	4.38088	4.89898	1.0802e-06	4.1602e-05
284	carboxylic acid metabolic process	19752	19752	620	3.84274	5.2915	6.7882e-06	0.00014363
287	signaling pathway	23033	23033	623	3.12554	4.89898	8.3218e-05	0.00074896
288	defense response signaling pathway, resistance gene-independent	10204	10204	10	1.53903	2	0.012044	0.028905
292	multi-organism process	51704	51704	694	1.12898	3.4641	0.050454	0.074305
295	cellular ketone metabolic process	42180	42180	630	3.84274	5.2915	7.5364e-06	0.00014363
296	oxoacid metabolic process	43436	43436	620	3.84274	5.2915	6.7882e-06	0.00014363
298	external encapsulating structure organization	45229	45229	28	1.25834	2	0.033371	0.055165
299	cellular cell wall organization	7047	7047	8	1.59729	2	0.0096462	0.025276
301	regulation of defense response	31347	31347	65	1.89944	2.82843	0.0028013	0.012606
303	isoprenoid metabolic process	6720	6720	126	1.59082	2.82843	0.010135	0.025655
304	isoprenoid biosynthetic process	8299	8299	104	1.67717	2.82843	0.0070069	0.02103
306	cellular aromatic compound metabolic process	6725	6725	296	0.471894	2	0.30301	0.33737
308	lipid modification	30258	30258	31	2.4141	2.82843	0.00064232	0.0038539
309	lipid oxidation	34440	34440	27	2.47465	2.82843	0.0004863	0.0033524
311	cellular lipid metabolic process	44255	44255	404	3.84274	4.89898	7.3034e-06	0.00014363
313	macromolecule modification	43412	43412	1378	1.72895	4.89898	0.0053002	0.018666
314	protein modification process	6464	6464	1241	1.87096	4.89898	0.0031638	0.01346
316	regulation of cellular process	50794	50794	2448	1.33712	5.2915	0.023432	0.046013
318	amine metabolic process	9308	9308	366	1.01025	2.82843	0.072046	0.097669
320	polysaccharide localization	33037	33037	21	1.32225	2	0.025131	0.047616
321	callose localization	52545	52545	20	1.33291	2	0.023948	0.046462
323	defense response by cell wall thickening	52482	52482	16	1.40199	2	0.019203	0.039629
325	transport	6810	6810	1502	1.26942	4.47214	0.032107	0.053774
327	negative regulation of signal transduction	9968	9968	13	4.68233	3.4641	4.4897e-07	2.0781e-05
329	secondary metabolic process	19748	19748	330	1.06266	2.82843	0.060114	0.086564
330	terpenoid metabolic process	6721	6721	91	1.7248	2.82843	0.0054093	0.018845
333	cellular protein metabolic process	44267	44267	2767	0.850906	4.89898	0.1092	0.14096
336	phosphorus metabolic process	6793	6793	980	1.70039	4.47214	0.005845	0.019935
338	regulation of timing of transition from vegetative to reproductive phase	48510	48510	21	1.32225	2	0.025131	0.047616
340	response to inorganic substance	10035	10035	434	1.4585	3.4641	0.015142	0.034794
341	response to nitrate	10167	10167	20	1.33291	2	0.023948	0.046462
343	cation transport	6812	6812	271	1.1791	2.82843	0.042305	0.066207
344	metal ion transport	30001	30001	163	1.43721	2.82843	0.016533	0.036542
348	carbohydrate transport	8643	8643	34	1.19503	2	0.040382	0.063823
349	phloem loading	9915	9915	3	1.85408	2	0.0036279	0.013993
351	regulation of signal transduction	9966	9966	52	3.37785	3.4641	3.3618e-05	0.00041894
353	regulation of cell communication	10646	10646	98	2.75405	3.4641	0.00022294	0.0017618
355	vitamin E biosynthetic process	10189	10189	7	1.63838	2	0.0084454	0.022994
357	cellular response to starvation	9267	9267	100	1.67717	2.82843	0.0064951	0.02103
358	cellular response to phosphate starvation	16036	16036	80	1.80313	2.82843	0.0042085	0.015735
360	macromolecule metabolic process	43170	43170	4086	0.394743	4.89898	0.37311	0.40296
362	regulation of localization	32879	32879	30	1.23329	2	0.035714	0.05844
363	regulation of transport	51049	51049	25	1.2887	2	0.029848	0.05144
365	negative regulation of ethylene mediated signaling pathway	10105	10105	11	4.68233	3.4641	2.5944e-07	2.0781e-05
367	cellular response to organic substance	71310	71310	323	3.33657	4.47214	3.8393e-05	0.00046071
369	hydrogen peroxide metabolic process	42743	42743	9	1.57147	2	0.010846	0.026824
370	hydrogen peroxide biosynthetic process	50665	50665	3	1.85408	2	0.0036279	0.013993
372	signaling process	23046	23046	541	1.31032	3.4641	0.026963	0.048942
374	localization	51179	51179	1566	1.59729	4.89898	0.0097787	0.025276
375	macromolecule localization	33036	33036	521	0.790291	2.82843	0.13056	0.16207
377	cellular response to hormone stimulus	32870	32870	227	2.88555	4	0.00015265	0.0013015
379	regulation of multicellular organismal process	51239	51239	229	0.550389	2	0.24335	0.28159
382	response to endogenous stimulus	9719	9719	835	3.27073	5.2915	4.6332e-05	0.00053613
385	negative regulation of cell communication	10648	10648	38	3.65498	3.4641	1.2979e-05	0.00022132
387	ion homeostasis	50801	50801	89	0.877091	2	0.1024	0.13271
388	cation homeostasis	55080	55080	76	0.935415	2	0.0881	0.11603
390	unsaturated fatty acid metabolic process	33559	33559	10	1.53903	2	0.012044	0.028905
393	cellular macromolecule metabolic process	44260	44260	3667	0.501378	4.89898	0.27728	0.31523
395	sodium ion transport	6814	6814	21	1.32225	2	0.025131	0.047616
397	anion transport	6820	6820	67	0.980781	2	0.078071	0.10452
399	chemical homeostasis	48878	48878	115	0.790291	2	0.13036	0.16207
404	response to external stimulus	9605	9605	229	1.9248	3.4641	0.0026056	0.011891
405	response to extracellular stimulus	9991	9991	140	1.5298	2.82843	0.012394	0.029526
407	cell death	8219	8219	209	1.31482	2.82843	0.026309	0.048438
409	gibberellin metabolic process	9685	9685	23	1.31032	2	0.027492	0.048942
410	gibberellin biosynthetic process	9686	9686	17	1.38141	2	0.020391	0.041552
414	branched chain family amino acid biosynthetic process	9082	9082	13	1.45387	2	0.01563	0.035166
416	negative regulation of signaling pathway	35467	35467	37	3.66687	3.4641	1.1964e-05	0.00021535
418	cellular macromolecule localization	70727	70727	258	1.20489	2.82843	0.038704	0.062389
420	regulation of response to stress	80134	80134	78	1.81623	2.82843	0.0040054	0.015267
422	cellular response to ethylene stimulus	71369	71369	47	3.43802	3.4641	2.4766e-05	0.00036473
424	detection of external stimulus	9581	9581	23	1.31032	2	0.027492	0.048942
427	detection of chemical stimulus	9593	9593	15	1.41856	2	0.018013	0.038145
430	defense response, incompatible interaction	9814	9814	105	0.81958	2	0.11971	0.1515
432	terpenoid biosynthetic process	16114	16114	70	1.87096	2.82843	0.0032403	0.01346
434	regulation of ion transmembrane transporter activity	32412	32412	6	1.67717	2	0.0072431	0.02103
435	regulation of anion channel activity	10359	10359	6	1.67717	2	0.0072431	0.02103
437	programmed cell death	12501	12501	176	1.40199	2.82843	0.0191	0.039629
438	host programmed cell death induced by symbiont	34050	34050	33	2.38305	2.82843	0.00072826	0.0041396
440	cellular response to chemical stimulus	70887	70887	361	3.18317	4.47214	6.5097e-05	0.00065589
443	monovalent inorganic cation homeostasis	55067	55067	10	1.53903	2	0.012044	0.028905
444	regulation of pH	6885	6885	5	1.69073	2	0.0060394	0.020383
449	callose deposition in cell wall	52543	52543	18	1.36496	2	0.021578	0.043156
453	regulation of transporter activity	32409	32409	6	1.67717	2	0.0072431	0.02103
455	regulation of ion transport	43269	43269	12	1.47541	2	0.014436	0.033465
458	jasmonic acid and ethylene-dependent systemic resistance	9861	9861	11	1.50427	2	0.01324	0.031313
460	response to carbohydrate stimulus	9743	9743	177	2.20556	3.4641	0.0012497	0.0062293
462	defense response	6952	6952	637	2.30017	4.47214	0.00089684	0.0050099
463	defense response to bacterium	42742	42742	193	1.34706	2.82843	0.022692	0.044972
466	multicellular organismal development	7275	7275	1655	0.202804	2.82843	0.60561	0.6269
468	post-embryonic development	9791	9791	884	0.487122	2.82843	0.29056	0.32575
470	activation of immune response	2253	2253	25	1.2887	2	0.029848	0.05144
476	cellular response to endogenous stimulus	71495	71495	254	2.74224	4	0.00023468	0.0018104
479	diterpenoid metabolic process	16101	16101	24	1.29684	2	0.028671	0.050485
492	regulation of immune system process	2682	2682	41	1.14219	2	0.048498	0.07208
495	vegetative phase change	10050	10050	7	1.63838	2	0.0084454	0.022994
497	regulation of stomatal movement	10119	10119	29	2.45018	2.82843	0.00056166	0.0035467
500	cellular response to carbohydrate stimulus	71322	71322	29	2.45018	2.82843	0.00056166	0.0035467
501	carbohydrate mediated signaling	9756	9756	29	2.45018	2.82843	0.00056166	0.0035467
507	cellular localization	51641	51641	415	0.932534	2.82843	0.089407	0.11681
510	response to chemical stimulus	42221	42221	1708	2.39871	5.65685	0.00069014	0.0039929
512	primary metabolic process	44238	44238	5719	1.59729	7.2111	0.0096978	0.025276
513	protein metabolic process	19538	19538	3147	0.686158	4.89898	0.17166	0.20599
515	regulation of innate immune response	45088	45088	38	1.16639	2	0.045028	0.068173
517	post-translational protein modification	43687	43687	1093	2.0938	4.89898	0.0016662	0.0080575
518	protein amino acid phosphorylation	6468	6468	842	1.87236	4.47214	0.0030643	0.013417
524	cellular catabolic process	44248	44248	513	0.797895	2.82843	0.12731	0.15926
526	regulation of transmembrane transporter activity	22898	22898	6	1.67717	2	0.0072431	0.02103
530	positive regulation of biological process	48518	48518	218	0.565973	2	0.23309	0.27166
532	ion transport	6811	6811	345	1.63838	3.4641	0.0081535	0.022994
539	signal transmission	23060	23060	541	1.31032	3.4641	0.026963	0.048942
545	diterpenoid biosynthetic process	16102	16102	18	1.36496	2	0.021578	0.043156
548	regulation of anion transport	44070	44070	6	1.67717	2	0.0072431	0.02103
555	alcohol metabolic process	6066	6066	200	0.595863	2	0.21602	0.25359
557	cellular amine metabolic process	44106	44106	327	0.443479	2	0.32905	0.36018
565	response to bacterium	9617	9617	241	1.87422	3.4641	0.0030099	0.013359
574	cutin biosynthetic process	10143	10143	8	1.59729	2	0.0096462	0.025276
576	regulation of developmental process	50793	50793	273	0.493948	2	0.28306	0.32067
590	cell communication	7154	7154	206	1.31903	2.82843	0.025614	0.04797
593	response to biotic stimulus	9607	9607	550	1.30272	3.4641	0.028131	0.049806
599	medium-chain fatty acid metabolic process	51791	51791	2	1.95074	2	0.00242	0.011201
603	regulation of development, heterochronic	40034	40034	33	1.20311	2	0.039217	0.062646
617	multicellular organismal process	32501	32501	1732	0.188992	2.82843	0.63118	0.64716
621	fatty acid oxidation	19395	19395	27	2.47465	2.82843	0.0004863	0.0033524
624	wax metabolic process	10166	10166	16	1.40199	2	0.019203	0.039629
628	monovalent inorganic cation transport	15672	15672	105	1.67717	2.82843	0.0071377	0.02103
637	fatty acid beta-oxidation	6635	6635	25	2.50356	2.82843	0.00041626	0.0031365
662	pyruvate metabolic process	6090	6090	15	1.41856	2	0.018013	0.038145
693	sulfur metabolic process	6790	6790	166	1.43515	2.82843	0.017111	0.036716
694	sulfate assimilation	103	103	14	1.43721	2	0.016822	0.036542
724	sugar mediated signaling pathway	10182	10182	29	2.45018	2.82843	0.00056166	0.0035467

## Sheet: Bingo Down GO ID
GO ID	GO Description	p-value	Corrected p-value	Cluster Frequency	Total Frequency	Gene
51716	cellular response to stimulus	1.121e-07	2.0781e-05	9/27 33.3%	729/22301 3.2%	EFR RAN1 PPCK2 CNGC4 KEG WIN1 ETR1 CTR1 PHO1
70298	negative regulation of two-component signal transduction system (phosphorelay)	2.5944e-07	2.0781e-05	3/27 11.1%	11/22301 0.0%	EIN4 ETR1 CTR1
10105	negative regulation of ethylene mediated signaling pathway	2.5944e-07	2.0781e-05	3/27 11.1%	11/22301 0.0%	EIN4 ETR1 CTR1
23057	negative regulation of signaling process	4.4897e-07	2.0781e-05	3/27 11.1%	13/22301 0.0%	EIN4 ETR1 CTR1
70297	regulation of two-component signal transduction system (phosphorelay)	4.4897e-07	2.0781e-05	3/27 11.1%	13/22301 0.0%	EIN4 ETR1 CTR1
9968	negative regulation of signal transduction	4.4897e-07	2.0781e-05	3/27 11.1%	13/22301 0.0%	EIN4 ETR1 CTR1
10104	regulation of ethylene mediated signaling pathway	4.4897e-07	2.0781e-05	3/27 11.1%	13/22301 0.0%	EIN4 ETR1 CTR1
32787	monocarboxylic acid metabolic process	1.0802e-06	4.1602e-05	6/27 22.2%	290/22301 1.3%	AIM1 ACX3 HPT1 AT1G54220 WIN1 CTR1
48583	regulation of response to stimulus	1.1556e-06	4.1602e-05	5/27 18.5%	157/22301 0.7%	EFR HPT1 EIN4 ETR1 CTR1
9987	cellular process	2.5482e-06	8.2562e-05	21/27 77.7%	7392/22301 33.1%	ARF3 ACX3 HPT1 AT1G56130 PPCK2 AT1G11050 AT1G34300 KEG ETR1 CTR1 EFR APS3 HMG2 AIM1 RAN1 AT1G54220 OMR1 CNGC4 IMPL1 WIN1 PHO1
44237	cellular metabolic process	3.7302e-06	0.00010987	18/27 66.6%	5407/22301 24.2%	ARF3 ACX3 HPT1 AT1G56130 PPCK2 AT1G11050 AT1G34300 KEG ETR1 CTR1 EFR APS3 HMG2 AIM1 AT1G54220 OMR1 IMPL1 WIN1
8152	metabolic process	4.2074e-06	0.0001136	20/27 74.0%	6834/22301 30.6%	ARF3 ACX3 HPT1 AT1G56130 PPCK2 AT1G11050 KEA1 ASP2 AT1G34300 KEG ETR1 CTR1 EFR APS3 HMG2 AIM1 AT1G54220 OMR1 IMPL1 WIN1
19752	carboxylic acid metabolic process	6.7882e-06	0.00014363	7/27 25.9%	620/22301 2.7%	AIM1 ACX3 HPT1 AT1G54220 OMR1 WIN1 CTR1
43436	oxoacid metabolic process	6.7882e-06	0.00014363	7/27 25.9%	620/22301 2.7%	AIM1 ACX3 HPT1 AT1G54220 OMR1 WIN1 CTR1
6082	organic acid metabolic process	6.8601e-06	0.00014363	7/27 25.9%	621/22301 2.7%	AIM1 ACX3 HPT1 AT1G54220 OMR1 WIN1 CTR1
44255	cellular lipid metabolic process	7.3034e-06	0.00014363	6/27 22.2%	404/22301 1.8%	HMG2 AIM1 ACX3 HPT1 WIN1 CTR1
42180	cellular ketone metabolic process	7.5364e-06	0.00014363	7/27 25.9%	630/22301 2.8%	AIM1 ACX3 HPT1 AT1G54220 OMR1 WIN1 CTR1
35467	negative regulation of signaling pathway	1.1964e-05	0.00021535	3/27 11.1%	37/22301 0.1%	EIN4 ETR1 CTR1
10648	negative regulation of cell communication	1.2979e-05	0.00022132	3/27 11.1%	38/22301 0.1%	EIN4 ETR1 CTR1
9723	response to ethylene stimulus	1.4938e-05	0.000242	4/27 14.8%	125/22301 0.5%	RAN1 WIN1 ETR1 CTR1
9873	ethylene mediated signaling pathway	2.3204e-05	0.000358	3/27 11.1%	46/22301 0.2%	RAN1 WIN1 ETR1
71369	cellular response to ethylene stimulus	2.4766e-05	0.00036473	3/27 11.1%	47/22301 0.2%	RAN1 WIN1 ETR1
9725	response to hormone stimulus	2.6937e-05	0.00037947	7/27 25.9%	767/22301 3.4%	ARF3 BT5 RAN1 KEG WIN1 ETR1 CTR1
50896	response to stimulus	2.996e-05	0.00040446	13/27 48.1%	3204/22301 14.3%	ARF3 BT5 HPT1 PPCK2 KEG ETR1 CTR1 EFR RAN1 CNGC4 WIN1 NIR1 PHO1
23051	regulation of signaling process	3.3618e-05	0.00041894	3/27 11.1%	52/22301 0.2%	EIN4 ETR1 CTR1
9966	regulation of signal transduction	3.3618e-05	0.00041894	3/27 11.1%	52/22301 0.2%	EIN4 ETR1 CTR1
71310	cellular response to organic substance	3.8393e-05	0.00046071	5/27 18.5%	323/22301 1.4%	RAN1 KEG WIN1 ETR1 CTR1
9719	response to endogenous stimulus	4.6332e-05	0.00053613	7/27 25.9%	835/22301 3.7%	ARF3 BT5 RAN1 KEG WIN1 ETR1 CTR1
6631	fatty acid metabolic process	5.1033e-05	0.00057016	4/27 14.8%	171/22301 0.7%	AIM1 ACX3 HPT1 WIN1
6629	lipid metabolic process	5.4957e-05	0.00059353	6/27 22.2%	578/22301 2.5%	HMG2 AIM1 ACX3 HPT1 WIN1 CTR1
160	two-component signal transduction system (phosphorelay)	6.2768e-05	0.00065589	3/27 11.1%	64/22301 0.2%	RAN1 WIN1 ETR1
70887	cellular response to chemical stimulus	6.5097e-05	0.00065589	5/27 18.5%	361/22301 1.6%	RAN1 KEG WIN1 ETR1 CTR1
33554	cellular response to stress	6.7694e-05	0.00065589	5/27 18.5%	364/22301 1.6%	EFR PPCK2 CNGC4 ETR1 PHO1
48585	negative regulation of response to stimulus	6.8828e-05	0.00065589	3/27 11.1%	66/22301 0.2%	EIN4 ETR1 CTR1
44281	small molecule metabolic process	8.0231e-05	0.00074271	8/27 29.6%	1248/22301 5.5%	HMG2 AIM1 ACX3 HPT1 AT1G54220 OMR1 WIN1 CTR1
23033	signaling pathway	8.3218e-05	0.00074896	6/27 22.2%	623/22301 2.7%	EFR RAN1 KEG WIN1 ETR1 CTR1
9755	hormone-mediated signaling pathway	0.00014504	0.0012701	4/27 14.8%	224/22301 1.0%	RAN1 KEG WIN1 ETR1
32870	cellular response to hormone stimulus	0.00015265	0.0013015	4/27 14.8%	227/22301 1.0%	RAN1 KEG WIN1 ETR1
10033	response to organic substance	0.00018033	0.0014981	7/27 25.9%	1037/22301 4.6%	ARF3 BT5 RAN1 KEG WIN1 ETR1 CTR1
35466	regulation of signaling pathway	0.00019098	0.0015469	3/27 11.1%	93/22301 0.4%	EIN4 ETR1 CTR1
10646	regulation of cell communication	0.00022294	0.0017618	3/27 11.1%	98/22301 0.4%	EIN4 ETR1 CTR1
71495	cellular response to endogenous stimulus	0.00023468	0.0018104	4/27 14.8%	254/22301 1.1%	RAN1 KEG WIN1 ETR1
6635	fatty acid beta-oxidation	0.00041626	0.0031365	2/27 7.4%	25/22301 0.1%	AIM1 ACX3
16053	organic acid biosynthetic process	0.00048135	0.0033524	4/27 14.8%	307/22301 1.3%	HPT1 OMR1 WIN1 CTR1
46394	carboxylic acid biosynthetic process	0.00048135	0.0033524	4/27 14.8%	307/22301 1.3%	HPT1 OMR1 WIN1 CTR1
34440	lipid oxidation	0.0004863	0.0033524	2/27 7.4%	27/22301 0.1%	AIM1 ACX3
19395	fatty acid oxidation	0.0004863	0.0033524	2/27 7.4%	27/22301 0.1%	AIM1 ACX3
9756	carbohydrate mediated signaling	0.00056166	0.0035467	2/27 7.4%	29/22301 0.1%	ETR1 CTR1
71322	cellular response to carbohydrate stimulus	0.00056166	0.0035467	2/27 7.4%	29/22301 0.1%	ETR1 CTR1
10119	regulation of stomatal movement	0.00056166	0.0035467	2/27 7.4%	29/22301 0.1%	RAN1 ETR1
10182	sugar mediated signaling pathway	0.00056166	0.0035467	2/27 7.4%	29/22301 0.1%	ETR1 CTR1
8610	lipid biosynthetic process	0.00056922	0.0035467	4/27 14.8%	321/22301 1.4%	HMG2 HPT1 WIN1 CTR1
9062	fatty acid catabolic process	0.00060133	0.0036761	2/27 7.4%	30/22301 0.1%	AIM1 ACX3
30258	lipid modification	0.00064232	0.0038539	2/27 7.4%	31/22301 0.1%	AIM1 ACX3
9626	plant-type hypersensitive response	0.00068463	0.0039929	2/27 7.4%	32/22301 0.1%	EFR CNGC4
42221	response to chemical stimulus	0.00069014	0.0039929	8/27 29.6%	1708/22301 7.6%	ARF3 BT5 RAN1 KEG WIN1 ETR1 NIR1 CTR1
34050	host programmed cell death induced by symbiont	0.00072826	0.0041396	2/27 7.4%	33/22301 0.1%	EFR CNGC4
6952	defense response	0.00089684	0.0050099	5/27 18.5%	637/22301 2.8%	EFR CNGC4 KEG WIN1 ETR1
51606	detection of stimulus	0.00096602	0.0053049	2/27 7.4%	38/22301 0.1%	EFR ETR1
6950	response to stress	0.0011769	0.0061292	8/27 29.6%	1852/22301 8.3%	EFR RAN1 PPCK2 CNGC4 KEG WIN1 ETR1 PHO1
23052	signaling	0.0011856	0.0061292	6/27 22.2%	1023/22301 4.5%	EFR RAN1 KEG WIN1 ETR1 CTR1
2764	immune response-regulating signaling pathway	0.0012107	0.0061292	1/27 3.7%	1/22301 0.0%	EFR
9097	isoleucine biosynthetic process	0.0012107	0.0061292	1/27 3.7%	1/22301 0.0%	OMR1
6549	isoleucine metabolic process	0.0012107	0.0061292	1/27 3.7%	1/22301 0.0%	OMR1
9743	response to carbohydrate stimulus	0.0012497	0.0062293	3/27 11.1%	177/22301 0.7%	BT5 ETR1 CTR1
48523	negative regulation of cellular process	0.0015547	0.0076321	3/27 11.1%	191/22301 0.8%	EIN4 ETR1 CTR1
43687	post-translational protein modification	0.0016662	0.0080575	6/27 22.2%	1093/22301 4.9%	EFR AT1G56130 PPCK2 AT1G11050 AT1G34300 KEG
44242	cellular lipid catabolic process	0.0019431	0.0092581	2/27 7.4%	54/22301 0.2%	AIM1 ACX3
16042	lipid catabolic process	0.0023927	0.011201	2/27 7.4%	60/22301 0.2%	AIM1 ACX3
51791	medium-chain fatty acid metabolic process	0.00242	0.011201	1/27 3.7%	2/22301 0.0%	ACX3
9605	response to external stimulus	0.0026056	0.011891	3/27 11.1%	229/22301 1.0%	EFR PPCK2 PHO1
31347	regulation of defense response	0.0028013	0.012606	2/27 7.4%	65/22301 0.2%	EFR HPT1
9617	response to bacterium	0.0030099	0.013359	3/27 11.1%	241/22301 1.0%	EFR WIN1 ETR1
6468	protein amino acid phosphorylation	0.0030643	0.013417	5/27 18.5%	842/22301 3.7%	EFR AT1G56130 PPCK2 AT1G11050 AT1G34300
6464	protein modification process	0.0031638	0.01346	6/27 22.2%	1241/22301 5.5%	EFR AT1G56130 PPCK2 AT1G11050 AT1G34300 KEG
16054	organic acid catabolic process	0.0032403	0.01346	2/27 7.4%	70/22301 0.3%	AIM1 ACX3
16114	terpenoid biosynthetic process	0.0032403	0.01346	2/27 7.4%	70/22301 0.3%	HMG2 CTR1
46395	carboxylic acid catabolic process	0.0032403	0.01346	2/27 7.4%	70/22301 0.3%	AIM1 ACX3
42445	hormone metabolic process	0.0035183	0.013993	2/27 7.4%	73/22301 0.3%	ARF3 ETR1
45087	innate immune response	0.0036063	0.013993	3/27 11.1%	257/22301 1.1%	EFR CNGC4 ETR1
9871	jasmonic acid and ethylene-dependent systemic resistance, ethylene mediated signaling pathway	0.0036279	0.013993	1/27 3.7%	3/22301 0.0%	ETR1
9915	phloem loading	0.0036279	0.013993	1/27 3.7%	3/22301 0.0%	HPT1
50665	hydrogen peroxide biosynthetic process	0.0036279	0.013993	1/27 3.7%	3/22301 0.0%	ETR1
9727	detection of ethylene stimulus	0.0036279	0.013993	1/27 3.7%	3/22301 0.0%	ETR1
80134	regulation of response to stress	0.0040054	0.015267	2/27 7.4%	78/22301 0.3%	EFR HPT1
16036	cellular response to phosphate starvation	0.0042085	0.015735	2/27 7.4%	80/22301 0.3%	PPCK2 PHO1
6955	immune response	0.0042268	0.015735	3/27 11.1%	272/22301 1.2%	EFR CNGC4 ETR1
16310	phosphorylation	0.0042738	0.015735	5/27 18.5%	910/22301 4.0%	EFR AT1G56130 PPCK2 AT1G11050 AT1G34300
9733	response to auxin stimulus	0.0046745	0.016995	3/27 11.1%	282/22301 1.2%	ARF3 BT5 ETR1
2376	immune system process	0.0047208	0.016995	3/27 11.1%	283/22301 1.2%	EFR CNGC4 ETR1
16045	detection of bacterium	0.0048344	0.017212	1/27 3.7%	4/22301 0.0%	EFR
43412	macromolecule modification	0.0053002	0.018666	6/27 22.2%	1378/22301 6.1%	EFR AT1G56130 PPCK2 AT1G11050 AT1G34300 KEG
6721	terpenoid metabolic process	0.0054093	0.018845	2/27 7.4%	91/22301 0.4%	HMG2 CTR1
6796	phosphate metabolic process	0.0058201	0.019935	5/27 18.5%	979/22301 4.3%	EFR AT1G56130 PPCK2 AT1G11050 AT1G34300
6793	phosphorus metabolic process	0.005845	0.019935	5/27 18.5%	980/22301 4.3%	EFR AT1G56130 PPCK2 AT1G11050 AT1G34300
6885	regulation of pH	0.0060394	0.020383	1/27 3.7%	5/22301 0.0%	NHX2
44283	small molecule biosynthetic process	0.0063158	0.02103	4/27 14.8%	622/22301 2.7%	HPT1 OMR1 WIN1 CTR1
9267	cellular response to starvation	0.0064951	0.02103	2/27 7.4%	100/22301 0.4%	PPCK2 PHO1
8299	isoprenoid biosynthetic process	0.0070069	0.02103	2/27 7.4%	104/22301 0.4%	HMG2 CTR1
15672	monovalent inorganic cation transport	0.0071377	0.02103	2/27 7.4%	105/22301 0.4%	NHX2 KEA1
6633	fatty acid biosynthetic process	0.0071377	0.02103	2/27 7.4%	105/22301 0.4%	HPT1 WIN1
44070	regulation of anion transport	0.0072431	0.02103	1/27 3.7%	6/22301 0.0%	EFR
10359	regulation of anion channel activity	0.0072431	0.02103	1/27 3.7%	6/22301 0.0%	EFR
32409	regulation of transporter activity	0.0072431	0.02103	1/27 3.7%	6/22301 0.0%	EFR
32412	regulation of ion transmembrane transporter activity	0.0072431	0.02103	1/27 3.7%	6/22301 0.0%	EFR
22898	regulation of transmembrane transporter activity	0.0072431	0.02103	1/27 3.7%	6/22301 0.0%	EFR
9595	detection of biotic stimulus	0.0072431	0.02103	1/27 3.7%	6/22301 0.0%	EFR
34762	regulation of transmembrane transport	0.0072431	0.02103	1/27 3.7%	6/22301 0.0%	EFR
34765	regulation of ion transmembrane transport	0.0072431	0.02103	1/27 3.7%	6/22301 0.0%	EFR
9720	detection of hormone stimulus	0.0072431	0.02103	1/27 3.7%	6/22301 0.0%	ETR1
9726	detection of endogenous stimulus	0.0072431	0.02103	1/27 3.7%	6/22301 0.0%	ETR1
42594	response to starvation	0.0072696	0.02103	2/27 7.4%	106/22301 0.4%	PPCK2 PHO1
6811	ion transport	0.0081535	0.022994	3/27 11.1%	345/22301 1.5%	NHX2 KEA1 PHO1
31669	cellular response to nutrient levels	0.008364	0.022994	2/27 7.4%	114/22301 0.5%	PPCK2 PHO1
10050	vegetative phase change	0.0084454	0.022994	1/27 3.7%	7/22301 0.0%	ARF3
42360	vitamin E metabolic process	0.0084454	0.022994	1/27 3.7%	7/22301 0.0%	HPT1
6566	threonine metabolic process	0.0084454	0.022994	1/27 3.7%	7/22301 0.0%	OMR1
10158	abaxial cell fate specification	0.0084454	0.022994	1/27 3.7%	7/22301 0.0%	ARF3
10189	vitamin E biosynthetic process	0.0084454	0.022994	1/27 3.7%	7/22301 0.0%	HPT1
48519	negative regulation of biological process	0.0092955	0.025098	3/27 11.1%	362/22301 1.6%	EIN4 ETR1 CTR1
7047	cellular cell wall organization	0.0096462	0.025276	1/27 3.7%	8/22301 0.0%	HPT1
10143	cutin biosynthetic process	0.0096462	0.025276	1/27 3.7%	8/22301 0.0%	WIN1
6636	unsaturated fatty acid biosynthetic process	0.0096462	0.025276	1/27 3.7%	8/22301 0.0%	HPT1
44238	primary metabolic process	0.0096978	0.025276	13/27 48.1%	5719/22301 25.6%	ACX3 HPT1 AT1G56130 PPCK2 AT1G11050 AT1G34300 KEG CTR1 EFR HMG2 AIM1 OMR1 WIN1
51179	localization	0.0097787	0.025276	6/27 22.2%	1566/22301 7.0%	NHX2 HPT1 RAN1 KEA1 ETR1 PHO1
10817	regulation of hormone levels	0.0098296	0.025276	2/27 7.4%	124/22301 0.5%	ARF3 ETR1
6720	isoprenoid metabolic process	0.010135	0.025655	2/27 7.4%	126/22301 0.5%	HMG2 CTR1
31667	response to nutrient levels	0.010135	0.025655	2/27 7.4%	126/22301 0.5%	PPCK2 PHO1
71496	cellular response to external stimulus	0.010446	0.026034	2/27 7.4%	128/22301 0.5%	PPCK2 PHO1
31668	cellular response to extracellular stimulus	0.010446	0.026034	2/27 7.4%	128/22301 0.5%	PPCK2 PHO1
42743	hydrogen peroxide metabolic process	0.010846	0.026824	1/27 3.7%	9/22301 0.0%	ETR1
65007	biological regulation	0.011305	0.027749	9/27 33.3%	3243/22301 14.5%	ARF3 EFR NHX2 HPT1 RAN1 EIN4 WIN1 ETR1 CTR1
33559	unsaturated fatty acid metabolic process	0.012044	0.028905	1/27 3.7%	10/22301 0.0%	HPT1
55067	monovalent inorganic cation homeostasis	0.012044	0.028905	1/27 3.7%	10/22301 0.0%	NHX2
10204	defense response signaling pathway, resistance gene-independent	0.012044	0.028905	1/27 3.7%	10/22301 0.0%	EFR
9991	response to extracellular stimulus	0.012394	0.029526	2/27 7.4%	140/22301 0.6%	PPCK2 PHO1
9861	jasmonic acid and ethylene-dependent systemic resistance	0.01324	0.031313	1/27 3.7%	11/22301 0.0%	ETR1
16104	triterpenoid biosynthetic process	0.014436	0.033465	1/27 3.7%	12/22301 0.0%	HMG2
43269	regulation of ion transport	0.014436	0.033465	1/27 3.7%	12/22301 0.0%	EFR
50789	regulation of biological process	0.01446	0.033465	8/27 29.6%	2783/22301 12.4%	ARF3 EFR HPT1 RAN1 EIN4 WIN1 ETR1 CTR1
10035	response to inorganic substance	0.015142	0.034794	3/27 11.1%	434/22301 1.9%	ARF3 RAN1 NIR1
6775	fat-soluble vitamin metabolic process	0.01563	0.035166	1/27 3.7%	13/22301 0.0%	HPT1
42362	fat-soluble vitamin biosynthetic process	0.01563	0.035166	1/27 3.7%	13/22301 0.0%	HPT1
9082	branched chain family amino acid biosynthetic process	0.01563	0.035166	1/27 3.7%	13/22301 0.0%	OMR1
44282	small molecule catabolic process	0.016533	0.036542	2/27 7.4%	163/22301 0.7%	AIM1 ACX3
30001	metal ion transport	0.016533	0.036542	2/27 7.4%	163/22301 0.7%	NHX2 KEA1
6722	triterpenoid metabolic process	0.016822	0.036542	1/27 3.7%	14/22301 0.0%	HMG2
103	sulfate assimilation	0.016822	0.036542	1/27 3.7%	14/22301 0.0%	APS3
6817	phosphate transport	0.016822	0.036542	1/27 3.7%	14/22301 0.0%	PHO1
71555	cell wall organization	0.016918	0.036542	2/27 7.4%	165/22301 0.7%	HPT1 ETR1
6790	sulfur metabolic process	0.017111	0.036716	2/27 7.4%	166/22301 0.7%	APS3 IMPL1
9593	detection of chemical stimulus	0.018013	0.038145	1/27 3.7%	15/22301 0.0%	ETR1
6090	pyruvate metabolic process	0.018013	0.038145	1/27 3.7%	15/22301 0.0%	AT1G54220
12501	programmed cell death	0.0191	0.039629	2/27 7.4%	176/22301 0.7%	EFR CNGC4
52482	defense response by cell wall thickening	0.019203	0.039629	1/27 3.7%	16/22301 0.0%	ETR1
52544	defense response by callose deposition in cell wall	0.019203	0.039629	1/27 3.7%	16/22301 0.0%	ETR1
10166	wax metabolic process	0.019203	0.039629	1/27 3.7%	16/22301 0.0%	WIN1
9625	response to insect	0.020391	0.041552	1/27 3.7%	17/22301 0.0%	ETR1
9686	gibberellin biosynthetic process	0.020391	0.041552	1/27 3.7%	17/22301 0.0%	CTR1
16102	diterpenoid biosynthetic process	0.021578	0.043156	1/27 3.7%	18/22301 0.0%	CTR1
52542	defense response by callose deposition	0.021578	0.043156	1/27 3.7%	18/22301 0.0%	ETR1
52543	callose deposition in cell wall	0.021578	0.043156	1/27 3.7%	18/22301 0.0%	ETR1
42742	defense response to bacterium	0.022692	0.044972	2/27 7.4%	193/22301 0.8%	WIN1 ETR1
52386	cell wall thickening	0.022764	0.044972	1/27 3.7%	19/22301 0.0%	ETR1
50794	regulation of cellular process	0.023432	0.046013	7/27 25.9%	2448/22301 10.9%	ARF3 EFR RAN1 EIN4 WIN1 ETR1 CTR1
52545	callose localization	0.023948	0.046462	1/27 3.7%	20/22301 0.0%	ETR1
10167	response to nitrate	0.023948	0.046462	1/27 3.7%	20/22301 0.0%	NIR1
6814	sodium ion transport	0.025131	0.047616	1/27 3.7%	21/22301 0.0%	NHX2
33037	polysaccharide localization	0.025131	0.047616	1/27 3.7%	21/22301 0.0%	ETR1
48506	regulation of timing of meristematic phase transition	0.025131	0.047616	1/27 3.7%	21/22301 0.0%	CTR1
48510	regulation of timing of transition from vegetative to reproductive phase	0.025131	0.047616	1/27 3.7%	21/22301 0.0%	CTR1
51707	response to other organism	0.025324	0.047702	3/27 11.1%	528/22301 2.3%	EFR WIN1 ETR1
7154	cell communication	0.025614	0.04797	2/27 7.4%	206/22301 0.9%	PPCK2 PHO1
8219	cell death	0.026309	0.048438	2/27 7.4%	209/22301 0.9%	EFR CNGC4
16265	death	0.026309	0.048438	2/27 7.4%	209/22301 0.9%	EFR CNGC4
1708	cell fate specification	0.026312	0.048438	1/27 3.7%	22/22301 0.0%	ARF3
23046	signaling process	0.026963	0.048942	3/27 11.1%	541/22301 2.4%	RAN1 WIN1 ETR1
23060	signal transmission	0.026963	0.048942	3/27 11.1%	541/22301 2.4%	RAN1 WIN1 ETR1
16126	sterol biosynthetic process	0.027492	0.048942	1/27 3.7%	23/22301 0.1%	HMG2
9581	detection of external stimulus	0.027492	0.048942	1/27 3.7%	23/22301 0.1%	EFR
9685	gibberellin metabolic process	0.027492	0.048942	1/27 3.7%	23/22301 0.1%	CTR1
9690	cytokinin metabolic process	0.027492	0.048942	1/27 3.7%	23/22301 0.1%	ETR1
